# Supplementary material for: Multifaceted Proteome Analysis at Solubility, Redox, and Expression Dimensions for Target Identification
Source: Adv Sci (Weinh). 2024 Aug 9;11(38):2401502. doi: 10.1002/advs.202401502 (PMC11481203; doi:10.1002/advs.202401502)
Supplement: Supplementary file 2 — Supplemental Data 1 [file ADVS-11-2401502-s001.xlsx]

## Sheet: Sheet1
Supplementary Data 1. PISA assay and expression data on HCT116 cells treated with auranofin for 2h and 48h, respectively
Gene names	Accession	PISA_peptide_number	PISA_Ctrl_Rep1	PISA_Ctrl_Rep2	PISA_Treat_Rep1	PISA_Treat_Rep2	PISA_P_value	PISA_Ctrl_log2FC_Rep1	PISA_Ctrl_log2FC_Rep2	PISA_Treat_log2FC_Rep1	PISA_Treat_log2FC_Rep2	Rank_PISA_Log2FC	Rank_PISA_P_value	Sum_Rank_PISA	Rank_PISA_Total	Expression_peptide_number	Expression_Ctrl_Rep1	Expression_Ctrl_Rep2	Expression_Ctrl_Rep3	Expression_Treat_Rep1	Expression_Treat_Rep2	Expression_Treat_Rep3	Expression_P_value	Expression_Ctrl_log2FC_Rep1	Expression_Ctrl_log2FC_Rep2	Expression_Ctrl_log2FC_Rep3	Expression_Treat_log2FC_Rep1	Expression_Treat_log2FC_Rep2	Expression_Treat_log2FC_Rep3	Rank_Expression_Log2FC	Rank_Expression_P_value	Sum_Rank_Expression	Rank_Expression_Total
HMOX1	P09601	20	7.59737e-05	8.30183e-05	9.21341e-05	9.27857e-05	0.166271	-0.0653821	0.062547	0.212853	0.22302	359	965	1324	418	14	9.46644e-05	0.000117467	0.000137915	0.00142467	0.00148822	0.0014572	1.91666e-06	-0.301689	0.00967002	0.241196	3.60997	3.67293	3.64255	1	1	2	1
GCLM	P48507	12	5.05613e-05	5.25775e-05	6.88534e-05	7.10969e-05	0.00693047	-0.0284808	0.0279294	0.417012	0.463271	54	22	76	14	11	6.97257e-05	9.0219e-05	9.29391e-05	0.000332947	0.000325495	0.000345366	1.80498e-05	-0.27375	0.0979909	0.140846	1.98178	1.94912	2.03461	6	14	20	2
TRIM16	O95361	13	2.08533e-05	2.18673e-05	2.34197e-05	2.27414e-05	0.123279	-0.0346551	0.0338421	0.132789	0.0903916	1825	670	2495	1000	13	4.03923e-05	3.65698e-05	3.76663e-05	9.65921e-05	0.000100677	9.99408e-05	3.96566e-06	0.0801515	-0.0632795	-0.0206551	1.33798	1.39773	1.38714	27	3	30	3
DUSP5	Q16690	7	2.44635e-06	3.02857e-06	3.02692e-06	2.57408e-06	0.880852	-0.162206	0.145798	0.14501	-0.0887847	5031	5711	10742	5477	5	5.09631e-06	6.35198e-06	6.66948e-06	2.15701e-05	2.36851e-05	2.21798e-05	5.27829e-05	-0.244918	0.0728355	0.143203	1.83659	1.97154	1.87681	10	35	45	4
NOCT	Q9UK39	4	9.13794e-07	9.81293e-07	9.69751e-07	9.23459e-07	0.984013	-0.052323	0.0504916	0.0334213	-0.0371449	6322	6319	12641	6331	4	2.59988e-06	2.85853e-06	3.16775e-06	7.3419e-06	7.91018e-06	7.68394e-06	3.35608e-05	-0.145313	-0.00848179	0.139704	1.3524	1.45995	1.41809	24	26	50	5
SESN2	P58004	2	6.07189e-07	5.42922e-07	6.50719e-07	6.25332e-07	0.2723	0.0784453	-0.0829572	0.178335	0.120921	1017	1694	2711	1134	2	1.09643e-06	1.30005e-06	1.39396e-06	4.64634e-06	5.13549e-06	4.89312e-06	0.000100375	-0.204594	0.041166	0.141789	1.87869	2.0231	1.95335	8	57	65	7
SLC7A11	Q9UPY5	2	5.25441e-06	6.29595e-06	5.6547e-06	5.50283e-06	0.770599	-0.136338	0.124559	-0.030417	-0.0696912	4043	5013	9056	4633	2	5.69149e-06	6.2064e-06	6.13217e-06	1.80943e-05	1.79464e-05	1.90196e-05	8.45369e-05	-0.078563	0.0463867	0.0290277	1.5901	1.57826	1.66204	17	50	67	8
CDK6	Q00534	5	9.1544e-06	9.15652e-06	1.01926e-05	9.68264e-06	0.20061	-0.000166817	0.000166797	0.154814	0.0807672	1658	1212	2870	1221	7	1.1253e-05	1.00314e-05	1.07463e-05	2.05212e-05	2.1449e-05	2.17287e-05	3.20709e-05	0.0758153	-0.0899694	0.00934832	0.942621	1.00642	1.02511	50	24	74	9
GDF15	Q99988	11	2.78619e-05	3.76042e-05	3.23498e-05	3.37168e-05	0.960899	-0.232454	0.200146	-0.0169906	0.0427203	5795	6200	11995	6025	7	9.48309e-05	0.000135832	0.000133687	0.000404226	0.000379182	0.000368784	0.000143836	-0.356936	0.161462	0.138499	1.7348	1.64253	1.60241	14	74	88	10
FOSL2	P15408	3	2.66325e-06	3.10186e-06	3.62736e-06	3.50885e-06	0.177591	-0.11416	0.105785	0.331574	0.28365	123	1036	1159	344	4	4.16839e-06	4.14289e-06	4.51497e-06	7.83467e-06	8.30659e-06	8.2718e-06	5.507e-05	-0.036575	-0.0454277	0.0786517	0.873806	0.958191	0.952135	62	36	98	11
GCLC	P48506	20	8.92925e-05	9.2548e-05	0.000104464	0.000111271	0.0819187	-0.0260629	0.0256004	0.200329	0.291399	248	437	685	164	18	9.6331e-05	0.000109412	0.000108089	0.000228605	0.00020862	0.000221221	0.000172546	-0.118955	0.0647379	0.0471906	1.12783	0.995852	1.08046	44	82	126	12
ITPKC	Q96DU7	4	1.35076e-06	1.31136e-06	1.40587e-06	1.55284e-06	0.276825	0.0211965	-0.0215126	0.07889	0.222338	1001	1722	2723	1140	5	3.46484e-06	3.92651e-06	4.2666e-06	8.43647e-06	8.84133e-06	8.89387e-06	0.000201678	-0.16549	0.0149683	0.134806	1.11836	1.18598	1.19453	39	91	130	13
UPP1	Q16831	2	2.69347e-06	2.58636e-06	2.63621e-06	2.59837e-06	0.747855	0.0289729	-0.0295667	-0.00202601	-0.0228849	5814	4883	10697	5451	3	2.54352e-06	2.25935e-06	2.1233e-06	5.41074e-06	5.79692e-06	6.05118e-06	0.000251905	0.139731	-0.0311864	-0.120788	1.22873	1.32819	1.39012	31	106	137	14
MCL1	Q07820	2	1.299e-06	1.10495e-06	1.94347e-06	2.01207e-06	0.0543868	0.111991	-0.121421	0.69323	0.743271	18	270	288	56	2	6.36334e-07	6.65151e-07	6.39606e-07	1.01517e-06	1.01117e-06	9.85487e-07	1.0567e-05	-0.0240497	0.0398482	-0.016649	0.649818	0.644124	0.607003	129	9	138	15
PDCL	Q13371	5	5.29298e-06	5.69689e-06	5.53435e-06	5.16955e-06	0.652202	-0.0540216	0.0520716	0.0103115	-0.0880631	4549	4250	8799	4511	7	7.45291e-06	8.14041e-06	8.58566e-06	1.49538e-05	1.64098e-05	1.59418e-05	0.000210771	-0.112915	0.0143821	0.0912104	0.891723	1.02577	0.984024	54	96	150	16
FBRS	Q9HAH7	2	7.87037e-07	5.84732e-07	6.92472e-07	6.25488e-07	0.836579	0.198466	-0.230191	0.0137911	-0.132984	3628	5443	9071	4641	3	1.44507e-06	1.52766e-06	1.47822e-06	2.36817e-06	2.3898e-06	2.28411e-06	5.11838e-05	-0.0380117	0.0421711	-0.00528785	0.674624	0.687739	0.622478	120	33	153	17
LARP6	Q9BRS8	4	1.17493e-06	1.23636e-06	1.18888e-06	1.19738e-06	0.753829	-0.0372283	0.0362918	-0.0202028	-0.00992066	5697	4913	10610	5418	3	3.04667e-06	3.1904e-06	3.23354e-06	5.14473e-06	5.29973e-06	5.01012e-06	0.000100572	-0.0512608	0.0152435	0.0346178	0.704602	0.747423	0.666351	101	58	159	18
HSPA5	P11021	96	0.0038588	0.00455877	0.0041324	0.00419762	0.92085	-0.125252	0.115241	-0.026427	-0.00383247	5696	5954	11650	5877	69	0.00330624	0.00295694	0.00297889	0.00499656	0.00537218	0.00523639	0.000176923	0.101939	-0.0591507	-0.0484782	0.697681	0.802253	0.765319	83	85	168	19
UGDH	O60701	23	0.00027367	0.000268287	0.000281289	0.000282947	0.126491	0.0142592	-0.0144015	0.0538757	0.0623538	3695	693	4388	2168	22	0.00025187	0.000255571	0.000255304	0.000391124	0.000381548	0.000387459	6.19231e-05	-0.01356	0.00748731	0.00597729	0.621385	0.585624	0.607805	142	39	181	20
MAPRE3	Q9UPY8	5	3.65238e-06	4.08123e-06	4.19254e-06	4.24555e-06	0.344861	-0.0823051	0.077862	0.116682	0.134809	1454	2194	3648	1718	4	3.21096e-06	3.44519e-06	3.27612e-06	4.90555e-06	4.98384e-06	5.08793e-06	7.29797e-05	-0.0441559	0.0574228	-0.0151734	0.567252	0.590097	0.619917	147	44	191	22
NQO1	P15559	15	0.000148313	0.000161763	0.000162263	0.000175103	0.280177	-0.0639787	0.0612616	0.0657112	0.17558	1576	1738	3314	1517	15	0.000306374	0.000430155	0.000423061	0.00103527	0.000948916	0.000977164	0.000577152	-0.335287	0.154277	0.130285	1.42135	1.2957	1.33802	29	168	197	23
FLNC	Q14315	104	0.000597154	0.000626092	0.000610445	0.000617353	0.901357	-0.0345387	0.0337311	-0.00278168	0.0134523	6167	5832	11999	6029	95	0.000680084	0.00074191	0.000753315	0.0018678	0.00198441	0.00206821	0.000643125	-0.0924729	0.0330579	0.0550675	1.36508	1.45245	1.51212	23	175	198	24
CASP4	P49662	4	3.70268e-06	3.78131e-06	4.01472e-06	3.95435e-06	0.0446506	-0.0152376	0.0150783	0.101491	0.0796329	2429	214	2643	1099	4	8.87235e-06	1.0078e-05	1.04962e-05	1.95397e-05	1.87638e-05	1.94431e-05	0.000465679	-0.145746	0.0380759	0.0967269	0.993276	0.934815	0.986122	53	152	205	25
LAMB3	Q13751	19	1.29866e-05	1.3727e-05	1.29556e-05	1.19294e-05	0.296735	-0.0405487	0.0394401	-0.0439995	-0.163054	2046	1861	3907	1856	17	1.68492e-05	1.79856e-05	1.94055e-05	5.42194e-05	5.79718e-05	6.10158e-05	0.000819657	-0.101721	-0.00756074	0.102062	1.58441	1.68095	1.75478	13	198	211	26
ZFP36L1	Q07352	7	5.80015e-06	6.24153e-06	6.06391e-06	6.59712e-06	0.46815	-0.0538758	0.0519361	0.0102841	0.131873	3147	3069	6216	3235	7	1.54615e-05	1.92496e-05	2.08588e-05	3.88364e-05	4.25937e-05	4.14421e-05	0.000601092	-0.260662	0.0554869	0.171316	1.06807	1.2013	1.16176	40	171	211	26
SLC20A1	Q8WUM9	4	3.34849e-06	3.04972e-06	2.93457e-06	2.95241e-06	0.335886	0.0658437	-0.0689931	-0.12452	-0.115777	1588	2129	3717	1755	3	4.21204e-06	5.27612e-06	5.49463e-06	9.79162e-06	1.10568e-05	1.1052e-05	0.000629629	-0.245751	0.0792048	0.13775	0.971277	1.14659	1.14596	42	173	215	28
TNFAIP2	Q03169	4	1.67434e-06	1.5677e-06	1.59272e-06	1.44679e-06	0.387971	0.0466897	-0.0482514	-0.0254103	-0.164045	2285	2523	4808	2412	5	4.07173e-06	4.90395e-06	5.14263e-06	8.90485e-06	9.71866e-06	8.96751e-06	0.000530481	-0.208891	0.0594105	0.127974	0.920059	1.04622	0.930176	56	160	216	29
ITPRIP	Q8IWB1	3	1.09032e-06	9.82803e-07	9.05043e-07	9.23014e-07	0.255817	0.0729466	-0.0768323	-0.195748	-0.167382	619	1562	2181	833	3	1.23576e-06	1.04184e-06	1.11554e-06	1.89308e-06	2.06619e-06	1.95323e-06	0.000404623	0.127744	-0.118523	-0.0199226	0.743077	0.869313	0.788204	75	143	218	30
CBR3	O75828	3	1.25395e-06	1.30036e-06	1.3782e-06	1.39009e-06	0.118348	-0.0264569	0.0259805	0.109849	0.122244	1707	643	2350	916	3	1.39062e-06	1.63865e-06	1.63413e-06	2.7475e-06	2.60627e-06	2.84968e-06	0.000449403	-0.16069	0.0760899	0.0721001	0.821696	0.745562	0.874378	72	148	220	31
ORC1	Q13415	6	1.4279e-06	1.37767e-06	1.42888e-06	1.35791e-06	0.850969	0.0256005	-0.026063	0.0265913	-0.0469038	5919	5539	11458	5790	6	2.39796e-06	2.78039e-06	2.78482e-06	4.36753e-06	4.52284e-06	4.73646e-06	0.000414203	-0.146576	0.0669081	0.0692052	0.718438	0.768847	0.835428	80	144	224	33
TSPYL1	Q9H0U9	7	1.07398e-05	1.09134e-05	1.17265e-05	1.19222e-05	0.0174337	-0.0116169	0.0115241	0.11519	0.139069	1423	73	1496	490	6	9.03659e-06	1.05227e-05	1.12104e-05	1.84824e-05	2.07459e-05	2.04473e-05	0.000575779	-0.182698	0.0369548	0.128294	0.849605	1.01628	0.995358	57	167	224	33
DNAJB4	Q9UDY4	13	3.68235e-05	3.89094e-05	3.62466e-05	3.98208e-05	0.944466	-0.0402919	0.0391971	-0.0630739	0.0726011	6198	6094	12292	6172	15	4.55805e-05	5.80195e-05	5.56481e-05	0.000104072	0.000102248	0.000110872	0.000644612	-0.219826	0.128297	0.0680901	0.971265	0.94576	1.06259	49	176	225	35
HSPA7	P48741	10	0.000375068	0.000404284	0.00038318	0.000385805	0.783015	-0.0551226	0.0530937	-0.0242517	-0.0144016	5484	5083	10567	5394	5	9.03538e-05	0.000105978	8.887e-05	0.000299727	0.000277571	0.000319344	0.000882376	-0.0733628	0.156743	-0.0972512	1.65663	1.54584	1.74809	16	210	226	36
IFRD1	O00458	3	1.59615e-06	1.36839e-06	1.51089e-06	1.59398e-06	0.648917	0.106789	-0.11533	0.0275878	0.104823	3333	4232	7565	3934	2	2.59305e-06	2.92865e-06	2.87939e-06	6.7561e-06	7.00699e-06	7.57708e-06	0.000863319	-0.110965	0.0646232	0.0401488	1.27058	1.32318	1.43603	30	205	235	37
BCAR3	O75815	6	3.12105e-06	2.78735e-06	2.85465e-06	2.8782e-06	0.691651	0.0792652	-0.0838747	-0.0494547	-0.0376015	4355	4538	8893	4558	7	4.79899e-06	5.23357e-06	5.61734e-06	8.67612e-06	8.30485e-06	8.97835e-06	0.000436238	-0.120388	0.00467612	0.106768	0.733931	0.670836	0.783332	91	146	237	38
CCDC186	Q7Z3E2	10	5.67595e-06	6.96585e-06	6.75755e-06	6.57205e-06	0.688014	-0.155268	0.14017	0.0963697	0.0562126	2960	4507	7467	3891	12	1.32047e-05	1.53236e-05	1.585e-05	2.62245e-05	2.94401e-05	2.91851e-05	0.000666186	-0.16384	0.0508632	0.099591	0.826026	0.992894	0.980346	60	179	239	39
HSPB8	Q9UJY1	5	2.07241e-05	2.43072e-05	2.3606e-05	2.39457e-05	0.609393	-0.119619	0.110456	0.0682251	0.0888427	2868	3970	6838	3560	4	1.83047e-05	1.63091e-05	1.61111e-05	2.8618e-05	2.95576e-05	2.98204e-05	0.000547153	0.114481	-0.0520516	-0.0696779	0.759193	0.8058	0.818568	76	165	241	40
NKIRAS1	Q9NYS0	2	7.35789e-07	6.24306e-07	7.75698e-07	7.13433e-07	0.442558	0.113657	-0.123382	0.189859	0.0691438	1378	2904	4282	2090	3	3.36333e-06	3.54371e-06	3.94568e-06	5.93387e-06	6.28466e-06	5.8647e-06	0.000535959	-0.105131	-0.0297616	0.125251	0.713949	0.79681	0.697033	89	161	250	41
KLHL7	Q8IXQ5	6	7.33141e-07	7.4906e-07	7.0846e-07	7.09238e-07	0.153302	-0.0155787	0.0154122	-0.0649817	-0.0633991	3421	871	4292	2097	4	1.07076e-06	1.35017e-06	1.40097e-06	2.37256e-06	2.7176e-06	2.61647e-06	0.000869501	-0.250698	0.0838151	0.137101	0.897116	1.09301	1.03829	46	207	253	42
CHMP4B	Q9H444	11	0.000201675	0.000196836	0.000228064	0.000223679	0.0151374	0.0174132	-0.0176259	0.194818	0.166813	624	59	683	163	4	7.42162e-05	7.61046e-05	7.559e-05	0.000122102	0.000121901	0.000127342	0.000540002	-0.0209845	0.015265	0.00547617	0.697298	0.694916	0.757919	96	164	260	43
SRXN1	Q9BYN0	7	4.44505e-05	4.87628e-05	6.58012e-05	6.63739e-05	0.0659758	-0.0683375	0.0652464	0.497578	0.51008	40	337	377	75	5	6.45816e-05	7.23261e-05	7.16551e-05	0.000277099	0.000286158	0.000310917	0.00124221	-0.106324	0.0570684	0.0436222	1.99488	2.04129	2.16101	5	257	262	44
WARS1	P23381	25	0.000537642	0.000562132	0.000550805	0.00056382	0.659998	-0.0324891	0.0317735	0.00240654	0.0361	5491	4292	9783	5015	18	0.000313327	0.000320123	0.000313489	0.000434707	0.000433728	0.000444815	3.55642e-05	-0.0106395	0.0203164	-0.0098937	0.461734	0.45848	0.494896	234	28	262	44
DNAJB6	O75190	9	2.6323e-05	3.35144e-05	3.06649e-05	3.34544e-05	0.659394	-0.184722	0.163733	0.0355396	0.161147	2191	4291	6482	3383	10	4.24486e-05	5.46123e-05	5.49704e-05	9.99061e-05	0.000100753	0.000114349	0.00102566	-0.255617	0.107892	0.117321	0.979238	0.99142	1.17404	45	229	274	46
SLC20A2	Q08357	7	4.16678e-05	4.66576e-05	4.61776e-05	4.50711e-05	0.662221	-0.083895	0.0792833	0.0643638	0.029374	4193	4307	8500	4376	5	2.72949e-05	2.55873e-05	2.54371e-05	3.91028e-05	4.21999e-05	4.02162e-05	0.000433536	0.0642269	-0.028978	-0.0374715	0.582865	0.692833	0.623371	130	145	275	47
EIF2AK1	Q9BQI3	7	7.25582e-06	7.27312e-06	8.73888e-06	8.23036e-06	0.13044	-0.00171883	0.00171679	0.26659	0.180097	328	713	1041	295	6	8.35023e-06	8.00464e-06	8.37729e-06	1.59116e-05	1.66188e-05	1.72739e-05	0.00103027	0.0184621	-0.0425177	0.0231301	0.948657	1.01139	1.06717	47	230	277	48
SARG	Q9BW04	4	2.34013e-06	1.84588e-06	2.4029e-06	2.29288e-06	0.485553	0.161015	-0.18127	0.199202	0.131589	789	3191	3980	1908	2	4.85298e-07	4.24594e-07	4.40165e-07	7.44219e-07	6.89667e-07	7.57695e-07	0.000579321	0.108885	-0.0839023	-0.0319417	0.725743	0.615915	0.751632	108	169	277	48
POR	P16435	20	0.000199048	0.000219498	0.000214242	0.000229383	0.435696	-0.07227	0.0688218	0.0338542	0.132375	2695	2849	5544	2839	21	0.000221621	0.00022867	0.000233359	0.000317818	0.000314041	0.000309045	6.45754e-05	-0.0402022	0.00497412	0.0342547	0.479908	0.462659	0.439522	243	41	284	50
ABCB6	Q9NP58	11	9.88658e-06	1.04486e-05	9.93685e-06	1.02028e-05	0.79295	-0.040438	0.0393354	-0.0331208	0.00498517	5736	5156	10892	5540	11	1.09055e-05	9.70457e-06	1.05521e-05	2.69329e-05	2.49543e-05	2.82785e-05	0.00132491	0.0702234	-0.0980953	0.0226947	1.37454	1.26445	1.44488	28	263	291	51
GABARAPL1	Q9H0R8	2	1.19301e-05	1.28652e-05	1.18211e-05	1.22293e-05	0.569838	-0.0554581	0.0534049	-0.0686958	-0.0197194	4316	3712	8028	4151	2	1.0606e-05	1.17204e-05	1.34841e-05	3.22522e-05	3.82244e-05	3.51401e-05	0.0014275	-0.170537	-0.0263976	0.175836	1.43398	1.67907	1.5577	19	272	291	51
CHP1	Q99653	10	4.87765e-05	5.5903e-05	5.50594e-05	5.72127e-05	0.472136	-0.101721	0.0950188	0.0730813	0.128429	2103	3101	5204	2648	7	4.05131e-05	4.45146e-05	4.91583e-05	7.9829e-05	8.35085e-05	8.33523e-05	0.00107712	-0.14281	-0.00692222	0.136236	0.835713	0.900723	0.898022	66	233	299	53
NFKBIL1	Q9UBC1	4	8.19949e-07	7.92549e-07	7.18043e-07	7.82095e-07	0.302354	0.0243084	-0.024725	-0.167155	-0.0438811	1973	1888	3861	1833	3	1.3048e-06	1.33025e-06	1.43193e-06	1.9571e-06	2.00712e-06	2.04316e-06	0.000390886	-0.0551709	-0.027298	0.0789693	0.529718	0.566128	0.591806	158	141	299	53
SQSTM1	Q13501	12	5.00816e-05	4.90135e-05	4.36052e-05	4.17444e-05	0.0399713	0.0154669	-0.0156346	-0.184314	-0.247231	373	187	560	124	20	5.72768e-05	6.55547e-05	6.36241e-05	0.000139521	0.000148713	0.000159616	0.0013605	-0.117847	0.0769019	0.0337752	1.16661	1.25866	1.36074	33	267	300	55
PSAT1	Q9Y617	25	0.000926882	0.000961641	0.0009143	0.000909341	0.308289	-0.0268007	0.0263119	-0.0465185	-0.0543652	4025	1937	5962	3082	26	0.000555382	0.000529201	0.000490137	0.000822722	0.000767115	0.000781253	0.000503128	0.0814192	0.0117553	-0.0988761	0.648345	0.547382	0.573729	149	155	304	56
CCN1	O00622	9	1.11522e-05	1.37368e-05	1.63901e-05	1.67806e-05	0.185833	-0.15818	0.142538	0.39731	0.431285	65	1102	1167	348	14	3.16921e-05	3.92267e-05	4.04986e-05	0.00010256	0.00011224	0.000122906	0.00177272	-0.228816	0.0788947	0.124932	1.46545	1.59557	1.72654	18	302	320	57
MAFF	Q9ULX9	4	1.22857e-05	1.29837e-05	1.23166e-05	1.22813e-05	0.512048	-0.040411	0.0393099	-0.0367896	-0.040931	4550	3336	7886	4077	3	4.78702e-06	5.70573e-06	6.58348e-06	1.26925e-05	1.1753e-05	1.41452e-05	0.00163086	-0.249827	0.00345606	0.209895	1.15695	1.04601	1.31328	38	289	327	58
MAP1LC3B	Q9GZQ8	2	1.16352e-05	1.48476e-05	1.4453e-05	1.4752e-05	0.551865	-0.186562	0.165176	0.126317	0.155859	1136	3595	4731	2366	2	3.12869e-05	4.02264e-05	3.77586e-05	6.36059e-05	6.83032e-05	7.38157e-05	0.00132709	-0.219327	0.143254	0.0519159	0.804273	0.907065	1.01904	64	264	328	59
ERN1	O75460	4	1.40954e-06	1.35765e-06	1.24026e-06	1.30673e-06	0.127842	0.0268019	-0.0273093	-0.157786	-0.0824649	1589	702	2291	885	3	1.52834e-06	1.32322e-06	1.36047e-06	2.19896e-06	2.46922e-06	2.28226e-06	0.00108694	0.122413	-0.0855017	-0.045448	0.647267	0.8145	0.700908	94	235	329	60
HKDC1	Q2TB90	3	4.475e-07	4.23781e-07	4.89567e-07	4.94815e-07	0.118082	0.0387485	-0.039818	0.168369	0.183751	687	639	1326	419	3	7.48654e-07	7.7218e-07	8.34226e-07	1.35026e-06	1.48729e-06	1.34355e-06	0.00125421	-0.0684307	-0.0237924	0.0877094	0.782434	0.921882	0.77525	70	259	329	60
APOL2	Q9BQE5	5	3.57741e-06	4.17479e-06	3.94558e-06	4.06367e-06	0.741617	-0.11569	0.107097	0.0256346	0.0681789	4191	4834	9025	4617	6	6.64796e-06	7.28462e-06	7.6256e-06	1.09109e-05	1.19873e-05	1.21577e-05	0.00111177	-0.112289	0.0196526	0.08565	0.602494	0.738231	0.758599	106	241	347	62
ZFP36	P26651	3	2.44779e-06	2.69929e-06	3.10044e-06	3.329e-06	0.0645026	-0.072272	0.0688236	0.26872	0.371335	114	323	437	92	3	3.99424e-06	3.14999e-06	3.17953e-06	8.1157e-06	9.14082e-06	9.85007e-06	0.00198388	0.214987	-0.127586	-0.114122	1.23778	1.40939	1.5172	25	326	351	63
RHOF	Q9HBH0	5	1.08111e-05	1.14337e-05	1.14438e-05	1.15499e-05	0.437603	-0.0409509	0.0398205	0.0410916	0.0544098	4150	2862	7012	3660	5	1.56975e-05	1.64087e-05	1.63762e-05	2.11319e-05	2.12946e-05	2.18772e-05	8.36402e-05	-0.0419603	0.0219616	0.0190993	0.386922	0.397988	0.43693	304	48	352	64
IREB2	P48200	10	1.0809e-05	1.17855e-05	1.22754e-05	1.31573e-05	0.165023	-0.0637386	0.0610414	0.119799	0.219891	739	960	1699	591	9	1.44189e-05	1.70518e-05	1.82791e-05	3.17242e-05	3.0585e-05	3.24057e-05	0.00166239	-0.20177	0.0401957	0.140469	0.935854	0.883094	0.966518	61	294	355	65
JAK1	P23458	3	1.36028e-06	1.4144e-06	1.50049e-06	1.41761e-06	0.302829	-0.0284141	0.0278652	0.113112	0.0311364	3113	1893	5006	2530	5	5.09248e-06	5.27615e-06	5.70361e-06	7.9971e-06	8.22104e-06	7.88877e-06	0.000862521	-0.0731682	-0.0220507	0.0903384	0.57794	0.617784	0.558263	152	204	356	66
HTATIP2	Q9BUP3	9	4.95282e-05	5.2359e-05	5.33046e-05	5.59013e-05	0.197972	-0.0406495	0.0395354	0.0653587	0.13398	2147	1193	3340	1531	8	3.71331e-05	4.02159e-05	4.13887e-05	5.85763e-05	5.54788e-05	6.06869e-05	0.000803973	-0.0920377	0.0230224	0.064493	0.565574	0.487193	0.616642	162	196	358	67
DNAJB12	Q9NXW2	13	1.95861e-05	2.21667e-05	2.17113e-05	2.18755e-05	0.606502	-0.0920433	0.0865215	0.0565703	0.0674417	3519	3954	7473	3894	10	2.61446e-05	2.58692e-05	2.65239e-05	4.2591e-05	4.55362e-05	4.44653e-05	0.00151457	-0.00190961	-0.0171871	0.0188695	0.702127	0.798592	0.764256	84	276	360	68
NMD3	Q96D46	12	0.000110668	0.00010702	0.000102448	0.000109797	0.595956	0.0239732	-0.0243783	-0.0873697	0.0125752	4605	3879	8484	4365	18	0.000131757	0.000141632	0.000139124	0.000182103	0.000189467	0.000188952	0.000266705	-0.0615963	0.0426714	0.0168919	0.405273	0.462465	0.458542	262	110	372	69
AK6	Q9Y3D8	2	3.03777e-06	3.30061e-06	3.16872e-06	3.31138e-06	0.694011	-0.0611024	0.0586194	-0.000215094	0.0633193	4861	4554	9415	4802	3	6.0279e-06	6.95578e-06	6.96712e-06	9.91867e-06	1.03261e-05	1.10626e-05	0.00118686	-0.141756	0.0647997	0.06715	0.576735	0.634819	0.734213	126	249	375	70
RIOK3	O14730	7	1.63173e-05	1.75731e-05	1.66972e-05	1.64894e-05	0.674554	-0.0544722	0.0524901	-0.0212676	-0.0393393	4923	4394	9317	4759	7	1.73784e-05	1.81264e-05	1.80423e-05	2.55e-05	2.5271e-05	2.68425e-05	0.000835392	-0.0385493	0.0222437	0.0155388	0.514652	0.50164	0.588673	176	200	376	71
PIR	O00625	8	8.19532e-05	9.18955e-05	8.11789e-05	8.04563e-05	0.434171	-0.0849605	0.0802342	-0.0986552	-0.111555	1991	2838	4829	2427	9	7.1438e-05	6.0447e-05	6.13483e-05	0.000102871	0.000109396	0.000103817	0.00157356	0.149382	-0.0916394	-0.070285	0.675454	0.764177	0.688664	100	282	382	72
SPTY2D1	Q68D10	6	6.64157e-06	6.63503e-06	7.28265e-06	7.6982e-06	0.152181	0.000710997	-0.000711347	0.13365	0.213708	709	866	1575	530	6	1.12679e-05	1.45804e-05	1.55402e-05	2.48021e-05	2.76757e-05	2.7434e-05	0.00193978	-0.29205	0.0797639	0.171737	0.846193	1.00435	0.991694	59	323	382	72
HSPH1	Q92598	53	0.000757707	0.000797099	0.0007943	0.000822487	0.340229	-0.0370227	0.0360964	0.0310216	0.0813309	3781	2151	5932	3056	57	0.000853356	0.000991749	0.00102318	0.00153112	0.00162078	0.00176815	0.00186586	-0.164006	0.0528201	0.0978352	0.679364	0.76146	0.887012	79	312	391	74
OSGIN1	Q9UJX0	4	8.91508e-07	7.24157e-07	8.8029e-07	7.42237e-07	0.977727	0.142191	-0.157753	0.123924	-0.122175	6363	6289	12652	6334	3	2.78717e-06	2.48663e-06	2.5085e-06	4.29044e-06	4.48193e-06	4.88474e-06	0.00192833	0.103567	-0.0610418	-0.04841	0.725892	0.788886	0.913048	73	319	392	75
CA8	P35219	2	5.0323e-07	5.56264e-07	6.06152e-07	6.25319e-07	0.159067	-0.074086	0.0704666	0.194376	0.239289	367	916	1283	399	2	6.18722e-07	5.91596e-07	6.30492e-07	9.13118e-07	8.9783e-07	9.72559e-07	0.00123627	0.0119843	-0.0526942	0.0391726	0.573495	0.549135	0.664479	145	256	401	76
MISP	Q8IVT2	23	3.93254e-05	4.12033e-05	4.81882e-05	4.88765e-05	0.0470367	-0.0340423	0.0332575	0.259177	0.279639	180	234	414	81	21	6.24873e-05	6.70511e-05	6.75069e-05	0.000101919	0.000110066	0.000113381	0.00186156	-0.0719303	0.029768	0.0395424	0.633865	0.744799	0.787619	93	311	404	77
IDH1	O75874	24	0.000549667	0.000595337	0.000571276	0.000585124	0.845931	-0.0587229	0.0564258	-0.00309203	0.0314608	5730	5502	11232	5695	28	0.000440586	0.000444592	0.000431487	0.000554528	0.000563998	0.000565481	2.14048e-05	0.00556971	0.0186275	-0.0245362	0.337407	0.361836	0.365626	396	18	414	79
ABHD4	Q8TB40	2	8.69672e-07	1.15449e-06	9.24427e-07	9.44318e-07	0.681949	-0.218779	0.189929	-0.13069	-0.0999774	1720	4457	6177	3210	2	1.45137e-06	1.42051e-06	1.40794e-06	3.64178e-06	3.91018e-06	4.122e-06	0.00295525	0.0248306	-0.00618163	-0.0190016	1.35206	1.45465	1.53076	22	406	428	80
LDLR	P01130	17	7.31009e-05	9.04882e-05	8.25146e-05	8.19496e-05	0.967988	-0.162116	0.145725	0.0126453	0.00273222	6046	6242	12288	6171	7	1.80228e-05	1.37344e-05	1.39457e-05	3.11611e-05	3.60112e-05	3.85907e-05	0.00282228	0.242505	-0.149531	-0.127507	1.03242	1.24113	1.34093	35	395	430	81
EPHA2	P29317	30	0.000234659	0.00022644	0.000227104	0.000228116	0.604154	0.025492	-0.0259505	-0.0217227	-0.0153098	5527	3941	9468	4831	30	0.00022394	0.00026073	0.000269371	0.000425267	0.000409805	0.000430577	0.00219363	-0.166569	0.0528749	0.0999159	0.758689	0.705256	0.776592	85	349	434	82
GOLGA5	Q8TBA6	16	2.90107e-05	3.08422e-05	3.20106e-05	3.21953e-05	0.250699	-0.0448361	0.0434846	0.0971276	0.105428	2091	1528	3619	1695	14	1.71582e-05	1.59788e-05	1.72074e-05	2.28275e-05	2.44641e-05	2.2861e-05	0.000889332	0.0320263	-0.070708	0.0361618	0.443905	0.543801	0.446021	226	211	437	83
GPT2	Q8TD30	6	3.59426e-06	3.73542e-06	3.88573e-06	3.86084e-06	0.198923	-0.0280555	0.0275204	0.0844337	0.0751644	2823	1202	4025	1937	5	8.97764e-06	9.15334e-06	9.37051e-06	1.15885e-05	1.20767e-05	1.19047e-05	0.000169969	-0.030139	-0.00217691	0.0316519	0.338144	0.397676	0.37699	358	80	438	84
NUP153	P49790	27	0.000157498	0.000177992	0.000172982	0.000176696	0.613523	-0.090936	0.0855424	0.0443528	0.0750001	3622	3999	7621	3955	35	0.00017621	0.000196658	0.000192313	0.000253686	0.000266101	0.000276484	0.00106572	-0.0964588	0.0619389	0.0297092	0.429296	0.498226	0.553444	207	232	439	85
HYOU1	Q9Y4L1	45	0.00047539	0.000562463	0.000497636	0.000446266	0.469815	-0.126418	0.116227	-0.0604414	-0.217627	1172	3081	4253	2072	44	0.000486739	0.000474263	0.000502191	0.000622654	0.000649825	0.00063184	0.000205253	-0.00293719	-0.0403978	0.0421499	0.352346	0.413965	0.373475	345	95	440	86
CYP4F11	Q9HBI6	2	4.24194e-06	3.92513e-06	4.18018e-06	3.88405e-06	0.834709	0.0549044	-0.0570768	0.0337473	-0.0722583	5490	5428	10918	5552	3	4.37756e-06	3.86278e-06	3.89415e-06	1.04634e-05	8.89e-06	9.90462e-06	0.00297318	0.114048	-0.0664396	-0.0547712	1.3712	1.1361	1.29202	32	409	441	87
CMIP	Q8IY22	4	1.68807e-06	1.6495e-06	1.88816e-06	2.00951e-06	0.1105	0.0165764	-0.0167691	0.178184	0.268047	330	596	926	254	3	5.64195e-06	8.98105e-06	9.0447e-06	1.97771e-05	2.08671e-05	2.1316e-05	0.00313368	-0.483692	0.186998	0.197188	1.32588	1.40327	1.43398	26	421	447	88
FDFT1	P37268	6	1.21883e-05	1.44784e-05	1.30723e-05	1.4174e-05	0.847737	-0.129545	0.118865	-0.0285291	0.0882077	4946	5513	10459	5338	6	1.28473e-05	1.3709e-05	1.36833e-05	1.91436e-05	1.95546e-05	2.09213e-05	0.00169763	-0.0621846	0.0314723	0.0287569	0.513211	0.543856	0.641321	157	296	453	89
HSPA1A	P0DMV8	64	0.00270841	0.00300708	0.0030465	0.00326203	0.260612	-0.0774296	0.0734848	0.0922778	0.190891	1125	1602	2727	1144	65	0.00260202	0.00251258	0.00246107	0.00671794	0.00734105	0.00774891	0.00345271	0.043219	-0.00724018	-0.0371244	1.41161	1.53958	1.61758	20	447	467	90
SUCO	Q9UBS9	2	4.04744e-07	4.95929e-07	4.1704e-07	4.5247e-07	0.793771	-0.153993	0.139129	-0.110817	0.00681885	3960	5161	9121	4668	2	5.77571e-07	5.70342e-07	6.04858e-07	7.67632e-07	7.51789e-07	7.97111e-07	0.000493412	-0.0166049	-0.0347759	0.0499935	0.393812	0.363723	0.448177	314	154	468	91
TBC1D20	Q96BZ9	2	1.24971e-06	1.50582e-06	1.3014e-06	1.37787e-06	0.81739	-0.140736	0.12822	-0.0822593	0.000110769	4468	5323	9791	5019	2	2.36357e-06	2.60734e-06	2.64977e-06	3.46661e-06	3.67984e-06	3.45815e-06	0.00117501	-0.103989	0.0376201	0.0609104	0.448567	0.534684	0.445044	229	248	477	93
ARID3B	Q8IVW6	2	3.23973e-07	3.34039e-07	3.42167e-07	3.84788e-07	0.341905	-0.0222402	0.0219025	0.0565873	0.225951	1133	2173	3306	1511	2	5.56584e-07	4.90069e-07	4.78331e-07	7.56033e-07	8.34755e-07	7.42056e-07	0.00226983	0.130839	-0.0527755	-0.0877494	0.57269	0.715593	0.545768	138	356	494	95
DNAJB1	P25685	24	0.000104133	0.000117132	0.000113687	0.000121957	0.463954	-0.0873523	0.0823639	0.039296	0.1406	2452	3039	5491	2810	17	0.000102096	0.00012807	0.000132216	0.000229934	0.000238528	0.000239629	0.00351826	-0.242625	0.0843849	0.130349	0.928671	0.98161	0.988255	55	452	507	96
CSNK2A1	P68400	21	0.000365313	0.000391868	0.000386519	0.000405677	0.406196	-0.0515053	0.0497298	0.0299041	0.0996943	3392	2645	6037	3125	12	0.000163424	0.000153587	0.000153676	0.000208813	0.000198062	0.000210257	0.000724928	0.0588155	-0.030749	-0.0299153	0.412406	0.336149	0.422347	323	186	509	97
WBP2	Q969T9	3	2.41659e-05	2.5995e-05	2.63162e-05	2.67088e-05	0.353172	-0.0535908	0.0516712	0.0693901	0.0907519	2808	2252	5060	2563	3	1.78345e-05	2.06315e-05	2.05093e-05	2.96678e-05	3.27197e-05	3.45367e-05	0.00312004	-0.140476	0.0696969	0.0611319	0.593748	0.735011	0.812983	97	419	516	98
SFN	P31947	22	0.00118918	0.00116347	0.00111652	0.00122154	0.912773	0.015677	-0.0158492	-0.0752757	0.0544134	5906	5911	11817	5948	18	0.000840737	0.000882458	0.000905856	0.00113149	0.00119456	0.00122144	0.00116063	-0.059853	0.0100196	0.0477742	0.368642	0.446898	0.479001	277	246	523	99
TNFRSF10D	Q9UBN6	9	2.21822e-05	2.16913e-05	2.11474e-05	2.2128e-05	0.656614	0.0160525	-0.0162332	-0.0528684	0.0125252	5441	4279	9720	4973	9	1.76545e-05	1.83342e-05	2.09777e-05	0.000111559	0.00012668	0.000139892	0.00523297	-0.105112	-0.0506112	0.143707	2.55459	2.73797	2.8811	2	528	530	100
ADIPOR1	Q96A54	2	4.84356e-07	6.05277e-07	5.69067e-07	5.63302e-07	0.783748	-0.169702	0.151825	0.0628275	0.0481387	3806	5088	8894	4559	2	4.9775e-07	3.91797e-07	4.36976e-07	6.62991e-07	7.34301e-07	7.18101e-07	0.00323927	0.170806	-0.174507	-0.0170624	0.584375	0.731757	0.699573	117	431	548	101
CCDC59	Q9P031	4	7.96543e-06	7.34428e-06	7.49181e-06	6.9884e-06	0.41245	0.0573776	-0.0597544	-0.0310615	-0.131414	2763	2692	5455	2791	3	1.17236e-05	1.4609e-05	1.60959e-05	2.26983e-05	2.72657e-05	2.61865e-05	0.00402231	-0.270657	0.0467903	0.18662	0.682513	0.947015	0.888753	69	484	553	102
TNFRSF10B	O14763	9	2.38655e-05	2.12487e-05	2.68703e-05	2.6255e-05	0.185751	0.0813459	-0.0862081	0.252431	0.219011	277	1100	1377	439	8	1.62661e-05	1.92307e-05	1.97857e-05	5.35551e-05	5.82612e-05	6.68379e-05	0.00568982	-0.17999	0.0615495	0.102598	1.53916	1.66067	1.85881	12	549	561	103
CEP55	Q53EZ4	8	6.03261e-06	7.46498e-06	7.86279e-06	6.98461e-06	0.520605	-0.161848	0.145509	0.220411	0.0495499	1258	3390	4648	2309	10	1.71365e-05	1.89921e-05	2.11768e-05	2.90559e-05	3.41926e-05	3.39116e-05	0.00414808	-0.156631	-0.00831191	0.148775	0.605122	0.839976	0.828069	81	489	570	104
SPINT2	O43291	4	2.44726e-05	3.04166e-05	2.74444e-05	2.80905e-05	0.931205	-0.165353	0.148335	-9.31505e-06	0.0335581	5626	6015	11641	5870	4	2.48722e-05	2.68806e-05	2.56705e-05	3.4678e-05	3.45436e-05	3.74339e-05	0.00201677	-0.053269	0.0587592	-0.00769515	0.426214	0.420612	0.53654	242	330	572	105
PROSER2	Q86WR7	7	1.79962e-05	2.20552e-05	2.23266e-05	2.42306e-05	0.328696	-0.154162	0.139267	0.156911	0.274978	372	2084	2456	975	5	2.07086e-05	1.79925e-05	1.92504e-05	2.57872e-05	2.79747e-05	2.65634e-05	0.00211138	0.100345	-0.102489	-0.00499244	0.416774	0.534238	0.459557	236	339	575	106
MAFK	O60675	2	9.31073e-07	8.91428e-07	9.64274e-07	1.10278e-06	0.31209	0.0310464	-0.0317292	0.0815964	0.275227	656	1967	2623	1086	2	2.93879e-06	3.68461e-06	3.95694e-06	7.2584e-06	7.99198e-06	9.25104e-06	0.00571172	-0.263128	0.0631605	0.166033	1.0413	1.1802	1.39126	36	550	586	107
CTSD	P07339	14	0.000227115	0.000245241	0.000237971	0.000242354	0.736882	-0.0564517	0.0543257	0.0109099	0.0372443	5244	4802	10046	5148	13	0.000105846	9.61712e-05	9.18697e-05	0.000137379	0.000141073	0.000144454	0.00289782	0.111665	-0.0266197	-0.0926356	0.487865	0.526149	0.560318	184	404	588	108
FTL	P02792	6	9.63036e-06	1.0302e-05	1.58902e-05	1.42416e-05	0.0682156	-0.0494538	0.0478146	0.673025	0.514994	27	354	381	76	6	2.1421e-05	2.89851e-05	2.71383e-05	9.86942e-05	0.000115551	8.937e-05	0.00640951	-0.271035	0.165251	0.0702719	1.9329	2.16039	1.78973	7	582	589	109
STARD4	Q96DR4	2	4.3744e-07	5.12206e-07	4.57234e-07	4.20617e-07	0.507173	-0.118305	0.109335	-0.0544578	-0.174883	1736	3315	5051	2553	2	5.37777e-07	5.74786e-07	5.3568e-07	7.5049e-07	8.35121e-07	7.98778e-07	0.00299651	-0.030886	0.0651301	-0.0365233	0.449939	0.604091	0.539899	178	412	590	110
CYB5R1	Q9UHQ9	6	3.41161e-05	3.46352e-05	3.54611e-05	3.62257e-05	0.101678	-0.0109346	0.0108523	0.0448492	0.0756278	3596	541	4137	1996	4	3.32852e-05	3.38018e-05	3.30795e-05	4.23276e-05	4.42221e-05	4.30115e-05	0.00108078	-0.0044857	0.0177354	-0.0134285	0.342235	0.405402	0.365358	357	234	591	111
SEC22B	O75396	14	4.16169e-05	4.40027e-05	4.19823e-05	4.48088e-05	0.782202	-0.0407719	0.0396512	-0.0281592	0.0658398	5512	5079	10591	5409	14	5.54003e-05	5.9706e-05	5.81627e-05	7.93015e-05	7.40706e-05	8.03973e-05	0.00190731	-0.060085	0.0478959	0.0101157	0.457369	0.358921	0.477166	278	316	594	112
SBDS	Q9Y3A5	14	0.000136314	0.000153748	0.000154779	0.000157491	0.420051	-0.0894297	0.0842083	0.0938475	0.118911	1953	2751	4704	2347	11	0.000184152	0.000187651	0.000208854	0.000262576	0.000278184	0.000269034	0.00253144	-0.0718304	-0.0446707	0.109773	0.44001	0.523318	0.475065	222	374	596	113
DNAJB14	Q8TBM8	7	6.48488e-06	7.08241e-06	7.70821e-06	7.63227e-06	0.202138	-0.0649804	0.0621793	0.184334	0.170052	672	1222	1894	674	8	9.58312e-06	1.04472e-05	1.04986e-05	1.5462e-05	1.64823e-05	1.77573e-05	0.00421031	-0.0866479	0.0379006	0.0449857	0.60351	0.6957	0.803201	105	492	597	114
MFAP3	P55082	3	3.50569e-06	3.00675e-06	3.416e-06	3.17125e-06	0.909138	0.106501	-0.114994	0.0691081	-0.0381467	5680	5889	11569	5842	2	1.46339e-06	1.47328e-06	1.41712e-06	2.09254e-06	2.28826e-06	2.15954e-06	0.00350151	0.0120075	0.0217247	-0.0343525	0.527948	0.656938	0.573417	151	450	601	115
PRKCI	P41743	8	1.11524e-05	1.1596e-05	1.38018e-05	1.43479e-05	0.0185627	-0.0284077	0.0278592	0.279088	0.335073	124	78	202	34	8	1.6148e-05	1.78555e-05	1.81765e-05	2.30991e-05	2.30112e-05	2.44239e-05	0.00204642	-0.107177	0.0378319	0.0635401	0.409301	0.403803	0.489757	271	335	606	116
AMOTL2	Q9Y2J4	5	1.86109e-06	1.83542e-06	2.1603e-06	2.17048e-06	0.0115642	0.00998618	-0.0100558	0.22507	0.231852	307	49	356	68	4	2.40211e-06	2.26851e-06	2.42943e-06	3.78658e-06	3.92037e-06	4.30849e-06	0.00521234	0.0214335	-0.0611222	0.0377537	0.678029	0.728121	0.864315	82	526	608	117
HSPA2	P54652	24	0.00253587	0.00280136	0.00263034	0.00268808	0.955234	-0.0736118	0.0700375	-0.0208405	0.0104813	6179	6156	12335	6185	17	0.00135343	0.00140847	0.00134216	0.00198398	0.00185273	0.0020202	0.00308958	-0.0154653	0.0420399	-0.0275368	0.536311	0.437562	0.562412	193	417	610	118
ATL2	Q8NHH9	8	7.03783e-05	7.59696e-05	7.83758e-05	8.29362e-05	0.178925	-0.0561993	0.054092	0.0990791	0.180672	1153	1049	2202	843	7	5.19585e-05	5.07788e-05	4.83432e-05	6.41292e-05	6.33734e-05	6.56156e-05	0.00092518	0.0450778	0.0119421	-0.0589701	0.348699	0.331594	0.381756	399	217	616	119
ISL2	Q96A47	2	5.10096e-07	4.62996e-07	5.17884e-07	5.39431e-07	0.294581	0.0681925	-0.0715764	0.0900523	0.14886	1610	1836	3446	1595	2	1.13039e-06	1.07843e-06	1.18655e-06	1.43572e-06	1.55156e-06	1.46368e-06	0.00176221	-0.00178904	-0.0696682	0.0681647	0.343166	0.455115	0.370993	324	299	623	120
NEDD4L	Q96PU5	5	3.14241e-06	3.47921e-06	3.36162e-06	3.34188e-06	0.848204	-0.075313	0.0715757	0.0219753	0.0134759	5567	5520	11087	5627	4	6.83523e-06	7.80752e-06	7.74592e-06	9.83903e-06	1.0403e-05	1.06034e-05	0.00269917	-0.126746	0.0651305	0.0537027	0.398781	0.479197	0.506725	241	384	625	121
CDC34	P49427	4	1.26883e-05	1.47383e-05	1.87777e-05	1.89425e-05	0.123224	-0.112076	0.103994	0.45344	0.466047	50	669	719	176	4	2.0656e-05	2.34259e-05	2.27843e-05	2.86381e-05	3.10948e-05	3.11634e-05	0.00245378	-0.109755	0.0717913	0.0317254	0.361622	0.48036	0.483535	264	369	633	122
SMAD3	P84022	4	3.36929e-06	3.88472e-06	4.02859e-06	4.70436e-06	0.232617	-0.106334	0.0990322	0.151498	0.375219	192	1410	1602	541	3	9.03144e-06	1.02537e-05	9.88554e-06	1.27016e-05	1.31055e-05	1.40273e-05	0.00270278	-0.106529	0.0765882	0.0238355	0.385457	0.430615	0.528683	252	385	637	123
G6PD	P11413	25	0.000377476	0.000353284	0.000378165	0.000401252	0.283163	0.0469874	-0.0485694	0.0496179	0.135113	2381	1753	4134	1991	22	0.000367078	0.000348797	0.00035357	0.000477711	0.000446684	0.00047385	0.00185265	0.0422591	-0.0314417	-0.0118309	0.422311	0.325428	0.410604	329	309	638	124
ATG101	Q9BSB4	4	1.00441e-05	1.04803e-05	1.08539e-05	9.98102e-06	0.789635	-0.0309929	0.0303411	0.0808716	-0.0400794	5435	5132	10567	5394	5	1.19134e-05	1.12148e-05	1.16396e-05	2.08676e-05	2.21805e-05	2.42504e-05	0.00634229	0.0397954	-0.047387	0.00625431	0.848475	0.936502	1.06522	58	581	639	125
CD55	P08174	7	7.50325e-06	6.84449e-06	6.65477e-06	6.86912e-06	0.417488	0.064764	-0.0678085	-0.108363	-0.0626264	2617	2733	5350	2734	6	1.14976e-05	1.53892e-05	1.50907e-05	2.25444e-05	2.29955e-05	2.4907e-05	0.00583095	-0.283324	0.137266	0.109007	0.688117	0.716695	0.831895	86	558	644	126
SKA1	Q96BD8	4	1.22033e-06	1.52402e-06	1.41738e-06	1.54928e-06	0.597403	-0.169191	0.151415	0.0467637	0.175136	1845	3893	5738	2953	3	1.62643e-06	2.02839e-06	2.09098e-06	2.95953e-06	3.12929e-06	3.21449e-06	0.005483	-0.235835	0.082786	0.126636	0.627821	0.708292	0.747044	110	541	651	127
ME1	P48163	18	0.000258118	0.000267249	0.000256651	0.000256897	0.418617	-0.0252941	0.0248583	-0.0335195	-0.032137	4796	2741	7537	3926	17	0.000177623	0.000136375	0.000136282	0.000273329	0.000253554	0.000268302	0.00645094	0.242961	-0.138285	-0.139264	0.864779	0.756435	0.837999	71	584	655	128
PLEK2	Q9NYT0	3	1.21935e-06	1.26593e-06	1.51406e-06	1.53964e-06	0.0193558	-0.027298	0.026791	0.285009	0.309186	135	83	218	37	4	8.04717e-06	8.35913e-06	8.41372e-06	1.02824e-05	1.02806e-05	9.94343e-06	0.000294012	-0.0399879	0.014883	0.0242734	0.313641	0.313384	0.265273	534	121	655	128
EMC4	Q5J8M3	5	5.39523e-06	5.30815e-06	5.668e-06	5.56981e-06	0.0566815	0.0116892	-0.0117847	0.0828454	0.0576329	3172	281	3453	1600	2	1.37248e-06	1.73237e-06	1.36124e-06	2.33822e-06	2.22689e-06	2.60504e-06	0.00564859	-0.117268	0.218698	-0.129126	0.651366	0.580985	0.807259	114	548	662	130
APBB2	Q92870	6	1.28948e-05	1.37908e-05	1.45664e-05	1.51505e-05	0.12437	-0.0492726	0.0476452	0.126585	0.183309	931	677	1608	545	6	1.40078e-05	1.52452e-05	1.44969e-05	1.80553e-05	1.85296e-05	1.91519e-05	0.00121481	-0.0580871	0.0640372	-0.00857189	0.308104	0.345519	0.393172	412	253	665	131
PREPL	Q4J6C6	8	4.753e-05	5.34171e-05	5.18987e-05	5.1864e-05	0.715998	-0.0866888	0.0817738	0.0401709	0.0392053	4514	4686	9200	4704	10	4.82858e-05	4.40867e-05	4.31276e-05	6.17887e-05	6.40048e-05	6.27339e-05	0.00329553	0.0963409	-0.034917	-0.0666487	0.452085	0.502922	0.473987	228	437	665	131
PSMD1	Q99460	42	0.000582535	0.000621467	0.000564639	0.000553458	0.25179	-0.0474216	0.0459123	-0.0924376	-0.121292	1941	1537	3478	1614	39	0.000573574	0.000589689	0.000601351	0.000713791	0.000723362	0.000748065	0.000553087	-0.0363394	0.00363727	0.0318886	0.279183	0.298399	0.346847	507	166	673	133
HSP90AA1	P07900	136	0.00679498	0.00702317	0.00672964	0.00724462	0.817468	-0.0240229	0.0236295	-0.0379628	0.0684175	5689	5324	11013	5595	113	0.00458214	0.00506349	0.0053285	0.00681605	0.00673116	0.0071851	0.00328686	-0.123416	0.0206951	0.0942911	0.449499	0.431418	0.525572	238	436	674	134
RSRC2	Q7L4I2	9	2.5241e-05	2.64162e-05	3.084e-05	3.03163e-05	0.044635	-0.033199	0.0324522	0.255836	0.231126	254	213	467	110	9	5.41938e-05	5.69808e-05	5.77198e-05	7.04479e-05	7.56835e-05	7.57917e-05	0.00229573	-0.0549588	0.0173881	0.0359795	0.323471	0.426892	0.428953	320	359	679	135
FZR1	Q9UM11	3	6.04315e-07	5.36755e-07	6.32942e-07	6.59564e-07	0.236119	0.0829857	-0.0880521	0.149758	0.209199	640	1433	2073	778	2	8.31831e-07	8.61583e-07	8.86432e-07	1.14646e-06	1.26842e-06	1.22234e-06	0.00393318	-0.0479602	0.00273962	0.0437592	0.41486	0.560707	0.507326	206	477	683	136
C11orf98	E9PRG8	8	0.000152524	0.000165555	0.000150622	0.000149456	0.397468	-0.0603458	0.0579227	-0.0784491	-0.0896634	2665	2586	5251	2682	5	0.000104128	0.000112805	0.000112362	0.000151464	0.000153119	0.000152334	0.0035593	-0.0760605	0.039414	0.0337354	0.464564	0.480236	0.472828	233	456	689	137
UBE2E1	P51965	4	1.29358e-06	1.2883e-06	1.39226e-06	1.46546e-06	0.163529	0.00294251	-0.00294852	0.10901	0.182933	1068	947	2015	745	3	1.4498e-06	1.45401e-06	1.81056e-06	2.3674e-06	2.42963e-06	2.60153e-06	0.00600709	-0.116245	-0.112065	0.20433	0.5912	0.628633	0.727256	125	565	690	138
SCAND1	P57086	2	6.06039e-07	7.32037e-07	8.33713e-07	8.50987e-07	0.216519	-0.142678	0.129829	0.317463	0.347049	103	1316	1419	462	2	1.09275e-06	1.52335e-06	1.51592e-06	3.87205e-06	4.13971e-06	5.09904e-06	0.00817083	-0.33392	0.145364	0.138307	1.49121	1.58764	1.88834	15	679	694	139
NUS1	Q96E22	2	2.42893e-06	3.02703e-06	2.98602e-06	2.7285e-06	0.744704	-0.167512	0.15007	0.130393	0.000274447	3368	4856	8224	4265	3	5.58014e-06	5.2951e-06	5.7673e-06	7.25577e-06	8.01489e-06	7.99648e-06	0.0039621	0.00845899	-0.0671821	0.0560548	0.387288	0.530841	0.527523	217	480	697	140
PYROXD1	Q8WU10	6	4.93619e-06	4.97828e-06	4.73527e-06	4.74778e-06	0.0451224	-0.00613662	0.00611062	-0.0660874	-0.0622824	3422	221	3643	1714	5	3.72384e-06	4.38011e-06	4.47782e-06	6.21847e-06	6.53118e-06	6.31075e-06	0.00577716	-0.171508	0.0626668	0.094495	0.568259	0.639042	0.589512	144	553	697	140
LRRC59	Q96AG4	28	0.000750722	0.000799049	0.000758726	0.000783481	0.905658	-0.045705	0.0443014	-0.0304039	0.0159146	6069	5864	11933	6001	21	0.000863107	0.00102303	0.00104517	0.00140834	0.0014909	0.00138439	0.00543477	-0.178972	0.066272	0.0971521	0.527408	0.6096	0.502665	169	538	707	142
NOTCH1	P46531	10	1.14942e-05	9.95075e-06	1.07874e-05	9.98036e-06	0.745206	0.100271	-0.107764	0.0087025	-0.103478	4166	4862	9028	4619	10	1.61339e-05	1.64119e-05	1.74616e-05	2.09957e-05	2.11199e-05	2.17175e-05	0.00182555	-0.0470816	-0.0224345	0.0670024	0.332912	0.34142	0.381677	403	305	708	143
ZC4H2	Q9NQZ6	2	1.72929e-07	2.06966e-07	2.15745e-07	1.91452e-07	0.586924	-0.135421	0.123793	0.183731	0.0113863	2209	3823	6032	3122	2	5.08889e-07	5.94498e-07	6.0832e-07	7.72189e-07	7.94205e-07	8.5682e-07	0.00464347	-0.16505	0.0592702	0.0924291	0.436552	0.47711	0.58659	202	510	712	144
CBX4	O00257	7	3.81736e-06	3.50224e-06	4.16845e-06	3.9885e-06	0.179146	0.0608117	-0.0634882	0.187748	0.124081	916	1050	1966	716	8	1.0195e-05	1.32613e-05	1.38629e-05	1.88274e-05	1.98323e-05	2.22545e-05	0.00692545	-0.287097	0.0922709	0.156272	0.597875	0.672898	0.839139	102	617	719	145
TNFAIP3	P21580	2	5.16565e-07	6.28397e-07	5.3319e-07	4.42034e-07	0.364622	-0.148279	0.134449	-0.102579	-0.373072	271	2341	2612	1076	2	5.93291e-07	6.72293e-07	5.91196e-07	8.49297e-07	9.38579e-07	8.27583e-07	0.00502378	-0.0610282	0.119322	-0.0661325	0.456501	0.600709	0.419134	209	519	728	146
PTPRF	P10586	22	1.98536e-05	2.1239e-05	2.15294e-05	2.14244e-05	0.406363	-0.0494759	0.0478353	0.0674274	0.0603767	3442	2646	6088	3154	22	2.59326e-05	2.57653e-05	2.68325e-05	3.19491e-05	3.13697e-05	3.20273e-05	0.00039546	-0.0135221	-0.0228602	0.0356937	0.287486	0.261085	0.291013	590	142	732	147
BNIP1	Q12981	4	8.03294e-06	8.87639e-06	9.01607e-06	9.20162e-06	0.355609	-0.0738194	0.0702254	0.0927522	0.12214	1926	2273	4199	2030	4	1.46288e-05	1.6496e-05	1.64267e-05	2.02661e-05	2.08154e-05	2.199e-05	0.0032206	-0.115716	0.0575873	0.0515139	0.354536	0.393119	0.472315	306	428	734	148
SLC2A1	P11166	14	0.000473674	0.00046656	0.000500119	0.000490822	0.0554914	0.0108754	-0.010958	0.0892526	0.0621811	2975	274	3249	1476	8	0.000122081	0.000110353	0.000114829	0.000176782	0.000165945	0.000192511	0.00670792	0.0767711	-0.0689436	-0.0115745	0.610908	0.51964	0.733875	134	604	738	149
FLNA	P21333	161	0.00277695	0.0030464	0.00269762	0.00279252	0.420075	-0.068346	0.0652541	-0.110161	-0.0602798	2626	2752	5378	2748	142	0.00276496	0.00309245	0.00318894	0.00428179	0.00440309	0.00437059	0.00586472	-0.125116	0.0363776	0.0807043	0.505841	0.546145	0.535456	180	561	741	150
STC2	O76061	3	1.19806e-06	1.20297e-06	1.1135e-06	1.26264e-06	0.894751	-0.00295136	0.00294533	-0.108554	0.072795	5560	5797	11357	5757	2	3.98068e-07	3.11198e-07	2.94515e-07	9.89719e-07	1.11977e-06	1.33191e-06	0.00927609	0.250605	-0.10458	-0.184067	1.56461	1.74272	1.99302	11	740	751	151
PSMD14	O00487	15	0.000248101	0.000250666	0.000229361	0.000239851	0.201074	-0.00743793	0.00739978	-0.120748	-0.0562281	2500	1215	3715	1753	13	0.0002149	0.000229717	0.000226159	0.000271082	0.000282591	0.00027238	0.00101945	-0.0572027	0.0389909	0.0164665	0.277861	0.337847	0.284755	525	227	752	152
PTPRJ	Q12913	2	1.53499e-06	1.31631e-06	1.43463e-06	1.27439e-06	0.656239	0.106609	-0.11512	0.00906694	-0.161808	2958	4275	7233	3768	2	1.38533e-06	1.28388e-06	1.40144e-06	1.66638e-06	1.80818e-06	1.73908e-06	0.00238315	0.0299343	-0.0797841	0.04661	0.296419	0.414243	0.358025	392	364	756	153
FAM83G	A6ND36	8	5.97714e-06	7.02216e-06	6.98653e-06	6.8028e-06	0.586583	-0.120906	0.111552	0.104214	0.0657671	2633	3821	6454	3361	7	9.04876e-06	1.03157e-05	1.07769e-05	1.37554e-05	1.42588e-05	1.59601e-05	0.00648719	-0.150992	0.0380583	0.101164	0.453211	0.505072	0.667688	170	587	757	154
ALAS1	P13196	8	8.13915e-06	9.24885e-06	8.86901e-06	9.31969e-06	0.601307	-0.0951421	0.089254	0.0287542	0.100263	3410	3920	7330	3818	8	1.815e-05	1.88669e-05	1.88126e-05	3.46118e-05	3.65171e-05	4.08368e-05	0.00873491	-0.0360961	0.019794	0.0156329	0.895201	0.972508	1.13381	48	710	758	155
ARMCX3	Q9UH62	6	4.50778e-06	4.74633e-06	4.9981e-06	5.05467e-06	0.169136	-0.0376778	0.0367187	0.111286	0.127522	1614	984	2598	1069	4	9.92169e-06	1.07815e-05	1.12384e-05	1.33999e-05	1.44397e-05	1.38702e-05	0.00324703	-0.101816	0.018083	0.0779642	0.331744	0.439569	0.381514	334	432	766	156
PIP5K1A	Q99755	7	6.13564e-06	5.97185e-06	6.42681e-06	6.3888e-06	0.129748	0.0193852	-0.0196492	0.0862743	0.0777163	2733	710	3443	1594	6	4.96327e-06	5.26562e-06	5.70048e-06	8.70774e-06	1.05779e-05	1.01848e-05	0.00858856	-0.097364	-0.0120524	0.10243	0.713643	0.994331	0.939695	65	701	766	156
PSMC1	P62191	26	0.000218732	0.000226969	0.000204458	0.000209764	0.10374	-0.0269126	0.0264198	-0.124272	-0.0873088	1963	556	2519	1016	22	0.000216447	0.000222736	0.000222022	0.000263459	0.000275418	0.000268832	0.00086497	-0.0261182	0.0151982	0.0105659	0.257442	0.32149	0.286567	560	206	766	156
CHORDC1	Q9UHD1	25	0.000887931	0.000906642	0.000934829	0.000963365	0.111644	-0.0151212	0.0149644	0.059134	0.102515	2779	601	3380	1555	28	0.000659816	0.000587463	0.000593449	0.000892933	0.000892407	0.000886575	0.00659884	0.104822	-0.0627436	-0.0481186	0.54131	0.540459	0.531	174	593	767	159
DNAJC1	Q96KC8	5	9.29598e-06	1.02845e-05	9.58014e-06	9.72253e-06	0.825872	-0.0747357	0.0710541	-0.0312952	-0.01001	5415	5379	10794	5497	6	1.48021e-05	1.65072e-05	1.68933e-05	2.079e-05	2.28223e-05	2.09408e-05	0.00401701	-0.118349	0.0389491	0.0723028	0.37174	0.506296	0.382168	286	483	769	160
EIF1	P41567	10	0.000185936	0.00018263	0.000199127	0.000195442	0.0352406	0.0128824	-0.0129985	0.111764	0.0848181	2194	167	2361	920	8	5.59712e-05	6.33481e-05	6.60422e-05	9.48885e-05	9.29566e-05	9.39693e-05	0.00709226	-0.142623	0.0359947	0.0960805	0.618926	0.589251	0.604883	143	626	769	160
RNF187	Q5TA31	4	3.47248e-06	2.97387e-06	3.33711e-06	3.18159e-06	0.909479	0.107485	-0.116142	0.0501141	-0.0187348	5671	5892	11563	5839	4	3.14532e-06	2.58979e-06	2.81811e-06	3.94303e-06	4.00898e-06	4.23802e-06	0.0063059	0.141702	-0.138672	-0.0167754	0.467797	0.491729	0.571884	194	579	773	162
GHITM	Q9H3K2	2	1.24413e-06	1.29105e-06	1.23207e-06	1.3186e-06	0.893078	-0.0269538	0.0264595	-0.0410068	0.0569209	6034	5786	11820	5950	7	6.22803e-05	7.21003e-05	7.57323e-05	0.000102681	0.000105758	0.000122198	0.00783718	-0.169354	0.0418742	0.112779	0.551971	0.594559	0.803015	124	656	780	163
PSMD13	Q9UNM6	21	0.000155832	0.000184608	0.000150649	0.000158864	0.469762	-0.12741	0.117066	-0.176211	-0.0996066	1202	3079	4281	2089	24	0.000223843	0.000222219	0.000224692	0.000270962	0.000265324	0.000266446	0.000343483	0.00166729	-0.00884218	0.00712924	0.27727	0.246932	0.253021	648	132	780	163
PRSS8	Q16651	3	2.37638e-05	2.59989e-05	2.4854e-05	2.55563e-05	0.822309	-0.0662972	0.063384	-0.0015883	0.0386147	5528	5352	10880	5535	3	1.86039e-05	1.78661e-05	1.82249e-05	2.52771e-05	2.82988e-05	2.71216e-05	0.00739425	0.029164	-0.0292196	-0.000535184	0.471385	0.634298	0.573	159	634	793	165
PXN	P49023	23	0.000403479	0.000403657	0.00043148	0.000418296	0.190848	-0.000318412	0.000318342	0.096484	0.0517132	3033	1140	4173	2014	21	0.000328373	0.000325973	0.000308258	0.00038621	0.000388793	0.000403523	0.00110327	0.0333554	0.0227724	-0.0578412	0.267404	0.27702	0.330669	554	239	793	165
ARID3A	Q99856	4	7.87265e-07	7.09447e-07	8.35382e-07	8.05528e-07	0.289364	0.0731243	-0.0770295	0.158712	0.10621	1305	1798	3103	1396	4	2.53431e-06	2.36507e-06	2.32615e-06	3.42201e-06	3.29076e-06	3.75294e-06	0.00692617	0.0734538	-0.0262603	-0.0501963	0.506704	0.450281	0.639883	177	618	795	167
CEP43	O95684	4	4.69324e-06	5.50551e-06	5.83822e-06	5.79838e-06	0.326798	-0.119736	0.110556	0.195208	0.18533	534	2068	2602	1073	2	2.38995e-06	2.63875e-06	2.36757e-06	3.13676e-06	3.21105e-06	3.47913e-06	0.00433895	-0.0448563	0.0980211	-0.058429	0.347439	0.381209	0.496889	300	497	797	168
IGHMBP2	P38935	9	2.34249e-06	2.2267e-06	2.29058e-06	2.19698e-06	0.640675	0.0361051	-0.0370319	0.00377688	-0.0564149	5133	4161	9294	4747	10	8.17916e-06	9.87808e-06	1.04818e-05	1.48332e-05	1.41015e-05	1.51446e-05	0.00813131	-0.217947	0.054331	0.139908	0.640858	0.567877	0.67083	132	676	808	169
GIPC1	O14908	6	6.75824e-06	7.41881e-06	7.43394e-06	7.76223e-06	0.340447	-0.0688374	0.0657019	0.0686421	0.130985	2138	2157	4295	2099	7	1.75109e-05	2.34507e-05	2.47412e-05	3.50166e-05	3.3671e-05	3.92793e-05	0.0087387	-0.322738	0.0986367	0.175924	0.677046	0.620515	0.842778	98	711	809	170
CSNK1E	P49674	2	3.62511e-07	4.28144e-07	4.07487e-07	4.96067e-07	0.421186	-0.125024	0.115048	0.0437062	0.327488	576	2761	3337	1529	2	3.6117e-06	3.80031e-06	4.25082e-06	5.60782e-06	4.95211e-06	5.46648e-06	0.00617612	-0.106205	-0.0327671	0.128858	0.528557	0.349161	0.49173	246	570	816	171
RANGAP1	P46060	27	0.00015562	0.000163685	0.000174131	0.00017979	0.0845124	-0.0369088	0.0359881	0.125238	0.171378	1034	453	1487	486	24	0.000261569	0.000283813	0.00028534	0.000335698	0.000349206	0.000360607	0.0024798	-0.0822114	0.0355377	0.0432782	0.277759	0.334676	0.381023	445	371	816	171
TRIM11	Q96F44	3	3.3422e-06	3.45181e-06	3.87841e-06	3.80523e-06	0.0298967	-0.0234661	0.0230905	0.191202	0.163721	668	134	802	208	4	4.63853e-06	5.39107e-06	5.51283e-06	6.76563e-06	7.37694e-06	7.8429e-06	0.00692975	-0.159511	0.0573939	0.0896159	0.385046	0.509845	0.598209	203	619	822	173
PSMC4	P43686	28	0.00051	0.000491407	0.000474532	0.000466523	0.150182	0.0265398	-0.0270372	-0.0774508	-0.102007	2456	841	3297	1506	24	0.000431655	0.000465424	0.000457989	0.00057024	0.000578376	0.00058266	0.00313955	-0.0654526	0.0432152	0.0199821	0.336239	0.356676	0.367324	401	422	823	174
HSP90AB1	P08238	114	0.00342252	0.00368131	0.00350132	0.00361846	0.9622	-0.0535396	0.0516236	-0.0206993	0.0267778	6274	6206	12480	6265	82	0.00382007	0.00438172	0.00431514	0.00558247	0.00539827	0.0057239	0.00578577	-0.127246	0.0706511	0.0485601	0.420058	0.371652	0.456151	290	554	844	175
SNX11	Q9Y5W9	4	2.71118e-06	3.32203e-06	3.0368e-06	3.16323e-06	0.830908	-0.154005	0.13914	0.00962897	0.0684723	4542	5407	9949	5089	4	3.31377e-06	3.20234e-06	3.43144e-06	4.01108e-06	4.35389e-06	4.24161e-06	0.00318687	-0.000903653	-0.0502535	0.049435	0.274614	0.392927	0.355235	425	424	849	176
CTSL	P07711	3	3.25332e-07	3.36206e-07	3.20539e-07	3.1339e-07	0.187571	-0.0239117	0.0235218	-0.0453251	-0.0778669	3534	1119	4653	2314	4	2.67986e-06	2.2049e-06	2.17432e-06	4.44155e-06	4.27817e-06	3.53941e-06	0.0102818	0.187641	-0.0938051	-0.113954	0.916544	0.862473	0.58899	77	779	856	177
SPAG1	Q07617	2	8.15841e-07	6.39027e-07	7.63353e-07	7.25272e-07	0.880513	0.165471	-0.186939	0.0695328	-0.00429434	4810	5709	10519	5369	3	4.38484e-06	6.45095e-06	6.45339e-06	9.46134e-06	1.00186e-05	1.08134e-05	0.0103762	-0.394311	0.162676	0.163223	0.715209	0.797769	0.907907	74	783	857	178
RUNX1	Q01196	4	1.87426e-06	1.60778e-06	2.00689e-06	1.92385e-06	0.323827	0.106388	-0.114862	0.205023	0.144062	701	2044	2745	1152	4	4.85157e-06	6.79981e-06	7.13721e-06	1.21791e-05	1.24699e-05	1.26268e-05	0.0110632	-0.36837	0.118673	0.188537	0.959517	0.993552	1.01159	51	811	862	179
ZNF143	P52747	3	4.24146e-07	4.76297e-07	4.92688e-07	5.54725e-07	0.215151	-0.086074	0.0812265	0.130039	0.301135	374	1309	1683	585	4	3.47255e-06	4.51986e-06	4.62033e-06	5.95653e-06	6.62286e-06	7.12456e-06	0.009213	-0.275851	0.104431	0.136148	0.502625	0.655607	0.760953	128	736	864	180
GLS	O94925	11	3.47589e-05	4.16017e-05	4.24297e-05	4.42162e-05	0.36225	-0.135445	0.123813	0.152245	0.211748	616	2319	2935	1266	11	4.04942e-05	4.05422e-05	4.60306e-05	5.36171e-05	5.96731e-05	5.52515e-05	0.00584385	-0.0648402	-0.0631305	0.120039	0.34014	0.494526	0.383459	308	559	867	181
HK2	P52789	14	1.21968e-05	1.34624e-05	1.27981e-05	1.26391e-05	0.889639	-0.0729749	0.0694607	-0.00354741	-0.0215799	5806	5769	11575	5849	15	3.08128e-05	3.43726e-05	3.66845e-05	4.94833e-05	4.79741e-05	4.9469e-05	0.00837643	-0.140163	0.0175656	0.111476	0.543249	0.498562	0.542833	181	692	873	182
KIF14	Q15058	13	4.93608e-06	5.32403e-06	5.56982e-06	5.6851e-06	0.214985	-0.0556089	0.0535448	0.118656	0.148211	1283	1306	2589	1063	15	1.27002e-05	1.50343e-05	1.52047e-05	1.91265e-05	2.02402e-05	2.05953e-05	0.00781335	-0.172479	0.0709209	0.087186	0.418239	0.499889	0.524978	219	655	874	183
C5orf51	A6NDU8	4	1.17203e-05	1.1469e-05	1.18249e-05	1.2116e-05	0.192599	0.0155495	-0.0157189	0.0283602	0.0634442	4244	1149	5393	2754	4	1.63903e-05	1.94789e-05	1.99362e-05	2.51635e-05	2.74807e-05	2.51882e-05	0.00781014	-0.182597	0.06647	0.0999458	0.435889	0.562977	0.437307	225	654	879	184
CLU	P10909	9	1.50816e-05	1.81285e-05	1.63646e-05	1.49745e-05	0.652564	-0.138835	0.12664	-0.0210465	-0.149112	2629	4255	6884	3585	10	1.22621e-05	1.11037e-05	1.16458e-05	4.35235e-05	4.94944e-05	5.94293e-05	0.0134006	0.071337	-0.0718276	-0.00306461	1.89892	2.08439	2.3483	4	883	887	185
TAX1BP1	Q86VP1	8	6.149e-06	6.8408e-06	6.76208e-06	6.3148e-06	0.926881	-0.0789555	0.0748578	0.0581584	-0.0405717	5990	5993	11983	6021	7	7.31851e-06	7.62507e-06	8.12386e-06	1.45889e-05	1.71294e-05	1.83506e-05	0.011998	-0.0712742	-0.0120731	0.0793426	0.923974	1.15558	1.25493	41	846	887	185
NBR1	Q14596	5	2.35317e-06	2.37229e-06	2.61137e-06	2.59711e-06	0.00347543	-0.00584814	0.00582453	0.144351	0.136452	1146	9	1155	342	6	3.51838e-06	3.73192e-06	3.71833e-06	6.01286e-06	6.70262e-06	7.23265e-06	0.0113105	-0.0554366	0.0295689	0.0243051	0.717703	0.874377	0.984175	68	824	892	187
PJA2	O43164	7	2.64938e-06	2.72724e-06	2.97974e-06	2.72801e-06	0.401609	-0.0210456	0.020743	0.148485	0.0211503	2641	2623	5264	2697	4	2.5862e-06	2.73297e-06	2.94535e-06	3.46092e-06	3.84537e-06	3.95596e-06	0.00753085	-0.0911343	-0.0115009	0.0964721	0.329188	0.481152	0.522059	261	644	905	188
PSPH	P78330	10	0.000112066	0.000105452	0.000115877	0.000110785	0.393939	0.0432159	-0.0445505	0.0914577	0.0266259	3655	2561	6216	3235	10	7.26482e-05	7.18199e-05	6.69527e-05	8.66111e-05	8.91658e-05	8.56517e-05	0.00296265	0.0438441	0.0273013	-0.0739413	0.297469	0.339407	0.281399	510	408	918	189
TUT7	Q5VYS8	19	9.76851e-06	9.99425e-06	9.98813e-06	1.0081e-05	0.386405	-0.0165743	0.0163861	0.0155014	0.0288473	5334	2507	7841	4062	21	2.77358e-05	3.45697e-05	3.64632e-05	4.87186e-05	5.2332e-05	5.21463e-05	0.0105307	-0.247341	0.0704157	0.14735	0.565381	0.668602	0.663473	131	789	920	190
HSPA13	P48723	6	1.62282e-05	1.75511e-05	1.63884e-05	1.59476e-05	0.463187	-0.0576357	0.0554213	-0.0434587	-0.0827956	3469	3034	6503	3402	7	1.37844e-05	1.33603e-05	1.32234e-05	1.66642e-05	1.72294e-05	1.81337e-05	0.00579523	0.0347828	-0.0103013	-0.025159	0.308499	0.35662	0.430423	371	555	926	191
MT1E	P04732	2	8.59692e-06	7.97803e-06	5.41465e-06	7.7172e-06	0.363297	0.0528872	-0.0549	-0.614066	-0.102856	84	2329	2413	947	2	5.51503e-06	5.73371e-06	6.16556e-06	1.12461e-05	1.29517e-05	1.03676e-05	0.0130175	-0.0738694	-0.0177685	0.0869934	0.954117	1.15783	0.83677	52	876	928	192
CHMP4C	Q96CF2	4	3.83273e-06	3.70434e-06	4.67792e-06	4.22859e-06	0.18047	0.0243694	-0.0247881	0.311864	0.166173	268	1067	1335	424	2	1.6587e-06	1.38523e-06	1.44937e-06	2.01086e-06	1.94423e-06	2.20445e-06	0.00817621	0.147239	-0.11269	-0.047383	0.425001	0.376385	0.557608	249	680	929	193
PSMC5	P62195	31	0.000397017	0.000409842	0.000361751	0.000370302	0.0520777	-0.0231163	0.0227517	-0.157319	-0.123614	1145	260	1405	456	29	0.000357816	0.000391698	0.000388836	0.000480336	0.000489335	0.000492104	0.00571835	-0.0846909	0.0458314	0.0352517	0.340135	0.366915	0.375054	379	551	930	194
ATF3	P18847	4	2.39974e-06	2.61123e-06	2.76271e-06	2.70117e-06	0.258956	-0.0622102	0.0596381	0.140993	0.108494	1474	1592	3066	1368	3	2.81194e-06	3.39719e-06	3.6392e-06	1.64346e-05	1.70213e-05	2.26135e-05	0.0148255	-0.223349	0.0494245	0.148704	2.32375	2.37435	2.7842	3	931	934	195
PAPOLG	Q9BWT3	5	8.65017e-06	8.72501e-06	8.50136e-06	9.51821e-06	0.640272	-0.00622752	0.00620076	-0.0312624	0.131735	4035	4157	8192	4238	6	1.31351e-05	1.3488e-05	1.333e-05	1.52315e-05	1.56365e-05	1.54068e-05	0.00019232	-0.019912	0.0183289	0.00132884	0.193719	0.23157	0.210227	850	88	938	196
MORF4L2	Q15014	5	9.15501e-06	1.03484e-05	9.61898e-06	9.75889e-06	0.933392	-0.0910916	0.08568	-0.0197685	0.0010648	5958	6023	11981	6019	8	1.43452e-05	1.43973e-05	1.61654e-05	1.93522e-05	2.23824e-05	2.2309e-05	0.00946964	-0.0614362	-0.0562119	0.110903	0.370492	0.580355	0.575616	197	746	943	197
CSNK2B	P67870	11	0.000191136	0.000171748	0.00019577	0.000194149	0.394796	0.0750888	-0.0792126	0.109651	0.0976551	2040	2567	4607	2280	9	0.000186247	0.000167329	0.000171194	0.000213934	0.000226939	0.000220214	0.00458574	0.0904964	-0.0640383	-0.0310898	0.290439	0.375581	0.332182	440	507	947	198
TBC1D23	Q9NUY8	4	4.31984e-06	4.65857e-06	4.32807e-06	4.6275e-06	0.964371	-0.0554828	0.0534278	-0.0527345	0.0437734	6207	6219	12426	6241	3	3.37001e-06	3.33943e-06	3.87972e-06	4.56264e-06	5.32477e-06	5.29055e-06	0.00967682	-0.0668018	-0.0799519	0.1364	0.370316	0.593166	0.583865	190	760	950	199
BACH1	O14867	8	3.51597e-06	3.38793e-06	5.14401e-06	4.73677e-06	0.0649622	0.0265121	-0.0270085	0.575482	0.456493	37	327	364	71	7	5.45119e-06	3.95168e-06	4.19811e-06	7.24249e-06	7.63473e-06	7.89262e-06	0.0126277	0.265895	-0.19821	-0.110936	0.675811	0.7519	0.799828	88	867	955	200
EAF1	Q96JC9	2	7.37938e-06	8.46877e-06	9.53531e-06	9.00128e-06	0.202713	-0.102744	0.0959106	0.267038	0.183889	319	1227	1546	511	2	8.19425e-06	9.86832e-06	9.57758e-06	1.2156e-05	1.24521e-05	1.39962e-05	0.0091935	-0.16912	0.0990734	0.0559306	0.399871	0.434584	0.603232	223	733	956	201
PSMB6	P28072	8	0.000197217	0.000201907	0.000195215	0.000174104	0.384288	-0.0170521	0.0168529	-0.0317726	-0.196892	1745	2497	4242	2065	6	7.53244e-05	7.15858e-05	7.01578e-05	8.74858e-05	8.95454e-05	9.53246e-05	0.00458304	0.058005	-0.0154399	-0.0445089	0.273936	0.307507	0.397736	455	506	961	202
NPLOC4	Q8TAT6	29	0.000231473	0.000249281	0.000230245	0.000247463	0.913378	-0.0544534	0.0524726	-0.0621315	0.0419146	5921	5916	11837	5957	30	0.000230653	0.000249225	0.000253165	0.000309754	0.000316415	0.000314278	0.00648611	-0.0832106	0.0285144	0.0511411	0.342184	0.372882	0.363104	384	586	970	203
CHCHD2	Q9Y6H1	4	2.12657e-05	2.40374e-05	2.52243e-05	2.70494e-05	0.190028	-0.0910815	0.0856712	0.155199	0.255982	426	1135	1561	522	3	1.24853e-05	1.33822e-05	1.38234e-05	1.77268e-05	1.77707e-05	2.0119e-05	0.00980586	-0.0836171	0.0164712	0.0632668	0.422083	0.425654	0.604711	215	764	979	204
BAIAP2L1	Q9UHR4	16	9.49188e-05	0.000102252	0.000102814	0.000111549	0.274258	-0.0546776	0.0526808	0.0605916	0.178234	1612	1709	3321	1522	12	8.79175e-05	8.44592e-05	8.41785e-05	0.000102085	0.000105375	9.94716e-05	0.00202172	0.0399155	-0.0179804	-0.0227829	0.255462	0.301224	0.21805	650	331	981	205
HMMR	O75330	7	3.19706e-06	3.80578e-06	3.7612e-06	3.71724e-06	0.577476	-0.131195	0.120253	0.103254	0.0862935	2284	3761	6045	3132	8	8.99877e-06	1.04638e-05	1.03594e-05	1.2789e-05	1.44616e-05	1.51076e-05	0.0103413	-0.143611	0.0739927	0.0595262	0.363488	0.540814	0.603862	199	782	981	205
TXNL4B	Q9NX01	2	1.64388e-06	2.19561e-06	2.06758e-06	2.23882e-06	0.548912	-0.223811	0.193708	0.107031	0.221825	807	3578	4385	2163	3	5.68333e-06	6.53238e-06	6.28115e-06	1.47436e-05	1.63926e-05	1.975e-05	0.0159318	-0.117509	0.0833626	0.0267821	1.25777	1.41073	1.67953	21	963	984	207
ZNF622	Q969S3	17	0.00012507	0.000138582	0.000122112	0.00013335	0.688393	-0.0759024	0.0721079	-0.11043	0.0165875	4189	4510	8699	4465	16	0.000118996	0.000134297	0.000133362	0.000158001	0.000169199	0.000165424	0.00619788	-0.115172	0.0593433	0.0492629	0.293853	0.392641	0.360081	413	573	986	208
EIF4A1	P60842	45	0.000444969	0.000445769	0.00044625	0.000472016	0.478842	-0.00129657	0.00129541	0.00285129	0.0838354	4365	3142	7507	3912	37	0.000510121	0.000569153	0.000548335	0.000697381	0.000687829	0.000668916	0.00579825	-0.0888796	0.0690967	0.0153373	0.362228	0.342331	0.302106	435	556	991	209
EPB41L5	Q9HCM4	8	5.41355e-06	5.56537e-06	5.111e-06	5.32882e-06	0.19447	-0.02009	0.0198141	-0.103059	-0.0428474	3079	1171	4250	2071	7	1.18539e-05	1.22441e-05	1.34745e-05	1.64964e-05	1.62879e-05	1.56468e-05	0.00704074	-0.0793537	-0.0326311	0.105521	0.397438	0.379085	0.321151	370	621	991	209
SERPINH1	P50454	20	0.000744739	0.000759217	0.00076153	0.000740154	0.938856	-0.0139552	0.0138215	0.0182107	-0.0228651	6306	6065	12371	6204	21	0.000588728	0.000582158	0.0005709	0.000686782	0.000685863	0.000663072	0.000912514	0.0200687	0.00387749	-0.0242951	0.242319	0.240387	0.191632	785	214	999	211
SLC25A25	Q6KCM7	4	3.57919e-06	3.91531e-06	3.70414e-06	3.76717e-06	0.956351	-0.0662001	0.0632952	-0.0166923	0.00765024	6204	6168	12372	6205	4	4.72279e-06	5.05237e-06	5.0156e-06	6.17473e-06	6.47267e-06	6.93019e-06	0.00835327	-0.0620211	0.0352973	0.0247606	0.324715	0.392698	0.491233	313	690	1003	212
PSMD12	O00232	40	0.000454012	0.00055183	0.000455284	0.000463138	0.535186	-0.147601	0.133891	-0.143564	-0.118889	1337	3493	4830	2429	39	0.000408076	0.000389409	0.000430668	0.00051474	0.000545821	0.000492273	0.00630274	-0.00461733	-0.0721688	0.0731188	0.330388	0.414971	0.266001	432	578	1010	213
JMJD6	Q6NYC1	9	1.15585e-05	1.33723e-05	1.35642e-05	1.36604e-05	0.425502	-0.108975	0.101318	0.121872	0.132067	1425	2793	4218	2044	8	1.58648e-05	2.03953e-05	2.12504e-05	2.77474e-05	2.79015e-05	3.08868e-05	0.0125519	-0.273031	0.0893726	0.148626	0.53349	0.541477	0.688127	150	865	1015	214
HSPG2	P98160	2	3.59976e-07	3.22051e-07	3.20835e-07	2.88429e-07	0.284896	0.0780728	-0.0825407	-0.0879965	-0.241613	800	1765	2565	1050	2	3.47745e-07	3.61793e-07	3.73231e-07	4.4296e-07	4.24024e-07	4.2326e-07	0.00226288	-0.0536621	0.00347295	0.0483789	0.295484	0.232455	0.229854	673	354	1027	215
TTK	P33981	3	7.09361e-07	5.94341e-07	7.48411e-07	6.67978e-07	0.514727	0.121978	-0.133251	0.199287	0.0352575	1672	3358	5030	2543	3	1.40322e-06	1.6512e-06	1.76252e-06	2.15722e-06	2.54331e-06	2.66541e-06	0.0135182	-0.194414	0.0403628	0.134484	0.42602	0.663553	0.731202	141	886	1027	215
IGF2	P01344	3	3.14742e-06	3.53564e-06	3.70722e-06	3.76355e-06	0.286228	-0.0863377	0.0814613	0.149829	0.171587	853	1775	2628	1091	2	5.08986e-06	4.24457e-06	5.04961e-06	6.10079e-06	6.73266e-06	6.60939e-06	0.00983771	0.0861918	-0.175817	0.0747381	0.347562	0.489741	0.463081	274	765	1039	217
DNAJA4	Q8WW22	6	2.6225e-05	2.77417e-05	2.69835e-05	2.64175e-05	0.775737	-0.0411289	0.0399888	9.01841e-06	-0.0305768	5686	5048	10734	5472	8	3.29529e-05	3.03921e-05	3.00775e-05	3.96492e-05	4.21549e-05	4.5753e-05	0.0107583	0.0815979	-0.0351115	-0.0501226	0.348487	0.436894	0.555062	254	793	1047	218
CCNH	P51946	9	2.90451e-05	3.38515e-05	3.14289e-05	3.25762e-05	0.85655	-0.114687	0.106238	-0.000890256	0.0508382	5206	5567	10773	5491	9	2.57827e-05	2.56722e-05	2.52399e-05	3.16509e-05	3.22324e-05	3.40229e-05	0.00749895	0.0122374	0.00604177	-0.0184615	0.308079	0.334343	0.412339	409	640	1049	219
EIF5	P55010	25	0.000436269	0.000436914	0.0003956	0.00039483	0.000184555	-0.00106661	0.00106583	-0.142242	-0.145055	1096	1	1097	321	25	0.000423194	0.000522894	0.000511634	0.000719082	0.000727812	0.00070045	0.0138753	-0.199362	0.105836	0.0744321	0.565474	0.582885	0.527601	160	892	1052	220
SEC24D	O94855	8	2.74077e-05	2.94737e-05	2.58574e-05	2.99027e-05	0.834725	-0.0533751	0.0514707	-0.137382	0.072316	4815	5429	10244	5237	10	5.67347e-05	7.04271e-05	7.04747e-05	9.14705e-05	8.94316e-05	9.81623e-05	0.0121557	-0.215584	0.0963162	0.0972899	0.473491	0.44097	0.575353	205	850	1055	221
HSPA6	P17066	10	0.00095738	0.00101807	0.000997205	0.00101486	0.654039	-0.0450148	0.0436527	0.0137845	0.0391021	5123	4263	9386	4792	8	0.000556266	0.000421886	0.000429776	0.000761752	0.000764566	0.000793515	0.0159239	0.245236	-0.153686	-0.126954	0.698781	0.704101	0.757717	95	962	1057	222
AAGAB	Q6PD74	4	2.65826e-06	2.69115e-06	2.56608e-06	2.61094e-06	0.100474	-0.00889638	0.00884185	-0.0598118	-0.0348103	4171	534	4705	2349	4	4.18652e-06	4.31054e-06	4.75133e-06	6.10106e-06	6.92935e-06	7.47158e-06	0.0147815	-0.0770317	-0.0349142	0.105549	0.466279	0.649937	0.758632	133	927	1060	223
CDC123	O75794	6	1.98252e-05	2.36886e-05	3.10007e-05	3.35371e-05	0.0588479	-0.134138	0.122721	0.510827	0.624285	32	297	329	61	5	2.59931e-05	2.2477e-05	2.35493e-05	3.09985e-05	3.69984e-05	3.56029e-05	0.0130089	0.114705	-0.0949748	-0.0277375	0.368773	0.624039	0.56857	186	875	1061	224
PPM1B	O75688	6	2.85548e-05	3.33942e-05	3.07445e-05	3.36473e-05	0.715322	-0.117347	0.108516	-0.0107527	0.119412	3849	4678	8527	4387	7	2.76036e-05	2.94489e-05	2.88217e-05	3.44541e-05	3.44634e-05	3.71508e-05	0.00576931	-0.0524035	0.0409492	0.00989322	0.267415	0.267803	0.376129	512	552	1064	225
SLC39A14	Q15043	3	3.07669e-05	3.3853e-05	3.25826e-05	3.11018e-05	0.818679	-0.0705984	0.0673042	0.0121209	-0.0549802	5372	5332	10704	5455	2	2.53794e-06	2.86552e-06	2.47169e-06	3.50744e-06	3.63229e-06	3.58136e-06	0.010918	-0.0486861	0.126453	-0.0868485	0.418072	0.468534	0.448161	259	805	1064	225
SPAG5	Q96R06	6	1.80378e-06	1.99118e-06	2.01946e-06	1.8564e-06	0.776129	-0.0730605	0.0695383	0.0898828	-0.0315807	4973	5051	10024	5136	7	3.43668e-06	4.09522e-06	4.28981e-06	5.02709e-06	5.7354e-06	5.64294e-06	0.0115048	-0.197389	0.0555366	0.12251	0.35132	0.541489	0.518042	235	830	1065	227
ELMO2	Q96JJ3	12	4.32698e-06	5.05882e-06	4.71984e-06	4.94565e-06	0.76926	-0.11712	0.108322	0.00825735	0.0756814	4417	5006	9423	4805	12	9.98171e-06	1.01274e-05	1.04642e-05	1.16859e-05	1.21773e-05	1.17705e-05	0.0012851	-0.0299556	-0.00904416	0.0381537	0.19745	0.256874	0.207862	807	261	1068	228
FOSL1	P15407	5	6.75872e-06	6.89542e-06	8.18072e-06	8.11259e-06	0.0113083	-0.0145163	0.0143717	0.260961	0.248896	218	47	265	48	6	9.86742e-06	1.01743e-05	1.00014e-05	1.262e-05	1.37071e-05	1.27562e-05	0.00906729	-0.0213269	0.0228571	-0.00187031	0.333645	0.452853	0.349122	346	726	1072	229
SH3GL1	Q99961	15	5.2791e-05	5.34089e-05	5.73009e-05	5.40981e-05	0.344061	-0.0084196	0.00837075	0.109847	0.026867	3264	2187	5451	2786	18	0.000107985	0.000137267	0.000143866	0.000177052	0.000199346	0.000195644	0.0142099	-0.264412	0.0817417	0.149477	0.448925	0.620025	0.592985	164	909	1073	230
PSMD6	Q15008	19	0.00032851	0.000390743	0.000329202	0.000349833	0.634206	-0.130561	0.11972	-0.127529	-0.039836	2679	4124	6803	3543	23	0.000386256	0.000366174	0.000384779	0.000447905	0.000457184	0.000452756	0.00302449	0.0270938	-0.049934	0.0215679	0.240729	0.270311	0.256271	664	413	1077	231
COPG1	Q9Y678	37	0.000306655	0.000329702	0.000308872	0.000328491	0.97656	-0.0532195	0.0513259	-0.0428273	0.0460197	6331	6281	12612	6317	34	0.000267847	0.000285063	0.000288582	0.000333047	0.000326426	0.000345246	0.00322869	-0.0665784	0.0232941	0.0409944	0.247739	0.218773	0.299642	666	429	1095	232
DNAJC21	Q5F1R6	7	4.3914e-06	5.2898e-06	5.08817e-06	5.19619e-06	0.62315	-0.140506	0.128028	0.0719629	0.10227	2560	4060	6620	3464	7	9.13018e-06	1.09165e-05	1.11375e-05	1.34446e-05	1.37936e-05	1.52863e-05	0.0116343	-0.187137	0.0706616	0.0995712	0.37118	0.408148	0.556386	258	837	1095	232
RNF10	Q8N5U6	7	3.01463e-06	3.03191e-06	3.41288e-06	3.52451e-06	0.0734268	-0.00412824	0.00411646	0.17488	0.221314	472	384	856	232	7	7.47844e-06	7.74795e-06	8.15615e-06	9.59702e-06	9.51548e-06	9.20697e-06	0.00413573	-0.0596603	-0.00858238	0.0654912	0.300189	0.28788	0.240329	607	488	1095	232
NDRG1	Q92597	11	5.62544e-05	4.88929e-05	5.50645e-05	5.96157e-05	0.404442	0.0976263	-0.104715	0.0667824	0.181352	1490	2636	4126	1983	9	6.37346e-05	8.10473e-05	8.79491e-05	0.000129944	0.000129027	0.000126037	0.01744	-0.283552	0.063135	0.18104	0.744185	0.733971	0.70015	92	1008	1100	235
MARK3	P27448	6	1.66796e-06	1.78937e-06	2.08122e-06	2.14554e-06	0.0540552	-0.0515735	0.0497933	0.267767	0.311685	149	268	417	83	5	4.11991e-06	4.40496e-06	5.0833e-06	5.81014e-06	6.54954e-06	6.1851e-06	0.0119077	-0.138827	-0.042309	0.164327	0.357135	0.529954	0.447357	260	841	1101	236
MAP3K2	Q9Y2U5	4	2.94969e-06	2.7922e-06	2.92295e-06	3.1624e-06	0.369463	0.0390379	-0.0401237	0.0258961	0.139492	2707	2386	5093	2582	4	5.99052e-06	5.27876e-06	6.05273e-06	7.38378e-06	7.84046e-06	7.01473e-06	0.0089532	0.0531099	-0.129374	0.0680145	0.354787	0.441366	0.280816	386	724	1110	237
FARP1	Q9Y4F1	3	1.00521e-06	1.16714e-06	1.09612e-06	1.15713e-06	0.707321	-0.111762	0.103723	0.0131503	0.0912958	3949	4624	8573	4408	2	8.87515e-07	1.02939e-06	9.99001e-07	1.28336e-06	1.32246e-06	1.27765e-06	0.0112062	-0.13114	0.082812	0.039574	0.400945	0.444241	0.394514	294	821	1115	239
SELENOI	Q9C0D9	3	6.66424e-06	7.34738e-06	7.41167e-06	7.4075e-06	0.446992	-0.0721116	0.0686782	0.0812457	0.0804337	2778	2933	5711	2940	2	6.38123e-06	5.27741e-06	5.99564e-06	7.58564e-06	8.39494e-06	7.49813e-06	0.011206	0.116851	-0.157154	0.0269309	0.366287	0.512536	0.349548	299	820	1119	240
MLF2	Q15773	11	8.32245e-06	8.98363e-06	9.23324e-06	1.04908e-05	0.26898	-0.0561984	0.0540911	0.0936302	0.277844	573	1669	2242	860	9	2.27991e-05	3.32782e-05	3.30253e-05	4.56567e-05	4.7883e-05	5.15764e-05	0.017621	-0.381529	0.164073	0.153067	0.620321	0.689006	0.796205	103	1017	1120	241
TRIM5	Q9C035	2	3.08307e-07	2.23129e-07	3.01502e-07	2.475e-07	0.880287	0.214471	-0.252017	0.182269	-0.102465	4506	5707	10213	5216	2	3.2798e-07	3.4207e-07	3.51573e-07	4.478e-07	4.12902e-07	4.62309e-07	0.00993767	-0.054221	0.00646417	0.045995	0.395026	0.277973	0.44103	355	768	1123	242
ASNS	P08243	45	0.000510296	0.000511715	0.000512777	0.000554978	0.474225	-0.00200517	0.00200239	0.00499324	0.119094	3515	3110	6625	3465	45	0.000509142	0.000604307	0.000584986	0.000789556	0.000765877	0.000757611	0.0127465	-0.153103	0.0941106	0.0472293	0.47987	0.435941	0.420285	257	870	1127	243
GPAT3	Q53EU6	6	9.66291e-06	1.07776e-05	1.03642e-05	1.07583e-05	0.650739	-0.0808991	0.0766025	0.0201776	0.0740236	4180	4242	8422	4345	7	5.15067e-05	4.44976e-05	4.54472e-05	5.72176e-05	6.17395e-05	6.32634e-05	0.00962342	0.127488	-0.083546	-0.0530818	0.279187	0.388921	0.424099	372	756	1128	244
GDAP2	Q9NXN4	4	6.68291e-07	7.27922e-07	7.51174e-07	8.0045e-07	0.186784	-0.0629705	0.0603365	0.105701	0.197365	986	1111	2097	792	4	4.52354e-06	5.79656e-06	6.08392e-06	8.58092e-06	8.55371e-06	8.88941e-06	0.0177147	-0.273563	0.0841811	0.153987	0.650117	0.645536	0.701074	118	1021	1139	245
NQO2	P16083	11	0.000101881	0.000114561	0.000116625	0.000118096	0.383591	-0.0870924	0.0821328	0.107895	0.125984	1686	2488	4174	2016	8	8.07905e-05	7.8595e-05	7.72608e-05	0.000114356	0.000127677	0.000137867	0.0178982	0.0344884	-0.00526116	-0.0299613	0.535757	0.694728	0.805505	115	1025	1140	246
JUND	P17535	3	8.76636e-06	9.64395e-06	1.05259e-05	1.00779e-05	0.197943	-0.0704646	0.0671826	0.193431	0.130683	841	1192	2033	754	3	1.13878e-05	1.45156e-05	1.5193e-05	1.84667e-05	2.0927e-05	2.03213e-05	0.0160943	-0.266556	0.0835525	0.149356	0.430879	0.611317	0.568942	175	971	1146	247
VPS4B	O75351	16	8.66717e-05	9.49322e-05	9.61999e-05	0.000101634	0.261226	-0.0671616	0.0641737	0.0833124	0.162594	1524	1608	3132	1410	16	0.000123618	0.000135932	0.000140495	0.000161511	0.000162701	0.000174103	0.00803764	-0.109309	0.0276864	0.0753166	0.276433	0.287021	0.384738	483	665	1148	248
MICAL2	O94851	3	8.00603e-07	8.9504e-07	7.9202e-07	8.61366e-07	0.755582	-0.0826733	0.0781914	-0.0982237	0.0228659	4596	4927	9523	4863	2	7.59068e-07	8.08284e-07	8.13905e-07	9.80978e-07	1.04323e-06	9.43599e-07	0.00810717	-0.0644605	0.026174	0.0361716	0.305533	0.394303	0.249486	479	673	1152	249
DHCR24	Q15392	4	3.81434e-06	3.85646e-06	3.73912e-06	4.07684e-06	0.741631	-0.00794375	0.00790025	-0.036676	0.0880731	5166	4835	10001	5114	3	4.62937e-06	5.29882e-06	4.90766e-06	6.62746e-06	6.56399e-06	6.52473e-06	0.0124138	-0.0952367	0.0996178	-0.0110182	0.422403	0.408521	0.399865	297	860	1157	251
ZNF800	Q2TB10	4	4.12298e-06	3.69012e-06	3.15252e-06	3.0145e-06	0.137708	0.0777917	-0.0822266	-0.30939	-0.373975	92	770	862	237	5	4.50811e-06	4.4742e-06	4.51041e-06	5.38406e-06	5.69967e-06	5.68195e-06	0.0080492	0.00337771	-0.0075175	0.00411041	0.259549	0.341731	0.33724	491	666	1157	251
ZRANB2	O95218	10	0.000203217	0.000196284	0.000227465	0.000223128	0.0371107	0.0248207	-0.0252553	0.187444	0.159671	711	171	882	243	11	0.000200974	0.000174572	0.000174917	0.000223497	0.000243333	0.000257178	0.0119122	0.131323	-0.071861	-0.0690093	0.284573	0.407249	0.487084	321	842	1163	253
TUFT1	Q9NNX1	5	3.78134e-06	3.85229e-06	3.79179e-06	3.73902e-06	0.373223	-0.0134721	0.0133474	-0.00948961	-0.02971	5467	2412	7879	4074	3	3.40313e-06	3.62754e-06	3.91874e-06	4.71364e-06	5.65481e-06	5.08938e-06	0.0158171	-0.100955	-0.00882806	0.10257	0.369024	0.63166	0.479673	208	961	1169	254
MAFG	O15525	3	2.47849e-06	2.5404e-06	2.52897e-06	2.66467e-06	0.403145	-0.0179064	0.0176869	0.0111833	0.0865884	4093	2630	6723	3504	3	1.29245e-05	9.50158e-06	9.566e-06	1.61583e-05	1.77806e-05	1.66725e-05	0.0192467	0.277359	-0.166515	-0.156766	0.599524	0.737554	0.64472	121	1061	1182	255
HSPB1	P04792	25	0.000541608	0.000580543	0.000571844	0.000560123	0.844362	-0.0509469	0.049209	0.0274268	-0.00245104	5811	5491	11302	5733	19	0.000732417	0.000822184	0.000947943	0.00109484	0.00122205	0.00118685	0.0160279	-0.187696	-0.0208996	0.184439	0.39228	0.550865	0.508706	216	968	1184	256
MORF4L1	Q9UBU8	8	6.7884e-06	6.43098e-06	6.9073e-06	6.4934e-06	0.77233	0.0384892	-0.0395443	0.0635392	-0.0256085	5505	5024	10529	5377	7	9.17585e-06	9.88017e-06	9.67759e-06	1.11589e-05	1.16126e-05	1.11362e-05	0.00358211	-0.0618638	0.0448314	0.0149432	0.220421	0.277917	0.217484	728	457	1185	257
ABCC1	P33527	28	0.000136029	0.000147161	0.000139667	0.000143502	0.998768	-0.0578568	0.0556258	-0.0197876	0.0192993	6396	6405	12801	6404	24	0.000108647	0.000103886	0.000107908	0.000122148	0.000124693	0.000124116	0.00203831	0.0245482	-0.0400901	0.0147047	0.193542	0.223283	0.216601	855	333	1188	258
RGPD5	Q99666	2	3.87414e-07	4.03309e-07	3.5591e-07	4.42979e-07	0.940712	-0.0292956	0.0287126	-0.151662	0.164066	6115	6077	12192	6126	3	1.62148e-06	1.99129e-06	2.01431e-06	2.53197e-06	2.71615e-06	2.43596e-06	0.0151434	-0.210112	0.0862785	0.102862	0.432833	0.534135	0.377061	253	945	1198	260
EDF1	O60869	5	2.18402e-05	2.00384e-05	2.4901e-05	2.22045e-05	0.265859	0.060771	-0.0634439	0.249992	0.0846368	768	1641	2409	943	6	0.000102097	0.000114266	0.000118447	0.000133692	0.000143399	0.000147201	0.0101721	-0.128435	0.0340188	0.0858552	0.260528	0.361649	0.399401	427	775	1202	261
BAG2	O95816	14	0.000117968	0.000138017	0.000142446	0.00013181	0.527221	-0.117664	0.108787	0.154352	0.0423985	2189	3439	5628	2891	19	0.000267769	0.000326191	0.000330585	0.00040396	0.000420345	0.000440123	0.0156825	-0.202793	0.081935	0.101242	0.390431	0.447792	0.514128	250	956	1206	262
TINAGL1	Q9GZM7	2	7.45386e-07	8.91337e-07	8.84303e-07	8.10604e-07	0.76609	-0.134751	0.123233	0.111802	-0.0137404	4088	4992	9080	4646	2	8.89329e-07	8.76789e-07	8.77306e-07	1.34907e-06	1.2909e-06	1.53657e-06	0.020133	0.0133434	-0.00714346	-0.00629323	0.614517	0.55093	0.802271	122	1085	1207	263
BLVRB	P30043	9	3.51785e-05	4.04997e-05	4.2075e-05	4.18536e-05	0.364315	-0.105185	0.0980345	0.153086	0.145474	1024	2338	3362	1544	15	0.000131581	0.000176409	0.000181764	0.000264542	0.000271514	0.000266158	0.0210154	-0.311139	0.11183	0.154967	0.696404	0.733931	0.70519	99	1111	1210	264
REXO4	Q9GZR2	5	4.40821e-06	4.31413e-06	4.85608e-06	5.02361e-06	0.0452016	0.0154765	-0.0156443	0.155078	0.204008	639	222	861	236	4	1.36572e-05	1.84249e-05	1.99405e-05	2.98319e-05	2.98958e-05	2.93988e-05	0.0220208	-0.344511	0.0874794	0.201525	0.78268	0.785767	0.761581	78	1133	1211	265
BCL2L2	Q92843	2	9.4454e-07	1.06243e-06	1.03398e-06	1.18895e-06	0.389788	-0.0873342	0.0823478	0.0431958	0.244671	1092	2533	3625	1699	2	1.63622e-06	1.75017e-06	1.89964e-06	2.1499e-06	2.51884e-06	2.36013e-06	0.0143342	-0.106854	-0.00972437	0.1085	0.287047	0.515537	0.421643	302	913	1215	266
CHMP1B	Q7LBR1	4	4.8016e-05	5.84515e-05	5.73831e-05	5.99494e-05	0.48167	-0.148826	0.134898	0.108283	0.171404	1155	3161	4316	2107	5	7.68263e-05	9.81214e-05	9.63146e-05	0.00011932	0.000122728	0.000135357	0.0165802	-0.235054	0.117914	0.0910998	0.400115	0.440739	0.582042	231	984	1215	266
DAPK3	O43293	2	1.00146e-06	9.57299e-07	1.04127e-06	9.69275e-07	0.613135	0.0321668	-0.0329004	0.0884056	-0.0149635	4643	3997	8640	4436	4	2.8264e-06	2.7653e-06	2.86295e-06	3.36379e-06	3.58173e-06	3.35543e-06	0.00746811	0.00418188	-0.0273461	0.0227207	0.255304	0.345875	0.251717	578	637	1215	266
CLIC1	O00299	31	0.000912796	0.000963514	0.00092705	0.000945802	0.957573	-0.0395339	0.0384794	-0.0171792	0.0117111	6292	6179	12471	6259	25	0.000830668	0.0008219	0.000856344	0.000975917	0.000973681	0.00103308	0.00529927	-0.00975545	-0.0250649	0.0341633	0.222731	0.219422	0.304859	684	532	1216	269
AAK1	Q2M2I8	10	1.03787e-05	1.13392e-05	1.15553e-05	1.21973e-05	0.238222	-0.0652596	0.0624349	0.0896701	0.16768	1393	1443	2836	1201	10	1.22751e-05	1.47888e-05	1.44954e-05	1.81635e-05	1.79848e-05	1.92431e-05	0.0146523	-0.174473	0.0942946	0.0653866	0.390832	0.376572	0.474134	292	925	1217	270
FAM107B	Q9H098	4	1.64671e-06	1.77819e-06	1.78776e-06	2.03026e-06	0.323103	-0.0564743	0.0543466	0.0620976	0.245604	950	2036	2986	1307	3	3.9638e-06	6.16351e-06	6.38583e-06	8.36446e-06	9.62113e-06	9.75366e-06	0.0218645	-0.473696	0.163173	0.214293	0.603693	0.805627	0.825364	87	1130	1217	270
MICB	Q29980	7	2.48039e-05	2.25948e-05	2.23908e-05	2.24115e-05	0.448802	0.0657213	-0.0688587	-0.0819392	-0.0806088	2759	2945	5704	2935	5	1.15669e-05	9.57982e-06	9.99667e-06	1.46901e-05	1.42895e-05	1.46137e-05	0.0174021	0.156041	-0.115894	-0.0544451	0.500875	0.460994	0.493354	214	1007	1221	272
TPT1	P13693	12	0.000327024	0.000396725	0.000364047	0.000385948	0.77251	-0.146094	0.132651	0.00863357	0.0929154	4009	5025	9034	4622	7	0.000175969	0.000217615	0.00020483	0.000250143	0.000269188	0.000278526	0.0148048	-0.180862	0.125596	0.0382478	0.326573	0.432432	0.481631	293	929	1222	273
EMC7	Q9NPA0	4	5.20014e-05	5.63475e-05	5.58395e-05	5.39502e-05	0.800933	-0.0590622	0.056739	0.0436733	-0.00598438	5511	5213	10724	5465	4	4.55589e-05	4.10408e-05	4.01846e-05	5.4017e-05	5.54619e-05	5.49837e-05	0.0129487	0.10839	-0.0422812	-0.0726997	0.354071	0.392154	0.379661	349	874	1223	274
JUN	P05412	3	8.70769e-06	9.14523e-06	1.20256e-05	1.03381e-05	0.21039	-0.0357978	0.034931	0.429952	0.211806	112	1264	1376	438	2	1.32762e-05	1.77366e-05	1.96898e-05	2.82247e-05	2.61251e-05	2.78717e-05	0.0218206	-0.348257	0.0696327	0.220352	0.739862	0.628339	0.721703	109	1126	1235	275
FLNB	O75369	138	0.00152247	0.00160266	0.0015767	0.00160617	0.601352	-0.0375026	0.0365524	0.0129839	0.0397083	5130	3921	9051	4631	130	0.0015771	0.00172236	0.00172624	0.00201001	0.00208564	0.0020395	0.00807443	-0.0870853	0.0400233	0.04327	0.262841	0.316129	0.283853	565	671	1236	276
HSPA1L	P34931	4	2.14412e-06	2.71576e-06	2.83617e-06	2.35718e-06	0.699707	-0.180534	0.160435	0.223025	-0.0438565	2461	4585	7046	3684	4	2.22978e-06	1.86945e-06	2.0053e-06	3.1903e-06	3.80298e-06	4.29475e-06	0.0235355	0.131984	-0.122304	-0.0210998	0.648773	0.902211	1.07765	67	1171	1238	277
SMTN	P53814	14	1.21491e-05	1.2322e-05	1.44381e-05	1.40304e-05	0.0360866	-0.0102303	0.0101582	0.238801	0.197473	356	168	524	122	11	1.37699e-05	1.35884e-05	1.41136e-05	1.76364e-05	1.96374e-05	2.0202e-05	0.0175741	-0.00565752	-0.0247914	0.0299138	0.351383	0.506432	0.547324	239	1014	1253	278
TXNRD1	Q16881	35	0.000851802	0.000914427	0.00118029	0.00119992	0.0460227	-0.0520823	0.0502674	0.418472	0.442269	57	229	286	55	26	0.000473035	0.000450836	0.000446761	0.00051697	0.00052922	0.000540008	0.00278649	0.0501399	-0.0192041	-0.0323035	0.178272	0.21206	0.241173	862	391	1253	278
NUMBL	Q9Y6R0	2	2.62536e-06	3.50279e-06	3.12186e-06	3.3083e-06	0.789588	-0.222938	0.193054	0.0269558	0.110637	3243	5131	8374	4319	2	2.45541e-06	3.24986e-06	3.41064e-06	4.86685e-06	4.89111e-06	4.98622e-06	0.0225067	-0.307461	0.0969534	0.166619	0.679562	0.686736	0.714521	111	1143	1254	280
SEC61A1	P61619	9	0.000114718	0.00012406	0.000113717	0.000117152	0.548564	-0.0575782	0.0553681	-0.0702253	-0.027289	4103	3573	7676	3978	7	6.8007e-05	6.66763e-05	6.90865e-05	7.62681e-05	7.59345e-05	7.81637e-05	0.000839562	0.00177763	-0.0267321	0.0244981	0.167175	0.160849	0.202593	1055	201	1256	281
MOSPD2	Q8NHP6	2	1.4841e-06	1.59751e-06	1.55998e-06	1.63038e-06	0.514934	-0.0540932	0.0521381	0.0178467	0.0815225	4059	3363	7422	3861	3	4.8457e-06	4.85007e-06	5.10061e-06	6.29073e-06	6.12053e-06	5.73974e-06	0.00887162	-0.0255053	-0.0242048	0.048461	0.351019	0.311447	0.218776	546	715	1261	282
ABCC2	Q92887	6	3.77898e-06	3.44361e-06	4.00066e-06	3.90584e-06	0.272564	0.0654804	-0.0685943	0.147722	0.113116	1355	1699	3054	1362	5	2.95853e-06	3.04367e-06	3.57285e-06	4.32371e-06	4.37999e-06	4.05119e-06	0.0160266	-0.109436	-0.0685051	0.162756	0.437952	0.456608	0.344027	295	967	1262	283
TPT1	Q56UQ5	3	0.000506021	0.000533215	0.000542634	0.000559271	0.213921	-0.0382536	0.0372654	0.0625292	0.106095	2654	1297	3951	1891	2	0.000249344	0.000241377	0.000243432	0.000308271	0.000287251	0.000308489	0.00915594	0.0270221	-0.0198314	-0.00760107	0.333079	0.231195	0.3341	531	731	1262	283
STX3	Q13277	2	3.23402e-05	3.89464e-05	3.93425e-05	3.94081e-05	0.461222	-0.140303	0.12786	0.14246	0.144862	1095	3017	4112	1975	2	1.04499e-05	1.13806e-05	1.08816e-05	1.24525e-05	1.34004e-05	1.34893e-05	0.00742619	-0.0613784	0.0617174	-0.00296858	0.191574	0.297406	0.30695	632	636	1268	285
BCL10	O95999	3	1.29157e-05	1.31924e-05	1.47526e-05	1.3872e-05	0.18965	-0.0153701	0.0152081	0.176475	0.0876836	1314	1132	2446	968	3	2.39835e-05	2.35005e-05	2.37092e-05	2.90823e-05	3.0818e-05	3.21505e-05	0.0141988	0.0152671	-0.0140853	-0.00133203	0.293366	0.376994	0.438061	362	907	1269	286
MAP1B	P46821	25	1.56388e-05	1.82555e-05	1.7862e-05	1.8418e-05	0.526222	-0.115913	0.107289	0.075853	0.120071	2201	3433	5634	2894	26	2.13639e-05	2.04236e-05	2.24335e-05	3.07843e-05	3.76215e-05	3.86994e-05	0.0238469	-0.00290646	-0.0678427	0.0675685	0.524109	0.813474	0.854226	90	1179	1269	286
OTUD5	Q96G74	3	1.32682e-06	1.61331e-06	1.62981e-06	1.63167e-06	0.463531	-0.147907	0.134144	0.148824	0.150463	1015	3036	4051	1950	4	1.74192e-06	1.62187e-06	1.66199e-06	2.42641e-06	2.57764e-06	2.97934e-06	0.0228225	0.0562915	-0.0467278	-0.0114705	0.53444	0.62167	0.830607	119	1150	1269	286
MAD2L1	Q13257	9	5.06708e-05	5.33192e-05	8.11964e-05	8.09696e-05	0.0278602	-0.0372177	0.0362817	0.643044	0.639007	24	128	152	29	8	7.95962e-05	7.78305e-05	7.65588e-05	9.04578e-05	9.62213e-05	9.74188e-05	0.00823718	0.0293153	-0.0030499	-0.0268162	0.213859	0.302972	0.320816	592	683	1275	289
PARP2	Q9UGN5	7	1.1915e-05	1.36586e-05	1.30807e-05	1.39518e-05	0.555408	-0.101877	0.0951548	0.0327781	0.125793	2839	3614	6453	3360	7	1.66088e-05	2.05801e-05	2.11733e-05	2.69751e-05	2.80183e-05	2.85057e-05	0.0202094	-0.228127	0.081179	0.122176	0.471556	0.526297	0.551177	189	1086	1275	289
DNAJA1	P31689	27	0.00057673	0.000574925	0.000584468	0.000569886	0.883696	0.00225943	-0.00226297	0.0214859	-0.0149641	6258	5730	11988	6023	23	0.000544574	0.000494057	0.000460313	0.000608602	0.000640404	0.00066502	0.0129159	0.124215	-0.0162344	-0.118296	0.284587	0.35807	0.412486	407	872	1279	291
FTH1	P02794	9	2.55715e-05	2.6172e-05	4.47816e-05	3.801e-05	0.134336	-0.0168386	0.0166443	0.791528	0.555	21	747	768	197	2	1.98662e-05	1.94328e-05	1.89859e-05	4.73909e-05	5.48123e-05	3.88692e-05	0.0264426	0.0321549	0.000334601	-0.0332303	1.28645	1.49634	1.00047	34	1256	1290	292
GLRX3	O76003	19	0.000114928	0.000130243	0.000133444	0.000136667	0.341884	-0.0930594	0.0874188	0.12244	0.156873	1157	2172	3329	1524	15	0.000130306	0.000133747	0.000143791	0.000170785	0.000193418	0.000170179	0.0160174	-0.0611485	-0.0235477	0.0809151	0.329126	0.508672	0.323996	326	966	1292	293
TTC5	Q8N0Z6	2	5.96893e-07	6.24443e-07	7.32151e-07	6.90303e-07	0.0718583	-0.0329156	0.0321814	0.261753	0.176841	348	374	722	178	3	4.35848e-06	4.56277e-06	4.62332e-06	5.16727e-06	5.30806e-06	5.26839e-06	0.0038356	-0.0508549	0.0152298	0.0342488	0.194723	0.233503	0.22268	822	471	1293	294
VMP1	Q96GC9	8	9.20597e-05	0.000122658	0.00010468	0.000103606	0.868114	-0.221797	0.192198	-0.0364567	-0.051334	4333	5631	9964	5097	8	6.27226e-05	5.47343e-05	5.18632e-05	7.34924e-05	7.22362e-05	7.76151e-05	0.0165052	0.152266	-0.0442742	-0.122007	0.380877	0.356003	0.45962	316	980	1296	295
ELL	P55199	7	3.41298e-06	3.54002e-06	3.48082e-06	3.45903e-06	0.934596	-0.026603	0.0261214	0.00179282	-0.00726654	6291	6036	12327	6184	9	8.85716e-06	1.12524e-05	1.16955e-05	1.45476e-05	1.5316e-05	1.58172e-05	0.0217129	-0.259377	0.0859448	0.141654	0.45649	0.530747	0.577198	185	1124	1309	296
CBFB	Q13951	4	7.94328e-07	7.95936e-07	9.32184e-07	9.03974e-07	0.0719047	-0.00145998	0.0014585	0.22942	0.185086	412	375	787	202	6	5.56574e-06	5.4255e-06	5.98065e-06	8.5747e-06	7.63039e-06	9.45357e-06	0.0231338	-0.0235393	-0.0603557	0.0801885	0.599974	0.431643	0.740746	148	1162	1310	297
ZNF330	Q9Y3S2	6	2.41956e-05	3.02943e-05	2.84754e-05	2.7926e-05	0.806723	-0.171246	0.153059	0.0637298	0.0356231	4060	5249	9309	4756	6	3.12424e-05	3.58073e-05	3.35174e-05	4.00084e-05	4.16289e-05	4.28281e-05	0.0109228	-0.101618	0.0951277	-0.000212265	0.255179	0.312462	0.353434	508	806	1314	298
RMC1	Q96DM3	2	2.83855e-06	2.2805e-06	2.60613e-06	2.47606e-06	0.958304	0.149278	-0.166526	0.0260311	-0.0478306	5893	6185	12078	6067	3	4.76518e-06	4.61548e-06	4.49499e-06	6.0097e-06	5.58939e-06	6.32933e-06	0.0153849	0.0430098	-0.00304074	-0.0412025	0.377774	0.273172	0.452533	364	952	1316	299
SEC24A	O95486	8	2.10873e-05	2.42929e-05	2.34834e-05	2.36313e-05	0.684223	-0.105689	0.098472	0.0495787	0.0586389	3863	4472	8335	4301	9	4.11431e-05	4.59967e-05	4.45273e-05	5.06375e-05	5.40511e-05	5.50287e-05	0.00894581	-0.0932118	0.0676709	0.0208302	0.206345	0.300465	0.326324	601	722	1323	300
COPB1	P53618	40	0.000314942	0.00033454	0.000322914	0.000350096	0.56155	-0.0442046	0.0428903	-0.00813972	0.108461	4038	3657	7695	3986	33	0.000251863	0.000262376	0.000270493	0.000304012	0.000310406	0.000296908	0.00432456	-0.0545969	0.00439601	0.0483546	0.216891	0.246919	0.182776	832	496	1328	301
SRP19	P09132	4	1.32059e-05	1.37896e-05	1.45001e-05	1.39384e-05	0.216997	-0.0315333	0.0308588	0.10334	0.0463416	3010	1318	4328	2118	7	4.16502e-05	5.19512e-05	4.95173e-05	6.00627e-05	6.1835e-05	6.91507e-05	0.0190397	-0.195855	0.122979	0.053756	0.332292	0.374245	0.535566	291	1056	1347	302
ZNF593	O00488	2	8.90215e-07	9.60051e-07	9.90753e-07	9.29701e-07	0.529462	-0.0555067	0.05345	0.0988643	0.00710551	3906	3455	7361	3831	2	9.6362e-07	1.09341e-06	1.24249e-06	1.3784e-06	1.50552e-06	1.62045e-06	0.0204008	-0.19076	-0.00845889	0.175943	0.325698	0.452962	0.559095	255	1092	1347	302
S100A10	P60903	9	0.000184063	0.000199959	0.000203137	0.000212137	0.26094	-0.06099	0.0585159	0.0812624	0.143806	1794	1606	3400	1567	3	2.34018e-05	2.41781e-05	2.44404e-05	3.186e-05	3.5282e-05	3.07266e-05	0.0200458	-0.0368214	0.0102602	0.0258262	0.408305	0.555491	0.35605	267	1083	1350	304
ABT1	Q9ULW3	4	3.20429e-06	3.21596e-06	3.47329e-06	3.92491e-06	0.275235	-0.00262338	0.00261862	0.113675	0.290032	454	1715	2169	823	2	3.07316e-06	3.04625e-06	3.68957e-06	4.05992e-06	4.66778e-06	4.28719e-06	0.0186941	-0.0894181	-0.102106	0.174312	0.312309	0.513594	0.39089	309	1044	1353	305
SQLE	Q14534	6	1.04981e-05	1.17266e-05	1.14985e-05	1.25365e-05	0.380023	-0.0820318	0.0776174	0.0492765	0.173962	1823	2463	4286	2093	7	1.21493e-05	1.04792e-05	1.09205e-05	1.36958e-05	1.44071e-05	1.43409e-05	0.0149352	0.119566	-0.0937759	-0.0342716	0.292427	0.365477	0.358833	429	936	1365	307
PPP1R18	Q6NYC8	14	3.37893e-05	3.59667e-05	3.8891e-05	3.79071e-05	0.148388	-0.0457495	0.0443432	0.157119	0.120152	1185	829	2014	744	11	3.40938e-05	3.7331e-05	3.79719e-05	4.30512e-05	4.30967e-05	4.6865e-05	0.0107504	-0.0970243	0.0338383	0.0583973	0.239521	0.241043	0.361977	585	792	1377	309
YRDC	Q86U90	8	6.57548e-05	6.62067e-05	6.12275e-05	6.53123e-05	0.409023	-0.00494959	0.00493267	-0.107865	-0.0146899	3552	2659	6211	3232	7	5.18591e-05	4.28124e-05	4.13784e-05	5.93515e-05	5.9363e-05	6.52779e-05	0.0209885	0.193495	-0.0830722	-0.132224	0.388184	0.388463	0.525493	272	1109	1381	310
SPAG9	O60271	34	8.70767e-05	9.78214e-05	9.98079e-05	9.87443e-05	0.422906	-0.0863723	0.0814921	0.110496	0.0950393	2061	2775	4836	2434	42	0.00014254	0.000166197	0.000167965	0.000190869	0.000203805	0.000211272	0.015933	-0.156759	0.0647691	0.0800359	0.264456	0.359065	0.410978	419	964	1383	311
AHSA1	O95433	28	0.000326077	0.000392258	0.000367278	0.00040194	0.585058	-0.139444	0.127146	0.0322171	0.162324	2217	3813	6030	3121	30	0.000360841	0.000400587	0.000403316	0.000477103	0.000478642	0.000490946	0.0139829	-0.105616	0.0451386	0.0549314	0.297323	0.301969	0.338585	492	896	1388	312
NIBAN1	Q9BZQ8	8	2.06596e-06	2.02455e-06	2.13163e-06	2.19266e-06	0.102051	0.0145302	-0.014678	0.0596741	0.100401	2810	545	3355	1539	6	4.43637e-06	5.54534e-06	5.34754e-06	7.27183e-06	7.08481e-06	7.14036e-06	0.024049	-0.203873	0.118023	0.0656229	0.509065	0.471476	0.482744	213	1186	1399	313
POFUT2	Q9Y2G5	4	1.81294e-05	1.47928e-05	2.0388e-05	1.8992e-05	0.27383	0.13927	-0.154165	0.308653	0.206331	210	1705	1915	690	3	6.07987e-06	7.75289e-06	8.21978e-06	9.79307e-06	9.94358e-06	1.12768e-05	0.0240584	-0.27387	0.0768234	0.16119	0.413851	0.435856	0.617378	212	1188	1400	314
PI4K2A	Q9BTU6	10	3.27641e-05	3.92725e-05	3.68147e-05	3.93002e-05	0.644257	-0.136613	0.124788	0.0315508	0.125807	2863	4194	7057	3691	8	2.95903e-05	3.11022e-05	3.1917e-05	3.51653e-05	3.6744e-05	3.84417e-05	0.00914667	-0.0610731	0.0108201	0.048126	0.187956	0.251312	0.316474	675	730	1405	315
OFD1	O75665	5	6.93586e-07	5.97751e-07	6.20447e-07	6.23396e-07	0.707076	0.103281	-0.111249	-0.0574872	-0.0506462	3864	4622	8486	4368	5	1.05071e-06	1.38278e-06	1.42214e-06	1.81054e-06	1.90275e-06	1.94363e-06	0.0266885	-0.290638	0.105569	0.146057	0.494419	0.566082	0.596751	166	1260	1426	317
DDX24	Q9GZR7	33	3.19829e-05	3.73782e-05	3.48071e-05	3.59241e-05	0.842305	-0.116826	0.10807	0.00525646	0.0508245	5039	5482	10521	5370	21	6.14782e-05	8.06906e-05	7.99556e-05	9.80064e-05	0.000103039	0.000109435	0.0250101	-0.268259	0.124067	0.110865	0.404542	0.476783	0.563669	218	1213	1431	318
MSN	P26038	58	0.00104473	0.00112601	0.00107315	0.00112314	0.818368	-0.0550597	0.0530354	-0.0163338	0.049351	5639	5331	10970	5568	53	0.00107886	0.00120226	0.00119073	0.00145269	0.00143756	0.00145595	0.0161819	-0.101235	0.05501	0.0411014	0.32799	0.312886	0.33122	460	974	1434	319
FKBP14	Q9NWM8	2	3.35478e-06	3.31208e-06	3.46293e-06	3.46498e-06	0.102578	0.00921185	-0.00927105	0.0549872	0.0558375	3809	549	4358	2144	2	3.19263e-06	3.00694e-06	2.86397e-06	3.5207e-06	3.89702e-06	3.61057e-06	0.0122833	0.0796345	-0.0068187	-0.0770944	0.220751	0.367258	0.257115	582	854	1436	320
PAPOLA	P51003	14	8.05641e-05	8.17544e-05	8.08405e-05	8.5536e-05	0.542803	-0.0106186	0.010541	-0.00567708	0.075777	4709	3539	8248	4273	16	7.92412e-05	8.17549e-05	8.56798e-05	9.41703e-05	0.000100093	9.3811e-05	0.00769953	-0.0533307	-0.00827783	0.0593725	0.195689	0.283684	0.190175	791	649	1440	321
DR1	Q01658	8	6.51711e-05	6.62695e-05	7.16918e-05	7.06738e-05	0.0185672	-0.0121072	0.0120064	0.125469	0.104835	1725	79	1804	634	7	6.67841e-05	6.49082e-05	6.67505e-05	7.27821e-05	7.44817e-05	7.29866e-05	0.000979069	0.0138161	-0.0272875	0.013089	0.137895	0.171196	0.141943	1217	224	1441	322
PNISR	Q8TF01	10	4.66992e-05	5.29909e-05	5.26163e-05	5.38933e-05	0.469982	-0.0940526	0.0882945	0.0780607	0.112657	2267	3082	5349	2733	6	3.21669e-05	3.05799e-05	3.0026e-05	3.53053e-05	3.74453e-05	3.89109e-05	0.0111819	0.0568376	-0.0161557	-0.0425272	0.191148	0.276047	0.331435	630	818	1448	323
PELO	Q9BRX2	12	1.61914e-05	1.876e-05	1.79956e-05	1.88431e-05	0.594574	-0.110125	0.102312	0.0422953	0.108686	2988	3870	6858	3573	10	4.50204e-05	6.49069e-05	6.61093e-05	9.27247e-05	9.27803e-05	9.73897e-05	0.0298468	-0.382261	0.14553	0.172012	0.660113	0.660979	0.730929	113	1339	1452	324
SVIL	O95425	8	4.65256e-06	4.58391e-06	5.22331e-06	5.12042e-06	0.0184803	0.0106831	-0.0107628	0.177622	0.14892	824	77	901	248	10	1.01083e-05	1.10799e-05	1.16054e-05	1.26574e-05	1.36867e-05	1.37345e-05	0.013752	-0.112907	0.0194885	0.0863447	0.211531	0.324322	0.329357	561	891	1452	324
LARP4	Q71RC2	17	3.09682e-05	3.49095e-05	3.29626e-05	3.38149e-05	0.857786	-0.0890029	0.0838297	0.00104026	0.0378672	5476	5572	11048	5609	19	7.1561e-05	9.37066e-05	9.52327e-05	0.000111945	0.000121365	0.000130508	0.0255355	-0.279077	0.1099	0.133206	0.366473	0.483028	0.587821	224	1229	1453	326
SNX15	Q9NRS6	2	1.59683e-06	1.62192e-06	2.02886e-06	1.70301e-06	0.358946	-0.0112893	0.0112016	0.334167	0.0815886	409	2295	2704	1130	2	4.15003e-06	4.73646e-06	5.09349e-06	6.37993e-06	6.17894e-06	6.24654e-06	0.0238375	-0.167206	0.023481	0.128326	0.453214	0.407031	0.422729	281	1178	1459	327
POM121C	A8CG34	11	1.04291e-05	1.24272e-05	1.17721e-05	1.23148e-05	0.648023	-0.131975	0.120907	0.0427765	0.107796	2999	4223	7222	3760	8	1.02798e-05	1.19228e-05	1.20346e-05	1.40522e-05	1.63472e-05	1.42751e-05	0.0219973	-0.150797	0.0631257	0.076587	0.30019	0.518442	0.322897	342	1132	1474	328
SRPRB	Q9Y5M8	12	7.33784e-05	8.24158e-05	8.10915e-05	8.7025e-05	0.38796	-0.0862146	0.0813517	0.0579813	0.15986	1889	2522	4411	2184	9	8.65647e-05	0.000110221	0.00010879	0.000141397	0.000144019	0.000146871	0.0272164	-0.234717	0.113837	0.0949737	0.473186	0.499693	0.527984	201	1275	1476	329
NUMB	P49757	9	1.10887e-05	1.06082e-05	1.11905e-05	1.13389e-05	0.315535	0.031597	-0.0323046	0.0447894	0.063795	3851	1996	5847	3012	9	3.1852e-05	3.32072e-05	3.32088e-05	3.8114e-05	3.65107e-05	3.89825e-05	0.00673182	-0.0403734	0.0197362	0.0198054	0.218561	0.156559	0.251068	873	606	1479	330
BAG3	O95817	19	0.00010759	0.000122528	0.000126779	0.0001564	0.29166	-0.0968348	0.090742	0.139947	0.442867	143	1807	1950	707	14	4.60509e-05	4.13985e-05	4.34961e-05	6.26025e-05	7.00372e-05	8.15841e-05	0.0314077	0.0772965	-0.0763537	-0.00504504	0.520289	0.682189	0.902355	104	1382	1486	331
STX16	O14662	3	1.387e-06	1.08174e-06	1.33859e-06	1.21776e-06	0.825557	0.168192	-0.19042	0.116935	-0.0195532	4109	5378	9487	4838	2	2.14114e-06	2.11252e-06	2.47112e-06	2.66881e-06	2.87836e-06	2.9088e-06	0.0186735	-0.0661479	-0.0855597	0.140643	0.25167	0.360724	0.375899	449	1043	1492	332
PSME4	Q14997	17	4.40827e-05	4.76905e-05	4.33381e-05	4.14095e-05	0.264801	-0.0578617	0.0556303	-0.0824371	-0.148113	1721	1634	3355	1539	18	4.25593e-05	4.27731e-05	4.24025e-05	4.87932e-05	5.14072e-05	4.98402e-05	0.00920284	-0.000644247	0.00658676	-0.00597006	0.196562	0.271853	0.227191	760	735	1495	333
AKAP10	O43572	3	7.25772e-07	8.72941e-07	8.67635e-07	8.08335e-07	0.694969	-0.139323	0.127045	0.118249	0.0161143	3304	4564	7868	4071	2	4.9051e-07	5.41101e-07	5.29411e-07	6.13257e-07	7.15298e-07	6.78201e-07	0.0215677	-0.0851747	0.0564411	0.0249328	0.237036	0.459089	0.382256	383	1121	1504	334
STX4	Q12846	4	8.27193e-06	9.28894e-06	9.16309e-06	9.31084e-06	0.53266	-0.0860682	0.0812214	0.0615429	0.0846198	3075	3477	6552	3422	5	1.39559e-05	1.78315e-05	1.72052e-05	2.0713e-05	2.16207e-05	2.31124e-05	0.0255258	-0.226726	0.126826	0.0752438	0.342939	0.40481	0.501067	289	1228	1517	335
DNAJB2	P25686	2	3.40986e-06	3.19474e-06	3.01712e-06	2.9114e-06	0.149577	0.0462422	-0.0477736	-0.130302	-0.181757	913	836	1749	613	2	4.41058e-06	6.38438e-06	7.02641e-06	9.24767e-06	9.58201e-06	1.00997e-05	0.032831	-0.429605	0.103973	0.242213	0.638516	0.689753	0.765667	107	1411	1518	336
CDR2	Q01850	2	3.66175e-07	3.89889e-07	4.08375e-07	3.73555e-07	0.608969	-0.0459755	0.0445555	0.111384	-0.0171877	4181	3967	8148	4211	2	5.96968e-07	5.62438e-07	5.96053e-07	7.01271e-07	7.78233e-07	8.15929e-07	0.023964	0.0288394	-0.0571199	0.0266271	0.261158	0.411387	0.47963	335	1184	1519	337
GNL2	Q13823	22	2.61666e-05	2.69512e-05	2.82153e-05	2.83329e-05	0.136511	-0.0214679	0.0211532	0.0872842	0.0932843	2440	760	3200	1447	17	6.20635e-05	7.82984e-05	7.8674e-05	9.88398e-05	0.000102748	0.000103467	0.0280625	-0.234388	0.10085	0.107754	0.436959	0.492901	0.502965	227	1296	1523	338
FGD6	Q6ZV73	2	7.89184e-07	7.1573e-07	7.86172e-07	7.02293e-07	0.896451	0.0687522	-0.0721933	0.0632357	-0.0995357	5551	5807	11358	5758	2	1.33588e-06	1.74217e-06	1.93925e-06	2.39583e-06	2.36188e-06	2.62734e-06	0.0305547	-0.324157	0.0589372	0.213549	0.518577	0.497984	0.651653	163	1365	1528	339
SEC62	Q99442	6	5.04043e-05	5.93824e-05	5.4233e-05	5.44559e-05	0.922549	-0.123085	0.113405	-0.0174593	-0.0115434	5716	5969	11685	5893	7	5.41376e-05	5.60641e-05	5.63294e-05	6.32196e-05	6.1825e-05	6.5695e-05	0.00667179	-0.0361273	0.0143205	0.0211314	0.187615	0.155432	0.243026	943	600	1543	340
CAMK2G	Q13555	9	7.91827e-06	9.27454e-06	7.94095e-06	9.10819e-06	0.943461	-0.118549	0.109543	-0.114421	0.0834307	5677	6090	11767	5932	9	1.63002e-05	1.96104e-05	2.17291e-05	2.60262e-05	2.78899e-05	2.65046e-05	0.0295879	-0.237209	0.0295172	0.177528	0.437867	0.537642	0.464143	221	1331	1552	341
PPM1D	O15297	3	3.14526e-06	3.34964e-06	3.59284e-06	3.84544e-06	0.106075	-0.0461271	0.0446979	0.145815	0.24384	498	575	1073	307	2	5.82039e-06	7.85e-06	8.44695e-06	1.04919e-05	1.03169e-05	1.16023e-05	0.0316243	-0.341027	0.0905486	0.196287	0.50906	0.484799	0.654194	167	1387	1554	342
CWC27	Q6UX04	17	2.25667e-05	2.45257e-05	2.36297e-05	2.55519e-05	0.526068	-0.0612979	0.0587992	0.00510516	0.117935	3543	3430	6973	3634	18	4.57411e-05	5.0356e-05	5.03538e-05	5.83293e-05	5.82727e-05	5.98817e-05	0.0149447	-0.0938927	0.0447806	0.0447194	0.256837	0.255437	0.294734	620	937	1557	343
ARHGEF35	A5YM69	13	2.16344e-05	2.54555e-05	2.6206e-05	2.65661e-05	0.375159	-0.12209	0.112559	0.154476	0.174168	810	2424	3234	1469	5	6.40635e-06	6.26212e-06	7.22606e-06	8.13362e-06	9.74019e-06	8.52376e-06	0.0263185	-0.0498347	-0.0826864	0.123872	0.29456	0.554612	0.362152	311	1250	1561	344
UBE2M	P61081	12	0.000263945	0.000269052	0.000266154	0.000270717	0.629283	-0.0138902	0.0137577	-0.0018672	0.0226567	5909	4098	10007	5116	13	0.000300246	0.00027967	0.000288862	0.000321127	0.000340291	0.000333218	0.00688046	0.0521221	-0.0503012	-0.00364531	0.149117	0.232745	0.202442	948	615	1563	345
TSR3	Q9UJK0	3	4.74588e-06	5.50556e-06	5.14242e-06	4.52044e-06	0.611791	-0.11108	0.103136	0.0046936	-0.181291	2506	3987	6493	3395	2	3.32885e-06	2.93811e-06	2.89926e-06	3.61982e-06	3.68063e-06	3.95427e-06	0.0178463	0.123658	-0.0564744	-0.0756792	0.244553	0.268587	0.372046	542	1022	1564	346
DRG1	Q9Y295	15	0.000136795	0.000134181	0.000131931	0.00014465	0.736037	0.0138501	-0.0139844	-0.0383777	0.0944104	5043	4800	9843	5038	15	0.000164894	0.000169103	0.00015925	0.000189473	0.000183928	0.000186486	0.00561188	0.00419366	0.040554	-0.0460565	0.204641	0.16179	0.18172	1021	546	1567	347
MAPRE1	Q15691	21	0.000189648	0.00019174	0.000192308	0.000207106	0.43476	-0.00793367	0.00789027	0.0121574	0.119111	3358	2845	6203	3225	20	0.000190638	0.00020767	0.000205664	0.000242831	0.000240503	0.00024307	0.0152145	-0.0786863	0.0447724	0.0307741	0.270434	0.256539	0.271852	629	947	1576	348
SLU7	O95391	8	5.70708e-06	6.34674e-06	6.25415e-06	6.80115e-06	0.35867	-0.078665	0.0745966	0.0533964	0.17436	1759	2292	4051	1950	11	2.56579e-05	3.55815e-05	3.59952e-05	4.64567e-05	4.92549e-05	4.93161e-05	0.0343013	-0.337105	0.134622	0.151296	0.51938	0.60376	0.605553	155	1432	1587	349
GFPT1	Q06210	16	0.000233481	0.000210841	0.000212892	0.000222268	0.759237	0.071699	-0.0754495	-0.0614828	0.000691034	4919	4947	9866	5046	19	0.000198296	0.000182307	0.000188389	0.00022701	0.000221702	0.000211519	0.00951514	0.0642059	-0.057074	-0.00972897	0.25931	0.225178	0.157338	839	750	1589	350
CCDC47	Q96A33	27	0.000159979	0.000172057	0.000164352	0.000170291	0.869965	-0.0534595	0.0515491	-0.0145536	0.036659	5884	5643	11527	5829	22	0.000154202	0.000161704	0.000166544	0.00017939	0.000187776	0.000185862	0.00789052	-0.0605994	0.00794094	0.0504876	0.157682	0.223597	0.208813	938	658	1596	351
DNAJC2	Q99543	19	1.6981e-05	1.71397e-05	1.83034e-05	1.77914e-05	0.136742	-0.00672607	0.00669486	0.101467	0.0605334	2773	762	3535	1648	17	4.70932e-05	5.29051e-05	5.70565e-05	6.60648e-05	7.496e-05	6.34834e-05	0.0262769	-0.152715	0.0151731	0.124158	0.335648	0.517888	0.278144	347	1249	1596	351
TIGAR	Q9NQ88	4	2.0743e-05	2.53208e-05	2.42216e-05	2.41966e-05	0.697592	-0.151011	0.136691	0.0726619	0.0711691	3121	4576	7697	3987	5	3.12379e-05	3.24846e-05	3.08179e-05	3.46167e-05	3.65898e-05	3.56923e-05	0.00585843	-0.0126719	0.0437863	-0.0321978	0.135499	0.215472	0.179646	1056	560	1616	353
TNFRSF10A	O00220	4	5.04615e-07	5.49774e-07	5.50774e-07	5.30569e-07	0.660561	-0.0631525	0.0605036	0.0631242	0.00920441	4657	4294	8951	4581	2	2.30485e-07	2.25767e-07	2.67165e-07	3.13466e-07	3.81322e-07	3.14129e-07	0.0315254	-0.0651923	-0.0950321	0.147868	0.378446	0.661147	0.381492	232	1385	1617	354
LYSMD3	Q7Z3D4	3	6.95711e-07	7.12828e-07	7.74661e-07	7.90585e-07	0.0218278	-0.017639	0.0174259	0.137438	0.166793	977	97	1074	308	2	5.20898e-07	4.96601e-07	4.67382e-07	5.94659e-07	6.42375e-07	7.09572e-07	0.0279243	0.0736875	0.00477559	-0.0827117	0.264751	0.376103	0.519636	327	1291	1618	355
AXIN1	O15169	2	1.00425e-06	1.16418e-06	1.05598e-06	1.00397e-06	0.619474	-0.110534	0.102664	-0.0380738	-0.11093	3020	4037	7057	3691	2	1.34402e-06	1.34977e-06	1.29096e-06	1.45527e-06	1.48059e-06	1.51151e-06	0.00362906	0.017029	0.0231886	-0.0410854	0.131759	0.156641	0.186465	1164	458	1622	356
JUNB	P17275	8	1.39185e-05	1.24632e-05	1.94204e-05	1.77072e-05	0.0431956	0.077464	-0.0818605	0.55803	0.424796	43	206	249	45	8	3.6041e-05	5.20131e-05	5.08582e-05	6.95473e-05	7.04115e-05	7.2698e-05	0.037348	-0.361499	0.167734	0.13534	0.586854	0.604671	0.650775	136	1487	1623	357
ARFIP2	P53365	11	3.51651e-05	3.76284e-05	4.13359e-05	4.23547e-05	0.103765	-0.049665	0.048012	0.183587	0.218712	459	557	1016	285	12	5.21271e-05	5.77998e-05	6.27382e-05	7.19898e-05	7.30674e-05	7.54823e-05	0.0253348	-0.142908	0.00612212	0.124402	0.32285	0.344286	0.391197	402	1222	1624	358
GNPDA2	Q8TDQ7	6	8.72608e-05	0.000102075	0.000100351	9.93936e-05	0.60992	-0.117543	0.108684	0.0841097	0.0702754	2929	3978	6907	3595	4	5.24277e-05	4.85582e-05	4.66001e-05	6.25347e-05	5.56892e-05	6.13962e-05	0.0187061	0.0918073	-0.0188062	-0.0781882	0.346137	0.178877	0.31963	583	1045	1628	359
SH3RF1	Q7Z6J0	3	2.37865e-06	2.57884e-06	2.70488e-06	2.60604e-06	0.296676	-0.0594668	0.0571123	0.125956	0.0722467	2167	1860	4027	1939	3	2.52939e-06	2.53498e-06	2.48685e-06	2.91159e-06	3.12581e-06	3.19371e-06	0.019619	0.00704205	0.0102267	-0.0174272	0.210062	0.312483	0.343487	559	1073	1632	360
PTPN14	Q15678	2	1.012e-06	1.00789e-06	1.11545e-06	1.17757e-06	0.141026	0.00293654	-0.00294253	0.143352	0.221539	613	786	1399	451	2	1.48774e-06	1.88086e-06	1.92872e-06	2.40585e-06	2.51433e-06	2.36664e-06	0.0321289	-0.24718	0.0910902	0.127347	0.446246	0.509878	0.422539	245	1396	1641	361
KPNA2	P52292	27	6.52157e-05	6.64591e-05	6.50277e-05	7.08076e-05	0.601357	-0.0136888	0.0135601	-0.0178526	0.104998	4352	3922	8274	4279	21	0.000121425	0.000136037	0.000137894	0.00015031	0.000165774	0.000171519	0.0213002	-0.118127	0.0458089	0.0653724	0.189756	0.331026	0.380183	524	1118	1642	362
DIAPH1	O60610	46	8.42464e-05	9.69884e-05	0.000100501	0.000100863	0.359103	-0.105173	0.0980239	0.149348	0.154533	980	2296	3276	1495	35	0.00015876	0.000195924	0.000200009	0.000241043	0.000249176	0.000255573	0.0303948	-0.219882	0.0835682	0.113338	0.382565	0.430442	0.46701	282	1361	1643	363
SLC35E1	Q96K37	3	1.97996e-06	2.44479e-06	2.16941e-06	2.33457e-06	0.894422	-0.160126	0.144116	-0.028295	0.0775614	5222	5796	11018	5596	3	3.6411e-06	4.42217e-06	4.88048e-06	5.92029e-06	5.38787e-06	6.21879e-06	0.0307732	-0.244848	0.0355337	0.177802	0.456447	0.320494	0.527411	270	1373	1643	363
AKR1B1	P15121	11	0.000204523	0.000189622	0.000197246	0.000205163	0.685557	0.053538	-0.0556016	0.0012697	0.0580465	4951	4482	9433	4814	11	0.000128285	0.000136708	0.000137681	0.00016541	0.000150874	0.000156745	0.0134148	-0.0652956	0.0264478	0.036678	0.301395	0.168697	0.223765	761	885	1646	365
GCC2	Q8IWJ2	22	7.88776e-06	8.0105e-06	8.78736e-06	7.89511e-06	0.539608	-0.0111817	0.0110957	0.144633	-0.00983748	3294	3512	6806	3544	23	1.62388e-05	1.60083e-05	1.81134e-05	1.91354e-05	2.17284e-05	2.17915e-05	0.0229941	-0.0478822	-0.0685109	0.109726	0.188916	0.372253	0.376434	494	1156	1650	366
MYDGF	Q969H8	9	0.000395108	0.000409267	0.000409588	0.000419422	0.303108	-0.0256205	0.0251734	0.0263048	0.0605335	4360	1899	6259	3267	6	0.000147029	0.000132755	0.000133694	0.000162335	0.00015654	0.000169857	0.0149077	0.0932564	-0.0540835	-0.0439159	0.236125	0.183682	0.301477	720	935	1655	367
SFT2D2	O95562	3	1.46812e-05	1.5618e-05	1.27396e-05	1.25721e-05	0.109272	-0.0453066	0.043927	-0.24996	-0.269054	202	590	792	203	3	1.02322e-05	9.16188e-06	1.02602e-05	1.18506e-05	1.13966e-05	1.21331e-05	0.0167712	0.049839	-0.109564	0.0537819	0.261676	0.205324	0.295664	670	989	1659	368
RAB11FIP5	Q9BXF6	6	3.12945e-06	3.50055e-06	3.68413e-06	3.94314e-06	0.173308	-0.0830998	0.0785728	0.152315	0.250337	458	1006	1464	476	6	6.48598e-06	7.93179e-06	7.4334e-06	9.25693e-06	9.44216e-06	9.66621e-06	0.0287393	-0.167352	0.122971	0.0293466	0.345858	0.374441	0.408275	348	1312	1660	369
SENP1	Q9P0U3	2	5.73306e-07	6.18755e-07	5.88691e-07	5.4254e-07	0.446827	-0.0560808	0.0539822	-0.0178744	-0.135657	2945	2932	5877	3030	2	7.25501e-07	9.12013e-07	9.51857e-07	1.1136e-06	1.23206e-06	1.1432e-06	0.0318618	-0.250589	0.0794864	0.141178	0.36759	0.513439	0.405434	279	1390	1669	370
ARCN1	P48444	25	0.000505872	0.00057327	0.000554149	0.000595316	0.4835	-0.0930408	0.0874023	0.0384618	0.141843	2443	3174	5617	2885	22	0.00044586	0.00045139	0.00043265	0.000505766	0.000509796	0.000545671	0.0144651	0.00830711	0.0260926	-0.0350842	0.190188	0.201638	0.299748	763	918	1681	371
PSMD3	O43242	30	0.000402548	0.000396579	0.000357439	0.00035698	0.0436317	0.0107359	-0.0108164	-0.160726	-0.16258	845	210	1055	301	29	0.000377259	0.000428579	0.000446783	0.000534997	0.000526246	0.000509954	0.0258668	-0.146362	0.0376452	0.0976603	0.357615	0.333822	0.288452	453	1235	1688	372
ALDH3A2	P51648	12	3.17651e-05	3.652e-05	3.4045e-05	3.57934e-05	0.801884	-0.104129	0.0971166	-0.00412508	0.0681241	4835	5223	10058	5158	11	5.39703e-05	5.64305e-05	6.1677e-05	7.46708e-05	7.46795e-05	6.5319e-05	0.0248101	-0.0878607	-0.0235518	0.104706	0.380518	0.380685	0.187475	481	1211	1692	374
EMC1	Q8N766	12	5.22851e-05	6.03146e-05	5.64953e-05	5.78604e-05	0.86331	-0.106731	0.0993759	0.00500004	0.0394459	5333	5599	10932	5555	11	2.84794e-05	3.06864e-05	2.97654e-05	3.29161e-05	3.35913e-05	3.47128e-05	0.00854837	-0.0578079	0.0498716	0.00590931	0.151066	0.180359	0.22774	997	699	1696	375
P3H3	Q8IVL6	5	3.09336e-05	2.84273e-05	2.67098e-05	2.85751e-05	0.33092	0.0596611	-0.0622351	-0.15214	-0.054753	2047	2096	4143	1999	3	2.1193e-05	2.22861e-05	2.31781e-05	2.56629e-05	2.89134e-05	2.64496e-05	0.020985	-0.0682138	0.00434773	0.0609655	0.207886	0.379939	0.251448	591	1108	1699	376
BAIAP2	Q9UQB8	28	0.00017798	0.00019668	0.000196153	0.000203546	0.391496	-0.0738657	0.0702673	0.0663985	0.119777	2350	2544	4894	2467	25	0.000183809	0.000186386	0.00018935	0.000206464	0.000214904	0.000219218	0.00954722	-0.021087	-0.000993532	0.0217619	0.146597	0.204402	0.233077	950	752	1702	377
CHD9	Q3L8U1	4	8.91533e-07	8.85328e-07	9.17031e-07	9.60561e-07	0.254181	0.00502973	-0.00504733	0.0457116	0.112619	2843	1547	4390	2171	5	9.37334e-06	1.19535e-05	1.34327e-05	1.70849e-05	1.52036e-05	1.68364e-05	0.0377636	-0.305814	0.0449861	0.213305	0.560271	0.391966	0.539135	204	1498	1702	377
ACOT13	Q9NPJ3	5	7.01944e-05	7.91751e-05	7.74351e-05	7.8486e-05	0.598186	-0.0894575	0.0842328	0.0521737	0.0716209	3525	3900	7425	3864	2	3.76565e-05	3.63677e-05	3.80847e-05	4.22706e-05	4.23668e-05	4.26153e-05	0.0082959	0.0110324	-0.0392079	0.0273444	0.177787	0.181066	0.189506	1020	687	1707	379
FAM177A1	Q8N128	3	8.20602e-06	1.03184e-05	9.92446e-06	1.01061e-05	0.605366	-0.17467	0.155788	0.0996356	0.125798	1791	3946	5737	2952	2	4.71401e-06	3.81394e-06	4.38744e-06	5.01728e-06	5.85181e-06	5.91685e-06	0.030415	0.130898	-0.174774	0.0273216	0.220848	0.442826	0.458773	352	1362	1714	381
FAM83H	Q6ZRV2	10	1.43934e-05	1.3781e-05	1.38014e-05	1.4669e-05	0.809155	0.0310209	-0.0317026	-0.0295647	0.0583834	5720	5259	10979	5576	9	1.78977e-05	1.82009e-05	1.87831e-05	2.00393e-05	2.07256e-05	2.13144e-05	0.00805897	-0.0315895	-0.0073507	0.0380714	0.131471	0.180049	0.220468	1052	668	1720	382
NSFL1C	Q9UNZ2	21	0.000187088	0.00019578	0.000199631	0.000202101	0.256267	-0.0331278	0.0323841	0.0604917	0.0782317	3220	1571	4791	2402	19	0.000179352	0.000182565	0.000187704	0.000209663	0.000213653	0.000229388	0.0181232	-0.03068	-0.00506145	0.0349811	0.1946	0.221794	0.324316	693	1030	1723	383
TIMP2	P16035	3	4.01662e-06	4.5634e-06	4.96131e-06	4.36808e-06	0.451585	-0.0949995	0.0891285	0.209739	0.0260182	1655	2962	4617	2287	2	3.19481e-06	3.69642e-06	3.74772e-06	5.24191e-06	4.97549e-06	6.61416e-06	0.0434098	-0.15059	0.0598065	0.0796919	0.563773	0.488518	0.899237	123	1609	1732	384
CHPF2	Q9P2E5	2	4.54741e-07	4.03426e-07	4.40062e-07	3.41485e-07	0.581271	0.0837858	-0.0889534	0.0364486	-0.329437	1062	3784	4846	2439	2	5.54492e-07	4.84996e-07	4.84135e-07	7.16556e-07	6.99246e-07	9.0152e-07	0.0423007	0.126695	-0.0664995	-0.0690618	0.496608	0.461329	0.827889	146	1589	1735	385
FGF2	P09038	4	4.24395e-06	3.91342e-06	4.34817e-06	3.99454e-06	0.738798	0.0573036	-0.0596742	0.0923052	-0.0300727	4881	4812	9693	4958	4	4.96006e-06	4.31746e-06	4.63639e-06	5.92943e-06	5.25935e-06	6.04847e-06	0.0257296	0.0968635	-0.103311	-0.000490462	0.3544	0.181392	0.383076	509	1231	1740	386
CCDC86	Q9H6F5	12	6.36297e-05	5.15083e-05	5.96427e-05	5.04252e-05	0.772818	0.144409	-0.160488	0.0510536	-0.191147	3182	5026	8208	4256	8	5.02058e-05	4.28089e-05	4.45863e-05	5.256e-05	5.74746e-05	5.90646e-05	0.0247038	0.130397	-0.0995457	-0.0408553	0.196508	0.325467	0.364837	541	1208	1749	387
SRFBP1	Q8NEF9	9	1.31232e-05	1.41724e-05	1.46784e-05	1.44661e-05	0.319802	-0.0565483	0.0544151	0.105028	0.0840058	2294	2022	4316	2107	7	1.31845e-05	1.44564e-05	1.54567e-05	1.69148e-05	1.8136e-05	1.74181e-05	0.0237797	-0.123799	0.00906126	0.105587	0.235644	0.336216	0.277942	579	1177	1756	388
NPC1	O15118	5	4.65773e-06	5.39686e-06	4.96921e-06	5.21719e-06	0.88936	-0.110155	0.102338	-0.0167674	0.0534888	5535	5766	11301	5732	5	4.48655e-06	3.64605e-06	3.59589e-06	5.15406e-06	4.72552e-06	5.41475e-06	0.0331852	0.198623	-0.100646	-0.120635	0.398725	0.273489	0.469912	340	1417	1757	389
TJP1	Q07157	48	0.000139906	0.000147893	0.000152777	0.000162031	0.16047	-0.0406037	0.0394921	0.0863627	0.17121	1391	924	2315	896	43	0.000224493	0.000299792	0.000302844	0.000379851	0.000394295	0.000397387	0.0413112	-0.296478	0.120809	0.135426	0.462284	0.516125	0.527394	200	1562	1762	390
LAMC2	Q13753	3	1.18739e-06	1.24797e-06	1.30518e-06	1.37729e-06	0.123359	-0.0363419	0.0354489	0.100111	0.177702	1177	671	1848	655	2	1.95262e-07	1.99126e-07	2.13413e-07	2.5781e-07	3.23031e-07	3.34058e-07	0.0438511	-0.0532264	-0.024956	0.0750135	0.347673	0.673033	0.721463	153	1614	1767	391
ANKZF1	Q9H8Y5	9	3.57941e-06	4.02968e-06	4.09815e-06	4.05596e-06	0.438298	-0.0880032	0.0829423	0.107248	0.0923211	2141	2873	5014	2534	10	9.71804e-06	1.32046e-05	1.36932e-05	1.72696e-05	1.66733e-05	1.81909e-05	0.0416219	-0.328767	0.113532	0.165957	0.500734	0.450037	0.57571	196	1572	1768	392
KIF1B	O60333	11	9.86127e-06	1.00677e-05	1.09423e-05	1.1399e-05	0.0783726	-0.0150243	0.0148694	0.135052	0.194042	805	411	1216	369	12	1.45307e-05	1.44526e-05	1.51255e-05	1.62472e-05	1.65534e-05	1.60745e-05	0.00535913	-0.0169985	-0.0247791	0.0408815	0.144085	0.171026	0.128671	1238	534	1772	393
RBM27	Q9P2N5	7	8.07898e-06	8.46538e-06	8.68473e-06	8.79678e-06	0.228573	-0.0340941	0.033307	0.070213	0.0887074	2831	1387	4218	2044	9	1.91921e-05	2.36465e-05	2.49894e-05	2.93583e-05	3.14512e-05	2.92176e-05	0.0369393	-0.236407	0.0647079	0.144399	0.376848	0.476193	0.369918	303	1473	1776	394
ABL2	P42684	4	1.20816e-06	1.12341e-06	1.29529e-06	1.3027e-06	0.193734	0.051505	-0.0534121	0.151974	0.160198	912	1161	2073	778	4	3.48415e-06	4.42677e-06	4.58074e-06	5.51574e-06	5.23276e-06	5.86385e-06	0.037447	-0.257124	0.088323	0.13765	0.405623	0.329641	0.493916	298	1490	1788	395
KIN	O60870	5	8.1333e-06	7.79597e-06	8.4049e-06	8.62461e-06	0.131347	0.0302327	-0.0308798	0.0776225	0.114851	2247	720	2967	1294	7	1.54919e-05	1.62024e-05	1.66436e-05	1.84891e-05	1.8736e-05	1.86243e-05	0.0143357	-0.0566806	0.00801524	0.0467774	0.198483	0.217621	0.208991	878	914	1792	396
MEF2D	Q14814	2	2.6031e-06	2.92235e-06	3.06744e-06	3.05724e-06	0.31138	-0.0858609	0.0810368	0.150944	0.14614	1032	1964	2996	1312	3	6.18653e-06	7.97156e-06	8.06772e-06	1.02282e-05	1.03201e-05	1.03628e-05	0.041342	-0.260071	0.10566	0.122959	0.465282	0.47819	0.484139	230	1563	1793	397
CCDC137	Q6PK04	9	1.6293e-05	1.50166e-05	1.67976e-05	1.5347e-05	0.708365	0.0576456	-0.0600452	0.101648	-0.0286481	4651	4630	9281	4737	10	3.06586e-05	3.76504e-05	3.83314e-05	4.5143e-05	4.63079e-05	4.7902e-05	0.0365915	-0.21343	0.0829469	0.108807	0.344784	0.381538	0.430366	332	1464	1796	398
AHCTF1	Q8WYP5	33	4.4442e-05	4.65474e-05	4.48976e-05	4.45969e-05	0.606199	-0.0337751	0.0330024	-0.0190586	-0.0287559	5255	3951	9206	4707	30	7.25424e-05	8.39674e-05	8.23326e-05	9.27197e-05	0.000100422	9.51831e-05	0.0238911	-0.134201	0.0768054	0.0484391	0.219851	0.334982	0.25768	618	1181	1799	399
SNIP1	Q8TAD8	7	9.28167e-06	7.49721e-06	8.65751e-06	8.64674e-06	0.817725	0.14581	-0.162221	0.0453765	0.0435807	4304	5328	9632	4928	8	2.55612e-05	3.37122e-05	3.45497e-05	4.11871e-05	3.99865e-05	4.57864e-05	0.0399434	-0.291027	0.108291	0.143692	0.397213	0.354533	0.549939	273	1529	1802	400
BTN2A1	Q7KYR7	2	9.17799e-07	7.18501e-07	7.06018e-07	7.23844e-07	0.487919	0.165813	-0.187376	-0.212659	-0.176685	501	3206	3707	1748	2	1.08563e-06	9.16768e-07	1.02637e-06	1.19697e-06	1.27449e-06	1.25115e-06	0.0270569	0.104769	-0.139139	0.0237765	0.245619	0.336151	0.309491	536	1269	1805	401
GLTP	Q9NZD2	5	1.78177e-05	1.63979e-05	1.94078e-05	1.99908e-05	0.13227	0.0586562	-0.0611424	0.181982	0.224684	441	730	1171	352	4	1.34057e-05	1.49858e-05	1.55047e-05	1.71497e-05	1.79123e-05	1.80791e-05	0.0246357	-0.126288	0.0344662	0.0835698	0.229054	0.291818	0.305187	608	1205	1813	402
RNF123	Q5XPI4	8	6.04356e-05	5.73067e-05	4.28018e-05	4.69609e-05	0.0385153	0.0378381	-0.0388573	-0.45989	-0.326101	74	178	252	46	7	3.94641e-05	4.85494e-05	5.23799e-05	6.14703e-05	6.16531e-05	6.5584e-05	0.0401684	-0.245899	0.0530125	0.162572	0.39345	0.397733	0.486903	283	1532	1815	403
CSNK1G3	Q9Y6M4	3	4.42346e-06	4.46682e-06	4.6916e-06	5.0117e-06	0.233595	-0.00705387	0.00701955	0.0778522	0.173071	1460	1420	2880	1229	3	8.86323e-06	8.51048e-06	8.26869e-06	9.54216e-06	9.81557e-06	1.04505e-05	0.0172619	0.052335	-0.00625576	-0.0478381	0.158819	0.199575	0.289997	830	1002	1832	404
GSE1	Q14687	4	5.85573e-07	5.91968e-07	7.15137e-07	6.39659e-07	0.254267	-0.00785745	0.00781489	0.280514	0.119599	464	1549	2013	742	4	1.34423e-06	1.3406e-06	1.38439e-06	1.74109e-06	1.75915e-06	1.56068e-06	0.0299286	-0.0130156	-0.0169086	0.029464	0.360203	0.375084	0.202384	493	1343	1836	405
EIF2A	Q9BY44	19	8.87717e-05	9.49711e-05	8.3865e-05	8.63706e-05	0.242471	-0.0495159	0.0478727	-0.131546	-0.0890758	1859	1468	3327	1523	24	0.000132229	0.000157403	0.000155192	0.00018993	0.000190124	0.000189888	0.0352703	-0.165232	0.0861924	0.0657793	0.357197	0.358667	0.356878	388	1450	1838	406
PPID	Q08752	37	0.000109958	0.000128345	0.000116837	0.00012339	0.934868	-0.115842	0.107228	-0.0282979	0.0504313	5883	6038	11921	5997	29	0.000195237	0.000270393	0.000280982	0.000351951	0.000358261	0.000374133	0.0460989	-0.350171	0.119663	0.175081	0.499982	0.525616	0.588157	173	1666	1839	407
OCLN	Q16625	10	2.6902e-05	3.2779e-05	3.23131e-05	3.25131e-05	0.542108	-0.149557	0.135499	0.114848	0.123752	1619	3535	5154	2622	5	1.09106e-05	7.98255e-06	7.56308e-06	1.16385e-05	1.33429e-05	1.31876e-05	0.0459992	0.307087	-0.143724	-0.221601	0.400258	0.597424	0.580541	183	1662	1845	408
Q6ZSR9	Q6ZSR9	5	5.12603e-06	5.30865e-06	5.26593e-06	5.35204e-06	0.491108	-0.025472	0.02503	0.0133754	0.0367742	5200	3222	8422	4345	3	6.76437e-06	7.6236e-06	7.45058e-06	8.59285e-06	8.50914e-06	8.84518e-06	0.0232518	-0.105887	0.0666296	0.0335101	0.239294	0.22517	0.28105	686	1163	1849	409
FAF2	Q96CS3	21	5.68127e-05	6.84814e-05	6.08531e-05	6.5899e-05	0.923256	-0.141033	0.128466	-0.0419152	0.073011	5675	5971	11646	5873	20	0.000163004	0.000221695	0.000228681	0.000277644	0.000276483	0.000302609	0.0447195	-0.326911	0.116755	0.16152	0.441414	0.435369	0.565635	220	1631	1851	410
TRAM1	Q15629	7	1.42571e-05	1.54606e-05	1.46858e-05	1.61207e-05	0.621299	-0.0596424	0.0572743	-0.0168942	0.117596	4030	4045	8075	4176	5	2.62753e-05	3.91408e-05	4.09336e-05	5.32211e-05	5.28292e-05	5.64785e-05	0.0484784	-0.432076	0.142893	0.207504	0.586218	0.575553	0.671921	139	1712	1851	410
CUEDC2	Q9H467	3	4.88961e-06	5.62576e-06	5.89229e-06	5.90973e-06	0.330712	-0.104708	0.0976202	0.1644	0.168664	776	2093	2869	1220	2	3.75266e-06	3.20688e-06	3.669e-06	4.2619e-06	5.06034e-06	4.33633e-06	0.03672	0.0830039	-0.143737	0.050477	0.266589	0.514326	0.291564	389	1469	1858	412
FUT1	P19526	2	1.67891e-06	1.60493e-06	1.68774e-06	1.57414e-06	0.888311	0.0321435	-0.032876	0.0397086	-0.06082	5902	5759	11661	5883	2	1.13784e-06	8.05983e-07	8.54256e-07	1.34542e-06	1.40781e-06	1.3146e-06	0.0470042	0.286826	-0.210654	-0.126736	0.528577	0.593978	0.495145	172	1687	1859	413
ZCRB1	Q8TBF4	4	1.05603e-05	1.03106e-05	1.0501e-05	9.64546e-06	0.548923	0.017155	-0.0173615	0.00903573	-0.113572	3947	3579	7526	3923	5	1.56835e-05	1.62273e-05	1.61955e-05	1.78352e-05	1.77179e-05	1.78365e-05	0.00751434	-0.0320163	0.0171565	0.0143332	0.153464	0.143949	0.153569	1218	641	1859	413
RBM42	Q9BTD8	6	1.71429e-05	1.63211e-05	1.75254e-05	1.73836e-05	0.322648	0.0350021	-0.0358724	0.0668391	0.0551188	3566	2034	5600	2873	6	3.87998e-05	3.87452e-05	4.00743e-05	4.26732e-05	4.50713e-05	4.35961e-05	0.00853413	-0.0150402	-0.0170722	0.0315853	0.122239	0.201119	0.153109	1162	698	1860	415
PWP1	Q13610	10	3.59596e-05	4.32111e-05	4.5413e-05	4.45684e-05	0.373524	-0.13859	0.126435	0.198139	0.171055	586	2416	3002	1318	11	7.837e-05	9.6042e-05	9.42721e-05	0.000106603	0.000114178	0.000117638	0.0334537	-0.192574	0.100789	0.0739534	0.2513	0.350332	0.39341	442	1419	1861	416
GPC1	P35052	10	1.72228e-05	1.70108e-05	1.78948e-05	1.73439e-05	0.293828	0.00890609	-0.00896141	0.0641269	0.0190141	4441	1828	6269	3274	10	2.10638e-05	1.7645e-05	1.77512e-05	2.42947e-05	2.41607e-05	2.45302e-05	0.0380118	0.1625	-0.0930066	-0.0843522	0.368375	0.360393	0.382292	359	1504	1863	417
ATP6V1C1	P21283	9	4.75405e-05	5.54229e-05	5.14422e-05	5.2385e-05	0.930624	-0.114903	0.106423	-0.00110678	0.0250933	5840	6012	11852	5961	9	7.10411e-05	6.9423e-05	7.33225e-05	8.22799e-05	7.85736e-05	7.81185e-05	0.00893123	-0.00448293	-0.0377227	0.0411182	0.207404	0.140908	0.132528	1148	720	1868	418
FAM98A	Q8NCA5	9	1.61026e-05	1.46966e-05	1.61125e-05	1.61838e-05	0.479702	0.0644013	-0.0674111	0.065294	0.0716615	3254	3147	6401	3333	8	4.6129e-05	5.38296e-05	6.06176e-05	7.35355e-05	7.13766e-05	7.24159e-05	0.042963	-0.214549	0.0081751	0.179513	0.458217	0.415228	0.436082	268	1602	1870	419
DDX54	Q8TDD1	19	5.03686e-05	6.15396e-05	5.66343e-05	5.82634e-05	0.833814	-0.151719	0.137271	0.0174318	0.0583462	4585	5422	10007	5116	17	7.00727e-05	8.63366e-05	9.28522e-05	0.00010519	0.000115811	0.000108286	0.041278	-0.245773	0.0553464	0.16031	0.340298	0.479075	0.382151	315	1561	1876	420
RNASEL	Q05823	3	1.52833e-06	2.01417e-06	1.8627e-06	1.79631e-06	0.850405	-0.21281	0.185416	0.0726235	0.0202695	4213	5534	9747	4991	3	3.66262e-06	3.00747e-06	3.18583e-06	3.98853e-06	3.95145e-06	4.35219e-06	0.0323101	0.156849	-0.127478	-0.0443593	0.279829	0.266356	0.405715	478	1399	1877	421
UBFD1	O14562	7	3.22008e-05	3.45254e-05	3.5405e-05	3.4261e-05	0.409274	-0.0511569	0.0494049	0.0856997	0.0383164	3518	2661	6179	3213	7	4.20029e-05	3.81006e-05	4.4168e-05	4.67311e-05	5.01429e-05	5.20772e-05	0.0260534	0.020029	-0.120648	0.0925402	0.173923	0.275584	0.330191	644	1242	1886	422
FCF1	Q9Y324	4	3.42539e-06	2.72706e-06	3.66627e-06	3.32591e-06	0.427131	0.155106	-0.173813	0.253152	0.11259	608	2804	3412	1576	4	1.66502e-05	1.81658e-05	2.00374e-05	2.29717e-05	2.32031e-05	2.18597e-05	0.0315892	-0.135078	-0.00939069	0.132073	0.32924	0.343702	0.257655	501	1386	1887	423
AP1S1	P61966	4	6.06088e-06	6.76808e-06	6.33526e-06	6.56191e-06	0.939684	-0.0818041	0.0774135	-0.0179276	0.032783	6058	6071	12129	6095	4	1.16023e-05	1.46021e-05	1.42049e-05	1.65766e-05	1.68745e-05	1.82397e-05	0.0373928	-0.215316	0.116449	0.076667	0.299427	0.325121	0.437359	400	1488	1888	424
UQCC2	Q9BRT2	6	1.88083e-05	1.92942e-05	2.19242e-05	2.00176e-05	0.278717	-0.0185181	0.0182834	0.202638	0.0713826	1219	1733	2952	1285	5	1.5772e-05	1.49043e-05	1.47741e-05	1.70742e-05	1.7782e-05	1.66194e-05	0.0122506	0.0580316	-0.0236	-0.0362583	0.172485	0.231088	0.133537	1037	852	1889	425
MAP7D1	Q3KQU3	11	6.04046e-06	6.17244e-06	6.63002e-06	6.51992e-06	0.034319	-0.015676	0.0155075	0.118679	0.0945199	1947	157	2104	800	13	1.2092e-05	1.53261e-05	1.57947e-05	1.72819e-05	2.00321e-05	1.92147e-05	0.0411668	-0.25244	0.0894959	0.13294	0.262764	0.475814	0.41571	333	1558	1891	426
MAP2K3	P46734	14	2.73869e-05	2.73975e-05	4.09773e-05	4.80092e-05	0.129089	-0.000277786	0.000277732	0.581059	0.809546	20	706	726	184	16	9.85248e-05	0.000134292	0.000137208	0.000174673	0.000171139	0.000179984	0.0477483	-0.324097	0.122714	0.153703	0.501998	0.472512	0.545215	198	1698	1896	427
GOLGA3	Q08378	38	6.84488e-05	7.66561e-05	7.67843e-05	7.54969e-05	0.540908	-0.083999	0.0793762	0.0817857	0.0573921	3202	3524	6726	3505	34	8.6003e-05	8.89673e-05	9.12002e-05	9.91262e-05	0.000108515	0.000101652	0.0194112	-0.0449296	0.00395872	0.0397212	0.15995	0.29051	0.196248	831	1066	1897	428
NAV3	Q8IVL0	4	1.58465e-06	1.51906e-06	1.76327e-06	1.53603e-06	0.543585	0.0301712	-0.0308156	0.184265	-0.0147862	2644	3547	6191	3216	3	1.30913e-06	1.28755e-06	1.46779e-06	2.35291e-06	2.18558e-06	1.71921e-06	0.0511906	-0.0494938	-0.0734783	0.11554	0.796338	0.689909	0.343639	140	1761	1901	429
HSP90B1	P14625	74	0.00360496	0.0039045	0.00360912	0.00351898	0.412786	-0.0587266	0.0564293	-0.0570611	-0.0935522	2997	2695	5692	2929	61	0.00286341	0.0026977	0.00272899	0.00303665	0.00306296	0.00314916	0.00924063	0.0513048	-0.0346958	-0.0180585	0.136056	0.148498	0.188541	1171	737	1908	430
FXR2	P51116	18	1.03148e-05	1.17379e-05	1.14898e-05	1.16254e-05	0.591288	-0.096245	0.0902239	0.0594015	0.0763307	3282	3850	7132	3720	18	2.67513e-05	3.44487e-05	3.62067e-05	4.31364e-05	4.59448e-05	4.36287e-05	0.0461851	-0.279449	0.0853904	0.157199	0.409847	0.500843	0.42622	256	1670	1926	431
RNF25	Q96BH1	7	1.27587e-05	1.28393e-05	1.40591e-05	1.35866e-05	0.135879	-0.00454767	0.00453338	0.135477	0.0861616	1848	756	2604	1075	8	2.22574e-05	2.4554e-05	2.77876e-05	2.85089e-05	3.41252e-05	3.43124e-05	0.0417383	-0.159909	-0.0182357	0.160248	0.19722	0.456644	0.464537	353	1576	1929	432
SOAT1	P35610	9	4.13949e-05	4.78947e-05	4.39796e-05	4.85922e-05	0.724207	-0.10904	0.101374	-0.0216587	0.122233	4032	4736	8768	4494	9	5.10586e-05	5.78595e-05	5.97474e-05	6.62067e-05	7.02303e-05	6.82566e-05	0.0298309	-0.138976	0.0414221	0.087746	0.235847	0.320962	0.279838	594	1338	1932	433
NAA30	Q147X3	6	4.38157e-06	4.7222e-06	4.70234e-06	5.05749e-06	0.314241	-0.0550173	0.0529961	0.0469151	0.151957	2153	1987	4140	1997	5	6.35818e-06	7.07669e-06	7.33143e-06	8.31816e-06	8.21092e-06	8.53472e-06	0.0292758	-0.122597	0.0318653	0.0828853	0.265055	0.246334	0.302134	616	1325	1941	434
FNDC3B	Q53EP0	6	2.71404e-06	2.17941e-06	2.80064e-06	2.68553e-06	0.462141	0.149592	-0.166917	0.194905	0.134354	803	3025	3828	1813	7	8.25617e-06	1.10358e-05	1.13817e-05	1.38176e-05	1.47377e-05	1.37488e-05	0.048329	-0.308495	0.110156	0.154676	0.434468	0.527467	0.427266	240	1708	1948	435
NSRP1	Q9H0G5	13	2.02789e-05	2.1978e-05	2.22876e-05	2.24583e-05	0.379402	-0.0592092	0.0568748	0.0770553	0.0880647	2712	2456	5168	2631	13	2.0436e-05	2.04637e-05	2.16669e-05	2.29624e-05	2.51638e-05	2.4005e-05	0.0188408	-0.0293181	-0.0273639	0.055064	0.138844	0.270921	0.202905	903	1048	1951	436
SHB	Q15464	4	7.44399e-07	8.04466e-07	8.61478e-07	9.50067e-07	0.150429	-0.057064	0.0548925	0.153674	0.29489	323	843	1166	347	3	2.08328e-06	3.04286e-06	3.09054e-06	4.10322e-06	4.11533e-06	4.06611e-06	0.0535855	-0.394733	0.151834	0.174265	0.583162	0.587417	0.570056	154	1802	1956	437
CASC3	O15234	4	9.37169e-06	1.10349e-05	1.06004e-05	1.12482e-05	0.540685	-0.122655	0.113039	0.0550821	0.140662	2203	3521	5724	2945	4	1.08564e-05	1.15565e-05	1.14271e-05	1.27891e-05	1.46956e-05	1.38787e-05	0.0320793	-0.0552192	0.0349335	0.0186943	0.181147	0.381623	0.299108	568	1392	1960	438
RIC8A	Q9NPQ8	4	1.47644e-06	1.48836e-06	1.44493e-06	1.41292e-06	0.152191	-0.00581536	0.00579202	-0.0369361	-0.069251	3902	867	4769	2391	3	2.71782e-06	3.26635e-06	3.52471e-06	3.94088e-06	4.08177e-06	4.2837e-06	0.0436768	-0.221863	0.043368	0.15319	0.314204	0.364882	0.434543	356	1611	1967	439
LIMA1	Q9UHB6	35	0.000414506	0.00046736	0.00050696	0.000484284	0.254034	-0.0891663	0.0839747	0.201314	0.135295	760	1546	2306	892	37	0.00051849	0.000538346	0.000521168	0.000569969	0.000580592	0.000571692	0.00615907	-0.0207507	0.033468	-0.0133183	0.115818	0.142459	0.120173	1402	569	1971	440
RBM34	P42696	15	1.37634e-05	1.46738e-05	1.59222e-05	1.59524e-05	0.164472	-0.0469385	0.0454594	0.163261	0.165992	804	956	1760	616	15	3.15762e-05	4.09517e-05	4.37571e-05	5.02789e-05	5.56682e-05	5.14766e-05	0.0480719	-0.295794	0.0792946	0.174885	0.375324	0.522222	0.409288	269	1704	1973	441
SRC	P12931	3	7.121e-06	6.48187e-06	7.47145e-06	7.08129e-06	0.354168	0.0662408	-0.0694292	0.135549	0.0581731	2228	2260	4488	2219	3	7.66542e-06	8.38984e-06	8.24687e-06	9.80037e-06	8.92383e-06	1.00186e-05	0.02693	-0.0796834	0.0505949	0.0257982	0.274788	0.139615	0.306558	721	1264	1985	442
PTOV1	Q86YD1	3	1.46023e-06	1.44573e-06	1.49322e-06	1.54867e-06	0.229392	0.00718254	-0.00721848	0.0394078	0.092016	3356	1393	4749	2375	3	3.71034e-06	4.76321e-06	4.9231e-06	5.41643e-06	6.07248e-06	7.04945e-06	0.0505218	-0.267287	0.0930954	0.14073	0.278506	0.443448	0.658673	244	1749	1993	443
PSMC3	P17980	33	0.000345245	0.000347634	0.000334576	0.000329625	0.0661005	-0.00498232	0.00496517	-0.0502727	-0.0717802	3562	339	3901	1851	29	0.000323828	0.000297606	0.000302992	0.0003496	0.000374474	0.000342528	0.0208461	0.0716328	-0.0501924	-0.0243154	0.18211	0.28127	0.152628	893	1101	1994	444
ZCCHC17	Q9NP64	5	1.63754e-06	1.74604e-06	1.69237e-06	1.90344e-06	0.491638	-0.0470201	0.0455359	0.000496428	0.170062	2622	3225	5847	3012	3	1.72005e-06	1.92362e-06	1.94744e-06	2.22719e-06	2.23063e-06	2.27014e-06	0.0306486	-0.115721	0.0456516	0.0634063	0.25705	0.259274	0.284609	628	1367	1995	445
ISG20L2	Q9H9L3	4	1.94638e-06	2.06867e-06	1.9741e-06	2.03358e-06	0.963294	-0.0446237	0.0432848	-0.0242238	0.0186058	6288	6214	12502	6273	2	2.15458e-06	2.73695e-06	2.73451e-06	3.15111e-06	3.4946e-06	3.14387e-06	0.0439451	-0.238565	0.106596	0.105312	0.309887	0.459158	0.306569	387	1615	2002	446
ALYREF	Q86V81	29	8.82732e-05	8.29343e-05	8.98522e-05	8.28921e-05	0.878009	0.0443015	-0.045705	0.0698801	-0.0464396	5853	5691	11544	5833	22	7.70953e-05	8.76502e-05	9.73121e-05	0.000106046	0.000113154	0.000113063	0.042125	-0.180207	0.00490819	0.15577	0.279773	0.373363	0.372203	423	1583	2006	447
MTX3	Q5HYI7	6	8.06832e-06	8.98224e-06	8.6452e-06	9.04106e-06	0.613644	-0.0794787	0.0753279	0.0201516	0.0847444	3936	4000	7936	4105	6	1.14959e-05	1.07198e-05	1.09546e-05	1.24423e-05	1.3756e-05	1.26281e-05	0.0255541	0.0561887	-0.044649	-0.013394	0.170326	0.315129	0.191704	781	1230	2011	448
FLII	Q13045	26	3.40566e-05	3.73386e-05	3.2608e-05	3.64407e-05	0.688578	-0.0678935	0.0648415	-0.130601	0.0297228	4026	4515	8541	4395	22	7.15702e-05	9.06447e-05	9.59915e-05	0.000111506	0.000117239	0.000117749	0.0496519	-0.266132	0.0747321	0.157417	0.373557	0.445889	0.452158	285	1728	2013	449
PNPLA2	Q96AD5	4	1.03051e-06	1.36442e-06	1.11521e-06	1.18508e-06	0.824826	-0.216622	0.188302	-0.102671	-0.0149925	3667	5372	9039	4626	3	2.62443e-06	3.40653e-06	3.47457e-06	4.14692e-06	4.36482e-06	4.28399e-06	0.0501919	-0.271801	0.104499	0.13303	0.388235	0.462116	0.435152	280	1740	2020	450
SCAMP2	O15127	5	2.30112e-05	2.54517e-05	2.4207e-05	2.21214e-05	0.575967	-0.074546	0.0708826	-0.00145818	-0.131438	3323	3752	7075	3697	4	1.84697e-05	1.90463e-05	1.96942e-05	2.18919e-05	2.19611e-05	2.05929e-05	0.0146995	-0.0461527	-0.00179699	0.0464619	0.199086	0.203642	0.11084	1094	926	2020	450
GTF2E1	P29083	13	1.62372e-05	1.99145e-05	1.97477e-05	1.93149e-05	0.572971	-0.154762	0.139757	0.127622	0.0956474	1822	3735	5557	2851	10	9.11385e-06	1.02994e-05	1.07366e-05	1.19054e-05	1.19169e-05	1.26017e-05	0.03269	-0.141054	0.0353727	0.0953465	0.244436	0.245826	0.326434	613	1408	2021	452
ATAD1	Q8NBU5	8	1.22429e-05	1.22008e-05	1.24505e-05	1.29045e-05	0.292034	0.00248465	-0.00248894	0.0267422	0.0784123	3930	1809	5739	2955	8	2.58105e-05	3.17024e-05	3.10178e-05	3.7161e-05	3.81834e-05	3.53282e-05	0.0411896	-0.193259	0.103377	0.0718825	0.332575	0.37173	0.259605	463	1559	2022	453
CSTF3	Q12996	20	0.000133626	0.000151467	0.000142108	0.000153061	0.686164	-0.0932309	0.0875701	-0.00445044	0.102674	4080	4487	8567	4406	20	0.000126	0.000124177	0.00012737	0.000136798	0.000142344	0.000136771	0.0090873	0.00172713	-0.0192926	0.0173315	0.120352	0.177685	0.120071	1296	727	2023	454
GFM2	Q969S9	11	1.16215e-05	1.18048e-05	1.19228e-05	1.2539e-05	0.325601	-0.0113326	0.0112443	0.0255952	0.0982962	3522	2060	5582	2863	12	3.37248e-05	4.06485e-05	4.11685e-05	4.8729e-05	4.9631e-05	4.94689e-05	0.0446239	-0.19157	0.077823	0.0961588	0.3394	0.365862	0.361141	395	1628	2023	454
BCAP31	P51572	22	0.000421786	0.000436752	0.000449308	0.000481314	0.227881	-0.0253708	0.0249324	0.0658256	0.165099	1715	1379	3094	1389	18	0.000480187	0.000602733	0.000595554	0.000723572	0.000723226	0.000742416	0.047187	-0.220519	0.107403	0.0901164	0.371019	0.370329	0.408111	336	1691	2027	456
P4HA1	P13674	17	5.57677e-05	6.38796e-05	6.04791e-05	5.55497e-05	0.746425	-0.101285	0.0946385	0.0157221	-0.106935	4254	4873	9127	4671	17	0.000108024	0.000114282	0.000123438	0.000136148	0.000137078	0.00014	0.0307623	-0.0933857	-0.0121433	0.099041	0.24043	0.250249	0.280685	657	1372	2029	457
TERF1	P54274	2	4.56032e-07	4.44323e-07	4.40521e-07	4.23432e-07	0.236979	0.0186408	-0.0188848	-0.0312841	-0.0883625	3615	1438	5053	2558	2	1.47109e-06	2.30542e-06	2.11044e-06	2.62722e-06	2.72902e-06	3.10147e-06	0.055695	-0.415675	0.232472	0.104987	0.420984	0.475825	0.660398	188	1841	2029	457
STX5	Q13190	7	1.29955e-05	1.55063e-05	1.5444e-05	1.68818e-05	0.344538	-0.133041	0.121802	0.115997	0.244419	632	2191	2823	1191	6	1.69135e-05	2.16484e-05	2.33284e-05	2.83471e-05	2.59277e-05	2.86116e-05	0.0504978	-0.286574	0.0695089	0.177336	0.458447	0.329743	0.47185	287	1747	2034	460
TTF1	Q15361	4	1.59812e-06	1.47363e-06	1.46301e-06	1.48606e-06	0.501617	0.0573131	-0.0596844	-0.0701157	-0.0475652	3666	3278	6944	3613	5	4.40801e-06	4.23602e-06	4.57769e-06	4.96542e-06	5.29498e-06	4.86811e-06	0.0197402	0.000251726	-0.057166	0.0547446	0.172038	0.264748	0.143487	962	1075	2037	461
TMEM126B	Q8IUX1	4	1.70478e-06	1.36987e-06	1.51862e-06	1.51037e-06	0.913739	0.149166	-0.166386	-0.0176628	-0.0255215	5358	5918	11276	5715	3	1.40009e-06	1.3671e-06	1.46626e-06	1.61802e-06	1.61199e-06	1.79248e-06	0.0297605	-0.0113481	-0.045758	0.0552711	0.197358	0.191975	0.345081	703	1336	2039	462
CHRAC1	Q9NRG0	2	1.05069e-05	1.1897e-05	1.14761e-05	1.29912e-05	0.421975	-0.0924173	0.0868519	0.0348834	0.213779	1481	2768	4249	2070	3	1.36736e-05	1.62723e-05	1.44123e-05	1.75329e-05	1.72854e-05	1.99423e-05	0.0394765	-0.112844	0.138182	-0.0369417	0.245825	0.225318	0.431595	521	1521	2042	463
SRP54	P61011	29	0.000166991	0.000173496	0.000170068	0.000184954	0.500253	-0.0278303	0.0273036	-0.00148364	0.119571	3654	3269	6923	3601	28	0.000228879	0.000273442	0.000286141	0.00033511	0.00034225	0.000338756	0.0468009	-0.199495	0.0571576	0.122647	0.350558	0.380975	0.36617	369	1679	2048	464
STRAP	Q9Y3F4	13	0.000238945	0.000295754	0.000267528	0.00027438	0.919768	-0.162048	0.14567	0.000962932	0.0374493	5492	5946	11438	5785	13	0.000222409	0.000202836	0.000196526	0.000230117	0.000246865	0.0002593	0.0296791	0.101795	-0.0311102	-0.0766979	0.150945	0.2523	0.323202	714	1334	2048	464
PARD6B	Q9BYG5	3	8.47883e-06	9.25458e-06	1.07883e-05	1.13777e-05	0.0512217	-0.0645327	0.0617693	0.283001	0.359739	111	255	366	72	4	1.69364e-05	1.47329e-05	1.35894e-05	1.96885e-05	1.89437e-05	1.83477e-05	0.0432628	0.166898	-0.0341919	-0.150755	0.384119	0.328484	0.282369	443	1607	2050	466
TATDN1	Q6P1N9	7	4.58613e-05	5.16255e-05	5.06335e-05	5.04367e-05	0.645885	-0.0879287	0.0828761	0.0548855	0.0492659	3956	4206	8162	4220	10	5.96285e-05	6.3979e-05	6.18391e-05	6.67497e-05	7.08113e-05	7.12636e-05	0.0155637	-0.0519679	0.0496299	0.000549579	0.110792	0.19601	0.205197	1096	955	2051	467
CCZ1B	P86790	7	1.00412e-05	1.01825e-05	9.82911e-06	9.83896e-06	0.157013	-0.0101152	0.0100447	-0.0409206	-0.0394759	4498	901	5399	2758	10	2.1713e-05	2.10758e-05	2.00615e-05	2.35921e-05	2.29648e-05	2.48645e-05	0.018671	0.0516037	0.00862976	-0.0625291	0.171345	0.132469	0.247132	1014	1042	2056	468
EMC2	Q15006	6	2.08318e-05	2.64869e-05	2.43457e-05	2.61742e-05	0.672544	-0.183624	0.162869	0.041256	0.145737	2332	4379	6711	3498	8	2.36273e-05	2.51983e-05	2.55358e-05	2.76414e-05	2.72757e-05	2.91494e-05	0.0169983	-0.0691353	0.0237318	0.0429317	0.157237	0.138026	0.233873	1061	997	2058	469
ARL2BP	Q9Y2Y0	4	1.33122e-05	1.33023e-05	1.38715e-05	1.44812e-05	0.214698	0.000539184	-0.000539386	0.059905	0.121961	2416	1301	3717	1755	4	2.02261e-05	2.27564e-05	2.41573e-05	2.68256e-05	2.95362e-05	2.56804e-05	0.0375537	-0.145985	0.0240671	0.110251	0.261402	0.400276	0.19846	571	1491	2062	470
SHC1	P29353	14	4.98988e-05	5.30837e-05	5.32809e-05	5.75855e-05	0.288746	-0.0453216	0.0439411	0.0492929	0.16138	1977	1792	3769	1785	13	4.88698e-05	4.96263e-05	5.03823e-05	5.31483e-05	5.29655e-05	5.47036e-05	0.00560255	-0.0221578	6.30458e-06	0.0218164	0.0989238	0.0939523	0.140536	1518	545	2063	471
NOTCH2	Q04721	11	1.15771e-05	1.20017e-05	1.17941e-05	1.13474e-05	0.551697	-0.0262209	0.0257528	0.000571655	-0.0551316	5081	3593	8674	4450	12	1.32621e-05	1.16849e-05	1.24601e-05	1.40201e-05	1.43681e-05	1.51002e-05	0.026397	0.08896	-0.0937036	-0.00103504	0.169149	0.204525	0.276224	823	1254	2077	472
ARL13B	Q3SXY8	2	4.79366e-07	4.31846e-07	4.62054e-07	4.35499e-07	0.830798	0.0733409	-0.0772699	0.020276	-0.0651177	5323	5406	10729	5470	2	5.75486e-07	4.42045e-07	4.91681e-07	6.54746e-07	6.73486e-07	6.13976e-07	0.0482808	0.194019	-0.186568	-0.0330377	0.380174	0.420888	0.287422	373	1706	2079	473
CDKN2AIP	Q9NXV6	9	1.85505e-05	2.08563e-05	1.99487e-05	2.08936e-05	0.64691	-0.0869878	0.0820398	0.0178513	0.0846121	3987	4213	8200	4246	12	2.81692e-05	3.27875e-05	3.32396e-05	3.67014e-05	3.96176e-05	3.74792e-05	0.0366875	-0.15659	0.0624375	0.0821961	0.225128	0.335435	0.255385	614	1467	2081	474
EIF2AK3	Q9NZJ5	2	5.12184e-07	5.68741e-07	5.62452e-07	5.40106e-07	0.770991	-0.0775321	0.0735771	0.057534	-0.000954041	5020	5014	10034	5141	4	1.60148e-06	1.59168e-06	1.75127e-06	1.80087e-06	1.97357e-06	1.98483e-06	0.026972	-0.041434	-0.0502922	0.0875588	0.127851	0.259963	0.268175	817	1266	2083	475
ATXN2L	Q8WWM7	46	0.000282317	0.000315823	0.00031436	0.000332018	0.363762	-0.0831661	0.0786321	0.0719352	0.15078	1831	2334	4165	2006	43	0.000325101	0.000331099	0.000325461	0.000366066	0.000389375	0.000404508	0.0304986	-0.00937617	0.017002	-0.00777771	0.161843	0.250896	0.305906	722	1364	2086	476
STK3	Q13188	7	1.59808e-05	1.88014e-05	1.84638e-05	1.84466e-05	0.588498	-0.122012	0.112493	0.086353	0.0850049	2611	3835	6446	3357	6	1.5392e-05	1.8389e-05	1.78928e-05	2.13012e-05	2.08377e-05	2.16473e-05	0.0418564	-0.162292	0.0943722	0.0549112	0.306461	0.274728	0.329718	514	1577	2091	477
PRKAB1	Q9Y478	5	8.98656e-06	9.98465e-06	9.77903e-06	9.9429e-06	0.588295	-0.0779704	0.0739717	0.0439523	0.0679277	3790	3833	7623	3957	2	5.22138e-06	6.02477e-06	5.85897e-06	6.53184e-06	6.62874e-06	7.04387e-06	0.0309732	-0.126962	0.0795123	0.0392527	0.196094	0.21734	0.304973	723	1376	2099	478
NUDC	Q9Y266	38	0.00124796	0.00134638	0.00129348	0.00136869	0.642251	-0.0557951	0.0537174	-0.00411753	0.0774264	4645	4174	8819	4523	33	0.000941118	0.000923904	0.000957171	0.00102866	0.00110928	0.00106644	0.0198033	0.000593713	-0.0260399	0.0249947	0.128909	0.237768	0.180942	1022	1078	2100	479
AZI2	Q9H6S1	2	1.73333e-07	1.99769e-07	1.35772e-07	1.76694e-07	0.356946	-0.106023	0.0987623	-0.458377	-0.0783106	184	2282	2466	983	2	3.33503e-07	3.8017e-07	4.10063e-07	4.22605e-07	4.87899e-07	5.07061e-07	0.0456347	-0.167569	0.0213753	0.130578	0.174042	0.381314	0.43689	447	1654	2101	480
HECW1	Q76N89	2	6.23942e-07	5.67603e-07	6.01609e-07	6.15786e-07	0.726715	0.06665	-0.0698789	0.0140647	0.0476676	4891	4750	9641	4932	2	8.15689e-07	6.72813e-07	7.20817e-07	9.15831e-07	9.03685e-07	9.33658e-07	0.0446212	0.147451	-0.130362	-0.0309336	0.314515	0.295252	0.342327	477	1627	2104	481
BZW1	Q7L1Q6	18	0.000179682	0.000208516	0.000205199	0.000226866	0.356003	-0.111347	0.103366	0.0802339	0.225045	969	2275	3244	1473	20	0.000383773	0.000504189	0.000528996	0.000634394	0.000656779	0.000649682	0.0572324	-0.29951	0.0942019	0.163495	0.425617	0.475644	0.45997	247	1860	2107	482
HSPA14	Q0VDF9	13	3.68638e-05	4.2453e-05	3.99484e-05	4.05371e-05	0.868896	-0.10542	0.0982386	0.0105126	0.0316178	5390	5637	11027	5601	14	8.00762e-05	8.35453e-05	8.67505e-05	9.04992e-05	9.43976e-05	9.57869e-05	0.0166446	-0.0596653	0.00152014	0.0558329	0.116866	0.17771	0.198789	1127	987	2114	483
EMC8	O43402	3	1.40286e-05	1.79366e-05	1.65622e-05	1.70771e-05	0.742449	-0.188134	0.166406	0.0513888	0.0955565	3055	4839	7894	4081	3	1.34327e-05	1.3727e-05	1.3944e-05	1.52815e-05	1.71077e-05	1.63681e-05	0.0328495	-0.0285558	0.00271013	0.0253385	0.157483	0.32034	0.256583	704	1412	2116	484
TMCO1	Q9UM00	4	3.56388e-05	3.49848e-05	3.52843e-05	3.69248e-05	0.503629	0.013298	-0.0134217	-0.00112103	0.0644396	4853	3292	8145	4210	5	3.42547e-05	2.59242e-05	2.86132e-05	3.71114e-05	4.14932e-05	3.60668e-05	0.0511116	0.210833	-0.191171	-0.0487865	0.326392	0.487405	0.285203	368	1759	2127	485
EIF2S2	P20042	30	0.000187928	0.000204849	0.00019058	0.000195035	0.74597	-0.06353	0.06085	-0.0433131	-0.00997689	5111	4867	9978	5106	22	0.000331207	0.000402718	0.000421608	0.000489746	0.000468113	0.000507763	0.0483158	-0.217792	0.0642458	0.130379	0.346511	0.281335	0.398632	422	1707	2129	486
CACYBP	Q9HB71	24	0.000299495	0.000372984	0.000346184	0.00039276	0.537003	-0.166955	0.149623	0.0420516	0.22416	1292	3503	4795	2405	23	0.000542016	0.000568845	0.000558879	0.000629349	0.00068209	0.000727563	0.0410747	-0.038254	0.0314467	0.00594711	0.177273	0.293373	0.386483	574	1556	2130	487
SERPINB5	P36952	19	0.000123467	0.000126087	0.000135632	0.000138766	0.0279496	-0.0152304	0.0150713	0.120351	0.153301	1222	129	1351	428	16	0.000123669	0.000141111	0.000145489	0.000166402	0.000168041	0.000158894	0.0379397	-0.145118	0.0452197	0.0893009	0.283066	0.29721	0.216461	631	1502	2133	488
RHEB	Q15382	7	0.000109715	0.000135473	0.000121989	0.000132619	0.780898	-0.160126	0.144116	-0.00713843	0.113394	3901	5074	8975	4591	7	7.88918e-05	6.66506e-05	6.51499e-05	8.55932e-05	8.9514e-05	8.87276e-05	0.0469295	0.167772	-0.0754856	-0.108339	0.285394	0.35001	0.337281	459	1683	2142	489
ARF4	P18085	5	0.000163351	0.00017397	0.000171448	0.000184163	0.387719	-0.0461481	0.0447176	0.0236506	0.126864	3002	2517	5519	2828	6	0.000145084	0.000101575	0.000113243	0.000165461	0.000177818	0.000146916	0.058637	0.274246	-0.240099	-0.0832165	0.463853	0.567765	0.292356	265	1880	2145	490
KCTD5	Q9NXV2	5	3.98509e-05	4.0631e-05	4.36767e-05	4.304e-05	0.0275884	-0.0140513	0.0139158	0.118198	0.097012	1920	122	2042	758	4	2.11295e-05	1.85471e-05	1.67961e-05	2.22937e-05	2.31213e-05	2.68942e-05	0.0502543	0.166669	-0.0213951	-0.16447	0.244044	0.296632	0.514702	404	1742	2146	491
GOSR2	O14653	7	1.23735e-05	1.24824e-05	1.40734e-05	1.46439e-05	0.0840216	-0.00633839	0.00631067	0.179377	0.236713	408	452	860	234	7	1.5504e-05	1.54314e-05	1.49936e-05	1.76221e-05	1.77506e-05	1.96633e-05	0.0378679	0.0181964	0.0114288	-0.0300976	0.202943	0.213425	0.361067	647	1500	2147	492
MARCKSL1	P49006	14	0.000296003	0.000349206	0.00030807	0.000313677	0.735616	-0.124154	0.114311	-0.0665086	-0.0404897	3889	4798	8687	4456	2	6.46516e-06	4.69316e-06	4.32254e-06	7.16125e-06	7.47176e-06	7.74736e-06	0.0656108	0.325236	-0.136893	-0.255572	0.472761	0.533996	0.586254	179	1976	2155	493
LENG8	Q96PV6	9	6.01359e-06	5.71597e-06	6.11807e-06	6.20795e-06	0.275236	0.0361497	-0.0370788	0.0609994	0.0820383	3133	1716	4849	2442	9	1.6872e-05	2.26812e-05	2.267e-05	2.81676e-05	2.8601e-05	2.77627e-05	0.0594077	-0.297858	0.129006	0.128294	0.441548	0.463575	0.420661	263	1894	2157	494
PAAT	Q9H8K7	7	8.49507e-06	8.72784e-06	9.38805e-06	9.2155e-06	0.0482938	-0.0196313	0.0193678	0.124568	0.0978056	1835	241	2076	781	6	8.3046e-06	8.94711e-06	8.70994e-06	9.70473e-06	1.04829e-05	1.12762e-05	0.0408503	-0.0594371	0.0480744	0.00931487	0.16534	0.276615	0.381862	610	1549	2159	495
PALLD	Q8WX93	29	0.000112669	0.000122293	0.000128922	0.000130397	0.233	-0.0603372	0.0579147	0.134071	0.150483	1115	1413	2528	1029	28	0.000154731	0.000182015	0.000182171	0.000203547	0.000210466	0.00021587	0.0415689	-0.160778	0.0735156	0.0747512	0.234818	0.283042	0.319621	593	1570	2163	496
ELOVL5	Q9NYP7	3	7.64862e-06	9.14647e-06	7.78254e-06	8.80757e-06	0.921572	-0.134768	0.123247	-0.109727	0.0687766	5430	5963	11393	5768	4	8.7223e-06	8.61666e-06	9.03177e-06	9.52747e-06	9.93488e-06	1.03125e-05	0.0203922	-0.0111941	-0.0287745	0.0391054	0.116189	0.176599	0.230418	1074	1091	2165	497
DNAJC7	Q99615	36	8.76673e-05	8.77374e-05	8.16102e-05	9.00641e-05	0.735446	-0.000576619	0.000576389	-0.103865	0.0383369	4805	4796	9601	4911	36	0.00016696	0.000222389	0.000222414	0.000260703	0.0002708	0.000280721	0.0577935	-0.28851	0.125077	0.125237	0.354397	0.409217	0.46113	301	1867	2168	498
TNPO1	Q92973	25	0.000111396	0.000125294	0.000125638	0.000128885	0.413841	-0.0872998	0.0823172	0.0862756	0.123091	2000	2705	4705	2349	24	0.000163814	0.000198778	0.000203729	0.000228691	0.000224613	0.000250301	0.0462733	-0.2046	0.0744993	0.109996	0.276745	0.250787	0.407006	497	1672	2169	499
NECAP1	Q8NC96	8	6.38821e-05	7.47245e-05	7.20738e-05	7.29019e-05	0.661775	-0.117513	0.108658	0.0565515	0.0730319	3394	4305	7699	3990	5	1.41138e-05	1.23074e-05	1.30087e-05	1.5057e-05	1.59361e-05	1.51525e-05	0.0320887	0.102781	-0.0948006	-0.0148541	0.196105	0.277974	0.205229	778	1393	2171	500
ABCF2	Q9UG63	23	6.48067e-05	7.7755e-05	6.64662e-05	7.67656e-05	0.971536	-0.137371	0.125421	-0.100893	0.106945	6275	6264	12539	6282	20	0.000111389	0.000145364	0.00014161	0.000160021	0.000166879	0.000183726	0.0522644	-0.253515	0.130553	0.0927977	0.269138	0.329684	0.468433	393	1782	2175	501
EIF1AD	Q8N9N8	7	3.82583e-05	3.70008e-05	4.19613e-05	4.24315e-05	0.0589766	0.0239059	-0.0243087	0.157193	0.173268	793	298	1091	317	2	5.6301e-06	5.58584e-06	6.30842e-06	6.80909e-06	8.75618e-06	7.79661e-06	0.0580513	-0.053167	-0.0645525	0.110951	0.221134	0.583974	0.41652	305	1872	2177	502
TTC1	Q99614	16	0.00020569	0.000212317	0.000227272	0.000218812	0.127538	-0.0230549	0.0226922	0.120891	0.066167	2331	700	3031	1340	12	0.000108576	8.87809e-05	9.10097e-05	0.00011373	0.000117745	0.00013763	0.0513817	0.175762	-0.11462	-0.0788482	0.242676	0.292722	0.517853	410	1767	2177	502
LIG4	P49917	5	1.88279e-06	2.10741e-06	1.92134e-06	2.03932e-06	0.920868	-0.0835904	0.0790112	-0.0543454	0.031627	5872	5955	11827	5952	5	3.845e-06	5.86418e-06	6.10817e-06	7.32826e-06	7.94595e-06	7.86294e-06	0.0678083	-0.45549	0.153455	0.212268	0.474996	0.591747	0.576595	168	2015	2183	504
CLK3	P49761	3	9.37468e-07	1.19176e-06	9.40454e-07	1.01985e-06	0.625734	-0.18349	0.162764	-0.178902	-0.0619808	1581	4075	5656	2908	3	3.4326e-06	5.52486e-06	5.59479e-06	6.87237e-06	7.83439e-06	6.53281e-06	0.0677964	-0.498905	0.18773	0.205876	0.502599	0.691613	0.429495	171	2014	2185	506
HECTD1	Q9ULT8	49	9.18629e-05	9.43528e-05	0.00010117	9.77753e-05	0.104522	-0.0194201	0.0191622	0.119809	0.0705678	2270	561	2831	1199	49	0.000131175	0.000145956	0.000147091	0.000158224	0.000165971	0.000167147	0.0296675	-0.108364	0.045678	0.0568502	0.162111	0.231074	0.241259	853	1333	2186	507
SNAPC2	Q13487	2	1.36793e-07	1.58568e-07	1.50434e-07	1.7745e-07	0.451365	-0.110485	0.102622	0.0266464	0.264932	1071	2961	4032	1942	2	4.64085e-07	5.86627e-07	6.06325e-07	6.99527e-07	7.55382e-07	6.659e-07	0.0526203	-0.251182	0.0868719	0.134519	0.340809	0.451635	0.269735	398	1789	2187	508
GSK3B	P49841	6	2.08956e-05	2.2419e-05	2.26308e-05	2.35231e-05	0.277235	-0.0516548	0.0498691	0.0634353	0.119224	2406	1724	4130	1986	2	1.26914e-05	1.21718e-05	1.19338e-05	1.38375e-05	1.31539e-05	1.41114e-05	0.018473	0.0492252	-0.0110786	-0.0395764	0.17396	0.100867	0.20224	1161	1037	2198	509
SLC1A5	Q15758	12	0.000106326	0.000137618	0.000125048	0.00012834	0.813528	-0.198055	0.174119	0.0359287	0.0734266	3838	5295	9133	4675	11	7.28304e-05	5.96531e-05	5.5005e-05	7.53993e-05	8.33611e-05	8.37762e-05	0.0555091	0.220773	-0.0671711	-0.184205	0.270784	0.415607	0.422773	361	1837	2198	509
LYRM4	Q9HD34	3	3.85113e-06	4.252e-06	3.86765e-06	4.41179e-06	0.820467	-0.0731968	0.0696617	-0.0670205	0.122886	5051	5344	10395	5307	3	1.56941e-05	2.19984e-05	2.50722e-05	3.10875e-05	3.06914e-05	3.03534e-05	0.0702918	-0.414766	0.0724081	0.261096	0.571339	0.55284	0.536865	165	2049	2214	511
SAP30BP	Q9UHR5	6	3.85438e-05	4.10893e-05	4.22911e-05	4.07055e-05	0.397325	-0.0468707	0.0453958	0.0869841	0.0318548	3635	2583	6218	3238	5	4.12724e-05	4.12139e-05	4.08072e-05	4.59375e-05	4.63275e-05	4.93494e-05	0.02793	0.00611441	0.00406783	-0.0102372	0.160609	0.172807	0.26397	928	1292	2220	512
RBM19	Q9Y4C8	14	7.31519e-06	8.34771e-06	8.15111e-06	8.48173e-06	0.514064	-0.0983845	0.0921013	0.0577163	0.115078	2587	3354	5941	3063	12	1.75466e-05	2.01591e-05	1.94242e-05	2.11933e-05	2.26416e-05	2.28212e-05	0.033875	-0.11809	0.0821496	0.0285679	0.154322	0.249694	0.261092	802	1425	2227	513
KRTCAP3	Q53RY4	2	6.19984e-06	5.69658e-06	6.42268e-06	6.38932e-06	0.318902	0.0597756	-0.0623598	0.110719	0.103206	1939	2015	3954	1895	2	5.3607e-06	3.57887e-06	3.70546e-06	6.25507e-06	6.32624e-06	5.49621e-06	0.0693476	0.346884	-0.236031	-0.185883	0.569488	0.585812	0.3829	192	2037	2229	514
MAD2L1BP	Q15013	2	3.45623e-06	2.9306e-06	2.66564e-06	2.87419e-06	0.330837	0.114099	-0.123904	-0.260617	-0.151945	420	2095	2515	1013	2	4.99002e-06	5.5456e-06	5.78154e-06	6.28953e-06	6.42679e-06	6.58376e-06	0.0389087	-0.12431	0.0279876	0.088099	0.209596	0.240743	0.275556	716	1514	2230	515
CC2D1A	Q6P1N0	12	1.7033e-05	1.9371e-05	1.79629e-05	1.9454e-05	0.755297	-0.0957654	0.0898023	-0.0190781	0.0959716	4566	4925	9491	4843	14	3.93216e-05	5.02617e-05	5.16244e-05	6.01164e-05	6.15251e-05	6.29298e-05	0.0600077	-0.259462	0.0946745	0.133269	0.352975	0.386391	0.41896	330	1906	2236	516
CRACR2A	Q9BSW2	5	1.07199e-06	1.14911e-06	1.17282e-06	1.29341e-06	0.250274	-0.0509786	0.0492385	0.0787122	0.219906	1023	1523	2546	1041	5	1.39116e-06	1.38068e-06	1.30591e-06	1.49238e-06	1.53248e-06	1.49061e-06	0.0171494	0.0334762	0.0225694	-0.0577552	0.1348	0.173059	0.133093	1245	998	2243	517
LENG1	Q96BZ8	3	1.84745e-06	2.00639e-06	1.95347e-06	2.04526e-06	0.529811	-0.0607603	0.0583044	0.019743	0.0859914	3912	3457	7369	3835	3	6.61025e-06	6.22074e-06	7.03965e-06	7.31682e-06	8.10847e-06	8.60707e-06	0.0446474	-0.00289926	-0.0905172	0.0878995	0.143612	0.291826	0.377917	617	1630	2247	518
COPB2	P35606	46	0.000492429	0.000518428	0.000537082	0.000538455	0.242506	-0.0375909	0.0366363	0.0876364	0.0913184	2464	1469	3933	1878	47	0.00054902	0.00058123	0.000593065	0.000646317	0.000654355	0.000652031	0.0252575	-0.0652933	0.016957	0.0460384	0.17009	0.187921	0.182787	1032	1220	2252	519
BCAS2	O75934	10	2.4592e-05	2.75757e-05	2.87435e-05	2.7009e-05	0.429959	-0.0849695	0.0802422	0.140082	0.0502861	2271	2816	5087	2578	12	5.12533e-05	6.59451e-05	6.2419e-05	7.16936e-05	8.56073e-05	7.26746e-05	0.0561758	-0.224247	0.139372	0.0600919	0.259951	0.515842	0.279558	405	1849	2254	520
GGPS1	O95749	4	1.25532e-05	1.56581e-05	1.44771e-05	1.48974e-05	0.772005	-0.168218	0.150636	0.0374918	0.07878	3692	5021	8713	4468	5	1.21375e-05	1.12787e-05	1.09624e-05	1.2551e-05	1.34136e-05	1.4255e-05	0.0372052	0.0829173	-0.0229469	-0.063979	0.131259	0.227149	0.314922	787	1479	2266	521
HSCB	Q8IWL3	3	2.40966e-06	2.59939e-06	2.46293e-06	2.31197e-06	0.440435	-0.055706	0.0536348	-0.02416	-0.115416	3194	2889	6083	3150	2	3.66795e-06	3.50404e-06	4.09066e-06	5.29537e-06	6.80124e-06	4.83314e-06	0.0761324	-0.0335372	-0.0994932	0.123822	0.496217	0.857286	0.364447	156	2111	2267	522
SEC13	P55735	11	9.39599e-05	9.61406e-05	0.000101197	0.000100019	0.0733223	-0.0166453	0.0164554	0.0904058	0.0735105	2736	383	3119	1403	9	9.68486e-05	0.000118529	0.000122528	0.000138225	0.000146912	0.000140927	0.0551223	-0.217856	0.0735779	0.121459	0.295358	0.383292	0.32329	438	1830	2268	523
FBXW11	Q9UKB1	3	6.38921e-07	6.70467e-07	6.68649e-07	6.9774e-07	0.316103	-0.0351834	0.0343458	0.0304286	0.0918675	3558	2000	5558	2852	2	5.47692e-07	5.2515e-07	4.89344e-07	5.89348e-07	6.1526e-07	5.81017e-07	0.0281517	0.0728325	0.0121975	-0.089682	0.178587	0.240666	0.15805	968	1301	2269	524
ATG5	Q9H1Y0	7	2.5636e-05	2.70964e-05	2.70804e-05	2.7893e-05	0.341746	-0.0405172	0.0394103	0.03856	0.0812159	3611	2170	5781	2976	7	2.50311e-05	2.39544e-05	2.36091e-05	2.58443e-05	2.71631e-05	2.76367e-05	0.01905	0.0488205	-0.0146088	-0.0355554	0.0949474	0.166747	0.191687	1214	1057	2271	525
NFKB2	Q00653	24	4.49655e-05	5.35129e-05	5.01076e-05	5.32666e-05	0.670054	-0.130988	0.120079	0.0252221	0.113424	3221	4364	7585	3942	24	0.000119948	0.000169468	0.000166237	0.000203373	0.000200127	0.000215091	0.0673076	-0.340568	0.158044	0.130268	0.421156	0.397945	0.501975	266	2008	2274	526
CALCOCO1	Q9P1Z2	8	7.31443e-06	6.70865e-06	7.4809e-06	6.95119e-06	0.662567	0.061015	-0.0637099	0.0934809	-0.0124706	4484	4313	8797	4507	7	7.43109e-06	6.09673e-06	6.28599e-06	7.6493e-06	8.3651e-06	8.27863e-06	0.049474	0.170102	-0.115435	-0.0713325	0.211855	0.340911	0.325921	551	1726	2277	528
KCMF1	Q9P0J7	8	1.09511e-05	1.2648e-05	1.06333e-05	1.02808e-05	0.350543	-0.107654	0.100176	-0.150142	-0.198783	703	2236	2939	1272	10	2.79005e-05	3.09482e-05	3.18084e-05	3.56863e-05	3.33233e-05	3.61246e-05	0.034571	-0.115167	0.0344002	0.0739483	0.239914	0.141073	0.257524	843	1439	2282	529
ATP2A2	P16615	47	0.000685539	0.000703606	0.000625239	0.000655932	0.120634	-0.0188865	0.0186424	-0.151719	-0.0825808	1677	657	2334	908	43	0.000758233	0.000814582	0.000818356	0.000911477	0.000900548	0.000894156	0.0263717	-0.0720415	0.0313771	0.0380454	0.193524	0.176121	0.165844	1041	1253	2294	530
MARK1	Q9P0L2	4	3.42394e-06	3.36021e-06	3.76022e-06	3.59886e-06	0.13826	0.0134894	-0.0136167	0.14865	0.0853718	1681	776	2457	976	4	5.62472e-06	5.07635e-06	5.87533e-06	6.37796e-06	6.99438e-06	6.19933e-06	0.0415148	0.0256852	-0.122306	0.0885744	0.206999	0.340099	0.166016	733	1569	2302	531
GLA	P06280	8	4.4452e-05	4.99597e-05	4.96085e-05	4.94491e-05	0.553852	-0.0867183	0.0818	0.0716211	0.0669778	3223	3607	6830	3555	9	3.80727e-05	3.32703e-05	3.34499e-05	3.9107e-05	4.07075e-05	4.41999e-05	0.042253	0.12425	-0.0702715	-0.0625047	0.162921	0.220791	0.339538	718	1588	2306	532
API5	Q9BZZ5	30	0.000411441	0.000453295	0.000437391	0.000462795	0.55778	-0.0715744	0.0681907	0.0166644	0.0981138	3727	3633	7360	3828	24	0.000408385	0.000421034	0.000441124	0.000455385	0.000493785	0.000478155	0.0244798	-0.0524798	-0.00847448	0.0587728	0.104677	0.221471	0.175068	1114	1202	2316	533
LLPH	Q9BRT6	5	3.56914e-05	4.67851e-05	3.83639e-05	3.70125e-05	0.637194	-0.208407	0.182067	-0.104235	-0.155969	1365	4140	5505	2821	4	4.33662e-05	5.05117e-05	5.61453e-05	5.74246e-05	6.44247e-05	6.58271e-05	0.0564652	-0.20558	0.014466	0.167015	0.199517	0.365463	0.39653	466	1853	2319	534
ATXN2	Q99700	21	2.92108e-05	3.05493e-05	3.12826e-05	3.33225e-05	0.205228	-0.0326809	0.031957	0.066179	0.157316	1818	1237	3055	1363	20	5.32092e-05	6.32861e-05	6.60799e-05	7.51889e-05	7.75889e-05	7.23954e-05	0.0535893	-0.19378	0.0564325	0.118754	0.305063	0.350394	0.25044	517	1803	2320	535
PSMD2	Q13200	47	0.000726766	0.000791707	0.000714342	0.000721588	0.422443	-0.0630592	0.060418	-0.0879342	-0.0733736	2791	2771	5562	2855	40	0.000710745	0.000628542	0.000651868	0.000758958	0.000775506	0.000782865	0.0383897	0.0987609	-0.0785623	-0.025991	0.193449	0.224566	0.238192	815	1508	2323	536
NCK1	P16333	8	5.84251e-06	6.3393e-06	6.43183e-06	6.08309e-06	0.643705	-0.060068	0.0576666	0.0785742	-0.00185074	4569	4187	8756	4488	8	1.31761e-05	1.58819e-05	1.64901e-05	1.88954e-05	1.82979e-05	1.9484e-05	0.0556935	-0.204505	0.0649566	0.119171	0.315611	0.269253	0.359861	487	1840	2327	537
TMF1	P82094	21	3.8204e-05	4.89386e-05	4.87652e-05	4.8621e-05	0.514885	-0.189656	0.167596	0.162472	0.1582	862	3361	4223	2047	13	3.3643e-05	2.85319e-05	2.89851e-05	3.40552e-05	3.69112e-05	4.01285e-05	0.0505009	0.146868	-0.0908621	-0.0681278	0.164436	0.280621	0.401192	581	1748	2329	538
PALS1	Q8N3R9	5	2.68276e-06	2.82529e-06	2.75719e-06	2.66327e-06	0.665749	-0.0378248	0.0368584	0.00165531	-0.0483424	5279	4338	9617	4924	5	4.31992e-06	4.47744e-06	4.72691e-06	4.95433e-06	4.97057e-06	5.22216e-06	0.0246105	-0.0615113	-0.00984161	0.0683801	0.136175	0.140894	0.212129	1135	1204	2339	539
YKT6	O15498	8	0.000134433	0.000149998	0.00014638	0.000156203	0.443964	-0.081187	0.0768606	0.0416396	0.135344	2499	2913	5412	2765	4	6.876e-05	5.66054e-05	5.65983e-05	7.63691e-05	7.49285e-05	7.70229e-05	0.0593459	0.180953	-0.0996769	-0.0998572	0.332374	0.304898	0.344672	450	1891	2341	540
SETD7	Q8WTS6	4	3.78007e-06	3.92133e-06	4.2383e-06	4.06193e-06	0.12354	-0.0267079	0.0262224	0.138368	0.0770476	1916	672	2588	1062	6	1.36961e-05	1.47606e-05	1.52367e-05	1.59573e-05	1.65564e-05	1.77114e-05	0.034637	-0.0886868	0.0192978	0.0650975	0.13176	0.184939	0.282227	924	1440	2364	541
TMEM106B	Q9NUM4	3	3.39318e-06	3.90673e-06	3.8383e-06	3.92629e-06	0.529607	-0.10524	0.0980825	0.0725896	0.105287	2480	3456	5936	3061	3	4.29506e-06	4.29188e-06	4.42606e-06	5.00729e-06	4.66223e-06	4.82957e-06	0.023854	-0.0142406	-0.0153108	0.0291048	0.207111	0.104102	0.154976	1185	1180	2365	542
BUB1B	O60566	7	6.11996e-06	6.83865e-06	7.01517e-06	6.8316e-06	0.424873	-0.0823171	0.0778727	0.114639	0.0763852	2262	2791	5053	2558	9	1.044e-05	1.22626e-05	1.26759e-05	1.32826e-05	1.45321e-05	1.48382e-05	0.0507011	-0.175792	0.0563518	0.104183	0.171629	0.301338	0.331405	621	1751	2372	543
TMOD2	Q9NZR1	3	7.35057e-06	6.18313e-06	7.22689e-06	6.50882e-06	0.898715	0.119372	-0.130147	0.0948901	-0.0560891	5480	5818	11298	5729	3	1.32933e-05	1.68611e-05	1.71007e-05	2.06591e-05	2.19709e-05	1.7816e-05	0.0646392	-0.244805	0.0981923	0.118544	0.391269	0.480082	0.177661	411	1961	2372	543
SCFD1	Q8WVM8	23	4.66146e-05	4.93961e-05	5.04568e-05	5.47713e-05	0.235342	-0.0424138	0.0412024	0.0718539	0.190225	1341	1428	2769	1167	20	9.10204e-05	0.000115024	0.000112288	0.000130952	0.000125824	0.000138324	0.059048	-0.22131	0.116365	0.0816307	0.30347	0.24583	0.382475	499	1886	2385	545
ARL6IP1	Q15041	5	0.000275396	0.000307938	0.000268182	0.000297407	0.724627	-0.0828144	0.0783176	-0.121112	0.0281129	4211	4744	8955	4583	4	0.000193157	0.000197349	0.000200172	0.000215267	0.000207846	0.000218489	0.0151385	-0.0276356	0.00333844	0.0238324	0.12872	0.0781032	0.150152	1446	944	2390	546
STBD1	O95210	5	3.0902e-06	3.81918e-06	3.53777e-06	3.75664e-06	0.691221	-0.160857	0.144707	0.0342821	0.120887	2911	4533	7444	3884	3	6.99321e-06	8.58057e-06	9.3602e-06	1.00887e-05	1.13903e-05	1.01327e-05	0.0646857	-0.249124	0.0459951	0.17146	0.27959	0.454653	0.285864	428	1962	2390	546
KCNQ3	O43525	2	5.72155e-06	6.26398e-06	6.061e-06	6.41694e-06	0.537762	-0.0668154	0.0638575	0.0163343	0.0986624	3722	3507	7229	3765	2	7.28706e-06	8.56857e-06	9.26149e-06	9.57057e-06	1.04747e-05	1.0914e-05	0.0573046	-0.2003	0.0334185	0.145607	0.192969	0.323201	0.382467	530	1862	2392	548
ZBTB21	Q9ULJ3	2	3.25177e-06	3.83106e-06	3.81336e-06	3.90254e-06	0.469033	-0.123101	0.113418	0.106738	0.140089	1515	3077	4592	2267	3	5.28116e-06	6.03223e-06	6.32528e-06	6.56329e-06	7.12216e-06	7.78693e-06	0.0542798	-0.154853	0.0369853	0.105421	0.158711	0.276608	0.405347	588	1814	2402	549
CMAS	Q8NFW8	11	7.64773e-06	8.57869e-06	8.41852e-06	9.71505e-06	0.365074	-0.0852404	0.0804837	0.0532935	0.259948	908	2346	3254	1480	9	2.68024e-05	3.73181e-05	3.67801e-05	4.54603e-05	4.36721e-05	4.56005e-05	0.0764839	-0.327539	0.149974	0.129027	0.434707	0.376811	0.439151	288	2117	2405	550
IGF2R	P11717	42	0.00027535	0.000299241	0.000275489	0.000265996	0.379908	-0.0612672	0.058771	-0.060541	-0.111131	2607	2462	5069	2570	52	0.000282656	0.000280945	0.000286923	0.000300971	0.000303936	0.00031324	0.0132042	-0.00434057	-0.0131002	0.0172711	0.0862344	0.100378	0.143878	1527	881	2408	551
RB1CC1	Q8TDY2	6	3.7275e-06	3.92622e-06	3.92786e-06	3.92355e-06	0.501593	-0.0379518	0.036979	0.0375819	0.0360001	4636	3277	7913	4096	6	7.10946e-06	8.64539e-06	8.67022e-06	9.62437e-06	1.0386e-05	9.81356e-06	0.0559583	-0.195588	0.0866031	0.0907396	0.241364	0.351235	0.269448	567	1842	2409	552
VASP	P50552	24	7.73744e-05	8.5345e-05	8.50989e-05	8.51878e-05	0.516508	-0.0724583	0.0689925	0.0648265	0.0663329	3360	3375	6735	3508	20	0.000136782	0.000182713	0.000189181	0.000225066	0.000214187	0.00022967	0.0742562	-0.309911	0.107798	0.157984	0.408566	0.337083	0.437775	319	2090	2409	552
LMAN1	P49257	19	0.000149534	0.000131566	0.000140998	0.00013721	0.898945	0.0893926	-0.0952995	0.00459229	-0.0346928	5699	5821	11520	5825	17	0.000171009	0.000205368	0.000213984	0.000245763	0.00024915	0.000238833	0.0611936	-0.202562	0.0615768	0.120867	0.320633	0.34038	0.279369	490	1922	2412	554
MTMR9	Q96QG7	6	3.25107e-06	3.57154e-06	3.32908e-06	3.62853e-06	0.787448	-0.0694091	0.0662225	-0.0351998	0.0890623	5093	5118	10211	5213	6	3.9308e-06	3.77584e-06	3.99763e-06	4.67789e-06	4.28851e-06	4.95028e-06	0.0494388	0.0108234	-0.0472046	0.0351449	0.261856	0.136476	0.343511	690	1724	2414	555
PSMD11	O00231	22	0.000355935	0.000407232	0.000353486	0.000352262	0.464108	-0.100384	0.0938516	-0.110347	-0.115352	1788	3040	4828	2425	24	0.000271275	0.000317203	0.000312098	0.00034912	0.000345594	0.000367953	0.0469503	-0.146129	0.079522	0.0561117	0.217838	0.203193	0.293637	732	1685	2417	556
USP33	Q8TEY7	2	8.32886e-07	9.81759e-07	9.9246e-07	1.12286e-06	0.270108	-0.123497	0.113754	0.129394	0.307486	354	1677	2031	752	2	1.26716e-06	1.07853e-06	1.09567e-06	1.26558e-06	1.40382e-06	1.44809e-06	0.0511041	0.143583	-0.0889518	-0.0662021	0.141778	0.291337	0.336132	661	1758	2419	557
BRAP	Q7Z569	8	8.30114e-06	8.4443e-06	8.39651e-06	8.17881e-06	0.589819	-0.0123871	0.0122817	0.00409319	-0.0338046	5704	3844	9548	4875	7	8.70552e-06	1.13058e-05	1.21433e-05	1.36985e-05	1.34188e-05	1.47696e-05	0.0729974	-0.300061	0.0770037	0.180093	0.353949	0.324196	0.462562	343	2078	2421	558
SLFN5	Q08AF3	7	3.07073e-05	3.05945e-05	3.0784e-05	3.09843e-05	0.212579	0.00265349	-0.00265838	0.00625385	0.0156087	5891	1284	7175	3742	6	2.66452e-05	2.49462e-05	2.66965e-05	2.86326e-05	2.95655e-05	2.81713e-05	0.022705	0.0300512	-0.0650075	0.032822	0.133832	0.180089	0.110402	1279	1146	2425	559
SMN1	Q16637	9	1.73815e-05	1.71001e-05	1.66989e-05	1.73909e-05	0.674286	0.0117284	-0.0118245	-0.0460727	0.0125058	5625	4393	10018	5126	10	5.37632e-05	7.50489e-05	7.44235e-05	8.30372e-05	8.74557e-05	9.59152e-05	0.0750476	-0.333501	0.147713	0.13564	0.293639	0.368434	0.501641	325	2100	2425	559
C2CD2L	O14523	5	4.3312e-06	4.39504e-06	4.7626e-06	4.59606e-06	0.129476	-0.0105933	0.010516	0.126388	0.0750374	2105	707	2812	1189	4	5.01867e-06	4.0019e-06	4.13167e-06	5.50277e-06	5.48382e-06	5.62504e-06	0.0663148	0.19503	-0.131588	-0.0855492	0.327884	0.322908	0.35959	433	1993	2426	561
SIKE1	Q9BRV8	3	1.90214e-06	2.03616e-06	2.00246e-06	1.95452e-06	0.913452	-0.0499511	0.0482793	0.0242018	-0.0107566	6090	5917	12007	6035	3	2.63401e-06	2.37105e-06	2.68565e-06	2.96169e-06	3.11155e-06	2.80386e-06	0.0403803	0.0391058	-0.112626	0.0671157	0.208266	0.279478	0.12926	890	1539	2429	562
HMOX2	P30519	18	6.92985e-05	6.90731e-05	7.70094e-05	7.98549e-05	0.0954492	0.0023486	-0.00235243	0.154559	0.206905	626	509	1135	338	22	0.000133015	0.000164378	0.000169563	0.000187072	0.000201613	0.000193568	0.0640392	-0.226735	0.078694	0.123496	0.265271	0.373263	0.314516	474	1956	2430	563
NRBP1	Q9UHY1	10	3.36993e-05	4.22986e-05	3.84104e-05	3.97545e-05	0.843172	-0.173241	0.15465	0.015537	0.0651588	4491	5486	9977	5105	9	3.27936e-05	3.30654e-05	3.50537e-05	3.59408e-05	3.74067e-05	3.85509e-05	0.0244392	-0.0366596	-0.0247509	0.0594938	0.0955477	0.153224	0.19669	1231	1200	2431	564
TRMT10A	Q8TBZ6	3	9.42113e-06	1.09591e-05	1.09842e-05	1.2072e-05	0.303942	-0.113198	0.104959	0.108263	0.244492	684	1907	2591	1064	3	5.85922e-06	6.62343e-06	6.05471e-06	7.73957e-06	7.60208e-06	9.84947e-06	0.0814914	-0.0766931	0.100178	-0.029344	0.324852	0.298993	0.672646	275	2163	2438	565
RSL1D1	O76021	38	0.000165991	0.000168408	0.000163937	0.000152621	0.351213	-0.0104634	0.0103881	-0.028428	-0.131617	2813	2240	5053	2558	18	0.000211541	0.000338786	0.000355131	0.000436561	0.000462075	0.000392648	0.0882031	-0.512749	0.166691	0.234665	0.532498	0.614441	0.379551	195	2245	2440	566
SEC23B	Q15437	15	5.84264e-05	6.52918e-05	6.25736e-05	6.32676e-05	0.809196	-0.0823665	0.0779169	0.0165674	0.0324818	5225	5262	10487	5351	15	8.17541e-05	9.11452e-05	9.08291e-05	0.000102858	9.6126e-05	0.00010179	0.0356181	-0.104728	0.0521486	0.0471361	0.226558	0.128908	0.211511	986	1454	2440	566
GSR	P00390	27	0.000700223	0.00074664	0.000760751	0.000752395	0.383292	-0.0470422	0.0455566	0.0725685	0.0566351	3405	2487	5892	3038	18	0.000370322	0.000289012	0.000285931	0.000414655	0.000411416	0.000395939	0.0735022	0.233025	-0.124626	-0.140091	0.396154	0.384842	0.32952	360	2081	2441	568
TMOD3	Q9NYL9	16	8.53857e-05	0.000115086	0.000111146	0.000119253	0.491672	-0.231332	0.199314	0.14906	0.250629	466	3226	3692	1739	14	0.000177374	0.000222915	0.000232558	0.000245892	0.000277971	0.000270756	0.066203	-0.250097	0.0795986	0.140695	0.22113	0.398041	0.360101	454	1987	2441	568
AP1S2	P56377	2	3.78993e-07	3.60682e-07	4.05605e-07	3.83401e-07	0.233143	0.0352806	-0.036165	0.133186	0.0519648	2371	1415	3786	1795	2	5.68587e-07	4.16769e-07	4.49482e-07	6.40473e-07	5.82034e-07	6.39924e-07	0.074262	0.249527	-0.198605	-0.0895898	0.421285	0.283249	0.420048	351	2093	2444	570
GRB2	P62993	15	0.000276937	0.000291576	0.000296455	0.00030497	0.221539	-0.0376361	0.0366791	0.0606171	0.101475	2770	1336	4106	1970	14	0.000229456	0.000157682	0.000165362	0.000237489	0.000265387	0.000252311	0.0838667	0.317206	-0.223992	-0.155387	0.366847	0.527087	0.454191	251	2193	2444	570
SDC4	P31431	4	1.90107e-05	2.07443e-05	1.78652e-05	1.63247e-05	0.140223	-0.0643281	0.0615818	-0.153982	-0.284076	349	783	1132	334	4	2.08546e-05	2.14375e-05	2.66125e-05	2.5846e-05	3.06845e-05	3.06929e-05	0.0675593	-0.139271	-0.0994998	0.212464	0.170304	0.41787	0.418268	436	2013	2449	572
BOLA2	Q9H3K6	9	7.59994e-05	8.22995e-05	9.03746e-05	8.87475e-05	0.168868	-0.0585917	0.0563047	0.191339	0.165128	658	982	1640	560	10	0.000152757	0.000190096	0.000197616	0.000223802	0.000217892	0.000235906	0.0663031	-0.238012	0.0774782	0.133452	0.312974	0.274367	0.388964	458	1992	2450	573
FKBP4	Q02790	48	0.000562359	0.000637789	0.000566799	0.000616623	0.872557	-0.0936489	0.0879387	-0.082303	0.0392489	5359	5662	11021	5598	48	0.000738234	0.000861844	0.000905271	0.000987861	0.00102525	0.00103624	0.0585808	-0.177899	0.0454492	0.116373	0.242331	0.295926	0.311312	580	1878	2458	574
ISG15	P05161	6	5.5165e-05	6.34131e-05	6.052e-05	6.15659e-05	0.744089	-0.104013	0.0970153	0.0296479	0.0543661	4416	4848	9264	4730	6	8.88252e-05	0.000105622	0.000102218	0.000117596	0.000118689	0.00012073	0.055154	-0.154829	0.0950349	0.0477755	0.249973	0.263314	0.287909	627	1832	2459	575
ZDHHC6	Q9H6R6	2	9.92868e-07	1.23966e-06	1.0892e-06	1.18455e-06	0.896941	-0.169006	0.151267	-0.0354043	0.0856589	5195	5810	11005	5591	2	1.82528e-06	1.98555e-06	2.128e-06	2.24331e-06	2.44524e-06	2.23151e-06	0.0455319	-0.117102	0.00432455	0.104283	0.180412	0.304759	0.172801	813	1651	2464	576
BIN1	O00499	10	3.15762e-05	3.56554e-05	3.58691e-05	3.60325e-05	0.456863	-0.0903019	0.0849811	0.0936009	0.100158	2227	2991	5218	2656	15	4.42895e-05	3.91347e-05	4.31386e-05	4.68659e-05	5.02425e-05	4.77458e-05	0.0384066	0.0701458	-0.108372	0.0321617	0.151721	0.25209	0.178556	957	1509	2466	577
ARHGEF5	Q12774	6	1.97346e-06	2.44794e-06	2.27994e-06	2.39618e-06	0.686366	-0.163776	0.147065	0.0444945	0.116236	2797	4491	7288	3794	7	3.83493e-06	4.65048e-06	5.08676e-06	5.16689e-06	6.27416e-06	5.75367e-06	0.0692993	-0.238417	0.0397633	0.169129	0.191679	0.471805	0.346866	434	2034	2468	578
SRA1	Q9HD15	10	4.25791e-05	4.43078e-05	5.08553e-05	5.36322e-05	0.0475489	-0.0289927	0.0284215	0.227259	0.30396	188	237	425	88	10	4.81448e-05	4.48821e-05	4.4597e-05	5.08668e-05	5.21043e-05	5.76213e-05	0.0458533	0.0696828	-0.031557	-0.0407488	0.149028	0.183706	0.328906	808	1661	2469	579
MAP3K20	Q9NYL2	4	4.23317e-06	4.36874e-06	4.2307e-06	4.6184e-06	0.638499	-0.0229178	0.0225595	-0.0237611	0.102736	4523	4149	8672	4446	4	4.30319e-06	4.49624e-06	4.50887e-06	4.80582e-06	4.91447e-06	4.69151e-06	0.0165374	-0.0438843	0.0194261	0.0234741	0.115489	0.147742	0.0807593	1489	981	2470	580
SARS1	P49591	36	0.000762442	0.000733485	0.00076088	0.000776277	0.367648	0.0276595	-0.0282002	0.0247004	0.0536028	4536	2371	6907	3595	37	0.000534141	0.000540211	0.000531217	0.000638769	0.000581758	0.000630955	0.0416534	-0.00283007	0.0134733	-0.0107491	0.255245	0.120369	0.237486	900	1573	2473	581
GUK1	Q16774	3	1.3958e-06	1.08265e-06	1.41219e-06	1.39702e-06	0.482325	0.171652	-0.194868	0.188493	0.172907	627	3168	3795	1800	4	4.23285e-06	4.98912e-06	5.13072e-06	5.95694e-06	5.91969e-06	5.34371e-06	0.0551379	-0.176656	0.0604978	0.100874	0.316285	0.307236	0.159556	643	1831	2474	582
LSM12	Q3MHD2	8	6.27358e-05	7.3669e-05	6.9337e-05	7.03468e-05	0.814603	-0.120533	0.111235	0.0238031	0.0446624	4739	5303	10042	5145	9	5.84137e-05	6.92601e-05	6.27933e-05	7.43734e-05	7.42039e-05	7.74551e-05	0.0519933	-0.1202	0.125516	-0.0158967	0.228278	0.224988	0.286853	696	1778	2474	582
MKI67	P46013	153	0.000339383	0.000377484	0.000384153	0.000401294	0.293025	-0.0787897	0.0747087	0.0999754	0.162956	1330	1820	3150	1417	154	0.000590801	0.000716904	0.00072535	0.000767742	0.000866015	0.000834385	0.0585568	-0.197943	0.0811658	0.0980623	0.180007	0.353778	0.300098	598	1876	2474	582
TMED5	Q9Y3A6	2	1.01031e-05	1.00695e-05	1.06815e-05	1.02072e-05	0.371393	0.00240103	-0.00240503	0.0827114	0.0171924	4047	2400	6447	3358	2	1.72653e-05	1.94042e-05	1.86254e-05	2.0315e-05	2.12748e-05	2.12991e-05	0.0368194	-0.0943086	0.0741838	0.0150889	0.140361	0.206964	0.208609	1003	1471	2474	582
MIEF1	Q9NQG6	5	1.44488e-05	1.47689e-05	1.53849e-05	1.56151e-05	0.0543953	-0.015894	0.0157208	0.0746706	0.0961017	2620	271	2891	1238	5	1.90445e-05	1.97519e-05	1.9539e-05	2.07872e-05	2.0594e-05	2.15293e-05	0.0150764	-0.0300344	0.0225801	0.00694941	0.0962845	0.0828168	0.146892	1539	941	2480	586
SCPEP1	Q9HB40	6	3.82595e-05	4.05697e-05	4.32441e-05	4.29305e-05	0.188499	-0.0429118	0.0416722	0.133771	0.12327	1396	1125	2521	1018	3	2.54122e-05	2.38519e-05	2.33967e-05	2.60616e-05	2.69925e-05	2.77009e-05	0.0276339	0.0693058	-0.0221101	-0.0499093	0.105711	0.156345	0.193718	1209	1283	2492	587
SF3B4	Q15427	8	3.67246e-05	3.7486e-05	4.01331e-05	3.67199e-05	0.578578	-0.014878	0.0147261	0.113168	-0.0150636	4085	3772	7857	4065	9	4.75542e-05	5.58493e-05	5.46917e-05	6.49878e-05	6.69953e-05	5.74401e-05	0.0560167	-0.148187	0.0837804	0.0535629	0.30241	0.346301	0.124299	654	1843	2497	588
SCRIB	Q14160	22	6.09342e-05	5.20146e-05	6.06677e-05	6.45067e-05	0.382317	0.109654	-0.11868	0.103332	0.191852	1045	2483	3528	1645	24	0.000108762	0.000138747	0.000140697	0.00016536	0.000150711	0.000169032	0.0688093	-0.250687	0.100595	0.120735	0.353752	0.219919	0.385434	468	2030	2498	589
NUP133	Q8WUM0	28	5.1812e-05	5.74373e-05	5.69541e-05	5.73519e-05	0.533447	-0.0762669	0.0724367	0.0602488	0.0702904	3370	3483	6853	3569	28	7.73095e-05	7.87377e-05	8.57555e-05	8.77303e-05	9.32826e-05	9.23902e-05	0.0349885	-0.0601505	-0.0337418	0.0894339	0.122279	0.210813	0.196945	1058	1444	2502	590
SUMO1	P63165	6	0.000114254	0.000122922	0.000131812	0.000127739	0.193745	-0.0537093	0.0517813	0.152523	0.107245	1371	1163	2534	1035	5	0.000158643	0.000214127	0.000210745	0.000240841	0.000262823	0.000245846	0.0769865	-0.294021	0.13866	0.115689	0.308273	0.434287	0.337949	381	2122	2503	591
ZNF668	Q96K58	2	4.40562e-07	4.95574e-07	4.96467e-07	5.30969e-07	0.316137	-0.0873723	0.0823817	0.0849818	0.181909	1282	2001	3283	1504	2	1.39615e-06	2.42519e-06	2.40943e-06	2.7148e-06	2.86869e-06	3.44122e-06	0.0944081	-0.572996	0.223652	0.214243	0.386396	0.465942	0.728474	182	2321	2503	591
ZC3H3	Q8IXZ2	3	1.6357e-06	1.57321e-06	1.75764e-06	1.80178e-06	0.0540722	0.0278237	-0.0283708	0.131559	0.167341	1020	269	1289	402	2	9.69071e-07	7.11971e-07	7.74518e-07	1.04208e-06	1.07198e-06	1.08366e-06	0.082017	0.243585	-0.2012	-0.0797188	0.348377	0.389186	0.404817	339	2172	2511	593
EIF4G3	O43432	15	3.80408e-05	3.93768e-05	3.90881e-05	3.95352e-05	0.527307	-0.0251138	0.0246841	0.0140702	0.0304759	5332	3440	8772	4496	12	5.76149e-05	7.28944e-05	7.05725e-05	8.54241e-05	8.30388e-05	8.15731e-05	0.0683787	-0.218306	0.121061	0.0743572	0.349894	0.309037	0.283345	489	2024	2513	594
FXR1	P51114	24	3.46024e-05	3.7096e-05	4.08339e-05	4.08993e-05	0.154845	-0.0510689	0.0493228	0.187824	0.190133	542	886	1428	465	15	8.93101e-05	0.000143488	0.000147798	0.00018565	0.000175251	0.000185183	0.0949429	-0.506404	0.177636	0.220325	0.549287	0.466125	0.545653	187	2329	2516	595
MTMR2	Q13614	5	6.33978e-06	7.24628e-06	7.16407e-06	7.28306e-06	0.514839	-0.0996215	0.0931845	0.0767239	0.10049	2494	3360	5854	3016	7	1.66639e-05	1.83784e-05	1.79473e-05	1.91594e-05	1.99375e-05	2.03209e-05	0.0320895	-0.0840192	0.0572645	0.0230187	0.117303	0.174741	0.202221	1123	1394	2517	596
YIF1B	Q5BJH7	5	5.05047e-06	4.91022e-06	5.06578e-06	5.07232e-06	0.425521	0.0201721	-0.0204582	0.0245382	0.0264004	5179	2794	7973	4125	4	3.52749e-06	3.34654e-06	3.49732e-06	3.7934e-06	3.77958e-06	3.72772e-06	0.0212441	0.0290738	-0.0468989	0.0166793	0.133924	0.128656	0.108725	1418	1116	2534	597
LSG1	Q9H089	18	2.94336e-05	2.99109e-05	3.13162e-05	3.36332e-05	0.238351	-0.0116504	0.0115571	0.0777949	0.180771	1381	1444	2825	1195	19	7.48106e-05	8.81102e-05	9.26172e-05	0.000102713	0.000105962	0.00010418	0.0660426	-0.187261	0.0488055	0.120777	0.270039	0.314976	0.290497	553	1982	2535	598
NSUN5	Q96P11	10	1.33296e-05	1.4044e-05	1.54686e-05	1.40842e-05	0.333345	-0.0381512	0.0371683	0.176559	0.0412873	1888	2110	3998	1920	9	3.81819e-05	4.38678e-05	4.48503e-05	4.9711e-05	5.09928e-05	5.03024e-05	0.0567963	-0.14777	0.0525038	0.0844619	0.232908	0.269636	0.24997	679	1857	2536	599
SNX16	P57768	4	2.99865e-06	3.141e-06	3.12748e-06	3.28309e-06	0.328489	-0.0338439	0.0330681	0.0268446	0.0968955	3526	2080	5606	2877	4	3.38548e-06	3.30332e-06	3.46848e-06	3.56215e-06	3.65489e-06	3.70968e-06	0.0165621	-0.000118456	-0.0355629	0.034823	0.0732683	0.110347	0.131813	1559	982	2541	600
KLHL12	Q53G59	4	1.82399e-06	2.26567e-06	1.91847e-06	1.83019e-06	0.579721	-0.164882	0.147956	-0.0920245	-0.159988	1447	3778	5225	2663	4	2.35877e-06	3.12584e-06	3.14943e-06	3.67067e-06	3.7169e-06	3.75867e-06	0.0828398	-0.287036	0.119171	0.130016	0.350969	0.369028	0.385148	363	2184	2547	601
FAM204A	Q9H8W3	4	3.82148e-06	4.17026e-06	4.4227e-06	4.15324e-06	0.323176	-0.0643783	0.0616278	0.146419	0.0557295	2094	2037	4131	1987	3	5.70347e-06	7.05547e-06	7.60101e-06	8.03732e-06	9.94421e-06	8.19489e-06	0.0805384	-0.250859	0.0560426	0.163491	0.244016	0.551158	0.272025	394	2156	2550	602
RGS12	O14924	2	1.93316e-06	1.90965e-06	1.89235e-06	2.16766e-06	0.574349	0.0087985	-0.00885248	-0.021981	0.173979	2969	3744	6713	3499	2	5.65258e-06	9.57419e-06	9.95639e-06	1.20844e-05	1.23845e-05	1.25939e-05	0.100777	-0.570516	0.189726	0.246198	0.525646	0.561033	0.585224	161	2389	2550	602
ARHGEF2	Q92974	20	1.59261e-05	1.60968e-05	1.74017e-05	1.76667e-05	0.0172299	-0.00771184	0.00767084	0.120123	0.141932	1342	72	1414	460	18	4.77977e-05	6.85991e-05	6.97044e-05	8.25778e-05	8.10269e-05	8.63322e-05	0.0898681	-0.376112	0.145137	0.168197	0.412702	0.385349	0.476846	284	2270	2554	604
NMT1	P30419	12	0.000118953	0.000141586	0.00012606	0.000153383	0.649058	-0.13111	0.120181	-0.0473922	0.235641	2308	4234	6542	3417	12	0.000160817	0.00019648	0.000210563	0.000231922	0.000247829	0.000227172	0.0720915	-0.235157	0.0538095	0.153682	0.29307	0.388771	0.26321	486	2073	2559	605
MRGBP	Q9NV56	3	7.20466e-07	6.37919e-07	7.11758e-07	6.65369e-07	0.865617	0.0851103	-0.0904478	0.0675667	-0.0296661	5506	5617	11123	5647	4	2.78157e-06	3.88903e-06	3.81469e-06	4.07176e-06	4.6984e-06	4.79203e-06	0.0841046	-0.329432	0.154079	0.126232	0.220321	0.426836	0.455304	367	2199	2566	606
KPNA4	O00629	15	0.000235453	0.000253713	0.00024299	0.000242801	0.883638	-0.0548844	0.0528728	-0.00942573	-0.0105528	5930	5729	11659	5882	12	0.000144441	0.000150324	0.000152255	0.000163454	0.000177916	0.000163665	0.0378869	-0.0448999	0.0127045	0.03111	0.133511	0.255822	0.135371	1071	1501	2572	607
PUM3	Q15397	17	1.43563e-05	1.53642e-05	1.61559e-05	1.65727e-05	0.168414	-0.0497703	0.0481104	0.120601	0.157347	1176	979	2155	819	16	5.36538e-05	6.90426e-05	7.87423e-05	8.42812e-05	9.15905e-05	8.98021e-05	0.0888076	-0.323626	0.0401803	0.229832	0.327903	0.447892	0.419443	317	2258	2575	608
NSA2	O95478	8	2.03052e-05	2.23159e-05	2.17664e-05	2.38388e-05	0.410075	-0.0697193	0.0665048	0.0305351	0.161745	2249	2673	4922	2478	8	5.05289e-05	8.33841e-05	8.28092e-05	0.00010052	0.000105323	0.000104015	0.101184	-0.515704	0.20696	0.196979	0.476603	0.543942	0.525902	191	2394	2585	609
LRP10	Q7Z4F1	4	1.02954e-06	9.42205e-07	1.05087e-06	9.69613e-07	0.722618	0.0625268	-0.06536	0.0921161	-0.0239923	4747	4724	9471	4832	2	3.75685e-07	4.78359e-07	5.08213e-07	5.60257e-07	5.74856e-07	5.98248e-07	0.0819133	-0.273442	0.0751296	0.162469	0.303124	0.340238	0.39778	416	2170	2586	610
GZF1	Q9H116	4	3.56214e-06	3.78776e-06	3.75738e-06	3.78472e-06	0.549819	-0.0449806	0.0436204	0.0320031	0.0424618	4609	3584	8193	4241	3	3.45104e-06	3.17116e-06	3.27954e-06	3.60584e-06	3.5771e-06	3.82581e-06	0.0311294	0.0643112	-0.0577088	-0.00922574	0.127614	0.11607	0.213044	1208	1379	2587	611
RIPOR1	Q6ZS17	4	2.92776e-06	2.87849e-06	2.72795e-06	2.64499e-06	0.0665568	0.0121899	-0.0122937	-0.0897908	-0.134345	1811	343	2154	816	3	4.69014e-06	5.61089e-06	5.67504e-06	6.22044e-06	6.51022e-06	6.51226e-06	0.0651367	-0.183248	0.0753505	0.0917537	0.224137	0.289828	0.290281	622	1965	2587	611
GBE1	Q04446	20	3.29971e-05	3.61354e-05	3.64861e-05	3.72841e-05	0.367972	-0.067023	0.0640471	0.0779827	0.109197	2327	2376	4703	2346	21	7.89697e-05	0.000104881	0.000106847	0.000126081	0.000120519	0.000126757	0.0855714	-0.295184	0.114195	0.140989	0.379798	0.3147	0.387508	380	2208	2588	613
PLAU	P00749	6	1.12563e-05	1.08491e-05	1.01983e-05	9.91274e-06	0.0680688	0.0263365	-0.0268262	-0.116077	-0.157045	1231	352	1583	532	7	1.33605e-05	1.47231e-05	1.49964e-05	1.76346e-05	1.56697e-05	1.63523e-05	0.046846	-0.104079	0.0360265	0.0625575	0.296348	0.125923	0.18744	908	1681	2589	614
MAPRE2	Q15555	9	5.68073e-06	6.13375e-06	5.93344e-06	6.1022e-06	0.713159	-0.0564079	0.0542852	0.00638583	0.0468462	5112	4667	9779	5011	7	1.13894e-05	1.54457e-05	1.65376e-05	1.90699e-05	1.97909e-05	1.82822e-05	0.0900626	-0.344135	0.0953801	0.193927	0.399469	0.453014	0.338616	318	2274	2592	615
MYO1B	O43795	28	5.30907e-05	5.59904e-05	5.61014e-05	5.92889e-05	0.281774	-0.0388701	0.0378503	0.0407086	0.120435	2793	1748	4541	2242	26	0.000170068	0.000221237	0.000229226	0.000263603	0.000263931	0.000268457	0.0863987	-0.28243	0.0970521	0.14823	0.349825	0.351621	0.37615	385	2220	2605	616
MARK2	Q7KZI7	7	2.82012e-06	3.18649e-06	2.95795e-06	3.26659e-06	0.694907	-0.0907965	0.085419	-0.0219525	0.121233	4062	4563	8625	4427	7	5.64446e-06	7.29791e-06	8.06718e-06	8.27978e-06	9.73398e-06	9.03358e-06	0.0873157	-0.311175	0.0594716	0.204054	0.241581	0.475019	0.367286	377	2231	2608	617
MCM3AP	O60318	9	2.33114e-06	2.4531e-06	2.22671e-06	2.38556e-06	0.486122	-0.0372534	0.0363156	-0.103378	-0.00396441	3884	3195	7079	3699	10	8.27651e-06	9.38339e-06	9.97481e-06	1.08421e-05	1.12492e-05	1.07764e-05	0.06248	-0.154424	0.0266618	0.114842	0.235127	0.288299	0.226357	681	1937	2618	618
GSK3A	P49840	9	4.74067e-05	4.62435e-05	5.02776e-05	5.23465e-05	0.0907099	0.017809	-0.0180316	0.102634	0.160812	1322	485	1807	636	9	5.11593e-05	4.78649e-05	4.63172e-05	5.41636e-05	5.47053e-05	5.53626e-05	0.0412197	0.0785849	-0.0174424	-0.0648638	0.160913	0.175268	0.1925	1062	1560	2622	619
SLC7A5	Q01650	9	4.82756e-05	4.69869e-05	4.72407e-05	4.70713e-05	0.594693	0.0193867	-0.0196508	-0.0118789	-0.0170613	5717	3872	9589	4899	6	2.05659e-05	1.58598e-05	1.53929e-05	2.21582e-05	2.11103e-05	2.30314e-05	0.0875376	0.251746	-0.123134	-0.166241	0.359335	0.289437	0.415095	397	2234	2631	620
MNAT1	P51948	8	3.37659e-05	3.21723e-05	3.46692e-05	3.50091e-05	0.24466	0.0344526	-0.0352955	0.0725422	0.0866143	2829	1492	4321	2113	6	2.51559e-05	2.20508e-05	2.15918e-05	2.62801e-05	2.56282e-05	2.84601e-05	0.0560189	0.133483	-0.0565824	-0.0869335	0.196558	0.160317	0.311526	793	1844	2637	621
EMG1	Q92979	12	6.10276e-05	6.73272e-05	6.13459e-05	6.09805e-05	0.513688	-0.0726043	0.0691248	-0.0650984	-0.0737169	3214	3349	6563	3430	10	9.22941e-05	0.000100286	9.68274e-05	0.000105295	0.000104489	0.000109181	0.0303103	-0.0638301	0.0559815	0.00534686	0.1263	0.11521	0.178585	1292	1357	2649	622
SKA2	Q8WVK7	2	9.27467e-07	1.10642e-06	1.10524e-06	1.05665e-06	0.602977	-0.132873	0.121661	0.120119	0.0552607	2537	3930	6467	3372	2	2.35672e-06	3.13385e-06	2.98378e-06	3.52161e-06	3.34711e-06	4.48876e-06	0.0974835	-0.261361	0.149797	0.0790006	0.318096	0.244775	0.668175	296	2356	2652	623
SPATS2L	Q9NUQ6	17	2.92516e-05	3.21252e-05	2.955e-05	3.06147e-05	0.748642	-0.0691781	0.0660122	-0.0545344	-0.00346742	4979	4887	9866	5046	14	4.47218e-05	5.71929e-05	5.78165e-05	6.50009e-05	6.70087e-05	6.77324e-05	0.0839168	-0.251633	0.103225	0.118868	0.287847	0.331737	0.347234	462	2196	2658	624
SZRD1	Q7Z422	6	1.59394e-05	1.46153e-05	1.98911e-05	1.90629e-05	0.0473165	0.0612023	-0.063914	0.380732	0.31937	89	235	324	59	6	2.35893e-05	2.82896e-05	2.83539e-05	3.09423e-05	3.33114e-05	3.12222e-05	0.0658146	-0.181098	0.0810422	0.0843187	0.210349	0.316788	0.223341	680	1979	2659	625
STEEP1	Q9H5V9	9	1.03894e-05	1.18974e-05	1.00947e-05	1.03229e-05	0.428838	-0.101075	0.0944549	-0.142592	-0.110341	1435	2813	4248	2069	9	1.31549e-05	1.66309e-05	1.64862e-05	1.86682e-05	1.87685e-05	1.9585e-05	0.0792903	-0.22958	0.108691	0.0960827	0.275409	0.283136	0.344576	520	2141	2661	626
ILRUN	Q9H6K1	3	5.00878e-07	4.68683e-07	4.36681e-07	4.98154e-07	0.679973	0.0471274	-0.0487191	-0.150753	0.039261	3799	4440	8239	4270	3	9.11482e-07	9.51214e-07	9.59285e-07	9.8796e-07	1.04852e-06	1.03534e-06	0.0260902	-0.0454595	0.0160963	0.0282853	0.0707788	0.156602	0.138352	1426	1244	2670	627
BICD2	Q8TD16	15	1.2324e-05	1.36035e-05	1.42506e-05	1.42608e-05	0.292702	-0.0730143	0.0694964	0.136538	0.137569	1217	1818	3035	1344	13	1.95568e-05	2.30219e-05	2.31737e-05	2.52127e-05	2.50418e-05	2.71185e-05	0.0610148	-0.164413	0.0709288	0.0804066	0.202069	0.192259	0.307195	752	1919	2671	628
DCP1A	Q9NPI6	4	6.42125e-06	6.85408e-06	7.21768e-06	7.23179e-06	0.224526	-0.0478218	0.0462874	0.120859	0.123676	1541	1354	2895	1241	4	1.14424e-05	1.70261e-05	1.68456e-05	1.85731e-05	2.00245e-05	2.15085e-05	0.0977671	-0.400612	0.172752	0.157376	0.298217	0.406771	0.509911	310	2363	2673	629
VAMP7	P51809	8	3.01132e-05	3.17527e-05	3.04979e-05	3.16373e-05	0.906319	-0.0387478	0.0377343	-0.0204318	0.032485	6123	5872	11995	6025	7	2.09785e-05	2.14324e-05	2.15282e-05	2.53894e-05	2.35553e-05	2.76781e-05	0.0684149	-0.0228239	0.0080557	0.014493	0.252492	0.144316	0.377011	652	2025	2677	630
CNOT4	O95628	4	1.91869e-05	1.85555e-05	2.01849e-05	2.00489e-05	0.144846	0.0239383	-0.0243422	0.0970907	0.0873332	2386	812	3198	1446	3	1.34475e-05	1.26698e-05	1.24626e-05	1.46731e-05	1.35993e-05	1.46825e-05	0.0372533	0.0644481	-0.0214896	-0.0452822	0.190288	0.0806506	0.191215	1197	1481	2678	631
WWTR1	Q9GZV5	3	1.22534e-06	1.15752e-06	1.36229e-06	1.37546e-06	0.109751	0.0404832	-0.0416521	0.193339	0.207221	461	593	1054	299	5	4.05976e-06	3.92339e-06	4.12876e-06	5.37203e-06	5.08112e-06	4.41681e-06	0.0770044	0.00800398	-0.0412917	0.0323155	0.412075	0.331756	0.129612	555	2123	2678	631
MARF1	Q9Y4F3	5	3.53024e-06	3.61061e-06	3.48069e-06	3.6621e-06	0.993423	-0.0163284	0.0161456	-0.0367226	0.0365752	6404	6375	12779	6398	6	1.26435e-05	1.51035e-05	1.6344e-05	1.79479e-05	1.85786e-05	1.78857e-05	0.0815702	-0.217124	0.039361	0.153238	0.288288	0.33812	0.283282	515	2164	2679	633
CASTOR2	A6NHX0	2	1.05777e-06	7.27781e-07	1.0764e-06	9.06075e-07	0.663822	0.244656	-0.294793	0.269845	0.0213347	1075	4322	5397	2756	2	1.82144e-06	1.70883e-06	1.63328e-06	1.9657e-06	1.96523e-06	1.94018e-06	0.0468181	0.0816762	-0.0103897	-0.0756282	0.191642	0.191299	0.172787	1004	1680	2684	634
TPR	P12270	105	0.000386314	0.000414019	0.000455363	0.000443259	0.133775	-0.0508261	0.0490962	0.186415	0.147549	774	742	1516	498	92	0.000645831	0.000739172	0.000773397	0.000799786	0.000866175	0.000867571	0.0607407	-0.15577	0.0389828	0.10428	0.152686	0.26773	0.270054	766	1918	2684	634
HLA-C	P10321	8	6.57527e-05	8.53735e-05	7.76342e-05	7.60554e-05	0.917353	-0.200631	0.176106	0.0390107	0.00936787	5236	5936	11172	5670	7	6.57194e-05	6.98081e-05	6.63208e-05	7.36338e-05	7.34466e-05	8.02738e-05	0.0424733	-0.0339184	0.0531581	-0.0207756	0.130131	0.126459	0.254692	1097	1592	2689	636
MON1A	Q86VX9	4	1.32071e-06	1.69156e-06	1.42193e-06	1.50311e-06	0.853627	-0.189537	0.167503	-0.0829998	-0.00290312	4380	5550	9930	5077	3	1.60649e-06	1.30441e-06	1.37839e-06	1.66514e-06	1.63835e-06	1.83595e-06	0.0697228	0.168134	-0.132382	-0.0527882	0.219868	0.196469	0.360746	649	2042	2691	637
UPF3B	Q9BZI7	3	3.22086e-06	3.70302e-06	3.34561e-06	4.00802e-06	0.656542	-0.104134	0.0971213	-0.0493117	0.211309	2774	4278	7052	3688	9	2.3142e-05	2.64156e-05	2.79876e-05	2.86528e-05	3.03416e-05	3.33201e-05	0.0673666	-0.159559	0.0313161	0.11471	0.148602	0.231221	0.366316	685	2010	2695	638
HSPA8	P11142	97	0.00628173	0.00712984	0.00681051	0.00693583	0.760843	-0.0942439	0.0884631	0.0223578	0.0486633	4692	4961	9653	4934	78	0.00384569	0.00307952	0.00307562	0.00395718	0.00416506	0.00421201	0.0826137	0.206159	-0.114381	-0.116209	0.247389	0.321253	0.337423	516	2183	2699	639
ZNF516	Q92618	3	7.06198e-07	6.48409e-07	7.45403e-07	7.32498e-07	0.266894	0.0602696	-0.0628976	0.138218	0.113022	1457	1650	3107	1398	4	1.84618e-06	1.85782e-06	1.92253e-06	1.96865e-06	2.06405e-06	2.00443e-06	0.0209921	-0.0227384	-0.0136715	0.0357211	0.0699227	0.138191	0.0959061	1592	1110	2702	640
TRIO	O75962	10	6.19157e-06	6.4328e-06	6.62825e-06	6.38529e-06	0.373529	-0.0278342	0.0273073	0.0704887	0.0166127	4354	2417	6771	3528	9	7.68987e-06	8.3023e-06	8.7572e-06	9.41173e-06	9.40973e-06	9.60708e-06	0.0526069	-0.101398	0.00915345	0.0861127	0.190102	0.189796	0.219741	923	1788	2711	641
DUSP12	Q9UNI6	2	4.84493e-06	4.90886e-06	5.15091e-06	4.75715e-06	0.762528	-0.00948729	0.00942531	0.078866	-0.035866	5365	4968	10333	5278	5	9.00178e-06	1.09974e-05	1.13033e-05	1.25553e-05	1.22339e-05	1.31812e-05	0.0763259	-0.213033	0.0758539	0.115425	0.266977	0.229569	0.337166	599	2115	2714	642
SURF4	O15260	3	4.94207e-05	6.43105e-05	4.88322e-05	5.67381e-05	0.688813	-0.20244	0.177498	-0.219723	-0.0032369	1827	4517	6344	3306	3	5.26748e-05	5.3431e-05	5.33007e-05	6.10561e-05	7.71012e-05	6.52985e-05	0.0919678	-0.0125629	0.00800022	0.00447894	0.200458	0.537077	0.297373	418	2296	2714	642
SMG8	Q8ND04	10	4.62181e-06	4.74199e-06	4.78205e-06	5.11447e-06	0.334982	-0.018636	0.0183983	0.0305366	0.127492	2849	2123	4972	2507	10	1.4952e-05	2.08957e-05	2.14726e-05	2.43579e-05	2.42025e-05	2.611e-05	0.0990322	-0.353748	0.129121	0.168416	0.350307	0.341074	0.450517	341	2376	2717	644
C19orf53	Q9UNZ5	3	1.94317e-05	1.9551e-05	1.99526e-05	2.16269e-05	0.363526	-0.00442073	0.00440722	0.0337457	0.149997	2393	2332	4725	2364	7	0.000100041	0.000125565	0.000134542	0.000147012	0.000157411	0.000145012	0.0883201	-0.263037	0.0648099	0.164427	0.292305	0.390904	0.27254	471	2247	2718	645
HACL1	Q9UJ83	4	9.48504e-06	1.26817e-05	1.16102e-05	1.17807e-05	0.767193	-0.224671	0.194352	0.0669926	0.0880333	2915	4998	7913	4096	3	5.7381e-06	6.00185e-06	5.6862e-06	6.41656e-06	7.55228e-06	8.25979e-06	0.091982	-0.0176467	0.0471878	-0.0307543	0.143581	0.378692	0.507885	421	2297	2718	645
RPAP1	Q9BWH6	4	2.91381e-06	3.87052e-06	3.16671e-06	3.118e-06	0.693594	-0.219299	0.19032	-0.0992198	-0.121585	1858	4550	6408	3337	5	4.41248e-06	4.09707e-06	3.82777e-06	5.2881e-06	4.62006e-06	6.21219e-06	0.0984036	0.101596	-0.00540137	-0.103492	0.362756	0.167916	0.595106	350	2369	2719	647
GTPBP4	Q9BZE4	25	5.28194e-05	6.05111e-05	5.76062e-05	6.26612e-05	0.54018	-0.101396	0.0947354	0.0237606	0.145109	2652	3516	6168	3206	21	0.000169884	0.000230832	0.00024351	0.000279205	0.000274862	0.000286022	0.0999614	-0.338052	0.104236	0.181378	0.378718	0.356104	0.41352	337	2384	2721	648
PRDM10	Q9NQV6	2	1.77226e-06	1.69482e-06	1.88817e-06	1.69629e-06	0.651911	0.0318661	-0.0325859	0.123268	-0.0313388	4242	4247	8489	4369	2	2.41871e-06	2.36349e-06	2.54701e-06	2.77779e-06	2.6534e-06	2.61239e-06	0.0322726	-0.0144575	-0.0477774	0.0601104	0.185242	0.119149	0.0966786	1331	1398	2729	649
DERL1	Q9BUN8	4	3.42458e-06	3.77138e-06	3.75631e-06	3.49674e-06	0.908043	-0.0712609	0.0679061	0.0621311	-0.0411767	5904	5885	11789	5938	6	1.37052e-05	1.42454e-05	1.56837e-05	1.59047e-05	1.65117e-05	1.76313e-05	0.0527227	-0.0857808	-0.0300038	0.108769	0.12895	0.182986	0.277635	939	1792	2731	650
PVR	P15151	3	3.85654e-05	4.12626e-05	4.35988e-05	4.22201e-05	0.228331	-0.0495881	0.0479402	0.127396	0.0810363	2018	1384	3402	1570	3	3.36715e-05	3.81629e-05	3.81718e-05	4.04174e-05	4.12824e-05	4.42937e-05	0.0520663	-0.123023	0.0576205	0.0579571	0.140425	0.170976	0.272552	951	1780	2731	650
SMU1	Q2TAY7	19	8.4291e-05	9.32419e-05	9.23088e-05	9.63102e-05	0.416877	-0.0746361	0.0709641	0.0564532	0.117673	2563	2729	5292	2709	16	0.000188134	0.000227302	0.000230984	0.000244033	0.000267359	0.00026141	0.0721841	-0.195752	0.0771035	0.100284	0.179568	0.31127	0.278806	659	2074	2733	652
ANKRD17	O75179	17	1.08439e-05	1.19923e-05	1.15121e-05	1.20715e-05	0.636407	-0.0744373	0.0707844	0.0118299	0.08028	4235	4138	8373	4318	14	1.79596e-05	1.87622e-05	1.95278e-05	1.98038e-05	2.12212e-05	2.14231e-05	0.0394199	-0.0621237	0.000948841	0.0586476	0.0788946	0.178626	0.192288	1219	1520	2739	653
DIMT1	Q9UNQ2	6	3.43669e-05	3.18139e-05	3.22251e-05	3.12177e-05	0.467716	0.0546077	-0.0567562	-0.0382279	-0.084048	3559	3066	6625	3465	7	6.71858e-05	8.77909e-05	9.14184e-05	0.000102349	0.000105384	0.000105766	0.0945858	-0.289783	0.0961321	0.154546	0.317486	0.35964	0.36486	415	2325	2740	654
MRTO4	Q9UKD2	22	4.21643e-05	4.54362e-05	4.72106e-05	4.65544e-05	0.301484	-0.0549177	0.0529037	0.108173	0.0879784	2199	1883	4082	1961	16	0.000133656	0.000169651	0.000193815	0.000212556	0.000205818	0.000223407	0.100145	-0.310113	0.0339311	0.226044	0.359201	0.312731	0.431036	366	2385	2751	655
CFAP20	Q9Y6A4	4	1.40555e-05	1.52588e-05	1.55422e-05	1.50719e-05	0.465305	-0.060473	0.0580398	0.0845876	0.040251	3501	3046	6547	3420	5	2.24953e-05	2.26585e-05	2.36636e-05	2.43144e-05	2.46311e-05	2.57718e-05	0.0281278	-0.028189	-0.0177591	0.0448609	0.0840011	0.102668	0.167983	1454	1298	2752	656
EBNA1BP2	Q99848	20	3.76435e-05	3.72198e-05	3.92005e-05	4.03644e-05	0.122673	0.00814189	-0.0081881	0.0666121	0.108824	2533	668	3201	1448	15	9.9378e-05	0.000137694	0.000146376	0.000167001	0.000157431	0.000175097	0.102751	-0.363071	0.107398	0.19561	0.385789	0.30065	0.454082	344	2410	2754	657
TSR1	Q2NL82	20	4.00818e-05	4.44304e-05	4.51629e-05	4.78466e-05	0.262327	-0.0762115	0.0723867	0.0959795	0.179257	1208	1616	2824	1192	17	0.000156151	0.000204683	0.000218386	0.000243207	0.000244857	0.000254142	0.0981321	-0.306204	0.084243	0.177729	0.333037	0.342789	0.396489	390	2366	2756	658
LARP7	Q4G0J3	11	3.18596e-05	3.95609e-05	3.41815e-05	3.52256e-05	0.837451	-0.16461	0.147737	-0.0631215	-0.0197124	4450	5450	9900	5067	13	4.59806e-05	4.93819e-05	4.84678e-05	5.08848e-05	5.51753e-05	5.68177e-05	0.0485768	-0.0603084	0.0426484	0.0156946	0.0859023	0.20269	0.245006	1046	1713	2759	659
HAT1	O14929	20	8.49706e-05	8.99082e-05	8.64942e-05	9.22128e-05	0.663655	-0.04132	0.0401695	-0.0156811	0.076684	4914	4320	9234	4717	20	0.000106456	0.000118391	0.000124717	0.000135242	0.000131204	0.000138405	0.0600272	-0.130333	0.0229638	0.0980624	0.214948	0.171221	0.248301	852	1908	2760	660
PRKAG1	P54619	4	6.95127e-06	7.87295e-06	7.69396e-06	8.28006e-06	0.419356	-0.0926079	0.0870202	0.0538409	0.159757	1944	2748	4692	2341	4	8.02765e-06	7.06731e-06	7.02688e-06	8.54342e-06	8.05626e-06	8.86162e-06	0.0563645	0.12254	-0.0612752	-0.0695524	0.212376	0.127674	0.265133	914	1851	2765	661
POM121	Q96HA1	2	1.11349e-06	1.05838e-06	1.10833e-06	1.04957e-06	0.878435	0.0361522	-0.0370815	0.0294542	-0.0491299	5935	5693	11628	5862	2	2.4426e-06	3.42582e-06	3.15162e-06	3.74523e-06	3.7197e-06	4.00915e-06	0.0967098	-0.299754	0.188277	0.0679234	0.316883	0.307016	0.415126	417	2349	2766	662
UCHL3	P15374	4	3.3485e-05	3.51435e-05	3.64773e-05	3.78359e-05	0.122363	-0.0352942	0.0344513	0.08819	0.140948	1738	666	2404	941	4	3.31519e-05	2.70234e-05	2.81984e-05	3.51364e-05	3.6826e-05	3.34814e-05	0.0744315	0.170437	-0.124445	-0.0630415	0.254312	0.322069	0.184705	671	2096	2767	663
SDF2	Q99470	5	1.42561e-05	1.63953e-05	1.53057e-05	1.59837e-05	0.817372	-0.104373	0.0973287	-0.00188198	0.0606486	4966	5321	10287	5263	2	8.83042e-06	1.18252e-05	1.15715e-05	1.30511e-05	1.35777e-05	1.38822e-05	0.0944176	-0.282762	0.138553	0.107264	0.280854	0.337926	0.369918	448	2322	2770	664
TIPRL	O75663	15	8.72092e-05	9.39823e-05	9.85813e-05	0.000106648	0.153751	-0.0549633	0.052946	0.121871	0.235339	652	875	1527	504	14	0.000135999	0.000166863	0.000168428	0.000185508	0.000196676	0.000185382	0.0799782	-0.208057	0.0870118	0.10048	0.239832	0.324167	0.23885	625	2151	2776	665
GTF2F1	P35269	30	0.000264438	0.000279977	0.000275474	0.000293945	0.41178	-0.0417765	0.0406008	0.0172112	0.110838	3433	2686	6119	3177	21	0.000265004	0.000306892	0.000308297	0.000323663	0.000351729	0.000344003	0.061332	-0.146845	0.0648741	0.0714641	0.141633	0.261608	0.229563	858	1925	2783	666
NOL12	Q9UGY1	2	4.65189e-06	5.61874e-06	5.10601e-06	5.07619e-06	0.941945	-0.142636	0.129794	-0.0082557	-0.0167056	5812	6083	11895	5981	2	5.98968e-06	6.97898e-06	7.41204e-06	7.60971e-06	8.44102e-06	8.13976e-06	0.0743846	-0.18169	0.0388469	0.125701	0.163672	0.313248	0.260818	699	2095	2794	667
ARHGEF1	Q92888	23	1.76021e-05	1.7982e-05	1.80834e-05	1.94663e-05	0.378784	-0.0154847	0.0153202	0.0234305	0.129741	2951	2450	5401	2759	22	6.06738e-05	8.55549e-05	8.73306e-05	9.97927e-05	0.000100431	0.00010414	0.107793	-0.35968	0.136096	0.165732	0.358179	0.367385	0.419704	338	2458	2796	668
C19orf47	Q8N9M1	4	1.08263e-06	9.98007e-07	1.09075e-06	1.07928e-06	0.480534	0.0575147	-0.0599032	0.0682896	0.053047	3580	3151	6731	3507	3	1.78809e-06	2.2297e-06	2.38073e-06	2.59119e-06	2.71899e-06	2.65214e-06	0.0936391	-0.254356	0.0640759	0.158626	0.280841	0.350296	0.314383	485	2314	2799	669
PDXK	O00764	11	3.24706e-05	3.10216e-05	3.33051e-05	3.44332e-05	0.154449	0.0325546	-0.0333061	0.0691655	0.11722	2348	881	3229	1466	8	3.83271e-05	3.7866e-05	3.81122e-05	4.51941e-05	4.5842e-05	4.09514e-05	0.0604948	0.00850708	-0.00895486	0.000394863	0.246276	0.266812	0.104053	889	1914	2803	670
METAP2	P50579	27	0.000257979	0.00027543	0.000274421	0.000276603	0.495423	-0.0479881	0.0464431	0.0411496	0.0525768	4194	3236	7430	3868	25	0.000170488	0.000169737	0.000170295	0.000184424	0.000196821	0.000207735	0.0601988	0.00266727	-0.00370477	0.00102991	0.11602	0.209876	0.287735	898	1910	2808	671
UBXN1	Q04323	11	7.35997e-05	8.44176e-05	8.22001e-05	8.31214e-05	0.62168	-0.10231	0.0955326	0.0571296	0.0732087	3379	4049	7428	3866	9	7.80936e-05	8.25e-05	8.40312e-05	8.62122e-05	9.55755e-05	9.2952e-05	0.0477564	-0.0623321	0.0168579	0.043389	0.0803561	0.229104	0.188949	1116	1699	2815	672
ANXA5	P08758	25	0.000495666	0.000507153	0.000518256	0.000539925	0.191137	-0.016621	0.0164317	0.0476761	0.106768	2927	1142	4069	1959	23	0.000932997	0.00113834	0.00127142	0.00137851	0.00143128	0.00138457	0.0982278	-0.256131	0.0308571	0.190363	0.307033	0.361229	0.313362	451	2367	2818	673
TUT1	Q9H6E5	3	1.77052e-05	2.0624e-05	1.9295e-05	2.06257e-05	0.686532	-0.114272	0.105882	0.00978045	0.105996	3704	4492	8196	4242	4	1.85418e-05	1.99148e-05	2.17339e-05	2.37824e-05	2.16428e-05	2.40723e-05	0.0631644	-0.113794	-0.0107333	0.115377	0.24532	0.109316	0.262799	888	1944	2832	674
NIFK	Q9BYG3	12	2.48784e-05	2.41679e-05	2.50356e-05	2.46946e-05	0.506148	0.0207494	-0.0210522	0.0298312	0.0100464	5451	3308	8759	4490	7	3.29267e-05	4.97591e-05	4.91154e-05	5.59084e-05	5.82278e-05	6.06742e-05	0.113714	-0.416073	0.179631	0.160847	0.347737	0.406379	0.465754	307	2529	2836	675
CRLF3	Q8IUI8	12	7.75476e-06	9.39794e-06	8.88439e-06	9.34233e-06	0.630477	-0.145282	0.131981	0.050909	0.123419	2558	4102	6660	3477	9	1.08766e-05	1.1233e-05	1.18534e-05	1.29826e-05	1.23089e-05	1.43446e-05	0.0687015	-0.0577751	-0.0112587	0.0663013	0.197581	0.120699	0.341502	812	2028	2840	676
CEMIP2	Q9UHN6	6	2.88761e-06	2.73004e-06	2.96816e-06	2.89822e-06	0.334793	0.0399092	-0.0410447	0.0795979	0.0451958	3503	2122	5625	2889	2	1.47473e-06	1.87367e-06	2.07947e-06	2.20462e-06	2.40114e-06	2.25625e-06	0.102855	-0.294969	0.050441	0.200792	0.285108	0.408299	0.318506	431	2411	2842	677
EIF2S3	P41091	26	0.000198006	0.000189781	0.0001957	0.000190329	0.876709	0.0302805	-0.0309297	0.0133754	-0.0267716	6092	5678	11770	5935	18	0.000209219	0.000271729	0.000284223	0.00031294	0.000334743	0.000307431	0.0989238	-0.285807	0.0913511	0.156203	0.295066	0.392232	0.269443	470	2375	2845	678
MKRN1	Q9UHC7	3	8.19989e-07	7.26469e-07	8.38379e-07	7.76167e-07	0.613921	0.0847082	-0.0899938	0.116707	0.0054708	3560	4002	7562	3933	3	1.60247e-06	1.50632e-06	1.53011e-06	1.62123e-06	1.70312e-06	1.70954e-06	0.0314695	0.0514776	-0.0377898	-0.0151875	0.068271	0.139359	0.144785	1462	1384	2846	679
SUFU	Q9UMX1	4	2.57585e-06	2.37281e-06	2.58666e-06	2.60765e-06	0.438166	0.058011	-0.0604417	0.0640544	0.0757151	3187	2872	6059	3140	4	2.77414e-06	2.83065e-06	3.14091e-06	3.16827e-06	3.33521e-06	3.41213e-06	0.0545474	-0.0715684	-0.0424794	0.10757	0.120087	0.194168	0.227061	1031	1820	2851	680
CWF19L2	Q2TBE0	3	9.02024e-07	1.01307e-06	9.01189e-07	8.60491e-07	0.38241	-0.0861797	0.0813206	-0.0875156	-0.154186	1573	2484	4057	1954	2	3.95977e-07	4.82957e-07	4.6583e-07	4.78143e-07	5.81123e-07	5.80492e-07	0.0899241	-0.178902	0.107577	0.0554839	0.0931227	0.374525	0.372957	589	2271	2860	681
CFAP298	P57076	8	6.57093e-06	7.25448e-06	7.35491e-06	7.49028e-06	0.368857	-0.0731531	0.0696221	0.0894581	0.11577	2066	2381	4447	2200	9	1.78994e-05	1.9974e-05	2.06714e-05	2.10828e-05	2.26568e-05	2.32402e-05	0.0594426	-0.124669	0.0335443	0.0830594	0.111488	0.215366	0.252047	965	1896	2861	682
CENPH	Q9H3R5	2	5.68573e-07	7.75959e-07	7.10449e-07	6.772e-07	0.86983	-0.241687	0.206949	0.079698	0.0105492	4272	5641	9913	5068	2	8.5204e-07	8.02612e-07	7.52444e-07	8.97852e-07	8.88587e-07	1.02351e-06	0.0710525	0.0866618	0.000443627	-0.0926751	0.162219	0.147255	0.351198	809	2059	2868	683
OGFOD1	Q8N543	15	0.000154429	0.000159903	0.000164991	0.00016582	0.197476	-0.0253483	0.0249106	0.0701013	0.0773296	3044	1188	4232	2057	9	7.87856e-05	7.63582e-05	7.75808e-05	8.05265e-05	8.38496e-05	8.41632e-05	0.0257457	0.022343	-0.0228063	0.000110107	0.0538755	0.112216	0.117601	1638	1233	2871	684
UBXN8	O00124	2	3.47795e-07	3.97944e-07	4.46883e-07	4.12974e-07	0.217347	-0.100432	0.0938932	0.261225	0.147381	432	1321	1753	614	2	5.09801e-07	5.0985e-07	5.17156e-07	5.55361e-07	6.58141e-07	6.13429e-07	0.0820635	-0.00696624	-0.00682917	0.0136972	0.116524	0.361496	0.259995	698	2174	2872	685
IDE	P14735	39	0.000207013	0.000233059	0.000282599	0.000281619	0.13122	-0.0880155	0.0829533	0.361019	0.356003	83	718	801	207	36	0.000282881	0.000290909	0.000302121	0.000309312	0.000322023	0.000315314	0.0307361	-0.0456276	-0.00525552	0.0493073	0.0832422	0.141341	0.110968	1510	1370	2880	686
SLC3A2	P08195	29	0.000824239	0.000845321	0.000860685	0.000836621	0.478583	-0.0183335	0.0181035	0.0440898	0.00317819	5261	3141	8402	4337	12	0.000260922	0.000188036	0.000179858	0.00025996	0.000285354	0.000279545	0.116776	0.315943	-0.156665	-0.220819	0.310614	0.445079	0.415407	322	2565	2887	687
FRG1	Q14331	6	8.6751e-06	9.02628e-06	8.89809e-06	9.44947e-06	0.442604	-0.0289096	0.0283417	0.00770567	0.0944432	3993	2905	6898	3588	5	1.41444e-05	1.38896e-05	1.52392e-05	1.76371e-05	1.82036e-05	1.53049e-05	0.0797914	-0.0282825	-0.0545092	0.0792805	0.290099	0.335711	0.0854815	741	2147	2888	688
MTFR1	Q15390	5	2.71082e-06	3.13284e-06	3.62526e-06	3.72446e-06	0.158469	-0.108141	0.100597	0.311212	0.35016	104	911	1015	281	4	6.069e-06	7.77106e-06	7.88484e-06	8.81119e-06	8.29646e-06	9.41673e-06	0.0939714	-0.254857	0.101796	0.122767	0.283022	0.196181	0.378911	573	2318	2891	689
CNN2	Q99439	16	0.000107374	0.000118118	0.000114821	0.000121479	0.497541	-0.0704335	0.0671543	0.0263068	0.107629	3310	3252	6562	3429	15	0.000166658	0.000199149	0.00018759	0.000204833	0.000211192	0.000225704	0.0702679	-0.14646	0.110496	0.0242295	0.151094	0.195199	0.291077	847	2048	2895	690
TP53BP2	Q13625	12	5.76906e-06	5.91279e-06	6.22878e-06	5.89841e-06	0.38785	-0.0178608	0.0176424	0.0927525	0.0141294	3892	2520	6412	3342	10	7.96538e-06	9.91525e-06	1.04345e-05	1.09914e-05	1.18265e-05	1.17595e-05	0.0957094	-0.244798	0.0711084	0.144754	0.219761	0.325405	0.317219	566	2336	2902	691
ALDH2	P05091	11	4.55517e-05	4.82404e-05	5.41809e-05	5.38609e-05	0.114623	-0.0419614	0.0407754	0.208318	0.199773	434	620	1054	299	12	6.4806e-05	7.17337e-05	7.03406e-05	7.78962e-05	7.34559e-05	8.19867e-05	0.0545111	-0.0896349	0.0568889	0.0285965	0.175791	0.0911175	0.249628	1086	1819	2905	692
PTGES3	Q15185	12	0.000242043	0.000280347	0.000222888	0.0002195	0.282215	-0.109864	0.102086	-0.228809	-0.250908	263	1749	2012	741	9	0.000210813	0.00030332	0.000309474	0.000332905	0.000354636	0.000376549	0.114603	-0.381028	0.143847	0.172823	0.278113	0.369344	0.455841	365	2540	2905	692
ARG2	P78540	3	2.15669e-06	2.27818e-06	2.15484e-06	2.08593e-06	0.328005	-0.040072	0.0389889	-0.0413101	-0.0882006	3399	2074	5473	2799	3	1.9807e-06	1.22623e-06	1.26452e-06	2.11943e-06	2.07562e-06	2.08418e-06	0.132986	0.410232	-0.281552	-0.237192	0.507897	0.477763	0.483697	211	2698	2909	694
SMG5	Q9UPR3	2	3.07391e-07	3.06093e-07	3.39044e-07	3.24503e-07	0.177528	0.00304802	-0.00305447	0.144447	0.0812039	1789	1035	2824	1192	2	5.00541e-07	4.75721e-07	4.6618e-07	5.16523e-07	5.18947e-07	5.58564e-07	0.0454297	0.0580093	-0.0153624	-0.0445926	0.103354	0.110108	0.216243	1261	1650	2911	695
LRRC8A	Q8IWT6	7	9.25143e-06	9.49275e-06	9.52734e-06	9.90894e-06	0.286435	-0.0186946	0.0184554	0.0237035	0.0803608	3957	1776	5733	2949	7	1.15406e-05	1.30895e-05	1.25323e-05	1.36791e-05	1.36191e-05	1.52367e-05	0.0634271	-0.102162	0.079527	0.0167708	0.143089	0.136752	0.298669	966	1950	2916	696
CANX	P27824	34	0.000869959	0.00110968	0.000937761	0.000847411	0.562802	-0.186218	0.164907	-0.0779455	-0.224103	998	3668	4666	2325	25	0.000926734	0.000960303	0.0010732	0.00104945	0.00121031	0.001183	0.0739188	-0.0905211	-0.0391867	0.121165	0.0888862	0.294624	0.261697	835	2084	2919	697
HDDC2	Q7Z4H3	11	3.60068e-05	3.98078e-05	4.16964e-05	4.13437e-05	0.306171	-0.0742048	0.0705741	0.137448	0.125192	1333	1924	3257	1483	10	3.4874e-05	3.32774e-05	3.30839e-05	3.64447e-05	3.55583e-05	3.80869e-05	0.0373264	0.0474733	-0.0201355	-0.028548	0.111032	0.0755098	0.174617	1438	1484	2922	699
CDK17	Q00537	4	1.74922e-06	2.27425e-06	1.93842e-06	1.98614e-06	0.881552	-0.20173	0.176952	-0.0535579	-0.0184733	4666	5717	10383	5298	3	1.10698e-06	1.18329e-06	1.27029e-06	1.43819e-06	1.25654e-06	1.43348e-06	0.0712486	-0.100508	-0.00433835	0.0980125	0.277115	0.0823174	0.272376	861	2062	2923	700
GLRX	P35754	3	1.61434e-05	1.56101e-05	1.71576e-05	1.65097e-05	0.154783	0.0240301	-0.0244371	0.111934	0.056401	2661	884	3545	1652	3	1.86026e-05	1.64136e-05	1.70105e-05	1.93224e-05	1.88822e-05	2.11392e-05	0.0624771	0.101215	-0.0793981	-0.0278648	0.155984	0.122735	0.285632	990	1936	2926	701
GPX8	Q8TED1	2	2.22434e-06	2.76318e-06	2.41221e-06	2.33567e-06	0.733678	-0.164943	0.148005	-0.0479665	-0.0944873	3142	4789	7931	4100	2	3.42991e-06	3.53402e-06	3.50186e-06	3.75519e-06	4.09745e-06	3.82514e-06	0.0510624	-0.0244772	0.0186638	0.00547529	0.10624	0.232081	0.132867	1173	1756	2929	702
HAUS8	Q9BT25	4	2.14421e-06	2.36171e-06	2.32476e-06	2.79663e-06	0.398647	-0.0713753	0.06801	0.0452593	0.311868	653	2596	3249	1476	3	6.5265e-06	8.11918e-06	8.4253e-06	9.00815e-06	9.43163e-06	9.59775e-06	0.0962921	-0.236736	0.0782888	0.131684	0.228186	0.294463	0.319652	586	2343	2929	702
DDX27	Q96GQ7	22	2.38691e-05	2.62105e-05	2.55613e-05	2.79783e-05	0.412053	-0.069079	0.0659219	0.0297352	0.160086	2280	2689	4969	2504	16	7.10217e-05	9.97813e-05	9.97622e-05	0.000114705	0.000115123	0.000117322	0.115731	-0.344682	0.145827	0.145552	0.346913	0.352166	0.379464	382	2555	2937	704
PRPF38A	Q8NAV1	5	1.23815e-05	1.41034e-05	1.4566e-05	1.45939e-05	0.364067	-0.0969894	0.0908777	0.137433	0.140196	1178	2336	3514	1636	3	1.06856e-05	1.67745e-05	1.63914e-05	1.84447e-05	2.09566e-05	1.8683e-05	0.12371	-0.451996	0.198609	0.165273	0.335547	0.519742	0.354065	312	2628	2940	705
EZR	P15311	87	0.0061026	0.00677539	0.00633382	0.00661601	0.934206	-0.0774124	0.0734693	-0.0237602	0.0391251	6047	6033	12080	6069	63	0.00478431	0.00465424	0.0045241	0.00505958	0.00496364	0.0049787	0.0306377	0.039773	6.82872e-06	-0.0409076	0.120479	0.0928602	0.0972309	1576	1366	2942	706
BICD1	Q96G01	8	1.42657e-06	1.57146e-06	1.58138e-06	1.58062e-06	0.460707	-0.0714656	0.0680919	0.0771706	0.0764825	2943	3015	5958	3078	8	1.22526e-05	1.48808e-05	1.40873e-05	1.59037e-05	1.58093e-05	1.9979e-05	0.109503	-0.165321	0.115044	0.0359922	0.210964	0.202369	0.540082	472	2479	2951	707
SLTM	Q9NWH9	28	6.46067e-05	6.75019e-05	6.62458e-05	6.58976e-05	0.992383	-0.0319685	0.0312754	0.00417537	-0.00342753	6389	6369	12758	6383	28	0.00011564	0.000143985	0.000146615	0.000159344	0.000168637	0.000162589	0.096103	-0.227728	0.0885488	0.114662	0.23477	0.316552	0.263858	615	2339	2954	708
NKAP	Q8N5F7	6	3.77752e-06	4.26568e-06	4.28066e-06	4.65893e-06	0.290983	-0.0903302	0.0850061	0.0900638	0.212227	994	1806	2800	1181	6	1.40766e-05	2.02613e-05	1.99983e-05	2.24113e-05	2.38023e-05	2.36529e-05	0.118398	-0.363651	0.161773	0.142928	0.307274	0.394146	0.385065	375	2580	2955	709
SH3GLB1	Q9Y371	8	1.05153e-05	1.17685e-05	1.16105e-05	1.16223e-05	0.587411	-0.0835029	0.078933	0.0594289	0.0608916	3599	3826	7425	3864	7	2.59122e-05	3.39559e-05	3.31542e-05	3.75529e-05	3.76787e-05	3.9088e-05	0.104109	-0.258983	0.131049	0.0965769	0.276307	0.281135	0.334109	535	2423	2958	710
MCC	P23508	5	1.43686e-05	1.4521e-05	1.43891e-05	1.398e-05	0.409621	-0.00763126	0.00759111	-0.00557604	-0.0471804	5127	2665	7792	4034	4	1.18649e-05	1.08422e-05	1.12985e-05	1.2604e-05	1.24458e-05	1.26254e-05	0.0493199	0.0658913	-0.0641528	-0.00467945	0.153078	0.134856	0.155524	1239	1720	2959	711
CHTOP	Q9Y3Y2	10	2.25107e-05	2.32852e-05	2.57891e-05	2.58999e-05	0.0779838	-0.0246079	0.0241952	0.171543	0.177728	700	408	1108	325	10	0.000103378	0.000166118	0.000166912	0.000188431	0.000195698	0.000204854	0.130818	-0.492784	0.191492	0.198373	0.373318	0.427914	0.49388	276	2685	2961	712
SRSF7	Q16629	11	0.000144599	0.000147853	0.000153541	0.00016932	0.294913	-0.0161406	0.015962	0.0704234	0.211552	1138	1841	2979	1303	8	0.000280185	0.000355844	0.000385026	0.000417616	0.000427576	0.000430256	0.111029	-0.280649	0.0642198	0.177931	0.29515	0.329154	0.338169	464	2497	2961	712
GTF2E2	P29084	14	1.27386e-05	1.24303e-05	1.36619e-05	1.27431e-05	0.392805	0.0175639	-0.0177803	0.118517	0.0180738	3266	2554	5820	2998	9	3.41741e-05	4.63377e-05	4.59634e-05	5.39102e-05	5.3118e-05	5.15607e-05	0.111546	-0.302917	0.136366	0.124666	0.354739	0.333382	0.290454	456	2507	2963	714
SP6	Q3SY56	4	3.19761e-06	3.21633e-06	3.49155e-06	3.66288e-06	0.141146	-0.00421659	0.0042043	0.122659	0.191769	900	787	1687	588	3	2.03574e-06	2.14768e-06	2.12407e-06	2.2018e-06	2.31665e-06	2.25428e-06	0.0311056	-0.0465511	0.0306769	0.0147273	0.0665773	0.139936	0.100561	1587	1378	2965	715
NEK7	Q8TDX7	3	8.56047e-06	8.55835e-06	9.34764e-06	8.8496e-06	0.275423	0.000178761	-0.000178783	0.127091	0.0481012	2543	1717	4260	2075	3	1.34164e-05	1.49739e-05	1.4759e-05	1.54622e-05	1.61243e-05	1.65922e-05	0.0540153	-0.100374	0.0580716	0.0372214	0.104369	0.164859	0.206128	1163	1806	2969	716
FTSJ3	Q8IY81	27	3.05453e-05	3.34968e-05	3.22305e-05	3.38476e-05	0.621674	-0.0680701	0.0650026	0.00940659	0.0800327	4293	4047	8340	4307	29	0.00012969	0.000191014	0.000197148	0.00021528	0.000229605	0.000232067	0.125819	-0.412508	0.146099	0.191702	0.31864	0.411579	0.426966	331	2642	2973	717
MOB3A	Q96BX8	2	5.98589e-06	7.24811e-06	7.03895e-06	7.93293e-06	0.388684	-0.144612	0.131428	0.0891832	0.261676	694	2529	3223	1462	2	8.49071e-06	1.02756e-05	1.06262e-05	1.14968e-05	1.16214e-05	1.20218e-05	0.0940615	-0.206529	0.0687327	0.117144	0.230749	0.246299	0.295164	656	2319	2975	718
ARVCF	O00192	2	7.74454e-07	7.47115e-07	8.81727e-07	8.27555e-07	0.130305	0.0256923	-0.0261582	0.212844	0.121368	772	712	1484	484	2	1.72452e-06	2.14193e-06	2.31133e-06	2.44884e-06	2.65458e-06	2.46082e-06	0.103698	-0.255928	0.0567849	0.166596	0.249969	0.366354	0.257015	556	2420	2976	719
SYNE1	Q8NF91	2	2.18194e-06	2.43559e-06	2.39205e-06	2.44219e-06	0.547542	-0.0815104	0.0771504	0.0511272	0.0810567	3341	3565	6906	3594	2	4.77501e-06	5.29831e-06	5.57503e-06	5.79728e-06	5.85605e-06	6.21494e-06	0.0670871	-0.127473	0.0225562	0.096004	0.1524	0.166952	0.252764	976	2005	2981	720
PLS3	P13797	26	0.000488075	0.000546933	0.000519478	0.000541591	0.737386	-0.0844664	0.0797935	0.00549164	0.0656343	4687	4804	9491	4843	27	0.000402867	0.000348579	0.000345615	0.000409844	0.000423062	0.000435543	0.0762411	0.139694	-0.069122	-0.0814445	0.164467	0.210261	0.252205	872	2113	2985	721
RPL7L1	Q6DKI1	5	7.87744e-06	7.79869e-06	8.79552e-06	8.9738e-06	0.0270907	0.00722946	-0.00726587	0.166272	0.195222	625	119	744	190	5	2.12483e-05	2.73277e-05	2.90599e-05	3.22534e-05	3.19335e-05	3.26976e-05	0.112282	-0.284414	0.0786031	0.167268	0.317694	0.303311	0.337424	469	2516	2985	721
PPP1R11	O60927	4	1.67588e-05	1.35462e-05	1.69838e-05	1.6865e-05	0.468646	0.145365	-0.16167	0.164605	0.154477	865	3076	3941	1881	2	3.15576e-06	3.42907e-06	3.6146e-06	4.55823e-06	4.64077e-06	3.58567e-06	0.111912	-0.107467	0.0123635	0.0883819	0.42302	0.44891	0.0767902	480	2511	2991	723
SLC4A7	Q9Y6M7	7	9.27467e-06	9.38291e-06	9.85229e-06	9.93187e-06	0.0178553	-0.00839389	0.00834534	0.07877	0.0903753	2649	74	2723	1140	7	1.35908e-05	1.62225e-05	1.59619e-05	1.79555e-05	1.80864e-05	1.74369e-05	0.0847227	-0.166978	0.0883959	0.0650288	0.234825	0.245304	0.19254	789	2203	2992	724
EIF3M	Q7L2H7	13	0.000154507	0.00018172	0.000170123	0.000174937	0.800611	-0.121764	0.112282	0.0171401	0.0573992	4608	5211	9819	5026	14	0.000192048	0.00020102	0.000223272	0.000230994	0.000226521	0.000246163	0.0679526	-0.0972979	-0.0314272	0.120041	0.169089	0.140878	0.260847	979	2016	2995	725
G3BP2	Q9UN86	16	7.22771e-05	8.18973e-05	8.06116e-05	8.30665e-05	0.498765	-0.0929527	0.0873246	0.0644957	0.107775	2601	3263	5864	3022	13	0.000121367	0.000132136	0.000141151	0.000146245	0.000155079	0.000148235	0.0669661	-0.116249	0.00639982	0.101611	0.152759	0.23738	0.172261	994	2003	2997	726
LRRC8D	Q7L1W4	2	3.17375e-07	3.65122e-07	3.74961e-07	3.95973e-07	0.285052	-0.104633	0.097555	0.135917	0.214579	695	1766	2461	979	2	3.23311e-07	3.55025e-07	3.81835e-07	3.95388e-07	4.12589e-07	4.1283e-07	0.0742609	-0.128341	0.00665792	0.111688	0.162008	0.223444	0.224285	907	2092	2999	727
SNRNP48	Q6IEG0	2	2.45404e-07	2.74159e-07	2.75374e-07	2.85833e-07	0.367116	-0.0821424	0.0777163	0.0840933	0.137876	1843	2367	4210	2036	2	8.17717e-07	9.73092e-07	1.18767e-06	1.16744e-06	1.49125e-06	1.19232e-06	0.123528	-0.279941	-0.0289673	0.258524	0.23373	0.586907	0.264154	376	2626	3002	728
CLIC4	Q9Y696	17	0.000285521	0.000338658	0.00028722	0.000319139	0.805916	-0.128361	0.117868	-0.119806	0.0322254	4342	5247	9589	4899	11	0.000235591	0.000275401	0.000266702	0.000283912	0.000297248	0.00030867	0.0700497	-0.137953	0.0872921	0.0409877	0.131205	0.197428	0.251823	961	2047	3008	729
ABI1	Q8IZP0	5	1.12755e-05	1.40339e-05	1.23906e-05	1.29817e-05	0.985559	-0.166483	0.149243	-0.0304263	0.0368114	6265	6324	12589	6310	3	1.62162e-05	1.73364e-05	1.76195e-05	1.81862e-05	1.95584e-05	2.10683e-05	0.0727618	-0.0729627	0.0234117	0.0467791	0.0924477	0.197391	0.304682	932	2077	3009	730
YJU2	Q9BW85	14	2.35697e-05	2.50941e-05	2.4097e-05	2.51061e-05	0.79945	-0.0459165	0.0445001	-0.0139935	0.0451922	5672	5206	10878	5533	14	4.26791e-05	4.51249e-05	4.34703e-05	4.73413e-05	4.89962e-05	5.38467e-05	0.0698812	-0.0360195	0.0443729	-0.00952008	0.113549	0.16312	0.299306	969	2043	3012	731
OSBPL9	Q96SU4	10	5.28056e-06	5.57383e-06	5.32064e-06	5.32553e-06	0.606928	-0.0395156	0.0384621	-0.0286068	-0.0272834	5048	3957	9005	4601	9	1.48062e-05	1.94117e-05	1.99219e-05	2.16143e-05	2.18323e-05	2.33112e-05	0.111304	-0.285526	0.105199	0.142629	0.260257	0.274732	0.369296	518	2502	3020	732
BNIP2	Q12982	3	1.03901e-06	1.2463e-06	1.27826e-06	1.29275e-06	0.39872	-0.137183	0.125263	0.161795	0.178049	738	2597	3335	1527	3	1.57413e-06	1.35611e-06	1.46507e-06	1.85649e-06	1.63107e-06	1.61363e-06	0.0820325	0.103554	-0.111527	-3.58055e-05	0.341576	0.154817	0.139311	849	2173	3022	733
IFIT5	Q13325	7	4.3578e-06	3.79316e-06	4.06173e-06	4.09287e-06	0.995898	0.0966296	-0.103569	-0.00487549	0.00614242	6373	6390	12763	6390	7	1.1472e-05	1.57055e-05	1.44344e-05	1.75831e-05	1.62211e-05	1.7488e-05	0.111283	-0.273918	0.179239	0.0574759	0.342154	0.225836	0.334336	522	2501	3023	734
CBWD2	Q8IUF1	7	4.95219e-06	6.28612e-06	6.30172e-06	6.68717e-06	0.40351	-0.182287	0.161817	0.165393	0.251042	407	2633	3040	1347	6	2.113e-05	2.57978e-05	2.64927e-05	2.90024e-05	2.90038e-05	2.98812e-05	0.0992425	-0.211926	0.0760274	0.114374	0.244952	0.245022	0.288019	646	2378	3024	735
CDK16	Q00536	4	1.00301e-06	1.16247e-06	1.19031e-06	1.30391e-06	0.248151	-0.110348	0.102504	0.136651	0.268159	448	1505	1953	708	3	2.14505e-06	3.03729e-06	3.05624e-06	3.19848e-06	3.50968e-06	3.72194e-06	0.119839	-0.356426	0.145353	0.154326	0.219951	0.353906	0.438619	430	2596	3026	736
PEX13	Q92968	5	7.4623e-06	9.02144e-06	8.61393e-06	8.59684e-06	0.722223	-0.14335	0.130385	0.0637001	0.0608348	3507	4722	8229	4267	3	4.91742e-06	4.47308e-06	4.47982e-06	4.87331e-06	5.29541e-06	5.37633e-06	0.0599523	0.0889353	-0.0476986	-0.0455258	0.0759353	0.195775	0.217654	1134	1904	3038	737
RRP12	Q5JTH9	26	4.75938e-05	5.34806e-05	5.26817e-05	5.39662e-05	0.513763	-0.0865724	0.0816702	0.0599561	0.094712	2920	3352	6272	3276	24	0.000158393	0.000210421	0.000216296	0.000240096	0.000245018	0.000245496	0.117577	-0.300241	0.109535	0.149263	0.299865	0.32914	0.331955	467	2572	3039	738
PPAN	Q9NQ55	11	8.26959e-06	9.83198e-06	8.81249e-06	9.54991e-06	0.898551	-0.130227	0.119439	-0.0384943	0.0774439	5475	5817	11292	5727	7	3.09969e-05	4.24659e-05	4.17611e-05	4.5569e-05	4.71725e-05	5.04308e-05	0.115106	-0.309283	0.144899	0.120755	0.246648	0.296541	0.392899	496	2544	3040	739
VEZF1	Q14119	2	3.46628e-06	3.33026e-06	3.78731e-06	3.89734e-06	0.0400243	0.0285859	-0.0291637	0.156374	0.197691	674	188	862	237	2	3.18699e-07	4.44385e-07	4.50737e-07	4.53809e-07	5.30045e-07	5.4827e-07	0.119897	-0.344327	0.135289	0.155765	0.165565	0.389592	0.438364	444	2597	3041	740
DGKD	Q16760	3	1.26649e-05	1.40029e-05	1.29292e-05	1.42292e-05	0.817186	-0.0742602	0.0706241	-0.0444677	0.0937607	5221	5320	10541	5385	3	5.43779e-07	4.73352e-07	4.5037e-07	5.74879e-07	5.82439e-07	5.63426e-07	0.0900812	0.152693	-0.0474139	-0.119215	0.232931	0.251779	0.203898	770	2275	3045	741
TNFRSF1A	P19438	2	2.27129e-06	2.59264e-06	2.21368e-06	2.382e-06	0.55733	-0.0986119	0.0923006	-0.135674	-0.0299502	2703	3628	6331	3299	2	3.11344e-06	4.16102e-06	4.09752e-06	4.75609e-06	4.68069e-06	4.64534e-06	0.115425	-0.283939	0.134488	0.112301	0.327327	0.304273	0.293337	506	2550	3056	742
KNSTRN	Q9Y448	6	9.52702e-06	1.0547e-05	1.19631e-05	1.10032e-05	0.17542	-0.0752359	0.0715061	0.253256	0.13259	511	1020	1531	507	5	8.51387e-06	6.3555e-06	6.78084e-06	8.01818e-06	9.21856e-06	9.43015e-06	0.112915	0.238468	-0.183341	-0.0898819	0.151929	0.353195	0.385935	537	2522	3059	743
BBS1	Q8NFJ9	2	3.93052e-06	4.70984e-06	3.99256e-06	3.70428e-06	0.426597	-0.13637	0.124585	-0.113776	-0.221897	763	2803	3566	1668	2	5.55394e-06	6.51893e-06	6.40213e-06	7.53771e-06	6.55385e-06	7.30723e-06	0.0836566	-0.149028	0.0820958	0.0560112	0.291586	0.089802	0.246784	869	2191	3060	744
TUBE1	Q9UJT0	4	6.80921e-06	6.99981e-06	7.15777e-06	7.20552e-06	0.193966	-0.0200516	0.0197767	0.051971	0.0615642	3755	1166	4921	2475	5	9.59011e-06	9.45846e-06	9.21825e-06	1.01729e-05	1.00849e-05	1.09241e-05	0.0518848	0.025472	0.0055305	-0.0315825	0.110583	0.0980547	0.213369	1285	1775	3060	744
LEO1	Q8WVC0	5	3.79394e-06	3.60386e-06	4.25505e-06	3.96635e-06	0.159373	0.0366003	-0.0375531	0.202079	0.100716	988	918	1906	686	4	7.35438e-06	8.57628e-06	9.08187e-06	9.86088e-06	1.02109e-05	9.20174e-06	0.0905853	-0.181014	0.0407359	0.123373	0.2421	0.292422	0.14229	782	2280	3062	746
SAMD4B	Q5PRF9	5	2.66213e-06	3.33613e-06	3.18788e-06	3.2481e-06	0.633096	-0.171964	0.153632	0.0880534	0.115053	2084	4119	6203	3225	5	6.21409e-06	6.98222e-06	7.77995e-06	8.04799e-06	8.01049e-06	8.64129e-06	0.0940858	-0.17018	-0.00203726	0.154038	0.202904	0.196167	0.305524	748	2320	3068	747
ZNF280C	Q8ND82	17	1.05394e-05	1.19849e-05	1.11583e-05	1.13621e-05	0.998276	-0.0956938	0.0897393	-0.0133703	0.0127495	6391	6404	12795	6401	14	2.27476e-05	3.02552e-05	3.00839e-05	3.28736e-05	3.40813e-05	3.52459e-05	0.114644	-0.283941	0.127528	0.119337	0.247275	0.299326	0.347803	533	2541	3074	748
PRDX1	Q06830	33	0.0023641	0.00233206	0.00257519	0.00258047	0.0393548	0.00981149	-0.00987867	0.133196	0.136149	1260	181	1441	468	27	0.0016288	0.00147982	0.00161315	0.00173486	0.00179608	0.00168138	0.0536708	0.0494449	-0.0889455	0.0355164	0.140454	0.190485	0.095275	1274	1804	3078	750
RAB5C	P51148	16	0.000181056	0.000189658	0.000186986	0.000188715	0.665127	-0.0338702	0.0330932	0.012623	0.0259068	5487	4334	9821	5027	8	6.34425e-05	6.43257e-05	5.75111e-05	6.86205e-05	6.6257e-05	7.19473e-05	0.060324	0.0387825	0.0587284	-0.102828	0.151971	0.101405	0.220272	1170	1912	3082	751
TMEM214	Q6NUQ4	7	2.29508e-05	2.64562e-05	2.51547e-05	2.68326e-05	0.597194	-0.106172	0.0988915	0.0261144	0.119268	3089	3892	6981	3640	8	3.91038e-05	5.07488e-05	5.03357e-05	5.72306e-05	5.73312e-05	5.66458e-05	0.112964	-0.257023	0.119042	0.107251	0.292455	0.294989	0.277637	563	2523	3086	752
COPE	O14579	17	4.31736e-05	4.70123e-05	4.35138e-05	4.56665e-05	0.845431	-0.0627515	0.0601355	-0.0514308	0.0182354	5634	5499	11133	5650	14	7.18227e-05	9.19196e-05	8.88591e-05	9.89852e-05	0.000103872	0.000100448	0.107158	-0.229389	0.126544	0.0776919	0.233384	0.302903	0.254543	636	2452	3088	753
PSMD8	P48556	9	0.00034889	0.000397975	0.00036138	0.000357472	0.66976	-0.0980746	0.0918298	-0.0473304	-0.0630153	3817	4361	8178	4231	9	0.000291412	0.000256979	0.000260629	0.000304302	0.000312013	0.0002993	0.0703417	0.111849	-0.0695637	-0.0492156	0.174295	0.210397	0.150382	1042	2050	3092	754
EIF3L	Q9Y262	23	0.000281909	0.000324267	0.000286076	0.000302744	0.755845	-0.104507	0.0974453	-0.0833399	-0.00163816	4394	4929	9323	4764	23	0.000374903	0.000404093	0.000418573	0.000443374	0.000436955	0.000452409	0.0596022	-0.0905588	0.0176138	0.0684057	0.15145	0.13041	0.180553	1195	1898	3093	755
VPS45	Q9NRW7	8	5.42254e-06	5.09956e-06	5.48707e-06	5.90957e-06	0.250193	0.0436188	-0.0449788	0.0606867	0.167704	1750	1521	3271	1492	7	1.0134e-05	1.1558e-05	1.21255e-05	1.30819e-05	1.30746e-05	1.31617e-05	0.0901044	-0.153601	0.0360824	0.105236	0.214763	0.213959	0.223545	820	2276	3096	756
FASTKD5	Q7L8L6	4	2.32282e-06	2.57498e-06	2.3522e-06	2.42226e-06	0.711052	-0.0762562	0.0724271	-0.0581209	-0.0157761	4624	4653	9277	4734	3	4.87257e-06	5.611e-06	5.72959e-06	5.84223e-06	6.35328e-06	6.37644e-06	0.0802194	-0.149448	0.0541271	0.0843012	0.112388	0.23337	0.23862	947	2152	3099	757
RTCA	O00442	9	3.2601e-05	3.44809e-05	3.41254e-05	3.43178e-05	0.600545	-0.041007	0.0398736	0.0249229	0.0330362	4981	3918	8899	4562	11	3.17426e-05	3.5478e-05	3.54428e-05	3.71427e-05	3.86111e-05	4.38203e-05	0.0900004	-0.108468	0.0520381	0.0506051	0.118193	0.174127	0.356713	827	2272	3099	757
RAPH1	Q70E73	4	5.76864e-06	5.27023e-06	6.05038e-06	5.6253e-06	0.435692	0.0637106	-0.0666546	0.132507	0.0274116	2815	2848	5663	2915	4	8.63332e-06	7.60093e-06	7.5313e-06	9.08895e-06	9.05356e-06	9.11983e-06	0.0816786	0.124078	-0.0596612	-0.072939	0.198277	0.192648	0.203169	933	2167	3100	759
CAPN7	Q9Y6W3	8	5.54824e-06	6.05051e-06	6.25964e-06	6.53506e-06	0.207631	-0.0638669	0.061159	0.110183	0.172302	1134	1251	2385	931	4	6.63875e-06	8.33751e-06	8.71313e-06	9.24538e-06	9.83153e-06	9.633e-06	0.111241	-0.250295	0.0784093	0.141985	0.227526	0.31621	0.286779	605	2500	3105	760
SLC4A1AP	Q9BWU0	16	2.68498e-05	2.94942e-05	3.10434e-05	2.97657e-05	0.311271	-0.0693498	0.0661685	0.140022	0.0793889	1878	1962	3840	1818	15	3.303e-05	3.27319e-05	3.49543e-05	3.59929e-05	4.02362e-05	3.68365e-05	0.0664082	-0.0234833	-0.0365636	0.0582072	0.100449	0.261232	0.133876	1121	1994	3115	761
TES	Q9UGI8	23	0.000261554	0.000302442	0.000227478	0.000244363	0.23277	-0.108576	0.100974	-0.30996	-0.20666	206	1411	1617	549	24	0.000213092	0.000250859	0.000257166	0.000273079	0.000289202	0.000275804	0.0917307	-0.173793	0.061605	0.0974289	0.184045	0.266807	0.198375	826	2295	3121	762
FRA10AC1	Q70Z53	6	7.79526e-06	7.16748e-06	8.01586e-06	7.88234e-06	0.368265	0.059295	-0.0618368	0.0995561	0.0753217	2549	2377	4926	2480	4	1.5676e-05	1.63516e-05	1.65841e-05	1.73103e-05	1.7175e-05	1.75376e-05	0.0390101	-0.0477836	0.0130921	0.0334582	0.0952864	0.0839657	0.114111	1610	1516	3126	763
PPP1R9B	Q96SB3	25	3.67472e-05	3.87607e-05	4.27668e-05	3.97172e-05	0.215672	-0.0389938	0.0379675	0.179864	0.0731361	1433	1313	2746	1153	27	7.30029e-05	8.8873e-05	9.24894e-05	9.83426e-05	0.000104678	9.89423e-05	0.105679	-0.215914	0.0678773	0.125421	0.21395	0.30402	0.22272	694	2436	3130	764
ARHGEF18	Q6ZSZ5	14	5.97772e-06	6.07224e-06	6.4137e-06	6.32905e-06	0.0327971	-0.0113615	0.0112727	0.0902001	0.0710309	2792	149	2941	1275	12	1.08761e-05	1.29834e-05	1.34585e-05	1.38489e-05	1.45704e-05	1.52803e-05	0.0975319	-0.193744	0.0617559	0.113608	0.154864	0.228134	0.296762	777	2358	3135	765
EXD2	Q9NVH0	5	1.03456e-06	1.0935e-06	1.17324e-06	1.09177e-06	0.317247	-0.0405193	0.0394123	0.14097	0.0371295	2473	2007	4480	2216	4	3.22076e-06	4.28254e-06	4.39601e-06	5.07286e-06	4.85613e-06	4.76337e-06	0.12352	-0.300442	0.110623	0.148352	0.354956	0.291965	0.26414	513	2625	3138	766
RSU1	Q15404	3	1.5864e-05	1.49365e-05	1.5121e-05	1.49221e-05	0.561747	0.0427999	-0.0441086	-0.026399	-0.0454991	4672	3659	8331	4299	4	1.59089e-05	1.62987e-05	1.53932e-05	1.74626e-05	1.6561e-05	1.6916e-05	0.0399071	0.00381138	0.0387344	-0.0437316	0.138243	0.0617612	0.0923654	1613	1528	3141	767
SNX8	Q9Y5X2	5	5.41541e-06	6.17655e-06	6.52393e-06	6.50936e-06	0.309216	-0.0979827	0.0917492	0.17069	0.167464	750	1944	2694	1128	5	6.65224e-06	7.42984e-06	7.15628e-06	7.46528e-06	8.4764e-06	8.06504e-06	0.0718173	-0.0897988	0.069694	0.0155721	0.0765586	0.259814	0.188043	1072	2070	3142	768
MIB1	Q86YT6	7	3.09121e-06	3.09643e-06	3.13607e-06	2.92297e-06	0.654317	-0.00121905	0.00121802	0.0195677	-0.0819539	4874	4266	9140	4677	7	5.00404e-06	7.06955e-06	6.79541e-06	7.5193e-06	7.64942e-06	8.32444e-06	0.127348	-0.32989	0.168635	0.111577	0.257615	0.282366	0.40437	488	2658	3146	769
MICALL1	Q8N3F8	5	3.33913e-06	3.75594e-06	3.15614e-06	3.20427e-06	0.32549	-0.0873462	0.0823585	-0.168654	-0.146822	885	2059	2944	1277	5	6.84e-06	8.38996e-06	8.64532e-06	9.05737e-06	9.76441e-06	9.49244e-06	0.106559	-0.218486	0.0761798	0.119437	0.186608	0.295049	0.254295	701	2448	3149	770
FAM83B	Q5T0W9	5	5.5302e-06	6.00657e-06	6.25995e-06	6.79838e-06	0.170422	-0.0608364	0.0583745	0.117985	0.237023	666	996	1662	573	6	9.82481e-06	1.07935e-05	1.08701e-05	1.16888e-05	1.16812e-05	1.179e-05	0.0664369	-0.0953591	0.0403069	0.0505062	0.155265	0.154333	0.167703	1159	1995	3154	771
QKI	Q96PU8	5	4.15509e-06	4.4183e-06	4.65937e-06	4.70842e-06	0.193739	-0.0449856	0.0436252	0.120268	0.135377	1409	1162	2571	1056	5	9.16509e-06	1.11127e-05	1.11014e-05	1.15588e-05	1.35413e-05	1.19183e-05	0.102313	-0.190624	0.0873672	0.0858922	0.14415	0.372524	0.188332	747	2407	3154	771
SKA3	Q8IX90	2	2.76204e-06	2.55464e-06	2.7603e-06	2.6358e-06	0.779788	0.0552084	-0.0574054	0.0542991	-0.0122864	5393	5069	10462	5340	3	3.60337e-06	3.73196e-06	3.76678e-06	3.88899e-06	4.40452e-06	4.28205e-06	0.0757586	-0.0384518	0.0121332	0.0255323	0.0715974	0.251186	0.210503	1049	2107	3156	773
CCDC9	Q9Y3X0	11	1.9104e-05	2.30972e-05	2.04888e-05	2.1729e-05	0.997382	-0.143407	0.130432	-0.0424465	0.0423394	6405	6396	12801	6404	10	2.67588e-05	2.52445e-05	3.04871e-05	2.85657e-05	3.67866e-05	3.69226e-05	0.124657	-0.0392512	-0.123297	0.148938	0.0550209	0.419916	0.425239	526	2634	3160	774
TMED9	Q9BVK6	13	0.00031524	0.000399695	0.000343613	0.000349438	0.838653	-0.181361	0.161087	-0.0570259	-0.0327729	4284	5458	9742	4988	14	0.00022786	0.000209714	0.000203957	0.000229354	0.000245727	0.000236599	0.0625315	0.0915892	-0.0281322	-0.0682903	0.101017	0.200498	0.145889	1226	1939	3165	775
RAB5A	P20339	10	0.000132763	0.000127634	0.00013192	0.000130143	0.802567	0.0281392	-0.028699	0.0189469	-0.000618073	5973	5231	11204	5684	7	1.22509e-05	1.51454e-05	1.39823e-05	1.88744e-05	1.43793e-05	2.09814e-05	0.145874	-0.171033	0.134956	0.0196794	0.452505	0.0600723	0.605187	354	2815	3169	776
DDX49	Q9Y6V7	9	2.62033e-05	3.01325e-05	2.79572e-05	2.88761e-05	0.920367	-0.104305	0.0972699	-0.0108329	0.035824	5810	5950	11760	5928	7	3.05803e-05	3.63639e-05	3.65202e-05	4.03763e-05	3.84514e-05	4.09794e-05	0.0934936	-0.173495	0.076405	0.0825947	0.227408	0.156935	0.248797	857	2313	3170	777
EIF3G	O75821	23	0.000186297	0.000233742	0.00021263	0.000209991	0.965391	-0.172919	0.154394	0.0178234	-0.000192116	5988	6222	12210	6143	14	0.000147573	0.000173869	0.000181547	0.000200721	0.000196343	0.000190874	0.101405	-0.184136	0.0524363	0.114779	0.259628	0.227813	0.187062	784	2395	3179	778
SMARCD1	Q96GM5	5	1.88447e-06	1.7635e-06	1.98754e-06	1.81296e-06	0.555066	0.0470624	-0.0486496	0.123893	-0.00874403	3721	3611	7332	3819	5	4.49398e-06	5.22832e-06	5.28274e-06	5.35924e-06	5.80489e-06	6.45189e-06	0.102263	-0.15442	0.0639349	0.0788738	0.0996161	0.214857	0.36731	775	2406	3181	779
YARS1	P54577	47	0.000199456	0.000226376	0.000217021	0.000240507	0.470045	-0.0942149	0.0884375	0.0275504	0.175793	2080	3083	5163	2624	38	0.000533414	0.000770029	0.000788627	0.000886785	0.000908809	0.000874407	0.141692	-0.386641	0.143017	0.177446	0.346687	0.38208	0.326409	406	2780	3186	780
FERMT2	Q96AC1	13	6.18937e-05	6.56292e-05	6.48276e-05	6.77256e-05	0.40462	-0.0428915	0.0416531	0.0239221	0.0870157	3807	2638	6445	3355	12	4.02858e-05	3.89233e-05	3.93234e-05	4.26262e-05	4.14036e-05	4.45091e-05	0.0488387	0.0280223	-0.0216149	-0.00685873	0.109494	0.0675083	0.171853	1474	1715	3189	781
AXL	P30530	4	2.62528e-06	2.65691e-06	2.6183e-06	2.5585e-06	0.296015	-0.00866433	0.00861261	-0.0125042	-0.0458372	4972	1850	6822	3551	4	4.06378e-06	4.7161e-06	4.68511e-06	5.12205e-06	5.01838e-06	5.22608e-06	0.0868513	-0.143357	0.0714156	0.0619044	0.190542	0.161043	0.21955	977	2225	3202	782
EIF2S1	P05198	27	0.000353634	0.000385276	0.00034189	0.000358627	0.424515	-0.0631419	0.0604939	-0.111867	-0.0429164	2917	2788	5705	2937	22	0.000329915	0.000405536	0.000403091	0.000441205	0.000448979	0.000452343	0.108868	-0.202058	0.0956759	0.0869527	0.217298	0.242495	0.253264	734	2468	3202	782
FBXO2	Q9UK22	9	1.8289e-05	1.80611e-05	1.82126e-05	1.78381e-05	0.577848	0.00901614	-0.00907284	0.0029819	-0.0269913	5835	3766	9601	4911	9	3.03071e-05	3.89241e-05	4.37974e-05	4.73955e-05	4.3713e-05	4.92364e-05	0.133955	-0.313998	0.0470095	0.217193	0.331096	0.214409	0.38607	500	2704	3204	784
UFL1	O94874	14	2.27956e-05	2.57523e-05	2.37525e-05	2.47859e-05	0.997978	-0.0906527	0.0852916	-0.0313298	0.030107	6375	6400	12775	6395	14	5.55014e-05	7.95633e-05	8.12225e-05	8.98573e-05	8.72743e-05	9.59634e-05	0.140826	-0.37739	0.142189	0.171965	0.317722	0.275644	0.412571	437	2768	3205	785
ELOA	Q14241	8	3.35968e-06	3.34937e-06	3.53324e-06	3.49057e-06	0.0719246	0.00221461	-0.00221802	0.0748802	0.0573541	3339	376	3715	1753	8	8.94028e-06	1.16856e-05	1.1932e-05	1.25677e-05	1.40028e-05	1.29446e-05	0.121723	-0.279651	0.106688	0.136791	0.211677	0.367673	0.25431	600	2613	3213	786
CALB2	P22676	2	2.05725e-06	2.7728e-06	2.56691e-06	2.58802e-06	0.728676	-0.231323	0.199307	0.0879939	0.0998111	2318	4764	7082	3700	3	6.62874e-06	7.95158e-06	8.38119e-06	8.29052e-06	9.196e-06	9.619e-06	0.109115	-0.207449	0.0550579	0.130973	0.115279	0.264824	0.329704	743	2473	3216	787
PIBF1	Q8WXW3	4	1.49485e-06	1.74178e-06	1.72707e-06	1.82895e-06	0.402631	-0.11449	0.106068	0.0938376	0.176527	1255	2627	3882	1843	4	3.40962e-06	3.54493e-06	3.58651e-06	3.63883e-06	3.83565e-06	3.87991e-06	0.0464571	-0.0433751	0.0127714	0.0295957	0.0504862	0.126484	0.143038	1551	1674	3225	788
AKAP17A	Q02040	5	3.42064e-06	3.23009e-06	3.33783e-06	3.71298e-06	0.470402	0.0407548	-0.0419397	0.00539672	0.159065	2725	3087	5812	2994	6	1.24667e-05	1.65959e-05	1.67077e-05	1.87297e-05	1.79234e-05	1.92604e-05	0.127727	-0.291373	0.121376	0.131067	0.295884	0.232395	0.336191	564	2664	3228	789
BAG5	Q9UL15	10	2.35453e-05	2.47273e-05	2.53442e-05	2.78477e-05	0.26541	-0.0357652	0.0348999	0.0704512	0.206354	1192	1637	2829	1196	7	3.08941e-05	3.50013e-05	3.53534e-05	3.73755e-05	3.6537e-05	4.14764e-05	0.0876517	-0.127539	0.0525395	0.0669771	0.147223	0.114487	0.29742	998	2235	3233	790
SRSF9	Q13242	15	5.04834e-05	4.29308e-05	4.447e-05	4.5736e-05	0.744484	0.112168	-0.12163	-0.0708094	-0.0303107	4020	4853	8873	4544	10	0.000184804	0.000254606	0.000267744	0.000279649	0.000290284	0.000312145	0.139899	-0.351064	0.111205	0.18379	0.246558	0.300403	0.405155	476	2761	3237	791
HMGCS1	Q01581	11	4.39732e-05	4.65406e-05	4.96412e-05	4.90169e-05	0.17814	-0.0415131	0.0403519	0.1334	0.115142	1483	1042	2525	1023	7	2.07984e-05	1.6337e-05	1.46619e-05	2.12026e-05	2.03374e-05	2.27862e-05	0.137604	0.268559	-0.0797704	-0.235844	0.296329	0.236222	0.400247	498	2741	3239	792
SYNJ1	O43426	4	1.75602e-06	1.97993e-06	1.97189e-06	1.83562e-06	0.815119	-0.089168	0.0839762	0.0781046	-0.0252114	5122	5306	10428	5327	5	2.44304e-06	2.83348e-06	2.66079e-06	3.02452e-06	2.9707e-06	3.00331e-06	0.08593	-0.11501	0.098885	0.00816941	0.193019	0.167115	0.182864	1029	2212	3241	793
DZIP3	Q86Y13	3	0.000109978	0.000166626	0.000125492	0.000136245	0.837117	-0.33061	0.268793	-0.140231	-0.0216189	2775	5448	8223	4261	3	0.000131991	0.000144538	0.000152566	0.000149598	0.000171008	0.000181534	0.106296	-0.115896	0.0151169	0.0930969	0.0647587	0.257728	0.343906	799	2445	3244	794
RAB2A	P61019	6	5.83492e-05	5.78203e-05	5.85381e-05	5.72999e-05	0.837593	0.0065534	-0.0065833	0.011216	-0.0196269	6219	5452	11671	5888	4	8.3797e-06	7.61973e-06	7.46234e-06	8.35685e-06	8.64415e-06	9.31177e-06	0.0764726	0.0996219	-0.0375382	-0.0676496	0.0956824	0.144446	0.251778	1130	2116	3246	795
EEF1A1	P68104	38	0.00578819	0.00634198	0.00585898	0.00652925	0.795481	-0.0674162	0.0644061	-0.0498795	0.10639	5022	5175	10197	5208	28	0.00147865	0.00145478	0.00148849	0.00162207	0.00155536	0.0015412	0.0432273	0.0045723	-0.0189119	0.0141394	0.138121	0.0775363	0.064347	1646	1605	3251	796
YAF2	Q8IY57	2	1.45512e-06	1.4765e-06	1.71001e-06	1.71316e-06	0.0246418	-0.0105595	0.0104828	0.222313	0.224968	325	110	435	91	3	1.81179e-05	2.09618e-05	2.07361e-05	2.10726e-05	2.32144e-05	2.49919e-05	0.0991111	-0.13815	0.0721987	0.0565815	0.0798047	0.21946	0.325896	877	2377	3254	797
PLEKHF1	Q96S99	2	4.86795e-06	5.89923e-06	5.62781e-06	5.44383e-06	0.817678	-0.145255	0.131959	0.0640068	0.0160549	4504	5326	9830	5033	2	8.26591e-06	1.01465e-05	9.92722e-06	1.06259e-05	1.1564e-05	1.07603e-05	0.105373	-0.192612	0.103121	0.071605	0.16973	0.291779	0.187856	824	2431	3255	798
STAM	Q92783	10	5.34806e-05	5.69999e-05	5.39791e-05	5.44942e-05	0.669775	-0.0467044	0.0452397	-0.0333185	-0.0196181	5121	4362	9483	4837	8	4.78524e-05	5.02125e-05	5.18612e-05	5.23936e-05	5.44061e-05	5.55806e-05	0.0521811	-0.0626266	0.00682949	0.053439	0.0681739	0.122551	0.153364	1488	1781	3269	799
CHD2	O14647	14	4.9057e-06	4.80828e-06	5.54435e-06	5.54497e-06	0.0450079	0.0143957	-0.0145408	0.190955	0.191118	524	217	741	188	12	2.0778e-05	2.0311e-05	2.05136e-05	2.14627e-05	2.32318e-05	2.26228e-05	0.0587269	0.0170287	-0.0157674	-0.00144879	0.063805	0.178073	0.139745	1389	1882	3271	800
SURF6	O75683	13	2.24289e-05	2.58073e-05	2.45876e-05	2.2372e-05	0.78607	-0.10476	0.0976649	0.0278161	-0.108421	4495	5111	9606	4915	10	3.04717e-05	3.58211e-05	3.966e-05	3.85162e-05	4.74207e-05	4.16824e-05	0.124726	-0.212919	0.0204233	0.167298	0.125075	0.425129	0.23905	637	2635	3272	801
PFDN4	Q9NQP4	8	0.00026466	0.000301735	0.0002903	0.000294588	0.705396	-0.0976667	0.0914721	0.0357371	0.0568906	4221	4609	8830	4530	2	4.23759e-06	5.75777e-06	4.36634e-06	6.0802e-06	5.49884e-06	6.10302e-06	0.137905	-0.175949	0.266318	-0.132768	0.344926	0.199935	0.350331	532	2744	3276	802
UEVLD	Q8IX04	3	1.48545e-06	1.92696e-06	1.68232e-06	1.75971e-06	0.957528	-0.199889	0.175535	-0.0203401	0.0445401	5833	6178	12011	6040	4	2.96424e-06	3.6279e-06	3.52565e-06	3.8397e-06	3.69366e-06	4.44203e-06	0.115722	-0.186199	0.105277	0.0640287	0.187134	0.13119	0.397359	729	2554	3283	803
CD276	Q5ZPR3	5	2.76632e-05	3.26797e-05	2.96932e-05	3.07887e-05	0.982472	-0.125216	0.115211	-0.0230506	0.029217	6272	6311	12583	6308	4	2.47436e-05	2.35055e-05	2.70331e-05	2.62262e-05	2.96934e-05	2.99915e-05	0.0914106	-0.0202894	-0.0943505	0.107382	0.0636625	0.242795	0.257206	992	2292	3284	804
UPF2	Q9HAU5	15	2.02731e-05	2.29657e-05	2.25444e-05	2.50477e-05	0.358586	-0.0927584	0.0871531	0.060439	0.212349	1232	2291	3523	1641	11	3.50884e-05	4.88418e-05	5.17393e-05	5.56343e-05	5.7704e-05	5.73246e-05	0.149156	-0.366069	0.111055	0.194199	0.298914	0.35161	0.342091	446	2838	3284	804
TOP2A	P11388	31	3.42259e-05	3.58232e-05	3.67839e-05	3.67814e-05	0.271452	-0.0332785	0.0325281	0.0707102	0.0706099	3160	1689	4849	2442	30	8.00454e-05	0.000101716	0.00010333	0.000106579	0.000116365	0.000116599	0.121993	-0.247569	0.0980842	0.120795	0.165462	0.292195	0.295093	678	2615	3293	806
PBK	Q96KB5	17	5.49843e-05	5.93234e-05	5.95299e-05	5.99679e-05	0.441846	-0.0558304	0.0537501	0.0587636	0.0693385	3428	2900	6328	3298	16	0.000109879	0.000149103	0.000156815	0.000161741	0.000175444	0.000176909	0.142504	-0.334999	0.105393	0.178145	0.222774	0.340099	0.352089	511	2788	3299	807
MTUS1	Q9ULD2	14	0.000121196	0.000143757	0.000120947	0.000106965	0.319617	-0.128394	0.117896	-0.131364	-0.308597	345	2019	2364	922	13	0.000155797	0.000175851	0.000238209	0.000223977	0.000281489	0.000228301	0.158057	-0.285968	-0.111286	0.326591	0.237711	0.56744	0.2653	391	2909	3300	808
RSL24D1	Q9UHA3	8	4.64868e-05	4.16262e-05	4.29595e-05	3.73226e-05	0.40514	0.0774674	-0.0818643	-0.0363793	-0.239307	1205	2640	3845	1822	8	0.000101349	0.000151195	0.000147542	0.000170202	0.000171525	0.000164947	0.155195	-0.396016	0.181061	0.14578	0.351895	0.363066	0.306655	426	2878	3304	809
FMNL2	Q96PY5	4	1.11148e-06	8.90675e-07	9.44726e-07	8.7482e-07	0.556421	0.15093	-0.168584	-0.0835882	-0.194498	1170	3622	4792	2403	3	1.94347e-06	2.6382e-06	2.62182e-06	2.8278e-06	2.90762e-06	3.058e-06	0.13757	-0.305102	0.135822	0.126836	0.235946	0.276106	0.348853	569	2739	3308	810
EPB41L1	Q9H4G0	10	9.25737e-06	8.76696e-06	9.43153e-06	9.74746e-06	0.207642	0.0387287	-0.0397971	0.0656177	0.113153	2466	1252	3718	1757	10	1.52846e-05	1.78783e-05	1.97343e-05	2.20705e-05	2.01716e-05	2.01631e-05	0.117384	-0.206151	0.019979	0.162479	0.323889	0.194097	0.193487	740	2569	3309	811
CPTP	Q5TA50	2	5.80448e-07	6.15422e-07	6.46334e-07	5.77176e-07	0.765563	-0.0428217	0.0415873	0.112292	-0.050976	4902	4988	9890	5063	2	5.58824e-07	5.87621e-07	6.2419e-07	6.38262e-07	6.69246e-07	6.42559e-07	0.0675074	-0.0788382	-0.00634645	0.0807525	0.112916	0.181305	0.122597	1300	2011	3311	812
SH3KBP1	Q96B97	21	0.000143804	0.000145389	0.000151581	0.000150345	0.0276224	-0.0079263	0.00788299	0.0680526	0.0562493	3512	123	3635	1705	18	8.66405e-05	7.04505e-05	6.80489e-05	8.93475e-05	9.03902e-05	8.9505e-05	0.127664	0.207254	-0.0911768	-0.141215	0.251639	0.268379	0.25418	651	2662	3313	813
PTPN1	P18031	23	2.9628e-05	3.44114e-05	3.03821e-05	3.2941e-05	0.910198	-0.111996	0.103925	-0.0757402	0.0409255	5587	5895	11482	5803	23	8.384e-05	0.000116158	0.000121629	0.00013614	0.000129109	0.000135673	0.149851	-0.354715	0.115666	0.182058	0.344662	0.268164	0.339705	475	2842	3317	814
KRR1	Q13601	14	3.2559e-05	3.5777e-05	3.46201e-05	3.77166e-05	0.46499	-0.069589	0.0663862	0.0189646	0.142555	2784	3044	5828	3001	10	9.4815e-05	0.000150711	0.000155621	0.000174987	0.000177046	0.000172389	0.169093	-0.495981	0.172614	0.21887	0.38808	0.404952	0.366499	328	3002	3330	815
TIMM44	O43615	21	0.000195874	0.000211746	0.000214939	0.000227859	0.23288	-0.0572984	0.0551093	0.0767018	0.160916	1633	1412	3045	1355	19	0.000241104	0.000324727	0.000329765	0.000365744	0.000369878	0.000362637	0.142499	-0.30823	0.121341	0.143554	0.292951	0.309164	0.280641	545	2787	3332	816
GTF2B	Q00403	9	9.98915e-06	1.0573e-05	9.53013e-06	1.00739e-05	0.35326	-0.0415566	0.040393	-0.109422	-0.0293671	3216	2253	5469	2797	8	2.96924e-05	4.36542e-05	4.58182e-05	5.03217e-05	4.88049e-05	5.25929e-05	0.159644	-0.419829	0.136198	0.205995	0.341255	0.297102	0.404943	414	2921	3335	817
RMDN3	Q96TC7	10	2.55842e-05	2.96585e-05	2.81078e-05	3.06075e-05	0.556135	-0.110528	0.10266	0.0251849	0.148103	2576	3619	6195	3219	9	3.37978e-05	4.11278e-05	4.11554e-05	4.26914e-05	4.46566e-05	4.72725e-05	0.11073	-0.195167	0.088015	0.0889845	0.14185	0.206777	0.288903	846	2494	3340	818
ASF1B	Q9NVP2	4	5.94494e-06	6.86399e-06	6.97255e-06	7.02385e-06	0.418802	-0.107415	0.0999686	0.122608	0.133183	1407	2742	4149	2001	3	3.04452e-05	3.26521e-05	3.16223e-05	3.37565e-05	3.66829e-05	4.17366e-05	0.121358	-0.0524877	0.0484763	0.00224278	0.0964645	0.216405	0.402611	731	2611	3342	819
PARVA	Q9NVD7	7	1.11224e-05	1.26738e-05	1.26012e-05	1.29954e-05	0.445512	-0.0972631	0.091118	0.0828349	0.127274	1994	2927	4921	2475	8	2.45384e-05	3.09249e-05	3.063e-05	3.24628e-05	3.55469e-05	3.33433e-05	0.119457	-0.225897	0.10783	0.094007	0.177847	0.308786	0.216459	751	2592	3343	820
TIAL1	Q01085	15	0.000214885	0.000234022	0.000217614	0.000227691	0.887163	-0.062851	0.0602268	-0.0446494	0.020656	5837	5753	11590	5855	15	0.000259476	0.00033394	0.000307918	0.000357333	0.000352811	0.00035743	0.125625	-0.211498	0.152488	0.035448	0.250169	0.231798	0.250563	706	2640	3346	821
PGPEP1	Q9NXJ5	3	2.35796e-06	2.59978e-06	2.61043e-06	2.82755e-06	0.278896	-0.0721418	0.0687055	0.0746047	0.189869	1309	1734	3043	1350	3	4.0492e-06	4.55904e-06	4.66628e-06	4.99404e-06	4.70799e-06	5.24875e-06	0.088345	-0.12799	0.043105	0.0766486	0.174583	0.0894871	0.246349	1100	2249	3349	822
KLC1	Q07866	27	0.000129895	0.000140591	0.000139661	0.000142401	0.46849	-0.0582101	0.0559522	0.0463735	0.0744101	3589	3074	6663	3480	29	0.000159031	0.00017102	0.000170071	0.000176557	0.000182465	0.000181217	0.0554653	-0.0680108	0.0368462	0.0288221	0.082817	0.130302	0.120401	1517	1835	3352	823
EIF3H	O15372	21	0.000165656	0.000208473	0.000190572	0.000198817	0.782509	-0.175343	0.156323	0.026797	0.0879071	3728	5080	8808	4516	27	0.000369433	0.000500211	0.00050303	0.000551633	0.000552866	0.000573772	0.143659	-0.308641	0.128582	0.13669	0.269753	0.272976	0.326522	557	2799	3356	824
HBS1L	Q9Y450	19	7.74653e-05	7.90364e-05	7.96015e-05	8.11395e-05	0.193707	-0.014557	0.0144116	0.0246887	0.0522983	4564	1159	5723	2944	20	9.76138e-05	0.000117668	0.000125788	0.000129422	0.00013598	0.000137279	0.124427	-0.219948	0.0496129	0.145894	0.186983	0.25829	0.272002	724	2632	3356	824
STXBP3	O00186	5	6.39242e-06	7.32443e-06	6.963e-06	6.65863e-06	0.936183	-0.101516	0.0948396	0.0218327	-0.0426508	5908	6048	11956	6013	5	1.06289e-05	1.31625e-05	1.34315e-05	1.41989e-05	1.47654e-05	1.49269e-05	0.123215	-0.223238	0.0852092	0.114391	0.194551	0.250991	0.266692	736	2621	3357	826
RPL27	P61353	14	0.00011749	0.000121639	0.000114712	0.000104327	0.275561	-0.0252537	0.0248193	-0.0597726	-0.196674	1400	1718	3118	1402	11	9.2928e-05	0.000115566	0.000119569	0.000126025	0.000125382	0.000136024	0.125788	-0.234824	0.0797105	0.128829	0.204704	0.197316	0.314856	726	2641	3367	827
CEBPZ	Q03701	17	2.1405e-05	2.35387e-05	2.25021e-05	2.57977e-05	0.49538	-0.0701717	0.0669163	0.00194009	0.199124	2114	3234	5348	2732	15	6.74816e-05	7.7502e-05	7.85909e-05	8.34981e-05	8.77322e-05	8.14531e-05	0.092669	-0.143227	0.0565123	0.0766413	0.164021	0.235384	0.128248	1065	2303	3368	828
BRIX1	Q8TDN6	17	5.71902e-05	6.0222e-05	5.82228e-05	6.1039e-05	0.698839	-0.0377423	0.03678	-0.0119261	0.0562207	5336	4581	9917	5070	14	0.000184939	0.000255686	0.000264186	0.000287946	0.000287157	0.000297826	0.153068	-0.345225	0.122101	0.169279	0.293524	0.289567	0.342194	505	2864	3369	829
CHMP7	Q8WUX9	7	2.45022e-06	2.60875e-06	2.85577e-06	2.98857e-06	0.0659101	-0.0459334	0.044516	0.175038	0.240613	410	335	745	191	6	7.86586e-06	1.13494e-05	1.19802e-05	1.24463e-05	1.32694e-05	1.35848e-05	0.162123	-0.402698	0.126238	0.204283	0.259346	0.351728	0.385624	441	2941	3382	830
RDH11	Q8TC12	5	1.85442e-05	2.2173e-05	1.9398e-05	2.12353e-05	0.985976	-0.134673	0.123168	-0.0697311	0.0608287	6209	6327	12536	6281	5	3.20887e-05	3.80207e-05	3.65357e-05	4.17257e-05	3.73834e-05	4.3071e-05	0.104575	-0.147718	0.097	0.0395252	0.231153	0.0726148	0.276933	959	2425	3384	831
ABCA13	Q86UQ4	3	2.04302e-05	2.14307e-05	2.14875e-05	2.14478e-05	0.477143	-0.0349004	0.034076	0.037897	0.0352249	4648	3131	7779	4027	3	2.88082e-05	4.15678e-05	4.27221e-05	4.63661e-05	4.90986e-05	4.63262e-05	0.160359	-0.388058	0.140926	0.180441	0.298532	0.381142	0.297288	457	2929	3386	832
IDI1	Q13907	8	8.00003e-05	9.37578e-05	8.51358e-05	8.93617e-05	0.966287	-0.119003	0.10993	-0.029243	0.0406472	6140	6232	12372	6205	2	1.33523e-05	1.46965e-05	1.49586e-05	1.53715e-05	1.58135e-05	1.77654e-05	0.09882	-0.102532	0.0358489	0.0613526	0.100641	0.141532	0.309445	1013	2374	3387	833
PLEC	Q15149	360	0.00107274	0.00118531	0.00118443	0.0012448	0.344835	-0.0737772	0.0701872	0.0691182	0.140843	1995	2193	4188	2023	301	0.00321771	0.00439732	0.00452038	0.0049937	0.0049208	0.00502499	0.15252	-0.330155	0.120435	0.160257	0.303923	0.282705	0.312933	527	2862	3389	834
PROCR	Q9UNN8	3	3.97973e-05	4.25545e-05	4.42258e-05	4.51681e-05	0.210489	-0.0491286	0.0475105	0.103087	0.133503	1645	1267	2912	1252	2	2.15116e-05	1.89258e-05	1.84894e-05	2.06276e-05	2.28741e-05	2.45693e-05	0.111127	0.131155	-0.0536061	-0.087266	0.0706171	0.219753	0.322894	899	2498	3397	835
CFAP36	Q96G28	3	4.0839e-06	4.82852e-06	4.545e-06	4.4176e-06	0.95731	-0.125868	0.115763	0.0284642	-0.0125537	6035	6174	12209	6141	4	2.12611e-06	2.37533e-06	2.51126e-06	2.50617e-06	2.78098e-06	2.65095e-06	0.0965901	-0.136792	0.0231208	0.103404	0.10048	0.250588	0.181503	1051	2347	3398	836
NOP16	Q9Y3C1	12	5.00239e-05	5.25958e-05	5.01467e-05	4.78361e-05	0.313161	-0.0366189	0.0357124	-0.0330816	-0.101135	3305	1979	5284	2705	9	5.53208e-05	6.03316e-05	7.05572e-05	7.37184e-05	7.43596e-05	7.11755e-05	0.127557	-0.166071	-0.0409784	0.1849	0.248132	0.260626	0.197488	746	2660	3406	837
PCBP4	P57723	4	2.60216e-05	2.69857e-05	2.26984e-05	2.67442e-05	0.5368	-0.0264816	0.0260043	-0.223601	0.0130369	1979	3501	5480	2802	3	4.23987e-05	5.45382e-05	5.28814e-05	6.07467e-05	5.81193e-05	5.83744e-05	0.132133	-0.23616	0.127088	0.0825808	0.282628	0.218839	0.225156	713	2693	3406	837
CDK5RAP2	Q96SN8	8	6.18204e-06	7.23631e-06	6.57232e-06	6.69068e-06	0.906981	-0.118053	0.109119	-0.0297336	-0.00398343	5620	5876	11496	5810	6	1.01829e-05	1.43748e-05	1.47715e-05	1.57646e-05	1.6333e-05	1.67467e-05	0.158999	-0.364493	0.132903	0.17218	0.266051	0.317154	0.353236	495	2914	3409	839
NUCKS1	Q9H1E3	11	0.000500196	0.00047234	0.000525322	0.000513271	0.217928	0.0407426	-0.0419267	0.111451	0.07797	2287	1323	3610	1691	2	6.9365e-07	6.71246e-07	8.14038e-07	8.06042e-07	9.38247e-07	8.04007e-07	0.121286	-0.0663797	-0.113747	0.164508	0.150267	0.369379	0.14662	800	2609	3409	839
NDEL1	Q9GZM8	2	1.26032e-06	1.33539e-06	1.2544e-06	1.36787e-06	0.865621	-0.0423421	0.0411347	-0.0491251	0.0758016	5773	5618	11391	5767	2	8.2316e-07	1.22379e-06	1.3581e-06	1.37912e-06	1.54057e-06	1.45706e-06	0.173937	-0.463467	0.108644	0.258874	0.281036	0.440752	0.360345	378	3038	3416	841
RBM39	Q14498	20	4.83166e-05	5.3741e-05	5.15205e-05	5.54829e-05	0.544302	-0.0787933	0.0747119	0.0138334	0.120731	3298	3552	6850	3567	15	0.000129008	0.000167059	0.00017109	0.000184153	0.000192239	0.000183932	0.141496	-0.271485	0.101411	0.135813	0.241963	0.303955	0.240232	640	2778	3418	842
SHOC2	Q9UQ13	6	7.42571e-06	8.66806e-06	7.97178e-06	9.12313e-06	0.614689	-0.115902	0.107279	-0.0135287	0.181098	2675	4009	6684	3493	5	1.08301e-05	1.28055e-05	1.27964e-05	1.34634e-05	1.4073e-05	1.40777e-05	0.108659	-0.165194	0.0765148	0.0754971	0.148803	0.212684	0.21317	971	2465	3436	843
VPS37B	Q9H9H4	3	3.73414e-06	4.09915e-06	4.40974e-06	4.41728e-06	0.223971	-0.0688412	0.0657054	0.171074	0.173538	722	1348	2070	775	3	9.83503e-06	1.43386e-05	1.40332e-05	1.49961e-05	1.64462e-05	1.59631e-05	0.161216	-0.372865	0.171033	0.139978	0.235722	0.368891	0.325871	502	2935	3437	844
CTAGE1	Q96RT6	7	9.04831e-06	1.23666e-05	1.13906e-05	1.17802e-05	0.690054	-0.242893	0.207832	0.0892297	0.137751	1767	4524	6291	3284	7	2.07114e-05	2.74469e-05	2.94344e-05	2.97507e-05	3.20836e-05	3.28109e-05	0.15379	-0.320531	0.085682	0.186546	0.201965	0.310877	0.343215	575	2868	3443	845
DNAJB11	Q9UBS4	20	0.000266431	0.000321867	0.00029822	0.000302429	0.860526	-0.142785	0.129917	0.0198265	0.0400459	4942	5584	10526	5373	19	0.000237644	0.000199444	0.000199492	0.000235398	0.000252997	0.000244277	0.113994	0.163422	-0.0893936	-0.0890499	0.149726	0.253742	0.203141	912	2535	3447	846
BOP1	Q14137	20	4.80219e-05	5.30071e-05	5.11977e-05	5.4394e-05	0.533441	-0.0730051	0.0694881	0.0193807	0.106749	3474	3482	6956	3626	23	0.000179157	0.000238325	0.000241703	0.000251768	0.000268552	0.000273746	0.147387	-0.294497	0.117209	0.137515	0.196376	0.289482	0.317118	624	2826	3450	847
PLEKHO2	Q8TD55	4	9.07547e-06	8.80258e-06	9.57678e-06	9.31235e-06	0.117097	0.0218553	-0.0221915	0.0994233	0.0590278	2841	636	3477	1612	4	1.06e-05	1.01822e-05	1.11756e-05	1.12236e-05	1.18782e-05	1.15886e-05	0.0667879	-0.00714308	-0.0651573	0.0691493	0.0753267	0.157105	0.121496	1457	2002	3459	848
MANF	P55145	14	7.58947e-05	7.37022e-05	8.28462e-05	8.77664e-05	0.104578	0.0209903	-0.0213002	0.147427	0.230661	541	562	1103	322	11	7.03132e-05	8.39782e-05	8.34743e-05	8.9448e-05	8.91403e-05	9.36921e-05	0.112363	-0.172711	0.0835085	0.0748263	0.174543	0.169572	0.241422	946	2517	3463	849
LRIF1	Q5T3J3	6	5.72153e-06	5.8101e-06	6.81521e-06	6.46959e-06	0.106601	-0.0111233	0.0110382	0.241234	0.16615	437	578	1015	281	5	8.40248e-06	1.01036e-05	1.10472e-05	1.11539e-05	1.22043e-05	1.15121e-05	0.136321	-0.229468	0.0365124	0.165326	0.179192	0.309032	0.224796	735	2729	3464	850
DPP9	Q86TI2	12	5.23194e-05	5.37304e-05	5.55163e-05	5.83032e-05	0.172917	-0.0193245	0.0190691	0.0662411	0.136906	2082	1003	3085	1382	14	8.37089e-05	8.97024e-05	9.058e-05	9.37877e-05	9.31834e-05	0.000100352	0.0693334	-0.0720752	0.0276902	0.0417371	0.0919428	0.0826175	0.189546	1431	2036	3467	851
ACBD3	Q9H3P7	13	7.39326e-05	7.48499e-05	7.53337e-05	7.91339e-05	0.365105	-0.00892218	0.00886734	0.0181624	0.0891641	3885	2347	6232	3248	11	8.68178e-05	0.000106016	0.000112256	0.000114493	0.000124833	0.000118781	0.13451	-0.228209	0.060013	0.142519	0.170983	0.29573	0.224028	764	2711	3475	852
PEF1	Q9UBV8	2	4.06152e-05	4.85249e-05	4.49694e-05	4.77387e-05	0.732309	-0.134056	0.122651	0.0128703	0.099085	3788	4782	8570	4407	2	3.16256e-05	3.46656e-05	3.36657e-05	3.56354e-05	3.67768e-05	4.16912e-05	0.109929	-0.0752507	0.057161	0.0149358	0.0969651	0.142452	0.323398	993	2483	3476	853
SYF2	O95926	7	1.98967e-05	1.99372e-05	2.10619e-05	2.06816e-05	0.121806	-0.00146631	0.00146482	0.0806366	0.0543501	3290	662	3952	1894	6	2.2517e-05	2.18665e-05	2.14546e-05	2.27525e-05	2.42063e-05	2.51035e-05	0.0762868	0.0370547	-0.00523915	-0.0326722	0.0520666	0.141421	0.193928	1373	2114	3487	854
NAA35	Q5VZE5	11	2.20644e-05	2.57659e-05	2.60428e-05	2.92203e-05	0.269798	-0.116204	0.107538	0.122959	0.289048	423	1675	2098	796	13	3.28777e-05	4.37148e-05	4.37282e-05	4.68694e-05	4.73249e-05	5.00591e-05	0.150235	-0.286741	0.124271	0.124713	0.224794	0.238747	0.319782	642	2846	3488	855
ANKLE2	Q86XL3	15	6.26955e-06	5.64874e-06	6.29673e-06	6.10974e-06	0.572889	0.0732559	-0.0771755	0.0794969	0.0360048	3712	3734	7446	3887	11	1.44323e-05	1.86748e-05	1.9575e-05	2.11393e-05	2.15271e-05	2.06213e-05	0.152233	-0.28305	0.0887411	0.156664	0.267575	0.293803	0.231783	634	2861	3495	857
GTPBP1	O00178	7	1.21153e-05	1.39136e-05	1.25216e-05	1.3168e-05	0.883376	-0.103286	0.0963832	-0.0556942	0.0169164	5481	5727	11208	5687	8	2.37971e-05	3.17116e-05	3.11657e-05	3.30355e-05	3.57961e-05	3.47432e-05	0.14857	-0.279856	0.134369	0.109313	0.193373	0.309157	0.266085	662	2834	3496	858
ECSIT	Q9BQ95	6	7.09146e-06	8.19869e-06	7.83484e-06	7.69425e-06	0.864896	-0.108449	0.100863	0.0353725	0.00924935	5328	5611	10939	5559	5	7.16382e-06	8.51332e-06	9.6071e-06	9.10318e-06	1.09564e-05	1.00884e-05	0.146649	-0.234476	0.0145183	0.188897	0.111167	0.378493	0.259415	682	2820	3502	860
IRF2	P14316	2	1.28567e-06	1.25628e-06	1.33062e-06	1.41897e-06	0.231124	0.0165852	-0.0167781	0.0661566	0.158906	1795	1402	3197	1444	2	3.27405e-06	4.02322e-06	4.29852e-06	4.14488e-06	4.71322e-06	4.85454e-06	0.140949	-0.239492	0.057785	0.153273	0.100766	0.286146	0.328769	730	2772	3502	860
ZC3H15	Q8WU90	22	0.000331002	0.000362589	0.000335372	0.000341794	0.694703	-0.0672467	0.0642513	-0.0483223	-0.0209598	4724	4562	9286	4740	20	0.000231404	0.000278004	0.000275243	0.000293723	0.000295017	0.000309903	0.116223	-0.176674	0.0880172	0.0736163	0.167368	0.173709	0.24473	944	2558	3502	860
NOP53	Q9NZM5	9	2.29938e-05	2.41628e-05	2.37189e-05	2.53429e-05	0.450049	-0.0362128	0.0353261	0.00857829	0.104121	3776	2953	6729	3506	8	5.9537e-05	8.76446e-05	8.48115e-05	9.56893e-05	9.26464e-05	9.92072e-05	0.169218	-0.377262	0.180617	0.133213	0.307311	0.260687	0.359398	504	3003	3507	863
NECTIN2	Q92692	5	4.46235e-05	4.3965e-05	4.67251e-05	4.37682e-05	0.634812	0.0106846	-0.0107644	0.0770785	-0.0172349	4943	4130	9073	4642	7	4.89329e-05	4.63306e-05	4.47586e-05	4.97172e-05	5.10586e-05	5.72665e-05	0.105527	0.0681845	-0.010655	-0.0604549	0.0911238	0.129533	0.295071	1090	2433	3523	864
MAGOH	P61326	12	3.76452e-05	3.84784e-05	3.90236e-05	3.9343e-05	0.193723	-0.0158784	0.0157055	0.0360017	0.0477644	4424	1160	5584	2864	12	7.7596e-05	0.000111631	0.000112936	0.000121846	0.000118631	0.000132237	0.169544	-0.376306	0.148372	0.165139	0.274702	0.236119	0.39277	519	3005	3524	866
NF2	P35240	4	3.71762e-06	4.62043e-06	4.11149e-06	4.53e-06	0.799295	-0.165331	0.148318	-0.0200484	0.119799	4050	5204	9254	4724	4	4.16372e-06	4.2571e-06	4.54558e-06	4.44481e-06	5.14752e-06	5.10948e-06	0.109886	-0.0538695	-0.021872	0.0727193	0.0403775	0.252134	0.241433	1044	2482	3526	867
MFAP1	P55081	20	0.000165856	0.000183167	0.00019123	0.000187295	0.327353	-0.0733911	0.0698377	0.131984	0.101989	1682	2071	3753	1773	10	9.67117e-05	8.67033e-05	9.55337e-05	0.000100353	0.000103564	0.000103024	0.0867727	0.0567258	-0.100879	0.0390438	0.110045	0.155483	0.14795	1308	2221	3529	868
DDX21	Q9NR30	55	0.000132077	0.000125571	0.000134159	0.000139633	0.201692	0.0359781	-0.0368983	0.0585484	0.116241	2552	1219	3771	1786	40	0.000385845	0.00053029	0.000549876	0.000598297	0.000602004	0.000596296	0.166713	-0.34084	0.117921	0.170244	0.292001	0.300913	0.287167	548	2987	3535	869
RAE1	P78406	16	7.14079e-05	8.52462e-05	7.47588e-05	8.02289e-05	0.925558	-0.133427	0.122125	-0.0672663	0.034612	5646	5986	11632	5864	18	0.000120957	0.000152718	0.000150099	0.000160804	0.000162112	0.000171341	0.136987	-0.223839	0.112536	0.0875839	0.186968	0.198661	0.278542	803	2733	3536	870
MLKL	Q8NB16	2	1.764e-06	1.70171e-06	1.83203e-06	1.8062e-06	0.183842	0.0256985	-0.0261646	0.0802883	0.0598063	3180	1081	4261	2077	3	3.92047e-06	3.86099e-06	3.87887e-06	4.03991e-06	4.25376e-06	4.09197e-06	0.0554496	0.0124537	-0.00960459	-0.00293795	0.0557484	0.130165	0.074221	1706	1834	3540	871
RPS19BP1	Q86WX3	6	1.32684e-05	1.29375e-05	1.3902e-05	1.39918e-05	0.104212	0.018107	-0.0183371	0.0854055	0.0946875	2448	558	3006	1321	4	1.73939e-05	2.58415e-05	2.71808e-05	2.83115e-05	3.12571e-05	2.88506e-05	0.181976	-0.432362	0.138743	0.211644	0.270444	0.413241	0.297656	452	3095	3547	872
PSMD7	P51665	16	0.000233328	0.000228615	0.000225355	0.000216749	0.216182	0.0146451	-0.0147952	-0.0355165	-0.0916904	3452	1315	4767	2390	16	0.000163599	0.000145345	0.000145998	0.000167753	0.000172938	0.000163579	0.0937342	0.109442	-0.061236	-0.0547724	0.145619	0.189537	0.109262	1234	2315	3549	873
CBLL1	Q75N03	3	3.02128e-06	2.98768e-06	3.23137e-06	2.92228e-06	0.721292	0.00804449	-0.0080896	0.105029	-0.0400225	4816	4717	9533	4869	3	7.6579e-06	9.00987e-06	9.58776e-06	9.59513e-06	1.05956e-05	1.01082e-05	0.127392	-0.192639	0.04192	0.131607	0.132716	0.275804	0.207869	892	2659	3551	874
SRRM2	Q9UQ35	41	0.000158853	0.000183973	0.000185097	0.000176532	0.588731	-0.109788	0.10202	0.110805	0.0424507	2950	3836	6786	3532	46	0.000309405	0.000353326	0.000382968	0.000392662	0.000395689	0.00041385	0.124574	-0.171936	0.0195679	0.135789	0.171855	0.182934	0.247673	920	2633	3553	875
NFYA	P23511	4	2.51727e-06	2.5967e-06	2.63976e-06	2.74629e-06	0.187458	-0.0225828	0.0222347	0.0459646	0.10304	3019	1117	4136	1995	3	1.98398e-06	1.89431e-06	1.96436e-06	2.01767e-06	2.03303e-06	2.09282e-06	0.0494939	0.0267357	-0.0399853	0.0123979	0.0510297	0.0619707	0.103788	1834	1727	3561	876
NUP35	Q8NFH5	6	2.62484e-05	2.76604e-05	2.84462e-05	2.85499e-05	0.27162	-0.0382917	0.0373016	0.077715	0.0829657	2798	1690	4488	2219	7	3.0854e-05	3.66336e-05	3.80507e-05	3.99214e-05	4.17452e-05	3.99264e-05	0.127082	-0.189275	0.0584339	0.113192	0.182429	0.246878	0.182612	904	2657	3561	876
PATJ	Q8NI35	13	6.2348e-06	6.93491e-06	6.62577e-06	6.59734e-06	0.951549	-0.0788082	0.0747253	0.00893621	0.00273218	6133	6139	12272	6165	16	1.03302e-05	1.20232e-05	1.25461e-05	1.25147e-05	1.37344e-05	1.35546e-05	0.118717	-0.17138	0.0475772	0.108999	0.105381	0.239549	0.22054	987	2582	3569	878
SGTB	Q96EQ0	3	5.05447e-07	4.87362e-07	4.74462e-07	4.1401e-07	0.317563	0.0260439	-0.0265227	-0.0652252	-0.26185	820	2010	2830	1197	2	1.08378e-06	6.94634e-07	8.86376e-07	1.1232e-06	1.3024e-06	9.58126e-07	0.186435	0.287012	-0.354734	-0.00306829	0.338554	0.552111	0.109229	439	3132	3571	879
SUPT6H	Q7KZ85	40	6.1314e-05	7.02779e-05	6.38648e-05	6.53613e-05	0.836097	-0.101782	0.0950721	-0.0429792	-0.00956378	5139	5438	10577	5401	40	0.000126431	0.000163138	0.000167003	0.000176232	0.000181969	0.000183638	0.155395	-0.267529	0.100215	0.133992	0.2116	0.257816	0.270988	695	2880	3575	880
THG1L	Q9NWX6	9	4.20653e-05	4.17802e-05	4.11055e-05	4.22121e-05	0.717197	0.00489759	-0.00491428	-0.0284016	0.00992538	5966	4691	10657	5434	6	3.23867e-05	3.24618e-05	3.2083e-05	2.99559e-05	3.01342e-05	3.01826e-05	0.000299322	0.00339846	0.00673889	-0.010193	-0.109161	-0.1006	-0.0982852	3456	123	3579	881
TTC4	O95801	14	2.16866e-05	2.20904e-05	2.17425e-05	2.34926e-05	0.555065	-0.0133672	0.0132445	-0.00965729	0.102035	4229	3610	7839	4059	14	3.45092e-05	4.6339e-05	4.84267e-05	5.08324e-05	5.24793e-05	5.33522e-05	0.16639	-0.320426	0.104818	0.168395	0.238341	0.284341	0.30814	604	2982	3586	882
SMG1	Q96Q15	15	6.92553e-06	7.16306e-06	6.92603e-06	7.30227e-06	0.78799	-0.0245309	0.0241208	-0.0244264	0.0518905	5749	5124	10873	5531	15	2.31132e-05	2.80789e-05	2.97723e-05	3.1072e-05	3.13357e-05	3.22919e-05	0.144853	-0.223604	0.0571594	0.141644	0.20329	0.215481	0.258847	780	2807	3587	883
TOMM70	O94826	30	0.000184704	0.000202084	0.000190715	0.000204306	0.746701	-0.0663272	0.0634114	-0.0201255	0.0791876	4961	4876	9837	5036	28	0.00032765	0.000423424	0.000450943	0.000472282	0.000494634	0.000473929	0.162673	-0.290268	0.07968	0.170523	0.237226	0.303937	0.242246	641	2948	3589	884
RBM28	Q9NW13	26	3.06039e-05	3.33251e-05	3.15412e-05	3.21123e-05	0.936118	-0.0627544	0.0601381	-0.0192325	0.00665557	6109	6047	12156	6110	22	0.000113654	0.000160398	0.00016492	0.000178866	0.000181064	0.000179197	0.178317	-0.364521	0.132491	0.172601	0.289713	0.307332	0.292376	539	3063	3602	885
EIF3J	O75822	11	0.0001236	0.00013943	0.000136198	0.000140617	0.539875	-0.0895477	0.0843128	0.0504821	0.0965485	3054	3514	6568	3433	10	0.000109398	9.64801e-05	0.000105034	0.000109204	0.000133926	0.000117418	0.136514	0.0780397	-0.103239	0.0193128	0.07548	0.369889	0.180112	876	2730	3606	886
GPATCH11	Q8N954	2	2.62489e-06	2.57933e-06	2.9367e-06	2.66243e-06	0.381538	0.012573	-0.0126836	0.174517	0.0330637	2035	2478	4513	2229	3	3.80156e-06	3.69491e-06	3.79007e-06	3.84542e-06	3.95784e-06	3.89529e-06	0.0429779	0.0150238	-0.0260302	0.010655	0.0315724	0.0731452	0.0501609	2005	1603	3608	887
EIF4G1	Q04637	58	0.000246655	0.000281096	0.000270937	0.000288009	0.527864	-0.0973607	0.0912036	0.0380987	0.126255	2730	3444	6174	3209	44	0.000432159	0.000540414	0.000579717	0.000579292	0.000645979	0.000608148	0.155564	-0.259802	0.0627008	0.163986	0.162929	0.320123	0.233058	727	2884	3611	888
PNN	Q9H307	28	7.87561e-05	8.90281e-05	8.72435e-05	9.35086e-05	0.413307	-0.0911435	0.085726	0.0565125	0.156563	1949	2701	4650	2310	25	0.000149973	0.000205117	0.000210896	0.000228941	0.00023121	0.000227215	0.172123	-0.3311	0.120641	0.16073	0.279174	0.293401	0.268251	587	3028	3615	889
MAGED2	Q9UNF1	17	9.44923e-06	1.06607e-05	1.07675e-05	1.10816e-05	0.376651	-0.0896383	0.0843931	0.0987818	0.14026	1603	2436	4039	1945	13	3.37188e-05	5.00845e-05	5.22997e-05	5.68029e-05	5.5633e-05	5.7948e-05	0.189027	-0.428112	0.142699	0.205139	0.3243	0.294278	0.353096	461	3156	3617	890
TBC1D2	Q9BYX2	4	3.03379e-06	3.69292e-06	3.20166e-06	3.10269e-06	0.636689	-0.148781	0.134862	-0.0710832	-0.116384	2322	4139	6461	3368	6	8.26263e-06	9.33183e-06	1.0053e-05	1.10706e-05	1.1522e-05	9.50869e-06	0.139438	-0.157512	0.0180467	0.125443	0.264551	0.322211	0.0451335	860	2757	3617	890
WDR12	Q9GZL7	14	5.81459e-05	6.9663e-05	6.68601e-05	6.76492e-05	0.664481	-0.136239	0.124477	0.0652284	0.0821553	3045	4325	7370	3836	16	0.000106181	0.00013979	0.000142525	0.000150878	0.000157444	0.000154934	0.16348	-0.286414	0.110325	0.138278	0.220439	0.281903	0.258718	672	2954	3626	892
PDLIM2	Q96JY6	9	2.84534e-05	3.03493e-05	3.23649e-05	3.17553e-05	0.192601	-0.0472803	0.0457798	0.138545	0.111113	1472	1150	2622	1084	7	3.35899e-05	3.5161e-05	3.50912e-05	3.68732e-05	3.78162e-05	4.24794e-05	0.114652	-0.0433278	0.0226188	0.0197508	0.0912143	0.127648	0.295406	1092	2542	3634	893
PPP6R1	Q9UPN7	13	1.6435e-05	1.74723e-05	1.75947e-05	1.75456e-05	0.444944	-0.0448231	0.0434724	0.0535432	0.0495089	3980	2921	6901	3590	14	1.83864e-05	1.74961e-05	1.72181e-05	1.82985e-05	1.94631e-05	2.04082e-05	0.0906123	0.0548737	-0.0167349	-0.0398374	0.0479602	0.136975	0.205382	1364	2281	3645	894
ARHGAP17	Q68EM7	4	1.61602e-06	1.33985e-06	1.6015e-06	1.79023e-06	0.336633	0.128859	-0.141507	0.11584	0.276563	484	2131	2615	1079	2	3.4594e-06	5.53239e-06	5.58012e-06	6.44141e-06	6.3346e-06	5.70739e-06	0.195798	-0.489634	0.187747	0.200142	0.407222	0.383098	0.232677	424	3222	3646	895
NOTCH3	Q9UM47	9	4.21313e-06	5.10583e-06	4.1755e-06	4.64154e-06	0.681198	-0.145278	0.131977	-0.158221	-0.00556535	2740	4447	7187	3747	9	1.00838e-05	1.54836e-05	1.57022e-05	1.81211e-05	1.59015e-05	1.76047e-05	0.192772	-0.448073	0.170623	0.190848	0.397548	0.209042	0.355838	465	3188	3653	897
IGBP1	P78318	8	1.66405e-05	1.71204e-05	1.74895e-05	1.77903e-05	0.138233	-0.0206557	0.0203642	0.0511346	0.0757362	3460	774	4234	2059	8	2.21001e-05	2.34639e-05	2.36103e-05	2.37783e-05	2.50834e-05	2.51844e-05	0.070017	-0.0612186	0.0251677	0.0341422	0.044372	0.12146	0.127254	1611	2046	3657	898
RBMS2	Q15434	2	1.71491e-06	1.99769e-06	1.604e-06	1.98237e-06	0.816072	-0.114296	0.105902	-0.210757	0.0947918	3700	5312	9012	4606	2	5.59215e-06	8.91558e-06	8.98215e-06	9.81218e-06	9.8163e-06	1.02031e-05	0.198083	-0.485602	0.187324	0.198056	0.32557	0.326175	0.381936	420	3245	3665	899
EIF3E	P60228	29	9.19186e-05	0.000109167	0.000102694	0.000107882	0.680129	-0.12938	0.118726	0.0305445	0.101642	3340	4441	7781	4028	27	0.000267385	0.00037808	0.000391652	0.000420097	0.000424264	0.000426862	0.185571	-0.370625	0.129148	0.180027	0.281177	0.295418	0.304224	547	3124	3671	900
PPP2R5E	Q16537	4	3.03828e-06	2.94231e-06	3.13694e-06	3.06774e-06	0.211223	0.0229669	-0.0233384	0.0690665	0.0368893	3907	1271	5178	2636	5	1.75846e-05	1.89768e-05	1.91201e-05	1.97802e-05	2.08143e-05	1.95438e-05	0.0798295	-0.0779244	0.0320011	0.0428558	0.0918206	0.165338	0.0744738	1524	2148	3672	901
CUX1	P39880	4	2.01992e-06	2.62607e-06	2.32577e-06	2.47939e-06	0.837548	-0.201686	0.176918	0.00172291	0.0940017	4147	5451	9598	4909	4	4.48709e-06	5.61111e-06	5.60781e-06	6.13761e-06	6.08366e-06	6.02581e-06	0.150892	-0.222502	0.100004	0.0991556	0.229395	0.216659	0.202873	828	2851	3679	902
OSBPL10	Q9BXB5	5	1.20457e-06	1.34142e-06	1.31717e-06	1.39013e-06	0.435057	-0.0797086	0.0755343	0.0492178	0.126994	2515	2846	5361	2741	3	3.04151e-06	4.5967e-06	4.35523e-06	4.65524e-06	4.70476e-06	5.40456e-06	0.187672	-0.394423	0.201387	0.123538	0.219645	0.234911	0.434965	538	3143	3681	903
WASF1	Q92558	2	2.69408e-06	2.82108e-06	3.17369e-06	3.06083e-06	0.0527564	-0.0336095	0.0328444	0.202759	0.150519	679	262	941	259	2	3.12786e-06	3.39564e-06	3.46232e-06	3.55546e-06	3.70765e-06	3.59149e-06	0.0881286	-0.0897418	0.0287643	0.0568209	0.0951164	0.155588	0.109665	1442	2241	3683	904
HACD2	Q6Y1H2	4	4.66231e-05	4.31709e-05	4.33175e-05	4.27778e-05	0.475348	0.0544259	-0.0565599	-0.0516681	-0.0697585	3576	3119	6695	3496	4	4.10225e-05	4.65396e-05	4.38276e-05	4.84004e-05	4.84556e-05	4.81618e-05	0.10362	-0.0944029	0.0876417	0.00102172	0.144202	0.145846	0.137071	1270	2418	3688	905
ZCCHC9	Q8N567	6	3.50897e-06	3.48165e-06	3.42922e-06	3.43727e-06	0.115458	0.00562672	-0.00564875	-0.0275412	-0.0241588	5160	626	5786	2980	5	6.24014e-06	7.83455e-06	7.76276e-06	7.78281e-06	8.64773e-06	8.87045e-06	0.147099	-0.222192	0.106081	0.0927993	0.0965207	0.248551	0.285237	867	2821	3688	905
RPL22	P35268	13	8.94426e-05	9.72016e-05	8.78363e-05	9.42232e-05	0.694442	-0.0612572	0.0587618	-0.0874013	0.0138633	4639	4559	9198	4702	9	0.000178237	0.000255058	0.000266239	0.000277605	0.000262635	0.000320949	0.187906	-0.387635	0.129393	0.19129	0.251602	0.171628	0.460911	543	3147	3690	907
ALDH18A1	P54886	36	0.000491433	0.000469552	0.000459153	0.000479052	0.522328	0.032481	-0.0332292	-0.0655398	-0.00433235	4712	3398	8110	4190	36	0.000520214	0.000508901	0.000512046	0.000491446	0.000489306	0.000483444	0.00479832	0.0181212	-0.0135975	-0.00470947	-0.0639512	-0.0702472	-0.0876353	3187	516	3703	908
SIX4	Q9UIU6	3	7.0815e-07	9.18541e-07	8.12189e-07	7.90391e-07	0.927442	-0.199813	0.175476	-0.00205439	-0.0413021	5354	5996	11350	5750	3	2.03903e-06	2.20009e-06	2.16785e-06	2.22014e-06	2.28569e-06	2.37225e-06	0.0769389	-0.0667973	0.0428823	0.0215862	0.0559739	0.0979544	0.15158	1591	2120	3711	909
EPB41L2	O43491	48	0.00039538	0.000423514	0.000404373	0.00042732	0.759336	-0.0504379	0.048734	-0.0179918	0.0616391	5344	4950	10294	5265	43	0.000329451	0.000337323	0.000343775	0.00034527	0.000363812	0.000370885	0.0739597	-0.0320415	0.00202542	0.0293607	0.0356189	0.111087	0.138867	1627	2085	3712	910
HELZ	P42694	10	5.90233e-06	5.80568e-06	5.71026e-06	5.88257e-06	0.632399	0.011861	-0.0119594	-0.0358676	0.0070223	5719	4113	9832	5035	11	1.12373e-05	1.19264e-05	1.22625e-05	1.25581e-05	1.24788e-05	1.3038e-05	0.079917	-0.0715599	0.0143055	0.0543989	0.088756	0.0796212	0.142862	1571	2150	3721	911
TBCB	Q99426	13	9.00126e-05	0.000108847	0.00010271	9.79679e-05	0.939215	-0.143548	0.130548	0.0468322	-0.0213658	5799	6069	11868	5967	12	0.000143368	0.000186153	0.000193171	0.000196394	0.000201705	0.000219454	0.168297	-0.281277	0.0954883	0.148883	0.172754	0.211248	0.332921	725	2998	3723	912
AGO3	Q9H9G7	3	9.50778e-06	1.0812e-05	1.15869e-05	1.30546e-05	0.160445	-0.095705	0.0897492	0.189606	0.361672	169	923	1092	318	2	1.67066e-06	2.45821e-06	2.48704e-06	2.66066e-06	2.76343e-06	2.72508e-06	0.194839	-0.400562	0.156631	0.173455	0.270805	0.325485	0.305324	523	3209	3732	913
TMTC3	Q6ZXV5	3	4.44851e-06	4.28536e-06	4.53227e-06	3.65638e-06	0.644952	0.0267021	-0.0272057	0.0536123	-0.256205	2090	4198	6288	3282	4	6.30188e-06	5.5039e-06	5.91505e-06	6.34268e-06	6.78735e-06	6.3828e-06	0.105574	0.0933694	-0.101957	0.00197909	0.102681	0.200436	0.111777	1304	2434	3738	914
ATP6V0A1	Q93050	16	5.27707e-05	5.59493e-05	5.59084e-05	5.21242e-05	0.90245	-0.0428079	0.0415742	0.0405192	-0.0605924	5927	5841	11768	5934	12	4.22514e-05	3.84326e-05	3.99598e-05	4.35572e-05	4.18602e-05	4.50749e-05	0.0879118	0.0712783	-0.0653879	-0.00916927	0.115192	0.0578595	0.164605	1501	2240	3741	915
MSANTD4	Q8NCY6	2	5.75593e-07	6.0835e-07	6.72337e-07	6.58964e-07	0.102253	-0.0404796	0.0393747	0.183657	0.154672	748	546	1294	405	2	3.67589e-07	5.07637e-07	5.4597e-07	5.16114e-07	6.46655e-07	5.77961e-07	0.190565	-0.365978	0.0997272	0.20475	0.123619	0.448925	0.286901	572	3171	3743	916
EIF3I	Q13347	28	0.000187263	0.000220289	0.000218408	0.000235079	0.375822	-0.121917	0.112412	0.100043	0.206166	958	2429	3387	1562	20	0.000426607	0.000598236	0.000615444	0.00063322	0.000672705	0.00068324	0.187836	-0.358006	0.1298	0.170714	0.211793	0.29906	0.321479	602	3145	3747	917
RAP2A	P10114	5	7.06168e-05	8.15464e-05	7.85175e-05	8.10623e-05	0.619253	-0.107536	0.100073	0.0454668	0.0914838	3255	4036	7291	3795	2	1.61242e-06	2.14246e-06	2.30024e-06	2.55472e-06	2.36588e-06	2.34686e-06	0.183716	-0.323969	0.0860756	0.188593	0.339975	0.229183	0.217538	638	3109	3747	917
GOLGA4	Q13439	40	3.00375e-05	3.40655e-05	3.39521e-05	3.32368e-05	0.582409	-0.0936267	0.0879191	0.0831118	0.0523916	3283	3795	7078	3698	43	7.95063e-05	0.000102209	0.000105991	0.000105494	0.00011757	0.000115266	0.167039	-0.270497	0.0918901	0.144308	0.137526	0.293887	0.265325	759	2990	3749	919
UTP23	Q9BRU9	8	8.42438e-06	8.11069e-06	8.59237e-06	8.91123e-06	0.162786	0.0271131	-0.0276325	0.0555992	0.108168	2742	942	3684	1734	6	3.10414e-05	4.51355e-05	4.57684e-05	5.0128e-05	5.05848e-05	4.884e-05	0.1944	-0.389006	0.151063	0.171152	0.302417	0.315505	0.264863	544	3207	3751	920
PSMD10	O75832	11	5.07342e-05	5.74438e-05	5.37025e-05	5.58438e-05	0.873573	-0.0923768	0.0868161	-0.0103461	0.046062	5561	5667	11228	5692	7	7.11593e-05	8.83665e-05	8.84279e-05	9.37601e-05	9.7492e-05	9.48053e-05	0.15328	-0.215984	0.0964637	0.097465	0.181939	0.238248	0.197932	886	2866	3752	921
ESF1	Q9H501	21	1.56123e-05	1.81568e-05	1.85006e-05	1.85028e-05	0.424374	-0.113023	0.104808	0.131868	0.132039	1319	2787	4106	1970	18	4.88123e-05	7.54767e-05	7.68884e-05	7.7689e-05	8.57348e-05	8.76528e-05	0.203063	-0.458188	0.170598	0.197331	0.212277	0.354446	0.386366	473	3281	3754	922
RBSN	Q9H1K0	6	3.10785e-06	2.95505e-06	3.29165e-06	3.23976e-06	0.172407	0.0359073	-0.0368239	0.118803	0.0958777	1929	1002	2931	1261	7	6.71635e-06	7.92502e-06	8.46299e-06	8.55768e-06	9.22694e-06	8.72466e-06	0.147218	-0.197452	0.0412835	0.136036	0.152089	0.260721	0.179968	936	2823	3759	923
NUP107	P57740	23	7.49626e-05	7.67562e-05	7.64309e-05	7.62679e-05	0.681549	-0.0171564	0.0169547	0.0108287	0.0077475	5963	4452	10415	5319	21	0.000114079	0.000143827	0.000143654	0.000155288	0.000155175	0.000155789	0.160911	-0.230623	0.103679	0.10195	0.214296	0.213243	0.218937	833	2931	3764	924
TAP1	Q03518	7	2.65007e-06	2.29152e-06	2.60966e-06	2.6309e-06	0.557296	0.101054	-0.108669	0.0788825	0.0905816	2645	3627	6272	3276	6	7.70383e-06	8.1201e-06	8.98476e-06	9.48266e-06	9.08141e-06	9.06053e-06	0.117923	-0.102234	-0.0263141	0.119668	0.197481	0.135105	0.131784	1192	2576	3768	925
FBXO28	Q9NVF7	6	1.83605e-05	2.29846e-05	2.01927e-05	2.18023e-05	0.912651	-0.171109	0.15295	-0.0338841	0.0767632	5371	5908	11279	5720	7	1.67657e-05	1.66405e-05	1.95622e-05	2.01799e-05	2.53703e-05	1.88174e-05	0.188602	-0.0746594	-0.0854706	0.147901	0.192746	0.522968	0.0918986	619	3151	3770	926
EEF1D	P29692	24	0.000425776	0.000491661	0.00044058	0.000450297	0.75621	-0.107514	0.100055	-0.0582077	-0.0267341	4395	4930	9325	4765	20	0.000370357	0.000376354	0.000423827	0.000433378	0.0004178	0.000445749	0.114258	-0.0752209	-0.0520471	0.119338	0.151488	0.0986755	0.192094	1240	2538	3778	927
REEP5	Q00765	7	8.31907e-05	8.9868e-05	7.88762e-05	9.93983e-05	0.8435	-0.0567678	0.0546184	-0.133599	0.200031	4781	5487	10268	5252	7	0.000120664	0.000171446	0.000176609	0.00018779	0.000194428	0.000189074	0.194125	-0.372764	0.133994	0.176797	0.265357	0.315477	0.275191	576	3204	3780	928
PALS2	Q9NZW5	10	1.42576e-05	1.49144e-05	1.4661e-05	1.58676e-05	0.452561	-0.0328551	0.0321235	0.00739663	0.121494	3413	2969	6382	3324	9	3.39834e-05	4.48929e-05	4.57842e-05	4.79354e-05	5.05348e-05	4.90045e-05	0.178801	-0.29014	0.111518	0.13988	0.206121	0.282308	0.237945	715	3072	3787	929
RFFL	Q8WZ73	4	3.26771e-06	3.03506e-06	3.14793e-06	3.08313e-06	0.810976	0.0522942	-0.0542612	-0.0015845	-0.0315924	5635	5273	10908	5548	2	1.01249e-06	1.26211e-06	1.188e-06	1.3177e-06	1.31452e-06	1.33418e-06	0.150454	-0.188981	0.128941	0.0416412	0.191133	0.187647	0.209058	941	2847	3788	930
PITRM1	Q5JRX3	32	0.000107757	0.000113288	0.000175837	0.000185143	0.0123861	-0.0365537	0.0356504	0.669899	0.744304	19	53	72	13	29	0.000178836	0.000179933	0.000182906	0.000172848	0.00017211	0.00017052	0.00706846	-0.0138273	-0.00500204	0.0186337	-0.0629602	-0.0691313	-0.0825203	3166	623	3789	931
CCDC124	Q96CT7	16	6.76637e-05	7.5521e-05	7.87307e-05	8.61501e-05	0.182882	-0.0814236	0.0770726	0.137122	0.267048	449	1077	1526	502	11	9.20866e-05	9.74597e-05	0.000115059	0.000107391	0.000120165	0.000122826	0.153184	-0.140913	-0.0590997	0.180392	0.0809005	0.243045	0.274638	925	2865	3790	932
MACO1	Q8N5G2	3	1.71377e-06	1.66643e-06	1.77445e-06	1.93195e-06	0.266635	0.0200638	-0.0203468	0.0702625	0.192954	1325	1649	2974	1298	3	3.08309e-06	4.33064e-06	4.55116e-06	4.56613e-06	5.12424e-06	4.83974e-06	0.194331	-0.371394	0.118807	0.190461	0.1952	0.361566	0.279156	596	3206	3802	933
LYAR	Q9NX58	33	7.1214e-05	7.73714e-05	7.03308e-05	7.06406e-05	0.432526	-0.0610593	0.0585797	-0.079063	-0.0727221	2970	2832	5802	2988	24	0.000151325	0.000231968	0.000237204	0.000252955	0.000263009	0.000256308	0.209213	-0.45081	0.165464	0.197666	0.290421	0.346652	0.309414	484	3325	3809	934
NAPA	P54920	16	8.12137e-05	9.4115e-05	8.57329e-05	9.29625e-05	0.845993	-0.110267	0.102434	-0.032141	0.0846591	5140	5503	10643	5424	11	5.41646e-05	4.74307e-05	5.15597e-05	5.38996e-05	5.83355e-05	5.59568e-05	0.110125	0.0853927	-0.106137	0.0142853	0.0783163	0.192417	0.132355	1325	2486	3811	935
UBAP1	Q9NZ09	3	3.66741e-06	3.93476e-06	4.21845e-06	4.19205e-06	0.200415	-0.0516491	0.0498637	0.1503	0.141244	1072	1209	2281	878	3	5.56284e-06	6.80178e-06	7.11998e-06	7.23145e-06	7.60283e-06	7.6609e-06	0.161295	-0.223477	0.0666115	0.132573	0.154985	0.227236	0.238213	883	2936	3819	936
NOM1	Q5C9Z4	9	9.96945e-06	1.01872e-05	1.0217e-05	1.08615e-05	0.372669	-0.0156672	0.0154988	0.0197228	0.107977	3444	2410	5854	3016	11	4.08401e-05	5.59153e-05	5.48752e-05	5.72808e-05	5.88628e-05	6.36291e-05	0.184174	-0.307539	0.145715	0.118628	0.180524	0.219829	0.332161	707	3113	3820	937
DCAF13	Q9NV06	14	8.1088e-05	9.03651e-05	7.82386e-05	7.80823e-05	0.350064	-0.0802537	0.0760236	-0.13186	-0.134746	1287	2232	3519	1638	13	0.000112208	0.000134948	0.000142964	0.000149186	0.00014766	0.000152785	0.160927	-0.212782	0.0534493	0.136697	0.198156	0.183326	0.232545	896	2932	3828	938
RPL37A	P61513	5	3.60722e-05	3.70428e-05	3.60258e-05	3.23068e-05	0.411653	-0.0192807	0.0190264	-0.0211395	-0.178331	2144	2685	4829	2427	4	4.05795e-05	5.70292e-05	5.97787e-05	6.75252e-05	6.49847e-05	5.83233e-05	0.195765	-0.370535	0.120415	0.188346	0.36414	0.308815	0.152786	609	3221	3830	939
PLXNA1	Q9UIW2	10	1.51767e-05	2.06412e-05	1.82802e-05	1.84409e-05	0.895729	-0.238821	0.204845	0.0296032	0.0422247	4673	5802	10475	5348	10	3.89393e-05	5.64458e-05	6.11292e-05	6.37521e-05	5.96658e-05	6.96232e-05	0.205636	-0.422032	0.113606	0.228602	0.289214	0.193644	0.416308	528	3304	3832	940
CTTNBP2NL	Q9P2B4	6	2.25934e-06	2.4974e-06	2.62053e-06	2.76335e-06	0.179801	-0.0740724	0.0704543	0.139886	0.216445	660	1058	1718	601	5	1.48163e-06	1.41222e-06	1.48258e-06	1.58954e-06	1.53241e-06	1.77062e-06	0.128166	0.0223934	-0.0468258	0.0233165	0.123821	0.07101	0.279463	1166	2667	3833	941
EHD4	Q9H223	19	5.56477e-05	5.96253e-05	5.70933e-05	6.20824e-05	0.605723	-0.0506602	0.0489414	-0.0136618	0.107202	4198	3950	8148	4211	18	7.03441e-05	8.7798e-05	8.95902e-05	9.4234e-05	9.57319e-05	9.68193e-05	0.166232	-0.231318	0.0884405	0.117593	0.190501	0.213253	0.229548	856	2980	3836	942
PSMA4	P25789	14	0.000551369	0.000620636	0.00055549	0.000519014	0.371634	-0.0878883	0.0828402	-0.0771453	-0.175134	1444	2402	3846	1825	10	0.000307671	0.000274482	0.000287461	0.000313092	0.000330826	0.000304332	0.105294	0.0859741	-0.0787015	-0.0120443	0.111172	0.190658	0.0702349	1417	2429	3846	944
CLASP1	Q7Z460	27	2.18819e-05	2.3235e-05	2.3523e-05	2.41943e-05	0.270517	-0.0439289	0.0426307	0.0604032	0.101	2787	1679	4466	2210	29	5.42644e-05	6.77164e-05	7.05509e-05	7.15141e-05	7.65378e-05	7.52723e-05	0.169804	-0.242055	0.0774439	0.136602	0.156166	0.25411	0.230057	841	3008	3849	945
ERP44	Q9BS26	12	7.38509e-05	7.63565e-05	7.60528e-05	7.31341e-05	0.816135	-0.0242689	0.0238674	0.018118	-0.0383398	5920	5313	11233	5696	10	8.08918e-05	8.67973e-05	9.11921e-05	9.06175e-05	9.4103e-05	9.75502e-05	0.105646	-0.0932629	0.00839493	0.0796531	0.0705332	0.124985	0.176889	1416	2435	3851	946
RNPS1	Q15287	9	2.19416e-05	2.11612e-05	2.28281e-05	2.38341e-05	0.115004	0.025886	-0.026359	0.0830322	0.145244	1751	623	2374	926	7	6.8682e-05	0.000104155	9.91588e-05	0.000110254	0.0001108	0.00011227	0.206185	-0.400621	0.200115	0.129188	0.282201	0.289327	0.308354	550	3308	3858	947
NKRF	O15226	19	1.68981e-05	1.65664e-05	1.69931e-05	1.80573e-05	0.36133	0.0142307	-0.0143724	0.0223162	0.109948	3338	2311	5649	2905	18	6.34002e-05	8.26332e-05	8.09253e-05	8.83021e-05	8.52452e-05	9.06448e-05	0.174737	-0.254908	0.127327	0.0971946	0.223053	0.172223	0.260829	816	3043	3859	948
SNX3	O60493	12	7.42135e-05	8.61135e-05	8.59841e-05	8.11018e-05	0.673496	-0.111263	0.103294	0.101125	0.0167893	3661	4386	8047	4159	10	0.0001134	0.000144751	0.000144419	0.000155937	0.000147943	0.000162194	0.168146	-0.242855	0.109295	0.105983	0.216687	0.140762	0.273444	865	2996	3861	949
CTIF	O43310	4	1.33048e-06	1.58532e-06	1.54159e-06	1.7721e-06	0.367505	-0.131945	0.120882	0.0805256	0.281571	622	2370	2992	1310	3	1.70341e-06	2.09791e-06	2.19679e-06	2.1447e-06	2.35691e-06	2.42603e-06	0.166625	-0.231118	0.069405	0.135852	0.10123	0.237351	0.27905	887	2985	3872	950
MPHOSPH10	O00566	28	7.9255e-05	9.26291e-05	8.76332e-05	9.31457e-05	0.626984	-0.116862	0.108101	0.028114	0.116125	3114	4078	7192	3750	21	0.000179879	0.000258359	0.000261353	0.000271924	0.000283639	0.00029214	0.20115	-0.374522	0.14783	0.164448	0.221653	0.282508	0.325109	606	3268	3874	951
PAF1	Q8N7H5	18	2.02606e-05	2.29513e-05	2.3368e-05	2.53543e-05	0.251735	-0.0927503	0.0871459	0.113106	0.230799	723	1535	2258	867	18	6.37635e-05	9.31725e-05	9.72746e-05	9.69663e-05	0.000109358	0.00010469	0.207695	-0.410259	0.136914	0.199074	0.194493	0.368001	0.305061	558	3317	3875	952
OTUD4	Q01804	10	1.44426e-05	1.534e-05	1.48367e-05	1.57142e-05	0.602822	-0.0441365	0.0428262	-0.00530245	0.077594	4659	3928	8587	4414	14	2.33007e-05	2.58431e-05	2.62968e-05	2.72223e-05	2.77297e-05	2.78061e-05	0.115288	-0.110005	0.0394022	0.0645066	0.114409	0.141052	0.145021	1334	2546	3880	953
COG2	Q14746	5	7.95199e-06	1.08329e-05	9.47223e-06	1.08744e-05	0.689469	-0.240182	0.205845	0.0122058	0.21137	1816	4521	6337	3302	7	3.04328e-05	3.77642e-05	3.62825e-05	3.82296e-05	3.87269e-05	4.18271e-05	0.15467	-0.194559	0.116835	0.059088	0.134506	0.153149	0.264253	1012	2872	3884	954
NUDT9	Q9BW91	6	1.1411e-05	1.51862e-05	1.29921e-05	1.42523e-05	0.893544	-0.22085	0.191487	-0.0336428	0.0999216	4784	5788	10572	5398	6	2.09948e-05	2.49226e-05	2.6243e-05	2.56431e-05	2.71286e-05	2.99175e-05	0.159905	-0.196213	0.0512091	0.125689	0.0923272	0.17357	0.314747	960	2924	3884	954
STIP1	P31948	56	0.00313836	0.00351532	0.00321074	0.00318462	0.617356	-0.0841414	0.0795033	-0.0512486	-0.0630323	3738	4024	7762	4023	53	0.00242489	0.00218301	0.00217596	0.00236598	0.00251902	0.00252375	0.110419	0.100776	-0.0508242	-0.0554937	0.0652938	0.15572	0.158425	1395	2489	3884	954
SEC63	Q9UGP8	11	6.07921e-05	6.71872e-05	6.61359e-05	6.95797e-05	0.425843	-0.0739542	0.0703474	0.047595	0.120828	2659	2798	5457	2792	9	5.40886e-05	6.24615e-05	5.95385e-05	6.3504e-05	6.31986e-05	6.73221e-05	0.119174	-0.117943	0.0896995	0.0205566	0.113581	0.106625	0.197814	1297	2588	3885	957
UXS1	Q8NBZ7	4	4.86156e-06	4.94458e-06	5.29117e-06	4.8555e-06	0.57597	-0.0122653	0.0121619	0.109903	-0.0140653	4145	3753	7898	4085	5	6.05804e-06	5.42195e-06	5.36143e-06	5.97729e-06	6.37341e-06	6.13899e-06	0.116264	0.109872	-0.0501682	-0.0663611	0.0905116	0.183086	0.129022	1328	2559	3887	958
RBM25	P49756	32	8.2256e-05	8.69926e-05	8.78206e-05	9.0694e-05	0.261954	-0.0409509	0.0398205	0.0534883	0.0999365	2946	1613	4559	2247	26	0.000179954	0.000231938	0.000243125	0.000258472	0.000248438	0.000262138	0.185721	-0.278944	0.0871725	0.155127	0.243436	0.186315	0.263759	762	3126	3888	959
CAMSAP1	Q5T5Y3	13	7.16436e-06	7.07538e-06	7.30123e-06	7.664e-06	0.281473	0.00898674	-0.00904308	0.036289	0.106246	3141	1742	4883	2460	13	1.11979e-05	1.15274e-05	1.16168e-05	1.16952e-05	1.19909e-05	1.22856e-05	0.0680282	-0.0317894	0.0100521	0.0211981	0.0308985	0.0669272	0.101953	1873	2017	3890	960
NT5C3A	Q9H0P0	9	2.5695e-05	2.7097e-05	2.44412e-05	2.56895e-05	0.293579	-0.0388333	0.0378154	-0.111003	-0.0391399	3007	1824	4831	2430	7	2.77618e-05	3.24011e-05	3.23585e-05	3.38086e-05	3.4665e-05	3.49018e-05	0.137598	-0.151723	0.0712167	0.0693213	0.132568	0.168655	0.178479	1151	2740	3891	961
DNTTIP2	Q5QJE6	23	2.778e-05	3.50006e-05	3.10188e-05	3.14748e-05	0.974717	-0.17627	0.157059	-0.0171758	0.00387652	6096	6273	12369	6203	21	8.45323e-05	0.000110238	0.000112264	0.000115846	0.000122353	0.000121257	0.184516	-0.275864	0.107188	0.133456	0.178769	0.257611	0.244626	776	3116	3892	962
TUBGCP3	Q96CW5	7	6.89882e-06	6.72022e-06	6.74717e-06	7.04816e-06	0.674263	0.0187966	-0.0190448	-0.0132699	0.0496929	5546	4392	9938	5081	8	1.66043e-05	1.67105e-05	1.64244e-05	1.53145e-05	1.53349e-05	1.52416e-05	0.00191994	0.00213532	0.0113325	-0.0135777	-0.11452	-0.112606	-0.121411	3576	318	3894	963
RRP7A	Q9Y3A4	4	4.35066e-06	3.98176e-06	4.49178e-06	4.8466e-06	0.188493	0.0624998	-0.0653305	0.108553	0.218237	823	1124	1947	704	2	3.17632e-06	3.38691e-06	3.46327e-06	3.41057e-06	3.83852e-06	3.76324e-06	0.1164	-0.0734284	0.0191848	0.0513532	0.0292307	0.199765	0.171192	1337	2560	3897	964
DCAF11	Q8TEB1	8	1.45853e-05	1.48479e-05	1.47077e-05	1.44231e-05	0.516947	-0.0129258	0.012811	-0.000875513	-0.029068	5702	3378	9080	4646	10	1.94802e-05	1.96454e-05	1.98402e-05	1.78613e-05	1.78946e-05	1.76386e-05	0.00021404	-0.012909	-0.000722095	0.0135098	-0.138079	-0.135394	-0.15618	3810	97	3907	965
TBK1	Q9UHD2	12	8.47471e-06	8.1364e-06	8.56853e-06	8.99589e-06	0.228945	0.0290879	-0.0296864	0.0449712	0.11519	2807	1390	4197	2029	11	2.02457e-05	2.53955e-05	2.73724e-05	2.88354e-05	2.88088e-05	2.78651e-05	0.186524	-0.265587	0.0613721	0.169517	0.244639	0.243308	0.195257	774	3133	3907	965
COG3	Q96JB2	4	3.78349e-06	4.2209e-06	4.17298e-06	4.01486e-06	0.749724	-0.0810737	0.0767591	0.0602876	0.00455846	4821	4894	9715	4969	6	1.0022e-05	1.26543e-05	1.28678e-05	1.36903e-05	1.29161e-05	1.44573e-05	0.171598	-0.24147	0.0949777	0.119115	0.208507	0.12452	0.287147	884	3025	3909	967
COPS7B	Q9H9Q2	7	3.80516e-05	3.65176e-05	3.7379e-05	3.65997e-05	0.77379	0.0293769	-0.0299875	0.00364884	-0.0267467	5864	5034	10898	5544	7	4.44246e-05	4.4898e-05	4.54508e-05	4.18105e-05	4.07274e-05	4.08928e-05	0.00116524	-0.0161432	-0.000849348	0.0168041	-0.103637	-0.141501	-0.135652	3667	247	3914	968
BCL2L13	Q9BXK5	13	2.55183e-05	2.53039e-05	2.79514e-05	2.71394e-05	0.101602	0.00607265	-0.00609832	0.137462	0.0949292	1701	539	2240	859	13	2.04331e-05	1.75768e-05	2.00536e-05	2.06757e-05	2.262e-05	2.10971e-05	0.131545	0.078239	-0.138995	0.051191	0.0952665	0.224932	0.124377	1233	2691	3924	970
WDR26	Q9H7D7	16	6.23042e-05	6.85259e-05	5.98263e-05	5.87575e-05	0.292134	-0.0702928	0.0670265	-0.128844	-0.154851	1120	1812	2932	1262	16	7.18244e-05	8.0902e-05	8.52451e-05	8.64988e-05	9.01064e-05	8.88466e-05	0.138648	-0.143281	0.0284203	0.103863	0.124927	0.183875	0.163562	1172	2754	3926	971
EDC3	Q96F86	12	3.71131e-05	3.79598e-05	3.90858e-05	3.99031e-05	0.0797933	-0.0163634	0.0161799	0.0583555	0.0882116	3065	423	3488	1621	15	7.0146e-05	8.68343e-05	8.8738e-05	9.25543e-05	9.44082e-05	9.55873e-05	0.170609	-0.22361	0.0842945	0.115581	0.176329	0.204941	0.222849	915	3018	3933	972
FAM83D	Q9H4H8	5	3.92985e-06	4.10372e-06	4.00118e-06	4.03073e-06	0.993905	-0.0315669	0.030891	-0.00561822	0.0049986	6392	6379	12771	6393	5	5.4029e-06	6.29108e-06	6.32362e-06	6.2879e-06	6.71693e-06	7.20206e-06	0.144065	-0.152638	0.0669346	0.0743787	0.0662061	0.161429	0.262037	1133	2801	3934	973
BSDC1	Q9NW68	4	2.89351e-06	2.92622e-06	3.24867e-06	3.11964e-06	0.129548	-0.00813165	0.00808607	0.158897	0.100427	1375	708	2083	786	4	1.71385e-06	1.17954e-06	1.49295e-06	1.53321e-06	2.06501e-06	1.7622e-06	0.211488	0.229184	-0.309827	0.0301097	0.0684985	0.498095	0.269324	597	3346	3943	974
IMPDH2	P12268	37	0.00100444	0.0011913	0.00105555	0.00103918	0.684425	-0.128317	0.117831	-0.0567137	-0.0792668	3277	4478	7755	4018	36	0.000727301	0.000730821	0.000724775	0.000663422	0.000652526	0.000655401	0.000275402	-0.00065726	0.00630821	-0.00567606	-0.133283	-0.157175	-0.150833	3836	113	3949	975
NUFIP2	Q7Z417	16	7.13011e-05	7.98839e-05	8.00714e-05	8.28855e-05	0.386911	-0.084319	0.0796618	0.0830432	0.132877	1912	2510	4422	2188	20	0.000101585	0.000114477	0.000113384	0.000113962	0.000123117	0.000123754	0.11928	-0.112389	0.0599768	0.0461366	0.0534739	0.164946	0.172396	1362	2589	3951	976
DDX3Y	O15523	4	3.67906e-06	4.77386e-06	3.76698e-06	4.09892e-06	0.687196	-0.200113	0.175706	-0.166043	-0.0442075	1990	4499	6489	3393	4	6.06736e-06	7.2833e-06	8.0137e-06	7.94775e-06	8.12835e-06	8.62721e-06	0.179997	-0.231103	0.03242	0.170297	0.158375	0.190791	0.276722	874	3080	3954	977
LRRC40	Q9H9A6	12	1.56622e-05	1.618e-05	1.97421e-05	2.11174e-05	0.0667244	-0.0236514	0.0232699	0.310341	0.407496	82	345	427	89	10	3.0709e-05	3.99227e-05	3.90624e-05	4.16899e-05	4.26152e-05	4.28635e-05	0.184283	-0.25179	0.126759	0.0953282	0.189246	0.220916	0.229298	842	3114	3956	978
RPL21	P46778	18	0.000241782	0.000229357	0.000213787	0.000187164	0.189189	0.0375521	-0.0385557	-0.139978	-0.33185	276	1128	1404	455	13	0.000239529	0.000340012	0.000354645	0.000376171	0.000369564	0.00038415	0.211858	-0.378547	0.126838	0.187628	0.272641	0.247076	0.302921	611	3351	3962	979
PATL1	Q86TB9	5	4.33675e-06	4.7961e-06	4.49204e-06	4.94923e-06	0.681075	-0.0744521	0.0707977	-0.0236945	0.116138	4227	4445	8672	4446	5	1.01037e-05	1.49707e-05	1.5234e-05	1.5962e-05	1.67285e-05	1.64374e-05	0.2184	-0.41123	0.156021	0.181177	0.24852	0.316191	0.290868	577	3386	3963	980
HSPA9	P38646	96	0.00427616	0.00454728	0.00429436	0.00440038	0.720775	-0.0450263	0.0436635	-0.0388961	-0.00371326	5380	4714	10094	5169	63	0.00232869	0.00253459	0.00244043	0.0026467	0.00257617	0.00257478	0.0945225	-0.0641477	0.0580859	0.00346722	0.120529	0.0815609	0.0807797	1641	2324	3965	981
PLRG1	O43660	13	2.73334e-05	3.03891e-05	2.86404e-05	2.9514e-05	0.91157	-0.0784685	0.0744199	-0.0110821	0.0322648	5901	5902	11803	5945	12	3.90533e-05	5.6397e-05	5.57806e-05	5.92606e-05	6.19076e-05	6.08818e-05	0.21055	-0.368275	0.161901	0.146044	0.233354	0.296398	0.272291	626	3340	3966	982
PLAA	Q9Y263	12	2.61693e-05	2.94446e-05	2.78366e-05	2.80324e-05	0.950534	-0.0875691	0.0825566	0.00153831	0.0116492	6097	6133	12230	6149	17	5.51325e-05	6.54231e-05	6.52872e-05	7.0923e-05	6.77411e-05	6.97199e-05	0.150626	-0.168146	0.0787528	0.0757515	0.195204	0.128983	0.170523	1122	2849	3971	983
CDK2	P24941	9	0.000112545	0.00011498	0.000119718	0.000123878	0.105526	-0.0155188	0.0153536	0.0736183	0.122901	2195	572	2767	1163	9	0.000133916	0.000163112	0.00015672	0.000174315	0.000160458	0.000175781	0.15468	-0.175604	0.108935	0.0512624	0.204767	0.0852693	0.216852	1107	2873	3980	984
PMPCA	Q10713	26	0.000145205	0.000152456	0.000167522	0.000175329	0.0518351	-0.035577	0.0347207	0.170684	0.236399	439	259	698	169	28	0.000243188	0.000260702	0.000257046	0.000265841	0.00026406	0.000277122	0.0887401	-0.06074	0.0395902	0.0192122	0.067751	0.0580542	0.12771	1724	2257	3981	985
IMP3	Q9NV31	6	4.98477e-06	5.24729e-06	5.03481e-06	5.2228e-06	0.944779	-0.0374969	0.0365469	-0.0230863	0.0297985	6255	6096	12351	6192	2	6.68049e-06	1.03099e-05	1.02001e-05	1.13197e-05	1.07604e-05	1.12495e-05	0.226296	-0.440113	0.18589	0.170443	0.3207	0.24759	0.311723	549	3435	3984	986
PTPRD	P23468	2	6.2618e-07	7.90131e-07	6.96503e-07	7.01215e-07	0.928114	-0.177489	0.158026	-0.0239375	-0.0142098	5497	6002	11499	5811	2	4.52862e-07	4.68417e-07	5.40474e-07	5.52299e-07	5.10628e-07	6.82099e-07	0.203013	-0.105592	-0.0568723	0.14956	0.180785	0.0676089	0.485316	705	3280	3985	987
HSD17B12	Q53GQ0	9	5.13593e-05	7.03047e-05	5.94705e-05	6.88851e-05	0.790941	-0.244206	0.208791	-0.0326562	0.179362	3062	5138	8200	4246	6	8.35063e-05	9.1782e-05	9.74375e-05	9.84565e-05	0.000102488	0.000100162	0.135452	-0.122532	0.0137946	0.100061	0.11507	0.17297	0.139841	1267	2722	3989	988
GCFC2	P16383	6	2.05847e-06	2.22025e-06	2.32731e-06	2.12855e-06	0.56344	-0.0556091	0.053545	0.121483	-0.00730774	3744	3676	7420	3860	6	3.83106e-06	3.57497e-06	3.51383e-06	3.7055e-06	4.32464e-06	4.10993e-06	0.140883	0.0738234	-0.0259884	-0.0508757	0.0257488	0.24866	0.175193	1220	2770	3990	989
H2AC21	Q8IUE6	4	1.44403e-05	1.61971e-05	1.50815e-05	1.86987e-05	0.541913	-0.085193	0.0804415	-0.0225123	0.287643	1302	3533	4835	2432	4	2.33238e-05	2.95696e-05	2.82392e-05	3.0124e-05	3.13608e-05	3.12836e-05	0.17329	-0.213515	0.128794	0.0623801	0.155591	0.21364	0.210084	963	3035	3998	990
SUGT1	Q9Y2Z0	22	0.00037292	0.000404747	0.000394327	0.000400683	0.682191	-0.0602863	0.0578678	0.020242	0.0433093	4848	4459	9307	4755	20	0.000310928	0.000298364	0.00031027	0.00031569	0.000322041	0.000338715	0.0913226	0.0205966	-0.0389114	0.01754	0.042524	0.0712605	0.144088	1712	2290	4002	991
SEC61B	P60468	2	6.56188e-06	7.02131e-06	6.63579e-06	8.34269e-06	0.56065	-0.0496418	0.0479904	-0.0334829	0.296762	1324	3650	4974	2508	4	7.10483e-05	7.77497e-05	7.44324e-05	7.86842e-05	8.031e-05	9.32557e-05	0.159224	-0.0666985	0.0633372	0.000432017	0.0805741	0.110081	0.325693	1087	2917	4004	992
CEP350	Q5VT06	4	9.01229e-07	9.93801e-07	1.0196e-06	9.15187e-07	0.802842	-0.0722555	0.0688087	0.105783	-0.0500816	5054	5232	10286	5261	4	1.59015e-06	1.64321e-06	1.64025e-06	1.65587e-06	1.79345e-06	1.75813e-06	0.0987572	-0.0308651	0.0164889	0.0138867	0.0275635	0.142708	0.114009	1634	2373	4007	993
ATP7A	Q04656	4	2.12164e-06	2.06565e-06	4.37619e-06	4.11596e-06	0.0310264	0.0191622	-0.0194202	1.06366	0.975211	7	141	148	28	4	3.77561e-06	3.48975e-06	3.44963e-06	3.83149e-06	3.8618e-06	3.86673e-06	0.109429	0.0801119	-0.0334717	-0.0501532	0.101309	0.112675	0.114517	1532	2476	4008	994
TAF7	Q15545	5	8.92203e-06	8.73723e-06	9.58003e-06	9.60223e-06	0.0732667	0.0150189	-0.0151769	0.117677	0.121016	1616	382	1998	734	5	8.31425e-06	7.73505e-06	8.52509e-06	8.53794e-06	9.28668e-06	8.74146e-06	0.110955	0.0214648	-0.0827109	0.0575943	0.0597663	0.181042	0.0937529	1513	2496	4009	995
DNAJC19	Q96DA6	5	3.18338e-05	3.58089e-05	3.32254e-05	3.7611e-05	0.643996	-0.087375	0.0823841	-0.0256494	0.153219	3446	4191	7637	3961	6	4.9776e-05	6.44629e-05	6.50836e-05	6.99734e-05	6.85664e-05	6.97752e-05	0.192236	-0.264073	0.108948	0.122772	0.227284	0.19798	0.223192	829	3182	4011	996
TRMU	O75648	3	1.77827e-06	1.68689e-06	2.29871e-06	2.39717e-06	0.0119109	0.037553	-0.0385566	0.407899	0.468407	55	51	106	24	4	3.96742e-06	3.82016e-06	3.80337e-06	4.04623e-06	4.1634e-06	4.64886e-06	0.140735	0.0382361	-0.0163309	-0.022686	0.0666164	0.107798	0.266913	1244	2767	4011	996
EIF5B	O60841	50	0.000322141	0.000396258	0.000364385	0.000374455	0.82892	-0.157092	0.141654	0.0206799	0.0600059	4492	5394	9886	5061	31	0.000353402	0.000498828	0.000512225	0.000522488	0.000556778	0.000554867	0.215327	-0.363981	0.133253	0.171487	0.200107	0.291811	0.286851	645	3368	4013	998
RPF2	Q9H7B2	11	9.25336e-06	9.6671e-06	1.01419e-05	1.09199e-05	0.173636	-0.0318981	0.0312081	0.100388	0.207013	951	1009	1960	712	9	4.02344e-05	5.05633e-05	5.32818e-05	5.74861e-05	5.07604e-05	5.89594e-05	0.189592	-0.255401	0.0742597	0.149813	0.259383	0.0798721	0.295892	851	3162	4013	998
DNAJC9	Q8WXX5	13	5.5545e-05	5.13193e-05	5.41182e-05	4.95792e-05	0.660585	0.0559488	-0.0582064	0.0184039	-0.107975	4289	4295	8584	4412	12	8.94244e-05	0.000115494	0.000118112	0.000123416	0.000127387	0.000124956	0.193249	-0.267967	0.101108	0.133451	0.196824	0.242507	0.214712	818	3196	4014	1000
FBXO31	Q5XUX0	2	2.91981e-07	3.34352e-07	3.06399e-07	3.03831e-07	0.768816	-0.101057	0.0944391	-0.0315201	-0.0436593	4599	5005	9604	4914	2	6.03134e-07	5.92986e-07	6.10597e-07	5.44681e-07	5.4645e-07	5.60471e-07	0.00193417	0.00214236	-0.0223375	0.0198839	-0.144924	-0.140247	-0.103696	3693	321	4014	1000
MAD1L1	Q9Y6D9	21	1.10528e-05	1.17713e-05	1.22616e-05	1.21574e-05	0.263884	-0.0461432	0.044713	0.103586	0.0912809	2214	1627	3841	1820	21	4.35361e-05	5.36748e-05	5.76487e-05	5.80682e-05	5.85342e-05	6.24425e-05	0.187097	-0.245713	0.0563181	0.159361	0.169822	0.181353	0.274602	875	3140	4015	1002
CDKN1A	P38936	5	3.57224e-06	4.40494e-06	4.39204e-06	4.51585e-06	0.461965	-0.15905	0.143244	0.139014	0.179119	869	3022	3891	1847	5	5.42908e-06	4.87016e-06	4.7867e-06	5.47622e-06	5.27045e-06	5.82459e-06	0.131311	0.110537	-0.046201	-0.0711381	0.123009	0.0677567	0.211986	1327	2689	4016	1003
TARS1	P26639	43	0.000467597	0.000516899	0.00052984	0.000551144	0.269512	-0.0741196	0.070497	0.106172	0.163044	1262	1672	2934	1265	35	0.000503783	0.000541371	0.000570929	0.000588546	0.000597033	0.000575142	0.120098	-0.096664	0.00714987	0.0838449	0.127688	0.148343	0.0944514	1419	2598	4017	1004
MTDH	Q86UE4	31	0.000298519	0.00030736	0.000305701	0.000312924	0.384262	-0.0212072	0.0209	0.0130923	0.0467833	4940	2496	7436	3874	33	0.00027448	0.000313525	0.000318009	0.000326488	0.000338008	0.000336763	0.140878	-0.137869	0.0540114	0.0744947	0.11246	0.162487	0.157162	1253	2769	4022	1005
PRPF40A	O75400	23	4.90572e-05	5.40103e-05	5.45036e-05	6.02699e-05	0.266189	-0.0710531	0.0677174	0.080835	0.225921	957	1644	2601	1072	17	0.000180821	0.000279635	0.000287775	0.0003082	0.000311457	0.000301342	0.235211	-0.46396	0.165025	0.206419	0.305347	0.320514	0.272883	529	3494	4023	1006
ULBP3	Q9BZM4	3	2.87765e-06	3.44268e-06	2.98064e-06	3.07284e-06	0.719159	-0.135109	0.123532	-0.0843811	-0.0404297	3502	4705	8207	4255	3	2.90525e-06	3.33071e-06	3.23382e-06	3.28663e-06	3.46205e-06	3.70081e-06	0.137495	-0.119706	0.0774607	0.0348719	0.0582399	0.133256	0.229474	1289	2738	4027	1007
GNAI3	P08754	13	5.40124e-05	6.56518e-05	6.12634e-05	6.58526e-05	0.638116	-0.147628	0.133914	0.0341067	0.13832	2594	4148	6742	3511	9	3.71959e-05	3.56324e-05	3.62087e-05	3.79544e-05	3.73784e-05	3.97408e-05	0.0871382	0.0333597	-0.028593	-0.00544715	0.0624826	0.0404206	0.128837	1800	2230	4030	1008
RPIA	P49247	7	7.95829e-05	7.20008e-05	7.76937e-05	7.73537e-05	0.727205	0.070416	-0.07403	0.0357545	0.0294265	4813	4754	9567	4885	2	5.48562e-06	7.56016e-06	7.56101e-06	8.53536e-06	7.14446e-06	8.87225e-06	0.210203	-0.324431	0.138331	0.138494	0.313365	0.0567394	0.369214	697	3333	4030	1008
EIF3F	O00303	13	0.000114773	0.000117831	0.000121983	0.000120752	0.149883	-0.0190881	0.0188388	0.0687992	0.0541694	3544	838	4382	2161	13	0.00015163	0.000198053	0.00020289	0.00021002	0.000219624	0.00021515	0.197851	-0.280648	0.104684	0.139496	0.189321	0.253832	0.224137	796	3244	4040	1010
GPATCH1	Q9BRR8	8	4.01045e-06	4.26101e-06	4.42604e-06	4.20784e-06	0.391074	-0.0443777	0.0430533	0.0978742	0.0249391	3551	2541	6092	3161	7	7.14613e-06	7.72815e-06	8.01977e-06	7.76703e-06	8.70537e-06	8.7154e-06	0.135634	-0.0947767	0.0181857	0.0716223	0.0254244	0.189967	0.191629	1316	2724	4040	1010
ZNF346	Q9UL40	2	8.95941e-07	7.63238e-07	8.97714e-07	8.61582e-07	0.586276	0.111006	-0.120265	0.113858	0.0545901	2658	3820	6478	3380	2	1.30739e-06	1.76553e-06	1.8986e-06	2.03703e-06	2.00649e-06	1.87616e-06	0.214291	-0.342035	0.0913776	0.196211	0.297746	0.275949	0.179059	677	3363	4040	1010
BYSL	Q13895	16	1.78746e-05	2.04892e-05	1.94706e-05	2.23969e-05	0.467163	-0.101834	0.0951176	0.0215541	0.223556	1533	3060	4593	2268	16	5.16505e-05	7.11505e-05	7.47391e-05	8.19072e-05	7.50864e-05	7.84668e-05	0.214851	-0.350329	0.111763	0.182752	0.31488	0.189439	0.252971	674	3367	4041	1013
AAR2	Q9Y312	5	5.57641e-06	6.36712e-06	6.30507e-06	6.07709e-06	0.677758	-0.0988211	0.0924839	0.078355	0.0252234	3967	4424	8391	4331	6	1.90162e-05	2.5093e-05	2.46683e-05	2.49286e-05	2.59836e-05	2.90779e-05	0.195217	-0.269745	0.130312	0.105683	0.120829	0.180626	0.342951	837	3214	4051	1014
COPZ1	P61923	8	0.000111692	0.000108413	0.000109774	0.000113964	0.568751	0.0213364	-0.0216567	-0.00365786	0.050388	5274	3705	8979	4593	6	8.58223e-05	9.05231e-05	6.75087e-05	9.24919e-05	0.000103933	8.78373e-05	0.197379	0.0783693	0.155302	-0.267911	0.186343	0.354592	0.111851	819	3238	4057	1015
TOMM34	Q15785	16	3.53459e-05	3.66287e-05	3.57063e-05	4.11307e-05	0.531224	-0.025945	0.0254867	-0.0113129	0.192727	2420	3463	5883	3032	15	8.87282e-05	0.000122937	0.000130605	0.000130349	0.000148784	0.000130189	0.219327	-0.362706	0.107746	0.195035	0.192211	0.383046	0.190435	668	3392	4060	1016
CAMSAP2	Q08AD1	17	2.47238e-05	2.69098e-05	2.66664e-05	2.83091e-05	0.354219	-0.06241	0.0598218	0.0467115	0.132958	2453	2261	4714	2356	16	2.0915e-05	1.89217e-05	1.86635e-05	2.00248e-05	2.2169e-05	2.18507e-05	0.131461	0.101058	-0.0434362	-0.0632597	0.0383062	0.185063	0.164198	1371	2690	4061	1017
TACC2	O95359	7	1.87512e-05	1.82683e-05	2.15871e-05	1.99701e-05	0.195356	0.0186985	-0.0189441	0.221886	0.109556	784	1175	1959	709	8	2.45393e-05	2.56124e-05	2.59153e-05	2.61645e-05	2.64606e-05	2.77861e-05	0.0919929	-0.0472134	0.0145325	0.031497	0.0453038	0.0615395	0.132056	1772	2298	4070	1018
SAP18	O00422	9	3.39231e-05	3.85365e-05	3.79941e-05	4.2694e-05	0.337943	-0.0949083	0.0890482	0.0685964	0.236855	968	2139	3107	1398	9	0.000154581	0.000238949	0.000240088	0.000248531	0.000257381	0.000268278	0.236902	-0.450286	0.178053	0.18491	0.234773	0.285255	0.345076	562	3509	4071	1019
AATF	Q9NY61	9	1.35981e-05	1.25071e-05	1.29605e-05	1.3135e-05	0.994371	0.0590684	-0.0615904	-0.0102179	0.00908349	6380	6384	12764	6392	10	4.95758e-05	5.60294e-05	5.80413e-05	5.87164e-05	6.20441e-05	5.99088e-05	0.144541	-0.137913	0.0386355	0.0895325	0.106216	0.185745	0.13522	1269	2803	4072	1020
CSTF2T	Q9H0L4	7	1.37224e-05	1.32384e-05	1.43282e-05	1.34394e-05	0.529333	0.0256703	-0.0261354	0.0879946	-0.00439584	4430	3453	7883	4075	7	1.80536e-05	1.79573e-05	1.74698e-05	1.64257e-05	1.67093e-05	1.6271e-05	0.00500074	0.0182323	0.0105163	-0.0291961	-0.118102	-0.0934047	-0.131753	3556	518	4074	1021
SGPP1	Q9BX95	3	2.0821e-05	2.31525e-05	2.11631e-05	2.16398e-05	0.703835	-0.0785941	0.0745328	-0.0550813	-0.0229485	4543	4598	9141	4678	2	1.54801e-05	1.56631e-05	1.58227e-05	1.64971e-05	1.60593e-05	1.71871e-05	0.0956122	-0.0162368	0.000718733	0.0153449	0.0755629	0.0367604	0.134677	1744	2334	4078	1022
ATG16L1	Q676U5	18	0.000105624	0.000107595	0.000109644	0.000109758	0.195406	-0.0133994	0.0132761	0.0404948	0.0420003	4458	1176	5634	2894	18	0.000100088	9.26974e-05	8.95919e-05	0.000100955	0.0001021	0.000103056	0.121286	0.0886054	-0.0220604	-0.0712196	0.101048	0.117328	0.13077	1473	2608	4081	1023
PIP4K2A	P48426	6	3.5181e-05	3.98499e-05	3.87763e-05	3.86619e-05	0.696927	-0.0926884	0.0870913	0.0476899	0.0434297	4256	4574	8830	4530	9	7.30736e-05	0.00010187	0.00010367	0.000108684	0.000113967	0.000108065	0.218897	-0.345882	0.133422	0.158699	0.226835	0.295306	0.218597	692	3389	4081	1023
PSMC2	P35998	39	0.000561135	0.000646691	0.000564268	0.000568604	0.541787	-0.105992	0.0987351	-0.0979611	-0.0869162	2376	3530	5906	3045	30	0.000502188	0.000426045	0.000439077	0.000500487	0.000499415	0.000520067	0.154852	0.139922	-0.0972995	-0.053833	0.135025	0.131934	0.190392	1207	2876	4083	1025
PPFIA3	O75145	5	3.22114e-06	3.10805e-06	3.76048e-06	3.48735e-06	0.145777	0.0255512	-0.0260119	0.248897	0.140112	504	817	1321	416	6	8.99059e-06	1.10896e-05	1.15179e-05	1.26188e-05	1.18192e-05	1.16677e-05	0.185279	-0.228388	0.0743307	0.129005	0.260702	0.166256	0.147645	972	3122	4094	1026
TSG101	Q99816	11	5.31137e-05	5.48663e-05	6.03503e-05	6.0509e-05	0.0839272	-0.0236079	0.0232278	0.160667	0.164456	833	451	1284	400	11	6.74561e-05	7.03029e-05	7.26488e-05	7.19402e-05	7.48988e-05	7.64574e-05	0.0995168	-0.056204	0.00342976	0.0507851	0.0366437	0.0947889	0.124503	1718	2380	4098	1027
POLDIP3	Q9BY77	21	7.25645e-05	8.33386e-05	7.71769e-05	8.40976e-05	0.721713	-0.103313	0.0964064	-0.0144078	0.109486	4159	4718	8877	4546	27	0.000158578	0.000195381	0.000197822	0.000203137	0.000210189	0.000213676	0.181322	-0.213943	0.0871579	0.10507	0.14332	0.192554	0.216293	1009	3090	4099	1028
VPS52	Q8N1B4	7	7.30981e-06	7.84683e-06	7.9921e-06	8.17916e-06	0.286964	-0.0520441	0.0502319	0.0766953	0.110074	2341	1783	4124	1982	7	1.62864e-05	1.62057e-05	1.65109e-05	1.47263e-05	1.48277e-05	1.47457e-05	0.00145883	-0.00424177	-0.0114057	0.0155125	-0.149517	-0.139618	-0.147615	3826	274	4100	1029
DUT	P33316	9	0.000104178	0.000120939	0.000122483	0.000121568	0.460906	-0.111625	0.103605	0.121901	0.11109	1696	3016	4712	2355	9	8.16056e-05	6.96938e-05	6.83248e-05	7.63877e-05	8.44527e-05	8.54776e-05	0.165714	0.156665	-0.0709728	-0.0995927	0.0613384	0.206141	0.223544	1132	2971	4103	1030
VPS13B	Q7Z7G8	5	3.32282e-06	3.8957e-06	3.2842e-06	3.29796e-06	0.466534	-0.119295	0.11018	-0.136162	-0.130131	1290	3058	4348	2136	6	3.97026e-06	4.43352e-06	4.50673e-06	4.43263e-06	4.89642e-06	4.812e-06	0.138029	-0.116278	0.042941	0.0665689	0.0426515	0.186217	0.161126	1367	2746	4113	1031
RRP1	P56182	16	2.16955e-05	2.31775e-05	2.12018e-05	2.28758e-05	0.756465	-0.048449	0.0468747	-0.0816596	0.0279723	5099	4932	10031	5140	12	8.03047e-05	0.000110888	0.000110377	0.000116727	0.00011761	0.000120827	0.217867	-0.323974	0.141572	0.134914	0.215606	0.226482	0.265411	744	3381	4125	1032
RPL7	P18124	35	0.00030634	0.000303988	0.000289522	0.000254351	0.308782	0.0055506	-0.00557204	-0.0759115	-0.262765	746	1943	2689	1123	21	0.000594566	0.00083036	0.000869971	0.000888176	0.000965915	0.000876788	0.227434	-0.363558	0.118342	0.185572	0.215451	0.336501	0.196832	683	3445	4128	1033
C7orf50	Q9BRJ6	3	1.48129e-06	1.42751e-06	1.65027e-06	1.53398e-06	0.215347	0.026432	-0.0269253	0.182279	0.0768577	1377	1311	2688	1122	3	4.27017e-06	5.366e-06	5.74811e-06	5.63577e-06	6.38844e-06	5.80121e-06	0.201202	-0.264129	0.0654258	0.164664	0.136189	0.317042	0.177932	863	3269	4132	1034
PDLIM3	Q53GG5	4	3.88925e-06	3.80874e-06	3.98961e-06	3.90092e-06	0.250359	0.0150102	-0.015168	0.0517659	0.0193317	4688	1524	6212	3233	5	4.54292e-06	3.96139e-06	4.07716e-06	4.6065e-06	4.76823e-06	4.40545e-06	0.141356	0.115354	-0.0822587	-0.0407025	0.135406	0.185187	0.0710236	1360	2774	4134	1035
EIF3D	O15371	35	5.736e-05	6.22187e-05	6.02565e-05	6.51442e-05	0.487183	-0.0598439	0.0574601	0.0112287	0.123748	3291	3202	6493	3395	30	0.000185165	0.000284203	0.000286023	0.00030865	0.00030662	0.000302812	0.244938	-0.443449	0.174663	0.183867	0.293712	0.284188	0.266159	584	3555	4139	1036
TDP2	O95551	7	9.15415e-06	9.36414e-06	9.02552e-06	9.91928e-06	0.716892	-0.0164527	0.0162672	-0.0368692	0.0993556	4872	4690	9562	4883	4	7.60914e-06	9.87405e-06	9.83998e-06	1.03203e-05	1.05007e-05	1.07114e-05	0.199766	-0.259358	0.116552	0.111565	0.180328	0.20533	0.23399	885	3256	4141	1037
CDK11B	P21127	5	6.77736e-06	8.03358e-06	7.11093e-06	7.39352e-06	0.848407	-0.127868	0.117452	-0.0585541	-0.00233056	4916	5522	10438	5331	5	1.46151e-05	1.8349e-05	1.91868e-05	1.89969e-05	2.06475e-05	2.03448e-05	0.196114	-0.250273	0.077975	0.142384	0.128034	0.24824	0.226928	918	3226	4144	1038
LONP1	P36776	33	0.000559916	0.000620158	0.000564424	0.000587492	0.724397	-0.0755955	0.0718308	-0.0640262	-0.00623577	4706	4739	9445	4819	30	0.00045121	0.000456306	0.00046419	0.000429389	0.00043378	0.000442967	0.0166018	-0.0191391	-0.00293532	0.0217798	-0.0906505	-0.0759746	-0.0457361	3159	985	4144	1038
DDX56	Q9NY93	9	1.98702e-05	2.03222e-05	2.07747e-05	2.19963e-05	0.254292	-0.0163163	0.0161338	0.0479104	0.13034	2471	1550	4021	1932	10	4.66228e-05	5.67289e-05	5.88083e-05	6.08298e-05	6.31256e-05	6.01566e-05	0.186025	-0.213347	0.0697003	0.121636	0.170395	0.22384	0.154338	1019	3128	4147	1040
PPIP5K2	O43314	8	2.58106e-05	2.63284e-05	2.54407e-05	2.739e-05	0.784025	-0.0143985	0.0142562	-0.0352235	0.0712898	5554	5094	10648	5425	9	2.61584e-05	2.58541e-05	2.58008e-05	2.31958e-05	2.31958e-05	2.3838e-05	0.00183258	0.012222	-0.00466115	-0.00764047	-0.161187	-0.161189	-0.121788	3845	306	4151	1041
ERLEC1	Q96DZ1	9	1.80391e-05	2.07678e-05	1.94804e-05	1.91097e-05	0.949632	-0.105188	0.0980368	0.00571207	-0.022011	6021	6128	12149	6106	10	1.52511e-05	1.59307e-05	1.56677e-05	1.83467e-05	1.7131e-05	1.5976e-05	0.145663	-0.03416	0.0287434	0.00471942	0.232453	0.133541	0.0328393	1342	2813	4155	1042
RPS27	P42677	3	4.24572e-05	3.37053e-05	3.6706e-05	3.61018e-05	0.767004	0.156928	-0.176105	-0.0530665	-0.0770114	3387	4996	8383	4326	2	6.19167e-05	9.8298e-05	0.00010241	0.000108381	0.000119342	9.60815e-05	0.254267	-0.499641	0.167192	0.226319	0.308069	0.447061	0.134288	540	3616	4156	1043
GRPEL1	Q9HAV7	15	0.000159364	0.000172918	0.000173662	0.000174655	0.445978	-0.0600822	0.0576797	0.0638753	0.0721	3278	2929	6207	3230	10	0.000103645	0.000133412	0.000129824	0.000139262	0.000140892	0.000140562	0.195593	-0.238699	0.125537	0.0862095	0.187452	0.204244	0.200861	937	3220	4157	1044
TXN	P10599	17	0.000980571	0.00124235	0.00100864	0.00106581	0.671271	-0.180763	0.160615	-0.140045	-0.0605116	2122	4370	6492	3394	17	0.000819393	0.000889378	0.000884995	0.000897242	0.000925066	0.00101792	0.14216	-0.0774576	0.0407825	0.0336549	0.0534826	0.097542	0.23554	1375	2784	4159	1045
DIAPH3	Q9NSV4	2	2.11715e-06	1.88642e-06	1.85266e-06	1.74228e-06	0.296413	0.0808379	-0.0856378	-0.111692	-0.20031	914	1856	2770	1170	3	7.06288e-06	9.92477e-06	1.06604e-05	1.04791e-05	1.1809e-05	1.07817e-05	0.236074	-0.383888	0.106888	0.210049	0.185299	0.357665	0.226361	660	3500	4160	1046
RPL30	P62888	12	0.000103981	0.000100885	9.9856e-05	9.41823e-05	0.27057	0.0216433	-0.0219729	-0.0367573	-0.121149	2853	1680	4533	2239	7	0.000145376	0.000163011	0.000201744	0.000202698	0.000196141	0.000199232	0.219137	-0.22612	-0.0609322	0.24662	0.253427	0.205986	0.22854	772	3390	4162	1047
TMEM33	P57088	5	3.26917e-05	3.47717e-05	3.4219e-05	3.37994e-05	0.834565	-0.0451802	0.0438082	0.020696	0.00289316	5847	5426	11273	5711	4	3.1384e-05	3.88855e-05	4.25687e-05	4.41779e-05	3.8365e-05	5.44402e-05	0.241133	-0.261193	0.0480123	0.178572	0.232104	0.0285703	0.53345	633	3535	4168	1048
PES1	O00541	25	7.26896e-05	7.54125e-05	7.34543e-05	8.24069e-05	0.541116	-0.0267706	0.0262829	-0.0116724	0.154245	3139	3525	6664	3481	21	0.000221294	0.000305476	0.000318924	0.000325548	0.000336971	0.000339012	0.229587	-0.34921	0.115886	0.17804	0.207696	0.25745	0.266165	710	3459	4169	1049
CSDE1	O75534	40	0.000115369	0.000136718	0.000130595	0.000137212	0.593845	-0.127663	0.117279	0.0511715	0.122487	2572	3864	6436	3352	30	0.000319699	0.000426157	0.000434459	0.000443608	0.000462183	0.000470363	0.215589	-0.299425	0.115247	0.143084	0.173147	0.232329	0.257639	804	3369	4173	1050
NOL11	Q9H8H0	14	4.41863e-05	5.01173e-05	4.31365e-05	4.82051e-05	0.7415	-0.0937136	0.0879957	-0.128405	0.0318727	4127	4832	8959	4586	10	6.35807e-05	8.31484e-05	8.4781e-05	8.83431e-05	8.94444e-05	9.07791e-05	0.210365	-0.279452	0.107648	0.1357	0.195077	0.212949	0.234318	838	3336	4174	1051
DDX47	Q9H0S4	19	2.07608e-05	2.21518e-05	2.15977e-05	2.35337e-05	0.458683	-0.0475399	0.0460232	0.009478	0.133328	3135	3002	6137	3190	14	3.78998e-05	5.52205e-05	5.85775e-05	5.86946e-05	6.0797e-05	6.3263e-05	0.24473	-0.415977	0.127038	0.212181	0.21506	0.265834	0.323196	623	3553	4176	1052
PHC2	Q8IXK0	5	8.11155e-06	7.70842e-06	8.08575e-06	8.59367e-06	0.321873	0.0363019	-0.037239	0.0317071	0.119599	2978	2029	5007	2531	7	1.6677e-05	2.3751e-05	2.3121e-05	2.54477e-05	2.50127e-05	2.46477e-05	0.229462	-0.345052	0.165084	0.126297	0.264629	0.239756	0.218545	719	3458	4177	1053
GOLPH3	Q9H4A6	9	3.97838e-05	4.05543e-05	4.20256e-05	4.11988e-05	0.125791	-0.0139038	0.0137711	0.0651854	0.0365178	4002	691	4693	2342	8	3.3855e-05	3.26452e-05	3.31597e-05	3.05925e-05	3.13551e-05	3.10256e-05	0.00925621	0.0273186	-0.0251798	-0.00261995	-0.118871	-0.0833514	-0.0985925	3442	739	4181	1054
STK25	O00506	7	2.2869e-05	2.68355e-05	2.4876e-05	2.74697e-05	0.641098	-0.119983	0.110766	0.00138007	0.144464	3082	4163	7245	3774	5	2.53787e-05	2.86169e-05	2.72843e-05	2.82971e-05	3.01197e-05	2.94707e-05	0.129407	-0.0943195	0.0789331	0.0101345	0.0627157	0.152772	0.121345	1505	2676	4181	1054
TUBA1C	Q9BQE3	14	9.62187e-05	9.99668e-05	9.79868e-05	9.95763e-05	0.780218	-0.0278299	0.0273032	-0.00155929	0.0216557	5925	5071	10996	5585	6	4.01911e-05	5.1168e-05	5.14985e-05	5.55798e-05	5.72755e-05	5.0802e-05	0.196185	-0.244669	0.1037	0.112987	0.223018	0.266374	0.0933424	956	3227	4183	1056
BOD1	Q96IK1	4	5.94188e-06	6.80138e-06	7.16275e-06	7.32282e-06	0.283312	-0.100743	0.0941652	0.168853	0.200737	585	1754	2339	912	2	6.00247e-06	8.67351e-06	9.16785e-06	8.57355e-06	9.58244e-06	1.05401e-05	0.244042	-0.405024	0.126034	0.206001	0.109312	0.269812	0.407231	639	3547	4186	1057
GSPT1	P15170	21	0.000402145	0.000408043	0.000386851	0.000403916	0.448443	-0.010541	0.0104646	-0.0664797	-0.00420201	4699	2942	7641	3966	24	0.000394157	0.000432178	0.00040799	0.000440938	0.000439738	0.000441402	0.118764	-0.0619177	0.0709376	-0.0121537	0.0998892	0.0959564	0.101407	1604	2583	4187	1058
SH3BP1	Q9Y3L3	12	4.6552e-05	4.65568e-05	4.78672e-05	5.14633e-05	0.333641	-7.40445e-05	7.40407e-05	0.0401199	0.144628	2380	2113	4493	2221	12	5.10704e-05	5.22825e-05	5.07834e-05	4.61748e-05	4.52617e-05	4.70156e-05	0.00163244	-0.00868464	0.0251553	-0.016815	-0.154067	-0.18288	-0.128034	3900	290	4190	1059
TANK	Q92844	5	7.22022e-06	8.88688e-06	9.2371e-06	9.49983e-06	0.354643	-0.157582	0.142052	0.197815	0.238276	358	2264	2622	1084	5	1.14959e-05	1.54628e-05	1.54823e-05	1.52703e-05	1.59393e-05	1.853e-05	0.221296	-0.299374	0.128305	0.130122	0.11023	0.172094	0.389371	790	3405	4195	1060
EIF3B	P55884	36	0.000134943	0.000151562	0.000143708	0.00014296	0.993744	-0.08621	0.0813476	0.00457869	-0.00294383	6364	6376	12740	6375	31	0.000283271	0.00035695	0.000380401	0.000389511	0.000395083	0.000395971	0.209559	-0.264232	0.0693079	0.161107	0.19525	0.215742	0.218981	868	3328	4196	1061
REST	Q13127	4	0.000201574	0.000256627	0.000229943	0.000221709	0.924813	-0.184669	0.163691	0.00529469	-0.0473125	5392	5977	11369	5761	3	0.000142285	0.000157704	0.00013872	0.000162567	0.000151346	0.000165018	0.142546	-0.0395201	0.108918	-0.0761247	0.152737	0.0495466	0.174318	1407	2790	4197	1062
ADRM1	Q16186	12	0.00018789	0.000182529	0.000176575	0.000179756	0.180647	0.0207274	-0.0210295	-0.0688759	-0.0431144	3786	1069	4855	2447	14	0.000200228	0.000230184	0.000239343	0.000247324	0.000255099	0.000240203	0.166023	-0.157026	0.0441176	0.100406	0.147731	0.192388	0.105582	1230	2976	4206	1063
LBR	Q14739	14	4.329e-05	5.18945e-05	5.14492e-05	5.73677e-05	0.335572	-0.136693	0.124855	0.112423	0.269511	526	2126	2652	1101	13	9.394e-05	0.00012765	0.00012134	0.000128852	0.000129833	0.000138945	0.214033	-0.283141	0.159241	0.0861054	0.172765	0.183701	0.281562	845	3361	4206	1063
DHX38	Q92620	19	2.3343e-05	2.45302e-05	2.47435e-05	2.50696e-05	0.33585	-0.0362292	0.0353417	0.0478307	0.0667218	3730	2128	5858	3018	18	3.08936e-05	3.67219e-05	3.58308e-05	3.79983e-05	3.80826e-05	3.88061e-05	0.167714	-0.158539	0.0907925	0.0553528	0.140088	0.143284	0.170436	1213	2994	4207	1065
NT5C3B	Q969T7	5	3.91671e-06	4.03071e-06	3.70525e-06	3.70492e-06	0.133101	-0.0208431	0.0205463	-0.100917	-0.101043	2097	738	2835	1200	5	4.9704e-06	4.98248e-06	4.9479e-06	4.3529e-06	4.34043e-06	4.40036e-06	6.73103e-05	0.00100911	0.00451118	-0.00553833	-0.190376	-0.194517	-0.174732	4167	42	4209	1066
ILK	Q13418	12	5.32743e-05	5.19667e-05	5.43148e-05	5.8901e-05	0.316618	0.0178144	-0.0180371	0.0457206	0.162667	2019	2005	4024	1935	12	9.44521e-05	0.000117323	0.000120751	0.000124804	0.000129294	0.000125237	0.196352	-0.230851	0.0819771	0.123534	0.171162	0.222152	0.176152	982	3229	4211	1067
FH	P07954	29	0.000686232	0.000751708	0.000719596	0.000770018	0.599234	-0.0672345	0.0642402	0.00125436	0.0989602	4041	3908	7949	4108	25	0.000602715	0.000625867	0.00062245	0.00056278	0.000553431	0.000574419	0.00520294	-0.0338188	0.0205603	0.0126622	-0.132725	-0.156891	-0.10319	3707	525	4232	1068
PGK1	P00558	45	0.00250891	0.00260913	0.0024402	0.00258782	0.669906	-0.0285309	0.0279776	-0.0685901	0.0161481	5143	4363	9506	4854	39	0.0020668	0.00205832	0.00204059	0.00200276	0.00194438	0.00197007	0.0242318	0.0080946	0.00216328	-0.0103191	-0.0373146	-0.0799938	-0.0610599	3041	1194	4235	1069
CLCN3	P51790	3	1.27834e-05	1.36391e-05	1.31901e-05	1.31806e-05	0.961461	-0.0474919	0.0459782	-0.00231359	-0.00335558	6286	6204	12490	6267	3	9.41488e-06	8.06463e-06	7.77861e-06	9.06675e-06	9.40061e-06	9.74822e-06	0.180454	0.16123	-0.0621053	-0.1142	0.106872	0.159041	0.211426	1158	3086	4244	1070
ACADVL	P49748	27	0.0004953	0.000518577	0.000507469	0.000520573	0.660968	-0.0335085	0.0327479	0.00150949	0.0382908	5456	4300	9756	4992	26	0.000488917	0.000502061	0.00050602	0.000473095	0.0004641	0.000467449	0.0134124	-0.0294498	0.00882574	0.020157	-0.0769066	-0.104602	-0.0942292	3362	884	4246	1071
SRRM1	Q8IYB3	16	3.91281e-05	4.18366e-05	3.87675e-05	3.91196e-05	0.457297	-0.0490882	0.0474728	-0.0624431	-0.0494015	3791	2993	6784	3531	15	0.000130882	0.000205585	0.000205582	0.000215504	0.000220255	0.000221905	0.261357	-0.465192	0.186272	0.186254	0.254254	0.285712	0.296481	595	3653	4248	1072
STRIP1	Q5VSL9	8	1.53701e-05	1.47437e-05	1.51666e-05	1.50129e-05	0.934051	0.0297031	-0.0303275	0.0104706	-0.00422556	6270	6030	12300	6175	8	1.67144e-05	1.62473e-05	1.68016e-05	1.53549e-05	1.53161e-05	1.55803e-05	0.00988511	0.0109738	-0.0299212	0.0184786	-0.111418	-0.115067	-0.0903929	3489	766	4255	1073
PPP2R5D	Q14738	13	1.92326e-05	2.21034e-05	2.21771e-05	2.40634e-05	0.307371	-0.103847	0.0968714	0.101671	0.219445	855	1930	2785	1175	12	4.83842e-05	6.12915e-05	6.2212e-05	6.56081e-05	6.53544e-05	6.57006e-05	0.205465	-0.243896	0.0972548	0.118762	0.195444	0.189853	0.197475	955	3301	4256	1074
CKAP5	Q14008	57	8.81528e-05	9.35499e-05	9.45821e-05	9.78324e-05	0.25752	-0.0435017	0.0422283	0.0580582	0.106804	2718	1583	4301	2100	45	0.000177993	0.000243279	0.000259141	0.000257946	0.000282037	0.000262624	0.237993	-0.349632	0.101165	0.192291	0.18562	0.314435	0.211549	739	3518	4257	1075
CLTC	Q00610	116	0.00166436	0.0017274	0.00170258	0.00179069	0.456338	-0.0270676	0.0265691	0.00569481	0.0784816	4410	2988	7398	3847	112	0.00210089	0.00245038	0.00255534	0.00265058	0.00260555	0.00267398	0.181399	-0.173199	0.0488064	0.109316	0.162108	0.137389	0.17479	1167	3091	4258	1076
OSBP	P22059	30	8.95709e-05	9.84253e-05	9.65953e-05	0.000103267	0.403698	-0.0696019	0.066398	0.0393204	0.135675	2547	2634	5181	2637	21	9.43176e-05	0.000107527	0.000104313	0.000109674	0.000111848	0.000111633	0.148307	-0.113711	0.0753846	0.031608	0.103914	0.132233	0.129457	1427	2832	4259	1077
PABPC1	P11940	13	0.000113832	0.000119726	0.000108091	0.000107751	0.20344	-0.0368739	0.0359548	-0.111544	-0.116085	1762	1230	2992	1310	13	0.000151041	0.000212848	0.000214462	0.000224143	0.000224428	0.000233345	0.238394	-0.35204	0.14284	0.153737	0.217434	0.219269	0.275478	737	3524	4261	1078
GEMIN2	O14893	3	1.23797e-06	1.28929e-06	1.27327e-06	1.39462e-06	0.440399	-0.0295938	0.028999	0.0109636	0.142293	2949	2888	5837	3007	3	1.61929e-06	1.69996e-06	1.96786e-06	1.87878e-06	1.95181e-06	2.07361e-06	0.182043	-0.122156	-0.0520174	0.159113	0.0922757	0.147294	0.234627	1169	3097	4266	1079
OGA	O60502	22	0.000109124	0.000135231	0.000118606	0.000126739	0.976218	-0.163013	0.146449	-0.0428046	0.0528818	6186	6279	12465	6257	14	6.46023e-05	6.22291e-05	6.38193e-05	6.44661e-05	6.96319e-05	6.79746e-05	0.113787	0.0236891	-0.0303083	0.00609458	0.0206426	0.131852	0.0970989	1737	2531	4268	1080
RPL14	P50914	16	0.000563196	0.000506384	0.000457035	0.000389159	0.13145	0.0746644	-0.0787404	-0.22667	-0.458615	91	722	813	217	9	0.000855471	0.00113539	0.00127213	0.00128631	0.00146606	0.00114205	0.248918	-0.346441	0.0619502	0.226018	0.242002	0.430715	0.0703889	689	3580	4269	1081
XRN2	Q9H0D6	35	0.000366	0.000371267	0.000382972	0.00038103	0.0926044	-0.0103423	0.0102687	0.0550516	0.047718	3983	492	4475	2214	37	0.000335135	0.000327879	0.000333286	0.00030146	0.000311591	0.0003135	0.0104963	0.0131259	-0.0184563	0.00514372	-0.139653	-0.0919655	-0.0831536	3485	787	4272	1082
RPL15	P61313	13	0.000178101	0.000179168	0.000173079	0.000166039	0.229093	-0.00431366	0.0043008	-0.0455786	-0.105488	2985	1391	4376	2155	6	0.000416751	0.000626378	0.000622561	0.000677393	0.000638466	0.000676287	0.254536	-0.413901	0.173948	0.16513	0.286907	0.201525	0.284551	655	3619	4274	1083
BPGM	P07738	3	7.10537e-06	7.74061e-06	7.94683e-06	8.22515e-06	0.250865	-0.0630907	0.0604469	0.0983794	0.148042	1521	1530	3051	1360	3	6.34311e-06	5.24482e-06	5.20261e-06	5.99921e-06	6.13467e-06	6.84063e-06	0.193488	0.180577	-0.0937219	-0.105378	0.100159	0.132372	0.289514	1078	3197	4275	1084
MRE11	P49959	6	6.15196e-06	7.06889e-06	6.94909e-06	6.93844e-06	0.599768	-0.103696	0.0967402	0.0720806	0.069869	3151	3912	7063	3695	7	1.27072e-05	1.27261e-05	1.30525e-05	1.1925e-05	1.23333e-05	1.18808e-05	0.014503	-0.0137153	-0.0115754	0.0249621	-0.10538	-0.0568056	-0.110738	3355	921	4276	1085
CNN3	Q15417	16	0.000302819	0.000341017	0.000344854	0.000341423	0.465509	-0.0882368	0.0831497	0.0992931	0.0848691	2389	3048	5437	2776	14	0.000353135	0.000411613	0.00041647	0.000413738	0.000450033	0.000441186	0.170193	-0.157023	0.0640496	0.0809713	0.0714771	0.19279	0.164147	1266	3012	4278	1086
ATOX1	O00244	4	1.79266e-05	2.08769e-05	2.07724e-05	2.22937e-05	0.36256	-0.114085	0.10572	0.0984797	0.200453	1018	2321	3339	1530	4	4.33243e-05	5.48301e-05	5.42882e-05	5.96221e-05	5.52228e-05	5.8234e-05	0.200442	-0.230054	0.109736	0.0954063	0.230615	0.120034	0.19663	1023	3262	4285	1087
PTRH2	Q9Y3E5	7	0.000176819	0.000184886	0.000179641	0.000185125	0.786871	-0.0325388	0.031821	-0.00969473	0.0336822	5839	5114	10953	5564	5	0.000140442	0.000127925	0.000131156	0.000141476	0.000145668	0.000139068	0.125853	0.0766581	-0.0580166	-0.0220331	0.0872433	0.129363	0.0624731	1648	2643	4291	1088
MPHOSPH6	Q99547	4	1.17089e-05	1.4461e-05	1.40001e-05	1.51387e-05	0.465479	-0.160302	0.144258	0.0975237	0.210328	946	3047	3993	1913	4	3.98368e-05	4.05084e-05	4.10184e-05	3.70201e-05	3.67501e-05	3.5503e-05	0.00307626	-0.0222004	0.00192002	0.0199703	-0.127994	-0.138555	-0.188361	3877	416	4293	1089
PABPC3	Q9H361	34	0.000480857	0.000513409	0.000471123	0.000479643	0.399236	-0.0480247	0.0464774	-0.0775292	-0.051671	3406	2605	6011	3110	33	0.000773813	0.00101398	0.0010352	0.0010692	0.00109188	0.00109981	0.222627	-0.282204	0.107763	0.137648	0.18427	0.214557	0.224989	881	3412	4293	1089
NAA25	Q14CX7	17	0.000119141	0.000137441	0.0001278	0.000136213	0.760099	-0.106747	0.09939	-0.0055382	0.0864473	4485	4955	9440	4817	14	0.00010815	0.000111621	0.000112346	0.000114369	0.000113341	0.00011934	0.100382	-0.0336984	0.0118843	0.0212177	0.0469672	0.0339436	0.108352	1909	2386	4295	1091
VIRMA	Q69YN4	17	1.14462e-05	1.34807e-05	1.1419e-05	1.30777e-05	0.885429	-0.122831	0.113188	-0.126268	0.0694095	5013	5743	10756	5482	10	1.85958e-05	2.06971e-05	2.17812e-05	2.11594e-05	2.26131e-05	2.32365e-05	0.163028	-0.130622	0.023829	0.0974875	0.0557008	0.151561	0.190793	1347	2951	4298	1092
EIF3C	Q99613	45	0.000195096	0.000224688	0.000216374	0.000220751	0.662235	-0.105463	0.0982763	0.0438802	0.0727779	3687	4308	7995	4134	44	0.000403831	0.000482165	0.000540285	0.000548302	0.000548673	0.000539662	0.21759	-0.235472	0.0203043	0.184496	0.205748	0.206722	0.182833	931	3376	4307	1093
TMEM205	Q6UW68	4	1.50028e-05	1.65004e-05	1.82395e-05	1.90964e-05	0.105247	-0.0702687	0.0670045	0.211565	0.277803	249	568	817	219	3	4.89018e-06	4.74295e-06	5.40622e-06	5.29547e-06	5.8259e-06	5.30955e-06	0.157869	-0.0358208	-0.0799235	0.108913	0.0790511	0.216772	0.0828807	1400	2908	4308	1094
MAP2K1	Q02750	8	5.17999e-05	5.3801e-05	5.42389e-05	5.80869e-05	0.29893	-0.027601	0.0270828	0.0387782	0.137664	2509	1871	4380	2158	9	4.82887e-05	4.14518e-05	4.11348e-05	4.57323e-05	4.84794e-05	5.06782e-05	0.17761	0.146527	-0.0737237	-0.0847982	0.0680549	0.152215	0.216206	1249	3060	4309	1095
ARGLU1	Q9NWB6	8	3.87446e-05	3.59099e-05	3.85082e-05	3.36869e-05	0.711744	0.0537658	-0.0558474	0.0449338	-0.148043	3979	4660	8639	4435	6	5.09768e-05	7.79242e-05	8.18374e-05	8.57248e-05	8.17966e-05	8.71562e-05	0.268587	-0.462577	0.149652	0.220341	0.287294	0.219622	0.311186	612	3699	4311	1096
ITSN2	Q9NZM3	7	3.02548e-06	3.38023e-06	3.15749e-06	3.53905e-06	0.633098	-0.0821928	0.0777615	-0.0205788	0.144004	3531	4120	7651	3970	6	6.02959e-06	7.8195e-06	7.78749e-06	7.95502e-06	8.26729e-06	8.54692e-06	0.213848	-0.258378	0.116638	0.11072	0.141428	0.196977	0.244967	952	3359	4311	1096
HSPA4L	O95757	38	0.000299962	0.000319342	0.000321813	0.000343976	0.257271	-0.045867	0.0444535	0.0555727	0.151659	2043	1582	3625	1699	36	0.000339767	0.00038304	0.000405507	0.000395866	0.000433207	0.000416001	0.172403	-0.146588	0.0263595	0.108593	0.073879	0.203922	0.145453	1282	3030	4312	1098
TRIM27	P14373	4	1.83299e-06	2.0476e-06	1.96101e-06	2.05091e-06	0.652242	-0.0820766	0.0776574	0.0153232	0.07999	4154	4252	8406	4339	4	3.89529e-06	4.82175e-06	5.08012e-06	5.01216e-06	5.42804e-06	5.2874e-06	0.208682	-0.239608	0.0682195	0.143527	0.124096	0.239094	0.201223	989	3323	4312	1098
POLA2	Q14181	4	5.40419e-06	5.94008e-06	6.2258e-06	6.12778e-06	0.302995	-0.0698129	0.0665899	0.134367	0.111474	1525	1897	3422	1582	5	8.9159e-06	9.62871e-06	9.30693e-06	9.66813e-06	9.84636e-06	9.90725e-06	0.114131	-0.0583424	0.0526194	0.00358322	0.0585143	0.0848677	0.0937621	1778	2537	4315	1100
KPNB1	Q14974	38	0.000401548	0.000441454	0.000446496	0.000453821	0.38133	-0.0699644	0.0667278	0.0831101	0.106587	2282	2475	4757	2385	36	0.000583254	0.000704006	0.000713216	0.000745152	0.000723014	0.000770046	0.191378	-0.193185	0.0782793	0.0970303	0.160226	0.116714	0.207635	1141	3175	4316	1101
TMEM209	Q96SK2	6	2.58817e-05	2.93815e-05	2.83527e-05	2.99544e-05	0.540697	-0.0943885	0.0885906	0.0371679	0.116451	2944	3522	6466	3371	8	4.14672e-05	5.22227e-05	5.06718e-05	5.26462e-05	5.34587e-05	5.6866e-05	0.197738	-0.214684	0.118023	0.0745302	0.129675	0.151772	0.240914	1077	3240	4317	1102
SEC23IP	Q9Y6Y8	29	0.000120878	0.000129958	0.000115231	0.000118882	0.289597	-0.0531922	0.0513005	-0.12222	-0.0772237	2145	1800	3945	1885	26	0.0001719	0.000234693	0.000238333	0.000248356	0.000261313	0.0002419	0.236844	-0.322605	0.126604	0.14881	0.20824	0.28161	0.17024	811	3507	4318	1103
TOP2B	Q02880	15	1.27093e-05	1.47683e-05	1.39495e-05	1.43267e-05	0.764806	-0.112372	0.104248	0.0219573	0.0604503	4461	4983	9444	4818	15	4.10133e-05	5.79879e-05	6.0609e-05	6.12032e-05	6.4457e-05	6.3106e-05	0.252772	-0.375427	0.124232	0.188015	0.20209	0.276818	0.246258	717	3603	4320	1104
RPL34	P49207	15	0.000188758	0.000196156	0.000177406	0.00015631	0.221295	-0.0279988	0.0274657	-0.117482	-0.300121	405	1335	1740	608	9	0.000423812	0.000595932	0.000677224	0.000688897	0.000677687	0.000671633	0.266966	-0.416499	0.0752222	0.259708	0.284364	0.260693	0.247747	635	3686	4321	1105
HEATR1	Q9H583	35	5.93569e-05	6.1341e-05	6.04417e-05	6.4958e-05	0.477863	-0.0239131	0.0235232	0.00221572	0.106178	3858	3137	6995	3648	33	0.000138693	0.000186492	0.0001973	0.000208006	0.000204387	0.000198269	0.24237	-0.328536	0.0986901	0.179963	0.256201	0.230874	0.187032	786	3537	4323	1106
TTI2	Q6NXR4	7	4.32958e-06	5.02214e-06	5.05222e-06	4.48862e-06	0.852598	-0.111006	0.103072	0.111686	-0.0589592	5128	5547	10675	5444	6	7.20383e-06	8.14801e-06	7.88199e-06	8.47149e-06	8.23728e-06	8.416e-06	0.147284	-0.104428	0.0732546	0.0253678	0.129422	0.0889744	0.119942	1499	2824	4323	1106
EIF4G2	P78344	26	5.24693e-05	6.00028e-05	5.9208e-05	6.15073e-05	0.463066	-0.100021	0.0935341	0.0742972	0.129263	2078	3033	5111	2594	31	0.000175123	0.000246816	0.000249076	0.000257131	0.000264868	0.000266547	0.24693	-0.353014	0.142052	0.155205	0.201123	0.243891	0.253006	757	3569	4326	1108
YTHDF3	Q7Z739	14	4.66786e-05	4.78759e-05	5.08422e-05	4.97051e-05	0.0685051	-0.0183839	0.0181526	0.104881	0.0722488	2496	356	2852	1207	14	6.80152e-05	8.45317e-05	8.36716e-05	8.64517e-05	8.80729e-05	9.16817e-05	0.197279	-0.211231	0.102405	0.0876508	0.134806	0.16161	0.219545	1089	3237	4326	1108
RTRAF	Q9Y224	12	2.7542e-05	3.17292e-05	3.02642e-05	3.06873e-05	0.757114	-0.105698	0.0984802	0.0302827	0.0503111	4496	4936	9432	4813	20	0.000141228	0.000204365	0.00019561	0.000205561	0.000216845	0.000213938	0.24751	-0.353183	0.179944	0.116771	0.18836	0.265454	0.245987	754	3574	4328	1110
SCYL1	Q96KG9	16	8.49013e-05	0.000103141	9.13702e-05	0.000100303	0.879776	-0.147197	0.133559	-0.0412588	0.0933149	5152	5704	10856	5523	14	0.000104628	0.000103436	0.000105041	9.13799e-05	9.05207e-05	9.03838e-05	6.34314e-05	0.00358243	-0.012945	0.00927036	-0.191735	-0.205365	-0.207548	4289	40	4329	1111
MORC2	Q9Y6X9	5	4.28141e-06	4.14456e-06	3.92218e-06	3.9647e-06	0.133381	0.0232429	-0.0236235	-0.103187	-0.0876336	2266	739	3005	1320	5	8.90899e-06	1.15576e-05	1.20869e-05	1.28978e-05	1.19969e-05	1.26615e-05	0.227162	-0.284514	0.0909888	0.155596	0.249278	0.144813	0.222599	891	3441	4332	1112
RPL7A	P62424	27	0.000358356	0.000365218	0.000323976	0.000293843	0.162116	-0.0137469	0.0136171	-0.159254	-0.300095	302	936	1238	380	21	0.000744628	0.00110283	0.00115837	0.00121981	0.00114033	0.001236	0.26581	-0.42821	0.138413	0.209295	0.283851	0.186646	0.30288	653	3680	4333	1113
RAP2B	P61225	6	8.38176e-05	0.000105957	0.000101446	0.000100195	0.686742	-0.178965	0.159195	0.0964275	0.0785216	2548	4495	7043	3680	3	1.83431e-05	1.9146e-05	1.9226e-05	2.06141e-05	1.91183e-05	2.1222e-05	0.138506	-0.0435339	0.0182732	0.0242885	0.12486	0.0161881	0.166792	1584	2751	4335	1114
UHRF1BP1	Q6BDS2	3	5.68284e-06	5.91679e-06	6.1642e-06	6.1786e-06	0.192993	-0.0293944	0.0288074	0.0879069	0.0912726	2460	1153	3613	1692	4	7.23564e-06	6.23312e-06	6.97217e-06	7.47992e-06	7.63962e-06	7.19706e-06	0.161058	0.0866944	-0.128472	0.0331815	0.134597	0.165075	0.0789821	1401	2934	4335	1114
RARS1	P54136	26	4.65352e-05	5.2324e-05	5.32229e-05	5.48054e-05	0.34532	-0.0870527	0.0820975	0.106671	0.148941	1410	2197	3607	1687	25	0.000209891	0.00026358	0.000286428	0.000282508	0.000302762	0.000290343	0.226702	-0.271207	0.057398	0.177327	0.157449	0.257338	0.196915	905	3439	4344	1116
TAPBP	O15533	3	9.41636e-06	9.9342e-06	1.0258e-05	9.97287e-06	0.307285	-0.0391338	0.0381002	0.0843683	0.043705	3430	1929	5359	2738	4	1.56215e-05	1.59964e-05	1.56006e-05	1.51966e-05	1.48825e-05	1.45878e-05	0.0206208	-0.0108559	0.0233572	-0.0127886	-0.0506407	-0.0807788	-0.109633	3251	1096	4347	1117
TCOF1	Q13428	52	0.000813257	0.000788777	0.000820804	0.000830738	0.262471	0.0218777	-0.0222146	0.0352048	0.0525611	4337	1617	5954	3076	51	0.000717248	0.000667712	0.000668561	0.000711425	0.00075196	0.000714101	0.12341	0.0674068	-0.0358396	-0.0340059	0.055645	0.13559	0.061063	1729	2624	4353	1118
ATAD3B	Q5T9A4	28	6.95792e-05	7.4986e-05	7.38766e-05	7.76131e-05	0.414116	-0.0549927	0.0529732	0.0314691	0.102651	3306	2707	6013	3111	22	0.000205038	0.00023891	0.000234267	0.000242656	0.000251854	0.000249124	0.169549	-0.140889	0.0796887	0.0513719	0.102131	0.155809	0.140084	1348	3006	4354	1119
NOP2	P46087	31	8.1765e-05	7.77259e-05	8.00067e-05	7.54246e-05	0.575613	0.036081	-0.0370066	0.00471911	-0.080367	4588	3750	8338	4304	24	0.000179434	0.000262346	0.000266542	0.000278885	0.000286849	0.00027389	0.261605	-0.395991	0.152027	0.174922	0.240231	0.280849	0.214157	702	3656	4358	1120
ITGAV	P06756	17	0.000126257	0.000142718	0.000135715	0.00013005	0.87932	-0.0911085	0.085695	0.0131055	-0.0484046	5573	5702	11275	5713	16	0.000101756	9.97149e-05	0.000100798	8.9898e-05	9.36909e-05	9.31903e-05	0.00832987	0.0142398	-0.0149875	0.000599527	-0.164508	-0.104888	-0.112617	3671	688	4359	1121
TPD52L2	O43399	19	0.000181601	0.000207726	0.000208202	0.000219539	0.358561	-0.100208	0.0936977	0.0970006	0.173491	1252	2290	3542	1649	17	0.000310275	0.000293253	0.000306794	0.000305546	0.000340614	0.00036745	0.187889	0.0321332	-0.0492676	0.0158547	0.0099732	0.166721	0.276133	1215	3146	4361	1122
ZNF277	Q9NRM2	2	3.66638e-07	3.99633e-07	3.83596e-07	3.64878e-07	0.695475	-0.0634994	0.0608219	0.00173331	-0.0704398	4734	4566	9300	4749	2	1.0021e-06	1.21594e-06	1.27857e-06	1.23922e-06	1.36259e-06	1.34933e-06	0.20482	-0.217968	0.0610757	0.133539	0.0884351	0.225358	0.211246	1069	3294	4363	1123
RAB23	Q9ULC3	8	3.03285e-05	3.27214e-05	3.24905e-05	3.3536e-05	0.415515	-0.0558201	0.0537405	0.0435266	0.0892155	3327	2715	6042	3129	6	2.56505e-05	2.57422e-05	2.48502e-05	2.23579e-05	2.24461e-05	2.33043e-05	0.00284806	0.0133483	0.0184954	-0.0323855	-0.184854	-0.179177	-0.125046	3968	399	4367	1124
CWC22	Q9HCG8	13	8.9714e-06	8.48172e-06	9.51941e-06	1.08735e-05	0.247788	0.0399205	-0.0410567	0.125459	0.317327	337	1504	1841	649	11	3.96871e-05	5.97357e-05	6.16619e-05	6.41808e-05	6.03661e-05	6.80715e-05	0.270144	-0.436114	0.153807	0.199594	0.257357	0.168954	0.342266	663	3709	4372	1125
UTP15	Q8TED0	10	2.32263e-05	2.80704e-05	2.57233e-05	2.71932e-05	0.796236	-0.143106	0.130183	0.00421091	0.0843807	4313	5179	9492	4845	10	5.88574e-05	7.24504e-05	7.14712e-05	7.47329e-05	7.49641e-05	7.76013e-05	0.198813	-0.19965	0.100119	0.0804888	0.144869	0.149326	0.199207	1126	3249	4375	1126
FGD4	Q96M96	5	1.70294e-06	1.80608e-06	1.99466e-06	1.83905e-06	0.242683	-0.043041	0.0417941	0.185074	0.0678926	1434	1472	2906	1247	5	3.10473e-06	4.42208e-06	4.54234e-06	4.47659e-06	4.86748e-06	4.87593e-06	0.256103	-0.373824	0.136436	0.175147	0.15411	0.274884	0.277386	745	3633	4378	1127
EPRS1	P07814	86	0.000218632	0.000242377	0.000228785	0.000247457	0.666551	-0.0762898	0.0724574	-0.0108003	0.102384	4249	4348	8597	4418	65	0.000555222	0.000782362	0.000808788	0.000844565	0.000856392	0.000824613	0.255932	-0.365801	0.12897	0.176896	0.239343	0.259405	0.204851	750	3631	4381	1128
CDC73	Q6P1J9	18	1.42744e-05	1.60533e-05	1.59407e-05	1.65928e-05	0.4186	-0.0872037	0.0822318	0.0720775	0.129919	2096	2740	4836	2434	13	3.52557e-05	4.05899e-05	4.0459e-05	4.33545e-05	4.1056e-05	4.26479e-05	0.167722	-0.137016	0.0662467	0.0615862	0.161306	0.0827186	0.1376	1388	2995	4383	1129
HACD3	Q9P035	6	3.93013e-05	4.39145e-05	4.13191e-05	4.32159e-05	0.82653	-0.0822792	0.0778388	-0.0100501	0.0547049	5327	5382	10709	5459	6	6.35349e-05	9.97931e-05	9.12751e-05	0.000105732	9.28895e-05	0.000105072	0.270902	-0.417666	0.233725	0.105006	0.317121	0.130301	0.308088	676	3710	4386	1130
CASK	O14936	12	2.51008e-05	2.69854e-05	2.68277e-05	2.74816e-05	0.436236	-0.0531679	0.0512779	0.0428222	0.077564	3598	2856	6454	3361	15	3.65459e-05	3.65793e-05	3.51633e-05	3.29796e-05	3.35593e-05	3.40341e-05	0.0140509	0.0178642	0.019181	-0.0377746	-0.130272	-0.105132	-0.0848638	3494	897	4391	1131
PCBP1	Q15365	22	0.000265707	0.000285467	0.000289055	0.000280389	0.519232	-0.0526724	0.0508169	0.0688384	0.0249225	4192	3380	7572	3938	18	0.000362981	0.000482501	0.000492646	0.000506954	0.000515628	0.000523192	0.237267	-0.297287	0.113351	0.143369	0.184674	0.209149	0.23016	880	3513	4393	1132
COMMD3	Q9UBI1	3	6.39088e-06	6.71371e-06	7.46537e-06	7.08656e-06	0.103641	-0.0359863	0.0351105	0.188214	0.113086	1000	554	1554	517	2	1.03816e-05	1.07222e-05	1.00509e-05	1.06939e-05	1.24599e-05	1.1131e-05	0.179215	-0.000459906	0.046115	-0.0471627	0.0423008	0.262801	0.100096	1321	3075	4396	1133
RPL3	P39023	48	0.000220394	0.000251045	0.000229851	0.00022296	0.651781	-0.0969849	0.0908738	-0.0363698	-0.080287	3688	4246	7934	4104	38	0.00049103	0.000663998	0.000723079	0.000739777	0.00075718	0.00070622	0.257291	-0.350433	0.0849337	0.207908	0.240845	0.274392	0.173874	768	3637	4405	1134
PCBP2	Q15366	12	6.96058e-05	7.37502e-05	6.93845e-05	6.73429e-05	0.328558	-0.0423222	0.0411159	-0.0469178	-0.0900052	3257	2081	5338	2725	8	8.5501e-05	0.000101788	0.000109561	0.000114857	0.000108133	0.000111964	0.209592	-0.210761	0.0407962	0.146965	0.215059	0.128027	0.178259	1080	3329	4409	1135
MARS1	P56192	30	6.1471e-05	6.792e-05	6.37857e-05	7.17165e-05	0.612813	-0.0737597	0.0701713	-0.0204315	0.14864	3426	3996	7422	3861	24	0.000159532	0.000211198	0.000214141	0.000220864	0.000221714	0.000230685	0.23614	-0.289311	0.115443	0.135403	0.180001	0.185547	0.242769	909	3501	4410	1136
CCDC91	Q7Z6B0	6	5.57998e-06	5.45406e-06	6.23994e-06	6.25505e-06	0.0516721	0.0163706	-0.0165585	0.177643	0.181133	642	257	899	247	5	5.93468e-06	5.59408e-06	5.35664e-06	5.76558e-06	6.05873e-06	6.27737e-06	0.145474	0.0764289	-0.00884185	-0.0714134	0.0347241	0.106272	0.157417	1600	2811	4411	1137
USP15	Q9Y4E8	23	5.13958e-05	6.06002e-05	5.59144e-05	5.77801e-05	0.884345	-0.123724	0.113947	-0.0021548	0.0451981	5361	5738	11099	5633	23	5.58607e-05	5.83607e-05	6.15607e-05	6.17555e-05	6.74061e-05	6.07055e-05	0.155482	-0.0689194	-0.00575786	0.0712564	0.0758136	0.202125	0.0510736	1530	2883	4413	1138
SPATA5	Q8NB90	22	0.000103014	0.000101508	9.94601e-05	0.000101463	0.296385	0.0105777	-0.0106558	-0.0400664	-0.0112971	5168	1855	7023	3669	21	0.00012655	0.000140877	0.000141366	0.000148564	0.00014603	0.000146289	0.155375	-0.106703	0.0480273	0.0530304	0.124678	0.0998588	0.102408	1537	2879	4416	1139
COG1	Q8WTW3	12	7.62968e-06	7.72682e-06	7.89113e-06	7.99328e-06	0.0647315	-0.00915449	0.00909677	0.039454	0.0580098	4105	325	4430	2192	11	2.13301e-05	2.62771e-05	2.7976e-05	2.8642e-05	2.76575e-05	2.9598e-05	0.221604	-0.24021	0.0607004	0.151087	0.185028	0.134565	0.232395	1011	3406	4417	1140
SUPV3L1	Q8IYB8	10	1.10357e-05	1.1792e-05	1.17028e-05	1.19207e-05	0.476712	-0.0486066	0.0470222	0.03607	0.0626922	4071	3127	7198	3752	12	2.70853e-05	3.26936e-05	3.44378e-05	3.46271e-05	3.60674e-05	3.55144e-05	0.21015	-0.21351	0.0579875	0.132973	0.14088	0.199675	0.177384	1085	3332	4417	1140
MAP7	Q14244	11	3.52365e-05	3.80551e-05	3.8152e-05	3.86647e-05	0.424671	-0.0565767	0.0544415	0.0581084	0.077369	3284	2789	6073	3144	10	3.76114e-05	3.79651e-05	3.85343e-05	3.5117e-05	3.64676e-05	3.49939e-05	0.0168315	-0.0162321	-0.00272519	0.0187415	-0.115233	-0.060785	-0.120296	3426	992	4418	1142
SORBS1	Q9BX66	3	1.10949e-06	1.11612e-06	1.11025e-06	1.04365e-06	0.475342	-0.00430267	0.00428987	-0.00331305	-0.0925614	4143	3118	7261	3784	3	1.19147e-06	1.13587e-06	1.1861e-06	1.23371e-06	1.2146e-06	1.20189e-06	0.106281	0.0248232	-0.044126	0.0183035	0.0750781	0.0525621	0.0373876	1974	2444	4418	1142
CFAP97	Q9P2B7	4	2.08607e-06	2.28126e-06	2.38385e-06	2.55836e-06	0.160876	-0.0659647	0.06308	0.126541	0.228466	667	926	1593	538	6	5.59892e-06	5.77997e-06	5.70365e-06	4.87364e-06	5.01425e-06	5.0666e-06	0.000841091	-0.0243396	0.0215746	0.00239665	-0.224489	-0.183455	-0.16847	4218	202	4420	1144
TXLNA	P40222	19	6.18567e-05	7.08092e-05	6.61594e-05	6.7274e-05	0.945651	-0.100795	0.0942107	-0.00378001	0.0203241	6013	6106	12119	6092	19	8.1373e-05	7.99789e-05	8.13534e-05	8.18896e-05	8.63312e-05	8.78849e-05	0.123032	0.00837883	-0.0165514	0.00803118	0.017509	0.0937111	0.119444	1802	2620	4422	1145
HSPA4	P34932	59	0.00148783	0.00163431	0.00159359	0.00164084	0.581006	-0.0693234	0.0661445	0.0297441	0.0719037	4003	3783	7786	4032	57	0.00153225	0.00188147	0.00191209	0.00196464	0.00196404	0.00205631	0.208137	-0.212386	0.0838225	0.107111	0.146228	0.145787	0.212018	1109	3318	4427	1146
IARS1	P41252	51	0.000112879	0.000126624	0.000124066	0.000134637	0.389926	-0.08527	0.0805102	0.0510647	0.169033	1867	2534	4401	2177	42	0.000449706	0.000635898	0.000650595	0.000675102	0.000682105	0.00067883	0.262098	-0.363916	0.135898	0.168862	0.222208	0.237096	0.230152	767	3660	4427	1146
RALGAPA1	Q6GYQ0	3	1.94122e-06	2.51848e-06	2.13211e-06	2.17949e-06	0.840202	-0.199985	0.175608	-0.064666	-0.032955	4096	5465	9561	4881	3	4.60984e-06	7.19604e-06	7.00775e-06	7.2035e-06	7.07068e-06	8.217e-06	0.277905	-0.444027	0.198459	0.160208	0.199955	0.173105	0.389868	669	3759	4428	1148
FHL3	Q13643	7	2.69764e-05	2.68096e-05	2.9556e-05	2.8847e-05	0.0831431	0.00446854	-0.00448242	0.136221	0.101192	1636	444	2080	784	2	2.08031e-06	2.3074e-06	2.25828e-06	2.98297e-06	2.39169e-06	2.31341e-06	0.236976	-0.0907236	0.0587489	0.0277008	0.429228	0.110511	0.0625001	921	3510	4431	1149
PAPSS2	O95340	12	1.98036e-05	2.17115e-05	1.98805e-05	2.20428e-05	0.900582	-0.0678746	0.0648242	-0.0622824	0.0866713	5829	5828	11657	5881	11	1.87224e-05	1.91914e-05	1.95721e-05	1.67363e-05	1.73233e-05	1.71627e-05	0.0032969	-0.0334805	0.002213	0.0305545	-0.195267	-0.145528	-0.158969	4000	438	4438	1150
ELP1	O95163	23	6.47929e-05	6.84396e-05	6.12013e-05	5.92863e-05	0.12686	-0.0400389	0.0389577	-0.122311	-0.168175	1081	697	1778	626	23	6.87811e-05	6.60666e-05	6.60698e-05	6.05568e-05	5.84662e-05	6.12902e-05	0.00523719	0.0384435	-0.0196482	-0.0195775	-0.14528	-0.195966	-0.127913	3911	529	4440	1151
ZYX	Q15942	18	0.000236325	0.000269529	0.000278247	0.000274853	0.388076	-0.0979482	0.0917189	0.137642	0.119939	1390	2524	3914	1861	15	0.000182199	0.000153397	0.000147964	0.000171381	0.000178754	0.000191371	0.206176	0.176781	-0.0714583	-0.123489	0.0884731	0.149242	0.247641	1138	3307	4445	1152
CELF1	Q92879	14	4.31549e-05	4.81347e-05	4.50046e-05	5.25708e-05	0.569034	-0.0809272	0.0766278	-0.0203771	0.203811	2399	3707	6106	3170	13	0.00017492	0.000244419	0.000238775	0.000258784	0.000241667	0.000262737	0.252778	-0.326676	0.15598	0.122276	0.238375	0.139643	0.260247	844	3604	4448	1153
RPL26	P61254	16	0.000436987	0.000437723	0.000389708	0.000365882	0.12539	-0.00121488	0.00121386	-0.166412	-0.257428	388	687	1075	310	11	0.000895564	0.0011968	0.00139613	0.00128896	0.00150598	0.00134133	0.275506	-0.376775	0.041541	0.263791	0.148563	0.373055	0.20602	712	3739	4451	1154
NOB1	Q9ULX3	11	2.76021e-05	3.12257e-05	2.93818e-05	3.21778e-05	0.614547	-0.0917199	0.0862357	-0.00157521	0.129567	3434	4007	7441	3880	11	6.61949e-05	8.81282e-05	8.82528e-05	9.0002e-05	9.15233e-05	9.70951e-05	0.238365	-0.288682	0.124203	0.12624	0.154555	0.178737	0.263997	929	3523	4452	1155
LSM14B	Q9BX40	9	9.86726e-06	1.04232e-05	1.07989e-05	1.14397e-05	0.151017	-0.040081	0.0389975	0.0900837	0.173242	1323	853	2176	829	10	2.56246e-05	3.27986e-05	3.32007e-05	3.43601e-05	3.57744e-05	3.40126e-05	0.228463	-0.253232	0.102874	0.120451	0.169972	0.228168	0.15531	1006	3453	4459	1156
MAGEB2	O15479	24	6.01746e-05	6.1804e-05	5.85248e-05	6.66946e-05	0.760011	-0.0194021	0.0191446	-0.0595074	0.129012	4719	4954	9673	4946	14	8.43668e-05	0.000121858	0.000124227	0.000129796	0.000133585	0.00012531	0.269691	-0.38473	0.14572	0.173505	0.236764	0.278278	0.18602	753	3708	4461	1157
HNRNPAB	Q99729	18	0.00012879	0.000150739	0.000149071	0.000139925	0.744783	-0.117974	0.109052	0.0930019	0.00165005	4169	4857	9026	4618	14	0.000127123	0.000141243	0.000156297	0.000151535	0.000169075	0.000152134	0.200426	-0.155131	-0.00317611	0.142934	0.0982982	0.256307	0.103985	1205	3261	4466	1158
ZMIZ1	Q9ULJ6	7	8.67427e-06	9.47971e-06	8.92701e-06	9.42153e-06	0.85932	-0.0654711	0.0626285	-0.0240371	0.0537471	5705	5579	11284	5722	8	9.08444e-06	7.75712e-06	8.31219e-06	8.76204e-06	9.36005e-06	9.31445e-06	0.176971	0.115658	-0.112218	-0.0125103	0.0635286	0.158777	0.151732	1413	3057	4470	1159
COPS5	Q92905	8	8.19372e-05	8.59789e-05	8.48099e-05	8.49699e-05	0.724934	-0.03515	0.0343139	0.0145639	0.0172841	5663	4745	10408	5312	9	3.68321e-05	4.17957e-05	4.00473e-05	4.13245e-05	4.18293e-05	4.52836e-05	0.165906	-0.103018	0.079371	0.0177216	0.0630133	0.0805312	0.195005	1498	2974	4472	1160
DHCR7	Q9UBM7	7	2.16996e-05	2.47238e-05	2.43004e-05	2.60517e-05	0.401371	-0.0971834	0.091048	0.0661302	0.166529	1698	2619	4317	2109	7	6.11064e-05	7.97241e-05	7.94139e-05	8.31275e-05	8.38425e-05	8.4252e-05	0.235161	-0.264748	0.118945	0.113321	0.179255	0.191611	0.198639	981	3493	4474	1161
WDR75	Q8IWA0	16	1.69156e-05	1.80347e-05	1.80573e-05	1.8339e-05	0.410624	-0.0469526	0.0454726	0.0472773	0.0696151	3680	2679	6359	3316	14	4.78216e-05	6.6663e-05	6.95178e-05	7.24496e-05	6.97708e-05	7.27826e-05	0.267066	-0.359027	0.120196	0.180692	0.240287	0.185933	0.246904	788	3687	4475	1162
RPL13	P26373	28	0.000496484	0.000508494	0.000450605	0.000443334	0.0265298	-0.0173446	0.0171386	-0.157228	-0.180696	753	115	868	240	18	0.00130428	0.00194378	0.00199815	0.00204833	0.00204082	0.00213302	0.280695	-0.423055	0.152549	0.192351	0.228138	0.222835	0.286586	700	3776	4476	1163
WDR13	Q9H1Z4	3	2.05388e-06	2.04888e-06	2.08376e-06	2.09618e-06	0.0684553	0.00175463	-0.00175676	0.0225947	0.03117	5094	355	5449	2784	3	2.5735e-06	2.59645e-06	2.68384e-06	2.29047e-06	2.30967e-06	2.36429e-06	0.00313256	-0.0246951	-0.0118844	0.0358709	-0.192785	-0.180738	-0.147019	4062	420	4482	1164
OSBPL2	Q9H1P3	3	3.13994e-07	3.18746e-07	3.72863e-07	3.8612e-07	0.0434026	-0.0108751	0.0107937	0.237034	0.287436	196	208	404	80	2	1.91487e-06	2.24558e-06	2.12946e-06	2.39441e-06	2.0899e-06	2.69784e-06	0.23129	-0.130829	0.099012	0.0224083	0.191591	-0.00464664	0.363726	1015	3472	4487	1165
TTC17	Q96AE7	4	3.20836e-06	3.28648e-06	3.10411e-06	2.7685e-06	0.303109	-0.0174589	0.0172501	-0.0651136	-0.23019	1040	1900	2940	1274	4	3.67921e-06	4.96707e-06	5.51502e-06	5.72089e-06	5.28467e-06	5.59193e-06	0.271576	-0.359521	0.0734753	0.224446	0.277321	0.162894	0.244426	773	3715	4488	1166
R3HCC1	Q9Y3T6	6	3.66407e-06	3.84195e-06	3.86819e-06	3.71877e-06	0.761665	-0.0346014	0.0337909	0.0436091	-0.0132222	5692	4964	10656	5432	5	6.20746e-06	6.10619e-06	6.38161e-06	5.60203e-06	5.60742e-06	5.37137e-06	0.00325913	-0.00563511	-0.0293651	0.0342819	-0.153689	-0.152302	-0.214348	4061	434	4495	1167
CORO1C	Q9ULV4	27	0.000222371	0.000229676	0.000213266	0.000218663	0.167979	-0.0235034	0.0231266	-0.0838217	-0.0477651	3354	975	4329	2119	24	0.000311798	0.000312494	0.000322701	0.000323499	0.000325422	0.000326908	0.102984	-0.01778	-0.0145607	0.0318052	0.0353705	0.0439204	0.0504929	2085	2412	4497	1168
YTHDC1	Q96MU7	13	1.31568e-05	1.31354e-05	1.48325e-05	1.49783e-05	0.0234349	0.00117369	-0.00117464	0.174136	0.18824	621	104	725	182	13	4.43598e-05	5.63322e-05	5.95275e-05	5.93402e-05	5.96848e-05	6.38925e-05	0.238029	-0.267763	0.0769442	0.156542	0.151994	0.160347	0.258631	978	3519	4497	1168
ABCF3	Q9NUQ8	14	8.09407e-06	8.57959e-06	8.2237e-06	8.83387e-06	0.673366	-0.0426335	0.0414097	-0.0197112	0.0835471	4840	4385	9225	4713	11	3.00805e-05	3.96585e-05	4.10537e-05	4.24521e-05	4.18057e-05	4.31225e-05	0.249152	-0.295999	0.102801	0.152684	0.201008	0.178871	0.223615	916	3582	4498	1170
KLHDC4	Q8TBB5	6	6.3573e-06	7.74555e-06	6.28561e-06	6.89341e-06	0.627588	-0.149501	0.135453	-0.165861	-0.0326958	2162	4082	6244	3255	6	1.98054e-05	3.14744e-05	3.07683e-05	3.18145e-05	3.266e-05	3.35804e-05	0.292463	-0.465613	0.202673	0.169935	0.218176	0.25602	0.296114	658	3844	4502	1171
UTP6	Q9NYH9	14	1.39882e-05	1.44741e-05	1.52379e-05	1.61905e-05	0.149584	-0.0248415	0.024421	0.0986059	0.186091	1112	837	1949	706	10	4.21129e-05	6.35905e-05	6.80556e-05	6.58349e-05	7.30447e-05	6.87574e-05	0.291852	-0.459791	0.134757	0.232661	0.184798	0.334726	0.24746	665	3839	4504	1172
CEP290	O15078	3	1.23687e-06	1.43475e-06	1.42077e-06	1.57729e-06	0.330773	-0.111023	0.103086	0.0889541	0.239726	809	2094	2903	1246	2	8.14969e-06	1.00444e-05	1.06461e-05	9.59731e-06	1.12451e-05	1.25885e-05	0.254067	-0.2383	0.0632752	0.147204	-0.00241592	0.226176	0.388987	901	3613	4514	1173
CNOT11	Q9UKZ1	7	5.75497e-06	5.51798e-06	6.17813e-06	6.0645e-06	0.106707	0.0300149	-0.0306527	0.132376	0.105594	1627	580	2207	846	6	7.02879e-06	8.13376e-06	8.46321e-06	8.44458e-06	9.46009e-06	8.31682e-06	0.202547	-0.164049	0.0465953	0.103879	0.100699	0.264527	0.078705	1237	3277	4514	1173
LUZP1	Q86V48	27	2.06187e-05	2.34906e-05	2.37992e-05	2.50316e-05	0.322502	-0.0971302	0.0910013	0.109829	0.182665	1065	2032	3097	1393	24	4.24039e-05	4.82443e-05	5.04253e-05	5.03157e-05	5.2907e-05	5.14884e-05	0.190753	-0.149215	0.0369464	0.100735	0.0975948	0.170046	0.130833	1345	3174	4519	1175
PA2G4	Q9UQ80	53	0.00039932	0.000427416	0.000388864	0.000443416	0.938601	-0.0498826	0.0482154	-0.0881623	0.101233	6101	6060	12161	6112	37	0.000641423	0.000762692	0.000786801	0.000815354	0.000819678	0.00080207	0.208298	-0.187224	0.0626017	0.107498	0.158927	0.166558	0.135228	1203	3320	4523	1176
GPATCH4	Q5T3I0	10	1.60082e-05	1.66484e-05	1.69964e-05	1.66305e-05	0.346252	-0.028565	0.0280104	0.0578539	0.0264547	4409	2204	6613	3459	10	3.46428e-05	4.06342e-05	4.31346e-05	4.32256e-05	4.27314e-05	4.59081e-05	0.209819	-0.188221	0.0419191	0.128069	0.13111	0.114521	0.217972	1194	3330	4524	1177
SPIN1	Q9Y657	10	2.3142e-05	2.59019e-05	2.55028e-05	2.65707e-05	0.459783	-0.0835621	0.078986	0.056585	0.115761	2597	3009	5606	2877	5	2.48521e-05	2.93686e-05	2.96027e-05	2.94169e-05	3.20346e-05	3.09767e-05	0.197209	-0.169023	0.0718836	0.0833392	0.0742558	0.197238	0.148794	1291	3236	4527	1178
GTF2H2	Q13888	5	4.99666e-06	4.8487e-06	4.5227e-06	4.75106e-06	0.191319	0.0215192	-0.021845	-0.122259	-0.0511958	2574	1144	3718	1757	6	1.03026e-05	1.26633e-05	1.31401e-05	1.36151e-05	1.37555e-05	1.32526e-05	0.225826	-0.22427	0.0733822	0.126697	0.177938	0.192731	0.139003	1103	3431	4534	1179
NUP160	Q12769	22	7.2293e-05	8.15211e-05	7.91429e-05	7.94538e-05	0.69559	-0.0892596	0.0840574	0.0413434	0.0470006	4322	4567	8889	4557	20	8.70039e-05	9.50047e-05	9.85992e-05	0.000100169	0.000101981	0.000100052	0.166764	-0.10444	0.0224781	0.0760551	0.0988483	0.124708	0.0971559	1550	2988	4538	1180
MTHFD1	P11586	64	0.0010771	0.00100793	0.000957151	0.00104302	0.525171	0.0470823	-0.0486708	-0.12325	0.000704581	3553	3422	6975	3635	54	0.000957551	0.000967088	0.000959294	0.000853194	0.000867863	0.000836101	0.00385184	-0.00565381	0.00864371	-0.00303009	-0.172128	-0.147536	-0.201325	4066	474	4540	1181
CACTIN	Q8WUQ7	11	8.10932e-06	8.09333e-06	9.01768e-06	8.47883e-06	0.250973	0.001423	-0.0014244	0.154597	0.0657063	1864	1531	3395	1566	8	1.86241e-05	2.43965e-05	2.5994e-05	2.5563e-05	2.78726e-05	2.60329e-05	0.255924	-0.304767	0.0847344	0.17624	0.152119	0.276907	0.178397	911	3630	4541	1182
NCOA7	Q8NI08	3	4.61989e-07	5.45708e-07	5.33726e-07	5.55002e-07	0.505554	-0.125131	0.115139	0.0831108	0.139505	1833	3305	5138	2605	2	2.59556e-07	2.2402e-07	2.58134e-07	2.553e-07	3.55341e-07	2.6844e-07	0.279778	0.0701524	-0.142265	0.0622278	0.0462994	0.523308	0.118704	771	3770	4541	1182
XPOT	O43592	5	1.0132e-05	1.25082e-05	1.11765e-05	1.15542e-05	0.975852	-0.159967	0.143987	-0.0184216	0.0295286	6151	6277	12428	6242	4	1.71686e-05	2.03766e-05	2.04072e-05	2.10913e-05	2.10563e-05	2.17806e-05	0.200676	-0.170134	0.077009	0.0791712	0.126746	0.124351	0.173141	1280	3264	4544	1184
EIF4E2	O60573	7	2.06234e-05	2.32432e-05	2.27598e-05	2.40167e-05	0.455323	-0.0888425	0.0836874	0.0533619	0.130911	2388	2981	5369	2744	6	3.29612e-05	3.85988e-05	3.90474e-05	3.78285e-05	4.17362e-05	4.2445e-05	0.198881	-0.161644	0.0661429	0.0828119	0.0370608	0.178884	0.203179	1294	3251	4545	1185
RCC1	P18754	24	5.02787e-05	5.98242e-05	5.59967e-05	6.25038e-05	0.551452	-0.130833	0.119948	0.0245618	0.183163	2030	3590	5620	2888	20	0.000126809	0.000170682	0.000180206	0.000190585	0.000174099	0.00018797	0.264548	-0.32847	0.100176	0.178511	0.2593	0.128772	0.239372	871	3674	4545	1185
PYCR1	P32322	19	0.000387639	0.000362091	0.000393127	0.00039764	0.34824	0.048342	-0.0500181	0.0686239	0.0850914	2941	2220	5161	2623	17	0.000369636	0.000378485	0.00036681	0.000357104	0.00034291	0.000355628	0.0283422	-0.00781592	0.0263184	-0.0188882	-0.0575756	-0.116088	-0.0635513	3241	1305	4546	1187
PHRF1	Q9P1Y6	2	1.97174e-06	2.14658e-06	2.10491e-06	2.06603e-06	0.814657	-0.0625838	0.0599814	0.0316988	0.004804	5541	5304	10845	5513	2	4.08442e-06	5.06768e-06	5.05962e-06	5.30027e-06	5.38482e-06	5.22537e-06	0.223189	-0.213917	0.0972792	0.094983	0.16202	0.184851	0.141487	1136	3416	4552	1188
GALNT1	Q10472	8	3.0362e-05	3.26631e-05	3.39625e-05	3.24948e-05	0.354112	-0.0536595	0.051735	0.108018	0.0442835	2965	2259	5224	2662	9	4.06019e-05	3.99673e-05	3.95285e-05	3.44078e-05	3.49633e-05	3.38663e-05	0.000225156	0.0203729	-0.00235517	-0.0182795	-0.21844	-0.195332	-0.241322	4456	100	4556	1189
NMU	P48645	2	1.56308e-06	1.51525e-06	1.60868e-06	1.59e-06	0.208117	0.02224	-0.0225882	0.0637305	0.046877	3810	1255	5065	2567	2	4.43354e-06	7.0568e-06	6.31465e-06	6.94623e-06	6.84652e-06	7.30244e-06	0.29395	-0.420787	0.249767	0.0894552	0.226984	0.206123	0.299132	708	3852	4560	1190
TCERG1	O14776	31	7.32874e-05	7.83028e-05	7.97352e-05	8.41039e-05	0.209251	-0.0485394	0.0469593	0.0731131	0.150068	1824	1261	3085	1382	21	0.000146871	0.000182913	0.000189033	0.000194016	0.000198237	0.000192885	0.233563	-0.235712	0.0808944	0.128374	0.165913	0.196957	0.157473	1081	3487	4568	1191
UBE2G1	P62253	2	3.1555e-05	3.84098e-05	3.73473e-05	3.8984e-05	0.519548	-0.148762	0.134846	0.0943726	0.156254	1465	3381	4846	2439	2	5.07943e-06	5.06263e-06	5.45702e-06	5.51287e-06	6.16211e-06	5.34872e-06	0.188058	-0.0337602	-0.0385387	0.0696864	0.0843768	0.244997	0.0407679	1420	3148	4568	1191
FUBP3	Q96I24	35	0.000122077	0.00013478	0.000129432	0.000142048	0.499877	-0.0731744	0.0696414	0.0112288	0.145413	2877	3268	6145	3195	31	0.000442769	0.000565854	0.000577388	0.000595615	0.000600014	0.000602121	0.242847	-0.255816	0.0980618	0.127174	0.17201	0.182628	0.187685	1030	3539	4569	1193
RBBP6	Q7Z6E9	24	4.49157e-05	4.34537e-05	4.71376e-05	4.64534e-05	0.129045	0.0236735	-0.0240684	0.0933311	0.0722363	2704	705	3409	1573	24	4.48292e-05	5.74264e-05	5.90048e-05	5.74408e-05	6.08435e-05	6.47953e-05	0.243474	-0.261919	0.0953566	0.134474	0.0957168	0.178745	0.269531	1026	3544	4570	1194
ATP1A3	P13637	11	3.53868e-05	3.92827e-05	3.81638e-05	3.78109e-05	0.794286	-0.0773071	0.0733744	0.0316864	0.0182824	5205	5164	10369	5292	10	3.2177e-05	3.08686e-05	3.07108e-05	2.83239e-05	2.90588e-05	2.8184e-05	0.0124168	0.0420764	-0.0178146	-0.0252099	-0.141936	-0.104981	-0.149081	3714	861	4575	1195
DNAJC3	Q13217	19	6.39694e-05	7.53819e-05	6.82255e-05	6.41031e-05	0.649211	-0.123273	0.113564	-0.0303429	-0.120261	2998	4235	7233	3768	20	7.99354e-05	9.97075e-05	9.92136e-05	0.000104532	0.000102852	0.00010499	0.227372	-0.217654	0.101213	0.0940494	0.169384	0.146006	0.17569	1131	3444	4575	1195
SLC4A2	P04920	6	2.4042e-06	2.61583e-06	3.06871e-06	3.04786e-06	0.118522	-0.0621388	0.0595726	0.289936	0.2801	158	645	803	209	5	2.12059e-06	1.87397e-06	1.91617e-06	2.14481e-06	2.12602e-06	2.10659e-06	0.175436	0.106093	-0.0722785	-0.0401468	0.122478	0.109777	0.0965367	1531	3047	4578	1197
HDGF	P51858	18	0.000366858	0.000379299	0.000372544	0.000377765	0.799217	-0.0242576	0.0238564	-0.00206839	0.0180089	6032	5203	11235	5697	16	0.000406584	0.000490452	0.000489672	0.000494662	0.000532023	0.000508508	0.210049	-0.185076	0.0854819	0.0831861	0.0978137	0.202859	0.137641	1248	3331	4579	1198
ZBTB11	O95625	7	1.6419e-06	1.45666e-06	1.64328e-06	1.58887e-06	0.600388	0.0837698	-0.0889354	0.084979	0.0364049	3578	3917	7495	3903	6	3.48764e-06	4.89725e-06	5.26526e-06	5.01433e-06	5.51287e-06	5.4536e-06	0.285598	-0.383631	0.10609	0.210622	0.140175	0.276921	0.261326	779	3802	4581	1199
CENPC	Q03188	7	3.38647e-06	3.83558e-06	3.27067e-06	3.48155e-06	0.476446	-0.092627	0.0870371	-0.142822	-0.0526766	2207	3126	5333	2724	7	5.3438e-06	5.476e-06	5.60189e-06	5.56339e-06	6.21185e-06	5.8117e-06	0.165381	-0.0347031	0.000553706	0.0333469	0.0233972	0.182455	0.0863931	1614	2968	4582	1200
KPNA6	O60684	17	4.20637e-05	4.4574e-05	4.46398e-05	4.56816e-05	0.360055	-0.0424188	0.0412072	0.043337	0.0766192	3607	2305	5912	3046	14	7.32887e-05	9.90359e-05	0.00010272	0.000108833	0.000100401	0.000107844	0.266112	-0.323042	0.111318	0.164017	0.247416	0.131073	0.234239	902	3681	4583	1201
CLPB	Q9H078	13	5.1319e-05	5.72698e-05	5.56467e-05	5.88827e-05	0.495464	-0.0813094	0.0769703	0.0354918	0.117041	2963	3237	6200	3223	15	6.64421e-05	6.48897e-05	6.68348e-05	5.75419e-05	5.64273e-05	5.70972e-05	0.000775135	0.00841768	-0.025689	0.0169197	-0.199067	-0.227285	-0.210259	4392	193	4585	1202
TBC1D15	Q8TC07	14	1.78526e-05	2.02057e-05	1.98392e-05	2.04129e-05	0.518179	-0.0920785	0.0865526	0.0601463	0.101268	2786	3379	6165	3205	13	3.16025e-05	3.83474e-05	4.08535e-05	4.08126e-05	4.24412e-05	4.14436e-05	0.233347	-0.224931	0.0541626	0.145492	0.144047	0.200498	0.166181	1099	3486	4585	1202
EXOSC9	Q06265	7	0.000120291	0.000135501	0.000132946	0.000132418	0.642383	-0.0884442	0.0833339	0.0558691	0.0501284	3905	4175	8080	4177	2	3.08917e-05	3.22746e-05	3.12118e-05	2.73487e-05	2.68889e-05	2.81486e-05	0.00211923	-0.0262687	0.0369093	-0.0113994	-0.202018	-0.226478	-0.160425	4248	341	4589	1204
EHD1	Q9H4M9	16	6.8409e-05	7.57636e-05	7.31387e-05	7.92926e-05	0.482303	-0.0755391	0.07178	0.0209097	0.137462	2842	3167	6009	3109	15	8.97844e-05	0.000105083	0.000101726	0.00010517	0.000106251	0.000111548	0.189785	-0.138986	0.088008	0.0411606	0.0892001	0.10395	0.174145	1425	3165	4590	1205
DNAJC14	Q6Y2X3	2	4.515e-07	5.29414e-07	5.48052e-07	6.01532e-07	0.232171	-0.1194	0.110269	0.160185	0.294513	313	1407	1720	602	4	2.82563e-06	3.62733e-06	3.70258e-06	3.72467e-06	3.78735e-06	3.99444e-06	0.245569	-0.260659	0.0996747	0.129298	0.137881	0.161959	0.238761	1034	3561	4595	1206
GOT1	P17174	18	0.000843067	0.00085121	0.000855343	0.000853575	0.312982	-0.00695083	0.00691751	0.0139057	0.0109196	5817	1977	7794	4035	24	0.000654515	0.00053264	0.000489484	0.000642266	0.00062984	0.000639316	0.253656	0.227889	-0.0693781	-0.191276	0.200634	0.172448	0.193993	985	3610	4595	1206
NCK2	O43639	3	8.41142e-07	7.77235e-07	8.57142e-07	8.12504e-07	0.585183	0.0558737	-0.0581251	0.083059	0.00589901	4303	3815	8118	4198	3	2.75358e-06	2.82108e-06	2.86819e-06	2.52838e-06	2.41116e-06	2.42303e-06	0.0020586	-0.0314606	0.00348182	0.0273727	-0.154554	-0.223042	-0.215954	4258	337	4595	1206
RPL9	P32969	23	0.000278077	0.000264003	0.000235369	0.000218613	0.0593383	0.0369792	-0.037952	-0.203578	-0.310128	211	299	510	118	13	0.000411187	0.000553785	0.000566786	0.00058426	0.000582813	0.000593751	0.264888	-0.31236	0.117172	0.150651	0.194457	0.19088	0.217704	919	3677	4596	1209
DSG2	Q14126	38	0.000364327	0.000439412	0.000417195	0.000418152	0.746338	-0.141493	0.128847	0.0539949	0.0573019	3800	4872	8672	4446	35	0.000369662	0.000377671	0.000373539	0.000313746	0.000323747	0.000321521	0.000220187	-0.0153813	0.0155437	-0.000328173	-0.251991	-0.206719	-0.216674	4499	99	4598	1210
OSMR	Q99650	2	1.07208e-06	1.3016e-06	1.16821e-06	1.15089e-06	0.851445	-0.146708	0.133157	-0.022824	-0.0443727	4762	5541	10303	5269	3	1.35295e-06	1.31872e-06	1.35185e-06	1.34467e-06	1.48528e-06	1.57048e-06	0.193658	0.0126133	-0.0243546	0.0114362	0.00376081	0.147236	0.22771	1399	3199	4598	1210
TMEM201	Q5SNT2	2	1.48887e-06	1.61515e-06	1.5876e-06	1.72937e-06	0.379902	-0.0599196	0.0575299	0.0327117	0.156109	2296	2460	4756	2383	2	2.21129e-06	2.71516e-06	3.01861e-06	2.99275e-06	2.78242e-06	3.32266e-06	0.255855	-0.260206	0.0359396	0.18879	0.176377	0.0712425	0.327242	970	3628	4598	1210
ME2	P23368	12	7.55769e-05	8.03556e-05	8.17988e-05	8.36968e-05	0.266207	-0.0449044	0.0435488	0.0692298	0.102323	2608	1646	4254	2073	11	0.000106085	0.000109752	0.000107472	0.000102582	0.000104115	0.000104144	0.0419601	-0.0227313	0.0262943	-0.00398773	-0.0711747	-0.0497672	-0.0493745	3018	1581	4599	1213
NUP54	Q7Z3B4	19	3.76167e-05	3.88255e-05	4.0594e-05	4.15866e-05	0.0707662	-0.0229956	0.0226348	0.0868964	0.12175	2013	370	2383	930	18	6.4756e-05	7.91713e-05	8.21906e-05	8.42694e-05	8.52783e-05	8.39226e-05	0.231677	-0.219027	0.070937	0.124932	0.160967	0.178137	0.155018	1124	3475	4599	1213
PABPN1	Q86U42	11	4.56206e-05	5.30905e-05	5.16892e-05	5.83333e-05	0.376633	-0.113528	0.105242	0.0666497	0.241107	949	2435	3384	1559	10	0.000128755	0.000157171	0.000158339	0.000161061	0.000160237	0.000173046	0.220329	-0.201829	0.0858774	0.0965575	0.121151	0.113754	0.224703	1204	3400	4604	1216
RICTOR	Q6R327	6	2.94965e-06	3.31555e-06	3.1317e-06	3.27031e-06	0.77534	-0.0868171	0.0818879	-0.0004125	0.0620686	4894	5044	9938	5081	7	8.51793e-06	1.16674e-05	1.22641e-05	1.22858e-05	1.27212e-05	1.25805e-05	0.277748	-0.344653	0.109251	0.18121	0.183763	0.234007	0.217957	848	3756	4604	1216
DIS3L2	Q8IYB7	12	2.35728e-05	2.37527e-05	2.51528e-05	2.43689e-05	0.203924	-0.00549514	0.00547428	0.0881002	0.042424	3371	1232	4603	2276	12	4.47606e-05	4.40422e-05	4.51492e-05	3.82832e-05	3.87443e-05	3.84746e-05	0.000795625	0.00354681	-0.019794	0.0160184	-0.221969	-0.204697	-0.214777	4414	194	4608	1218
SYNJ2BP	P57105	5	2.51062e-05	2.9208e-05	2.99463e-05	3.00543e-05	0.397698	-0.113287	0.105035	0.141049	0.146243	1097	2591	3688	1737	6	2.96992e-05	2.88044e-05	2.99966e-05	2.55799e-05	2.53111e-05	2.60458e-05	0.00188117	0.0097039	-0.0344272	0.0240809	-0.205709	-0.220949	-0.179669	4297	313	4610	1219
STXBP5	Q5T5C0	5	7.96418e-06	7.98188e-06	7.922e-06	8.03699e-06	0.928871	-0.00160205	0.00160027	-0.0092626	0.0115276	6351	6004	12355	6194	5	8.03403e-06	7.88855e-06	7.84085e-06	6.89009e-06	6.65906e-06	6.91981e-06	0.000701762	0.0204152	-0.00594845	-0.0146987	-0.201185	-0.250389	-0.194975	4430	181	4611	1220
HMGN4	O00479	5	3.67993e-06	4.63197e-06	3.62565e-06	4.4534e-06	0.870876	-0.1755	0.156448	-0.196938	0.0997288	4114	5649	9763	5000	3	1.20664e-06	1.15631e-06	1.4954e-06	1.30938e-06	1.5373e-06	1.54685e-06	0.25109	-0.0920289	-0.153488	0.217508	0.0258619	0.257373	0.266312	1018	3595	4613	1221
PRMT3	O60678	10	3.46e-05	3.2823e-05	3.49477e-05	3.5409e-05	0.334	0.0375304	-0.0385329	0.0519587	0.0708744	3549	2118	5667	2918	10	4.40671e-05	5.38338e-05	5.45153e-05	5.66342e-05	5.58465e-05	5.73092e-05	0.226938	-0.20528	0.0835311	0.101679	0.156692	0.136486	0.173784	1183	3440	4623	1222
NSL1	Q96IY1	4	3.74696e-06	3.70384e-06	3.58367e-06	3.40083e-06	0.223288	0.00832498	-0.0083733	-0.0559589	-0.131506	2323	1345	3668	1727	4	6.04948e-06	7.1304e-06	6.95272e-06	7.08298e-06	7.38094e-06	7.52868e-06	0.196871	-0.149687	0.0874833	0.0510779	0.0778584	0.137305	0.165898	1391	3233	4624	1223
RRP8	O43159	6	3.05519e-06	3.03083e-06	3.17967e-06	3.1734e-06	0.0450796	0.0057614	-0.0057845	0.0633798	0.0605292	3521	218	3739	1767	5	4.17538e-06	6.09495e-06	6.36038e-06	6.51173e-06	6.915e-06	6.09792e-06	0.294482	-0.408908	0.136799	0.198298	0.232225	0.318914	0.137502	769	3856	4625	1224
COBLL1	Q53SF7	3	1.43037e-06	1.38169e-06	1.42904e-06	1.28135e-06	0.614949	0.02476	-0.0251924	0.0234178	-0.133967	3812	4012	7824	4053	2	6.66345e-07	6.08091e-07	6.12953e-07	6.39029e-07	7.21612e-07	6.76026e-07	0.180127	0.0829115	-0.0490691	-0.0375815	0.0225248	0.197865	0.103721	1544	3082	4626	1225
PLIN3	O60664	40	0.00147198	0.00147875	0.00153223	0.00153209	0.0378136	-0.00331278	0.00330519	0.0545604	0.0544344	3841	175	4016	1930	32	0.00115633	0.00113337	0.00112978	0.000976656	0.00097605	0.000957838	0.000139794	0.0207428	-0.00820001	-0.0127722	-0.222891	-0.223786	-0.25096	4559	71	4630	1226
IGF2BP2	Q9Y6M1	24	4.52336e-05	5.71068e-05	5.47254e-05	5.92732e-05	0.498276	-0.17791	0.15836	0.096908	0.212077	937	3257	4194	2026	20	0.000178326	0.000265788	0.000269434	0.000278	0.000282897	0.000277372	0.297312	-0.415529	0.160228	0.179883	0.225037	0.250231	0.221773	758	3875	4633	1227
COIL	P38432	12	3.00229e-05	3.36987e-05	2.96973e-05	2.97869e-05	0.454821	-0.0857205	0.0809117	-0.101449	-0.0971037	2163	2979	5142	2611	12	4.64268e-05	6.04169e-05	5.95737e-05	6.27482e-05	6.35496e-05	6.18776e-05	0.249618	-0.256814	0.123181	0.102903	0.177802	0.196112	0.157646	1053	3585	4638	1228
CBL	P22681	14	7.86127e-05	8.41802e-05	8.74278e-05	8.8578e-05	0.242715	-0.0502033	0.0485149	0.103127	0.121983	1793	1474	3267	1490	14	6.87888e-05	5.86169e-05	5.78773e-05	6.62873e-05	6.86918e-05	6.91755e-05	0.210972	0.155477	-0.0753786	-0.0936986	0.102036	0.153442	0.163565	1295	3344	4639	1229
RPL28	P46779	20	0.000105807	0.000106857	9.35156e-05	9.45028e-05	0.00345823	-0.00714004	0.00710488	-0.185302	-0.170152	663	8	671	160	12	0.000207812	0.000261327	0.000276893	0.000281742	0.000299074	0.000264536	0.252524	-0.258994	0.0715807	0.155053	0.180102	0.266231	0.089191	1040	3602	4642	1230
NUP98	P52948	44	0.000116646	0.000132412	0.000132808	0.000138903	0.36843	-0.0943415	0.0885491	0.0928532	0.157591	1467	2378	3845	1822	41	0.000193533	0.00023728	0.000245056	0.000247383	0.000253497	0.000254985	0.236581	-0.219202	0.0748084	0.121331	0.134967	0.170189	0.178632	1143	3505	4648	1231
RRP36	Q96EU6	6	6.61558e-06	6.34035e-06	6.65427e-06	6.14817e-06	0.821131	0.030327	-0.0309782	0.0387393	-0.0753842	5539	5346	10885	5538	6	1.1848e-05	1.54392e-05	1.52583e-05	1.50585e-05	1.74345e-05	1.57267e-05	0.252446	-0.259398	0.122553	0.105549	0.0865277	0.297898	0.149171	1047	3601	4648	1231
EIF4EBP1	Q13541	4	6.20458e-06	5.89451e-06	6.70099e-06	6.41984e-06	0.135906	0.0365071	-0.0374549	0.147548	0.0857106	1690	757	2447	969	3	1.63608e-06	1.19866e-06	1.09878e-06	1.52899e-06	1.85785e-06	1.32965e-06	0.312161	0.319384	-0.129437	-0.254953	0.221724	0.502774	0.0201918	687	3962	4649	1233
NOL7	Q9UMY1	10	5.90713e-05	5.78591e-05	6.10287e-05	6.01392e-05	0.11685	0.014879	-0.015034	0.0619106	0.0407286	3985	633	4618	2288	9	5.63786e-05	6.24862e-05	6.14602e-05	6.33924e-05	6.5726e-05	6.2836e-05	0.165223	-0.0924168	0.0559723	0.0320873	0.0767449	0.1289	0.0640257	1683	2966	4649	1233
TMEM168	Q9H0V1	2	2.81275e-06	3.12698e-06	3.08406e-06	3.02893e-06	0.678985	-0.0784155	0.0743721	0.0544342	0.0284128	4449	4433	8882	4551	2	3.30642e-06	3.15041e-06	3.27773e-06	2.95591e-06	3.01418e-06	3.03445e-06	0.0211414	0.0271159	-0.0426146	0.0145454	-0.134549	-0.106388	-0.0967205	3534	1115	4649	1233
ZNF326	Q5BKZ1	8	6.42029e-06	6.99957e-06	6.98065e-06	7.46006e-06	0.311396	-0.0636592	0.0609685	0.0570648	0.15289	1996	1965	3961	1899	8	2.53333e-05	3.63144e-05	3.58206e-05	3.54034e-05	3.70909e-05	4.05258e-05	0.283908	-0.358937	0.160572	0.140819	0.123918	0.191096	0.318871	854	3796	4650	1236
STK24	Q9Y6E0	4	4.83462e-05	5.59926e-05	5.37663e-05	6.01633e-05	0.440238	-0.109801	0.102032	0.0435002	0.20568	1476	2886	4362	2147	7	4.98558e-05	4.67014e-05	4.78118e-05	4.81657e-05	5.2769e-05	5.42608e-05	0.1786	0.0510353	-0.0432619	-0.00935933	0.0012788	0.132965	0.173183	1586	3066	4652	1237
IK	Q13123	27	4.32605e-05	4.96865e-05	4.93376e-05	5.34019e-05	0.3462	-0.103359	0.0964463	0.0862783	0.200481	1100	2202	3302	1507	19	0.000110993	0.000154844	0.00015946	0.00015918	0.000165501	0.000167618	0.28373	-0.353042	0.127307	0.169688	0.167152	0.223328	0.241669	859	3794	4653	1238
SLC12A4	Q9UP95	6	1.36444e-05	1.38049e-05	1.46904e-05	1.44508e-05	0.037744	-0.00846197	0.00841263	0.098103	0.0743748	2592	174	2766	1162	6	1.29926e-05	1.31079e-05	1.35206e-05	1.12836e-05	1.17471e-05	1.12073e-05	0.00153766	-0.0236176	-0.0108664	0.0338506	-0.227075	-0.169003	-0.236874	4376	278	4654	1239
NSMCE1	Q8WV22	3	6.63671e-06	7.76665e-06	7.56904e-06	7.48712e-06	0.666401	-0.117866	0.10896	0.0717775	0.0560773	3439	4343	7782	4029	3	1.18877e-05	1.47524e-05	1.52885e-05	1.56264e-05	1.59198e-05	1.55459e-05	0.243667	-0.2335	0.0779773	0.129473	0.161008	0.187851	0.153564	1111	3545	4656	1240
WDR74	Q6RFH5	10	1.06155e-05	1.18379e-05	1.13652e-05	1.13919e-05	0.844944	-0.080757	0.0764752	0.0176936	0.021077	5482	5495	10977	5574	10	2.71892e-05	3.33177e-05	3.55429e-05	3.57313e-05	3.5921e-05	3.65201e-05	0.246391	-0.235785	0.0574679	0.150741	0.15837	0.166009	0.18987	1093	3566	4659	1241
APBA3	O96018	2	1.26402e-06	1.56299e-06	1.89945e-06	1.56486e-06	0.292822	-0.161257	0.145031	0.426308	0.146758	155	1819	1974	721	2	6.10994e-06	8.19874e-06	1.06758e-05	9.87263e-06	1.26167e-05	8.41923e-06	0.335556	-0.446841	-0.0225973	0.358277	0.245434	0.599261	0.0156877	570	4090	4660	1243
DYNC1LI1	Q9Y6G9	20	8.16952e-05	9.35462e-05	9.12645e-05	9.19818e-05	0.621678	-0.10102	0.0944071	0.0587828	0.0700765	3414	4048	7462	3889	19	9.46135e-05	0.000109399	0.00011119	0.000113769	0.000112573	0.000117802	0.201138	-0.151195	0.058281	0.0817092	0.1148	0.0995531	0.165052	1396	3267	4663	1244
MCRS1	Q96EZ8	4	8.58964e-07	8.00863e-07	8.7496e-07	7.51385e-07	0.836975	0.0496372	-0.0514061	0.0762567	-0.143409	4764	5446	10210	5211	5	4.29018e-06	4.25389e-06	4.65842e-06	4.39455e-06	5.16914e-06	4.88926e-06	0.203128	-0.0367367	-0.0489937	0.082065	-0.00205954	0.232149	0.15184	1386	3282	4668	1245
CLINT1	Q14677	14	8.8481e-05	0.000102401	0.000103789	0.000102306	0.470396	-0.109241	0.101549	0.120974	0.100204	1853	3086	4939	2486	21	0.000200779	0.000223528	0.000218496	0.000217651	0.000233078	0.000237141	0.175767	-0.0938091	0.0610432	0.0281939	0.0226027	0.1214	0.146332	1618	3052	4670	1246
PDIA3	P30101	46	0.0012369	0.00140505	0.00131354	0.00117631	0.558513	-0.0948719	0.0890162	-0.00814099	-0.167335	2531	3638	6169	3207	48	0.00160332	0.00183636	0.00181759	0.00186174	0.00197769	0.0018462	0.189793	-0.12829	0.0674983	0.0526757	0.0873056	0.174464	0.0752127	1504	3166	4670	1246
PIK3C2B	O00750	2	2.05188e-07	2.42158e-07	2.29577e-07	2.05125e-07	0.805844	-0.124444	0.114557	0.037589	-0.124886	4347	5246	9593	4906	2	4.79127e-07	4.69674e-07	4.6627e-07	4.2133e-07	4.04764e-07	4.29144e-07	0.0068574	0.0225685	-0.00617976	-0.0166754	-0.162891	-0.220758	-0.136379	4059	612	4671	1248
RPL23A	P62750	16	0.000273187	0.000261408	0.00026177	0.000231433	0.385486	0.0314424	-0.032143	-0.0301513	-0.207856	1626	2505	4131	1987	12	0.000404178	0.000607458	0.000619144	0.000646058	0.000643443	0.000627138	0.305114	-0.427538	0.160256	0.187748	0.249137	0.243284	0.206255	755	3919	4674	1249
PAK1IP1	Q9NWT1	6	1.03949e-05	1.09422e-05	1.08885e-05	1.04758e-05	0.972339	-0.0374882	0.0365387	0.029431	-0.0263131	6333	6268	12601	6312	5	1.4935e-05	2.03295e-05	1.92517e-05	2.06545e-05	2.07223e-05	2.06922e-05	0.266195	-0.283023	0.161852	0.0832612	0.184733	0.189458	0.187362	995	3682	4677	1250
DDX52	Q9Y2R4	11	1.08327e-05	1.2115e-05	1.20109e-05	1.22729e-05	0.482819	-0.0829559	0.0784441	0.0659982	0.0971254	2751	3171	5922	3052	12	3.67859e-05	4.57735e-05	4.88384e-05	4.94971e-05	4.71126e-05	5.18232e-05	0.252958	-0.251754	0.0636057	0.15711	0.176437	0.105206	0.24269	1073	3605	4678	1251
STARD3	Q14849	4	4.55965e-06	4.91848e-06	4.77033e-06	4.71598e-06	0.985523	-0.0556791	0.0536099	0.00948622	-0.00704322	6346	6323	12669	6340	4	5.83088e-06	6.10778e-06	6.11691e-06	5.28766e-06	5.38615e-06	5.46006e-06	0.00875345	-0.0456959	0.021238	0.023394	-0.18678	-0.160155	-0.140491	3966	713	4679	1252
SLC7A1	P30825	3	7.64661e-05	7.32938e-05	7.81016e-05	7.50867e-05	0.515621	0.0302406	-0.0308881	0.0607739	0.00397792	4822	3368	8190	4237	3	2.80265e-05	1.88754e-05	1.8963e-05	2.69091e-05	2.49854e-05	2.60887e-05	0.313759	0.352244	-0.218039	-0.211361	0.293545	0.186535	0.248877	711	3974	4685	1253
CTNNA1	P35221	46	0.000568629	0.000615711	0.000594597	0.000608489	0.76017	-0.0585246	0.0562427	0.00590024	0.0392188	5313	4956	10269	5253	46	0.00052806	0.000545723	0.000553393	0.000509336	0.000501093	0.000512625	0.0280152	-0.0386335	0.00883342	0.0289675	-0.0907194	-0.114258	-0.0814321	3395	1294	4689	1254
P3H1	Q32P28	8	2.18418e-05	2.67008e-05	2.38572e-05	2.16561e-05	0.647933	-0.152159	0.137631	-0.0248262	-0.164476	2291	4222	6513	3403	10	3.02014e-05	2.95257e-05	3.07812e-05	2.68373e-05	2.65818e-05	2.64267e-05	0.00587144	0.00152647	-0.0311162	0.0289631	-0.16885	-0.18265	-0.191089	4128	562	4690	1255
CNOT7	Q9UIV1	2	7.52888e-07	9.42202e-07	8.56371e-07	9.34552e-07	0.70493	-0.170855	0.152746	0.0149453	0.140986	2890	4603	7493	3901	2	1.07733e-06	1.51625e-06	1.62589e-06	1.52428e-06	1.5675e-06	1.84834e-06	0.300635	-0.384637	0.108408	0.20913	0.11603	0.156363	0.394134	798	3894	4692	1256
PHF23	Q9BUL5	6	2.01096e-05	2.29778e-05	2.23554e-05	2.31063e-05	0.556654	-0.0993826	0.0929754	0.0533623	0.101024	2928	3623	6551	3421	7	2.16152e-05	2.14801e-05	2.26303e-05	2.02372e-05	1.95741e-05	2.04633e-05	0.0185736	-0.0194471	-0.0284923	0.0467633	-0.114483	-0.162553	-0.0984598	3656	1039	4695	1257
SLC27A4	Q6P1M0	8	7.36139e-06	7.50052e-06	7.41757e-06	7.42959e-06	0.93281	-0.0135695	0.013443	-0.00260074	-0.000265496	6335	6021	12356	6195	7	1.77162e-05	1.97445e-05	1.96518e-05	2.07415e-05	2.04129e-05	1.98575e-05	0.178608	-0.103774	0.0526074	0.0458158	0.123677	0.100637	0.0608383	1630	3067	4697	1258
UBXN7	O94888	8	4.60078e-05	4.02742e-05	4.1097e-05	4.00971e-05	0.535824	0.0928186	-0.0992034	-0.0700238	-0.10556	2528	3496	6024	3115	7	4.15821e-05	4.08214e-05	4.04168e-05	3.75621e-05	3.54543e-05	3.72185e-05	0.0105653	0.0224502	-0.00419021	-0.0185605	-0.124236	-0.207554	-0.137492	3912	790	4702	1259
EGFR	P00533	23	5.97047e-05	6.34088e-05	6.33239e-05	6.59159e-05	0.321146	-0.0440723	0.0427657	0.0408326	0.0987089	3196	2026	5222	2657	16	6.43048e-05	6.70721e-05	6.78586e-05	6.12392e-05	6.28551e-05	6.00174e-05	0.0230885	-0.046514	0.0142728	0.0310911	-0.116986	-0.0794114	-0.14606	3546	1159	4705	1260
SLC25A24	Q6NUK1	14	0.000195058	0.000220712	0.000193609	0.000209869	0.731032	-0.091884	0.0863807	-0.102641	0.0137055	4305	4778	9083	4649	17	0.000190723	0.000198952	0.000194208	0.000168139	0.000170427	0.000171556	0.00382527	-0.0292405	0.0317046	-0.00311271	-0.211064	-0.191561	-0.182039	4237	469	4706	1261
NIP7	Q9Y221	6	1.70979e-05	1.82775e-05	1.75443e-05	1.65802e-05	0.500858	-0.0489258	0.0473208	-0.0117376	-0.0932846	3935	3275	7210	3754	5	2.03532e-05	3.00817e-05	3.17342e-05	3.35379e-05	3.01636e-05	3.27807e-05	0.30984	-0.42838	0.135254	0.212405	0.292158	0.139173	0.259215	765	3942	4707	1262
ARMT1	Q9H993	7	1.92465e-05	1.98142e-05	2.04695e-05	2.22912e-05	0.27066	-0.0211233	0.0208184	0.0677554	0.190758	1384	1681	3065	1367	6	3.93574e-05	5.59687e-05	5.62013e-05	5.94246e-05	5.86046e-05	5.71771e-05	0.291898	-0.359909	0.148076	0.154059	0.234516	0.21447	0.178893	870	3841	4711	1263
SYVN1	Q86TM6	3	1.47317e-05	1.72573e-05	1.6412e-05	1.68216e-05	0.708527	-0.118653	0.109632	0.0371733	0.0727357	3826	4633	8459	4360	2	1.11843e-05	1.19427e-05	1.16513e-05	1.19457e-05	1.19478e-05	1.28429e-05	0.15989	-0.0517479	0.0428994	0.00726886	0.0432686	0.0435203	0.147748	1790	2923	4713	1264
SH3BP4	Q9P0V3	3	7.43885e-07	7.98847e-07	7.79831e-07	7.53828e-07	0.899683	-0.052336	0.0505037	0.0157451	-0.0331805	5993	5825	11818	5949	4	1.76139e-06	2.51342e-06	2.72235e-06	2.7729e-06	2.76129e-06	2.64675e-06	0.308169	-0.405089	0.107845	0.223043	0.24959	0.243533	0.182417	783	3934	4717	1265
PCBP3	P57721	14	0.000249514	0.00028373	0.00026265	0.000278238	0.864468	-0.0956744	0.0897223	-0.0216522	0.0615255	5452	5608	11060	5615	12	0.000508737	0.000672749	0.000693863	0.000716465	0.000703548	0.000716918	0.274267	-0.297205	0.105944	0.150526	0.196772	0.170524	0.197684	988	3730	4718	1266
CEP131	Q9UPN4	16	1.54611e-05	1.5178e-05	1.52724e-05	1.50382e-05	0.468432	0.0132693	-0.0133925	-0.00444715	-0.0267468	5673	3072	8745	4481	15	2.65551e-05	2.593e-05	2.73073e-05	2.38902e-05	2.44225e-05	2.40447e-05	0.0148352	-0.00229852	-0.0366684	0.0379982	-0.154867	-0.123077	-0.14557	3787	932	4719	1267
PCNP	Q8WW12	13	0.000149985	0.000162082	0.00018446	0.000185055	0.131384	-0.0570342	0.054865	0.241448	0.246098	253	721	974	266	15	0.000249498	0.000259099	0.000257615	0.000241149	0.000245221	0.000243733	0.0417283	-0.0337527	0.0207225	0.0124351	-0.0828552	-0.058697	-0.0674835	3145	1575	4720	1268
RPAP2	Q8IXW5	6	1.53358e-06	1.72029e-06	1.71396e-06	1.70008e-06	0.548223	-0.0852547	0.0804965	0.0751738	0.0634481	3222	3571	6793	3539	5	2.53268e-06	3.17126e-06	3.41386e-06	3.28508e-06	3.67775e-06	3.36232e-06	0.263958	-0.26306	0.0613342	0.16768	0.112204	0.275099	0.145734	1050	3672	4722	1269
S100A16	Q96FQ6	4	2.21711e-05	2.04317e-05	2.38341e-05	2.30837e-05	0.207041	0.0577322	-0.0601391	0.162078	0.115927	1174	1246	2420	951	6	3.65436e-05	3.91784e-05	3.64165e-05	4.0299e-05	3.90664e-05	3.85421e-05	0.155685	-0.0326292	0.0678108	-0.0376538	0.108496	0.0636834	0.0441872	1835	2887	4722	1269
CRYZ	Q08257	10	0.000119	0.000119123	0.000121702	0.000124244	0.1993	-0.000745901	0.000745515	0.0316453	0.0614695	4209	1205	5414	2767	8	0.000102517	0.000100547	9.6657e-05	9.34115e-05	8.93846e-05	8.90683e-05	0.0150846	0.0372024	0.00921506	-0.0477111	-0.0969861	-0.16056	-0.165673	3782	942	4724	1271
RPS23	P62266	8	0.000101144	8.52156e-05	8.38783e-05	8.14015e-05	0.408082	0.118319	-0.128896	-0.151716	-0.194959	716	2655	3371	1547	7	0.000106971	0.000160641	0.000168918	0.000178824	0.000167469	0.000167565	0.314546	-0.443894	0.142718	0.215206	0.297423	0.202775	0.203599	749	3978	4727	1272
RRP1B	Q14684	29	7.68636e-05	8.55799e-05	8.74028e-05	8.63218e-05	0.416351	-0.0795654	0.0754058	0.105813	0.087859	2229	2721	4950	2494	22	0.000130187	0.000165642	0.000161828	0.000168789	0.000171872	0.000171067	0.249392	-0.22872	0.118766	0.0851557	0.145916	0.172032	0.165255	1145	3583	4728	1273
SLC19A2	O60779	2	9.85118e-07	1.06273e-06	1.11055e-06	1.04935e-06	0.379903	-0.0557369	0.0536634	0.117174	0.0353838	2962	2461	5423	2770	2	1.39355e-06	1.38382e-06	1.62365e-06	1.83126e-06	1.52011e-06	1.56556e-06	0.243007	-0.0741123	-0.0842181	0.146366	0.319962	0.0513011	0.0938065	1188	3540	4728	1273
GRWD1	Q9BQ67	8	3.31028e-05	4.22698e-05	3.66662e-05	3.61076e-05	0.824174	-0.187087	0.165587	-0.0395903	-0.0617396	4017	5368	9385	4791	9	6.38664e-05	9.38123e-05	9.53292e-05	9.50855e-05	9.82871e-05	0.000101425	0.305792	-0.401092	0.15363	0.17677	0.173077	0.220854	0.26619	810	3922	4732	1275
SCAF1	Q9H7N4	11	5.78862e-06	6.15006e-06	6.35884e-06	6.98401e-06	0.221917	-0.044352	0.0430291	0.0911922	0.226482	873	1338	2211	847	9	2.24269e-05	3.34902e-05	3.35669e-05	3.45709e-05	3.42086e-05	3.56757e-05	0.309337	-0.411434	0.16707	0.170371	0.21289	0.197694	0.258275	792	3941	4733	1276
PKN3	Q6P5Z2	3	1.05856e-06	1.18179e-06	1.15008e-06	1.14004e-06	0.755653	-0.0816214	0.0772498	0.0380146	0.0253624	4852	4928	9780	5012	3	1.73377e-06	1.65534e-06	1.6471e-06	1.44248e-06	1.4658e-06	1.50465e-06	0.00527196	0.0465386	-0.0202494	-0.0274488	-0.218829	-0.195688	-0.157948	4210	530	4740	1277
UBOX5	O94941	2	7.01102e-07	7.01128e-07	6.83402e-07	6.62127e-07	0.228514	-2.67324e-05	2.67319e-05	-0.036917	-0.082542	3619	1386	5005	2529	2	9.29233e-07	1.09091e-06	1.09833e-06	1.05611e-06	1.19615e-06	1.17347e-06	0.222086	-0.161765	0.0696515	0.0794376	0.0228882	0.202525	0.174905	1335	3409	4744	1278
ATG12	O94817	2	4.41375e-05	3.86797e-05	4.06118e-05	4.16973e-05	0.941188	0.092074	-0.0983533	-0.0280327	0.0100239	5983	6079	12062	6061	2	2.94965e-05	2.58333e-05	2.53646e-05	2.8706e-05	3.02601e-05	2.87775e-05	0.206368	0.133036	-0.058274	-0.0846882	0.0938467	0.169908	0.0974345	1437	3309	4746	1279
CST3	P01034	4	2.46677e-05	2.31414e-05	2.30166e-05	2.25755e-05	0.370966	0.045338	-0.0468092	-0.0546114	-0.0825279	3247	2397	5644	2901	3	2.03338e-05	1.95613e-05	1.95245e-05	1.72344e-05	1.64995e-05	1.72681e-05	0.00154078	0.0379046	-0.0179765	-0.0206897	-0.200682	-0.263556	-0.197864	4471	279	4750	1280
TRA2A	Q13595	10	2.77254e-05	2.59773e-05	2.82648e-05	3.16427e-05	0.283321	0.0462115	-0.0477408	0.0740108	0.236878	921	1756	2677	1112	8	7.3283e-05	9.7743e-05	0.00010393	0.000107267	9.64862e-05	0.000111806	0.287093	-0.322685	0.0928291	0.18137	0.226971	0.0741595	0.286761	940	3811	4751	1281
ALG5	Q9Y673	4	3.89044e-05	5.08953e-05	4.62302e-05	5.04595e-05	0.668819	-0.206778	0.180822	0.0421255	0.168413	1982	4357	6339	3303	3	2.70109e-05	2.39181e-05	2.33992e-05	2.74492e-05	2.65237e-05	2.65722e-05	0.201851	0.124593	-0.0508448	-0.0824852	0.147814	0.0983363	0.100968	1478	3274	4752	1282
PRAG1	Q86YV5	6	1.70173e-06	1.79683e-06	1.68003e-06	1.62379e-06	0.248196	-0.0397607	0.0386943	-0.0582702	-0.107393	2702	1506	4208	2035	6	2.36567e-06	2.25514e-06	2.24519e-06	1.97145e-06	1.97569e-06	2.05741e-06	0.00512926	0.0477408	-0.0212911	-0.0276684	-0.215246	-0.212147	-0.153673	4229	524	4753	1283
CDK1	P06493	17	9.87351e-05	9.74465e-05	0.000100134	0.000110372	0.39222	0.00944515	-0.00950739	0.0297484	0.17018	2134	2550	4684	2336	15	0.000131375	0.000136851	0.000139383	0.000140316	0.000139098	0.000144273	0.142355	-0.0485358	0.0103872	0.0368297	0.0464562	0.0338786	0.0865755	1969	2786	4755	1284
CDK7	P50613	3	2.60552e-06	2.9064e-06	2.76416e-06	2.95556e-06	0.62808	-0.080984	0.0766787	0.00428488	0.100878	3929	4089	8018	4143	5	9.69413e-06	8.10928e-06	8.48183e-06	1.01591e-05	1.09115e-05	8.5851e-06	0.257863	0.145893	-0.111645	-0.0468422	0.213476	0.316565	-0.0293838	1115	3640	4755	1284
SENP5	Q96HI0	3	8.46461e-07	9.25333e-07	8.75141e-07	7.98298e-07	0.466063	-0.0656959	0.0628342	-0.0176233	-0.150212	2669	3053	5722	2943	3	1.2173e-06	1.25359e-06	1.1856e-06	1.10218e-06	1.03737e-06	1.05676e-06	0.00505084	-0.00181439	0.0405665	-0.039875	-0.145139	-0.232559	-0.205851	4235	521	4756	1286
PCYT1A	P49585	13	3.68733e-05	3.70772e-05	4.72868e-05	4.7375e-05	0.00147983	-0.0039835	0.00397253	0.354877	0.357564	86	5	91	18	12	3.89556e-05	3.65371e-05	3.44565e-05	4.02418e-05	3.75754e-05	3.97547e-05	0.18669	0.0880272	-0.00443953	-0.0890267	0.134893	0.0359855	0.117322	1623	3134	4757	1287
ECD	O95905	6	7.08601e-06	7.76406e-06	7.38547e-06	6.66494e-06	0.504083	-0.0674247	0.0644138	-0.00770836	-0.155806	2745	3298	6043	3130	5	6.90069e-06	8.47492e-06	9.05233e-06	9.12347e-06	8.77099e-06	9.51781e-06	0.258055	-0.238757	0.0577011	0.152792	0.164085	0.107242	0.225132	1120	3642	4762	1288
SYT1	P21579	4	2.29687e-05	2.13473e-05	2.34022e-05	2.24008e-05	0.530693	0.051841	-0.0537735	0.0788152	0.0157197	4176	3462	7638	3962	2	1.33471e-05	1.29526e-05	1.30287e-05	1.11212e-05	1.09805e-05	1.15393e-05	0.00121881	0.0259146	-0.0173672	-0.00891312	-0.237291	-0.255669	-0.184049	4508	254	4762	1288
OPA3	Q9H6K4	2	8.50854e-06	7.09865e-06	8.82942e-06	7.58365e-06	0.710682	0.124773	-0.136595	0.17818	-0.0412465	3256	4650	7906	4091	2	1.07227e-05	1.14501e-05	1.18609e-05	1.19666e-05	1.17967e-05	1.22783e-05	0.171407	-0.0813361	0.0133647	0.0642087	0.0770127	0.0563889	0.114113	1742	3022	4764	1290
RRS1	Q15050	26	6.6786e-05	7.01839e-05	7.2639e-05	7.3536e-05	0.206972	-0.036241	0.0353529	0.0849573	0.102662	2320	1245	3565	1667	18	0.000121373	0.000176161	0.000182334	0.000180979	0.000191186	0.000185771	0.310513	-0.398228	0.139216	0.188912	0.178149	0.257304	0.21585	821	3947	4768	1291
RPRD1A	Q96P16	13	1.09219e-05	1.21242e-05	1.23032e-05	1.24227e-05	0.393716	-0.0773037	0.0733714	0.0945146	0.108457	2086	2559	4645	2306	11	2.62623e-05	3.32169e-05	3.46686e-05	3.53013e-05	3.54996e-05	3.52308e-05	0.26626	-0.256974	0.0819537	0.143666	0.169756	0.177838	0.166872	1091	3683	4774	1292
COA1	Q9GZY4	2	9.16071e-06	1.05663e-05	9.91102e-06	1.07112e-05	0.647815	-0.106639	0.0992964	0.00693465	0.118944	3477	4221	7698	3989	3	1.29814e-05	1.51328e-05	1.47288e-05	1.48819e-05	1.52679e-05	1.63719e-05	0.208327	-0.137646	0.0835786	0.0445417	0.0594663	0.0964053	0.197125	1459	3321	4780	1293
MAK16	Q9BXY0	12	1.27362e-05	1.39819e-05	1.40757e-05	1.39931e-05	0.473729	-0.0688833	0.0657437	0.0753905	0.0669	3144	3108	6252	3260	9	2.54117e-05	3.42526e-05	3.43353e-05	3.58119e-05	3.53361e-05	3.58273e-05	0.28135	-0.302199	0.128522	0.131999	0.192747	0.17345	0.193367	996	3784	4780	1293
USP8	P40818	9	6.0556e-06	6.13662e-06	5.7796e-06	6.15386e-06	0.613673	-0.00961883	0.00955513	-0.0769194	0.0136023	4854	4001	8855	4541	9	1.44028e-05	1.89922e-05	1.94818e-05	1.91765e-05	2.12284e-05	1.96007e-05	0.277484	-0.29132	0.107731	0.144455	0.121667	0.268319	0.153234	1027	3753	4780	1293
BSPRY	Q5W0U4	5	6.97398e-06	7.74317e-06	6.70741e-06	7.59323e-06	0.757106	-0.077444	0.0734977	-0.13367	0.0452887	4319	4935	9254	4724	5	2.24339e-05	3.22591e-05	3.39509e-05	3.73807e-05	3.14516e-05	3.44145e-05	0.312087	-0.397378	0.126647	0.200391	0.339233	0.0900718	0.219957	825	3961	4786	1296
NPM1	P06748	57	0.00177998	0.0020058	0.00177123	0.00176744	0.471324	-0.0887289	0.0835866	-0.0958374	-0.0989303	2215	3095	5310	2715	40	0.00223717	0.00298418	0.00316469	0.00323093	0.00329198	0.00307146	0.289859	-0.321353	0.094307	0.179038	0.208921	0.235926	0.135898	958	3830	4788	1297
CAPZB	P47756	18	0.00051263	0.000592841	0.000569234	0.000578178	0.693202	-0.108671	0.101056	0.0424344	0.0649243	3883	4546	8429	4350	14	0.000271378	0.000261087	0.00027377	0.000254985	0.000241143	0.000251939	0.027857	0.0140668	-0.0417067	0.0267249	-0.0758266	-0.15635	-0.0931615	3502	1290	4792	1298
SHROOM4	Q9ULL8	3	3.03965e-05	3.52386e-05	3.15314e-05	3.2546e-05	0.802495	-0.110564	0.10269	-0.0576774	-0.0119855	4716	5228	9944	5086	3	3.31824e-05	3.16591e-05	3.27463e-05	2.92231e-05	2.87564e-05	2.90625e-05	0.0108973	0.0286804	-0.0391168	0.00959185	-0.154628	-0.177857	-0.162579	3989	803	4792	1298
PYGL	P06737	40	0.000792651	0.000789534	0.000792519	0.000804522	0.424188	0.00283952	-0.00284512	0.00259793	0.0242843	5768	2786	8554	4398	33	0.00060995	0.000624571	0.000606155	0.000523357	0.00050493	0.000519452	0.000250392	-0.00850965	0.0256646	-0.0175155	-0.229406	-0.281119	-0.240212	4688	105	4793	1300
ESYT1	Q9BSJ8	14	3.15871e-05	3.50437e-05	3.5394e-05	3.48655e-05	0.482048	-0.076854	0.0729661	0.0873127	0.0656109	2955	3164	6119	3177	13	5.62233e-05	7.21043e-05	7.19765e-05	7.35533e-05	7.63903e-05	7.45962e-05	0.263645	-0.247989	0.110927	0.108369	0.139632	0.194231	0.159945	1125	3669	4794	1301
WDR43	Q15061	24	0.000483508	0.000489716	0.000473203	0.000480257	0.17219	-0.00923181	0.00917312	-0.0403115	-0.0189653	4953	1000	5953	3075	24	0.0002721	0.000293569	0.000290591	0.000307019	0.00028862	0.000306637	0.166163	-0.0689518	0.040614	0.025905	0.105242	0.016083	0.103443	1815	2979	4794	1301
NUP88	Q99567	13	2.03173e-05	2.26349e-05	2.76297e-05	2.7426e-05	0.11817	-0.0800232	0.0758168	0.363484	0.35281	85	642	727	185	15	5.37497e-05	6.35183e-05	6.4148e-05	6.50153e-05	6.64171e-05	6.72407e-05	0.226688	-0.17001	0.0709052	0.0851366	0.104512	0.135287	0.153066	1357	3438	4795	1303
NAA16	Q6N069	5	2.84844e-06	3.05156e-06	3.10896e-06	3.14169e-06	0.328569	-0.0505411	0.0488303	0.0757175	0.0908268	2692	2082	4774	2393	7	7.93256e-06	8.33023e-06	8.41421e-06	7.08748e-06	7.36002e-06	7.51129e-06	0.0101709	-0.0523461	0.0182239	0.0326951	-0.21486	-0.160422	-0.131073	4022	774	4796	1304
NPEPPS	P55786	50	0.000795864	0.000830551	0.000915172	0.000934477	0.0507303	-0.0311017	0.0304453	0.170419	0.200536	577	251	828	224	46	0.000839095	0.000839102	0.00083262	0.000741258	0.000718326	0.000752386	0.00774816	0.0037119	0.00372343	-0.0074642	-0.175146	-0.220483	-0.153649	4144	652	4796	1304
SCP2	P22307	17	0.000488046	0.00048379	0.000523629	0.000509504	0.120742	0.00630406	-0.00633173	0.107833	0.0683804	2514	658	3172	1428	15	0.00029939	0.000312133	0.000312404	0.000271377	0.000271356	0.000266544	0.00647703	-0.0407903	0.0193452	0.0205958	-0.182518	-0.182627	-0.208444	4213	585	4798	1306
PYCR2	Q96C36	14	0.000335764	0.000318841	0.000321766	0.000326496	0.772957	0.0368234	-0.0377879	-0.0246118	-0.00355949	5735	5027	10762	5487	14	0.000240548	0.000237338	0.000226888	0.00020795	0.000212038	0.000199227	0.00712893	0.0341261	0.0147441	-0.0502165	-0.175962	-0.147873	-0.237785	4173	627	4800	1307
ATP6V1A	P38606	29	0.000228275	0.000247076	0.000241681	0.000252935	0.489248	-0.0582198	0.0559612	0.024108	0.0897732	3748	3212	6960	3627	22	0.000185319	0.000175113	0.000176253	0.0001639	0.000156876	0.000159772	0.0122741	0.0508948	-0.0308225	-0.0214664	-0.126299	-0.189488	-0.163095	3948	853	4801	1308
TMED10	P49755	20	0.000182445	0.000175842	0.000176895	0.000180357	0.905884	0.0263464	-0.0268365	-0.0182199	0.00974478	6216	5868	12084	6070	13	0.000192853	0.000212788	0.000186223	0.000212274	0.000207432	0.000216635	0.196993	-0.0328016	0.109116	-0.083275	0.105625	0.0723332	0.134964	1568	3234	4802	1309
PANK4	Q9NVE7	18	3.277e-05	3.06497e-05	3.30414e-05	3.47823e-05	0.254255	0.0474457	-0.0490593	0.0593434	0.133423	2244	1548	3792	1799	19	4.09382e-05	3.93517e-05	4.05872e-05	3.61716e-05	3.38129e-05	3.50819e-05	0.00456129	0.0229421	-0.0340797	0.0105164	-0.155651	-0.252934	-0.199779	4302	503	4805	1310
FOXK1	P85037	18	3.45082e-05	3.81599e-05	4.04415e-05	4.28777e-05	0.154225	-0.0743819	0.0707342	0.154514	0.238905	479	879	1358	432	16	5.93134e-05	6.57916e-05	6.55968e-05	6.82903e-05	6.71525e-05	6.77284e-05	0.187463	-0.099927	0.0496197	0.045342	0.103397	0.0791562	0.0914765	1667	3142	4809	1311
DAB2IP	Q5VWQ8	6	2.30064e-06	2.13791e-06	2.1839e-06	2.11063e-06	0.534548	0.0519463	-0.0538868	-0.023177	-0.0724162	4149	3490	7639	3964	3	2.35737e-06	2.30996e-06	2.38225e-06	2.04498e-06	2.11201e-06	1.97986e-06	0.00528145	0.00460106	-0.0247068	0.0197522	-0.200491	-0.153959	-0.247177	4281	531	4812	1312
ARPC3	O15145	11	0.000100265	9.74582e-05	0.000105499	0.000103865	0.0953006	0.0203361	-0.0206269	0.093741	0.0712329	2716	506	3222	1460	8	7.2042e-05	7.0584e-05	7.1825e-05	6.59552e-05	6.4181e-05	6.80562e-05	0.0269832	0.0112239	-0.0182724	0.00687316	-0.116126	-0.155466	-0.0708865	3547	1267	4814	1313
HK1	P19367	37	0.00028442	0.000300407	0.00028549	0.000299203	0.995466	-0.039987	0.0389085	-0.0345736	0.0331116	6370	6388	12758	6383	34	0.000279433	0.000309384	0.000313025	0.000323754	0.000317866	0.00032148	0.192385	-0.105408	0.0414849	0.0583656	0.106985	0.0805083	0.0968173	1633	3184	4817	1314
SDAD1	Q9NVU7	11	7.37787e-06	7.68358e-06	7.21416e-06	7.60838e-06	0.681816	-0.0295851	0.0289906	-0.0619566	0.0148005	5264	4456	9720	4973	13	2.1226e-05	2.39143e-05	2.64849e-05	2.68328e-05	2.78026e-05	2.4563e-05	0.244876	-0.169674	0.00236932	0.149666	0.168493	0.219714	0.0409794	1263	3554	4817	1314
AFAP1	Q8N556	4	2.27468e-06	2.52996e-06	2.64018e-06	2.61965e-06	0.32387	-0.078766	0.0746874	0.136208	0.124943	1354	2046	3400	1567	3	2.22215e-06	2.15424e-06	2.23569e-06	2.03207e-06	2.10758e-06	2.12867e-06	0.0425772	0.0118133	-0.0329609	0.020578	-0.11719	-0.064553	-0.0501892	3225	1593	4818	1316
CDK11A	Q9UQ88	14	2.93675e-05	3.64003e-05	3.58717e-05	3.7454e-05	0.471975	-0.163161	0.146569	0.125463	0.187737	909	3099	4008	1924	11	6.84595e-05	9.42398e-05	9.61784e-05	9.57997e-05	9.85778e-05	0.000101947	0.295711	-0.333986	0.1271	0.156477	0.150785	0.192027	0.24051	953	3865	4818	1316
RTCB	Q9Y3I0	25	0.000261964	0.000273783	0.000258351	0.000267114	0.562199	-0.0321835	0.0314812	-0.0522204	-0.00410118	5028	3663	8691	4461	24	0.000317642	0.000347375	0.000357588	0.000372135	0.000373664	0.000347304	0.192986	-0.101812	0.0272784	0.0690839	0.126612	0.132526	0.0269824	1626	3192	4818	1316
LMO7	Q8WWI1	3	2.5786e-05	1.96533e-05	2.81228e-05	2.758e-05	0.341153	0.182649	-0.209172	0.307798	0.279682	141	2162	2303	890	5	2.13989e-05	2.21167e-05	2.84941e-05	2.82745e-05	3.6164e-05	2.2616e-05	0.3447	-0.165691	-0.118092	0.247434	0.236274	0.591329	-0.0858846	691	4135	4826	1319
RPL27A	P46776	7	0.000154617	0.000187519	0.000153323	0.000141107	0.366288	-0.14587	0.132466	-0.157991	-0.277782	360	2359	2719	1139	5	0.000373423	0.000606848	0.000613164	0.000625569	0.000615744	0.000646004	0.33987	-0.508294	0.192228	0.207168	0.236064	0.213224	0.282437	709	4117	4826	1319
GPBP1L1	Q9HC44	2	8.25101e-07	1.0414e-06	1.2108e-06	1.0972e-06	0.251263	-0.177691	0.158186	0.375626	0.23349	126	1533	1659	571	2	1.0023e-06	8.43386e-07	8.93075e-07	9.35359e-07	1.16851e-06	9.75532e-07	0.267313	0.134756	-0.114298	-0.0317091	0.0350297	0.356104	0.0956981	1137	3691	4828	1321
RPL6	Q02878	23	0.000293193	0.000295035	0.000270263	0.000242008	0.225456	-0.00452344	0.0045093	-0.122014	-0.281322	456	1360	1816	640	21	0.000930275	0.00135349	0.00145661	0.00141195	0.00150109	0.00145155	0.324803	-0.422492	0.118468	0.224391	0.179465	0.267795	0.219371	797	4033	4830	1322
EOGT	Q5NDL2	5	1.29399e-05	1.58566e-05	1.38488e-05	1.38361e-05	0.768195	-0.154067	0.13919	-0.0561354	-0.0574522	3754	5002	8756	4488	4	1.52746e-05	1.44669e-05	1.45358e-05	1.31167e-05	1.3083e-05	1.34724e-05	0.0141581	0.0495303	-0.028847	-0.0219966	-0.170195	-0.173914	-0.131602	3934	903	4837	1323
PDCD10	Q9BUL8	8	4.66801e-05	4.95576e-05	4.56913e-05	5.27863e-05	0.809151	-0.0437941	0.0425037	-0.0746843	0.133561	4964	5258	10222	5223	9	6.84704e-05	7.3117e-05	7.34709e-05	7.51452e-05	7.33922e-05	7.65504e-05	0.16399	-0.0662127	0.0285139	0.0354789	0.0679862	0.0339325	0.0947164	1881	2957	4838	1324
KANSL1	Q7Z3B3	2	9.39413e-07	8.26668e-07	9.11916e-07	8.21855e-07	0.84451	0.0892797	-0.0951713	0.0464206	-0.103596	5002	5492	10494	5357	2	1.69124e-06	2.03257e-06	2.09658e-06	2.11297e-06	2.16633e-06	2.14793e-06	0.247975	-0.198071	0.0671493	0.111886	0.12312	0.1591	0.146792	1264	3575	4839	1325
ZC3H18	Q86VM9	17	3.71138e-05	4.00358e-05	4.10498e-05	4.19327e-05	0.276277	-0.0557025	0.0536316	0.0897165	0.120416	1993	1720	3713	1751	17	7.11826e-05	8.53062e-05	8.97127e-05	8.86019e-05	9.12747e-05	9.28085e-05	0.252133	-0.20528	0.0558456	0.128507	0.110533	0.15341	0.177451	1243	3598	4841	1326
PFDN2	Q9UHV9	20	0.000351922	0.000407042	0.000374216	0.000377682	0.918873	-0.108777	0.101147	-0.020159	-0.00685846	5760	5940	11700	5903	14	0.000294382	0.000301217	0.000300478	0.000298434	0.000324256	0.000333434	0.192207	-0.0209688	0.0121426	0.00859767	-0.00124649	0.118474	0.158741	1661	3181	4842	1327
SNRNP70	P08621	31	0.00020668	0.000232758	0.000211471	0.00021665	0.739651	-0.0882593	0.0831698	-0.0552014	-0.0202909	4593	4824	9417	4803	30	0.000455114	0.000635055	0.000616925	0.000629615	0.000653287	0.000664344	0.295293	-0.322279	0.158374	0.116586	0.145963	0.19921	0.223422	983	3859	4842	1327
C11orf68	Q9H3H3	7	3.64293e-05	4.40003e-05	4.04517e-05	4.42524e-05	0.678945	-0.142627	0.129787	0.00847327	0.138029	3066	4431	7497	3905	8	4.71089e-05	4.89216e-05	4.64054e-05	4.91058e-05	4.85402e-05	5.28072e-05	0.175609	-0.0112793	0.0431929	-0.0329849	0.0486144	0.0319024	0.153457	1793	3050	4843	1329
CRABP2	P29373	11	0.000134147	0.000145868	0.000132315	0.000144228	0.854686	-0.0616872	0.0591574	-0.0815271	0.0428525	5483	5556	11039	5606	13	0.00021538	0.000216956	0.000221348	0.0001993	0.000192856	0.000186646	0.00954978	-0.0167455	-0.00623133	0.0226873	-0.128689	-0.176108	-0.223324	4090	753	4843	1329
INPP5A	Q14642	4	1.97317e-06	1.99518e-06	1.93306e-06	1.9098e-06	0.0596472	-0.00802238	0.00797801	-0.0376579	-0.0551215	4217	302	4519	2234	4	2.3571e-06	2.69491e-06	2.8e-06	2.91281e-06	2.84779e-06	2.78022e-06	0.222671	-0.151087	0.0421384	0.0973268	0.154313	0.121742	0.0870982	1433	3413	4846	1331
LUC7L3	O95232	16	2.21011e-05	2.55167e-05	2.57779e-05	2.42114e-05	0.615084	-0.107382	0.09994	0.114634	0.0241859	3213	4013	7226	3762	13	7.64803e-05	0.000106333	0.000111027	0.000107914	0.000106731	0.000123943	0.30782	-0.356909	0.118522	0.180838	0.139819	0.123912	0.33961	917	3932	4849	1332
P4HA2	O15460	6	1.37878e-05	1.57818e-05	1.54805e-05	1.3534e-05	0.860543	-0.100721	0.094146	0.0663427	-0.127526	4907	5585	10492	5355	9	1.88889e-05	1.81468e-05	1.8213e-05	1.59698e-05	1.67892e-05	1.71482e-05	0.0175358	0.0365602	-0.021263	-0.0160088	-0.205625	-0.133445	-0.102922	3839	1013	4852	1333
PPP1R21	Q6ZMI0	11	7.15001e-06	7.07057e-06	7.31384e-06	7.41204e-06	0.0613219	0.00803735	-0.00808238	0.0407212	0.0599613	4031	307	4338	2125	11	2.02668e-05	2.02593e-05	2.03609e-05	1.8679e-05	1.93785e-05	1.94445e-05	0.0418895	-0.00205524	-0.00258929	0.00463329	-0.119758	-0.066718	-0.0618095	3274	1578	4852	1333
KIDINS220	Q9ULH0	8	5.03722e-06	5.88905e-06	4.98162e-06	5.20429e-06	0.540817	-0.117102	0.108306	-0.133116	-0.0700278	2083	3523	5606	2877	9	6.5953e-06	8.47648e-06	9.17993e-06	8.68234e-06	9.73124e-06	9.1301e-06	0.28984	-0.293615	0.0684137	0.183431	0.103032	0.267572	0.175578	1024	3829	4853	1335
ZNF787	Q6DD87	6	1.42678e-05	1.62024e-05	1.6107e-05	1.65208e-05	0.460251	-0.0946367	0.0888091	0.080289	0.116885	2184	3010	5194	2643	6	2.64262e-05	3.45271e-05	3.40559e-05	3.55857e-05	3.52513e-05	3.58581e-05	0.275851	-0.261135	0.124625	0.104799	0.168195	0.154573	0.179193	1112	3742	4854	1336
POLR2A	P24928	41	0.000222947	0.000251341	0.000229726	0.000229386	0.687509	-0.0890614	0.0838817	-0.0458482	-0.0479878	4190	4503	8693	4462	44	0.00019212	0.000219397	0.000218975	0.000217505	0.00022717	0.000235111	0.206444	-0.129507	0.0620249	0.0592529	0.0495316	0.112258	0.161828	1545	3312	4857	1337
RPL10A	P62906	20	0.000299209	0.000285248	0.000273503	0.00024365	0.227607	0.0340576	-0.0348811	-0.0955414	-0.262284	649	1378	2027	751	15	0.00026839	0.000370396	0.000391556	0.000408689	0.000379021	0.000396554	0.308291	-0.355757	0.108979	0.18913	0.250917	0.142191	0.20743	922	3935	4857	1337
SWAP70	Q9UH65	13	6.58928e-05	7.21516e-05	6.77817e-05	7.20039e-05	0.841659	-0.0669398	0.0639711	-0.0261641	0.0610144	5585	5477	11062	5618	16	6.1792e-05	6.23477e-05	6.44418e-05	5.4383e-05	5.85172e-05	5.67706e-05	0.0160464	-0.0247338	-0.0118176	0.0358434	-0.208998	-0.103293	-0.14701	3887	970	4857	1337
DHX29	Q7Z478	19	4.75147e-05	5.53565e-05	5.33082e-05	5.40505e-05	0.668975	-0.114393	0.105985	0.051591	0.07154	3539	4358	7897	4084	21	4.32673e-05	5.70242e-05	5.90556e-05	5.88937e-05	6.27049e-05	5.89052e-05	0.288799	-0.295862	0.102437	0.152935	0.148976	0.239441	0.149257	1036	3822	4858	1340
NEDD4	P46934	4	1.70463e-06	1.72328e-06	1.68478e-06	1.73776e-06	0.93696	-0.0078699	0.0078272	-0.0247643	0.0199012	6304	6053	12357	6197	5	2.85817e-06	3.38029e-06	3.46037e-06	3.53113e-06	3.50669e-06	3.5986e-06	0.23805	-0.177758	0.0642999	0.0980782	0.12728	0.11726	0.154588	1339	3521	4860	1341
RPL13A	P40429	28	0.000285525	0.000289292	0.000263548	0.000224848	0.265461	-0.00948734	0.00942536	-0.125035	-0.35415	264	1638	1902	683	16	0.000553465	0.000808377	0.000840853	0.00084557	0.000815233	0.000895426	0.32318	-0.407743	0.138793	0.195618	0.203689	0.150977	0.286338	840	4024	4864	1342
SSB	P05455	45	0.000413507	0.000463365	0.000462574	0.000459736	0.529237	-0.0844552	0.0797834	0.0773175	0.0684387	3084	3452	6536	3414	35	0.000564071	0.000757052	0.000729287	0.000770987	0.000769754	0.000772874	0.282532	-0.277002	0.147514	0.0936089	0.173828	0.171519	0.177356	1076	3790	4866	1343
PRPF39	Q86UA1	7	2.5689e-06	2.58807e-06	2.79552e-06	2.70528e-06	0.150525	-0.00537432	0.00535438	0.116594	0.0692543	2357	844	3201	1448	10	1.18763e-05	1.54439e-05	1.68663e-05	1.60306e-05	1.7414e-05	1.69206e-05	0.297782	-0.310556	0.0683911	0.195502	0.122181	0.2416	0.200131	991	3877	4868	1344
FAM8A1	Q9UBU6	4	9.08104e-06	8.78209e-06	9.17913e-06	8.93102e-06	0.591876	0.0239449	-0.024349	0.039444	-8.91561e-05	5464	3856	9320	4762	3	8.55583e-06	9.02903e-06	8.91185e-06	7.76061e-06	7.76441e-06	7.34457e-06	0.00372253	-0.0458702	0.0317916	0.0129459	-0.186609	-0.185903	-0.266101	4405	465	4870	1345
GDAP1	Q8TB36	8	4.22618e-05	4.82494e-05	4.65967e-05	4.66307e-05	0.728879	-0.098743	0.0924155	0.0421312	0.0431851	4389	4766	9155	4684	8	2.35425e-05	2.21969e-05	2.26319e-05	2.04636e-05	1.95817e-05	2.10449e-05	0.0141297	0.0468403	-0.0380687	-0.0100732	-0.155371	-0.218921	-0.114956	3969	901	4870	1345
PACC1	Q9H813	3	1.18012e-06	1.13698e-06	1.24454e-06	1.17679e-06	0.343013	0.0266129	-0.0271131	0.103295	0.0225374	3478	2179	5657	2909	2	1.3335e-06	1.29536e-06	1.4293e-06	1.35e-06	2.05715e-06	1.46016e-06	0.343938	-0.0206434	-0.0625127	0.0794459	-0.00290668	0.604788	0.11027	738	4132	4870	1345
ETF1	P62495	18	0.000223913	0.000241306	0.000232118	0.000245024	0.641283	-0.0549743	0.0529562	-0.00305157	0.0750145	4671	4166	8837	4534	16	0.000214059	0.000205024	0.000232846	0.000224537	0.00024667	0.000229287	0.204132	-0.021745	-0.0839588	0.0996242	0.0472025	0.182831	0.0774026	1585	3287	4872	1348
PLXNB2	O15031	33	0.000102252	0.00010693	0.000104719	0.000103722	0.900467	-0.0326298	0.0319081	0.00176425	-0.0120415	6182	5827	12009	6038	33	0.000112334	0.000106712	0.00011104	9.61463e-05	9.09422e-05	9.56204e-05	0.00265005	0.0299162	-0.0441596	0.0132015	-0.194574	-0.274855	-0.202486	4492	381	4873	1349
KIAA1217	Q5T5P2	8	3.09362e-05	2.91715e-05	3.35481e-05	3.19121e-05	0.156847	0.0417469	-0.042991	0.158684	0.0865557	1530	899	2429	955	8	4.57344e-05	5.11588e-05	6.01968e-05	5.49968e-05	6.90352e-05	5.55277e-05	0.296454	-0.195277	-0.0335756	0.201131	0.0707906	0.398774	0.0846496	1005	3870	4875	1350
NFS1	Q9Y697	12	2.60853e-05	2.94675e-05	2.96731e-05	3.04674e-05	0.396075	-0.0906223	0.0852648	0.0952981	0.133406	1744	2576	4320	2112	14	3.33447e-05	3.2021e-05	3.18384e-05	2.9937e-05	2.97332e-05	3.01342e-05	0.0292781	0.0414026	-0.0170382	-0.0252847	-0.114124	-0.123982	-0.104654	3549	1326	4875	1350
PRPF18	Q99633	4	2.30315e-06	1.79848e-06	2.09347e-06	2.12041e-06	0.860713	0.167413	-0.189421	0.0296966	0.0481432	4547	5587	10134	5186	4	3.684e-06	3.66081e-06	3.73767e-06	3.52067e-06	3.6388e-06	3.51035e-06	0.0585904	-0.00397373	-0.0130824	0.0168922	-0.0693951	-0.0217836	-0.0736302	2999	1879	4878	1352
CDK5RAP3	Q96JB5	11	3.48311e-05	4.26701e-05	3.93979e-05	4.18851e-05	0.715066	-0.153842	0.139007	0.0239005	0.112216	3274	4677	7951	4110	13	5.75856e-05	6.42954e-05	6.77242e-05	6.96935e-05	6.5165e-05	7.04497e-05	0.218227	-0.134255	0.0247512	0.0997068	0.14106	0.0441328	0.15663	1494	3385	4879	1353
NUP205	Q92621	29	0.000103724	0.000105921	0.000106638	0.000110849	0.278922	-0.0151985	0.01504	0.0247726	0.0806495	3922	1735	5657	2909	33	0.000141433	0.000164092	0.000167161	0.000169984	0.000169876	0.000174321	0.227749	-0.155797	0.0585833	0.0853172	0.109482	0.108561	0.145823	1432	3447	4879	1353
RPL35A	P18077	10	0.000192023	0.000191242	0.000168495	0.000151284	0.167895	0.00293895	-0.00294495	-0.185636	-0.34108	193	974	1167	348	10	0.000325741	0.000475385	0.000517543	0.000501815	0.000490353	0.000547363	0.333021	-0.432323	0.113049	0.23563	0.191107	0.157772	0.316449	801	4080	4881	1355
IFI35	P80217	3	1.44299e-05	1.60461e-05	1.4621e-05	1.48453e-05	0.644112	-0.0786113	0.0745483	-0.059629	-0.0376655	4112	4192	8304	4291	4	1.31268e-05	1.33481e-05	1.38273e-05	1.22172e-05	1.28152e-05	1.271e-05	0.0375578	-0.0333827	-0.00926221	0.0416257	-0.13699	-0.0680383	-0.0799306	3390	1493	4883	1356
TXLNG	Q9NUQ3	18	0.000108883	0.00012101	0.000117407	0.00012204	0.572473	-0.078185	0.0741648	0.030559	0.0863929	3677	3732	7409	3853	20	9.55007e-05	9.66433e-05	9.87661e-05	9.75967e-05	0.000103799	0.000100866	0.157651	-0.0220278	-0.00486947	0.0264773	0.0092932	0.0981764	0.0568275	1978	2905	4883	1356
ZMAT2	Q96NC0	8	2.7165e-05	3.14352e-05	3.0945e-05	3.18954e-05	0.498033	-0.109156	0.101475	0.0787998	0.122439	2111	3255	5366	2742	8	3.73157e-05	3.18265e-05	3.05465e-05	3.5191e-05	3.656e-05	3.78683e-05	0.247463	0.167315	-0.0622392	-0.12146	0.0827386	0.1378	0.188522	1314	3572	4886	1358
BCAP29	Q9UHQ4	6	2.27286e-05	2.70107e-05	2.629e-05	3.01534e-05	0.366075	-0.129876	0.119143	0.0801317	0.277938	645	2356	3001	1317	9	4.0535e-05	4.92196e-05	5.09309e-05	5.08396e-05	5.24625e-05	5.23955e-05	0.258494	-0.210272	0.0697948	0.119102	0.116514	0.161847	0.160003	1247	3644	4891	1359
RBBP5	Q15291	23	0.000148402	0.000158855	0.000154415	0.000153617	0.952943	-0.0499398	0.0482688	0.00736803	-0.000112366	6242	6144	12386	6213	16	9.41892e-05	0.000100402	9.89241e-05	8.55632e-05	8.43227e-05	8.93837e-05	0.0100753	-0.0548374	0.0373105	0.015923	-0.193409	-0.214478	-0.130388	4122	771	4893	1360
ACO1	P21399	27	0.000185998	0.000200173	0.000174793	0.000182941	0.254637	-0.0539536	0.0520084	-0.143592	-0.0778626	1851	1553	3404	1571	26	0.000167992	0.000164493	0.000164796	0.000138503	0.000136471	0.000137152	0.000173924	0.0192951	-0.011071	-0.00842061	-0.259186	-0.280512	-0.273322	4811	83	4894	1361
SYNCRIP	O60506	43	0.000320837	0.000347522	0.000330666	0.000307962	0.487456	-0.0587834	0.0564817	-0.0152493	-0.11787	3320	3203	6523	3409	37	0.000328033	0.000451269	0.000489733	0.000478292	0.00050984	0.000474222	0.316136	-0.366855	0.0932901	0.211297	0.177193	0.269346	0.164864	906	3988	4894	1361
DDX39A	O00148	31	0.000420039	0.000428286	0.00043066	0.000453433	0.341236	-0.0140934	0.0139571	0.0219343	0.0962739	3650	2164	5814	2995	27	0.000488591	0.000499087	0.000524311	0.000531051	0.000552396	0.000509023	0.179265	-0.0447869	-0.0141207	0.0570093	0.0754374	0.132288	0.0143183	1819	3076	4895	1363
ERICH5	Q6P6B1	11	3.43625e-05	4.11483e-05	4.0937e-05	4.12675e-05	0.504109	-0.135847	0.124149	0.116721	0.128323	1534	3300	4834	2431	4	3.24925e-06	3.71112e-06	4.1265e-06	4.68788e-06	3.98316e-06	3.80411e-06	0.279535	-0.185712	0.0060371	0.159101	0.343118	0.108096	0.0417423	1128	3768	4896	1364
SHTN1	A0MZ66	46	0.000134039	0.00015948	0.000171488	0.000169942	0.309839	-0.130797	0.119918	0.224655	0.21159	357	1952	2309	894	39	0.000320717	0.000426293	0.000451587	0.0004405	0.000468491	0.000455054	0.301242	-0.317011	0.0935327	0.176692	0.140831	0.229708	0.187727	1001	3898	4899	1365
RPL12	P30050	16	0.000291361	0.000294206	0.000282042	0.000233123	0.385953	-0.00702694	0.00699288	-0.0539249	-0.328743	521	2506	3027	1335	13	0.000213144	0.000288455	0.000295437	0.000289606	0.000309867	0.00030652	0.300306	-0.317853	0.118663	0.153168	0.124408	0.221967	0.206298	1008	3893	4901	1366
SIRT6	Q8N6T7	3	3.30411e-06	3.62735e-06	3.27481e-06	3.73383e-06	0.904496	-0.0688973	0.0657564	-0.0817482	0.107497	5794	5855	11649	5875	4	5.71612e-06	6.97015e-06	7.43457e-06	7.20957e-06	7.32944e-06	7.88091e-06	0.271738	-0.23062	0.0555336	0.148593	0.104257	0.128046	0.232705	1189	3716	4905	1367
KIAA1191	Q96A73	5	4.0577e-06	4.18978e-06	4.59765e-06	4.5035e-06	0.0422689	-0.0232923	0.0229222	0.156944	0.127093	1119	200	1319	415	5	7.71883e-06	6.64054e-06	6.90614e-06	7.85259e-06	7.42031e-06	7.68328e-06	0.21784	0.122901	-0.0941812	-0.0376011	0.147688	0.0659973	0.116242	1528	3380	4908	1368
CHCHD3	Q9NX63	15	0.000348089	0.000368532	0.00040136	0.000383139	0.133058	-0.0417555	0.0405809	0.163687	0.0966593	1360	737	2097	792	18	0.000386497	0.000369486	0.000370419	0.000338788	0.000341857	0.000339334	0.0208526	0.0417702	-0.0231678	-0.0195296	-0.148305	-0.135294	-0.145983	3809	1102	4911	1369
COPA	P53621	50	0.000221237	0.000238893	0.000231887	0.000240792	0.609665	-0.0564495	0.0543237	0.0113808	0.0657474	4561	3977	8538	4391	49	0.000420569	0.000514215	0.00053441	0.000537844	0.000552299	0.000539136	0.26643	-0.21965	0.0703816	0.125957	0.135196	0.173458	0.138658	1228	3684	4912	1370
HOOK3	Q86VS8	11	1.02683e-05	1.23523e-05	1.16455e-05	1.19257e-05	0.727623	-0.13944	0.127143	0.0421355	0.0764298	3645	4758	8403	4338	12	1.34005e-05	1.5372e-05	1.6153e-05	1.55721e-05	1.63688e-05	1.70771e-05	0.236311	-0.160283	0.0377309	0.10923	0.0563965	0.128376	0.189495	1411	3504	4915	1371
PSAP	P07602	6	7.41738e-05	8.85579e-05	7.72478e-05	8.35636e-05	0.918153	-0.133514	0.122198	-0.0749292	0.0384515	5542	5938	11480	5801	6	3.56194e-05	3.1739e-05	3.43286e-05	3.33198e-05	4.06964e-05	3.80312e-05	0.250802	0.0715619	-0.0948451	0.0183115	-0.0247223	0.263803	0.166082	1322	3593	4915	1371
RPL24	P83731	16	0.000177496	0.000172276	0.000155173	0.000155443	0.0836557	0.0213716	-0.021693	-0.172541	-0.170028	732	448	1180	359	18	0.000814098	0.00127562	0.00125798	0.00131963	0.00131467	0.00127279	0.34202	-0.454932	0.192989	0.172905	0.241924	0.236496	0.189783	794	4121	4915	1371
COASY	Q13057	5	5.2077e-06	4.74193e-06	4.99212e-06	5.28673e-06	0.620397	0.0660034	-0.0691684	0.00500814	0.0877331	4218	4042	8260	4277	6	1.70394e-05	2.2535e-05	2.40798e-05	2.49124e-05	2.211e-05	2.55143e-05	0.304245	-0.316422	0.0868758	0.182531	0.23157	0.0594084	0.266014	1002	3914	4916	1374
RPL17	P18621	24	0.000366772	0.000408525	0.00033662	0.000326337	0.210482	-0.0798639	0.0756738	-0.203629	-0.248387	318	1266	1584	533	16	0.00044058	0.0005963	0.00062896	0.000634235	0.000654994	0.000611786	0.308522	-0.333811	0.102823	0.179752	0.191802	0.238265	0.139811	980	3936	4916	1374
FAF1	Q9UNN5	21	0.000124886	0.000147351	0.000135613	0.000143852	0.804721	-0.124249	0.114392	-0.00537116	0.0797196	4615	5238	9853	5042	20	0.000101216	9.79025e-05	9.94818e-05	8.5517e-05	9.10391e-05	9.1238e-05	0.0167747	0.024184	-0.023835	-0.000748789	-0.21897	-0.128695	-0.125546	3928	990	4918	1376
THNSL1	Q8IYQ7	8	8.76657e-06	8.50308e-06	9.2408e-06	9.1707e-06	0.12537	0.0218456	-0.0221815	0.097851	0.086865	2382	686	3068	1371	7	1.25115e-05	1.30466e-05	1.25208e-05	1.07938e-05	1.10597e-05	1.09239e-05	0.00397553	-0.0207724	0.0396427	-0.0197028	-0.233833	-0.198713	-0.216545	4439	481	4920	1377
FNTA	P49354	13	4.49182e-05	4.92315e-05	5.13805e-05	5.40627e-05	0.180511	-0.0676559	0.0646248	0.126266	0.199678	828	1068	1896	677	7	4.71803e-05	4.44537e-05	4.5525e-05	3.83874e-05	3.94337e-05	4.02835e-05	0.00411558	0.0453687	-0.0405116	-0.00615463	-0.252181	-0.213386	-0.182627	4435	486	4921	1378
CRYZL1	O95825	7	3.19244e-05	3.3384e-05	3.44888e-05	3.47965e-05	0.21175	-0.0326091	0.0318883	0.0788563	0.0916707	2623	1275	3898	1850	6	3.6054e-05	3.74376e-05	3.77102e-05	3.14241e-05	3.20701e-05	3.21093e-05	0.00383615	-0.0399852	0.0143418	0.0248083	-0.238272	-0.208917	-0.207155	4452	472	4924	1379
RPL18	Q07020	16	0.00016776	0.000195741	0.000158727	0.000148574	0.268474	-0.115561	0.106987	-0.195412	-0.290779	256	1666	1922	693	10	0.000587536	0.000877244	0.000842851	0.000891528	0.000822569	0.000950581	0.324347	-0.388701	0.1896	0.1319	0.212901	0.0967574	0.305431	894	4030	4924	1379
PPP4R1	Q8TF05	10	1.52097e-05	1.77736e-05	1.5803e-05	1.69213e-05	0.937926	-0.116748	0.108003	-0.0615357	0.037105	5823	6058	11881	5971	10	1.94342e-05	1.88673e-05	2.00845e-05	1.75569e-05	1.79009e-05	1.84379e-05	0.0302994	-0.00206254	-0.0447714	0.0454223	-0.148623	-0.120626	-0.0779851	3572	1356	4928	1381
NOC2L	Q9Y3T9	17	3.54506e-05	3.76346e-05	3.70862e-05	4.06692e-05	0.401562	-0.0437688	0.0424799	0.0213042	0.15436	2527	2622	5149	2620	12	0.000103352	0.000122164	0.000126572	0.000128882	0.000123472	0.00013374	0.24852	-0.183413	0.0578502	0.108985	0.135076	0.0732136	0.188462	1350	3579	4929	1382
ACOT9	Q9Y305	18	5.24603e-05	5.98288e-05	5.56942e-05	6.16297e-05	0.64994	-0.0979198	0.0916941	-0.0116177	0.13448	3548	4237	7785	4031	17	8.50388e-05	0.000111465	0.000111888	0.000115441	0.000117648	0.000113329	0.288653	-0.273609	0.116794	0.122249	0.167357	0.194673	0.140717	1110	3821	4931	1383
SH2D4A	Q9H788	4	3.24996e-06	3.68087e-06	3.87244e-06	3.56138e-06	0.452187	-0.0926061	0.0870186	0.160212	0.0394071	2139	2967	5106	2591	5	6.42416e-06	8.21345e-06	8.96124e-06	8.8059e-06	9.21497e-06	8.69463e-06	0.300055	-0.292174	0.0623057	0.188016	0.162788	0.228298	0.144443	1039	3892	4931	1383
CRY1	Q16526	2	1.72152e-06	1.70504e-06	1.48247e-06	1.40487e-06	0.0797227	0.00692069	-0.00695405	-0.208764	-0.286327	241	421	662	157	2	2.04841e-06	2.0287e-06	2.08469e-06	1.75836e-06	1.74258e-06	1.85499e-06	0.0074122	-0.00388798	-0.0178319	0.0214447	-0.224161	-0.237166	-0.146981	4301	635	4936	1385
LARP1	Q6PKG0	32	3.87735e-05	4.56173e-05	4.14378e-05	3.92804e-05	0.687133	-0.122013	0.112494	-0.0261387	-0.103275	3400	4498	7898	4085	28	9.32984e-05	0.000120946	0.000127446	0.000122733	0.000128474	0.000134362	0.295394	-0.287802	0.086639	0.162156	0.107791	0.173748	0.238394	1082	3861	4943	1386
HNRNPL	P14866	44	6.75207e-05	6.70631e-05	7.06357e-05	7.90428e-05	0.322802	0.00489623	-0.0049129	0.0699653	0.2322	996	2035	3031	1340	30	0.000229836	0.000331336	0.000343369	0.000361204	0.00035439	0.000327735	0.326885	-0.391617	0.136072	0.187535	0.260591	0.233115	0.120306	897	4047	4944	1387
PGAM5	Q96HS1	10	1.38625e-05	1.28898e-05	1.35662e-05	1.42494e-05	0.474606	0.0515259	-0.0534345	0.0203574	0.0912364	3795	3112	6907	3595	12	5.45903e-05	6.97208e-05	7.48477e-05	7.63712e-05	7.40351e-05	7.42847e-05	0.295882	-0.28224	0.0707048	0.173072	0.202145	0.157325	0.16218	1079	3868	4947	1388
[truncated: 4,692 more rows]
