# Supplementary material for: Multifaceted Proteome Analysis at Solubility, Redox, and Expression Dimensions for Target Identification
Source: Adv Sci (Weinh). 2024 Aug 9;11(38):2401502. doi: 10.1002/advs.202401502 (PMC11481203; doi:10.1002/advs.202401502)
Supplement: Supplementary file 3 — Supplemental Data 2 [file ADVS-11-2401502-s006.xlsx]

## Sheet: Sheet1
Supplementary Data 2. Redox proteomics data on HCT116 cells treated with auranofin for 2h
Gene names	Accession	Master Protein Descriptions	Peptide_sequence	Modifications	Redox_Ctrl_Rep1_normToNonCys	Redox_Ctrl_Rep2_normToNonCys	Redox_Ctrl_Rep3_normToNonCys	Redox_Treat_Rep1_normToNonCys	Redox_Treat_Rep2_normToNonCys	Redox_Treat_Rep3_normToNonCys	Redox_P_value	Redox_Ctrl_log2FC_Rep1	Redox_Ctrl_log2FC_Rep2	Redox_Ctrl_log2FC_Rep3	Redox_Treat_log2FC_Rep1	Redox_Treat_log2FC_Rep2	Redox_Treat_log2FC_Rep3	Rank_Redox_Log2FC	Rank_Redox_P_value	Sum_Rank_Redox	Rank_Redox_Total
VKORC1	Q9BQB6	Vitamin K epoxide reductase complex subunit 1 OS=Homo sapiens OX=9606 GN=VKORC1 PE=1 SV=1	ALCDVGTAISCSR	1xTMTpro [N-Term]; 2xCarbamidomethyl [C3(100); C11(100)]	0.129265	0.12236	0.181259	0.519372	0.530958	0.593046	0.000211953	-0.158687	-0.237885	0.329034	-1.84775	-1.87958	-2.03913	8	16	24	1
ATP1B1	P05026	Sodium/potassium-transporting ATPase subunit beta-1 OS=Homo sapiens OX=9606 GN=ATP1B1 PE=1 SV=1	DSAQRDDMIFEDCGDVPSEPK	1xTMTpro [N-Term]; 1xCarbamidomethyl [C13(100)]; 1xTMTpro [K21(100)]	0.164514	0.147668	0.16524	0.0389784	0.0553869	0.0510521	0.000147063	0.0479062	-0.107945	0.0542621	2.02956	1.52268	1.64026	20	10	30	2
GTSF1	Q8WW33	Gametocyte-specific factor 1 OS=Homo sapiens OX=9606 GN=GTSF1 PE=1 SV=2	SLRQETLAESTWQCPPCDEDWDK	1xTMTpro [N-Term]; 2xCarbamidomethyl [C14(100); C17(100)]; 1xTMTpro [K23(100)]	0.0429089	0.0466205	0.0316046	0.12398	0.138906	0.138594	0.000158822	0.0877073	0.207395	-0.353434	-1.61846	-1.78247	-1.77922	21	11	32	3
PPM1G	O15355	Protein phosphatase 1G OS=Homo sapiens OX=9606 GN=PPM1G PE=1 SV=1	GTEAGQVGEPGIPTGEAGPSCSSASDKLPR	1xTMTpro [N-Term]; 1xCarbamidomethyl [C21(100)]; 1xTMTpro [K27(100)]	0.00363965	0.0036921	0.0035416	0.00125282	0.00122433	0.00120309	9.58469e-05	0.00603994	0.0266784	-0.033362	1.53258	1.56577	1.59101	44	7	51	4
C12orf29	Q8N999	Uncharacterized protein C12orf29 OS=Homo sapiens OX=9606 GN=C12orf29 PE=1 SV=2	EFFWNVEEDFKPAPECWIPAK	1xTMTpro [N-Term]; 1xCarbamidomethyl [C16(100)]; 2xTMTpro [K11(100); K21(100)]	0.0756912	0.0830885	0.0810068	0.285765	0.260786	0.267945	0.000680422	-0.0785903	0.0559327	0.019327	-1.83804	-1.70608	-1.74515	19	44	63	5
TANK	Q92844	TRAF family member-associated NF-kappa-B activator OS=Homo sapiens OX=9606 GN=TANK PE=1 SV=2	SQLLLVNSTQDNNYGCVPLLEDSETRK	1xTMTpro [N-Term]; 1xCarbamidomethyl [C16(100)]; 1xTMTpro [K27(100)]	0.766344	0.792629	0.732499	2.12654	2.05903	2.06763	1.68504e-06	0.00475179	0.0534052	-0.060413	-1.47719	-1.43065	-1.43667	62	1	63	5
IARS1	P41252	Isoleucine--tRNA ligase, cytoplasmic OS=Homo sapiens OX=9606 GN=IARS1 PE=1 SV=2	RFGWDCHGLPVEYEIDK	1xTMTpro [N-Term]; 1xCarbamidomethyl [C6(100)]; 1xTMTpro [K17(100)]	0.000929802	0.00117526	0.00133576	0.00450935	0.00431401	0.00378012	0.00101133	-0.302796	0.0351886	0.219871	-1.97513	-1.91124	-1.72064	12	67	79	7
HSP90AA1	P07900	Heat shock protein HSP 90-alpha OS=Homo sapiens OX=9606 GN=HSP90AA1 PE=1 SV=5	HGLEVIYMIEPIDEYCVQQLKEFEGK	1xCarbamidomethyl [C16(100)]; 2xTMTpro [K21(100); K26(100)]	3.58685e-05	4.67663e-05	6.25643e-05	0.000149308	0.000183704	0.000174794	0.00102156	-0.43228	-0.0495298	0.370342	-1.62522	-1.92431	-1.85258	14	71	85	8
SSRP1	Q08945	FACT complex subunit SSRP1 OS=Homo sapiens OX=9606 GN=SSRP1 PE=1 SV=1	ELQCLTPR	1xTMTpro [N-Term]; 1xCarbamidomethyl [C4(100)]	0.0468546	0.0445706	0.0448957	0.0158238	0.018803	0.012946	0.000939586	0.0442173	-0.02788	-0.0173939	1.52188	1.27301	1.81147	47	62	109	9
RPL5	P46777	60S ribosomal protein L5 OS=Homo sapiens OX=9606 GN=RPL5 PE=1 SV=3	IEGDMIVCAAYAHELPK	1xTMTpro [N-Term]; 1xCarbamidomethyl [C8(100)]; 1xTMTpro [K17(100)]	0.00668339	0.00829036	0.00775125	0.00171446	0.00281253	0.00251035	0.0013659	-0.180666	0.13019	0.0331827	2.14349	1.42938	1.59336	22	89	111	10
ACTR10	Q9NZ32	Actin-related protein 10 OS=Homo sapiens OX=9606 GN=ACTR10 PE=1 SV=1	ELETQLLEQCTVDTSVAK	1xTMTpro [N-Term]; 1xCarbamidomethyl [C10(100)]	0.153685	0.263735	0.253474	0.652616	0.675935	0.721078	0.00110476	-0.541145	0.237965	0.180716	-1.54511	-1.59576	-1.68903	38	75	113	11
PON2	Q15165	Serum paraoxonase/arylesterase 2 OS=Homo sapiens OX=9606 GN=PON2 PE=1 SV=4	EVESVDLPHCHLIK	1xTMTpro [N-Term]; 1xCarbamidomethyl [C10(100)]; 1xTMTpro [K14(100)]	0.149811	0.151153	0.174948	0.0432194	0.032467	0.0362435	0.00170682	-0.0825879	-0.069725	0.141195	1.87598	2.28869	2.12994	3	111	114	12
TUBA4A	P68366	Tubulin alpha-4A chain OS=Homo sapiens OX=9606 GN=TUBA4A PE=1 SV=1	SIQFVDWCPTGFK	1xDeamidated [Q3(100)]; 1xCarbamidomethyl [C8(100)]; 1xTMTpro [K13(100)]	0.00996319	0.0109576	0.00916133	0.0240227	0.0258006	0.0240987	5.19841e-05	-0.00926446	0.127989	-0.130315	-1.26046	-1.36346	-1.26501	117	4	121	13
NAA10	P41227	N-alpha-acetyltransferase 10 OS=Homo sapiens OX=9606 GN=NAA10 PE=1 SV=1	NARPEDLMNMQHCNLLCLPENYQMK	2xCarbamidomethyl [C13(100); C17(100)]; 1xTMTpro [K25(100)]	0.0414389	0.0487536	0.0561945	0.116487	0.134118	0.123075	0.000414349	-0.235769	-0.00124362	0.203676	-1.25535	-1.45868	-1.33471	96	27	123	14
ATP6V1G1	O75348	V-type proton ATPase subunit G 1 OS=Homo sapiens OX=9606 GN=ATP6V1G1 PE=1 SV=3	GSCSTEVEK	1xTMTpro [N-Term]; 1xCarbamidomethyl [C3(100)]; 1xTMTpro [K9(100)]	0.566762	0.467717	0.624447	1.38647	1.45389	1.43609	0.000675847	0.0355287	-0.241579	0.175363	-1.32613	-1.39463	-1.37686	91	43	134	15
PRMT1	Q99873	Protein arginine N-methyltransferase 1 OS=Homo sapiens OX=9606 GN=PRMT1 PE=1 SV=3	IHWWENVYGFDMSCIK	1xTMTpro [N-Term]; 1xCarbamidomethyl [C14(100)]; 1xTMTpro [K16(100)]	0.0910259	0.0960897	0.126558	0.240071	0.273434	0.272897	0.000547086	-0.199953	-0.121849	0.275498	-1.19916	-1.38689	-1.38405	109	31	140	16
ZMIZ1	Q9ULJ6	Zinc finger MIZ domain-containing protein 1 OS=Homo sapiens OX=9606 GN=ZMIZ1 PE=1 SV=3	QHLQNPANFHNAATELLDWCGDPR	1xTMTpro [N-Term]; 1xCarbamidomethyl [C20(100)]	0.40284	0.738876	0.643349	1.85597	2.06263	1.62817	0.00176283	-0.562735	0.312389	0.11266	-1.64116	-1.79347	-1.45223	34	115	149	17
SNRPB	P14678	Small nuclear ribonucleoprotein-associated proteins B and B' OS=Homo sapiens OX=9606 GN=SNRPB PE=1 SV=2	CILQDGRIFIGTFK	1xTMTpro [N-Term]; 1xCarbamidomethyl [C1(100)]; 1xTMTpro [K14(100)]	1.31204	1.72019	1.8324	4.42157	4.96849	5.40964	0.00172449	-0.305555	0.0852016	0.176365	-1.44719	-1.61544	-1.73817	39	113	152	18
NIP7	Q9Y221	60S ribosome subunit biogenesis protein NIP7 homolog OS=Homo sapiens OX=9606 GN=NIP7 PE=1 SV=1	LVSLGTCFGK	1xTMTpro [N-Term]; 1xCarbamidomethyl [C7(100)]; 1xTMTpro [K10(100)]	0.0429097	0.0454579	0.0559425	0.108026	0.115043	0.121719	0.000285695	-0.164834	-0.0816066	0.217806	-1.16717	-1.25797	-1.33935	138	21	159	19
FHL2	Q14192	Four and a half LIM domains protein 2 OS=Homo sapiens OX=9606 GN=FHL2 PE=1 SV=3	DNQNFCVPCYEK	1xTMTpro [N-Term]; 2xCarbamidomethyl [C6(100); C9(100)]; 1xTMTpro [K12(100)]	0.159871	0.203066	0.266716	0.616598	0.555377	0.50848	0.00135838	-0.392687	-0.0476436	0.345709	-1.55474	-1.40387	-1.2766	73	88	161	20
MCM3	P25205	DNA replication licensing factor MCM3 OS=Homo sapiens OX=9606 GN=MCM3 PE=1 SV=3	GVVCIDEFDKMSDMDR	1xTMTpro [N-Term]; 1xCarbamidomethyl [C4(100)]; 1xTMTpro [K10(100)]	0.00525115	0.00440986	0.00495383	0.0021081	0.00173775	0.0016706	0.00143857	0.108235	-0.143668	0.0241443	1.20845	1.48718	1.54403	71	92	163	21
ANAPC5	Q9UJX4	Anaphase-promoting complex subunit 5 OS=Homo sapiens OX=9606 GN=ANAPC5 PE=1 SV=2	LIEESCPQLANSVQIR	1xTMTpro [N-Term]; 1xCarbamidomethyl [C6(100)]	0.0584138	0.0668407	0.0595984	0.0292314	0.0232538	0.02391	0.000614321	-0.0770349	0.117383	-0.0480683	1.07582	1.40587	1.36573	125	39	164	22
IPO5	O00410	Importin-5 OS=Homo sapiens OX=9606 GN=IPO5 PE=1 SV=4	VAAAESMPLLLECAR	1xTMTpro [N-Term]; 1xCarbamidomethyl [C13(100)]	0.0175048	0.0228707	0.0217154	0.0469717	0.0516945	0.0472148	0.000242848	-0.24167	0.144081	0.0693007	-1.18237	-1.32059	-1.18982	155	18	173	23
DNMT1	P26358	DNA (cytosine-5)-methyltransferase 1 OS=Homo sapiens OX=9606 GN=DNMT1 PE=1 SV=2	KVCIDAETLEVGDCVSVIPDDSSKPLYLAR	1xTMTpro [N-Term]; 2xCarbamidomethyl [C3(100); C14(100)]; 2xTMTpro [K1(100); K24(100)]	0.00147683	0.00168248	0.00233908	0.00472327	0.00591443	0.00570473	0.00200014	-0.311541	-0.123457	0.351892	-1.36574	-1.69019	-1.63811	43	133	176	24
PSMD6	Q15008	26S proteasome non-ATPase regulatory subunit 6 OS=Homo sapiens OX=9606 GN=PSMD6 PE=1 SV=1	GDAAVRDELMAAVRDNNMAPYYEALCK	1xCarbamidomethyl [C26(100)]; 1xTMTpro [K27(100)]	0.00147429	0.00222727	0.00271919	0.00839267	0.00719961	0.00651905	0.00239311	-0.537755	0.0574964	0.345396	-1.97135	-1.75014	-1.60688	18	161	179	25
FBXO44	Q9H4M3	F-box only protein 44 OS=Homo sapiens OX=9606 GN=FBXO44 PE=1 SV=3_x000D_ F-box only protein 6 OS=Homo sapiens OX=9606 GN=FBXO6 PE=1 SV=1	QLLLNCR	1xTMTpro [N-Term]; 1xCarbamidomethyl [C6(100)]	7.31019	8.35434	5.43109	21.3456	25.1436	26.8978	0.00247774	0.0560001	0.248616	-0.372666	-1.60196	-1.83821	-1.93551	16	168	184	26
C12orf29	Q8N999	Uncharacterized protein C12orf29 OS=Homo sapiens OX=9606 GN=C12orf29 PE=1 SV=2	HNDLVSWFEDCK	1xTMTpro [N-Term]; 1xCarbamidomethyl [C11(100)]; 1xTMTpro [K12(100)]	0.0261855	0.025677	0.0246666	0.059988	0.0645916	0.0596502	0.00100882	0.0377247	0.00942955	-0.0484885	-1.23363	-1.3403	-1.22548	134	66	200	27
UGDH	O60701	UDP-glucose 6-dehydrogenase OS=Homo sapiens OX=9606 GN=UGDH PE=1 SV=1	EVVESCR	1xTMTpro [N-Term]; 1xCarbamidomethyl [C6(100)]	0.128426	0.134444	0.10703	0.0574588	0.0386137	0.0397139	0.00229485	0.0587667	0.124832	-0.204159	1.10157	1.67499	1.63446	57	151	208	28
SRSF3	P84103	Serine/arginine-rich splicing factor 3 OS=Homo sapiens OX=9606 GN=SRSF3 PE=1 SV=1	MHRDSCPLDCK	1xAcetyl [N-Term]; 1xOxidation [M1(100)]; 2xCarbamidomethyl [C6(100); C10(100)]; 1xTMTpro [K11(100)]	0.00210047	0.00207049	0.00295995	0.00539252	0.0063454	0.00558293	0.0011813	-0.17841	-0.199154	0.31645	-1.18184	-1.41659	-1.2319	127	81	208	28
XPNPEP3	Q9NQH7	Xaa-Pro aminopeptidase 3 OS=Homo sapiens OX=9606 GN=XPNPEP3 PE=1 SV=1	IEDDVVVTQDSPLILSADCPK	1xCarbamidomethyl [C19(100)]; 1xTMTpro [K21(100)]	0.002284	0.00327663	0.00398723	0.00927222	0.0119346	0.0102314	0.00268412	-0.47865	0.041997	0.325171	-1.5427	-1.90686	-1.68471	23	185	208	28
NPM3	O75607	Nucleoplasmin-3 OS=Homo sapiens OX=9606 GN=NPM3 PE=1 SV=3	AGGVGGLRVPAPVTMDSFFFGCELSGHTR	1xTMTpro [N-Term]; 1xCarbamidomethyl [C22(100)]	0.644311	0.761869	0.900217	1.71634	1.71695	1.88886	0.00058137	-0.254849	-0.0130632	0.227666	-1.15866	-1.15917	-1.29684	177	33	210	31
RUVBL2	Q9Y230	RuvB-like 2 OS=Homo sapiens OX=9606 GN=RUVBL2 PE=1 SV=3	YAIQLITAASLVCR	1xTMTpro [N-Term]; 1xCarbamidomethyl [C13(100)]	0.00113776	0.0011471	0.00105156	0.000466286	0.000529505	0.000481348	0.000211809	0.0328579	0.0446534	-0.0808079	1.25406	1.07063	1.20819	195	15	210	31
PTBP1	P26599	Polypyrimidine tract-binding protein 1 OS=Homo sapiens OX=9606 GN=PTBP1 PE=1 SV=1	LSLDGQNIYNACCTLR	1xTMTpro [N-Term]; 2xCarbamidomethyl [C12(100); C13(100)]	0.00883385	0.00751965	0.00865422	0.00375448	0.00392663	0.00290729	0.00102042	0.0837029	-0.148674	0.0540651	1.15072	1.08605	1.51966	141	70	211	33
PCBP1	Q15365	Poly(rC)-binding protein 1 OS=Homo sapiens OX=9606 GN=PCBP1 PE=1 SV=2	QICLVMLETLSQSPQGR	1xTMTpro [N-Term]; 1xCarbamidomethyl [C3(100)]	0.0662145	0.0676306	0.0915228	0.195535	0.213877	0.245241	0.00271389	-0.182101	-0.151571	0.284883	-1.38011	-1.50946	-1.70688	48	188	236	34
CTNNB1	P35222	Catenin beta-1 OS=Homo sapiens OX=9606 GN=CTNNB1 PE=1 SV=1	AGDREDITEPAICALR	1xTMTpro [N-Term]; 1xCarbamidomethyl [C13(100)]	0.0407222	0.044963	0.0428069	0.0181406	0.0226496	0.0168402	0.000699406	-0.072828	0.0700921	-0.000802602	1.23943	0.919161	1.34673	204	47	251	35
TUBGCP6	Q96RT7	Gamma-tubulin complex component 6 OS=Homo sapiens OX=9606 GN=TUBGCP6 PE=1 SV=3	EVEDCVPVFLK	1xTMTpro [N-Term]; 1xCarbamidomethyl [C5(100)]; 1xTMTpro [K11(100)]	0.517217	0.631454	0.572188	1.40238	1.40588	1.22038	0.00142638	-0.149326	0.138584	-0.00360525	-1.28971	-1.2933	-1.08916	162	91	253	36
ATP6V1H	Q9UI12	V-type proton ATPase subunit H OS=Homo sapiens OX=9606 GN=ATP6V1H PE=1 SV=1	VNWQSYLQGQMISAEDCEFIQR	1xTMTpro [N-Term]; 1xCarbamidomethyl [C17(100)]	1.27193	1.38753	1.71123	3.77443	3.10606	3.59264	0.00193437	-0.195883	-0.0703787	0.232137	-1.37336	-1.09219	-1.30215	137	128	265	37
RPL4	P36578	60S ribosomal protein L4 OS=Homo sapiens OX=9606 GN=RPL4 PE=1 SV=5	ACARPLISVYSEK	1xAcetyl [N-Term]; 1xCarbamidomethyl [C2(100)]; 1xTMTpro [K13(100)]	0.107783	0.0942578	0.103945	0.0536691	0.0344857	0.0449851	0.00162201	0.079631	-0.113818	0.0273138	0.926337	1.56443	1.18098	163	105	268	38
ANXA11	P50995	Annexin A11 OS=Homo sapiens OX=9606 GN=ANXA11 PE=1 SV=1	SICREMSGDLEEGMLAVVK	1xTMTpro [N-Term]; 1xCarbamidomethyl [C3(100)]; 1xTMTpro [K19(100)]	0.00220856	0.00255733	0.00346902	0.00812699	0.00782068	0.00787173	0.0033997	-0.313684	-0.102151	0.337737	-1.56593	-1.5105	-1.51989	49	228	277	39
ELOVL5	Q9NYP7	Elongation of very long chain fatty acids protein 5 OS=Homo sapiens OX=9606 GN=ELOVL5 PE=1 SV=1	YNFFCQGTR	1xTMTpro [N-Term]; 1xCarbamidomethyl [C5(100)]	0.231839	0.243035	0.345722	0.733329	0.722801	0.688853	0.00300552	-0.238589	-0.170544	0.337904	-1.42275	-1.40189	-1.33249	81	201	282	40
ZNF787	Q6DD87	Zinc finger protein 787 OS=Homo sapiens OX=9606 GN=ZNF787 PE=1 SV=4	AGGEEEDDDDEAAGGRCPECR	1xTMTpro [N-Term]; 2xCarbamidomethyl [C17(100); C20(100)]	0.048933	0.0455843	0.0418576	0.0125418	0.0215018	0.0213714	0.0026866	0.106265	0.00399243	-0.119054	1.8578	1.08009	1.08886	100	186	286	41
ATP5F1A	P25705	ATP synthase subunit alpha, mitochondrial OS=Homo sapiens OX=9606 GN=ATP5F1A PE=1 SV=1	LYCIYVAIGQKR	1xTMTpro [N-Term]; 1xCarbamidomethyl [C3(100)]; 1xTMTpro [K11(100)]	0.00275265	0.00285828	0.00299456	0.00132892	0.00114469	0.00076203	0.00347665	-0.0594745	-0.00514914	0.0620514	1.11004	1.32534	1.91238	61	232	293	42
RAB12	Q6IQ22	Ras-related protein Rab-12 OS=Homo sapiens OX=9606 GN=RAB12 PE=1 SV=3	YASEDAELLLVGNKLDCETDREITR	1xTMTpro [N-Term]; 1xCarbamidomethyl [C17(100)]; 1xTMTpro [K14(100)]	0.0344052	0.0340189	0.0278589	0.0122004	0.0109375	0.00900708	0.00383688	0.10031	0.0840167	-0.204181	1.39539	1.55304	1.83319	40	258	298	43
SLC1A5	Q15758	Neutral amino acid transporter B(0) OS=Homo sapiens OX=9606 GN=SLC1A5 PE=1 SV=2	SCTVLNVEGDALGAGLLQNYVDRTESR	1xTMTpro [N-Term]; 1xCarbamidomethyl [C2(100)]	0.145342	0.127152	0.133987	0.0734448	0.0542892	0.0608113	0.000726111	0.101226	-0.0916724	-0.0161309	0.883493	1.31949	1.15581	250	49	299	44
NCKAP1	Q9Y2A7	Nck-associated protein 1 OS=Homo sapiens OX=9606 GN=NCKAP1 PE=1 SV=1	SLSLCNMFLDEMAK	1xTMTpro [N-Term]; 1xCarbamidomethyl [C5(100)]; 1xTMTpro [K14(100)]	0.0386345	0.0396618	0.0391443	0.0892417	0.0967993	0.0887049	0.00222234	-0.0190076	0.018854	-9.48489e-05	-1.18882	-1.3061	-1.18012	158	145	303	45
PCBP1	Q15365	Poly(rC)-binding protein 1 OS=Homo sapiens OX=9606 GN=PCBP1 PE=1 SV=2	GYWASLDASTQTTHELTIPNNLIGCIIGR	1xTMTpro [N-Term]; 1xCarbamidomethyl [C25(100)]	0.0673315	0.061269	0.0914263	0.177042	0.193192	0.22681	0.00362244	-0.123363	-0.259488	0.317965	-1.27137	-1.39732	-1.62877	69	241	310	46
STXBP4	Q6ZWJ1	Syntaxin-binding protein 4 OS=Homo sapiens OX=9606 GN=STXBP4 PE=1 SV=2	SEENEEDCSRELPNQKS	1xTMTpro [N-Term]; 1xCarbamidomethyl [C8(100)]; 1xTMTpro [K16(100)]	0.0771441	0.0623036	0.0704304	0.0304557	0.0200305	0.0360932	0.00305353	0.141039	-0.167202	0.00968072	1.1998	1.80432	0.954789	110	206	316	47
MRPS30	Q9NP92	39S ribosomal protein S30, mitochondrial OS=Homo sapiens OX=9606 GN=MRPS30 PE=1 SV=2	TADPCCYGHTQFHLLPDK	1xTMTpro [N-Term]; 2xCarbamidomethyl [C5(100); C6(100)]; 1xTMTpro [K18(100)]	0.148733	0.140767	0.172941	0.325645	0.367232	0.319725	0.00107239	-0.0515788	-0.131002	0.165974	-1.07899	-1.25238	-1.05252	245	72	317	48
C18orf32	Q8TCD1	UPF0729 protein C18orf32 OS=Homo sapiens OX=9606 GN=C18orf32 PE=1 SV=1	GADMNGLPTKGPTEICDK	1xTMTpro [N-Term]; 1xCarbamidomethyl [C16(100)]; 2xTMTpro [K10(100); K18(100)]	0.103411	0.0941948	0.10739	0.206474	0.212772	0.227534	0.000306534	0.0245581	-0.110105	0.0790352	-1.02214	-1.06549	-1.16226	297	22	319	49
PRMT1	Q99873	Protein arginine N-methyltransferase 1 OS=Homo sapiens OX=9606 GN=PRMT1 PE=1 SV=3	KVIGIECSSISDYAVK	1xTMTpro [N-Term]; 1xCarbamidomethyl [C7(100)]; 2xTMTpro [K1(100); K16(100)]	0.0232448	0.0240437	0.0264462	0.0576978	0.0665534	0.06744	0.00343823	-0.0804706	-0.0317233	0.105678	-1.23114	-1.43713	-1.45622	89	230	319	49
CYP51A1	Q16850	Lanosterol 14-alpha demethylase OS=Homo sapiens OX=9606 GN=CYP51A1 PE=1 SV=4	CYLEQK	1xTMTpro [N-Term]; 1xCarbamidomethyl [C1(100)]; 1xTMTpro [K6(100)]	0.135071	0.155813	0.164095	0.337943	0.314769	0.307934	0.000179395	-0.167117	0.0389769	0.113693	-1.15594	-1.05346	-1.02178	312	13	325	51
GTSF1	Q8WW33	Gametocyte-specific factor 1 OS=Homo sapiens OX=9606 GN=GTSF1 PE=1 SV=2	LATCPFNAR	1xTMTpro [N-Term]; 1xCarbamidomethyl [C4(100)]	0.478134	0.475144	0.486357	1.06441	1.07518	1.15889	0.00207982	-0.00525415	-0.014303	0.0193466	-1.14931	-1.16384	-1.272	185	140	325	51
ASCC1	Q8N9N2	Activating signal cointegrator 1 complex subunit 1 OS=Homo sapiens OX=9606 GN=ASCC1 PE=1 SV=1	CSMDHGVDSSIFQNPK	1xTMTpro [N-Term]; 1xCarbamidomethyl [C1(100)]; 1xTMTpro [K16(100)]	0.255759	0.307832	0.339308	0.608861	0.668184	0.645712	0.000590415	-0.234818	0.03254	0.172995	-1.01651	-1.15064	-1.10129	291	35	326	53
DDX46	Q7L014	Probable ATP-dependent RNA helicase DDX46 OS=Homo sapiens OX=9606 GN=DDX46 PE=1 SV=2	SVVCSDVEQQVIVIEEEKK	1xTMTpro [N-Term]; 1xCarbamidomethyl [C4(100)]; 2xTMTpro [K18(100); K19(100)]	0.0017993	0.00170474	0.00176371	0.000714529	0.000848713	0.000910258	0.00089595	0.0352087	-0.0426718	0.0063908	1.29716	1.04887	0.947876	276	59	335	54
OGFR	Q9NZT2	Opioid growth factor receptor OS=Homo sapiens OX=9606 GN=OGFR PE=1 SV=3	TGTQEVGGQDPGEAVQPCRQPLGAR	1xTMTpro [N-Term]; 1xCarbamidomethyl [C18(100)]	0.0184752	0.0180927	0.0163263	0.00801219	0.00712646	0.00977831	0.000904523	0.0674429	0.037259	-0.110947	1.13788	1.30689	0.850488	275	60	335	54
CNNM2	Q9H8M5	Metal transporter CNNM2 OS=Homo sapiens OX=9606 GN=CNNM2 PE=1 SV=2_x000D_ Metal transporter CNNM4 OS=Homo sapiens OX=9606 GN=CNNM4 PE=1 SV=3	DLAFVDPDDCTPLK	1xTMTpro [N-Term]; 1xCarbamidomethyl [C10(100)]; 1xTMTpro [K14(100)]	0.122611	0.102628	0.125127	0.0396689	0.0550253	0.0598963	0.00243602	0.070189	-0.186476	0.0994917	1.55782	1.08573	0.96336	178	162	340	56
PRMT1	Q99873	Protein arginine N-methyltransferase 1 OS=Homo sapiens OX=9606 GN=PRMT1 PE=1 SV=3	VEDLTFTSPFCLQVK	1xCarbamidomethyl [C11(100)]; 1xTMTpro [K15(100)]	0.00276901	0.00353869	0.00444412	0.00891354	0.00946427	0.00931749	0.00373331	-0.372175	-0.0183333	0.310352	-1.31445	-1.40094	-1.37839	92	250	342	57
SNRPC	P09234	U1 small nuclear ribonucleoprotein C OS=Homo sapiens OX=9606 GN=SNRPC PE=1 SV=1	FYCDYCDTYLTHDSPSVR	1xTMTpro [N-Term]; 2xCarbamidomethyl [C3(100); C6(100)]	0.0434553	0.0695366	0.0454231	0.234922	0.25174	0.188466	0.00495503	-0.281141	0.397097	-0.217248	-2.15343	-2.25319	-1.83556	5	338	343	58
AHSA1	O95433	Activator of 90 kDa heat shock protein ATPase homolog 1 OS=Homo sapiens OX=9606 GN=AHSA1 PE=1 SV=1	SWPEGHFATITLTFIDKNGETELCMEGR	1xTMTpro [N-Term]; 1xCarbamidomethyl [C24(100)]; 1xTMTpro [K17(100)]	0.0114053	0.0122555	0.0154345	0.0272669	0.0312524	0.0339146	0.00284496	-0.192326	-0.0886042	0.244125	-1.06512	-1.26193	-1.37987	152	194	346	59
POP5	Q969H6	Ribonuclease P/MRP protein subunit POP5 OS=Homo sapiens OX=9606 GN=POP5 PE=1 SV=1	YLLCELVSDDPR	1xTMTpro [N-Term]; 1xCarbamidomethyl [C4(100)]	0.132994	0.19391	0.209396	0.705389	0.638022	0.533749	0.0048182	-0.426716	0.117312	0.228153	-1.98034	-1.83553	-1.57808	15	334	349	60
NDUFS6	O75380	NADH dehydrogenase [ubiquinone] iron-sulfur protein 6, mitochondrial OS=Homo sapiens OX=9606 GN=NDUFS6 PE=1 SV=1	VIACDGGGGALGHPK	1xTMTpro [N-Term]; 1xCarbamidomethyl [C4(100)]; 1xTMTpro [K15(100)]	0.624556	0.790503	0.850839	1.61209	1.70434	1.48823	0.000803872	-0.274217	0.0657228	0.171837	-1.09381	-1.1741	-0.978478	299	51	350	61
TMEM201	Q5SNT2	Transmembrane protein 201 OS=Homo sapiens OX=9606 GN=TMEM201 PE=1 SV=1	MKPTHTMVNCWFCNQDTLVPYGNR	1xTMTpro [N-Term]; 2xCarbamidomethyl [C10(100); C13(100)]; 1xTMTpro [K2(100)]	0.93955	0.901695	1.11794	3.67804	3.36683	4.20829	0.00508257	-0.0701965	-0.129526	0.180606	-1.8987	-1.77115	-2.093	9	345	354	62
TUBAL3	A6NHL2	Tubulin alpha chain-like 3 OS=Homo sapiens OX=9606 GN=TUBAL3 PE=1 SV=2_x000D_ Tubulin alpha-1A chain OS=Homo sapiens OX=9606 GN=TUBA1A PE=1 SV=1_x000D_ Tubulin alpha-1C chain OS=Homo sapiens OX=9606 GN=TUBA1C PE=1 SV=1_x000D_ Tubulin alpha-4A chain OS=Homo sapiens OX=9606 GN=TUBA4A PE=1 SV=1	YMACCLLYRGDVVPK	2xCarbamidomethyl [C4(100); C5(100)]; 1xTMTpro [K15(100)]	0.151389	0.169022	0.245311	0.503233	0.515186	0.533842	0.00437789	-0.316871	-0.157917	0.37948	-1.4161	-1.44996	-1.50128	60	296	356	63
XPO6	Q96QU8	Exportin-6 OS=Homo sapiens OX=9606 GN=XPO6 PE=1 SV=1	TTSEELACPREDLSVAR	1xTMTpro [N-Term]; 1xCarbamidomethyl [C8(100)]	1.7066	1.84415	1.66234	3.81969	3.98085	4.40237	0.00292821	-0.0260504	0.0857817	-0.0639639	-1.13628	-1.1959	-1.3411	160	196	356	63
PSMD9	O00233	26S proteasome non-ATPase regulatory subunit 9 OS=Homo sapiens OX=9606 GN=PSMD9 PE=1 SV=3	GIGMNEPLVDCEGYPR	1xTMTpro [N-Term]; 1xCarbamidomethyl [C11(100)]	0.165421	0.15755	0.179475	0.389694	0.364509	0.339665	0.00165396	-0.0178628	-0.0882	0.0997793	-1.21833	-1.12195	-1.0201	249	108	357	65
NAA35	Q5VZE5	N-alpha-acetyltransferase 35, NatC auxiliary subunit OS=Homo sapiens OX=9606 GN=NAA35 PE=1 SV=1	CYLYNNHQAK	1xTMTpro [N-Term]; 1xCarbamidomethyl [C1(100)]; 1xTMTpro [K10(100)]	0.0488356	0.063065	0.064579	0.115411	0.128734	0.138156	0.00155904	-0.268535	0.100373	0.134599	-0.972245	-1.12986	-1.23176	258	100	358	66
PDLIM1	O00151	PDZ and LIM domain protein 1 OS=Homo sapiens OX=9606 GN=PDLIM1 PE=1 SV=4	HPECYVCTDCGTNLK	1xTMTpro [N-Term]; 3xCarbamidomethyl [C4(100); C7(100); C10(100)]; 1xTMTpro [K15(100)]	0.00513653	0.00507935	0.00351201	0.00902391	0.0107663	0.0106439	0.00199608	0.166718	0.150569	-0.381779	-0.979677	-1.23438	-1.21789	228	131	359	67
FSCN1	Q16658	Fascin OS=Homo sapiens OX=9606 GN=FSCN1 PE=1 SV=3	VGKDELFALEQSCAQVVLQAANER	1xTMTpro [N-Term]; 1xCarbamidomethyl [C13(100)]; 1xTMTpro [K3(100)]	0.0172749	0.0180026	0.0244644	0.0405378	0.0420689	0.0468053	0.00165269	-0.205104	-0.145576	0.296904	-1.02549	-1.07898	-1.23289	254	107	361	68
RPLP0	P05388	60S acidic ribosomal protein P0 OS=Homo sapiens OX=9606 GN=RPLP0 PE=1 SV=1	NVASVCLQIGYPTVASVPHSIINGYK	1xTMTpro [N-Term]; 1xDeamidated [N23(100)]; 1xCarbamidomethyl [C6(100)]; 1xTMTpro [K26(100)]	0.0532796	0.0516511	0.0848326	0.138238	0.159064	0.177686	0.00378645	-0.247583	-0.292367	0.423452	-1.12792	-1.33037	-1.49009	112	252	364	69
UQCC2	Q9BRT2	Ubiquinol-cytochrome-c reductase complex assembly factor 2 OS=Homo sapiens OX=9606 GN=UQCC2 PE=1 SV=1	LCEEWPVDETKR	1xTMTpro [N-Term]; 1xCarbamidomethyl [C2(100)]; 1xTMTpro [K11(100)]	2.24361	1.83794	1.86052	4.34211	4.49946	5.21693	0.00326027	0.179816	-0.107913	-0.0902943	-1.13239	-1.18375	-1.3972	151	216	367	70
UBE2K	P61086	Ubiquitin-conjugating enzyme E2 K OS=Homo sapiens OX=9606 GN=UBE2K PE=1 SV=3	IWHPNISSVTGAICLDILK	1xTMTpro [N-Term]; 1xCarbamidomethyl [C14(100)]; 1xTMTpro [K19(100)]	0.0818877	0.0716615	0.107	0.17289	0.206307	0.211039	0.00248006	-0.0848759	-0.277324	0.301019	-0.993259	-1.2482	-1.28092	199	169	368	71
PSMA6	P60900	Proteasome subunit alpha type-6 OS=Homo sapiens OX=9606 GN=PSMA6 PE=1 SV=1	IADISQVYTQNAEMRPLGCCMILIGIDEEQGPQVYK	1xTMTpro [N-Term]; 2xCarbamidomethyl [C19(100); C20(100)]; 1xTMTpro [K36(100)]	0.00155264	0.00258377	0.00183312	0.00489422	0.0049523	0.00437409	0.00339344	-0.357934	0.376824	-0.118353	-1.29843	-1.31544	-1.13633	142	227	369	72
EEF1A2	Q05639	Elongation factor 1-alpha 2 OS=Homo sapiens OX=9606 GN=EEF1A2 PE=1 SV=1_x000D_ Elongation factor 1-alpha 1 OS=Homo sapiens OX=9606 GN=EEF1A1 PE=1 SV=1	NMITGTSQADCAVLIVAAGVGEFEAGISKNGQTR	1xCarbamidomethyl [C11(100)]; 1xTMTpro [K29(100)]	0.00108368	0.0013778	0.00150952	0.00300653	0.00294478	0.00309243	0.00265292	-0.288603	0.0578263	0.189552	-1.18356	-1.15362	-1.2242	188	182	370	73
DDT	P30046	D-dopachrome decarboxylase OS=Homo sapiens OX=9606 GN=DDT PE=1 SV=3	LCAAAASILGKPADR	1xTMTpro [N-Term]; 1xCarbamidomethyl [C2(100)]; 1xTMTpro [K11(100)]	1.20186	0.984671	1.05731	0.497863	0.395341	0.453515	0.00367053	0.152523	-0.135026	-0.032337	1.11892	1.45157	1.25352	128	243	371	74
PRC1	O43663	Protein regulator of cytokinesis 1 OS=Homo sapiens OX=9606 GN=PRC1 PE=1 SV=2	QAFAPFCAEDYTESLLQLHDAEIVR	1xTMTpro [N-Term]; 1xCarbamidomethyl [C7(100)]	0.0569462	0.0657117	0.084526	0.158483	0.20332	0.19824	0.00449756	-0.278278	-0.0717273	0.291518	-1.19838	-1.5578	-1.5213	70	309	379	75
EIF4G3	O43432	Eukaryotic translation initiation factor 4 gamma 3 OS=Homo sapiens OX=9606 GN=EIF4G3 PE=1 SV=2_x000D_ Eukaryotic translation initiation factor 4 gamma 1 OS=Homo sapiens OX=9606 GN=EIF4G1 PE=1 SV=4	NHDEESLECLCR	1xTMTpro [N-Term]; 2xCarbamidomethyl [C9(100); C11(100)]	0.0346541	0.0384702	0.0543038	0.0969447	0.0883031	0.11051	0.00319699	-0.293623	-0.142909	0.354405	-1.19051	-1.05582	-1.37946	174	211	385	76
HSPA4	P34932	Heat shock 70 kDa protein 4 OS=Homo sapiens OX=9606 GN=HSPA4 PE=1 SV=4	CTPACISFGPK	2xCarbamidomethyl [C1(100); C5(100)]; 1xTMTpro [K11(100)]	0.0201269	0.018767	0.0208932	0.00964783	0.00895532	0.00967023	0.00127836	0.0142512	-0.0866749	0.0681648	1.0466	1.15405	1.04325	302	87	389	77
KLHL11	Q9NVR0	Kelch-like protein 11 OS=Homo sapiens OX=9606 GN=KLHL11 PE=1 SV=1	RVPSSQIEC	1xTMTpro [N-Term]; 1xCarbamidomethyl [C9(100)]	2.59484	2.57118	3.29274	7.96449	6.32854	7.02934	0.00424365	-0.119837	-0.133054	0.223804	-1.4981	-1.16639	-1.31791	107	288	395	78
ZKSCAN1	P17029	Zinc finger protein with KRAB and SCAN domains 1 OS=Homo sapiens OX=9606 GN=ZKSCAN1 PE=1 SV=3	IIHTGEKPYECSECGK	1xTMTpro [N-Term]; 2xCarbamidomethyl [C11(100); C14(100)]; 2xTMTpro [K7(100); K16(100)]	1.38458	1.33364	1.17573	2.58244	2.57519	2.85742	0.000524041	0.0931769	0.0390988	-0.142717	-0.992466	-0.988407	-1.13844	368	30	398	79
NAA10	P41227	N-alpha-acetyltransferase 10 OS=Homo sapiens OX=9606 GN=NAA10 PE=1 SV=1	NARPEDLMNMQHCNLLCLPENYQMK	1xOxidation [M]; 2xCarbamidomethyl [C13(100); C17(100)]; 1xTMTpro [K25(100)]	0.00372305	0.0045704	0.00555542	0.00906566	0.0108736	0.00994279	0.00198589	-0.310247	-0.0144146	0.267162	-0.973678	-1.23602	-1.10692	268	130	398	79
MLST8	Q9BVC4	Target of rapamycin complex subunit LST8 OS=Homo sapiens OX=9606 GN=MLST8 PE=1 SV=1	FSPDSTLLATCSADQTCK	1xTMTpro [N-Term]; 2xCarbamidomethyl [C11(100); C17(100)]; 1xTMTpro [K18(100)]	0.738327	0.738669	1.12742	1.81906	2.06612	2.33052	0.00379808	-0.233668	-0.233	0.377031	-1.0672	-1.25093	-1.42465	143	255	398	79
CEP44	Q9C0F1	Centrosomal protein of 44 kDa OS=Homo sapiens OX=9606 GN=CEP44 PE=1 SV=2	ASTVNYCGLNEISEETTIQK	1xTMTpro [N-Term]; 1xCarbamidomethyl [C7(100)]; 1xTMTpro [K20(100)]	0.286119	0.481658	0.515398	1.05107	1.07291	0.901764	0.00373201	-0.580067	0.171324	0.269004	-1.2971	-1.32677	-1.07607	153	249	402	82
XPO6	Q96QU8	Exportin-6 OS=Homo sapiens OX=9606 GN=XPO6 PE=1 SV=1	LNITAENDCR	1xTMTpro [N-Term]; 1xCarbamidomethyl [C9(100)]	0.783536	0.820891	0.989718	1.87503	1.89314	1.82781	0.0020594	-0.142226	-0.0750341	0.194793	-1.11662	-1.13049	-1.07982	265	139	404	83
CAND1	Q86VP6	Cullin-associated NEDD8-dissociated protein 1 OS=Homo sapiens OX=9606 GN=CAND1 PE=1 SV=2	FCNVDDDELREYCIQAFESFVR	1xTMTpro [N-Term]; 2xCarbamidomethyl [C2(100); C13(100)]	0.00591055	0.0044504	0.0054122	0.00267237	0.00180337	0.00162209	0.00485855	0.168855	-0.240501	0.0417792	0.976317	1.54374	1.69658	74	335	409	84
PRMT1	Q99873	Protein arginine N-methyltransferase 1 OS=Homo sapiens OX=9606 GN=PRMT1 PE=1 SV=3	IHWWENVYGFDMSCIK	1xCarbamidomethyl [C14(100)]; 1xTMTpro [K16(100)]	0.0196012	0.017482	0.0200081	0.0638338	0.0533406	0.0644387	0.00560449	0.042635	-0.122439	0.0722748	-1.74601	-1.48693	-1.75962	30	379	409	84
ACADM	P11310	Medium-chain specific acyl-CoA dehydrogenase, mitochondrial OS=Homo sapiens OX=9606 GN=ACADM PE=1 SV=1	MTEEPLMCAYCVTEPGAGSDVAGIK	1xTMTpro [N-Term]; 2xCarbamidomethyl [C8(100); C11(100)]; 1xTMTpro [K25(100)]	0.00455322	0.00508878	0.0029019	0.0086963	0.00976806	0.0109862	0.00379039	0.122937	0.283368	-0.526954	-1.05645	-1.22412	-1.39367	159	253	412	86
TRIM16	O95361	Tripartite motif-containing protein 16 OS=Homo sapiens OX=9606 GN=TRIM16 PE=1 SV=3	EVLCDFCLDDTRR	1xTMTpro [N-Term]; 2xCarbamidomethyl [C4(100); C7(100)]	0.0352068	0.0453218	0.0333584	0.0769593	0.0884043	0.0754564	0.00162141	-0.108715	0.255637	-0.186518	-1.01953	-1.21955	-0.991074	313	104	417	87
USP48	Q86UV5	Ubiquitin carboxyl-terminal hydrolase 48 OS=Homo sapiens OX=9606 GN=USP48 PE=1 SV=1	WLDESTPTKPIDNHACLCSHDK	1xTMTpro [N-Term]; 2xCarbamidomethyl [C16(100); C18(100)]; 2xTMTpro [K9(100); K22(100)]	0.112971	0.113475	0.119714	0.423212	0.402486	0.487932	0.00602142	-0.0305304	-0.024101	0.0531203	-1.8749	-1.80246	-2.0802	10	407	417	87
FHL2	Q14192	Four and a half LIM domains protein 2 OS=Homo sapiens OX=9606 GN=FHL2 PE=1 SV=3	CQQPIGTK	1xTMTpro [N-Term]; 1xCarbamidomethyl [C1(100)]; 1xTMTpro [K8(100)]	0.130575	0.0980493	0.125305	0.309971	0.354322	0.398794	0.00560398	0.146382	-0.266921	0.0869444	-1.39363	-1.58656	-1.75714	42	378	420	89
WDFY1	Q8IWB7	WD repeat and FYVE domain-containing protein 1 OS=Homo sapiens OX=9606 GN=WDFY1 PE=1 SV=1	VQSLCYLQLTR	1xTMTpro [N-Term]; 1xCarbamidomethyl [C5(100)]	1.9207	1.69208	2.54724	4.54754	4.33573	4.80382	0.00306416	-0.0963414	-0.27917	0.31096	-1.14712	-1.0783	-1.22621	220	207	427	90
TXNL1	O43396	Thioredoxin-like protein 1 OS=Homo sapiens OX=9606 GN=TXNL1 PE=1 SV=3	AGCECLNESDEHGFDNCLRK	1xTMTpro [N-Term]; 3xCarbamidomethyl [C3(100); C5(100); C17(100)]; 1xTMTpro [K20(100)]	0.157609	0.166804	0.143302	0.309747	0.332668	0.361691	0.00230274	0.0156818	0.0974847	-0.121605	-0.990422	-1.09342	-1.21409	274	154	428	91
LBR	Q14739	Delta(14)-sterol reductase LBR OS=Homo sapiens OX=9606 GN=LBR PE=1 SV=2	DEYHCK	1xTMTpro [N-Term]; 1xCarbamidomethyl [C5(100)]; 1xTMTpro [K6(100)]	0.0219143	0.0278638	0.0252677	0.0510413	0.0521753	0.0533016	0.00151271	-0.190936	0.155581	0.0144877	-1.02886	-1.06056	-1.09137	333	95	428	91
CNOT9	Q92600	CCR4-NOT transcription complex subunit 9 OS=Homo sapiens OX=9606 GN=CNOT9 PE=1 SV=1	QCLPDQLK	1xTMTpro [N-Term]; 1xCarbamidomethyl [C2(100)]; 1xTMTpro [K8(100)]	0.235221	0.211938	0.288658	0.521098	0.46527	0.518466	0.00112921	-0.0603674	-0.210743	0.234977	-1.08717	-0.923684	-1.07987	385	79	464	93
AP3D1	O14617	AP-3 complex subunit delta-1 OS=Homo sapiens OX=9606 GN=AP3D1 PE=1 SV=1	MTCDIR	1xTMTpro [N-Term]; 1xCarbamidomethyl [C3(100)]	0.117566	0.11377	0.126757	0.0386471	0.065303	0.051306	0.00459948	-0.0219045	-0.0692525	0.0866977	1.62694	0.870152	1.21817	149	319	468	94
CIAO1	O76071	Probable cytosolic iron-sulfur protein assembly protein CIAO1 OS=Homo sapiens OX=9606 GN=CIAO1 PE=1 SV=1	LASCSDDR	1xTMTpro [N-Term]; 1xCarbamidomethyl [C4(100)]	2.23097	2.00842	2.35852	1.28486	0.804417	0.978781	0.00340897	0.0206242	-0.130986	0.100836	0.775439	1.45103	1.16799	241	229	470	95
EEF1A2	Q05639	Elongation factor 1-alpha 2 OS=Homo sapiens OX=9606 GN=EEF1A2 PE=1 SV=1	SGDAAIVEMVPGKPMCVESFSQYPPLGR	1xOxidation [M15(100)]; 1xCarbamidomethyl [C16(100)]; 1xTMTpro [K13(100)]; 1xTMTpro [N-Term]	0.000550851	0.000581337	0.00069775	0.00145478	0.0013093	0.00119204	0.00302834	-0.147098	-0.0693862	0.19395	-1.25396	-1.10196	-0.966595	266	204	470	95
UBE2I	P63279	SUMO-conjugating enzyme UBC9 OS=Homo sapiens OX=9606 GN=UBE2I PE=1 SV=1	NPDGTMNLMNWECAIPGKK	1xCarbamidomethyl [C13(100)]; 2xTMTpro [K18(100); K19(100)]	0.0162218	0.0180039	0.0199657	0.034678	0.0386777	0.0414648	0.00252824	-0.155166	-0.00479506	0.144424	-0.940917	-1.0984	-1.19878	305	173	478	97
FLNA	P21333	Filamin-A OS=Homo sapiens OX=9606 GN=FLNA PE=1 SV=4	TPCEEILVK	1xTMTpro [N-Term]; 1xCarbamidomethyl [C3(100)]; 1xTMTpro [K9(100)]	0.00110367	0.00108774	0.00112182	0.000544493	0.000367032	0.00037833	0.00596567	-0.000965651	-0.0219366	0.0225587	1.02029	1.5893	1.54556	82	401	483	98
CDK8	P49336	Cyclin-dependent kinase 8 OS=Homo sapiens OX=9606 GN=CDK8 PE=1 SV=1	QIEGTGISMSACR	1xTMTpro [N-Term]; 1xCarbamidomethyl [C12(100)]	0.608329	0.589829	0.683944	0.322047	0.342166	0.268144	0.00126743	-0.0444592	-0.0890143	0.124569	0.962039	0.874613	1.2263	402	86	488	99
SMARCA5	O60264	SWI/SNF-related matrix-associated actin-dependent regulator of chromatin subfamily A member 5 OS=Homo sapiens OX=9606 GN=SMARCA5 PE=1 SV=1	ENVYDELRQCIR	1xTMTpro [N-Term]; 1xCarbamidomethyl [C10(100)]	0.0119804	0.0115984	0.010246	0.00492955	0.00507143	0.00463012	0.00459149	0.087558	0.0408063	-0.138058	1.19359	1.15266	1.284	172	318	490	100
GTF2B	Q00403	Transcription initiation factor IIB OS=Homo sapiens OX=9606 GN=GTF2B PE=1 SV=1	VTCPNHPDAILVEDYRAGDMICPECGLVVGDR	1xTMTpro [N-Term]; 3xCarbamidomethyl [C3(100); C22(100); C25(100)]	0.0147713	0.0166458	0.0140027	0.0283171	0.0305358	0.0305378	0.000173529	-0.0355618	0.136798	-0.112652	-0.903312	-1.01214	-1.01224	478	12	490	100
GNB1	P62873	Guanine nucleotide-binding protein G(I)/G(S)/G(T) subunit beta-1 OS=Homo sapiens OX=9606 GN=GNB1 PE=1 SV=3_x000D_ Guanine nucleotide-binding protein G(I)/G(S)/G(T) subunit beta-2 OS=Homo sapiens OX=9606 GN=GNB2 PE=1 SV=3	VSCLGVTDDGMAVATGSWDSFLK	1xCarbamidomethyl [C3(100)]; 1xTMTpro [K23(100)]; 1xTMTpro [N-Term]	0.0209232	0.0220783	0.0249266	0.0473423	0.043	0.0433905	0.000314328	-0.113942	-0.0364179	0.138641	-1.06409	-0.92529	-0.938334	477	23	500	102
PSMD13	Q9UNM6	26S proteasome non-ATPase regulatory subunit 13 OS=Homo sapiens OX=9606 GN=PSMD13 PE=1 SV=2	SSDEAVILCK	1xTMTpro [N-Term]; 1xCarbamidomethyl [C9(100)]; 1xTMTpro [K10(100)]	0.00405203	0.00516106	0.00467106	0.00849405	0.0096324	0.00984668	0.00119422	-0.191761	0.157264	0.013345	-0.876048	-1.05749	-1.08923	419	82	501	103
UBL4A	P11441	Ubiquitin-like protein 4A OS=Homo sapiens OX=9606 GN=UBL4A PE=1 SV=1	ECSLQVPEDELVSTLK	1xTMTpro [N-Term]; 1xCarbamidomethyl [C2(100)]; 1xTMTpro [K16(100)]	0.00857108	0.00705773	0.00829481	0.00467889	0.003355	0.0034694	0.00284745	0.104076	-0.176198	0.0568082	0.769234	1.24909	1.20072	317	195	512	104
DDX39B	Q13838	Spliceosome RNA helicase DDX39B OS=Homo sapiens OX=9606 GN=DDX39B PE=1 SV=1	NCPHIVVGTPGR	1xTMTpro [N-Term]; 1xCarbamidomethyl [C2(100)]	0.0309752	0.0374343	0.0321402	0.0635592	0.0628933	0.0705413	0.000639678	-0.113758	0.159485	-0.0604969	-0.923227	-0.908032	-1.07359	489	41	530	105
PPP6R1	Q9UPN7	Serine/threonine-protein phosphatase 6 regulatory subunit 1 OS=Homo sapiens OX=9606 GN=PPP6R1 PE=1 SV=5	VTEPSAPCQALVSIGDLQATFHGIR	1xTMTpro [N-Term]; 1xCarbamidomethyl [C8(100)]	0.521898	0.514088	0.749786	1.16109	1.22368	1.41857	0.00356093	-0.189746	-0.211497	0.332965	-0.963898	-1.03964	-1.25285	294	236	530	105
PSMA4	P25789	Proteasome subunit alpha type-4 OS=Homo sapiens OX=9606 GN=PSMA4 PE=1 SV=1	LNEDMACSVAGITSDANVLTNELR	1xTMTpro [N-Term]; 1xOxidation [M5(100)]; 1xCarbamidomethyl [C7(100)]	0.0146686	0.0169413	0.017734	0.0341152	0.0332925	0.0299052	0.000886019	-0.165177	0.042637	0.108606	-1.0525	-1.01729	-0.862487	473	58	531	107
AGAP2	Q99490	Arf-GAP with GTPase, ANK repeat and PH domain-containing protein 2 OS=Homo sapiens OX=9606 GN=AGAP2 PE=1 SV=2	QAGSQLCADILLQHGCPGEGGSAATTPSAATTPSITATPSPR	1xTMTpro [N-Term]; 2xCarbamidomethyl [C7(100); C16(100)]	0.038862	0.0331439	0.0369202	0.012067	0.020076	0.0186313	0.00441976	0.0980441	-0.131572	0.0240958	1.58924	0.854846	0.96259	234	300	534	108
GBE1	Q04446	1,4-alpha-glucan-branching enzyme OS=Homo sapiens OX=9606 GN=GBE1 PE=1 SV=3	CIAYAESHDQALVGDK	1xTMTpro [N-Term]; 1xCarbamidomethyl [C1(100)]; 1xTMTpro [K16(100)]	0.02538	0.0305216	0.0260675	0.0155784	0.0137303	0.0102015	0.0032949	-0.106426	0.159714	-0.0678661	0.810572	0.992752	1.42133	314	221	535	109
FSCN1	Q16658	Fascin OS=Homo sapiens OX=9606 GN=FSCN1 PE=1 SV=3	YLAADKDGNVTCER	1xCarbamidomethyl [C12(100)]; 1xTMTpro [K6(100)]; 1xTMTpro [N-Term]	0.00831129	0.0142908	0.0148182	0.0296982	0.0308305	0.0246254	0.00502181	-0.585714	0.196229	0.248512	-1.25152	-1.3055	-0.981287	194	343	537	110
EIF2S3	P41091	Eukaryotic translation initiation factor 2 subunit 3 OS=Homo sapiens OX=9606 GN=EIF2S3 PE=1 SV=3	IVSLFAEHNDLQYAAPGGLIGVGTKIDPTLCRADR	1xTMTpro [N-Term]; 1xCarbamidomethyl [C31(100)]; 1xTMTpro [K25(100)]	0.0291893	0.0304878	0.0474757	0.0720064	0.0808452	0.0879311	0.00476248	-0.291196	-0.228401	0.410553	-1.01149	-1.17853	-1.29974	208	330	538	111
SNRPB	P14678	Small nuclear ribonucleoprotein-associated proteins B and B' OS=Homo sapiens OX=9606 GN=SNRPB PE=1 SV=2	HMNLILCDCDEFRK	1xAcetyl [N-Term]; 1xDeamidated [N3(100)]; 2xCarbamidomethyl [C7(100); C9(100)]; 1xTMTpro [K14(100)]	0.0248033	0.033886	0.0328863	0.0888175	0.0805685	0.0677656	0.00667782	-0.29947	0.150689	0.107486	-1.54084	-1.40022	-1.15055	93	450	543	112
HNRNPL	P14866	Heterogeneous nuclear ribonucleoprotein L OS=Homo sapiens OX=9606 GN=HNRNPL PE=1 SV=2	VFNVFCLYGNVEK	1xCarbamidomethyl [C6(100)]; 1xTMTpro [K13(100)]	0.0286237	0.0361317	0.0420123	0.0670189	0.0807374	0.0721469	0.00249296	-0.314233	0.0218259	0.239371	-0.913128	-1.1818	-1.0195	373	170	543	112
METTL16	Q86W50	RNA N6-adenosine-methyltransferase METTL16 OS=Homo sapiens OX=9606 GN=METTL16 PE=1 SV=2	GGVEVLESCQGSSNGAQDQEASEQFGSPVAER	1xTMTpro [N-Term]; 1xCarbamidomethyl [C9(100)]	0.0171758	0.0206646	0.023443	0.0453961	0.0374435	0.0445461	0.00297494	-0.250159	0.0166283	0.198625	-1.15204	-0.874184	-1.12477	347	199	546	114
EAF1	Q96JC9	ELL-associated factor 1 OS=Homo sapiens OX=9606 GN=EAF1 PE=1 SV=1	DCVLIINHDTGEYVLEK	1xCarbamidomethyl [C2(100)]; 1xTMTpro [K17(100)]	0.0583174	0.0695913	0.0966523	0.173674	0.169058	0.146779	0.00441963	-0.360146	-0.105166	0.368731	-1.21424	-1.17537	-0.971505	248	299	547	115
ATP1B3	P54709	Sodium/potassium-transporting ATPase subunit beta-3 OS=Homo sapiens OX=9606 GN=ATP1B3 PE=1 SV=1	IDCVSK	1xTMTpro [N-Term]; 1xCarbamidomethyl [C3(100)]; 1xTMTpro [K6(100)]	0.0255102	0.0263018	0.0237423	0.0484982	0.0493682	0.0476133	4.22599e-05	0.0185226	0.0626119	-0.0850934	-0.945381	-0.971031	-0.918814	546	3	549	116
PSMD9	O00233	26S proteasome non-ATPase regulatory subunit 9 OS=Homo sapiens OX=9606 GN=PSMD9 PE=1 SV=3	GLLGCNIIPLQR	1xTMTpro [N-Term]; 1xCarbamidomethyl [C5(100)]	0.601002	0.585684	0.856866	1.36045	1.4723	1.52821	0.00390901	-0.180674	-0.217923	0.331025	-0.997963	-1.11195	-1.16573	287	264	551	117
BAZ1B	Q9UIG0	Tyrosine-protein kinase BAZ1B OS=Homo sapiens OX=9606 GN=BAZ1B PE=1 SV=2	KSDGACDSPSSDK	1xTMTpro [N-Term]; 1xCarbamidomethyl [C6(100)]; 2xTMTpro [K1(100); K13(100)]	0.00338538	0.00278984	0.00252675	0.00125046	0.00127785	0.000810614	0.00710645	0.222941	-0.0561985	-0.199098	1.21392	1.18266	1.83929	72	482	554	118
GFPT1	Q06210	Glutamine--fructose-6-phosphate aminotransferase [isomerizing] 1 OS=Homo sapiens OX=9606 GN=GFPT1 PE=1 SV=3	GYDSAGVGFDGGNDKDWEANACK	1xTMTpro [N-Term]; 1xCarbamidomethyl [C22(100)]; 2xTMTpro [K15(100); K23(100)]	0.0483473	0.0479756	0.0391226	0.0177385	0.0196373	0.0229851	0.00528231	0.0987558	0.087623	-0.206674	1.3478	1.20108	0.973979	198	358	556	119
NOL11	Q9H8H0	Nucleolar protein 11 OS=Homo sapiens OX=9606 GN=NOL11 PE=1 SV=1	SLTVIPYKCEVSSLAGALGK	1xTMTpro [N-Term]; 1xCarbamidomethyl [C9(100)]; 2xTMTpro [K8(100); K20(100)]	0.105211	0.0935627	0.147224	0.222459	0.245179	0.271755	0.00396732	-0.132519	-0.301793	0.352216	-0.947742	-1.08804	-1.23651	288	269	557	120
MNAT1	P51948	CDK-activating kinase assembly factor MAT1 OS=Homo sapiens OX=9606 GN=MNAT1 PE=1 SV=1	GAGNCPECGTPLRK	1xTMTpro [N-Term]; 2xCarbamidomethyl [C5(100); C8(100)]; 1xTMTpro [K14(100)]	0.183406	0.191473	0.291833	0.42982	0.519258	0.548345	0.00516023	-0.277057	-0.214962	0.39304	-0.951631	-1.22435	-1.30298	210	349	559	121
NUP62	P37198	Nuclear pore glycoprotein p62 OS=Homo sapiens OX=9606 GN=NUP62 PE=1 SV=3	DIIEHLNTSGAPADTSDPLQQICK	1xTMTpro [N-Term]; 1xCarbamidomethyl [C23(100)]; 1xTMTpro [K24(100)]	0.0298124	0.0282741	0.0322195	0.0139441	0.0159968	0.0165715	0.000845526	-0.0139459	-0.0903803	0.0980757	1.1102	0.912078	0.861157	505	56	561	122
DNAJA4	Q8WW22	DnaJ homolog subfamily A member 4 OS=Homo sapiens OX=9606 GN=DNAJA4 PE=1 SV=1	DRCESCSGAK	1xTMTpro [N-Term]; 2xCarbamidomethyl [C3(100); C6(100)]; 1xTMTpro [K10(100)]	0.259633	0.274641	0.22664	0.473122	0.479894	0.514421	0.000263765	0.0337013	0.114778	-0.162369	-0.899441	-0.919946	-1.02018	542	19	561	122
SCAF4	O95104	SR-related and CTD-associated factor 4 OS=Homo sapiens OX=9606 GN=SCAF4 PE=1 SV=3	VKPEELESFCEGGMLDSDTLNPDWK	1xTMTpro [N-Term]; 1xCarbamidomethyl [C10(100)]; 2xTMTpro [K2(100); K25(100)]	0.0948742	0.0772317	0.0921108	0.0440152	0.0357436	0.0384289	0.00526187	0.107329	-0.189494	0.0646829	1.00069	1.301	1.19649	206	356	562	124
TAF2	Q6P1X5	Transcription initiation factor TFIID subunit 2 OS=Homo sapiens OX=9606 GN=TAF2 PE=1 SV=3	NMESPLCNEALVDQLWK	1xTMTpro [N-Term]; 1xCarbamidomethyl [C7(100)]; 1xTMTpro [K17(100)]	0.072788	0.0659283	0.0542608	0.12676	0.133326	0.123901	0.00187977	0.178305	0.0355029	-0.245485	-0.978631	-1.05149	-0.945725	444	119	563	125
TUBA1A	Q71U36	Tubulin alpha-1A chain OS=Homo sapiens OX=9606 GN=TUBA1A PE=1 SV=1_x000D_ Tubulin alpha-8 chain OS=Homo sapiens OX=9606 GN=TUBA8 PE=1 SV=1_x000D_ Tubulin alpha-1C chain OS=Homo sapiens OX=9606 GN=TUBA1C PE=1 SV=1	RTIQFVDWCPTGFK	1xCarbamidomethyl [C9(100)]; 1xTMTpro [K14(100)]	0.0225369	0.0257467	0.0365277	0.0566821	0.0609853	0.0665701	0.0045066	-0.327005	-0.134905	0.369696	-1.0036	-1.10917	-1.23558	251	312	563	125
TOM1L1	O75674	TOM1-like protein 1 OS=Homo sapiens OX=9606 GN=TOM1L1 PE=1 SV=2	ATFAGVQTEDWGQFMHICDIINTTQDGPK	1xTMTpro [N-Term]; 1xCarbamidomethyl [C18(100)]; 1xTMTpro [K29(100)]	0.0596277	0.0656604	0.100263	0.161407	0.171919	0.186043	0.0056815	-0.334434	-0.195395	0.415295	-1.10221	-1.19324	-1.30715	180	386	566	127
FXR1	P51114	Fragile X mental retardation syndrome-related protein 1 OS=Homo sapiens OX=9606 GN=FXR1 PE=1 SV=3	ANDQEPCGWWLAK	1xTMTpro [N-Term]; 1xCarbamidomethyl [C7(100)]; 1xTMTpro [K13(100)]	0.020648	0.0249143	0.0239922	0.0416287	0.046596	0.0461661	0.000562114	-0.167179	0.103792	0.049384	-0.844398	-1.00703	-0.993654	536	32	568	128
INTS14	Q96SY0	Integrator complex subunit 14 OS=Homo sapiens OX=9606 GN=INTS14 PE=1 SV=2	CGHLTADVQVFPRPEPFVVDEEIDPIPK	1xTMTpro [N-Term]; 1xCarbamidomethyl [C1(100)]; 1xTMTpro [K28(100)]	0.286251	0.268816	0.324171	0.134598	0.177164	0.118799	0.00336797	-0.0340123	-0.124672	0.145466	1.12263	0.726204	1.30277	346	226	572	129
PRMT1	Q99873	Protein arginine N-methyltransferase 1 OS=Homo sapiens OX=9606 GN=PRMT1 PE=1 SV=3	VIGIECSSISDYAVK	1xCarbamidomethyl [C6(100)]; 1xTMTpro [K15(100)]; 1xTMTpro [N-Term]	0.00477718	0.00635049	0.00758164	0.0188696	0.0156253	0.0141104	0.00714385	-0.384562	0.0261457	0.281788	-1.59727	-1.32509	-1.17797	90	484	574	130
TCF25	Q9BQ70	Transcription factor 25 OS=Homo sapiens OX=9606 GN=TCF25 PE=1 SV=1	CTWLTTPK	1xTMTpro [N-Term]; 1xCarbamidomethyl [C1(100)]; 1xTMTpro [K8(100)]	0.150446	0.130241	0.173454	0.289787	0.283853	0.311571	0.00124235	-0.00893032	-0.216992	0.196372	-0.936816	-0.906966	-1.04138	502	84	586	131
CTSZ	Q9UBR2	Cathepsin Z OS=Homo sapiens OX=9606 GN=CTSZ PE=1 SV=1	FNQCGTCNEFK	1xTMTpro [N-Term]; 2xCarbamidomethyl [C4(100); C7(100)]; 1xTMTpro [K11(100)]	0.38504	0.575214	0.490032	1.0047	1.1261	1.32198	0.00658241	-0.328293	0.250794	0.0195739	-1.05538	-1.21996	-1.45132	146	442	588	132
HSP90AA1	P07900	Heat shock protein HSP 90-alpha OS=Homo sapiens OX=9606 GN=HSP90AA1 PE=1 SV=5	LVTSPCCIVTSTYGWTANMER	1xTMTpro [N-Term]; 1xOxidation [M19(100)]; 2xCarbamidomethyl [C6(100); C7(100)]	0.00428477	0.00399925	0.00620635	0.00907433	0.0105516	0.0111596	0.00444251	-0.172841	-0.272329	0.361684	-0.90973	-1.12733	-1.20816	300	302	602	133
FAF2	Q96CS3	FAS-associated factor 2 OS=Homo sapiens OX=9606 GN=FAF2 PE=1 SV=2	NTLCAPEVISLINTR	1xTMTpro [N-Term]; 1xCarbamidomethyl [C4(100)]	0.0374606	0.0407805	0.0602692	0.0880594	0.113401	0.105686	0.00559572	-0.301586	-0.179081	0.384463	-0.931519	-1.29641	-1.19475	230	377	607	134
NAMPT	P43490	Nicotinamide phosphoribosyltransferase OS=Homo sapiens OX=9606 GN=NAMPT PE=1 SV=1	VYSYFECR	1xTMTpro [N-Term]; 1xCarbamidomethyl [C7(100)]	0.0434277	0.0482379	0.0435926	0.0906837	0.0917208	0.105276	0.00456232	-0.0540654	0.0974844	-0.0485979	-1.00816	-1.02457	-1.22343	295	314	609	135
SPG7	Q9UQ90	Paraplegin OS=Homo sapiens OX=9606 GN=SPG7 PE=1 SV=2	LAELTPGFSGADIANICNEAALHAAR	1xTMTpro [N-Term]; 1xCarbamidomethyl [C17(100)]	1.68384	1.9097	2.83067	4.9186	5.36311	5.21987	0.0070188	-0.346804	-0.165211	0.402589	-1.19969	-1.32451	-1.28546	131	478	609	135
TMEM259	Q4ZIN3	Membralin OS=Homo sapiens OX=9606 GN=TMEM259 PE=1 SV=1	LSIPVMVVTLDPTRDQCFGDRFSR	1xTMTpro [N-Term]; 1xCarbamidomethyl [C17(100)]	0.816875	0.770517	1.26297	2.07163	2.21796	2.32446	0.00657231	-0.217994	-0.302283	0.410636	-1.12459	-1.22305	-1.29071	169	441	610	137
WDFY1	Q8IWB7	WD repeat and FYVE domain-containing protein 1 OS=Homo sapiens OX=9606 GN=WDFY1 PE=1 SV=1	QLVSCSSDGGIAVWNMDVSREEAPQWLESDSCQK	1xTMTpro [N-Term]; 2xCarbamidomethyl [C5(100); C32(100)]; 1xTMTpro [K34(100)]	0.0874413	0.100061	0.0661216	0.201202	0.178403	0.158621	0.00445471	0.0486583	0.243151	-0.354534	-1.25091	-1.07741	-0.90786	307	304	611	138
GSK3B	P49841	Glycogen synthase kinase-3 beta OS=Homo sapiens OX=9606 GN=GSK3B PE=1 SV=2	LTPLEACAHSFFDELRDPNVK	1xTMTpro [N-Term]; 1xCarbamidomethyl [C7(100)]; 1xTMTpro [K21(100)]	0.582665	0.785354	0.867479	1.60022	2.14747	1.97953	0.00768533	-0.354894	0.0757807	0.219267	-1.10264	-1.527	-1.40952	98	516	614	139
ABCE1	P61221	ATP-binding cassette sub-family E member 1 OS=Homo sapiens OX=9606 GN=ABCE1 PE=1 SV=1	CPFGALSIVNLPSNLEK	1xCarbamidomethyl [C1(100)]; 1xTMTpro [K17(100)]	0.00552877	0.00787798	0.00762124	0.0128762	0.0147238	0.0141449	0.00238319	-0.342318	0.168549	0.120749	-0.877357	-1.0708	-1.01293	454	160	614	139
PRKDC	P78527	DNA-dependent protein kinase catalytic subunit OS=Homo sapiens OX=9606 GN=PRKDC PE=1 SV=3	ITAQSIEELCAVNLYGPDAQVDRSR	1xTMTpro [N-Term]; 1xCarbamidomethyl [C10(100)]	0.000174664	0.000216251	0.000300845	0.000532675	0.000523416	0.00045294	0.0055699	-0.400728	-0.0925995	0.38371	-1.20795	-1.18265	-0.974012	247	373	620	141
TM9SF3	Q9HD45	Transmembrane 9 superfamily member 3 OS=Homo sapiens OX=9606 GN=TM9SF3 PE=1 SV=2	FKDDVMPATYCEIDLDK	1xTMTpro [N-Term]; 1xCarbamidomethyl [C11(100)]; 1xTMTpro [K2(100)]	0.120924	0.116623	0.139008	0.0725148	0.06452	0.0541935	0.00257873	-0.0537974	-0.106043	0.147267	0.791552	0.96008	1.21171	452	175	627	142
ZCCHC3	Q9NUD5	Zinc finger CCHC domain-containing protein 3 OS=Homo sapiens OX=9606 GN=ZCCHC3 PE=1 SV=2	VYEEKREQEDCWENFVVLGR	1xTMTpro [N-Term]; 1xCarbamidomethyl [C11(100)]; 1xTMTpro [K5(100)]	0.279467	0.210022	0.220509	0.104613	0.0716661	0.074663	0.00870661	0.239826	-0.172313	-0.102014	1.17779	1.72349	1.66439	50	583	633	143
CMSS1	Q9BQ75	Protein CMSS1 OS=Homo sapiens OX=9606 GN=CMSS1 PE=1 SV=2	KSVLMLIICSSAVR	1xTMTpro [N-Term]; 1xCarbamidomethyl [C9(100)]; 1xTMTpro [K1(100)]	0.0147816	0.019203	0.0145894	0.00742831	0.00641333	0.00445464	0.00848523	-0.131418	0.246107	-0.1503	1.12411	1.33607	1.86184	67	569	636	144
NECAP1	Q8NC96	Adaptin ear-binding coat-associated protein 1 OS=Homo sapiens OX=9606 GN=NECAP1 PE=1 SV=2	ATELEYESVLCVKPDVSVYRIPPR	1xAcetyl [N-Term]; 1xCarbamidomethyl [C11(100)]; 1xTMTpro [K13(100)]	0.00601639	0.00753502	0.0107778	0.0198936	0.0177278	0.0166875	0.00619069	-0.430759	-0.106045	0.410338	-1.29457	-1.12829	-1.04104	215	423	638	145
ERI3	O43414	ERI1 exoribonuclease 3 OS=Homo sapiens OX=9606 GN=ERI3 PE=1 SV=2	AYSFAMGCWPK	1xTMTpro [N-Term]; 1xCarbamidomethyl [C8(100)]; 1xTMTpro [K11(100)]	0.490883	0.44569	0.595393	1.03738	0.937046	0.984036	0.001652	-0.056971	-0.196309	0.221492	-1.02252	-0.875771	-0.946362	537	106	643	146
TRIP4	Q15650	Activating signal cointegrator 1 OS=Homo sapiens OX=9606 GN=TRIP4 PE=1 SV=4	LINNCLICGR	1xTMTpro [N-Term]; 2xCarbamidomethyl [C5(100); C8(100)]	0.12622	0.123667	0.178256	0.289837	0.266092	0.33208	0.00437193	-0.177185	-0.206671	0.320818	-1.02211	-0.898794	-1.2184	353	295	648	147
PSMC6	P62333	26S proteasome regulatory subunit 10B OS=Homo sapiens OX=9606 GN=PSMC6 PE=1 SV=1	YVVGCRR	1xTMTpro [N-Term]; 1xCarbamidomethyl [C5(100)]	0.00930569	0.0141071	0.00952137	0.0252737	0.0211018	0.0223445	0.00463955	-0.238435	0.361797	-0.205379	-1.20302	-0.942748	-1.0253	338	323	661	148
SMCHD1	A6NHR9	Structural maintenance of chromosomes flexible hinge domain-containing protein 1 OS=Homo sapiens OX=9606 GN=SMCHD1 PE=1 SV=2	YCQVSFQDDHVSLESAFTVRPLPDEPK	1xTMTpro [N-Term]; 1xCarbamidomethyl [C2(100)]; 1xTMTpro [K27(100)]	0.00125005	0.0016463	0.00169733	0.00344782	0.00321857	0.00275842	0.00420045	-0.2927	0.10454	0.148576	-1.171	-1.07173	-0.849152	382	286	668	149
MOCOS	Q96EN8	Molybdenum cofactor sulfurase OS=Homo sapiens OX=9606 GN=MOCOS PE=1 SV=2	CQMICIDQQTGQR	1xTMTpro [N-Term]; 2xCarbamidomethyl [C1(100); C5(100)]	0.378255	0.502765	0.53008	1.11246	1.08144	0.872325	0.00607127	-0.314426	0.0960987	0.172424	-1.24189	-1.2011	-0.891081	257	411	668	149
EIF2S1	P05198	Eukaryotic translation initiation factor 2 subunit 1 OS=Homo sapiens OX=9606 GN=EIF2S1 PE=1 SV=3	ADIEVACYGYEGIDAVKEALR	1xCarbamidomethyl [C7(100)]; 1xTMTpro [K17(100)]	0.00144109	0.00181756	0.00229167	0.00363108	0.00353864	0.00418882	0.0041738	-0.360453	-0.0256034	0.308792	-0.97279	-0.935586	-1.17893	387	284	671	151
NT5DC3	Q86UY8	5'-nucleotidase domain-containing protein 3 OS=Homo sapiens OX=9606 GN=NT5DC3 PE=1 SV=1	AIEADIEKYICYAEQTR	1xTMTpro [N-Term]; 1xCarbamidomethyl [C11(100)]; 1xTMTpro [K8(100)]	0.1063	0.0974086	0.0820917	0.0337026	0.0293248	0.0340783	0.00980631	0.158099	0.0320748	-0.214738	1.49911	1.69985	1.48312	45	638	683	152
ACTG1	P60712	SWISS-PROT:P60712 (Bos taurus) Actin, cytoplasmic 1_x000D_ Actin, cytoplasmic 2 OS=Homo sapiens OX=9606 GN=ACTG1 PE=1 SV=1	CPEALFQPSFLGMESCGIHETTFNSIMK	1xTMTpro [N-Term]; 1xOxidation [M27(100)]; 2xCarbamidomethyl [C1(100); C16(100)]; 1xTMTpro [K28(100)]	0.00100518	0.00114837	0.00157946	0.00229746	0.00262514	0.00292422	0.005423	-0.307929	-0.115788	0.344057	-0.884663	-1.07702	-1.23268	325	362	687	153
IPO5	O00410	Importin-5 OS=Homo sapiens OX=9606 GN=IPO5 PE=1 SV=4	VQAHAAAALINFTEDCPK	1xCarbamidomethyl [C16(100)]; 1xTMTpro [K18(100)]; 1xTMTpro [N-Term]	0.0427608	0.0452069	0.0561165	0.0883301	0.0952559	0.109344	0.00422929	-0.16759	-0.0873344	0.224548	-0.879027	-0.98793	-1.18693	407	287	694	154
ANKRD28	O15084	Serine/threonine-protein phosphatase 6 regulatory ankyrin repeat subunit A OS=Homo sapiens OX=9606 GN=ANKRD28 PE=1 SV=5	GAVTGHEECVDALLQHGAK	1xTMTpro [N-Term]; 1xCarbamidomethyl [C9(100)]; 1xTMTpro [K19(100)]	0.0727742	0.0806536	0.0824925	0.0390544	0.038499	0.0374735	0.00461083	-0.111838	0.0364735	0.0689981	1.00978	1.03044	1.0694	375	320	695	155
PDLIM7	Q9NR12	PDZ and LIM domain protein 7 OS=Homo sapiens OX=9606 GN=PDLIM7 PE=1 SV=1	CHGCDFK	1xTMTpro [N-Term]; 2xCarbamidomethyl [C1(100); C4(100)]; 1xTMTpro [K7(100)]	0.0231287	0.0239197	0.0194237	0.0131707	0.00986723	0.0103799	0.00404949	0.0619003	0.110411	-0.189969	0.75046	1.16707	1.09399	421	274	695	155
FRAS1	Q86XX4	Extracellular matrix organizing protein FRAS1 OS=Homo sapiens OX=9606 GN=FRAS1 PE=1 SV=2	QGHCLPR	1xTMTpro [N-Term]; 1xCarbamidomethyl [C4(100)]	0.137977	0.215168	0.244817	0.488759	0.469658	0.452797	0.00827399	-0.530662	0.11037	0.296613	-1.29403	-1.23652	-1.18377	150	549	699	157
PMPCB	O75439	Mitochondrial-processing peptidase subunit beta OS=Homo sapiens OX=9606 GN=PMPCB PE=1 SV=2	TNMLLQLDGSTPICEDIGR	1xTMTpro [N-Term]; 1xOxidation [M3(100)]; 1xCarbamidomethyl [C14(100)]	0.00255439	0.00327437	0.00244493	0.00561166	0.00529861	0.00507534	0.00247053	-0.110589	0.247649	-0.173776	-1.02486	-0.942045	-0.879936	533	167	700	158
COPB1	P53618	Coatomer subunit beta OS=Homo sapiens OX=9606 GN=COPB1 PE=1 SV=3	VLSECSPLMNDIFNK	1xTMTpro [N-Term]; 1xCarbamidomethyl [C5(100)]; 1xTMTpro [K15(100)]	0.0692669	0.0736184	0.0964734	0.140094	0.169176	0.17156	0.00402285	-0.203974	-0.116073	0.273991	-0.812182	-1.08431	-1.1045	427	273	700	158
RRP9	O43818	U3 small nucleolar RNA-interacting protein 2 OS=Homo sapiens OX=9606 GN=RRP9 PE=1 SV=1	LILIWEAQSCQHLYTFTGHR	1xTMTpro [N-Term]; 1xCarbamidomethyl [C10(100)]	0.0225961	0.0242481	0.0269095	0.0466478	0.0445455	0.0522991	0.00275001	-0.121679	-0.0198827	0.130364	-0.924056	-0.857525	-1.08903	515	192	707	160
TTC33	Q6PID6	Tetratricopeptide repeat protein 33 OS=Homo sapiens OX=9606 GN=TTC33 PE=1 SV=2	EILLEGCAEK	1xTMTpro [N-Term]; 1xCarbamidomethyl [C7(100)]; 1xTMTpro [K10(100)]	1.92876	1.47271	2.03239	3.54352	3.20143	3.65559	0.0020166	0.0906571	-0.298542	0.166165	-0.968168	-0.821705	-1.01309	572	136	708	161
PRKDC	P78527	DNA-dependent protein kinase catalytic subunit OS=Homo sapiens OX=9606 GN=PRKDC PE=1 SV=3	GGEDLRQDQRVEQLFQVMNGILAQDSACSQR	1xTMTpro [N-Term]; 1xCarbamidomethyl [C28(100)]	0.00507309	0.0060491	0.00655681	0.0104459	0.010851	0.0118956	0.00108334	-0.216137	0.0377175	0.153992	-0.825856	-0.880747	-1.01335	637	74	711	162
GRWD1	Q9BQ67	Glutamate-rich WD repeat-containing protein 1 OS=Homo sapiens OX=9606 GN=GRWD1 PE=1 SV=1	LLTGDCQK	1xTMTpro [N-Term]; 1xCarbamidomethyl [C6(100)]; 1xTMTpro [K8(100)]	0.441015	0.555991	0.58176	0.916142	1.07449	1.00423	0.00172025	-0.254935	0.0792981	0.144662	-0.799808	-1.02982	-0.932252	605	112	717	163
MGST3	O14880	Microsomal glutathione S-transferase 3 OS=Homo sapiens OX=9606 GN=MGST3 PE=1 SV=1	YKVEYPIMYSTDPENGHIFNCIQR	1xTMTpro [N-Term]; 1xDeamidated [N15(100)]; 1xCarbamidomethyl [C21(100)]; 1xTMTpro [K2(100)]	0.0268605	0.0273803	0.0409965	0.0597396	0.0746058	0.0797229	0.00755502	-0.241077	-0.213428	0.368937	-0.912124	-1.23272	-1.32843	212	507	719	164
SMAD4	Q13485	Mothers against decapentaplegic homolog 4 OS=Homo sapiens OX=9606 GN=SMAD4 PE=1 SV=1	YCQYAFDLK	1xTMTpro [N-Term]; 1xCarbamidomethyl [C2(100)]; 1xTMTpro [K9(100)]	0.13411	0.153751	0.201001	0.302732	0.360935	0.398639	0.00679349	-0.281047	-0.0838672	0.302736	-0.893576	-1.14727	-1.29062	259	461	720	165
ZMYM3	Q14202	Zinc finger MYM-type protein 3 OS=Homo sapiens OX=9606 GN=ZMYM3 PE=1 SV=2	CSICQK	2xCarbamidomethyl [C1(100); C4(100)]; 1xTMTpro [K6(100)]	0.0514236	0.0635425	0.0581498	0.102192	0.107925	0.110431	0.000600335	-0.166273	0.139018	0.011071	-0.824506	-0.90325	-0.936365	684	36	720	165
FSCN1	Q16658	Fascin OS=Homo sapiens OX=9606 GN=FSCN1 PE=1 SV=3	KKQIWTLEQPPDEAGSAAVCLR	1xTMTpro [N-Term]; 1xCarbamidomethyl [C20(100)]; 2xTMTpro [K1(100); K2(100)]	0.0150195	0.0177992	0.0207068	0.0328162	0.0418921	0.0372643	0.00570837	-0.248425	-0.00344866	0.214837	-0.879145	-1.23141	-1.06253	336	388	724	167
ACVR1	Q04771	Activin receptor type-1 OS=Homo sapiens OX=9606 GN=ACVR1 PE=1 SV=1	ECWYQNPSAR	1xTMTpro [N-Term]; 1xCarbamidomethyl [C2(100)]	0.720894	0.743911	0.544704	1.40158	1.31535	1.16549	0.00267913	0.105978	0.151321	-0.298335	-1.06517	-0.973566	-0.799056	544	183	727	168
GRK3	P35626	Beta-adrenergic receptor kinase 2 OS=Homo sapiens OX=9606 GN=GRK3 PE=1 SV=2	DFCLNEINEAVPQVK	1xTMTpro [N-Term]; 1xCarbamidomethyl [C3(100)]; 1xTMTpro [K15(100)]	0.129488	0.110518	0.0950929	0.208654	0.200781	0.240747	0.00303699	0.213193	-0.0153436	-0.232213	-0.901489	-0.845997	-1.10789	528	205	733	169
TRIM44	Q96DX7	Tripartite motif-containing protein 44 OS=Homo sapiens OX=9606 GN=TRIM44 PE=1 SV=1	CPDHGLDLSTYCQEDR	1xTMTpro [N-Term]; 2xCarbamidomethyl [C1(100); C12(100)]	0.811245	0.664939	0.897595	0.323966	0.256357	0.254363	0.0106642	0.0359869	-0.25093	0.181913	1.28831	1.626	1.63726	51	685	736	170
CCT2	P78371	T-complex protein 1 subunit beta OS=Homo sapiens OX=9606 GN=CCT2 PE=1 SV=4	TVYGGGCSEMLMAHAVTQLANRTPGK	1xCarbamidomethyl [C7(100)]; 1xTMTpro [K26(100)]	0.0139587	0.0157721	0.0218472	0.0352185	0.0314496	0.0387149	0.0050872	-0.300628	-0.124418	0.345654	-1.03454	-0.871247	-1.1711	392	346	738	171
DUS2	Q9NX74	tRNA-dihydrouridine(20) synthase [NAD(P)+]-like OS=Homo sapiens OX=9606 GN=DUS2 PE=1 SV=1	LVENDVAGIDVNMGCPK	1xTMTpro [N-Term]; 1xCarbamidomethyl [C15(100)]; 1xTMTpro [K17(100)]	0.0640533	0.0729107	0.0544455	0.140456	0.124423	0.113887	0.00399163	0.00564412	0.192502	-0.228814	-1.13841	-0.963553	-0.835903	468	272	740	172
DCAF10	Q5QP82	DDB1- and CUL4-associated factor 10 OS=Homo sapiens OX=9606 GN=DCAF10 PE=1 SV=1	ELCFSPDGR	1xTMTpro [N-Term]; 1xCarbamidomethyl [C3(100)]	0.899861	1.33823	0.942721	2.33291	2.15981	1.91161	0.00465527	-0.236658	0.335893	-0.169529	-1.1377	-1.02647	-0.85036	420	325	745	173
UBR4	Q5T4S7	E3 ubiquitin-protein ligase UBR4 OS=Homo sapiens OX=9606 GN=UBR4 PE=1 SV=1	SINYDEKDPFLCNACGFCK	1xTMTpro [N-Term]; 3xCarbamidomethyl [C12(100); C15(100); C18(100)]; 2xTMTpro [K7(100); K19(100)]	0.0167727	0.0214511	0.0277735	0.0457674	0.0403029	0.0500119	0.0055834	-0.391333	-0.036391	0.336265	-1.05688	-0.873439	-1.18483	372	374	746	174
FHOD1	Q9Y613	FH1/FH2 domain-containing protein 1 OS=Homo sapiens OX=9606 GN=FHOD1 PE=1 SV=3	QIFQEDKDLVPEFVHSEGLSCLIR	1xTMTpro [N-Term]; 1xCarbamidomethyl [C21(100)]	0.00948359	0.0127976	0.0106883	0.0256579	0.0232678	0.0200579	0.00608938	-0.212661	0.219706	-0.0401406	-1.22324	-1.08217	-0.868006	335	412	747	175
TRIM16	O95361	Tripartite motif-containing protein 16 OS=Homo sapiens OX=9606 GN=TRIM16 PE=1 SV=3	SCLTCMVNYCEEHLQPHQVNIK	3xCarbamidomethyl [C2(100); C5(100); C10(100)]; 1xTMTpro [K22(100)]	0.0283568	0.0377433	0.0349154	0.061117	0.0673932	0.0601839	0.00146056	-0.247848	0.164679	0.0523212	-0.860034	-1.00106	-0.837838	657	93	750	176
FLNC	Q14315	Filamin-C OS=Homo sapiens OX=9606 GN=FLNC PE=1 SV=3	EAGDGVFECEYYPVVPGK	1xCarbamidomethyl [C9(100)]; 1xTMTpro [K18(100)]	0.00240681	0.00261088	0.00261485	0.0015124	0.00128119	0.00137934	0.000275779	-0.0800751	0.0373334	0.0395263	0.75036	0.989721	0.883223	730	20	750	176
USP11	P51784	Ubiquitin carboxyl-terminal hydrolase 11 OS=Homo sapiens OX=9606 GN=USP11 PE=1 SV=3	ENPWYCPSCK	1xTMTpro [N-Term]; 2xCarbamidomethyl [C6(100); C9(100)]; 1xTMTpro [K10(100)]	0.0830346	0.093413	0.124933	0.195941	0.191544	0.216481	0.00465698	-0.274837	-0.104927	0.314528	-0.963795	-0.931056	-1.10762	425	326	751	178
PPP1CB	P62140	Serine/threonine-protein phosphatase PP1-beta catalytic subunit OS=Homo sapiens OX=9606 GN=PPP1CB PE=1 SV=3	IMRPTDVPDTGLLCDLLWSDPDKDVQGWGENDR	1xTMTpro [N-Term]; 1xCarbamidomethyl [C14(100)]; 1xTMTpro [K23(100)]	0.0173268	0.012315	0.0158946	0.00799095	0.00452363	0.00583695	0.0102033	0.190947	-0.301638	0.0664776	0.925619	1.7465	1.37877	95	658	753	179
CLIP1	P30622	CAP-Gly domain-containing linker protein 1 OS=Homo sapiens OX=9606 GN=CLIP1 PE=1 SV=2_x000D_ CAP-Gly domain-containing linker protein 2 OS=Homo sapiens OX=9606 GN=CLIP2 PE=1 SV=1	GEWCGVELDEPLGKNDGAVAGTR	1xTMTpro [N-Term]; 1xCarbamidomethyl [C4(100)]; 1xTMTpro [K14(100)]	0.00410225	0.00479787	0.0045963	0.00282722	0.00177877	0.00192115	0.00664485	-0.133128	0.0928518	0.0309315	0.670161	1.33866	1.22757	306	448	754	180
THOP1	P52888	Thimet oligopeptidase OS=Homo sapiens OX=9606 GN=THOP1 PE=1 SV=2	GLQVGGCEPEPQVC	1xTMTpro [N-Term]; 2xCarbamidomethyl [C7(100); C14(100)]	0.0096394	0.0112431	0.00971282	0.0231697	0.0189698	0.0206903	0.00563668	-0.0813351	0.140695	-0.070389	-1.18389	-0.895357	-1.0206	381	384	765	181
HSP90AA1	P07900	Heat shock protein HSP 90-alpha OS=Homo sapiens OX=9606 GN=HSP90AA1 PE=1 SV=5	RVFIMDNCEELIPEYLNFIR	1xTMTpro [N-Term]; 1xOxidation [M5(100)]; 1xCarbamidomethyl [C8(100)]	0.00337838	0.00370743	0.004185	0.00694082	0.00747555	0.00853953	0.00545314	-0.153226	-0.0191375	0.155671	-0.885549	-0.992622	-1.1846	403	364	767	182
NMT2	O60551	Glycylpeptide N-tetradecanoyltransferase 2 OS=Homo sapiens OX=9606 GN=NMT2 PE=1 SV=1_x000D_ Glycylpeptide N-tetradecanoyltransferase 1 OS=Homo sapiens OX=9606 GN=NMT1 PE=1 SV=2	MVEINFLCVHKK	1xTMTpro [N-Term]; 1xCarbamidomethyl [C8(100)]; 2xTMTpro [K11(100); K12(100)]	1.29387	1.41998	1.43876	2.85374	2.63045	2.47189	0.0030237	-0.0973624	0.036814	0.05577	-1.0438	-0.926251	-0.836556	568	203	771	183
PSMB3	P49720	Proteasome subunit beta type-3 OS=Homo sapiens OX=9606 GN=PSMB3 PE=1 SV=2	NCVAIAADR	1xTMTpro [N-Term]; 1xCarbamidomethyl [C2(100)]	0.324514	0.257466	0.24447	0.0993696	0.0764619	0.0803191	0.0116568	0.236316	-0.0975838	-0.172307	1.47109	1.84915	1.77815	25	747	772	184
FHL2	Q14192	Four and a half LIM domains protein 2 OS=Homo sapiens OX=9606 GN=FHL2 PE=1 SV=3	CAGCTNPISGLGGTK	2xCarbamidomethyl [C1(100); C4(100)]; 1xTMTpro [K15(100)]	0.0136465	0.0170734	0.0217201	0.0667592	0.0523465	0.0480486	0.0116535	-0.357177	-0.0339511	0.313324	-1.93326	-1.58239	-1.45879	31	746	777	185
POLA1	P09884	DNA polymerase alpha catalytic subunit OS=Homo sapiens OX=9606 GN=POLA1 PE=1 SV=2	YIFDAECALEK	1xTMTpro [N-Term]; 1xCarbamidomethyl [C7(100)]; 1xTMTpro [K11(100)]	0.0451804	0.041269	0.035012	0.0159048	0.0200282	0.0178615	0.0088536	0.158233	0.0275959	-0.209614	1.348	1.01543	1.18061	192	592	784	186
SARS1	P49591	Serine--tRNA ligase, cytoplasmic OS=Homo sapiens OX=9606 GN=SARS1 PE=1 SV=3	VEFVHMLNATMCATTR	1xTMTpro [N-Term]; 1xCarbamidomethyl [C12(100)]	0.0143056	0.0136413	0.0184167	0.0300456	0.0276907	0.030533	0.0030117	-0.111449	-0.180049	0.252983	-0.959122	-0.841367	-0.982337	587	202	789	187
GRWD1	Q9BQ67	Glutamate-rich WD repeat-containing protein 1 OS=Homo sapiens OX=9606 GN=GRWD1 PE=1 SV=1	ACMLTTATAHDGDVNVISWSR	1xTMTpro [N-Term]; 1xCarbamidomethyl [C2(100)]	0.0942054	0.0944319	0.14684	0.255446	0.248067	0.266764	0.00920328	-0.247371	-0.243908	0.392994	-1.19176	-1.14947	-1.25431	181	608	789	187
SPINT1	O43278	Kunitz-type protease inhibitor 1 OS=Homo sapiens OX=9606 GN=SPINT1 PE=1 SV=2	NNFEEEQQCLESCR	1xTMTpro [N-Term]; 2xCarbamidomethyl [C9(100); C13(100)]	0.065213	0.090251	0.0992495	0.149143	0.174873	0.171794	0.00410072	-0.38068	0.0881016	0.225218	-0.812785	-1.04239	-1.01676	513	278	791	189
UBE2I	P63279	SUMO-conjugating enzyme UBC9 OS=Homo sapiens OX=9606 GN=UBE2I PE=1 SV=1	CKFEPPLFHPNVYPSGTVCLSILEEDK	2xCarbamidomethyl [C1(100); C19(100)]; TMTpro [K]; 1xTMTpro [N-Term]	0.0337708	0.0309563	0.0488487	0.0713712	0.0917316	0.0968738	0.00909407	-0.164843	-0.29039	0.367699	-0.914721	-1.2768	-1.35549	191	603	794	190
TRA2A	Q13595	Transformer-2 protein homolog alpha OS=Homo sapiens OX=9606 GN=TRA2A PE=1 SV=1	ANPDPNTCLGVFGLSLYTTER	1xTMTpro [N-Term]; 1xCarbamidomethyl [C8(100)]	0.123844	0.123425	0.159721	0.234519	0.252992	0.272458	0.00200506	-0.131503	-0.136398	0.235521	-0.789673	-0.899061	-1.006	663	134	797	191
GNB1	P62873	Guanine nucleotide-binding protein G(I)/G(S)/G(T) subunit beta-1 OS=Homo sapiens OX=9606 GN=GNB1 PE=1 SV=3	ACADATLSQITNNIDPVGR	1xTMTpro [N-Term]; 1xCarbamidomethyl [C2(100)]	0.0915823	0.0958267	0.0729065	0.169909	0.157733	0.154209	0.00170094	0.077842	0.143201	-0.251179	-0.969463	-0.862188	-0.829589	689	110	799	192
C12orf29	Q8N999	Uncharacterized protein C12orf29 OS=Homo sapiens OX=9606 GN=C12orf29 PE=1 SV=2	CLFNHFLK	1xTMTpro [N-Term]; 1xCarbamidomethyl [C1(100)]; 1xTMTpro [K8(100)]	0.253014	0.276819	0.271559	0.731049	0.58089	0.655411	0.0105873	-0.0783295	0.0513973	0.0237212	-1.45242	-1.12072	-1.29485	121	678	799	192
NAMPT	P43490	Nicotinamide phosphoribosyltransferase OS=Homo sapiens OX=9606 GN=NAMPT PE=1 SV=1	CSYVVTNGLGINVFK	1xTMTpro [N-Term]; 1xCarbamidomethyl [C1(100)]; 1xTMTpro [K15(100)]	0.0508159	0.0414815	0.0648251	0.0955757	0.108173	0.108785	0.00518255	-0.043575	-0.336388	0.307697	-0.867787	-1.04641	-1.05455	450	351	801	194
TBCC	Q15814	Tubulin-specific chaperone C OS=Homo sapiens OX=9606 GN=TBCC PE=1 SV=2	KAEGDLGPSWVCGFSNLESQVLEK	1xTMTpro [N-Term]; 1xCarbamidomethyl [C12(100)]; 2xTMTpro [K1(100); K24(100)]	0.139233	0.128135	0.137095	0.2452	0.243736	0.271744	0.00249954	0.046459	-0.0733853	0.0241319	-0.862915	-0.854273	-1.0112	631	171	802	195
NBN	O60934	Nibrin OS=Homo sapiens OX=9606 GN=NBN PE=1 SV=1	NCAILIENDQSISR	1xTMTpro [N-Term]; 1xCarbamidomethyl [C2(100)]	0.0732971	0.0915795	0.0940934	0.185807	0.16655	0.151151	0.0041134	-0.235994	0.0852739	0.124343	-1.10598	-0.948131	-0.80817	523	280	803	196
STAT3	P40763	Signal transducer and activator of transcription 3 OS=Homo sapiens OX=9606 GN=STAT3 PE=1 SV=2	LLGPGVNYSGCQITWAK	1xTMTpro [N-Term]; 1xCarbamidomethyl [C11(100)]; 1xTMTpro [K17(100)]	0.217215	0.20128	0.336885	0.463131	0.57668	0.600194	0.00804872	-0.213118	-0.323034	0.420016	-0.879179	-1.19553	-1.25319	264	539	803	196
AMPD2	Q01433	AMP deaminase 2 OS=Homo sapiens OX=9606 GN=AMPD2 PE=1 SV=2	SLPGPAPCLK	1xTMTpro [N-Term]; 1xCarbamidomethyl [C8(100)]; 1xTMTpro [K10(100)]	0.253718	0.257918	0.307546	0.470536	0.49139	0.531172	0.000826608	-0.105997	-0.08231	0.171582	-0.785085	-0.847647	-0.959959	752	53	805	198
TRIP12	Q14669	E3 ubiquitin-protein ligase TRIP12 OS=Homo sapiens OX=9606 GN=TRIP12 PE=1 SV=1	SVESTCLCFAR	1xTMTpro [N-Term]; 2xCarbamidomethyl [C6(100); C8(100)]	0.0316827	0.0310506	0.0446001	0.0626696	0.0723039	0.0744531	0.00448049	-0.175369	-0.204441	0.317981	-0.808702	-1.01501	-1.05727	507	305	812	199
MBNL1	Q9NR56	Muscleblind-like protein 1 OS=Homo sapiens OX=9606 GN=MBNL1 PE=1 SV=2	FAHPADSTMIDTNDNTVTVCMDYIK	1xTMTpro [N-Term]; 1xCarbamidomethyl [C20(100)]; 1xTMTpro [K25(100)]	0.0135805	0.0128211	0.0103923	0.00603031	0.00513511	0.00470364	0.00990823	0.147032	0.0640167	-0.238989	1.0242	1.25603	1.38265	165	647	812	199
TRIM16	O95361	Tripartite motif-containing protein 16 OS=Homo sapiens OX=9606 GN=TRIM16 PE=1 SV=3	MAAISNTVQFLEEYCK	1xTMTpro [N-Term]; 1xCarbamidomethyl [C15(100)]; 1xTMTpro [K16(100)]	0.223091	0.250226	0.374025	0.547635	0.577742	0.705638	0.00816299	-0.340347	-0.17475	0.405151	-0.955233	-1.03244	-1.32095	271	543	814	201
NUP155	O75694	Nuclear pore complex protein Nup155 OS=Homo sapiens OX=9606 GN=NUP155 PE=1 SV=1	KPLHLLDCIHVLLIR	1xTMTpro [N-Term]; 1xCarbamidomethyl [C8(100)]; 1xTMTpro [K1(100)]	0.0051256	0.00512955	0.00665556	0.00317192	0.00207646	0.00223443	0.00978508	-0.137181	-0.13607	0.239656	0.829547	1.44078	1.335	179	637	816	202
ADRM1	Q16186	Proteasomal ubiquitin receptor ADRM1 OS=Homo sapiens OX=9606 GN=ADRM1 PE=1 SV=2	DRTSGNVEDDLIIFPDDCEFK	1xTMTpro [N-Term]; 1xCarbamidomethyl [C18(100)]; 1xTMTpro [K21(100)]	0.0442994	0.040822	0.031418	0.00956823	0.0140193	0.0134627	0.0124719	0.189505	0.0715636	-0.306194	2.02146	1.47037	1.52882	28	788	816	202
CD55	P08174	Complement decay-accelerating factor OS=Homo sapiens OX=9606 GN=CD55 PE=1 SV=4	GFTMIGEHSIYCTVNNDEGEWSGPPPECR	1xTMTpro [N-Term]; 2xCarbamidomethyl [C12(100); C28(100)]	1.28274	1.71388	1.47445	2.59565	3.26361	3.06852	0.00555617	-0.216432	0.201607	-0.0154763	-0.800438	-1.13081	-1.04189	446	372	818	204
RPL9	P32969	60S ribosomal protein L9 OS=Homo sapiens OX=9606 GN=RPL9 PE=1 SV=1	MRPGVACSVSQAQK	1xTMTpro [N-Term]; 1xCarbamidomethyl [C7(100)]; 1xTMTpro [K14(100)]	0.0079071	0.00712433	0.00864092	0.0139239	0.0151644	0.0168287	0.00431283	0.0029801	-0.147415	0.131017	-0.819319	-0.942449	-1.09268	529	291	820	205
MRPL3	P09001	39S ribosomal protein L3, mitochondrial OS=Homo sapiens OX=9606 GN=MRPL3 PE=1 SV=1	LCPLKDEPWPIHPWEPGSFR	1xTMTpro [N-Term]; 1xCarbamidomethyl [C2(100)]; 1xTMTpro [K5(100)]	0.644736	0.61672	0.681819	1.41647	1.22544	1.47527	0.00767057	-0.00674717	-0.07084	0.0739331	-1.12877	-0.91977	-1.18746	308	514	822	206
COPB1	P53618	Coatomer subunit beta OS=Homo sapiens OX=9606 GN=COPB1 PE=1 SV=3	ALSGYCGFMAANLYAR	1xTMTpro [N-Term]; 1xCarbamidomethyl [C6(100)]	0.0215023	0.021217	0.0297378	0.0518771	0.0448107	0.0434786	0.00417306	-0.167673	-0.186945	0.300134	-1.10293	-0.891678	-0.84814	539	283	822	206
PSMD11	O00231	26S proteasome non-ATPase regulatory subunit 11 OS=Homo sapiens OX=9606 GN=PSMD11 PE=1 SV=3	YMLLCK	1xTMTpro [N-Term]; 1xCarbamidomethyl [C5(100)]; 1xTMTpro [K6(100)]	0.0566252	0.057225	0.0509312	0.0272049	0.0348635	0.0282729	0.00154212	0.0439252	0.0591263	-0.108969	1.01365	0.6558	0.9581	725	98	823	208
MTR	Q99707	Methionine synthase OS=Homo sapiens OX=9606 GN=MTR PE=1 SV=2	ELWAYCGSEQLDVADLRR	1xTMTpro [N-Term]; 1xCarbamidomethyl [C6(100)]	0.0782665	0.0808501	0.0855558	0.0465062	0.0493561	0.0399512	0.000685757	-0.0594216	-0.0125678	0.0690486	0.810394	0.72459	1.02958	780	45	825	209
PDCL	Q13371	Phosducin-like protein OS=Homo sapiens OX=9606 GN=PDCL PE=1 SV=3	CAPASSSVPAEAELAGEGISVNTGPK	1xTMTpro [N-Term]; 1xCarbamidomethyl [C1(100)]; 1xTMTpro [K26(100)]	0.307275	0.330975	0.35352	0.148153	0.209016	0.176204	0.00294829	-0.105514	0.00168032	0.0967491	1.15796	0.661428	0.907797	632	198	830	210
NMD3	Q96D46	60S ribosomal export protein NMD3 OS=Homo sapiens OX=9606 GN=NMD3 PE=1 SV=1	YFQPPGTWIQCALESR	1xTMTpro [N-Term]; 1xCarbamidomethyl [C11(100)]	0.128036	0.145701	0.172716	0.266968	0.271193	0.292746	0.00238266	-0.216998	-0.0305332	0.214855	-0.843122	-0.865773	-0.976105	671	159	830	210
CCT7	Q99832	T-complex protein 1 subunit eta OS=Homo sapiens OX=9606 GN=CCT7 PE=1 SV=2	RTMMACGGSIQTSVNALSADVLGR	1xTMTpro [N-Term]; 1xOxidation [M]; 1xCarbamidomethyl [C6(100)]	0.0023407	0.00235843	0.00356728	0.00504413	0.00586711	0.0066781	0.00796676	-0.235361	-0.224469	0.372526	-0.872308	-1.09035	-1.27714	303	530	833	212
LTA4H	P09960	Leukotriene A-4 hydrolase OS=Homo sapiens OX=9606 GN=LTA4H PE=1 SV=2	LCIQSK	1xTMTpro [N-Term]; 1xCarbamidomethyl [C2(100)]; 1xTMTpro [K6(100)]	0.0539364	0.0470717	0.0461925	0.0314155	0.0239564	0.0238467	0.00294534	0.13651	-0.0598886	-0.0870912	0.643272	1.03434	1.04096	639	197	836	213
TRMT5	Q32P41	tRNA (guanine(37)-N1)-methyltransferase OS=Homo sapiens OX=9606 GN=TRMT5 PE=1 SV=2	WLLDGQPCSSEFLPIVHCYSFSK	1xTMTpro [N-Term]; 2xCarbamidomethyl [C8(100); C18(100)]; 1xTMTpro [K23(100)]	0.0606958	0.0787697	0.107823	0.15466	0.212213	0.19123	0.00971847	-0.441566	-0.0655203	0.387434	-0.907866	-1.36428	-1.21408	209	635	844	214
PARP14	Q460N5	Protein mono-ADP-ribosyltransferase PARP14 OS=Homo sapiens OX=9606 GN=PARP14 PE=1 SV=3	QQNFCVVELLPSDPEYNTVASK	1xTMTpro [N-Term]; 1xCarbamidomethyl [C5(100)]; 1xTMTpro [K22(100)]	0.0957929	0.104936	0.159252	0.378898	0.358851	0.262786	0.0124468	-0.324967	-0.193452	0.408356	-1.65885	-1.58043	-1.13093	59	785	844	214
NCEH1	Q6PIU2	Neutral cholesterol ester hydrolase 1 OS=Homo sapiens OX=9606 GN=NCEH1 PE=1 SV=3	TYILTCEHDVLRDDGIMYAK	1xTMTpro [N-Term]; 1xCarbamidomethyl [C6(100)]; 1xTMTpro [K20(100)]	0.0381641	0.0563528	0.0605688	0.109165	0.103935	0.0926929	0.0055044	-0.437817	0.124456	0.228545	-1.07841	-1.00758	-0.842428	476	368	844	214
TUBA1A	Q71U36	Tubulin alpha-1A chain OS=Homo sapiens OX=9606 GN=TUBA1A PE=1 SV=1_x000D_ Tubulin alpha-1C chain OS=Homo sapiens OX=9606 GN=TUBA1C PE=1 SV=1	KLADQCTGLQGFLVFHSFGGGTGSGFTSLLMER	1xCarbamidomethyl [C6(100)]; 1xTMTpro [K1(100)]; 1xTMTpro [N-Term]	0.0110032	0.0130423	0.0182481	0.0311852	0.0271591	0.029831	0.00758872	-0.357553	-0.112277	0.372268	-1.14538	-0.945959	-1.08133	337	509	846	217
PDCD2	Q16342	Programmed cell death protein 2 OS=Homo sapiens OX=9606 GN=PDCD2 PE=1 SV=2	KNDFYSYEPPSENPPPETGESVCLQLK	1xTMTpro [N-Term]; 1xCarbamidomethyl [C23(100)]; 2xTMTpro [K1(100); K27(100)]	0.339881	0.26864	0.32662	0.591541	0.537321	0.566428	0.00112285	0.124808	-0.214546	0.067391	-0.924257	-0.785564	-0.861671	773	77	850	218
WDR12	Q9GZL7	Ribosome biogenesis protein WDR12 OS=Homo sapiens OX=9606 GN=WDR12 PE=1 SV=2	YTAPQPEQCMFHDDWISSIK	1xTMTpro [N-Term]; 1xCarbamidomethyl [C9(100)]; 1xTMTpro [K20(100)]	0.0124223	0.0171108	0.0203518	0.0299816	0.0342016	0.035132	0.00598184	-0.420709	0.0412662	0.291517	-0.85044	-1.04042	-1.07915	448	403	851	219
U2SURP	O15042	U2 snRNP-associated SURP motif-containing protein OS=Homo sapiens OX=9606 GN=U2SURP PE=1 SV=2	ESLCDSPHQNLSRPLLENK	1xTMTpro [N-Term]; 1xCarbamidomethyl [C4(100)]; 1xTMTpro [K19(100)]	0.0447609	0.0502353	0.0367142	0.0230579	0.0171234	0.016695	0.0109136	0.0279046	0.194366	-0.257997	0.929078	1.35837	1.39492	157	696	853	220
ARHGAP17	Q68EM7	Rho GTPase-activating protein 17 OS=Homo sapiens OX=9606 GN=ARHGAP17 PE=1 SV=1	AALDCSTSHLDEFYSDPHAVAGALK	1xTMTpro [N-Term]; 1xCarbamidomethyl [C5(100)]; 1xTMTpro [K25(100)]	0.361126	0.449884	0.37887	0.767052	0.969408	0.814327	0.00850435	-0.135279	0.181771	-0.0660785	-0.951543	-1.28932	-1.03783	284	571	855	221
GNL1	P36915	Guanine nucleotide-binding protein-like 1 OS=Homo sapiens OX=9606 GN=GNL1 PE=1 SV=2	ACEAITVGK	1xTMTpro [N-Term]; 1xCarbamidomethyl [C2(100)]; 1xTMTpro [K9(100)]	0.576539	0.541915	0.513849	0.28227	0.28552	0.279894	0.00450575	0.0835435	-0.00580841	-0.0825293	0.946798	0.930282	0.958995	545	311	856	222
XRCC5	P13010	X-ray repair cross-complementing protein 5 OS=Homo sapiens OX=9606 GN=XRCC5 PE=1 SV=3	EDIQKETVYCLNDDDETEVLKEDIIQGFR	1xTMTpro [N-Term]; 1xCarbamidomethyl [C10(100)]; 2xTMTpro [K5(100); K21(100)]	0.000877864	0.000677333	0.000688335	0.00045276	0.000251621	0.00032185	0.0101038	0.23126	-0.142872	-0.119626	0.72399	1.57148	1.21635	201	656	857	223
DCTPP1	Q9H773	dCTP pyrophosphatase 1 OS=Homo sapiens OX=9606 GN=DCTPP1 PE=1 SV=1	CRVDLPLAVLSK	1xTMTpro [N-Term]; 1xCarbamidomethyl [C1(100)]; 1xTMTpro [K12(100)]	53.9585	48.971	44.1692	30.4759	16.8624	24.0436	0.00839315	0.138101	-0.00182185	-0.150711	0.68608	1.53994	1.0281	296	563	859	224
TOMM40	O96008	Mitochondrial import receptor subunit TOM40 homolog OS=Homo sapiens OX=9606 GN=TOMM40 PE=1 SV=1	SSERTPGAATASASGAAEDGACGCLPNPGTFEECHRK	3xCarbamidomethyl [C22(100); C24(100); C34(100)]; 1xTMTpro [K37(100)]	0.00257509	0.00369564	0.00469522	0.00904982	0.00898079	0.00920757	0.0117548	-0.505374	0.0158292	0.361196	-1.30789	-1.29685	-1.33282	114	751	865	225
PRPS1L1	P21108	Ribose-phosphate pyrophosphokinase 3 OS=Homo sapiens OX=9606 GN=PRPS1L1 PE=1 SV=2	INTACFEAVVVTNTIPQDEKMKHCSK	1xDeamidated [N/Q]; 1xOxidation [M21(100)]; 1xCarbamidomethyl [C5(100)]; 1xTMTpro [K26(98.5)]	0.0145191	0.0134851	0.0183775	0.0262462	0.0305153	0.0325662	0.00449433	-0.0906387	-0.197231	0.249348	-0.76351	-0.980938	-1.07478	557	308	865	225
HSP90AA1	P07900	Heat shock protein HSP 90-alpha OS=Homo sapiens OX=9606 GN=HSP90AA1 PE=1 SV=5	LVTSPCCIVTSTYGWTANMER	1xTMTpro [N-Term]; 2xCarbamidomethyl [C6(100); C7(100)]	0.00609646	0.00553873	0.00629311	0.0112983	0.0131834	0.0139395	0.00871206	0.0287679	-0.10965	0.0745696	-0.918836	-1.14144	-1.22191	282	584	866	227
POLD1	P28340	DNA polymerase delta catalytic subunit OS=Homo sapiens OX=9606 GN=POLD1 PE=1 SV=2	LALTLRPCAPILGAK	1xTMTpro [N-Term]; 1xCarbamidomethyl [C8(100)]; 1xTMTpro [K15(100)]	0.0866989	0.071416	0.0785788	0.043679	0.0465849	0.0363797	0.00365479	0.136027	-0.143739	-0.00584736	0.853046	0.760126	1.11685	627	242	869	228
PPP1CA	P62136	Serine/threonine-protein phosphatase PP1-alpha catalytic subunit OS=Homo sapiens OX=9606 GN=PPP1CA PE=1 SV=1_x000D_ Serine/threonine-protein phosphatase PP1-gamma catalytic subunit OS=Homo sapiens OX=9606 GN=PPP1CC PE=1 SV=1_x000D_ Serine/threonine-protein phosphatase PP1-beta catalytic subunit OS=Homo sapiens OX=9606 GN=PPP1CB PE=1 SV=3	TFTDCFNCLPIAAIVDEK	1xTMTpro [N-Term]; 2xCarbamidomethyl [C5(100); C8(100)]; 1xTMTpro [K18(100)]	0.0530596	0.05774	0.0714347	0.102678	0.121425	0.113585	0.00259418	-0.195146	-0.0731896	0.233865	-0.757295	-0.999236	-0.902943	691	178	869	228
BCAM	P50895	Basal cell adhesion molecule OS=Homo sapiens OX=9606 GN=BCAM PE=1 SV=2	GGSGGFGDEC	1xTMTpro [N-Term]; 1xCarbamidomethyl [C10(100)]	0.189555	0.29572	0.343031	0.503679	0.595723	0.621152	0.00778847	-0.542582	0.0990311	0.313135	-0.867302	-1.10944	-1.16975	351	523	874	230
FBXO2	Q9UK22	F-box only protein 2 OS=Homo sapiens OX=9606 GN=FBXO2 PE=1 SV=2	SDAGCLYELTVK	1xTMTpro [N-Term]; 1xCarbamidomethyl [C5(100)]; 1xTMTpro [K12(100)]	0.0318516	0.0369922	0.0343533	0.019103	0.0210499	0.0170588	0.00157894	-0.111001	0.104853	-0.00191984	0.848573	0.708552	1.01185	775	101	876	231
USP9X	Q93008	Probable ubiquitin carboxyl-terminal hydrolase FAF-X OS=Homo sapiens OX=9606 GN=USP9X PE=1 SV=4	ILDYSCSQDRDTQK	1xTMTpro [N-Term]; 1xCarbamidomethyl [C6(100)]; 1xTMTpro [K14(100)]	0.0706539	0.0733054	0.0641184	0.0446287	0.0363015	0.0326918	0.00268342	0.0266802	0.0798318	-0.113349	0.636116	0.934059	1.08516	694	184	878	232
MSN	P26038	Moesin OS=Homo sapiens OX=9606 GN=MSN PE=1 SV=3	EGILNDDIYCPPETAVLLASYAVQSK	1xTMTpro [N-Term]; 1xDeamidated [N5(100)]; 1xCarbamidomethyl [C10(100)]; 1xTMTpro [K26(100)]	0.033819	0.0317785	0.0288952	0.0200763	0.0152704	0.0166223	0.00217922	0.102593	0.0128105	-0.12441	0.649748	1.0445	0.92212	736	143	879	233
MIA3	Q5JRA6	Transport and Golgi organization protein 1 homolog OS=Homo sapiens OX=9606 GN=MIA3 PE=1 SV=1	DLLPSGSRDEPPPASQSTSQDCSQALK	1xTMTpro [N-Term]; 1xCarbamidomethyl [C22(100)]; 1xTMTpro [K27(100)]	0.0059643	0.00629396	0.00676805	0.00380805	0.00323134	0.00359213	0.000984689	-0.0886087	-0.0109925	0.0937782	0.735908	0.972829	0.820122	817	65	882	234
SLC27A4	Q6P1M0	Long-chain fatty acid transport protein 4 OS=Homo sapiens OX=9606 GN=SLC27A4 PE=1 SV=1	HLPSCPDK	1xTMTpro [N-Term]; 1xCarbamidomethyl [C5(100)]; 1xTMTpro [K8(100)]	0.134713	0.134119	0.171409	0.302335	0.294537	0.246882	0.00448547	-0.123438	-0.129821	0.224112	-1.04282	-1.00512	-0.750489	576	306	882	234
TXNDC5	Q8NBS9	Thioredoxin domain-containing protein 5 OS=Homo sapiens OX=9606 GN=TXNDC5 PE=1 SV=2	VDCTQHYELCSGNQVR	1xTMTpro [N-Term]; 2xCarbamidomethyl [C3(100); C10(100)]	0.0416655	0.0426579	0.0500863	0.029066	0.0200349	0.0212908	0.00537557	-0.104749	-0.0707898	0.160813	0.624271	1.16109	1.07337	525	361	886	236
ITGA3	P26006	Integrin alpha-3 OS=Homo sapiens OX=9606 GN=ITGA3 PE=1 SV=5	ECGPDNK	1xTMTpro [N-Term]; 1xCarbamidomethyl [C2(100)]; 1xTMTpro [K7(100)]	0.0147897	0.0139757	0.0124253	0.0066604	0.0074986	0.00699085	0.0057206	0.107237	0.025561	-0.144072	1.04368	0.872665	0.973817	498	390	888	237
TOR3A	Q9H497	Torsin-3A OS=Homo sapiens OX=9606 GN=TOR3A PE=1 SV=1	EEQLFSSQGCK	1xTMTpro [N-Term]; 1xCarbamidomethyl [C10(100)]; 1xTMTpro [K11(100)]	0.66556	0.772862	0.885222	1.54643	1.28895	1.53439	0.00372198	-0.218786	-0.00314348	0.192684	-0.997513	-0.734772	-0.986242	640	248	888	237
POLD3	Q15054	DNA polymerase delta subunit 3 OS=Homo sapiens OX=9606 GN=POLD3 PE=1 SV=2	TYLDGEGCIVTEK	1xTMTpro [N-Term]; 1xCarbamidomethyl [C8(100)]; 1xTMTpro [K13(100)]	0.0166723	0.0208158	0.0159215	0.0350596	0.033332	0.0339434	0.00470356	-0.0946811	0.225541	-0.161161	-0.977673	-0.904775	-0.930996	563	327	890	239
THOP1	P52888	Thimet oligopeptidase OS=Homo sapiens OX=9606 GN=THOP1 PE=1 SV=2	YGHAACFGLQPGCLR	1xTMTpro [N-Term]; 2xCarbamidomethyl [C6(100); C13(100)]	0.0912813	0.087094	0.103744	0.191097	0.221162	0.248432	0.011368	-0.0429495	-0.110696	0.141682	-1.02296	-1.23376	-1.40151	166	726	892	240
FASN	P49327	Fatty acid synthase OS=Homo sapiens OX=9606 GN=FASN PE=1 SV=3	EACPELDYFVVFSSVSCGR	1xTMTpro [N-Term]; 2xCarbamidomethyl [C3(100); C17(100)]	0.00172466	0.00153838	0.00227571	0.00358822	0.00390043	0.00479891	0.0102406	-0.0982869	-0.263189	0.301722	-0.958673	-1.07904	-1.37811	232	662	894	241
BOLA2	Q9H3K6	BolA-like protein 2 OS=Homo sapiens OX=9606 GN=BOLA2 PE=1 SV=1	HRLVNACLAEELPHIHAFEQK	1xTMTpro [N-Term]; 1xCarbamidomethyl [C7(100)]; 1xTMTpro [K21(100)]	0.0524132	0.0552297	0.0731893	0.124604	0.111284	0.104531	0.00386621	-0.201687	-0.126173	0.280016	-1.04766	-0.884556	-0.794248	633	262	895	242
UBE2I	P63279	SUMO-conjugating enzyme UBC9 OS=Homo sapiens OX=9606 GN=UBE2I PE=1 SV=1	FEPPLFHPNVYPSGTVCLSILEEDK	1xTMTpro [N-Term]; 1xCarbamidomethyl [C17(100)]; 1xTMTpro [K25(100)]	0.005287	0.00691464	0.00920029	0.0126406	0.0158933	0.0159135	0.00815878	-0.432257	-0.0450522	0.366972	-0.825281	-1.15564	-1.15747	354	542	896	243
ZBTB7A	O95365	Zinc finger and BTB domain-containing protein 7A OS=Homo sapiens OX=9606 GN=ZBTB7A PE=1 SV=1	CPICEK	2xCarbamidomethyl [C1(100); C4(100)]; 1xTMTpro [K6(100)]	0.21692	0.236778	0.29887	0.505834	0.519039	0.505546	0.00742014	-0.209698	-0.0833239	0.25266	-1.0118	-1.04899	-1.01098	397	500	897	244
DDX41	Q9UJV9	Probable ATP-dependent RNA helicase DDX41 OS=Homo sapiens OX=9606 GN=DDX41 PE=1 SV=2	QTHGILEYYCR	1xTMTpro [N-Term]; 1xCarbamidomethyl [C10(100)]	0.16246	0.166696	0.199633	0.331196	0.321383	0.293967	0.00101697	-0.117643	-0.0805133	0.179621	-0.909953	-0.866561	-0.737925	830	69	899	245
KAT5	Q92993	Histone acetyltransferase KAT5 OS=Homo sapiens OX=9606 GN=KAT5 PE=1 SV=2	NIECIELGR	1xTMTpro [N-Term]; 1xCarbamidomethyl [C4(100)]	0.710724	0.571582	0.724914	0.258825	0.356819	0.398934	0.00720027	0.0871245	-0.227204	0.115646	1.37019	0.906971	0.746013	417	486	903	246
KIFBP	Q96EK5	KIF-binding protein OS=Homo sapiens OX=9606 GN=KIFBP PE=1 SV=1	ANVPWAEVCEK	1xAcetyl [N-Term]; 1xCarbamidomethyl [C9(100)]; 1xTMTpro [K11(100)]	0.574785	0.627286	0.658688	1.08954	1.31074	1.2403	0.00612948	-0.109833	0.0162657	0.0867385	-0.812787	-1.07945	-0.999759	497	415	912	247
UPF1	Q92900	Regulator of nonsense transcripts 1 OS=Homo sapiens OX=9606 GN=UPF1 PE=1 SV=2	QGNGPVLVCAPSNIAVDQLTEK	1xTMTpro [N-Term]; 1xCarbamidomethyl [C9(100)]; 1xTMTpro [K22(100)]	0.000983886	0.00126885	0.000827273	0.00220148	0.00195685	0.00179608	0.00554125	-0.0614079	0.305549	-0.311537	-1.1005	-0.930562	-0.806884	543	371	914	248
SLC25A36	Q96CQ1	Solute carrier family 25 member 36 OS=Homo sapiens OX=9606 GN=SLC25A36 PE=1 SV=1	TCATTIAYPHEVVR	1xTMTpro [N-Term]; 1xCarbamidomethyl [C2(100)]	0.058958	0.0950598	0.103019	0.386595	0.326707	0.258085	0.0147561	-0.539254	0.149895	0.265898	-2.17381	-1.93099	-1.59083	11	907	918	249
INPP4A	Q96PE3	Inositol polyphosphate-4-phosphatase type I A OS=Homo sapiens OX=9606 GN=INPP4A PE=1 SV=1	VCELEELGELSPCWESLRR	1xTMTpro [N-Term]; 2xCarbamidomethyl [C2(100); C13(100)]	0.471739	0.630266	0.549952	1.01843	1.04649	0.92466	0.00192989	-0.223154	0.19482	-0.00183526	-0.887135	-0.926339	-0.747781	793	126	919	250
KPNA6	O60684	Importin subunit alpha-7 OS=Homo sapiens OX=9606 GN=KPNA6 PE=1 SV=1_x000D_ Importin subunit alpha-5 OS=Homo sapiens OX=9606 GN=KPNA1 PE=1 SV=3	EACWTISNITAGNR	1xTMTpro [N-Term]; 1xCarbamidomethyl [C3(100)]	0.061393	0.0670596	0.0872217	0.143766	0.144503	0.185279	0.0104566	-0.227747	-0.100376	0.278868	-0.999833	-1.0072	-1.36581	246	675	921	251
BCLAF1	Q9NYF8	Bcl-2-associated transcription factor 1 OS=Homo sapiens OX=9606 GN=BCLAF1 PE=1 SV=2	LRCDSADLR	1xTMTpro [N-Term]; 1xCarbamidomethyl [C3(100)]	0.00777846	0.00827579	0.0103128	0.00286016	0.00361854	0.00353708	0.0134248	-0.176215	-0.0868036	0.23066	1.6196	1.28029	1.31314	76	845	921	251
EIF2S3	P41091	Eukaryotic translation initiation factor 2 subunit 3 OS=Homo sapiens OX=9606 GN=EIF2S3 PE=1 SV=3	IVLTNPVCTEVGEK	1xTMTpro [N-Term]; 1xCarbamidomethyl [C8(100)]; 1xTMTpro [K14(100)]	0.00877274	0.010688	0.0150507	0.0213562	0.0238948	0.025641	0.00819163	-0.391015	-0.106119	0.387719	-0.892543	-1.05458	-1.15634	378	544	922	253
PRDX2	P32119	Peroxiredoxin-2 OS=Homo sapiens OX=9606 GN=PRDX2 PE=1 SV=5	LGCEVLGVSVDSQFTHLAWINTPR	1xTMTpro [N-Term]; 1xCarbamidomethyl [C3(100)]	0.0395861	0.0425092	0.0500281	0.0899312	0.0965501	0.117059	0.0115321	-0.15386	-0.0510756	0.183888	-1.02997	-1.13243	-1.41031	186	737	923	254
MPHOSPH8	Q99549	M-phase phosphoprotein 8 OS=Homo sapiens OX=9606 GN=MPHOSPH8 PE=1 SV=2	LALLEPVFPIACHR	1xTMTpro [N-Term]; 1xCarbamidomethyl [C12(100)]	0.30913	0.355373	0.294683	0.758373	0.601413	0.654297	0.0089448	-0.0486327	0.152486	-0.117687	-1.24606	-0.911507	-1.0331	329	595	924	255
ATP2A2	P16615	Sarcoplasmic/endoplasmic reticulum calcium ATPase 2 OS=Homo sapiens OX=9606 GN=ATP2A2 PE=1 SV=1	VIMITGDNKGTAVAICR	1xTMTpro [N-Term]; 1xCarbamidomethyl [C16(100)]; 1xTMTpro [K9(100)]	0.0248408	0.0260492	0.0199185	0.0130495	0.00999784	0.010398	0.00986116	0.0737515	0.14228	-0.244852	0.854967	1.23927	1.18265	286	641	927	256
ANP32B	Q92688	Acidic leucine-rich nuclear phosphoprotein 32 family member B OS=Homo sapiens OX=9606 GN=ANP32B PE=1 SV=1	SLDLFNCEVTNLNDYRESVFK	1xAcetyl [N-Term]; 1xDeamidated [N6(100)]; 1xCarbamidomethyl [C7(100)]; 1xTMTpro [K21(100)]	0.00117704	0.00112189	0.000883005	0.00357747	0.00279195	0.00266815	0.0140103	0.150224	0.0809885	-0.264451	-1.75399	-1.39633	-1.33089	53	875	928	257
PCCB	P05166	Propionyl-CoA carboxylase beta chain, mitochondrial OS=Homo sapiens OX=9606 GN=PCCB PE=1 SV=3	ICCDLDVLASK	1xTMTpro [N-Term]; 2xCarbamidomethyl [C2(100); C3(100)]; 1xTMTpro [K11(100)]	0.480856	0.495134	0.683153	1.21463	1.04239	0.970569	0.00600614	-0.201798	-0.159584	0.304804	-1.13505	-0.914418	-0.811426	524	405	929	258
GFM1	Q96RP9	Elongation factor G, mitochondrial OS=Homo sapiens OX=9606 GN=GFM1 PE=1 SV=2	SCTEGKGEYTMEYSR	1xTMTpro [N-Term]; 1xCarbamidomethyl [C2(100)]; 1xTMTpro [K6(100)]	0.029624	0.0255632	0.0203165	0.00660259	0.01066	0.0106446	0.0139898	0.235181	0.0224837	-0.308932	1.93048	1.23938	1.24146	56	873	929	258
COQ3	Q9NZJ6	Ubiquinone biosynthesis O-methyltransferase, mitochondrial OS=Homo sapiens OX=9606 GN=COQ3 PE=1 SV=3	GETEELQANACTNPAVHEK	1xTMTpro [N-Term]; 1xCarbamidomethyl [C11(100)]; 1xTMTpro [K19(100)]	0.0124388	0.0126197	0.0160966	0.0233289	0.0247166	0.027963	0.0032889	-0.141261	-0.120435	0.23065	-0.766008	-0.849369	-1.02741	710	219	929	258
LMAN1	P49257	Protein ERGIC-53 OS=Homo sapiens OX=9606 GN=LMAN1 PE=1 SV=2	ITYYQNTLTVMINNGFTPDKNDYEFCAK	1xTMTpro [N-Term]; 1xCarbamidomethyl [C26(100)]; 2xTMTpro [K20(100); K28(100)]	0.0367561	0.0554327	0.0497238	0.0849516	0.10266	0.114086	0.00938421	-0.363986	0.228769	0.0719684	-0.844672	-1.11784	-1.27008	310	620	930	261
PSMA6	P60900	Proteasome subunit alpha type-6 OS=Homo sapiens OX=9606 GN=PSMA6 PE=1 SV=1	DCAVIVTQK	1xTMTpro [N-Term]; 1xCarbamidomethyl [C2(100)]; 1xTMTpro [K9(100)]	0.00421615	0.0040203	0.00467916	0.00783751	0.00718623	0.00777602	0.000326703	-0.0301554	-0.0987795	0.120169	-0.864314	-0.739153	-0.852951	905	25	930	261
SRPRA	P08240	Signal recognition particle receptor subunit alpha OS=Homo sapiens OX=9606 GN=SRPRA PE=1 SV=2	QRPYVVTFCGVNGVGK	1xTMTpro [N-Term]; 1xCarbamidomethyl [C9(100)]; 1xTMTpro [K16(100)]	0.0182269	0.0168546	0.0186395	0.0114234	0.00903259	0.00982214	0.00122173	0.0255495	-0.0873836	0.0578377	0.648528	0.987311	0.866413	848	83	931	263
FAF2	Q96CS3	FAS-associated factor 2 OS=Homo sapiens OX=9606 GN=FAF2 PE=1 SV=2	KLECLPPEPSPDDPESVK	1xCarbamidomethyl [C4(100)]; TMTpro [K]; 1xTMTpro [N-Term]	0.0073004	0.00701781	0.00975239	0.0172537	0.0141261	0.014628	0.00511574	-0.136262	-0.193216	0.281517	-1.1046	-0.816048	-0.866427	583	348	931	263
PGM1	P36871	Phosphoglucomutase-1 OS=Homo sapiens OX=9606 GN=PGM1 PE=1 SV=3	TIEEYAVCPDLK	1xTMTpro [N-Term]; 1xCarbamidomethyl [C8(100)]; 1xTMTpro [K12(100)]	0.00209513	0.00211813	0.00126478	0.00322239	0.00422225	0.00416035	0.00928783	0.198343	0.214095	-0.529814	-0.819432	-1.20931	-1.18801	318	615	933	265
RRAGB	Q5VZM2	Ras-related GTP-binding protein B OS=Homo sapiens OX=9606 GN=RRAGB PE=1 SV=1_x000D_ Ras-related GTP-binding protein A OS=Homo sapiens OX=9606 GN=RRAGA PE=1 SV=1	DMHYYQSCLEAILQNSPDAK	1xCarbamidomethyl [C8(100)]; 1xTMTpro [K20(100)]	0.136546	0.124314	0.125	0.215679	0.242412	0.242288	0.00243907	0.0862659	-0.0491225	-0.0411838	-0.745769	-0.914343	-0.913604	770	163	933	265
ARRB2	P32121	Beta-arrestin-2 OS=Homo sapiens OX=9606 GN=ARRB2 PE=1 SV=2	GMKDDDYDDQLC	1xTMTpro [N-Term]; 1xCarbamidomethyl [C12(100)]; 1xTMTpro [K3(100)]	0.620252	0.588741	0.577162	1.23642	1.06148	1.14325	0.00570995	0.0590314	-0.0161887	-0.0448474	-1.05427	-0.834184	-0.941249	549	389	938	267
STK11	Q15831	Serine/threonine-protein kinase STK11 OS=Homo sapiens OX=9606 GN=STK11 PE=1 SV=1	ISDLGVAEALHPFAADDTCR	1xTMTpro [N-Term]; 1xCarbamidomethyl [C19(100)]	2.82562	3.36437	4.23668	6.29864	7.15601	6.35834	0.00497733	-0.298675	-0.0469089	0.28569	-0.857796	-1.04191	-0.871406	598	340	938	267
SF3B5	Q9BWJ5	Splicing factor 3B subunit 5 OS=Homo sapiens OX=9606 GN=SF3B5 PE=1 SV=1	DSYCSYMGHFDLLNYFAIAENESK	1xTMTpro [N-Term]; 1xCarbamidomethyl [C4(100)]; 1xTMTpro [K24(100)]	0.0868009	0.0875134	0.0881999	0.154373	0.156564	0.167104	0.00273735	-0.0116514	0.000143018	0.0114161	-0.818988	-0.839324	-0.933312	754	190	944	269
ZWILCH	Q9H900	Protein zwilch homolog OS=Homo sapiens OX=9606 GN=ZWILCH PE=1 SV=2	LNCAAEDFYSR	1xTMTpro [N-Term]; 1xCarbamidomethyl [C3(100)]	6.16624	6.52913	4.85988	3.29916	3.04485	2.04485	0.0102615	0.0755229	0.158022	-0.267947	0.826769	0.942494	1.51687	281	664	945	270
ZC3HAV1	Q7Z2W4	Zinc finger CCCH-type antiviral protein 1 OS=Homo sapiens OX=9606 GN=ZC3HAV1 PE=1 SV=3	EHGLNPDVVQNIQDICNSK	1xTMTpro [N-Term]; 1xCarbamidomethyl [C16(100)]; 1xTMTpro [K19(100)]	0.0264569	0.0199037	0.0223935	0.0145054	0.00989631	0.00845565	0.0106267	0.207161	-0.203448	-0.0334026	0.659894	1.21152	1.4385	270	680	950	271
MED12	Q93074	Mediator of RNA polymerase II transcription subunit 12 OS=Homo sapiens OX=9606 GN=MED12 PE=1 SV=4	SLCEDSNDLQDPVLSSAQAQR	1xTMTpro [N-Term]; 1xCarbamidomethyl [C3(100)]	0.0407921	0.052646	0.0633611	0.0916036	0.107446	0.100554	0.00552979	-0.357594	0.0104398	0.277714	-0.80952	-1.03966	-0.944009	581	370	951	272
ECI2	O75521	Enoyl-CoA delta isomerase 2 OS=Homo sapiens OX=9606 GN=ECI2 PE=1 SV=4	WLSDECTNAVVNFLSRK	1xTMTpro [N-Term]; 1xCarbamidomethyl [C6(100)]; 1xTMTpro [K17(100)]	0.108796	0.111614	0.158031	0.250469	0.240682	0.263752	0.00781418	-0.213482	-0.176583	0.325099	-0.98953	-0.932022	-1.06408	431	525	956	273
PSMD12	O00232	26S proteasome non-ATPase regulatory subunit 12 OS=Homo sapiens OX=9606 GN=PSMD12 PE=1 SV=3	AIYDTPCIQAESEKWQQALK	1xTMTpro [N-Term]; 1xCarbamidomethyl [C7(100)]; 2xTMTpro [K14(100); K20(100)]	0.0207509	0.0246309	0.0266007	0.0392008	0.0451872	0.0461329	0.00258259	-0.209511	0.0377857	0.148781	-0.708202	-0.913231	-0.943114	781	176	957	274
METTL2B	Q6P1Q9	tRNA N(3)-methylcytidine methyltransferase METTL2B OS=Homo sapiens OX=9606 GN=METTL2B PE=1 SV=3_x000D_ tRNA N(3)-methylcytidine methyltransferase METTL2A OS=Homo sapiens OX=9606 GN=METTL2A PE=1 SV=5	CFAFVHDLCDEEK	1xTMTpro [N-Term]; 2xCarbamidomethyl [C1(100); C9(100)]; 1xTMTpro [K13(100)]	0.40554	0.46797	0.480726	1.1057	0.918481	0.88523	0.0106268	-0.154602	0.0519721	0.0907706	-1.29245	-1.0248	-0.971608	277	681	958	275
NDRG3	Q9UGV2	Protein NDRG3 OS=Homo sapiens OX=9606 GN=NDRG3 PE=1 SV=2	FALNHPELVEGLVLINVDPCAK	1xTMTpro [N-Term]; 1xCarbamidomethyl [C20(100)]; 1xTMTpro [K22(100)]	0.0751857	0.0618668	0.0741662	0.123752	0.119136	0.129852	0.00082683	0.0947548	-0.186538	0.075059	-0.813673	-0.758838	-0.883093	907	54	961	276
UBE2V1	Q13404	Ubiquitin-conjugating enzyme E2 variant 1 OS=Homo sapiens OX=9606 GN=UBE2V1 PE=1 SV=2	ENMKLPQPPEGQCYSN	1xTMTpro [N-Term]; 1xCarbamidomethyl [C13(100)]; 1xTMTpro [K4(100)]	0.0126496	0.0124458	0.0139215	0.00714692	0.00713497	0.00680737	0.00407363	-0.0400417	-0.0634809	0.098178	0.863742	0.866156	0.933966	686	276	962	277
ILKAP	Q9H0C8	Integrin-linked kinase-associated serine/threonine phosphatase 2C OS=Homo sapiens OX=9606 GN=ILKAP PE=1 SV=1	KGEREEMQDAHVILNDITEECRPPSSLITR	1xTMTpro [N-Term]; 1xCarbamidomethyl [C21(100)]; 1xTMTpro [K1(100)]	0.00537609	0.00477318	0.00468011	0.0031533	0.00278107	0.00234167	0.0024636	0.121134	-0.0504727	-0.0788826	0.648562	0.829783	1.07789	797	165	962	277
CCT6A	P40227	T-complex protein 1 subunit zeta OS=Homo sapiens OX=9606 GN=CCT6A PE=1 SV=3	QLLHSCTVIATNILLVDEIMR	1xTMTpro [N-Term]; 1xCarbamidomethyl [C6(100)]	0.015861	0.0167584	0.0195093	0.0283478	0.0318632	0.0331267	0.002056	-0.131634	-0.0522305	0.167048	-0.706125	-0.874777	-0.930883	833	138	971	279
RAP1GDS1	P52306	Rap1 GTPase-GDP dissociation stimulator 1 OS=Homo sapiens OX=9606 GN=RAP1GDS1 PE=1 SV=3	NDANCIHMVDNGIVEK	1xTMTpro [N-Term]; 1xCarbamidomethyl [C5(100)]; 1xTMTpro [K16(100)]	0.0645782	0.0491938	0.0442311	0.0231552	0.0130663	0.0164301	0.0154801	0.294129	-0.0984423	-0.251857	1.18558	2.01106	1.68058	35	940	975	280
MOB4	Q9Y3A3	MOB-like protein phocein OS=Homo sapiens OX=9606 GN=MOB4 PE=1 SV=1	QIFDEYENETFLCHR	1xTMTpro [N-Term]; 1xCarbamidomethyl [C13(100)]	0.150964	0.16295	0.188981	0.332865	0.318999	0.402896	0.00988172	-0.151093	-0.0408644	0.172948	-0.989642	-0.928258	-1.26511	331	645	976	281
MGST1	P10620	Microsomal glutathione S-transferase 1 OS=Homo sapiens OX=9606 GN=MGST1 PE=1 SV=1	VFANPEDCVAFGK	1xTMTpro [N-Term]; 1xCarbamidomethyl [C8(100)]; 1xTMTpro [K13(100)]	67.8388	62.0529	53.8825	34.1704	27.3694	32.8106	0.00734395	0.147211	0.0185979	-0.185082	0.842154	1.16233	0.900739	488	491	979	282
BUB3	O43684	Mitotic checkpoint protein BUB3 OS=Homo sapiens OX=9606 GN=BUB3 PE=1 SV=1	YQHTGAVLDCAFYDPTHAWSGGLDHQLK	1xTMTpro [N-Term]; 1xCarbamidomethyl [C10(100)]; 1xTMTpro [K28(100)]	0.00717157	0.00734171	0.00723686	0.0130152	0.0142909	0.0150289	0.00695262	-0.0157009	0.0181251	-0.002626	-0.844137	-0.979035	-1.05168	512	474	986	283
AGK	Q53H12	Acylglycerol kinase, mitochondrial OS=Homo sapiens OX=9606 GN=AGK PE=1 SV=2	NNQLDPTSKEDFLNICIEPDTISK	1xCarbamidomethyl [C16(100)]; 2xTMTpro [K9(100); K24(100)]	0.151725	0.114633	0.124647	0.0669725	0.0583103	0.0502945	0.0123641	0.219234	-0.1852	-0.0643778	0.96058	1.1604	1.37375	207	779	986	283
PPP4R2	Q9NY27	Serine/threonine-protein phosphatase 4 regulatory subunit 2 OS=Homo sapiens OX=9606 GN=PPP4R2 PE=1 SV=3	DLLHSEGSENEGPVSSSSSDCRETEELVGSNSSK	1xTMTpro [N-Term]; 1xCarbamidomethyl [C21(100)]; 1xTMTpro [K34(100)]	0.0799754	0.073049	0.0659786	0.040421	0.0345255	0.0456489	0.00371187	0.13164	0.000948005	-0.145917	0.852812	1.08025	0.677336	740	246	986	283
PRPS2	P11908	Ribose-phosphate pyrophosphokinase 2 OS=Homo sapiens OX=9606 GN=PRPS2 PE=1 SV=2_x000D_ Ribose-phosphate pyrophosphokinase 1 OS=Homo sapiens OX=9606 GN=PRPS1 PE=1 SV=2	VAILVDDMADTCGTICHAADK	1xTMTpro [N-Term]; 2xCarbamidomethyl [C12(100); C16(100)]; 1xTMTpro [K21(100)]	0.00587037	0.00498417	0.00497601	0.0019002	0.00275855	0.00332605	0.00888528	0.153774	-0.0823225	-0.084688	1.47353	0.935765	0.665867	394	593	987	286
SART3	Q15020	Squamous cell carcinoma antigen recognized by T-cells 3 OS=Homo sapiens OX=9606 GN=SART3 PE=1 SV=1	LRPLFEACGEVVQIRPIFSNR	1xTMTpro [N-Term]; 1xCarbamidomethyl [C8(100)]	0.0337277	0.0384038	0.0429274	0.0713783	0.0686669	0.0707811	0.00386571	-0.185403	0.00190918	0.162562	-0.896147	-0.840278	-0.884026	733	261	994	287
THOC1	Q96FV9	THO complex subunit 1 OS=Homo sapiens OX=9606 GN=THOC1 PE=1 SV=1	NPVQCYEK	1xCarbamidomethyl [C5(100)]; 1xTMTpro [K8(100)]	0.030579	0.0401641	0.0415855	0.074747	0.07126	0.0613814	0.00417232	-0.292152	0.101217	0.15139	-0.997325	-0.928402	-0.71311	712	282	994	287
RPA1	P27694	Replication protein A 70 kDa DNA-binding subunit OS=Homo sapiens OX=9606 GN=RPA1 PE=1 SV=2	NDYEMTFNNETSVMPCEDDHHLPTVQFDFTGIDDLENK	1xCarbamidomethyl [C16(100)]; 1xTMTpro [K38(100)]; 1xTMTpro [N-Term]	0.000670035	0.000984491	0.00103479	0.0028585	0.00207379	0.0021612	0.0149167	-0.419968	0.135174	0.20706	-1.67298	-1.21	-1.26956	83	913	996	289
ETNK1	Q9HBU6	Ethanolamine kinase 1 OS=Homo sapiens OX=9606 GN=ETNK1 PE=1 SV=1	VLQAHGCAPQLYCTFNNGLCYEFIQGEALDPK	1xTMTpro [N-Term]; 3xCarbamidomethyl [C7(100); C13(100); C20(100)]; 1xTMTpro [K32(100)]	0.193011	0.19218	0.213886	0.359386	0.41346	0.440572	0.00876054	-0.0490972	-0.0553197	0.0990634	-0.847757	-1.04997	-1.1416	413	587	1000	290
IMP3	Q9NV31	U3 small nucleolar ribonucleoprotein protein IMP3 OS=Homo sapiens OX=9606 GN=IMP3 PE=1 SV=1	GSLELCDFVTASSFCR	1xTMTpro [N-Term]; 2xCarbamidomethyl [C6(100); C15(100)]	0.221523	0.204875	0.298524	0.508225	0.533274	0.689402	0.0136306	-0.125406	-0.23812	0.304984	-1.0726	-1.14201	-1.51248	145	856	1001	291
GNB1	P62873	Guanine nucleotide-binding protein G(I)/G(S)/G(T) subunit beta-1 OS=Homo sapiens OX=9606 GN=GNB1 PE=1 SV=3	ADQELMTYSHDNIICGITSVSFSK	1xTMTpro [N-Term]; 1xCarbamidomethyl [C15(100)]; 1xTMTpro [K24(100)]	0.0967717	0.109956	0.140708	0.248106	0.255097	0.33266	0.0137512	-0.259123	-0.0748578	0.280919	-1.09918	-1.13926	-1.52227	140	862	1002	292
HDGF	P51858	Hepatoma-derived growth factor OS=Homo sapiens OX=9606 GN=HDGF PE=1 SV=1	SCVEEPEPEPEAAEGDGDKK	1xTMTpro [N-Term]; 1xCarbamidomethyl [C2(100)]; 2xTMTpro [K19(100); K20(100)]	0.0029192	0.00264202	0.00222946	0.00131482	0.00108811	0.00113839	0.0123002	0.168788	0.0248533	-0.220093	0.981924	1.25497	1.18979	229	775	1004	293
MBNL2	Q5VZF2	Muscleblind-like protein 2 OS=Homo sapiens OX=9606 GN=MBNL2 PE=1 SV=2_x000D_ Muscleblind-like protein 1 OS=Homo sapiens OX=9606 GN=MBNL1 PE=1 SV=2	SCQVENGR	1xTMTpro [N-Term]; 1xCarbamidomethyl [C2(100)]	1.28492	1.11255	1.10418	0.701684	0.590689	0.634162	0.00386341	0.138608	-0.0692034	-0.0800985	0.734174	0.982599	0.880145	748	260	1008	294
RRBP1	Q9P2E9	Ribosome-binding protein 1 OS=Homo sapiens OX=9606 GN=RRBP1 PE=1 SV=5	QKLTAEFEEAQTSACR	1xTMTpro [N-Term]; 1xCarbamidomethyl [C15(100)]; 1xTMTpro [K2(100)]	0.0044249	0.00423422	0.00325387	0.00156958	0.0012748	0.00145015	0.0157517	0.156143	0.092595	-0.287344	1.33913	1.63923	1.4533	55	954	1009	295
CCAR1	Q8IX12	Cell division cycle and apoptosis regulator protein 1 OS=Homo sapiens OX=9606 GN=CCAR1 PE=1 SV=2	ESCFYR	1xTMTpro [N-Term]; 1xCarbamidomethyl [C3(100)]	0.0405237	0.0435566	0.0349822	0.0255819	0.0190511	0.0195736	0.00550616	0.0300815	0.134207	-0.182065	0.633562	1.05881	1.01977	644	369	1013	296
SRP9	P49458	Signal recognition particle 9 kDa protein OS=Homo sapiens OX=9606 GN=SRP9 PE=1 SV=2	VTDDLVCLVYKTDQAQDVK	1xTMTpro [N-Term]; 1xCarbamidomethyl [C7(100)]; 2xTMTpro [K11(100); K19(100)]	3.3471	2.86157	3.74546	6.67003	5.79838	7.47207	0.00858284	0.0125793	-0.213526	0.17481	-1.00736	-0.805315	-1.17117	435	580	1015	297
RPL37	P61927	60S ribosomal protein L37 OS=Homo sapiens OX=9606 GN=RPL37 PE=1 SV=2	CGYPAK	1xCarbamidomethyl [C1(100)]; 1xTMTpro [K6(100)]	0.00524588	0.00757197	0.0089164	0.0158763	0.0192526	0.0137791	0.012666	-0.465752	0.0637327	0.299526	-1.13187	-1.41005	-0.927476	213	802	1015	297
NECAP1	Q8NC96	Adaptin ear-binding coat-associated protein 1 OS=Homo sapiens OX=9606 GN=NECAP1 PE=1 SV=2	LCIGNITNK	1xTMTpro [N-Term]; 1xCarbamidomethyl [C2(100)]; 1xTMTpro [K9(100)]	0.222862	0.207687	0.178093	0.364332	0.471001	0.444333	0.0108264	0.135519	0.0337812	-0.188003	-0.844621	-1.2151	-1.13101	328	693	1021	299
LIAS	O43766	Lipoyl synthase, mitochondrial OS=Homo sapiens OX=9606 GN=LIAS PE=1 SV=3	EADVDCLTLGQYMQPTRR	1xTMTpro [N-Term]; 1xCarbamidomethyl [C6(100)]	0.110628	0.116044	0.177874	0.30115	0.24273	0.267667	0.00894828	-0.285625	-0.216668	0.399514	-1.15914	-0.848009	-0.989095	428	596	1024	300
RACK1	P63244	Receptor of activated protein C kinase 1 OS=Homo sapiens OX=9606 GN=RACK1 PE=1 SV=3	HLYTLDGGDIINALCFSPNRYWLCAATGPSIK	2xCarbamidomethyl [C15(100); C24(100)]; 1xTMTpro [K32(100)]	0.0490322	0.0503243	0.0751319	0.104847	0.117416	0.122021	0.00828506	-0.246367	-0.208842	0.369329	-0.850121	-1.01346	-1.06896	472	552	1024	300
PSMA4	P25789	Proteasome subunit alpha type-4 OS=Homo sapiens OX=9606 GN=PSMA4 PE=1 SV=1	YLLQYQEPIPCEQLVTALCDIK	2xCarbamidomethyl [C11(100); C19(100)]; 1xTMTpro [K22(100)]	0.00527815	0.00609344	0.00440002	0.0155891	0.0132249	0.0111474	0.0149848	0.00573576	0.212962	-0.256785	-1.56817	-1.33089	-1.08434	106	920	1026	302
PHF5A	Q7RTV0	PHD finger-like domain-containing protein 5A OS=Homo sapiens OX=9606 GN=PHF5A PE=1 SV=1	ECTIQEK	1xTMTpro [N-Term]; 1xCarbamidomethyl [C2(100)]; 1xTMTpro [K7(100)]	0.00225723	0.00165833	0.00295209	0.00489207	0.00410199	0.00488023	0.00924257	-0.0203009	-0.465121	0.366882	-1.09559	-0.841469	-1.09209	416	610	1026	302
SARS1	P49591	Serine--tRNA ligase, cytoplasmic OS=Homo sapiens OX=9606 GN=SARS1 PE=1 SV=3	MMDKVEFVHMLNATMCATTR	1xTMTpro [N-Term]; 1xCarbamidomethyl [C16(100)]; 1xTMTpro [K4(100)]	0.0138469	0.0161809	0.012195	0.0244688	0.0270512	0.0312731	0.00799053	-0.0234974	0.20123	-0.206767	-0.797887	-0.942634	-1.15186	496	533	1029	304
NT5C2	P49902	Cytosolic purine 5'-nucleotidase OS=Homo sapiens OX=9606 GN=NT5C2 PE=1 SV=1	VDAYGNLLVCAHGFNFIRGPETR	1xTMTpro [N-Term]; 1xCarbamidomethyl [C10(100)]	0.221019	0.188688	0.301574	0.571865	0.519475	0.737455	0.0152554	-0.101289	-0.329453	0.347056	-1.27022	-1.1316	-1.6371	99	932	1031	305
HSP90AA1	P07900	Heat shock protein HSP 90-alpha OS=Homo sapiens OX=9606 GN=HSP90AA1 PE=1 SV=5	KCLELFTELAEDK	1xTMTpro [N-Term]; 1xCarbamidomethyl [C2(100)]; 2xTMTpro [K1(100); K13(100)]	0.00164787	0.00125363	0.00162471	0.00295655	0.00266467	0.00344581	0.00897769	0.12726	-0.26723	0.106842	-0.970574	-0.820618	-1.1915	436	597	1033	306
MIB1	Q86YT6	E3 ubiquitin-protein ligase MIB1 OS=Homo sapiens OX=9606 GN=MIB1 PE=1 SV=1	IEECVVCSDKK	1xTMTpro [N-Term]; 2xCarbamidomethyl [C4(100); C7(100)]; 2xTMTpro [K10(100); K11(100)]	0.0548439	0.074916	0.0713434	0.10999	0.133145	0.122415	0.00391794	-0.289571	0.160371	0.0898777	-0.714395	-0.990019	-0.868806	771	266	1037	307
PHF5A	Q7RTV0	PHD finger-like domain-containing protein 5A OS=Homo sapiens OX=9606 GN=PHF5A PE=1 SV=1	CVICGGPGVSDAYYCK	3xCarbamidomethyl [C1(100); C4(100); C15(100)]; 1xTMTpro [K16(100)]	0.00505693	0.00625887	0.00473849	0.0152689	0.0195305	0.0140747	0.0164482	-0.0816627	0.225977	-0.175496	-1.5126	-1.86774	-1.39511	41	997	1038	308
GNL1	P36915	Guanine nucleotide-binding protein-like 1 OS=Homo sapiens OX=9606 GN=GNL1 PE=1 SV=2	HPEAEDPSAEHPWCAWDICEAWAEK	1xTMTpro [N-Term]; 2xCarbamidomethyl [C14(100); C19(100)]; 1xTMTpro [K25(100)]	0.296873	0.357987	0.300836	0.190262	0.164079	0.153603	0.00624033	-0.101743	0.168319	-0.0826137	0.743604	0.957201	1.05238	613	426	1039	309
OSBPL9	Q96SU4	Oxysterol-binding protein-related protein 9 OS=Homo sapiens OX=9606 GN=OSBPL9 PE=1 SV=2	LFHEDGECWVYDEPLLK	1xTMTpro [N-Term]; 1xCarbamidomethyl [C8(100)]; 1xTMTpro [K17(100)]	0.230663	0.193643	0.1855	0.124442	0.1015	0.0949217	0.00695968	0.182402	-0.0699914	-0.13197	0.707911	1.00191	1.09858	566	475	1041	310
GSTCD	Q8NEC7	Glutathione S-transferase C-terminal domain-containing protein OS=Homo sapiens OX=9606 GN=GSTCD PE=1 SV=2	LLTTSTEQHPNLCEVPGVEEQSDPLFIGGPRPTMAK	1xTMTpro [N-Term]; 1xDeamidated [Q21(100)]; 1xCarbamidomethyl [C13(100)]; 1xTMTpro [K36(100)]	0.302454	0.435214	0.553512	1.22439	0.939815	0.878462	0.014124	-0.508939	0.0160688	0.362959	-1.50834	-1.12672	-1.02932	164	880	1044	311
PWP2	Q15269	Periodic tryptophan protein 2 homolog OS=Homo sapiens OX=9606 GN=PWP2 PE=2 SV=2	TYFGPYDETTCIDWTDDSR	1xTMTpro [N-Term]; 1xCarbamidomethyl [C11(100)]	0.02264	0.0202357	0.0293393	0.0480895	0.041216	0.0441058	0.00499063	-0.0884631	-0.250434	0.2855	-0.998387	-0.775868	-0.873632	704	341	1045	312
CCAR1	Q8IX12	Cell division cycle and apoptosis regulator protein 1 OS=Homo sapiens OX=9606 GN=CCAR1 PE=1 SV=2	FSLDCPSCDMMELR	1xTMTpro [N-Term]; 2xCarbamidomethyl [C5(100); C8(100)]	0.0282425	0.0266074	0.032517	0.0139542	0.0154019	0.0169442	0.00668019	-0.0442552	-0.130296	0.159068	1.06143	0.919013	0.781333	606	451	1057	313
ANP32B	Q92688	Acidic leucine-rich nuclear phosphoprotein 32 family member B OS=Homo sapiens OX=9606 GN=ANP32B PE=1 SV=1	SLDLFNCEVTNLNDYRESVFK	1xTMTpro [N-Term]; 1xCarbamidomethyl [C7(100)]; 1xTMTpro [K21(100)]	0.0951665	0.076567	0.108078	0.301729	0.352842	0.44017	0.0174797	0.0290351	-0.284696	0.212576	-1.69376	-1.91953	-2.23857	7	1052	1059	314
CHORDC1	Q9UHD1	Cysteine and histidine-rich domain-containing protein 1 OS=Homo sapiens OX=9606 GN=CHORDC1 PE=1 SV=2	GWSCCK	1xTMTpro [N-Term]; 2xCarbamidomethyl [C4(100); C5(100)]; 1xTMTpro [K6(100)]	0.213786	0.276269	0.278128	0.4182	0.470091	0.46856	0.00230109	-0.260317	0.109585	0.119261	-0.707704	-0.876452	-0.871747	906	153	1059	314
HSP90AA1	P07900	Heat shock protein HSP 90-alpha OS=Homo sapiens OX=9606 GN=HSP90AA1 PE=1 SV=5	CLELFTELAEDK	1xCarbamidomethyl [C1(100)]; 1xTMTpro [K12(100)]; 1xTMTpro [N-Term]	0.000519393	0.000605586	0.00039077	0.00106315	0.000925563	0.000869451	0.0063215	0.0398312	0.261335	-0.370677	-1.07328	-0.873335	-0.783108	628	432	1060	316
DLAT	P10515	Dihydrolipoyllysine-residue acetyltransferase component of pyruvate dehydrogenase complex, mitochondrial OS=Homo sapiens OX=9606 GN=DLAT PE=1 SV=3	ASALACLKVPEANSSWMDTVIR	1xTMTpro [N-Term]; 1xCarbamidomethyl [C6(100)]; 1xTMTpro [K8(100)]	0.183214	0.180108	0.140847	0.095217	0.0754718	0.0738688	0.0113469	0.124585	0.0999154	-0.254813	0.819652	1.15493	1.18591	339	724	1063	317
GLO1	Q04760	Lactoylglutathione lyase OS=Homo sapiens OX=9606 GN=GLO1 PE=1 SV=4	AEPQPPSGGLTDEAALSCCSDADPSTK	1xAcetyl [N-Term]; 2xCarbamidomethyl [C18(100); C19(100)]; 1xTMTpro [K27(100)]	0.00662966	0.00907745	0.0102404	0.0143014	0.0176796	0.0179206	0.00738396	-0.383629	0.0697238	0.243641	-0.725524	-1.03145	-1.05099	567	496	1063	317
NT5C2	P49902	Cytosolic purine 5'-nucleotidase OS=Homo sapiens OX=9606 GN=NT5C2 PE=1 SV=1	YTSCETGFKDGDLFMSYR	1xCarbamidomethyl [C4(100)]; 1xTMTpro [K9(100)]	0.015083	0.0224677	0.0234309	0.0420733	0.0431687	0.0434482	0.0117914	-0.430489	0.144442	0.205001	-1.04949	-1.08658	-1.09588	311	753	1064	319
FBXO7	Q9Y3I1	F-box only protein 7 OS=Homo sapiens OX=9606 GN=FBXO7 PE=1 SV=1	SVLSLSAVCR	1xTMTpro [N-Term]; 1xCarbamidomethyl [C9(100)]	0.717036	0.713785	0.756888	1.8566	1.47054	1.84586	0.0150185	-0.0243416	-0.0308967	0.0536939	-1.3482	-1.01189	-1.33983	154	921	1075	320
CLUH	O75153	Clustered mitochondria protein homolog OS=Homo sapiens OX=9606 GN=CLUH PE=1 SV=2	IATPFQVYSWTAPQAEHAMDCVR	1xTMTpro [N-Term]; 1xCarbamidomethyl [C21(100)]	0.0258276	0.0234177	0.0351037	0.047865	0.0527325	0.0594907	0.0068105	-0.122495	-0.263809	0.320215	-0.767563	-0.907284	-1.08126	611	465	1076	321
RHOC	P08134	Rho-related GTP-binding protein RhoC OS=Homo sapiens OX=9606 GN=RHOC PE=1 SV=1_x000D_ Transforming protein RhoA OS=Homo sapiens OX=9606 GN=RHOA PE=1 SV=1	LVIVGDGACGK	1xTMTpro [N-Term]; 1xCarbamidomethyl [C9(100)]; 1xTMTpro [K11(100)]	1.12296	1.61133	1.88977	2.69722	3.60831	3.67273	0.0125841	-0.456885	0.0640527	0.294011	-0.807277	-1.22713	-1.25266	279	798	1077	322
TUBAL3	A6NHL2	Tubulin alpha chain-like 3 OS=Homo sapiens OX=9606 GN=TUBAL3 PE=1 SV=2_x000D_ Tubulin alpha-1A chain OS=Homo sapiens OX=9606 GN=TUBA1A PE=1 SV=1_x000D_ Tubulin alpha-1C chain OS=Homo sapiens OX=9606 GN=TUBA1C PE=1 SV=1_x000D_ Tubulin alpha-4A chain OS=Homo sapiens OX=9606 GN=TUBA4A PE=1 SV=1	YMACCLLYR	1xTMTpro [N-Term]; 1xOxidation [M2(100)]; 2xCarbamidomethyl [C4(100); C5(100)]	0.0454992	0.0439227	0.0294736	0.0776158	0.0827513	0.0806991	0.0104493	0.199181	0.148309	-0.427238	-0.969692	-1.06212	-1.02589	404	674	1078	323
ACADM	P11310	Medium-chain specific acyl-CoA dehydrogenase, mitochondrial OS=Homo sapiens OX=9606 GN=ACADM PE=1 SV=1	MTEEPLMCAYCVTEPGAGSDVAGIK	2xCarbamidomethyl [C8(100); C11(100)]; 1xTMTpro [K25(100)]	0.0032224	0.00255306	0.00450014	0.00674604	0.00994801	0.00846235	0.0156851	-0.0880521	-0.423963	0.393782	-0.977854	-1.53822	-1.30487	129	952	1081	324
TNPO1	Q92973	Transportin-1 OS=Homo sapiens OX=9606 GN=TNPO1 PE=1 SV=2	LCSLLDSEDYNTCEGAFGALQK	1xTMTpro [N-Term]; 2xCarbamidomethyl [C2(100); C13(100)]; 1xTMTpro [K22(100)]	0.00457761	0.00479055	0.00438802	0.00759536	0.0084585	0.00866179	0.00392609	-0.00245	0.0631465	-0.0634771	-0.728072	-0.883356	-0.91762	815	267	1082	325
DDX24	Q9GZR7	ATP-dependent RNA helicase DDX24 OS=Homo sapiens OX=9606 GN=DDX24 PE=1 SV=1	SLVFANSISCIK	1xTMTpro [N-Term]; 1xCarbamidomethyl [C10(100)]; 1xTMTpro [K12(100)]	0.0508419	0.0587668	0.0704976	0.100508	0.127477	0.128843	0.00925797	-0.239795	-0.0308138	0.23176	-0.743429	-1.08635	-1.10173	474	611	1085	326
CD9	P21926	CD9 antigen OS=Homo sapiens OX=9606 GN=CD9 PE=1 SV=4	AIHYALNCCGLAGGVEQFISDICPK	1xTMTpro [N-Term]; 3xCarbamidomethyl [C8(100); C9(100); C23(100)]; 1xTMTpro [K25(100)]	0.0674693	0.0928998	0.110609	0.294224	0.214151	0.213738	0.016787	-0.420912	0.0405333	0.292256	-1.7037	-1.24541	-1.24263	77	1018	1095	327
NUP188	Q5SRE5	Nucleoporin NUP188 OS=Homo sapiens OX=9606 GN=NUP188 PE=1 SV=1	TLQCLNAVR	1xTMTpro [N-Term]; 1xCarbamidomethyl [C4(100)]	0.228997	0.256771	0.311486	0.463534	0.608126	0.603314	0.0120938	-0.214749	-0.0495947	0.229091	-0.802596	-1.19429	-1.18283	334	765	1099	328
ENO3	P13929	Beta-enolase OS=Homo sapiens OX=9606 GN=ENO3 PE=1 SV=5_x000D_ Alpha-enolase OS=Homo sapiens OX=9606 GN=ENO1 PE=1 SV=2	VNQIGSVTESIQACK	1xTMTpro [N-Term]; 1xDeamidated [N2(99.9)]; 1xCarbamidomethyl [C14(100)]; 1xTMTpro [K15(100)]	0.330482	0.318362	0.46001	0.63425	0.741338	0.847458	0.0102314	-0.161464	-0.215368	0.315631	-0.779018	-1.0041	-1.19711	439	661	1100	329
SMAD4	Q13485	Mothers against decapentaplegic homolog 4 OS=Homo sapiens OX=9606 GN=SMAD4 PE=1 SV=1	CDSVCVNPYHYER	1xTMTpro [N-Term]; 2xCarbamidomethyl [C1(100); C5(100)]	0.242288	0.265711	0.237378	0.428643	0.425018	0.412461	0.000316821	-0.0362824	0.0968498	-0.0658237	-0.78677	-0.774519	-0.731252	1080	24	1104	330
GPN3	Q9UHW5	GPN-loop GTPase 3 OS=Homo sapiens OX=9606 GN=GPN3 PE=1 SV=2	EREDESSSMFDEYFQECQDE	1xTMTpro [N-Term]; 1xCarbamidomethyl [C17(100)]	2.06954	2.23812	2.28693	0.832665	1.27063	1.29978	0.00995116	-0.08701	0.0259675	0.0570909	1.40051	0.790776	0.758058	460	648	1108	331
ARHGAP26	Q9UNA1	Rho GTPase-activating protein 26 OS=Homo sapiens OX=9606 GN=ARHGAP26 PE=1 SV=1	GLPALEFSDCCLDSPHFR	1xTMTpro [N-Term]; 2xCarbamidomethyl [C10(100); C11(100)]	0.0336312	0.0389746	0.0347969	0.0602366	0.0665171	0.0587331	0.00147053	-0.0901959	0.122538	-0.0410368	-0.750643	-0.893728	-0.714175	1016	94	1110	332
PSMD6	Q15008	26S proteasome non-ATPase regulatory subunit 6 OS=Homo sapiens OX=9606 GN=PSMD6 PE=1 SV=1	DNNMAPYYEALCK	1xTMTpro [N-Term]; 1xOxidation [M4(100)]; 1xCarbamidomethyl [C12(100)]; 1xTMTpro [K13(100)]	0.016365	0.0157413	0.0173632	0.0275425	0.0277458	0.0283747	0.000206065	-0.0109616	-0.0670202	0.0744528	-0.740081	-0.750693	-0.783027	1099	14	1113	333
PARP14	Q460N5	Protein mono-ADP-ribosyltransferase PARP14 OS=Homo sapiens OX=9606 GN=PARP14 PE=1 SV=3	FVDDCTK	1xTMTpro [N-Term]; 1xCarbamidomethyl [C5(100)]; 1xTMTpro [K7(100)]	0.334444	0.329921	0.252753	0.75199	0.578728	0.60051	0.0124761	0.12962	0.109976	-0.274417	-1.29857	-0.920742	-0.974045	326	789	1115	334
PSMD14	O00487	26S proteasome non-ATPase regulatory subunit 14 OS=Homo sapiens OX=9606 GN=PSMD14 PE=1 SV=1	QTGRPEMVVGWYHSHPGFGCWLSGVDINTQQSFEALSER	1xTMTpro [N-Term]; 1xCarbamidomethyl [C20(100)]	0.0549787	0.0714777	0.0910402	0.128765	0.158569	0.1801	0.013114	-0.399085	-0.0204655	0.328545	-0.828712	-1.12908	-1.31277	289	829	1118	335
THSD4	Q6ZMP0	Thrombospondin type-1 domain-containing protein 4 OS=Homo sapiens OX=9606 GN=THSD4 PE=2 SV=2	QLGTTECSTTCGK	1xTMTpro [N-Term]; 2xCarbamidomethyl [C7(100); C11(100)]; 1xTMTpro [K13(100)]	3.93109	3.05155	3.04963	1.87604	1.68613	1.29745	0.0124769	0.233316	-0.132073	-0.132978	0.833921	0.987898	1.36594	330	790	1120	336
VAV2	P52735	Guanine nucleotide exchange factor VAV2 OS=Homo sapiens OX=9606 GN=VAV2 PE=1 SV=2	ECLEVIPPCK	1xTMTpro [N-Term]; 2xCarbamidomethyl [C2(100); C9(100)]; 1xTMTpro [K10(100)]	0.416451	0.454608	0.471086	0.830274	0.945446	0.784923	0.00802487	-0.103358	0.0231179	0.0744825	-0.89208	-1.07949	-0.811045	588	535	1123	337
STEEP1	Q9H5V9	STING ER exit protein OS=Homo sapiens OX=9606 GN=STEEP1 PE=1 SV=1	SVVCSDTR	1xTMTpro [N-Term]; 1xCarbamidomethyl [C4(100)]	0.0470296	0.0421887	0.0389146	0.0278545	0.0238289	0.0206046	0.00430632	0.138964	-0.017751	-0.134295	0.616694	0.841895	1.05164	834	290	1124	338
RAE1	P78406	mRNA export factor OS=Homo sapiens OX=9606 GN=RAE1 PE=1 SV=1	CWEVQDSGQTIPK	1xTMTpro [N-Term]; 1xCarbamidomethyl [C1(100)]; 1xTMTpro [K13(100)]	0.0162046	0.0169339	0.0145099	0.0084132	0.00974204	0.00892402	0.0032303	0.0289366	0.0924529	-0.130431	0.916739	0.705169	0.831699	911	215	1126	339
IDH3A	P50213	Isocitrate dehydrogenase [NAD] subunit alpha, mitochondrial OS=Homo sapiens OX=9606 GN=IDH3A PE=1 SV=1	EVAESCK	1xTMTpro [N-Term]; 1xCarbamidomethyl [C6(100)]; 1xTMTpro [K7(100)]	0.00959355	0.00971441	0.0092956	0.00604422	0.00520767	0.0056133	0.000736077	0.00890479	0.0269659	-0.0366125	0.657604	0.872522	0.764312	1077	50	1127	340
EIF2A	Q9BY44	Eukaryotic translation initiation factor 2A OS=Homo sapiens OX=9606 GN=EIF2A PE=1 SV=3	MQNWCPSWSEDETLCAR	1xTMTpro [N-Term]; 2xCarbamidomethyl [C5(100); C15(100)]	0.00471733	0.00490961	0.00757973	0.0129742	0.0106317	0.0105447	0.010308	-0.281963	-0.224324	0.402212	-1.17765	-0.89037	-0.878507	462	666	1128	341
SPTBN1	Q01082	Spectrin beta chain, non-erythrocytic 1 OS=Homo sapiens OX=9606 GN=SPTBN1 PE=1 SV=2	VAHMEFCYQELCQLAAERR	1xTMTpro [N-Term]; 2xCarbamidomethyl [C7(100); C12(100)]	0.00741457	0.00757505	0.00728707	0.0123023	0.0126259	0.0125668	3.48965e-06	-0.00213783	0.0287552	-0.0271615	-0.728359	-0.765818	-0.75905	1127	2	1129	342
SLC25A10	Q9UBX3	Mitochondrial dicarboxylate carrier OS=Homo sapiens OX=9606 GN=SLC25A10 PE=1 SV=2	GEYQGVFHCAVETAK	1xTMTpro [N-Term]; 1xCarbamidomethyl [C9(100)]; 1xTMTpro [K15(100)]	0.0554223	0.0566556	0.0451816	0.0345925	0.026334	0.0223138	0.00857202	0.0803532	0.112105	-0.214376	0.599654	0.993184	1.23218	553	576	1129	342
CSE1L	P55060	Exportin-2 OS=Homo sapiens OX=9606 GN=CSE1L PE=1 SV=3	NLFEDQNTLTSICEK	1xTMTpro [N-Term]; 1xCarbamidomethyl [C13(100)]; 1xTMTpro [K15(100)]	0.0253911	0.0298325	0.0370418	0.0605834	0.0585648	0.0562098	0.00808062	-0.276504	-0.0439428	0.268327	-0.978095	-0.929204	-0.869992	593	540	1133	344
ACTG1	P60712	SWISS-PROT:P60712 (Bos taurus) Actin, cytoplasmic 1_x000D_ Actin, cytoplasmic 2 OS=Homo sapiens OX=9606 GN=ACTG1 PE=1 SV=1	FRCPEALFQPSFLGMESCGIHETTFNSIMK	1xOxidation [M15(100)]; 2xCarbamidomethyl [C3(100); C18(100)]; 1xTMTpro [K30(100)]	0.00158756	0.00228233	0.00257048	0.0037979	0.00390052	0.004493	0.0077155	-0.435371	0.0883257	0.259858	-0.823022	-0.861487	-1.0655	615	519	1134	345
CCT7	Q99832	T-complex protein 1 subunit eta OS=Homo sapiens OX=9606 GN=CCT7 PE=1 SV=2	DMFCAGRVPEEDLK	1xCarbamidomethyl [C4(100)]; 1xTMTpro [K14(100)]	0.000184321	0.000236999	0.000239914	0.000492667	0.000419272	0.000382292	0.00959866	-0.257979	0.104684	0.122319	-1.16041	-0.927688	-0.794475	506	628	1134	345
TRAP1	Q12931	Heat shock protein 75 kDa, mitochondrial OS=Homo sapiens OX=9606 GN=TRAP1 PE=1 SV=3	NIYYLCAPNRHLAEHSPYYEAMK	1xTMTpro [N-Term]; 1xCarbamidomethyl [C6(100)]; 1xTMTpro [K23(100)]	0.0130981	0.0123692	0.0172835	0.0238702	0.0262374	0.0303038	0.00736209	-0.121632	-0.204235	0.278406	-0.74422	-0.88064	-1.08851	643	493	1136	347
ZBTB7B	O15156	Zinc finger and BTB domain-containing protein 7B OS=Homo sapiens OX=9606 GN=ZBTB7B PE=1 SV=2	SQMPQECPVCHK	1xTMTpro [N-Term]; 2xCarbamidomethyl [C7(100); C10(100)]; 1xTMTpro [K12(100)]	0.122638	0.132255	0.165606	0.287819	0.314158	0.237421	0.010667	-0.19274	-0.0838135	0.240616	-1.03802	-1.16435	-0.760306	453	686	1139	348
CYFIP1	Q7L576	Cytoplasmic FMR1-interacting protein 1 OS=Homo sapiens OX=9606 GN=CYFIP1 PE=1 SV=1	WTCTSSGSSPQYNICEQMIQIREDHMR	1xTMTpro [N-Term]; 2xCarbamidomethyl [C3(100); C15(100)]	0.0312073	0.0356311	0.0479624	0.069402	0.078237	0.0709065	0.00828465	-0.294215	-0.102962	0.325806	-0.858879	-1.03175	-0.88982	590	551	1141	349
OAT	P04181	Ornithine aminotransferase, mitochondrial OS=Homo sapiens OX=9606 GN=OAT PE=1 SV=1	VLPMNTGVEAGETACK	1xTMTpro [N-Term]; 1xCarbamidomethyl [C15(100)]	0.00218077	0.00277628	0.0028946	0.00612222	0.00596559	0.00461732	0.013224	-0.263197	0.0851209	0.14533	-1.22602	-1.18863	-0.819023	309	835	1144	350
DSTN	P60981	Destrin OS=Homo sapiens OX=9606 GN=DSTN PE=1 SV=3	HECQANGPEDLNRACIAEK	1xTMTpro [N-Term]; 2xCarbamidomethyl [C3(100); C15(100)]; 1xTMTpro [K19(100)]	0.0563827	0.0607326	0.0360769	0.0941775	0.113574	0.134609	0.0149783	0.142944	0.250163	-0.501233	-0.883074	-1.15325	-1.39839	226	918	1144	350
MCMBP	Q9BTE3	Mini-chromosome maintenance complex-binding protein OS=Homo sapiens OX=9606 GN=MCMBP PE=1 SV=2	QTFYCVPVPGESTWVK	1xCarbamidomethyl [C5(100)]; 1xTMTpro [K16(100)]	0.00227305	0.00273715	0.00252203	0.00496278	0.00456172	0.00410423	0.00505493	-0.143486	0.124561	0.0064706	-0.983034	-0.861462	-0.708995	800	344	1144	350
THOP1	P52888	Thimet oligopeptidase OS=Homo sapiens OX=9606 GN=THOP1 PE=1 SV=2	EENCAILK	1xTMTpro [N-Term]; 1xCarbamidomethyl [C4(100)]; 1xTMTpro [K8(100)]	0.00263766	0.00364235	0.00402215	0.00646336	0.00675645	0.00575632	0.00630304	-0.380655	0.0849583	0.228054	-0.912374	-0.976355	-0.745235	715	431	1146	353
RPS8	P62241	40S ribosomal protein S8 OS=Homo sapiens OX=9606 GN=RPS8 PE=1 SV=2	ALRLDVGNFSWGSECCTR	1xTMTpro [N-Term]; 2xCarbamidomethyl [C15(100); C16(100)]	0.0974033	0.0917471	0.103572	0.167947	0.168199	0.166076	0.00173038	-0.00252889	-0.088836	0.086064	-0.783435	-0.785598	-0.76727	1034	114	1148	354
SND1	Q7KZF4	Staphylococcal nuclease domain-containing protein 1 OS=Homo sapiens OX=9606 GN=SND1 PE=1 SV=1	ANNPEQNRLSECEEQAK	1xCarbamidomethyl [C12(100)]; 1xTMTpro [K17(100)]	0.0020615	0.00283971	0.00375509	0.00527035	0.00564691	0.00695618	0.012277	-0.485095	-0.0230447	0.38006	-0.869113	-0.968673	-1.26951	376	772	1148	354
RNMT	O43148	mRNA cap guanine-N7 methyltransferase OS=Homo sapiens OX=9606 GN=RNMT PE=1 SV=1	ESSSCGKDTPSK	1xTMTpro [N-Term]; 1xCarbamidomethyl [C5(100)]; 2xTMTpro [K7(100); K12(100)]	0.0516923	0.0529028	0.0483927	0.031601	0.0271489	0.0320844	0.0006274	0.0195664	0.0529614	-0.0755914	0.690412	0.909489	0.66851	1109	40	1149	356
RPP30	P78346	Ribonuclease P protein subunit p30 OS=Homo sapiens OX=9606 GN=RPP30 PE=1 SV=1	RYTISSALNLMQICK	1xTMTpro [N-Term]; 1xCarbamidomethyl [C14(100)]; 1xTMTpro [K15(100)]	0.0403487	0.0454705	0.0517277	0.0251398	0.0259003	0.0204282	0.00946831	-0.184368	-0.0119583	0.174048	0.866918	0.823919	1.16633	526	623	1149	356
PSMB1	P20618	Proteasome subunit beta type-1 OS=Homo sapiens OX=9606 GN=PSMB1 PE=1 SV=2	TVIGCSGFHGDCLTLTK	2xCarbamidomethyl [C5(100); C12(100)]; 1xTMTpro [K17(100)]	0.0087009	0.00995686	0.0108613	0.0200189	0.0207858	0.0164667	0.00948083	-0.177445	0.0170803	0.142509	-1.02468	-1.07891	-0.742873	534	624	1158	358
EFTUD2	Q15029	116 kDa U5 small nuclear ribonucleoprotein component OS=Homo sapiens OX=9606 GN=EFTUD2 PE=1 SV=1	EGPLCDELIRNVK	1xTMTpro [N-Term]; 1xCarbamidomethyl [C5(100)]; 1xTMTpro [K13(100)]	0.0038048	0.00449981	0.00628835	0.0081829	0.0100486	0.0101788	0.00977955	-0.354418	-0.112375	0.370444	-0.750374	-1.04669	-1.06526	522	636	1158	358
ALG5	Q9Y673	Dolichyl-phosphate beta-glucosyltransferase OS=Homo sapiens OX=9606 GN=ALG5 PE=1 SV=1	DTQCGFK	1xTMTpro [N-Term]; 1xCarbamidomethyl [C4(100)]; 1xTMTpro [K7(100)]	0.101188	0.111888	0.0773476	0.0441358	0.0515082	0.0312951	0.0164929	0.0638448	0.208858	-0.32377	1.13318	0.910326	1.62919	161	1003	1164	360
POR	P16435	NADPH--cytochrome P450 reductase OS=Homo sapiens OX=9606 GN=POR PE=1 SV=2	HILAILQDCPSLRPPIDHLCELLPR	1xTMTpro [N-Term]; 2xCarbamidomethyl [C9(100); C20(100)]	0.0106011	0.0114954	0.0150092	0.0221989	0.0290423	0.0308348	0.015054	-0.222464	-0.105627	0.279172	-0.843807	-1.23148	-1.31788	242	924	1166	361
WDR11	Q9BZH6	WD repeat-containing protein 11 OS=Homo sapiens OX=9606 GN=WDR11 PE=1 SV=1	LSNPLDICYDVLCENAYFQK	1xTMTpro [N-Term]; 2xCarbamidomethyl [C8(100); C13(100)]; 1xTMTpro [K20(100)]	0.159917	0.158473	0.225971	0.317001	0.328724	0.40206	0.00909748	-0.18228	-0.195365	0.316538	-0.804887	-0.857274	-1.14781	565	604	1169	362
EXOSC5	Q9NQT4	Exosome complex component RRP46 OS=Homo sapiens OX=9606 GN=EXOSC5 PE=1 SV=1	NTCEAVVLGTLHPR	1xTMTpro [N-Term]; 1xCarbamidomethyl [C3(100)]	0.0215838	0.0267213	0.0356299	0.0491562	0.056954	0.0560623	0.00961397	-0.374362	-0.0663196	0.348779	-0.813066	-1.02549	-1.00272	540	629	1169	362
PYCR1	P32322	Pyrroline-5-carboxylate reductase 1, mitochondrial OS=Homo sapiens OX=9606 GN=PYCR1 PE=1 SV=2	CMTNTPVVVR	1xTMTpro [N-Term]; 1xOxidation [M2(100)]; 1xCarbamidomethyl [C1(100)]	0.0106268	0.0104882	0.0136112	0.0188881	0.0201358	0.021585	0.00321561	-0.123353	-0.1423	0.233735	-0.706412	-0.798699	-0.898965	958	214	1172	364
MTA2	O94776	Metastasis-associated protein MTA2 OS=Homo sapiens OX=9606 GN=MTA2 PE=1 SV=1	CSVTLLNETDILSQYLEK	1xTMTpro [N-Term]; 1xCarbamidomethyl [C1(100)]; 1xTMTpro [K18(100)]	0.00861662	0.0086235	0.0124975	0.0174574	0.0173817	0.0209434	0.00783002	-0.202135	-0.200983	0.334315	-0.816506	-0.810242	-1.07916	649	526	1175	365
ENOPH1	Q9UHY7	Enolase-phosphatase E1 OS=Homo sapiens OX=9606 GN=ENOPH1 PE=1 SV=1	IADSIGCSTNNILFLTDVTR	1xTMTpro [N-Term]; 1xCarbamidomethyl [C7(100)]	0.0933537	0.089419	0.136152	0.185358	0.206327	0.247176	0.0114569	-0.187474	-0.2496	0.356965	-0.802061	-0.956681	-1.21728	443	732	1175	365
ACLY	P53396	ATP-citrate synthase OS=Homo sapiens OX=9606 GN=ACLY PE=1 SV=3	NFLIEPFVPHSQAEEFYVCIYATR	1xTMTpro [N-Term]; 1xCarbamidomethyl [C19(100)]	0.00746806	0.00953456	0.0115798	0.01639	0.0184647	0.0184422	0.00762521	-0.351359	0.00107407	0.281443	-0.782652	-0.954602	-0.952842	666	510	1176	367
SOS1	Q07889	Son of sevenless homolog 1 OS=Homo sapiens OX=9606 GN=SOS1 PE=1 SV=1	DIGQCCNEFIMEGTLTR	1xTMTpro [N-Term]; 2xCarbamidomethyl [C5(100); C6(100)]	0.156293	0.231041	0.158223	0.358603	0.361802	0.31845	0.00871452	-0.218511	0.345381	-0.200811	-0.979618	-0.992431	-0.808299	591	585	1176	367
NUB1	Q9Y5A7	NEDD8 ultimate buster 1 OS=Homo sapiens OX=9606 GN=NUB1 PE=1 SV=2	LEQLECLDDAEK	1xTMTpro [N-Term]; 1xCarbamidomethyl [C6(100)]; 1xTMTpro [K12(100)]	0.0274951	0.032638	0.0380936	0.0686074	0.0579473	0.0551608	0.00690266	-0.251976	-0.00459927	0.218394	-1.06721	-0.823589	-0.752491	709	471	1180	369
PSMA6	P60900	Proteasome subunit alpha type-6 OS=Homo sapiens OX=9606 GN=PSMA6 PE=1 SV=1	YGYEIPVDMLCK	1xTMTpro [N-Term]; 1xCarbamidomethyl [C11(100)]; 1xTMTpro [K12(100)]	0.0253445	0.0232077	0.0251662	0.0406312	0.040012	0.0426487	0.000110434	0.0446098	-0.0824595	0.0344265	-0.725523	-0.70337	-0.795437	1175	8	1183	370
WWP2	O00308	NEDD4-like E3 ubiquitin-protein ligase WWP2 OS=Homo sapiens OX=9606 GN=WWP2 PE=1 SV=2_x000D_ NEDD4-like E3 ubiquitin-protein ligase WWP1 OS=Homo sapiens OX=9606 GN=WWP1 PE=1 SV=1_x000D_ E3 ubiquitin-protein ligase Itchy homolog OS=Homo sapiens OX=9606 GN=ITCH PE=1 SV=2	LLQFVTGTCR	1xTMTpro [N-Term]; 1xCarbamidomethyl [C9(100)]	0.683728	0.699108	0.686495	0.413432	0.297925	0.254448	0.015491	-0.0127081	0.0193855	-0.00688044	0.73848	1.21118	1.43876	243	941	1184	371
MRPS35	P82673	28S ribosomal protein S35, mitochondrial OS=Homo sapiens OX=9606 GN=MRPS35 PE=1 SV=1	DFCTEWPAALDSDEK	1xCarbamidomethyl [C3(100)]; 1xTMTpro [K15(100)]; 1xTMTpro [N-Term]	0.364887	0.274839	0.301143	0.596168	0.581393	0.748862	0.0125401	0.21842	-0.190446	-0.0585834	-0.926688	-0.890482	-1.25567	395	792	1187	372
TXNRD1	Q16881	Thioredoxin reductase 1, cytoplasmic OS=Homo sapiens OX=9606 GN=TXNRD1 PE=1 SV=3	CDYENVPTTVFTPLEYGACGLSEEK	2xCarbamidomethyl [C1(100); C19(100)]; 1xTMTpro [K25(100)]	0.00886595	0.00891104	0.0139988	0.0215942	0.0250581	0.0317436	0.0177317	-0.256619	-0.2493	0.402338	-1.02768	-1.24231	-1.5835	122	1065	1187	372
MRPL54	Q6P161	39S ribosomal protein L54, mitochondrial OS=Homo sapiens OX=9606 GN=MRPL54 PE=1 SV=1	GAVTSEALKDPDVCTDPVQLTTYAMGVNIYK	1xTMTpro [N-Term]; 1xCarbamidomethyl [C14(100)]; 2xTMTpro [K9(100); K31(100)]	4.4946	4.95869	6.32212	12.9423	18.3633	18.9175	0.0198715	-0.226449	-0.0846848	0.265765	-1.29938	-1.80411	-1.84701	32	1155	1187	372
FHL2	Q14192	Four and a half LIM domains protein 2 OS=Homo sapiens OX=9606 GN=FHL2 PE=1 SV=3	DDFAYCLNCFCDLYAK	3xCarbamidomethyl [C6(100); C9(100); C11(100)]; 1xTMTpro [K16(100)]	0.0352499	0.0322833	0.0326884	0.0548935	0.0551054	0.0572395	6.60221e-05	0.0774577	-0.0493693	-0.0313795	-0.716477	-0.722033	-0.776852	1189	6	1195	375
MRPL16	Q9NX20	39S ribosomal protein L16, mitochondrial OS=Homo sapiens OX=9606 GN=MRPL16 PE=1 SV=1	LVVEMGGRCEFEEVQGFLDQVAHK	1xTMTpro [N-Term]; 1xCarbamidomethyl [C9(100)]; 1xTMTpro [K24(100)]	0.405257	0.374208	0.405742	0.247034	0.221349	0.241306	0.000404432	0.0367315	-0.0782632	0.038458	0.677395	0.83578	0.711242	1173	26	1199	376
GCLM	P48507	Glutamate--cysteine ligase regulatory subunit OS=Homo sapiens OX=9606 GN=GCLM PE=1 SV=1	EFPDVLECTVSHAVEK	1xTMTpro [N-Term]; 1xCarbamidomethyl [C8(100)]; 1xTMTpro [K16(100)]	0.0319064	0.0469625	0.0365448	0.0131013	0.0165079	0.0107917	0.0199452	-0.269932	0.287728	-0.0741139	1.55407	1.22062	1.83385	46	1159	1205	377
TUBA1A	Q71U36	Tubulin alpha-1A chain OS=Homo sapiens OX=9606 GN=TUBA1A PE=1 SV=1_x000D_ Tubulin alpha-8 chain OS=Homo sapiens OX=9606 GN=TUBA8 PE=1 SV=1_x000D_ Tubulin alpha-4A chain OS=Homo sapiens OX=9606 GN=TUBA4A PE=1 SV=1	AVCMLSNTTAIAEAWAR	1xTMTpro [N-Term]; 1xCarbamidomethyl [C3(100)]	0.100146	0.106486	0.120806	0.196652	0.226356	0.256967	0.0134804	-0.124155	-0.035597	0.146435	-0.849385	-1.05233	-1.23532	357	849	1206	378
ANAPC5	Q9UJX4	Anaphase-promoting complex subunit 5 OS=Homo sapiens OX=9606 GN=ANAPC5 PE=1 SV=2	CQVASAASYDQPK	1xTMTpro [N-Term]; 1xCarbamidomethyl [C1(100)]; 1xTMTpro [K13(100)]	0.113108	0.106181	0.145205	0.0622976	0.0548138	0.0435305	0.0169461	-0.103231	-0.194411	0.257161	0.963683	1.14832	1.48083	182	1024	1206	378
GNPAT	O15228	Dihydroxyacetone phosphate acyltransferase OS=Homo sapiens OX=9606 GN=GNPAT PE=1 SV=1	VCVNEEGIQK	1xTMTpro [N-Term]; 1xCarbamidomethyl [C2(100)]; 1xTMTpro [K10(100)]	7.04107	6.55027	5.05487	2.2144	2.4857	2.15027	0.0198223	0.179947	0.0757066	-0.298175	1.48893	1.3222	1.53133	64	1150	1214	380
PRKAR1A	P10644	cAMP-dependent protein kinase type I-alpha regulatory subunit OS=Homo sapiens OX=9606 GN=PRKAR1A PE=1 SV=1	SLRECELYVQK	1xTMTpro [N-Term]; 1xCarbamidomethyl [C5(100)]; 1xTMTpro [K11(100)]	0.102405	0.0893599	0.0779124	0.0446413	0.0392156	0.0495912	0.0129918	0.188016	-0.0085734	-0.206348	1.00982	1.19677	0.858118	400	823	1223	381
MEMO1	Q9Y316	Protein MEMO1 OS=Homo sapiens OX=9606 GN=MEMO1 PE=1 SV=1	AIIAPHAGYTYCGSCAAHAYK	1xTMTpro [N-Term]; 2xCarbamidomethyl [C12(100); C15(100)]; 1xTMTpro [K21(100)]	0.104728	0.102837	0.127245	0.180809	0.1885	0.21484	0.00381806	-0.091733	-0.118021	0.189229	-0.696091	-0.756194	-0.944889	971	256	1227	382
IPO5	O00410	Importin-5 OS=Homo sapiens OX=9606 GN=IPO5 PE=1 SV=4	MACGLGGK	1xTMTpro [N-Term]; 1xCarbamidomethyl [C3(100)]; 1xTMTpro [K8(100)]	0.139447	0.127478	0.15586	0.257119	0.312844	0.343583	0.015761	-0.0152413	-0.144716	0.145288	-0.867473	-1.15048	-1.2857	273	955	1228	383
RDX	P35241	Radixin OS=Homo sapiens OX=9606 GN=RDX PE=1 SV=1	EAILNDEIYCPPETAVLLASYAVQAK	1xTMTpro [N-Term]; 1xCarbamidomethyl [C10(100)]; 1xTMTpro [K26(100)]	0.00180804	0.0018524	0.00221192	0.00314121	0.00323235	0.00362089	0.00229222	-0.114548	-0.0795866	0.176323	-0.682342	-0.723605	-0.887364	1078	150	1228	383
MARF1	Q9Y4F3	Meiosis regulator and mRNA stability factor 1 OS=Homo sapiens OX=9606 GN=MARF1 PE=1 SV=6	NNLAGIASDFPSMCLESNLSSCK	2xCarbamidomethyl [C14(100); C22(100)]; 1xTMTpro [K23(100)]	0.0983212	0.142272	0.100001	0.227474	0.202755	0.200516	0.00809723	-0.207518	0.325558	-0.183073	-1.00261	-0.836644	-0.820628	690	541	1231	385
HAUS6	Q7Z4H7	HAUS augmin-like complex subunit 6 OS=Homo sapiens OX=9606 GN=HAUS6 PE=1 SV=2	QDCVTQK	1xTMTpro [N-Term]; 1xCarbamidomethyl [C3(100)]; 1xTMTpro [K7(100)]	0.0397134	0.0302652	0.0262582	0.0139902	0.00907546	0.00899929	0.0207389	0.308	-0.0839686	-0.288856	1.19721	1.82158	1.83374	37	1195	1232	386
PRPF8	Q6P2Q9	Pre-mRNA-processing-splicing factor 8 OS=Homo sapiens OX=9606 GN=PRPF8 PE=1 SV=2	TAQCFLR	1xTMTpro [N-Term]; 1xCarbamidomethyl [C4(100)]	0.00907503	0.00785495	0.0110199	0.0180915	0.0177631	0.0233799	0.0149388	-0.0379047	-0.246205	0.24223	-0.957432	-0.931001	-1.32739	319	915	1234	387
UBR2	Q8IWV8	E3 ubiquitin-protein ligase UBR2 OS=Homo sapiens OX=9606 GN=UBR2 PE=1 SV=1	GCFYSPPYLDDYGETDQGLRR	1xTMTpro [N-Term]; 1xCarbamidomethyl [C2(100)]	0.054361	0.0716584	0.0734741	0.107037	0.126267	0.114803	0.00399002	-0.290735	0.107828	0.143928	-0.686726	-0.925103	-0.787776	963	271	1234	387
EXOSC7	Q15024	Exosome complex component RRP42 OS=Homo sapiens OX=9606 GN=EXOSC7 PE=1 SV=3	LEKPNEGYLEFFVDCSASATPEFEGR	1xTMTpro [N-Term]; 1xCarbamidomethyl [C15(100)]; 1xTMTpro [K3(100)]	0.00484397	0.00499131	0.00501438	0.00316389	0.00255784	0.00284105	0.00396819	-0.0312051	0.0120233	0.0186751	0.645696	0.952471	0.800971	965	270	1235	389
RBBP7	Q16576	Histone-binding protein RBBP7 OS=Homo sapiens OX=9606 GN=RBBP7 PE=1 SV=1	IECEIKINHEGEVNR	1xTMTpro [N-Term]; 1xCarbamidomethyl [C3(100)]; 1xTMTpro [K6(100)]	0.00529939	0.00549672	0.00685415	0.00388639	0.00279544	0.00214819	0.0140223	-0.150828	-0.0980849	0.220323	0.598226	1.07358	1.45353	364	877	1241	390
MRTO4	Q9UKD2	mRNA turnover protein 4 homolog OS=Homo sapiens OX=9606 GN=MRTO4 PE=1 SV=2	RGVVTLLSDYEVCKEGDVLTPEQAR	1xTMTpro [N-Term]; 1xCarbamidomethyl [C13(100)]; 1xTMTpro [K14(100)]	0.0470449	0.0419776	0.0530556	0.0746001	0.0857844	0.0901916	0.00451219	-0.00961147	-0.17403	0.163855	-0.655528	-0.857065	-0.929344	929	313	1242	391
SNX9	Q9Y5X1	Sorting nexin-9 OS=Homo sapiens OX=9606 GN=SNX9 PE=1 SV=1	DLHFLMECNHEYK	1xTMTpro [N-Term]; 1xCarbamidomethyl [C8(100)]; 1xTMTpro [K13(100)]	0.0299512	0.0346568	0.030842	0.0167151	0.0210376	0.0186257	0.00259814	-0.0871688	0.123356	-0.0448863	0.928626	0.596809	0.772485	1069	179	1248	392
ATP6V1B2	P21281	V-type proton ATPase subunit B, brain isoform OS=Homo sapiens OX=9606 GN=ATP6V1B2 PE=1 SV=3	DHADVSNQLYACYAIGK	1xTMTpro [N-Term]; 1xCarbamidomethyl [C12(100)]; 1xTMTpro [K17(100)]	0.0401407	0.0311645	0.0301236	0.0204625	0.0133696	0.01584	0.0147479	0.247633	-0.117528	-0.166541	0.724449	1.33848	1.09386	343	906	1249	393
CCT3	P49368	T-complex protein 1 subunit gamma OS=Homo sapiens OX=9606 GN=CCT3 PE=1 SV=4	EILSEVERNLQDAMQVCR	1xTMTpro [N-Term]; 1xCarbamidomethyl [C17(100)]	0.0477026	0.0549091	0.0584924	0.0904852	0.0903736	0.0940869	0.0029834	-0.17089	0.0320863	0.12329	-0.752723	-0.750942	-0.809034	1052	200	1252	394
CDC37	Q16543	Hsp90 co-chaperone Cdc37 OS=Homo sapiens OX=9606 GN=CDC37 PE=1 SV=1	CFDVKDVQMLQDAISKMDPTDAK	1xCarbamidomethyl [C1(100)]; 3xTMTpro [K5(100); K16(100); K23(100)]	0.0144237	0.0136948	0.0198405	0.0300101	0.0338331	0.0421132	0.0165606	-0.148395	-0.223213	0.311609	-0.908605	-1.08159	-1.39743	244	1008	1252	394
NPEPPS	P55786	Puromycin-sensitive aminopeptidase OS=Homo sapiens OX=9606 GN=NPEPPS PE=1 SV=2	TIQQCCENILLNAAWLKR	2xCarbamidomethyl [C5(100); C6(100)]; 1xTMTpro [K17(100)]	0.012728	0.016892	0.0207866	0.0310535	0.0342964	0.0326864	0.0116695	-0.400645	0.00769284	0.307002	-0.886105	-1.02941	-0.960037	511	749	1260	396
CCT3	P49368	T-complex protein 1 subunit gamma OS=Homo sapiens OX=9606 GN=CCT3 PE=1 SV=4	KIGDEYFTFITDCK	1xTMTpro [N-Term]; 1xCarbamidomethyl [C13(100)]; 1xTMTpro [K1(100)]	0.00339238	0.00326559	0.00430951	0.00586113	0.00652159	0.00732686	0.00660707	-0.107902	-0.162853	0.237327	-0.68098	-0.835025	-1.003	823	445	1268	397
PAICS	P22234	Multifunctional protein ADE2 OS=Homo sapiens OX=9606 GN=PAICS PE=1 SV=3	KCGETAFIAPQCEMIPIEWVCR	1xTMTpro [N-Term]; 3xCarbamidomethyl [C2(100); C12(100); C21(100)]; 1xTMTpro [K1(100)]	0.00635968	0.00834484	0.00826377	0.0121522	0.0137908	0.0151151	0.00611289	-0.267655	0.124276	0.110191	-0.666531	-0.849024	-0.981312	855	414	1269	398
HDAC2	Q92769	Histone deacetylase 2 OS=Homo sapiens OX=9606 GN=HDAC2 PE=1 SV=2	VMEMYQPSAVVLQCGADSLSGDR	1xTMTpro [N-Term]; 1xCarbamidomethyl [C14(100)]	0.0125935	0.0128899	0.0175518	0.0263063	0.0273199	0.0232077	0.00616468	-0.187877	-0.154316	0.291067	-0.874858	-0.929398	-0.69405	852	418	1270	399
SCRN2	Q96FV2	Secernin-2 OS=Homo sapiens OX=9606 GN=SCRN2 PE=1 SV=3	DKESGICMDSGGFR	1xTMTpro [N-Term]; 1xCarbamidomethyl [C7(100)]; 1xTMTpro [K2(100)]	2.27095	2.62692	2.04779	1.5549	1.18581	0.949921	0.0112883	-0.0278499	0.182221	-0.177083	0.574325	0.965273	1.28527	554	717	1271	400
LARS1	Q9P2J5	Leucine--tRNA ligase, cytoplasmic OS=Homo sapiens OX=9606 GN=LARS1 PE=1 SV=2	DGQPCMDHDRQTGEGVGPQEYTLLK	1xTMTpro [N-Term]; 1xCarbamidomethyl [C5(100)]; 1xTMTpro [K25(100)]	0.0204477	0.0194528	0.0159511	0.00866697	0.00981034	0.011327	0.0100837	0.135305	0.0633432	-0.222985	1.10304	0.924263	0.716874	617	655	1272	401
GNAI3	P08754	Guanine nucleotide-binding protein G(i) subunit alpha-3 OS=Homo sapiens OX=9606 GN=GNAI3 PE=1 SV=3	IIHEDGYSEDECK	1xTMTpro [N-Term]; 1xCarbamidomethyl [C12(100)]; 1xTMTpro [K13(100)]	0.171741	0.160497	0.1762	0.0918839	0.113924	0.0828272	0.00604836	0.0191279	-0.0785674	0.0561059	0.883225	0.573044	1.03293	864	409	1273	402
PSMA6	P60900	Proteasome subunit alpha type-6 OS=Homo sapiens OX=9606 GN=PSMA6 PE=1 SV=1	CDPAGYYCGFK	1xTMTpro [N-Term]; 2xCarbamidomethyl [C1(100); C8(100)]; 1xTMTpro [K11(100)]	0.0518124	0.0474582	0.0584179	0.108364	0.0898514	0.117125	0.0131655	-0.0207451	-0.147387	0.152368	-1.04377	-0.773498	-1.15594	445	832	1277	403
CTNNA1	P35221	Catenin alpha-1 OS=Homo sapiens OX=9606 GN=CTNNA1 PE=1 SV=1	AAAGEFADDPCSSVKR	1xTMTpro [N-Term]; 1xCarbamidomethyl [C11(100)]; 1xTMTpro [K15(100)]	0.00742347	0.00718301	0.00587948	0.00435433	0.00338374	0.0034471	0.0085774	0.120493	0.0729873	-0.215913	0.649151	1.01298	0.986219	703	578	1281	404
PDLIM5	Q96HC4	PDZ and LIM domain protein 5 OS=Homo sapiens OX=9606 GN=PDLIM5 PE=1 SV=5	QPTVTSVCSETSQELAEGQRR	1xTMTpro [N-Term]; 1xCarbamidomethyl [C8(100)]	0.00753395	0.00570346	0.0059526	0.00245981	0.00248976	0.00258681	0.0206938	0.236086	-0.165484	-0.103801	1.37877	1.36132	1.30615	97	1187	1284	405
ZMYM1	Q5SVZ6	Zinc finger MYM-type protein 1 OS=Homo sapiens OX=9606 GN=ZMYM1 PE=1 SV=1	AVASQLGLLDEIKTEPDNAQEYCHR	1xTMTpro [N-Term]; 1xCarbamidomethyl [C23(100)]; 1xTMTpro [K13(100)]	1.06548	1.01649	0.846305	2.11563	1.96518	1.62667	0.0120903	0.126413	0.0585053	-0.205834	-1.116	-1.00958	-0.736835	521	764	1285	406
TRIM33	Q9UPN9	E3 ubiquitin-protein ligase TRIM33 OS=Homo sapiens OX=9606 GN=TRIM33 PE=1 SV=3	DIGKPEVEYDCDNLQHSK	1xTMTpro [N-Term]; 1xCarbamidomethyl [C11(100)]; 2xTMTpro [K4(100); K18(100)]	0.201022	0.125086	0.169567	0.0512474	0.0310569	0.0369506	0.0230759	0.282919	-0.401508	0.0374235	1.68888	2.41145	2.16076	4	1281	1285	406
NIPSNAP2	O75323	Protein NipSnap homolog 2 OS=Homo sapiens OX=9606 GN=NIPSNAP2 PE=1 SV=1	ICQEVLPK	1xTMTpro [N-Term]; 1xCarbamidomethyl [C2(100)]; 1xTMTpro [K8(100)]	0.292512	0.257791	0.344528	0.703052	0.679108	0.935278	0.0207904	-0.0281578	-0.210452	0.20797	-1.23698	-1.18699	-1.64874	94	1196	1290	408
UMPS	P11172	Uridine 5'-monophosphate synthase OS=Homo sapiens OX=9606 GN=UMPS PE=1 SV=1	CHEFLIFEDR	1xTMTpro [N-Term]; 1xCarbamidomethyl [C1(100)]	0.00558056	0.00721851	0.0072227	0.0123945	0.0162666	0.0129023	0.0152094	-0.258127	0.113167	0.114003	-0.893089	-1.2853	-0.951017	359	931	1290	408
RAP1B	P61224	Ras-related protein Rap-1b OS=Homo sapiens OX=9606 GN=RAP1B PE=1 SV=1_x000D_ Ras-related protein Rap-1b-like protein OS=Homo sapiens OX=9606 PE=2 SV=1_x000D_ Ras-related protein Rap-1A OS=Homo sapiens OX=9606 GN=RAP1A PE=1 SV=1	CDLEDERVVGK	1xTMTpro [N-Term]; 1xCarbamidomethyl [C1(100)]; 1xTMTpro [K11(100)]	0.246133	0.291881	0.355232	0.509548	0.550039	0.556789	0.00748377	-0.274658	-0.028715	0.254667	-0.775122	-0.885437	-0.903035	786	505	1291	410
CALCOCO2	Q13137	Calcium-binding and coiled-coil domain-containing protein 2 OS=Homo sapiens OX=9606 GN=CALCOCO2 PE=1 SV=1	RLSENEIICNALQR	1xTMTpro [N-Term]; 1xCarbamidomethyl [C9(100)]	0.520354	0.631587	0.511294	0.872827	0.971274	1.05937	0.00463747	-0.0914633	0.188022	-0.116804	-0.654738	-0.808921	-0.934176	969	322	1291	410
MTREX	P42285	Exosome RNA helicase MTR4 OS=Homo sapiens OX=9606 GN=MTREX PE=1 SV=3	EAIQCVDNNQSVLVSAHTSAGK	1xTMTpro [N-Term]; 1xCarbamidomethyl [C5(100)]; 1xTMTpro [K22(100)]	0.00555707	0.00519718	0.00660295	0.00382184	0.0029172	0.00273677	0.00926804	-0.0581754	-0.154771	0.190611	0.598233	0.987915	1.08003	682	612	1294	412
EEF1A2	Q05639	Elongation factor 1-alpha 2 OS=Homo sapiens OX=9606 GN=EEF1A2 PE=1 SV=1_x000D_ Elongation factor 1-alpha 1 OS=Homo sapiens OX=9606 GN=EEF1A1 PE=1 SV=1	NMITGTSQADCAVLIVAAGVGEFEAGISK	1xTMTpro [N-Term]; 1xCarbamidomethyl [C11(100)]; 1xTMTpro [K29(100)]	0.00578247	0.00583066	0.0063276	0.0104335	0.0116718	0.0129802	0.0125516	-0.0485181	-0.0365445	0.0814536	-0.802942	-0.964751	-1.11804	501	793	1294	412
RPL36	Q9Y3U8	60S ribosomal protein L36 OS=Homo sapiens OX=9606 GN=RPL36 PE=1 SV=3	EVCGFAPYER	1xTMTpro [N-Term]; 1xCarbamidomethyl [C3(100)]	0.232731	0.221213	0.185485	0.144116	0.111253	0.0974632	0.00857502	0.126838	0.0536164	-0.200516	0.564588	0.937973	1.12889	718	577	1295	414
TAB2	Q9NYJ8	TGF-beta-activated kinase 1 and MAP3K7-binding protein 2 OS=Homo sapiens OX=9606 GN=TAB2 PE=1 SV=1	TQDTEDDEGAQWNCTACTFLNHPALIR	1xTMTpro [N-Term]; 2xCarbamidomethyl [C14(100); C17(100)]	0.0744213	0.0580367	0.0580192	0.0333153	0.0267327	0.0294497	0.0167764	0.229131	-0.129618	-0.130053	0.930399	1.24798	1.10833	280	1017	1297	415
ENO3	P13929	Beta-enolase OS=Homo sapiens OX=9606 GN=ENO3 PE=1 SV=5_x000D_ Gamma-enolase OS=Homo sapiens OX=9606 GN=ENO2 PE=1 SV=3	ACNCLLLK	1xTMTpro [N-Term]; 2xCarbamidomethyl [C2(100); C4(100)]; 1xTMTpro [K8(100)]	0.78636	0.871078	1.32071	1.68237	2.19097	2.36019	0.015723	-0.336193	-0.188582	0.411864	-0.761036	-1.14211	-1.24945	345	953	1298	416
SPTAN1	Q13813	Spectrin alpha chain, non-erythrocytic 1 OS=Homo sapiens OX=9606 GN=SPTAN1 PE=1 SV=3	DRVNDVCTNGQDLIK	1xCarbamidomethyl [C7(100)]; 1xTMTpro [K15(100)]	0.00193844	0.00253488	0.00269599	0.00389705	0.0047814	0.00515847	0.0115325	-0.301975	0.0850455	0.173943	-0.705509	-1.00056	-1.11007	560	738	1298	416
CCT7	Q99832	T-complex protein 1 subunit eta OS=Homo sapiens OX=9606 GN=CCT7 PE=1 SV=2	INALTAASEAACLIVSVDETIK	1xTMTpro [N-Term]; 1xCarbamidomethyl [C12(100)]; 1xTMTpro [K22(100)]	0.00119666	0.0013679	0.00158953	0.00218179	0.00273418	0.00256241	0.00706852	-0.210556	-0.017606	0.199028	-0.655939	-0.98154	-0.887929	819	481	1300	418
PRMT1	Q99873	Protein arginine N-methyltransferase 1 OS=Homo sapiens OX=9606 GN=PRMT1 PE=1 SV=3	GQLCELSCSTDYR	1xTMTpro [N-Term]; 2xCarbamidomethyl [C4(100); C8(100)]	0.00253942	0.00254892	0.00314902	0.00759397	0.00842797	0.0058311	0.0214647	-0.112718	-0.107334	0.197682	-1.46764	-1.61797	-1.08655	79	1221	1300	418
TMED3	Q9Y3Q3	Transmembrane emp24 domain-containing protein 3 OS=Homo sapiens OX=9606 GN=TMED3 PE=1 SV=1	QCFHEEVEQGVK	1xTMTpro [N-Term]; 1xCarbamidomethyl [C2(100)]; 1xTMTpro [K12(100)]	0.281155	0.335948	0.268714	0.529714	0.710627	0.69641	0.0174151	-0.0706788	0.186191	-0.135976	-0.843167	-1.26705	-1.23789	252	1048	1300	418
ACTN1	P12814	Alpha-actinin-1 OS=Homo sapiens OX=9606 GN=ACTN1 PE=1 SV=2	MVSDINNAWGCLEQVEK	1xTMTpro [N-Term]; 1xOxidation [M1(100)]; 1xCarbamidomethyl [C11(100)]; 1xTMTpro [K17(100)]	0.00626005	0.00719928	0.00855067	0.0117782	0.0137807	0.0123627	0.00417001	-0.22895	-0.0272717	0.220912	-0.682927	-0.909447	-0.752792	1027	281	1308	421
UTP18	Q9Y5J1	U3 small nucleolar RNA-associated protein 18 homolog OS=Homo sapiens OX=9606 GN=UTP18 PE=1 SV=3	ACFSANGEEVLATSTHSK	1xTMTpro [N-Term]; 1xCarbamidomethyl [C2(100)]; 1xTMTpro [K18(100)]	0.0545221	0.0493369	0.0365481	0.0271685	0.0164994	0.0176862	0.0198319	0.220259	0.0760855	-0.356784	0.784646	1.50417	1.40396	156	1152	1308	421
MAK16	Q9BXY0	Protein MAK16 homolog OS=Homo sapiens OX=9606 GN=MAK16 PE=1 SV=2	NEYSLTGLCNR	1xTMTpro [N-Term]; 1xCarbamidomethyl [C9(100)]	0.045039	0.052991	0.0393953	0.0284821	0.0198685	0.0223481	0.0131428	-0.024439	0.210135	-0.21759	0.685559	1.20513	1.03546	479	831	1310	423
TUBB4A	P04350	Tubulin beta-4A chain OS=Homo sapiens OX=9606 GN=TUBB4A PE=1 SV=2_x000D_ Tubulin beta-8 chain OS=Homo sapiens OX=9606 GN=TUBB8 PE=1 SV=2_x000D_ Tubulin beta chain OS=Homo sapiens OX=9606 GN=TUBB PE=1 SV=2_x000D_ Tubulin beta-4B chain OS=Homo sapiens OX=9606 GN=TUBB4B PE=1 SV=1	EAESCDCLQGFQLTHSLGGGTGSGMGTLLISK	1xTMTpro [N-Term]; 1xDeamidated [Q9(100)]; 2xCarbamidomethyl [C5(100); C7(100)]; 1xTMTpro [K32(100)]	0.0137346	0.0155097	0.0219012	0.027843	0.0336599	0.0354005	0.0107971	-0.311829	-0.136474	0.361364	-0.707667	-0.981381	-1.05412	619	692	1311	424
ZFYVE16	Q7Z3T8	Zinc finger FYVE domain-containing protein 16 OS=Homo sapiens OX=9606 GN=ZFYVE16 PE=1 SV=3	QPTWVPDSEAPNCMNCQVK	1xTMTpro [N-Term]; 2xCarbamidomethyl [C13(100); C16(100)]; 1xTMTpro [K19(100)]	0.0498138	0.0584027	0.0413328	0.0856519	0.0867922	0.0932864	0.00659905	-0.00104018	0.228448	-0.270301	-0.780898	-0.799978	-0.90408	868	443	1311	424
ECD	O95905	Protein ecdysoneless homolog OS=Homo sapiens OX=9606 GN=ECD PE=1 SV=1	SYMAQMDQELAHTCISK	1xTMTpro [N-Term]; 1xCarbamidomethyl [C14(100)]; 1xTMTpro [K17(100)]	0.906217	0.845395	0.907544	1.39436	1.55276	1.4898	0.00193187	0.0319227	-0.0683086	0.0340336	-0.653597	-0.808828	-0.749115	1191	127	1318	426
STIP1	P31948	Stress-induced-phosphoprotein 1 OS=Homo sapiens OX=9606 GN=STIP1 PE=1 SV=1	NKGNECFQK	1xTMTpro [N-Term]; 1xCarbamidomethyl [C6(100)]; 2xTMTpro [K2(100); K9(100)]	0.0175069	0.0151951	0.0126781	0.00801403	0.00598139	0.00752508	0.0169958	0.210824	0.00651107	-0.254759	0.916498	1.33854	1.00732	293	1025	1318	426
CAND1	Q86VP6	Cullin-associated NEDD8-dissociated protein 1 OS=Homo sapiens OX=9606 GN=CAND1 PE=1 SV=2	EYQVETIVDTLCTNMLSDK	1xTMTpro [N-Term]; 1xCarbamidomethyl [C12(100)]; 1xTMTpro [K19(100)]	0.0069135	0.0077507	0.011065	0.0167694	0.0150823	0.0173402	0.0116013	-0.310953	-0.146043	0.367556	-0.967388	-0.814416	-1.01568	577	743	1320	428
TNFRSF10B	O14763	Tumor necrosis factor receptor superfamily member 10B OS=Homo sapiens OX=9606 GN=TNFRSF10B PE=1 SV=2	CTRCDSGEVELSPCTTTR	1xTMTpro [N-Term]; 3xCarbamidomethyl [C1(100); C4(100); C14(100)]	0.0587597	0.0892395	0.0798615	0.0263869	0.0373102	0.0248475	0.0221126	-0.370292	0.232565	0.0723826	1.5253	1.02555	1.61202	80	1241	1321	429
PDLIM7	Q9NR12	PDZ and LIM domain protein 7 OS=Homo sapiens OX=9606 GN=PDLIM7 PE=1 SV=1	YLVALGHAYHPEEFVCSQCGK	1xTMTpro [N-Term]; 2xCarbamidomethyl [C16(100); C19(100)]; 1xTMTpro [K21(100)]	0.105746	0.112275	0.134587	0.202985	0.194892	0.207912	0.0043384	-0.152503	-0.0660593	0.195434	-0.788269	-0.729577	-0.822872	1031	293	1324	430
FBXO3	Q9UK99	F-box only protein 3 OS=Homo sapiens OX=9606 GN=FBXO3 PE=1 SV=3	EGAREEDLDAVEAQIGCK	1xTMTpro [N-Term]; 1xCarbamidomethyl [C17(100)]; 1xTMTpro [K18(100)]	0.573217	0.557579	0.706968	1.01173	0.980224	1.10171	0.00277248	-0.0958351	-0.135742	0.206728	-0.723831	-0.678194	-0.846751	1134	193	1327	431
TJP1	Q07157	Tight junction protein ZO-1 OS=Homo sapiens OX=9606 GN=TJP1 PE=1 SV=3	LCPESR	1xTMTpro [N-Term]; 1xCarbamidomethyl [C2(100)]	0.00998288	0.0103482	0.0090465	0.021502	0.0226938	0.0174677	0.0164568	0.0277768	0.0796224	-0.114318	-1.13472	-1.21255	-0.834937	332	998	1330	432
PSMB5	P28074	Proteasome subunit beta type-5 OS=Homo sapiens OX=9606 GN=PSMB5 PE=1 SV=3	GMGLSMGTMICGWDKR	1xTMTpro [N-Term]; 1xCarbamidomethyl [C11(100)]; 1xTMTpro [K15(100)]	0.048863	0.0507407	0.0586733	0.0833912	0.085916	0.0917809	0.00108223	-0.110675	-0.0562732	0.153287	-0.660478	-0.703509	-0.798776	1258	73	1331	433
ANXA11	P50995	Annexin A11 OS=Homo sapiens OX=9606 GN=ANXA11 PE=1 SV=1	EAIKGVGTDEACLIEILASR	1xTMTpro [N-Term]; 1xCarbamidomethyl [C12(100)]; 1xTMTpro [K4(100)]	0.0225376	0.0227524	0.026859	0.0432055	0.0567938	0.0570433	0.0180225	-0.0936852	-0.0799981	0.15939	-0.845196	-1.23972	-1.24604	260	1075	1335	434
SMPD4	Q9NXE4	Sphingomyelin phosphodiesterase 4 OS=Homo sapiens OX=9606 GN=SMPD4 PE=1 SV=3	ASIQECILPDSPLYHNK	1xTMTpro [N-Term]; 1xCarbamidomethyl [C6(100)]; 1xTMTpro [K17(100)]	1.08444	0.93286	1.26906	1.97738	1.81486	1.92657	0.00542656	-0.0145835	-0.231796	0.212237	-0.852065	-0.728329	-0.814508	973	363	1336	435
SMCHD1	A6NHR9	Structural maintenance of chromosomes flexible hinge domain-containing protein 1 OS=Homo sapiens OX=9606 GN=SMCHD1 PE=1 SV=2	LIPYTSVEDFDWCTPPK	1xTMTpro [N-Term]; 1xCarbamidomethyl [C13(100)]; 1xTMTpro [K17(100)]	0.0207094	0.0175475	0.0278157	0.0382793	0.0383236	0.0455518	0.00964845	-0.0888059	-0.327823	0.33681	-0.797475	-0.799141	-1.04842	706	632	1338	436
XPO1	O14980	Exportin-1 OS=Homo sapiens OX=9606 GN=XPO1 PE=1 SV=1	QMSVPGIFNPHEIPEEMCD	1xTMTpro [N-Term]; 1xCarbamidomethyl [C18(100)]	0.0107233	0.0127293	0.013529	0.0208051	0.0259148	0.0274586	0.0146253	-0.201094	0.0463068	0.134209	-0.755092	-1.07193	-1.15541	437	903	1340	437
ERRFI1	Q9UJM3	ERBB receptor feedback inhibitor 1 OS=Homo sapiens OX=9606 GN=ERRFI1 PE=1 SV=1	FFREAEETNGGAQIQPLPADCGISSATEKPDSK	1xTMTpro [N-Term]; 1xCarbamidomethyl [C21(100)]; 2xTMTpro [K29(100); K33(100)]	6.80795	6.23321	4.91306	2.88512	2.4294	3.51116	0.0161162	0.185932	0.0586859	-0.284666	1.05266	1.30069	0.76934	365	976	1341	438
USP19	O94966	Ubiquitin carboxyl-terminal hydrolase 19 OS=Homo sapiens OX=9606 GN=USP19 PE=1 SV=2	LVCPVCAK	1xTMTpro [N-Term]; 2xCarbamidomethyl [C3(100); C6(100)]; 1xTMTpro [K8(100)]	0.0971692	0.0802648	0.123268	0.160064	0.194372	0.191253	0.00833642	-0.0447998	-0.320532	0.298425	-0.67528	-0.955448	-0.932114	789	554	1343	439
RPA1	P27694	Replication protein A 70 kDa DNA-binding subunit OS=Homo sapiens OX=9606 GN=RPA1 PE=1 SV=2	VIDQQNGLYRCEK	1xTMTpro [N-Term]; 1xCarbamidomethyl [C11(100)]; 1xTMTpro [K13(100)]	0.00877342	0.00763047	0.0109925	0.0147082	0.0167682	0.0168172	0.00619066	-0.0578139	-0.25918	0.267498	-0.687594	-0.876706	-0.880911	922	422	1344	440
GPD1L	Q8N335	Glycerol-3-phosphate dehydrogenase 1-like protein OS=Homo sapiens OX=9606 GN=GPD1L PE=1 SV=1	NIVAVGAGFCDGLR	1xTMTpro [N-Term]; 1xCarbamidomethyl [C10(100)]	0.256974	0.253932	0.350794	0.460372	0.517842	0.582384	0.00821274	-0.160601	-0.177783	0.288402	-0.680577	-0.850289	-1.01975	801	545	1346	441
PSMA6	P60900	Proteasome subunit alpha type-6 OS=Homo sapiens OX=9606 GN=PSMA6 PE=1 SV=1	YKYGYEIPVDMLCK	1xTMTpro [N-Term]; 1xCarbamidomethyl [C13(100)]; 2xTMTpro [K2(100); K14(100)]	0.031725	0.0228568	0.0356383	0.0508824	0.0555406	0.0672771	0.0123399	0.0771345	-0.395863	0.244942	-0.758682	-0.885057	-1.16163	569	778	1347	442
IARS1	P41252	Isoleucine--tRNA ligase, cytoplasmic OS=Homo sapiens OX=9606 GN=IARS1 PE=1 SV=2	FGWDCHGLPVEYEIDK	1xTMTpro [N-Term]; 1xCarbamidomethyl [C5(100)]; 1xTMTpro [K16(100)]	0.0116375	0.0108404	0.00818928	0.00463367	0.00364678	0.004217	0.0220117	0.187051	0.0846833	-0.319926	1.14151	1.48704	1.27744	115	1237	1352	443
PRDX4	Q13162	Peroxiredoxin-4 OS=Homo sapiens OX=9606 GN=PRDX4 PE=1 SV=1	SINTEVVACSVDSQFTHLAWINTPR	1xTMTpro [N-Term]; 1xCarbamidomethyl [C9(100)]	0.0552338	0.0611397	0.0797719	0.124245	0.180443	0.175042	0.0215713	-0.243338	-0.0967789	0.286991	-0.926228	-1.46458	-1.42074	130	1223	1353	444
ANKFY1	Q9P2R3	Rabankyrin-5 OS=Homo sapiens OX=9606 GN=ANKFY1 PE=1 SV=2	QGLTPFACAMTFK	1xTMTpro [N-Term]; 1xCarbamidomethyl [C8(100)]; 1xTMTpro [K13(100)]	0.984131	0.803782	1.23792	1.63641	1.82921	2.0265	0.00850142	-0.0354499	-0.327495	0.295551	-0.69816	-0.85885	-1.00662	785	570	1355	445
PSMA4	P25789	Proteasome subunit alpha type-4 OS=Homo sapiens OX=9606 GN=PSMA4 PE=1 SV=1	ATCIGNNSAAAVSMLK	1xTMTpro [N-Term]; 1xCarbamidomethyl [C3(100)]; 1xTMTpro [K16(100)]	0.326749	0.354966	0.46516	0.6165	0.720193	0.687141	0.00652464	-0.22649	-0.106992	0.283052	-0.689428	-0.91371	-0.845933	918	440	1358	446
PRDX2	P32119	Peroxiredoxin-2 OS=Homo sapiens OX=9606 GN=PRDX2 PE=1 SV=5	LGCEVLGVSVDSQFTHLAWINTPRK	1xTMTpro [N-Term]; 1xCarbamidomethyl [C3(100)]; 1xTMTpro [K25(100)]	0.0167527	0.016756	0.0230157	0.0328096	0.0421659	0.0465933	0.0179156	-0.169521	-0.169232	0.288709	-0.800204	-1.16216	-1.30621	290	1070	1360	447
TUBA1A	Q71U36	Tubulin alpha-1A chain OS=Homo sapiens OX=9606 GN=TUBA1A PE=1 SV=1_x000D_ Tubulin alpha-1C chain OS=Homo sapiens OX=9606 GN=TUBA1C PE=1 SV=1	LADQCTGLQGFLVFHSFGGGTGSGFTSLLMER	1xTMTpro [N-Term]; 1xCarbamidomethyl [C5(100)]	0.0273639	0.0282752	0.0343535	0.0493567	0.0555853	0.063724	0.0110589	-0.132569	-0.0853066	0.195613	-0.718404	-0.889861	-1.08699	661	703	1364	448
ILF3	Q12906	Interleukin enhancer-binding factor 3 OS=Homo sapiens OX=9606 GN=ILF3 PE=1 SV=3	RVLECLASGIVMPDGSGIYDPCEK	1xTMTpro [N-Term]; 2xCarbamidomethyl [C5(100); C22(100)]; 1xTMTpro [K24(100)]	0.0092234	0.0093776	0.0127177	0.0175387	0.0195491	0.0233782	0.0127755	-0.178692	-0.154772	0.284777	-0.74848	-0.90504	-1.1631	559	806	1365	449
ARHGEF18	Q6ZSZ5	Rho guanine nucleotide exchange factor 18 OS=Homo sapiens OX=9606 GN=ARHGEF18 PE=1 SV=4	VSECEK	1xTMTpro [N-Term]; 1xCarbamidomethyl [C4(100)]; 1xTMTpro [K6(100)]	0.129726	0.121657	0.113353	0.0732837	0.0795066	0.0683394	0.00188812	0.0935815	0.000926456	-0.101069	0.730325	0.612741	0.8311	1244	122	1366	450
NUP37	Q8NFH4	Nucleoporin Nup37 OS=Homo sapiens OX=9606 GN=NUP37 PE=1 SV=1	EGQEIASVSDDHTCR	1xTMTpro [N-Term]; 1xCarbamidomethyl [C14(100)]	0.0275583	0.025471	0.0336715	0.0515674	0.0468828	0.0598008	0.00923727	-0.0685955	-0.182227	0.220445	-0.835379	-0.697978	-1.04908	758	609	1367	451
PLEC	Q15149	Plectin OS=Homo sapiens OX=9606 GN=PLEC PE=1 SV=3	AFCGFEDPRTK	1xTMTpro [N-Term]; 1xCarbamidomethyl [C3(100)]; 1xTMTpro [K11(100)]	0.00563811	0.00555248	0.006225	0.00896418	0.00957754	0.0101378	0.0016	-0.0421331	-0.0642129	0.100729	-0.626826	-0.722311	-0.804327	1267	102	1369	452
HSPA4	P34932	Heat shock 70 kDa protein 4 OS=Homo sapiens OX=9606 GN=HSPA4 PE=1 SV=4	ELTSTCSPIISKPKPK	1xTMTpro [N-Term]; 1xCarbamidomethyl [C6(100)]; 3xTMTpro [K12(100); K14(100); K16(100)]	0.0652841	0.0661015	0.0514466	0.0349397	0.0276913	0.0319801	0.0137235	0.0992463	0.117198	-0.244411	0.802619	1.13805	0.93031	514	861	1375	453
FASN	P49327	Fatty acid synthase OS=Homo sapiens OX=9606 GN=FASN PE=1 SV=3	CVLLSNLSSTSHVPEVDPGSAELQK	1xTMTpro [N-Term]; 1xCarbamidomethyl [C1(100)]	0.000292521	0.00047088	0.000331554	0.000758321	0.000728191	0.00059046	0.0119862	-0.319297	0.367521	-0.138592	-1.05497	-0.99648	-0.694001	616	760	1376	454
COPS7B	Q9H9Q2	COP9 signalosome complex subunit 7b OS=Homo sapiens OX=9606 GN=COPS7B PE=1 SV=1	CIPYSVLLK	1xTMTpro [N-Term]; 1xCarbamidomethyl [C1(100)]; 1xTMTpro [K9(100)]	0.130468	0.122285	0.135817	0.0888227	0.0692804	0.0646448	0.00679092	0.0104856	-0.0829628	0.0684489	0.54421	0.902692	1.0026	917	460	1377	455
UNK	Q9C0B0	RING finger protein unkempt homolog OS=Homo sapiens OX=9606 GN=UNK PE=1 SV=2	TGICIHETDSK	1xTMTpro [N-Term]; 1xCarbamidomethyl [C4(100)]; 1xTMTpro [K11(100)]	0.0314274	0.0409809	0.0485648	0.0761086	0.0787493	0.0639387	0.00854557	-0.35963	0.0232996	0.26826	-0.916408	-0.965616	-0.665039	806	573	1379	456
SP100	P23497	Nuclear autoantigen Sp-100 OS=Homo sapiens OX=9606 GN=SP100 PE=1 SV=3	MFEDSQDSCR	1xTMTpro [N-Term]; 1xCarbamidomethyl [C9(100)]	0.0771116	0.0857772	0.0815556	0.0488131	0.0551347	0.0457231	0.00111678	-0.0795238	0.0741223	0.00131175	0.739203	0.56351	0.833547	1304	76	1380	457
EVPL	Q92817	Envoplakin OS=Homo sapiens OX=9606 GN=EVPL PE=1 SV=3	VTQECAEYR	1xTMTpro [N-Term]; 1xCarbamidomethyl [C5(100)]	0.0166319	0.0162754	0.0181353	0.0115599	0.00780927	0.00761539	0.0133371	-0.0327839	-0.0640455	0.0920583	0.557608	1.12348	1.15975	541	842	1383	458
PUS1	Q9Y606	tRNA pseudouridine synthase A OS=Homo sapiens OX=9606 GN=PUS1 PE=1 SV=3	TYCYLLPTFAFAHK	1xTMTpro [N-Term]; 1xCarbamidomethyl [C3(100)]; 1xTMTpro [K14(100)]	0.217996	0.195007	0.279231	0.40975	0.409382	0.438796	0.00954749	-0.0819953	-0.242773	0.275162	-0.828448	-0.827152	-0.927254	757	626	1383	458
GMPR	P36959	GMP reductase 1 OS=Homo sapiens OX=9606 GN=GMPR PE=1 SV=1	VGVGPGSVCTTR	1xTMTpro [N-Term]; 1xCarbamidomethyl [C9(100)]	1.39809	2.08095	2.17268	3.42298	4.86536	4.98202	0.0213618	-0.430273	0.143515	0.20575	-0.861525	-1.36882	-1.403	171	1214	1385	460
PPP1CA	P62136	Serine/threonine-protein phosphatase PP1-alpha catalytic subunit OS=Homo sapiens OX=9606 GN=PPP1CA PE=1 SV=1_x000D_ Serine/threonine-protein phosphatase PP1-gamma catalytic subunit OS=Homo sapiens OX=9606 GN=PPP1CC PE=1 SV=1_x000D_ Serine/threonine-protein phosphatase PP1-beta catalytic subunit OS=Homo sapiens OX=9606 GN=PPP1CB PE=1 SV=3	IYGFYDECK	1xTMTpro [N-Term]; 1xCarbamidomethyl [C8(100)]; 1xTMTpro [K9(100)]	0.0242792	0.0265745	0.0341817	0.0526479	0.0455436	0.0502053	0.00622619	-0.22338	-0.0930605	0.270124	-0.893275	-0.684147	-0.824739	961	425	1386	461
FASN	P49327	Fatty acid synthase OS=Homo sapiens OX=9606 GN=FASN PE=1 SV=3	TGGAYGEDLGADYNLSQVCDGK	1xAcetyl [N-Term]; 1xDeamidated [N14(100)]; 1xCarbamidomethyl [C19(100)]; 1xTMTpro [K22(100)]	0.000451224	0.000475849	0.000639135	0.000821207	0.00099972	0.000956275	0.00734648	-0.210397	-0.133739	0.29188	-0.653505	-0.937282	-0.873184	897	492	1389	462
MCCC2	Q9HCC0	Methylcrotonoyl-CoA carboxylase beta chain, mitochondrial OS=Homo sapiens OX=9606 GN=MCCC2 PE=1 SV=1	LPCIYLVDSGGAYLPR	1xTMTpro [N-Term]; 1xCarbamidomethyl [C3(100)]	0.662613	0.594897	0.80314	1.20939	1.35133	1.6392	0.0161491	-0.0518975	-0.207426	0.225586	-0.816137	-0.976241	-1.25486	412	978	1390	463
EED	O75530	Polycomb protein EED OS=Homo sapiens OX=9606 GN=EED PE=1 SV=2	EGDPLVFATVGSNRVTLYECHSQGEIR	1xTMTpro [N-Term]; 1xCarbamidomethyl [C20(100)]	0.0543619	0.0742577	0.0959213	0.154518	0.157503	0.122273	0.0133145	-0.461348	-0.0114034	0.357907	-1.04576	-1.07336	-0.708096	551	840	1391	464
	P60712	SWISS-PROT:P60712 (Bos taurus) Actin, cytoplasmic 1	DDDIAALVVDNGSGMCK	1xAcetyl [N-Term]; 1xOxidation [M15(100)]; 1xCarbamidomethyl [C16(100)]; 1xTMTpro [K17(100)]	0.00227111	0.00275312	0.00172013	0.00458802	0.00380349	0.00389758	0.00961863	0.0146771	0.292349	-0.386201	-1.02916	-0.758604	-0.79386	761	630	1391	464
NCBP2	P52298	Nuclear cap-binding protein subunit 2 OS=Homo sapiens OX=9606 GN=NCBP2 PE=1 SV=1	TACGFCFVEYYSR	1xTMTpro [N-Term]; 2xCarbamidomethyl [C3(100); C6(100)]	0.0410617	0.0377403	0.0508767	0.0703353	0.0849427	0.0937542	0.0128299	-0.0741132	-0.195801	0.235098	-0.702342	-0.974582	-1.11698	580	812	1392	466
FASN	P49327	Fatty acid synthase OS=Homo sapiens OX=9606 GN=FASN PE=1 SV=3	CPPGVVPACHNSK	1xTMTpro [N-Term]; 2xCarbamidomethyl [C1(100); C9(100)]; 1xTMTpro [K13(100)]	0.00288957	0.00312859	0.00390449	0.00570749	0.0060768	0.0058728	0.00799758	-0.194908	-0.0802508	0.239372	-0.787093	-0.877549	-0.828286	861	534	1395	467
PMPCB	O75439	Mitochondrial-processing peptidase subunit beta OS=Homo sapiens OX=9606 GN=PMPCB PE=1 SV=2	QMLCYNR	1xTMTpro [N-Term]; 1xCarbamidomethyl [C4(100)]	0.0413851	0.0422934	0.0514891	0.070701	0.0840155	0.0891121	0.00874493	-0.122604	-0.0912819	0.192552	-0.650016	-0.898941	-0.983907	812	586	1398	468
ANXA11	P50995	Annexin A11 OS=Homo sapiens OX=9606 GN=ANXA11 PE=1 SV=1	GFGTDEQAIIDCLGSR	1xTMTpro [N-Term]; 1xCarbamidomethyl [C12(100)]	0.00301933	0.00409956	0.0027731	0.00718349	0.00582088	0.00559126	0.0116679	-0.12707	0.314171	-0.249798	-1.12339	-0.819942	-0.761877	651	748	1399	469
PDK3	Q15120	[Pyruvate dehydrogenase (acetyl-transferring)] kinase isozyme 3, mitochondrial OS=Homo sapiens OX=9606 GN=PDK3 PE=1 SV=1	HIGSIDPTCNVADVVK	1xTMTpro [N-Term]; 1xCarbamidomethyl [C9(100)]; 1xTMTpro [K16(100)]	1.25612	1.44837	1.19876	2.0451	2.21244	2.14196	0.0015489	-0.0507408	0.15472	-0.118172	-0.652457	-0.765924	-0.719219	1301	99	1400	470
RO60	P10155	60 kDa SS-A/Ro ribonucleoprotein OS=Homo sapiens OX=9606 GN=RO60 PE=1 SV=2	MTANSVLEPGNSEVSLVCEK	1xTMTpro [N-Term]; 1xOxidation [M1(100)]; 1xCarbamidomethyl [C18(100)]; 1xTMTpro [K20(100)]	0.0185386	0.0191784	0.0220704	0.0307585	0.0344233	0.0326094	0.00112606	-0.104343	-0.0553982	0.147233	-0.626109	-0.788506	-0.710409	1323	78	1401	471
VDAC3	Q9Y277	Voltage-dependent anion-selective channel protein 3 OS=Homo sapiens OX=9606 GN=VDAC3 PE=1 SV=1	CNTPTYCDLGK	1xAcetyl [N-Term]; 2xCarbamidomethyl [C1(100); C7(100)]; 1xTMTpro [K11(100)]	0.0626556	0.0639575	0.0811572	0.125091	0.117174	0.120637	0.00670975	-0.144511	-0.114842	0.228764	-0.852953	-0.758627	-0.80064	950	452	1402	472
ADSL	P30566	Adenylosuccinate lyase OS=Homo sapiens OX=9606 GN=ADSL PE=1 SV=2	YASPEMCFVFSDRYK	1xTMTpro [N-Term]; 1xCarbamidomethyl [C7(100)]; 1xTMTpro [K15(100)]	0.134806	0.132303	0.144605	0.233586	0.287611	0.287462	0.0148782	-0.0257978	-0.0528322	0.0754379	-0.767273	-1.06744	-1.06669	491	912	1403	473
VCPIP1	Q96JH7	Deubiquitinating protein VCPIP1 OS=Homo sapiens OX=9606 GN=VCPIP1 PE=1 SV=2	YIKLEEDGGCVIGGDR	1xTMTpro [N-Term]; 1xCarbamidomethyl [C10(100)]; 1xTMTpro [K3(100)]	0.0414945	0.0386816	0.0331109	0.0254243	0.0176549	0.02127	0.00825239	0.135971	0.0346998	-0.18964	0.570738	1.09688	0.828127	857	546	1403	473
NCAPD2	Q15021	Condensin complex subunit 1 OS=Homo sapiens OX=9606 GN=NCAPD2 PE=1 SV=3	LAQQVCHAIANISDR	1xTMTpro [N-Term]; 1xCarbamidomethyl [C6(100)]	0.258218	0.305299	0.339868	0.646113	0.89142	0.954392	0.0244386	-0.221789	0.0198431	0.174597	-1.10141	-1.56573	-1.6642	65	1343	1408	475
NFAT5	O94916	Nuclear factor of activated T-cells 5 OS=Homo sapiens OX=9606 GN=NFAT5 PE=1 SV=1	TTGCNLDK	1xTMTpro [N-Term]; 1xCarbamidomethyl [C4(100)]; 1xTMTpro [K8(100)]	0.517855	0.447031	0.639938	0.897149	0.958075	0.990866	0.00785922	-0.0468319	-0.259005	0.258551	-0.745967	-0.840757	-0.88931	882	528	1410	476
DHX9	Q08211	ATP-dependent RNA helicase A OS=Homo sapiens OX=9606 GN=DHX9 PE=1 SV=4	KLAAQSCALSLVR	1xTMTpro [N-Term]; 1xCarbamidomethyl [C7(100)]; 1xTMTpro [K1(100)]	0.0257683	0.0285449	0.0225762	0.0131033	0.0160656	0.0135346	0.00952899	0.00777404	0.155413	-0.183022	0.967897	0.673845	0.921167	788	625	1413	477
MAPK8IP3	Q9UPT6	C-Jun-amino-terminal kinase-interacting protein 3 OS=Homo sapiens OX=9606 GN=MAPK8IP3 PE=1 SV=3	SNCSSRGDTPVLDK	1xTMTpro [N-Term]; 1xCarbamidomethyl [C3(100)]; 1xTMTpro [K14(100)]	0.234001	0.275072	0.220846	0.143574	0.158526	0.111531	0.00846453	-0.056258	0.177035	-0.139734	0.760976	0.61805	1.12533	846	568	1414	478
RPS27A	P62979	Ubiquitin-40S ribosomal protein S27a OS=Homo sapiens OX=9606 GN=RPS27A PE=1 SV=2	ECPSDECGAGVFMASHFDR	1xTMTpro [N-Term]; 2xCarbamidomethyl [C2(100); C7(100)]	0.059553	0.0920208	0.0700137	0.15195	0.229978	0.183743	0.0235611	-0.310668	0.317117	-0.0772042	-1.04069	-1.63858	-1.31478	105	1310	1415	479
CAPN1	P07384	Calpain-1 catalytic subunit OS=Homo sapiens OX=9606 GN=CAPN1 PE=1 SV=1	IRLDETDDPDDYGDRESGCSFVLALMQK	1xTMTpro [N-Term]; 1xOxidation [M26(100)]; 1xCarbamidomethyl [C19(100)]; 1xTMTpro [K28(100)]	0.000722027	0.000998958	0.000788308	0.0013818	0.00155807	0.00137877	0.00570722	-0.212194	0.256178	-0.0854867	-0.724235	-0.897445	-0.721062	1030	387	1417	480
CAPRIN1	Q14444	Caprin-1 OS=Homo sapiens OX=9606 GN=CAPRIN1 PE=1 SV=2	EKPVCGTTYK	1xTMTpro [N-Term]; 1xCarbamidomethyl [C5(100)]; 2xTMTpro [K2(100); K10(100)]	0.127424	0.104901	0.110412	0.0477218	0.0702032	0.0743168	0.010245	0.157496	-0.123108	-0.0492431	1.25942	0.702531	0.620378	759	663	1422	481
SMS	P52788	Spermine synthase OS=Homo sapiens OX=9606 GN=SMS PE=1 SV=2	MVTMVEIDQMVIDGCK	1xTMTpro [N-Term]; 1xCarbamidomethyl [C15(100)]; 1xTMTpro [K16(100)]	0.00553947	0.00832028	0.00641311	0.0112071	0.0147419	0.0122534	0.0124021	-0.286767	0.300116	-0.0754902	-0.729821	-1.12534	-0.858595	642	784	1426	482
UNC119B	A6NIH7	Protein unc-119 homolog B OS=Homo sapiens OX=9606 GN=UNC119B PE=1 SV=1	NTCEHIYEFPQLSEDVIR	1xTMTpro [N-Term]; 1xCarbamidomethyl [C3(100)]	0.620665	0.67951	0.67943	1.38997	1.11408	1.27852	0.0133512	-0.0883632	0.0423165	0.0421466	-1.0748	-0.755607	-0.954228	586	844	1430	483
VCP	P55072	Transitional endoplasmic reticulum ATPase OS=Homo sapiens OX=9606 GN=VCP PE=1 SV=4	EAVCIVLSDDTCSDEKIR	1xTMTpro [N-Term]; 2xCarbamidomethyl [C4(100); C12(100)]; 1xTMTpro [K16(100)]	0.000355562	0.000528944	0.000534191	0.000858124	0.000763663	0.000913095	0.00869117	-0.411431	0.161582	0.175824	-0.859654	-0.691404	-0.949233	850	582	1432	484
ZNF148	Q9UQR1	Zinc finger protein 148 OS=Homo sapiens OX=9606 GN=ZNF148 PE=1 SV=2	CGGIDEMQSSR	1xTMTpro [N-Term]; 1xCarbamidomethyl [C1(100)]	0.134974	0.0934597	0.152798	0.250897	0.235397	0.213782	0.0110132	0.0869807	-0.44329	0.265916	-0.981388	-0.889388	-0.750434	732	701	1433	485
STIM1	Q13586	Stromal interaction molecule 1 OS=Homo sapiens OX=9606 GN=STIM1 PE=1 SV=3	ATGTSSGANSEESTAAEFCR	1xTMTpro [N-Term]; 1xCarbamidomethyl [C19(100)]	0.0483899	0.0644637	0.0499073	0.0989819	0.0928313	0.0905371	0.00662237	-0.165014	0.248767	-0.120468	-0.867446	-0.774892	-0.738789	989	446	1435	486
HAUS4	Q9H6D7	HAUS augmin-like complex subunit 4 OS=Homo sapiens OX=9606 GN=HAUS4 PE=1 SV=1	LAEVLVGEQQQCQDAK	1xTMTpro [N-Term]; 1xCarbamidomethyl [C12(100)]	0.0769772	0.102654	0.110207	0.169834	0.187408	0.151234	0.00737884	-0.327778	0.0875048	0.189928	-0.813843	-0.9559	-0.646499	947	495	1442	487
LUC7L	Q9NQ29	Putative RNA-binding protein Luc7-like 1 OS=Homo sapiens OX=9606 GN=LUC7L PE=1 SV=1	SHLLDCCPHDILAGTR	1xTMTpro [N-Term]; 2xCarbamidomethyl [C6(100); C7(100)]	0.00819254	0.00912687	0.0118951	0.0154715	0.018619	0.0171787	0.00764196	-0.24934	-0.0935314	0.288646	-0.667886	-0.935049	-0.818899	940	511	1451	488
RETSAT	Q6NUM9	All-trans-retinol 13,14-reductase OS=Homo sapiens OX=9606 GN=RETSAT PE=1 SV=2	QQLGTVRPGLGMTSVFICLR	1xTMTpro [N-Term]; 1xCarbamidomethyl [C18(100)]	0.210443	0.221613	0.149028	0.107506	0.0664429	0.0812345	0.0231153	0.119647	0.194256	-0.378199	0.849364	1.5436	1.25362	168	1284	1452	489
DYNC1H1	Q14204	Cytoplasmic dynein 1 heavy chain 1 OS=Homo sapiens OX=9606 GN=DYNC1H1 PE=1 SV=5	EERGEAVDEGEIAENLPEQEILIQSVCETMVPK	1xCarbamidomethyl [C27(100)]; 1xTMTpro [K33(100)]	0.000132231	0.000170134	0.000165277	0.000277309	0.000249257	0.000247018	0.0030759	-0.237386	0.126229	0.0844483	-0.831054	-0.677191	-0.664176	1246	208	1454	490
THOP1	P52888	Thimet oligopeptidase OS=Homo sapiens OX=9606 GN=THOP1 PE=1 SV=2	MKPPAACAGDMADAASPCSVVNDLR	1xTMTpro [N-Term]; 2xCarbamidomethyl [C7(100); C18(100)]; 1xTMTpro [K2(100)]	0.00636303	0.00689941	0.0057449	0.0100684	0.0125481	0.01224	0.0112322	0.00619142	0.122951	-0.14124	-0.668237	-0.985873	-0.950008	743	712	1455	491
KLC4	Q9NSK0	Kinesin light chain 4 OS=Homo sapiens OX=9606 GN=KLC4 PE=1 SV=3	RLCQENQWLRDELAGTQQR	1xTMTpro [N-Term]; 1xCarbamidomethyl [C3(100)]	0.13499	0.168652	0.167122	0.267645	0.262606	0.273855	0.00600957	-0.217191	0.104013	0.0908568	-0.77028	-0.742858	-0.803372	1049	406	1455	491
ASNS	P08243	Asparagine synthetase [glutamine-hydrolyzing] OS=Homo sapiens OX=9606 GN=ASNS PE=1 SV=4	FENVNGYTNCCFGFHR	1xTMTpro [N-Term]; 2xCarbamidomethyl [C10(100); C11(100)]	0.0104052	0.010077	0.0132069	0.0183527	0.0184936	0.0222851	0.0076504	-0.11001	-0.156256	0.233972	-0.708673	-0.719709	-0.988763	945	512	1457	493
WDR74	Q6RFH5	WD repeat-containing protein 74 OS=Homo sapiens OX=9606 GN=WDR74 PE=1 SV=1	LVTCTGYHQVR	1xTMTpro [N-Term]; 1xCarbamidomethyl [C4(100)]	0.119756	0.147246	0.183347	0.250521	0.354553	0.332665	0.0184141	-0.325983	-0.0278519	0.288495	-0.738848	-1.23992	-1.14798	362	1095	1457	493
ITPRID2	P28290	Protein ITPRID2 OS=Homo sapiens OX=9606 GN=ITPRID2 PE=1 SV=3	SGSQDFPQCNTIENTGTK	1xTMTpro [N-Term]; 1xCarbamidomethyl [C9(100)]; 1xTMTpro [K18(100)]	0.00328759	0.00358163	0.0035424	0.0018654	0.00241029	0.00192802	0.00520483	-0.0781287	0.0454554	0.0295668	0.895676	0.525953	0.848044	1107	353	1460	495
PSME4	Q14997	Proteasome activator complex subunit 4 OS=Homo sapiens OX=9606 GN=PSME4 PE=1 SV=2	LFVPHCCSVITQLTMNDDVLNDEELDK	1xTMTpro [N-Term]; 2xCarbamidomethyl [C6(100); C7(100)]; 1xTMTpro [K27(100)]	0.0121252	0.0117435	0.0138674	0.00509433	0.00866167	0.00664459	0.0136323	-0.0529716	-0.0991232	0.140715	1.30402	0.538268	0.920731	603	857	1460	495
PRPF6	O94906	Pre-mRNA-processing factor 6 OS=Homo sapiens OX=9606 GN=PRPF6 PE=1 SV=1	AVECCPTSVELWLALAR	1xTMTpro [N-Term]; 2xCarbamidomethyl [C4(100); C5(100)]	0.0226643	0.0256481	0.0342685	0.0431449	0.0550109	0.0560853	0.0123649	-0.280427	-0.101993	0.316039	-0.648343	-0.998872	-1.02678	680	781	1461	497
PSMA6	P60900	Proteasome subunit alpha type-6 OS=Homo sapiens OX=9606 GN=PSMA6 PE=1 SV=1	YGYEIPVDMLCK	1xTMTpro [N-Term]; 1xCarbamidomethyl [C11(100)]	0.0105546	0.0114096	0.0129773	0.0253308	0.0214193	0.0196895	0.0136124	-0.142108	-0.0297299	0.156011	-1.12092	-0.878933	-0.757452	610	855	1465	498
ACTG1	P60712	SWISS-PROT:P60712 (Bos taurus) Actin, cytoplasmic 1_x000D_ Actin, cytoplasmic 2 OS=Homo sapiens OX=9606 GN=ACTG1 PE=1 SV=1	FRCPEALFQPSFLGMESCGIHETTFNSIMK	1xTMTpro [N-Term]; 1xOxidation [M29(100)]; 2xCarbamidomethyl [C3(100); C18(100)]; 1xTMTpro [K30(100)]	0.00254778	0.00274921	0.00335791	0.00450427	0.00557106	0.00581098	0.0113344	-0.179311	-0.0695386	0.219008	-0.642739	-0.949397	-1.01023	744	722	1466	499
TUBA1A	Q71U36	Tubulin alpha-1A chain OS=Homo sapiens OX=9606 GN=TUBA1A PE=1 SV=1_x000D_ Tubulin alpha-8 chain OS=Homo sapiens OX=9606 GN=TUBA8 PE=1 SV=1_x000D_ Tubulin alpha-1C chain OS=Homo sapiens OX=9606 GN=TUBA1C PE=1 SV=1	RTIQFVDWCPTGFK	1xTMTpro [N-Term]; 1xCarbamidomethyl [C9(100)]; 1xTMTpro [K14(100)]	0.0366115	0.0397536	0.0545004	0.081749	0.101986	0.122659	0.0232791	-0.252753	-0.133965	0.321216	-0.90615	-1.22525	-1.49153	175	1291	1466	499
WDR48	Q8TAF3	WD repeat-containing protein 48 OS=Homo sapiens OX=9606 GN=WDR48 PE=1 SV=1	VLICEEK	1xTMTpro [N-Term]; 1xCarbamidomethyl [C4(100)]; 1xTMTpro [K7(100)]	0.346876	0.507305	0.556894	0.902499	0.942938	0.928488	0.0162933	-0.439341	0.109093	0.243643	-0.940165	-1.0034	-0.981124	481	985	1466	499
NAMPT	P43490	Nicotinamide phosphoribosyltransferase OS=Homo sapiens OX=9606 GN=NAMPT PE=1 SV=1	CSYVVTNGLGINVFKDPVADPNK	1xTMTpro [N-Term]; 1xCarbamidomethyl [C1(100)]; 2xTMTpro [K15(100); K23(100)]	0.0335801	0.0325506	0.0441417	0.0694082	0.0863569	0.102337	0.0234653	-0.130432	-0.175355	0.264107	-0.91707	-1.23227	-1.47722	173	1299	1472	502
PSMA1	P25786	Proteasome subunit alpha type-1 OS=Homo sapiens OX=9606 GN=PSMA1 PE=1 SV=1	RPYGVGLLIAGYDDMGPHIFQTCPSANYFDCR	1xTMTpro [N-Term]; 2xCarbamidomethyl [C23(100); C31(100)]	0.0163665	0.0165776	0.023231	0.036505	0.0300736	0.0328978	0.00856571	-0.194221	-0.175735	0.311083	-0.963127	-0.683531	-0.813022	900	575	1475	503
HSD17B4	P51659	Peroxisomal multifunctional enzyme type 2 OS=Homo sapiens OX=9606 GN=HSD17B4 PE=1 SV=3	LKCEAVVADVLDK	1xTMTpro [N-Term]; 1xCarbamidomethyl [C3(100)]; 2xTMTpro [K2(100); K13(100)]	0.0322746	0.0284095	0.0384339	0.0632356	0.0610735	0.0817112	0.0189432	-0.0337864	-0.217813	0.218197	-0.936553	-0.886363	-1.30635	360	1115	1475	503
ARHGAP5	Q13017	Rho GTPase-activating protein 5 OS=Homo sapiens OX=9606 GN=ARHGAP5 PE=1 SV=2	VVNNDHFLYWGDIIQNSEDGVECK	1xTMTpro [N-Term]; 1xCarbamidomethyl [C23(100)]; 1xTMTpro [K24(100)]	0.0725533	0.0694566	0.0945855	0.0498803	0.0333034	0.0342921	0.0184802	-0.120346	-0.183276	0.262231	0.660918	1.24372	1.20151	377	1098	1475	503
KTN1	Q86UP2	Kinectin OS=Homo sapiens OX=9606 GN=KTN1 PE=1 SV=1	ECMAGTSGSEEVK	1xTMTpro [N-Term]; 1xCarbamidomethyl [C2(100)]; 1xTMTpro [K13(100)]	0.00542677	0.00524684	0.00443903	0.00315629	0.00260278	0.00290823	0.00798461	0.107372	0.0587275	-0.182476	0.674492	0.952668	0.792578	944	531	1475	503
ARFGAP1	Q8N6T3	ADP-ribosylation factor GTPase-activating protein 1 OS=Homo sapiens OX=9606 GN=ARFGAP1 PE=1 SV=2	SPSSDSWTCADTSTERR	1xTMTpro [N-Term]; 1xCarbamidomethyl [C9(100)]	0.0705296	0.0635267	0.0587648	0.0417666	0.0350193	0.0373515	0.00563313	0.134	-0.0168649	-0.129277	0.621878	0.876081	0.783062	1092	383	1475	503
H3-3A	P84243	Histone H3.3 OS=Homo sapiens OX=9606 GN=H3-3A PE=1 SV=2	FQSAAIGALQEASEAYLVGLFEDTNLCAIHAK	1xCarbamidomethyl [C27(100)]; 1xTMTpro [K32(100)]	0.00412204	0.00541619	0.0055311	0.00790911	0.0103767	0.00956308	0.0119252	-0.285223	0.108698	0.138986	-0.654934	-1.0467	-0.928895	719	758	1477	508
TPR	P12270	Nucleoprotein TPR OS=Homo sapiens OX=9606 GN=TPR PE=1 SV=3	DCQEQAK	1xTMTpro [N-Term]; 1xCarbamidomethyl [C2(100)]; 1xTMTpro [K7(100)]	0.0076578	0.00564107	0.00560456	0.00215137	0.00235669	0.00249904	0.0259015	0.281317	-0.159646	-0.169012	1.55036	1.41885	1.33424	68	1412	1480	509
ALDH1A3	P47895	Aldehyde dehydrogenase family 1 member A3 OS=Homo sapiens OX=9606 GN=ALDH1A3 PE=1 SV=2	LECGGSAMEDK	1xTMTpro [N-Term]; 1xOxidation [M8(100)]; 1xCarbamidomethyl [C3(100)]; 1xTMTpro [K11(100)]	0.000719953	0.000963378	0.000812284	0.00168955	0.00146679	0.00132166	0.00981335	-0.208458	0.211741	-0.0343771	-1.02221	-0.818225	-0.667918	841	639	1480	509
METTL3	Q86U44	N6-adenosine-methyltransferase catalytic subunit OS=Homo sapiens OX=9606 GN=METTL3 PE=1 SV=2	EHCLVGVK	1xTMTpro [N-Term]; 1xCarbamidomethyl [C3(100)]; 1xTMTpro [K8(100)]	0.159996	0.160883	0.21165	0.116472	0.0796641	0.0749092	0.017616	-0.149861	-0.141886	0.253782	0.60792	1.1559	1.24469	422	1058	1480	509
ILVBL	A1L0T0	2-hydroxyacyl-CoA lyase 2 OS=Homo sapiens OX=9606 GN=ILVBL PE=1 SV=2	EQVPSLGSNVACGLAYTDYHK	1xTMTpro [N-Term]; 1xCarbamidomethyl [C12(100)]; 1xTMTpro [K21(100)]	0.112976	0.0994572	0.116767	0.0657112	0.0598137	0.0650545	0.00705568	0.0420122	-0.141852	0.0896283	0.739787	0.87545	0.754278	1001	480	1481	512
SERPINB9	P50453	Serpin B9 OS=Homo sapiens OX=9606 GN=SERPINB9 PE=1 SV=1	SFVEVNEEGTEAAAASSCFVVAECCMESGPR	1xTMTpro [N-Term]; 3xCarbamidomethyl [C18(100); C24(100); C25(100)]	0.00293002	0.00307426	0.00442692	0.00697106	0.00584247	0.00610041	0.0108612	-0.246962	-0.177631	0.348433	-1.00351	-0.748707	-0.811034	787	695	1482	513
TFCP2	Q12800	Alpha-globin transcription factor CP2 OS=Homo sapiens OX=9606 GN=TFCP2 PE=1 SV=2	LTRDDVIQICGPADGIR	1xTMTpro [N-Term]; 1xCarbamidomethyl [C10(100)]	0.42957	0.393561	0.531233	0.189246	0.242762	0.224493	0.0194318	-0.0716878	-0.197994	0.234764	1.25432	0.895038	1.00791	342	1140	1482	513
NMT2	O60551	Glycylpeptide N-tetradecanoyltransferase 2 OS=Homo sapiens OX=9606 GN=NMT2 PE=1 SV=1_x000D_ Glycylpeptide N-tetradecanoyltransferase 1 OS=Homo sapiens OX=9606 GN=NMT1 PE=1 SV=2	MVEINFLCVHK	1xTMTpro [N-Term]; 1xCarbamidomethyl [C8(100)]; 1xTMTpro [K11(100)]	2.22621	2.06103	3.29081	5.14567	6.32958	7.9923	0.0252346	-0.182272	-0.293502	0.381579	-1.02649	-1.32525	-1.66175	104	1382	1486	515
SEC23IP	Q9Y6Y8	SEC23-interacting protein OS=Homo sapiens OX=9606 GN=SEC23IP PE=1 SV=1	GVDRIDENYSLPTCK	1xTMTpro [N-Term]; 1xCarbamidomethyl [C14(100)]; 1xTMTpro [K15(100)]	0.0614684	0.0685914	0.0452285	0.0225641	0.0222064	0.0174722	0.026739	0.0731502	0.231332	-0.369464	1.37267	1.39572	1.74163	52	1439	1491	516
NUP58	Q9BVL2	Nucleoporin p58/p45 OS=Homo sapiens OX=9606 GN=NUP58 PE=1 SV=1	ALKDENLPPVICQDVENLQK	1xTMTpro [N-Term]; 1xCarbamidomethyl [C12(100)]; 2xTMTpro [K3(100); K20(100)]	0.0106565	0.00978562	0.0117565	0.0185489	0.0160959	0.0179317	0.00237264	-0.0103004	-0.133301	0.13142	-0.789293	-0.584653	-0.740473	1337	157	1494	517
RPS4X	P62701	40S ribosomal protein S4, X isoform OS=Homo sapiens OX=9606 GN=RPS4X PE=1 SV=2	ITDFIKFDTGNLCMVTGGANLGR	1xTMTpro [N-Term]; 1xCarbamidomethyl [C13(100)]; 1xTMTpro [K6(100)]	0.0224751	0.0230782	0.0144633	0.0366426	0.0349579	0.0395918	0.012779	0.167928	0.206131	-0.468	-0.873122	-0.805217	-0.984801	688	807	1495	518
YWHAZ	P63104	14-3-3 protein zeta/delta OS=Homo sapiens OX=9606 GN=YWHAZ PE=1 SV=1	DICNDVLSLLEK	1xTMTpro [N-Term]; 1xCarbamidomethyl [C3(100)]; 1xTMTpro [K12(100)]	0.00564356	0.00654849	0.00837038	0.0108934	0.012008	0.0135845	0.00903411	-0.280371	-0.0658138	0.288317	-0.668402	-0.808946	-0.986912	896	599	1495	518
EEF1B2	P24534	Elongation factor 1-beta OS=Homo sapiens OX=9606 GN=EEF1B2 PE=1 SV=3	SSILLDVKPWDDETDMAKLEECVR	1xTMTpro [N-Term]; 1xOxidation [M16(100)]; 1xCarbamidomethyl [C22(100)]; 2xTMTpro [K8(100); K18(100)]	0.00261992	0.00251811	0.00249068	0.0014047	0.00147611	0.00173054	0.00429969	0.0430453	-0.0141352	-0.0299363	0.856212	0.78467	0.555254	1209	289	1498	520
CIP2A	Q8TCG1	Protein CIP2A OS=Homo sapiens OX=9606 GN=CIP2A PE=1 SV=2	DQICDVR	1xTMTpro [N-Term]; 1xCarbamidomethyl [C4(100)]	0.0664083	0.0994794	0.108261	0.157805	0.184873	0.155058	0.011322	-0.460562	0.122473	0.244519	-0.78815	-1.01654	-0.762816	777	721	1498	520
PSMA4	P25789	Proteasome subunit alpha type-4 OS=Homo sapiens OX=9606 GN=PSMA4 PE=1 SV=1	LYQVEYAMEAIGHAGTCLGILANDGVLLAAERR	1xTMTpro [N-Term]; 1xCarbamidomethyl [C17(100)]	0.124438	0.136648	0.11627	0.21926	0.258735	0.291517	0.0184095	-0.0155379	0.119506	-0.113489	-0.801682	-1.04051	-1.21262	406	1093	1499	522
APMAP	Q9HDC9	Adipocyte plasma membrane-associated protein OS=Homo sapiens OX=9606 GN=APMAP PE=1 SV=2	FGSGPCK	1xTMTpro [N-Term]; 1xCarbamidomethyl [C6(100)]; 1xTMTpro [K7(100)]	0.065171	0.0816184	0.102698	0.169846	0.176274	0.242293	0.024126	-0.351701	-0.0270356	0.304401	-1.03022	-1.08381	-1.54275	167	1333	1500	523
FRG1	Q14331	Protein FRG1 OS=Homo sapiens OX=9606 GN=FRG1 PE=1 SV=1	QCEINYVK	1xTMTpro [N-Term]; 1xCarbamidomethyl [C2(100)]; 1xTMTpro [K8(100)]	0.0168905	0.0200109	0.0171718	0.0324135	0.028542	0.0280565	0.00333047	-0.09374	0.150834	-0.069908	-0.846647	-0.663134	-0.638384	1278	223	1501	524
GEMIN5	Q8TEQ6	Gem-associated protein 5 OS=Homo sapiens OX=9606 GN=GEMIN5 PE=1 SV=3	TLPPSPNWYCAR	1xTMTpro [N-Term]; 1xCarbamidomethyl [C10(100)]	0.0108515	0.0123258	0.0180971	0.0287705	0.0243633	0.0248222	0.014122	-0.342396	-0.1586	0.395474	-1.06431	-0.824425	-0.851349	623	879	1502	525
TAF2	Q6P1X5	Transcription initiation factor TFIID subunit 2 OS=Homo sapiens OX=9606 GN=TAF2 PE=1 SV=3	DVHNLCPK	1xTMTpro [N-Term]; 1xCarbamidomethyl [C6(100)]; 1xTMTpro [K8(100)]	0.361629	0.367572	0.485756	0.673765	0.727158	0.725977	0.00839024	-0.16336	-0.139844	0.262361	-0.734375	-0.844399	-0.842053	942	561	1503	526
TCF25	Q9BQ70	Transcription factor 25 OS=Homo sapiens OX=9606 GN=TCF25 PE=1 SV=1	TALEYCK	1xTMTpro [N-Term]; 1xCarbamidomethyl [C6(100)]; 1xTMTpro [K7(100)]	0.0548621	0.0503906	0.0560377	0.109637	0.107871	0.140526	0.0227766	0.0291842	-0.0934716	0.0597711	-1.02804	-1.0046	-1.38614	231	1275	1506	527
CNP	P09543	2',3'-cyclic-nucleotide 3'-phosphodiesterase OS=Homo sapiens OX=9606 GN=CNP PE=1 SV=2	FCDYGKAPGAEEYAQQDVLK	1xTMTpro [N-Term]; 1xCarbamidomethyl [C2(100)]; 2xTMTpro [K6(100); K20(100)]	0.0056587	0.00737656	0.00822581	0.0125742	0.0128645	0.0113164	0.0073879	-0.32471	0.0577686	0.214978	-0.827216	-0.860138	-0.675168	1011	497	1508	528
SQSTM1	Q13501	Sequestosome-1 OS=Homo sapiens OX=9606 GN=SQSTM1 PE=1 SV=1	FSFCCSPEPEAEAEAAAGPGPCER	1xTMTpro [N-Term]; 3xCarbamidomethyl [C4(100); C5(100); C22(100)]	0.319798	0.357765	0.250453	0.116546	0.184718	0.158389	0.0194195	0.0479747	0.209825	-0.304648	1.40829	0.743862	0.965714	370	1139	1509	529
USP48	Q86UV5	Ubiquitin carboxyl-terminal hydrolase 48 OS=Homo sapiens OX=9606 GN=USP48 PE=1 SV=1	ECCSQCK	1xTMTpro [N-Term]; 3xCarbamidomethyl [C2(100); C3(100); C6(100)]; 1xTMTpro [K7(100)]	0.0247565	0.0332513	0.0410642	0.135942	0.107312	0.083831	0.0282496	-0.415708	0.0098978	0.314365	-2.04141	-1.70022	-1.34397	26	1486	1512	530
HNRNPA1	P09651	Heterogeneous nuclear ribonucleoprotein A1 OS=Homo sapiens OX=9606 GN=HNRNPA1 PE=1 SV=5	SHFEQWGTLTDCVVMRDPNTK	1xTMTpro [N-Term]; 1xCarbamidomethyl [C12(100)]; 1xTMTpro [K21(100)]	0.103906	0.067367	0.0783261	0.03297	0.0222371	0.0267575	0.0279032	0.320631	-0.304537	-0.0870871	1.33543	1.90361	1.63664	36	1478	1514	531
EEF1A1	P68104	Elongation factor 1-alpha 1 OS=Homo sapiens OX=9606 GN=EEF1A1 PE=1 SV=1	SGDAAIVDMVPGKPMCVESFSDYPPLGR	1xTMTpro [N-Term]; 2xOxidation [M9(100); M15(100)]; 1xCarbamidomethyl [C16(100)]; 1xTMTpro [K13(100)]	0.000279953	0.000288054	0.000396545	0.000508039	0.000606036	0.00057275	0.00839145	-0.19971	-0.158557	0.302587	-0.660043	-0.914506	-0.83301	953	562	1515	532
EEF1A1	P68104	Elongation factor 1-alpha 1 OS=Homo sapiens OX=9606 GN=EEF1A1 PE=1 SV=1	SGDAAIVDMVPGKPMCVESFSDYPPLGR	1xTMTpro [N-Term]; 1xOxidation [M9(100)]; 1xCarbamidomethyl [C16(100)]; 1xTMTpro [K13(100)]	0.0643124	0.0526703	0.0649943	0.0989558	0.109853	0.127474	0.0126731	0.0843762	-0.203732	0.0995908	-0.706062	-0.85678	-1.07141	714	803	1517	533
HGS	O14964	Hepatocyte growth factor-regulated tyrosine kinase substrate OS=Homo sapiens OX=9606 GN=HGS PE=1 SV=1	VCEPCYEQLNRK	1xTMTpro [N-Term]; 2xCarbamidomethyl [C2(100); C5(100)]; 1xTMTpro [K12(100)]	0.0240882	0.0240264	0.0246488	0.00903657	0.0150664	0.012422	0.0191636	-0.00992243	-0.013632	0.0232676	1.4244	0.686918	0.965355	393	1126	1519	534
COPA	P53621	Coatomer subunit alpha OS=Homo sapiens OX=9606 GN=COPA PE=1 SV=2	NPTDAYQLNYDMHNPFDICAASYRPIYR	1xTMTpro [N-Term]; 1xCarbamidomethyl [C19(100)]	0.0239255	0.0261801	0.0368514	0.0463198	0.0532017	0.0589476	0.0118007	-0.276792	-0.146867	0.346379	-0.676291	-0.876133	-1.02409	765	754	1519	534
AKR7A2	O43488	Aflatoxin B1 aldehyde reductase member 2 OS=Homo sapiens OX=9606 GN=AKR7A2 PE=1 SV=3	QVETELFPCLR	1xTMTpro [N-Term]; 1xCarbamidomethyl [C9(100)]	0.0146675	0.0123072	0.0114443	0.0084786	0.00588151	0.00714159	0.0113497	0.195763	-0.0573505	-0.16223	0.594959	1.1226	0.842541	795	725	1520	536
DSTN	P60981	Destrin OS=Homo sapiens OX=9606 GN=DSTN PE=1 SV=3	HECQANGPEDLNR	1xTMTpro [N-Term]; 1xDeamidated [N6(100)]; 1xCarbamidomethyl [C3(100)]	0.00725603	0.00823191	0.00964981	0.0216184	0.0334949	0.0326574	0.0286896	-0.20764	-0.0255938	0.203679	-1.36737	-1.99905	-1.96251	17	1503	1520	536
AKR1A1	P14550	Aldo-keto reductase family 1 member A1 OS=Homo sapiens OX=9606 GN=AKR1A1 PE=1 SV=3	NADGTICYDSTHYK	1xTMTpro [N-Term]; 1xCarbamidomethyl [C7(100)]; 1xTMTpro [K14(100)]	0.00742785	0.0073992	0.00611745	0.0038336	0.00418751	0.00364485	0.0112495	0.0894078	0.0838322	-0.190607	0.864835	0.737443	0.937676	809	713	1522	538
SRRT	Q9BXP5	Serrate RNA effector molecule homolog OS=Homo sapiens OX=9606 GN=SRRT PE=1 SV=1	IVHSLDYYNTCEYPNEDEMPNRCGIIHVR	1xTMTpro [N-Term]; 2xCarbamidomethyl [C11(100); C23(100)]	0.00145561	0.00161176	0.00193266	0.00326586	0.00282488	0.00262022	0.00803665	-0.195351	-0.0483388	0.213615	-0.970489	-0.761216	-0.652711	986	537	1523	539
NDUFB7	P17568	NADH dehydrogenase [ubiquinone] 1 beta subcomplex subunit 7 OS=Homo sapiens OX=9606 GN=NDUFB7 PE=1 SV=4	DSFPNFLACK	1xTMTpro [N-Term]; 1xCarbamidomethyl [C9(100)]; 1xTMTpro [K10(100)]	1.19035	1.52797	1.44832	2.10436	2.28304	2.46243	0.00352262	-0.222537	0.137691	0.0604623	-0.599462	-0.717031	-0.82616	1291	235	1526	540
WAPL	Q7Z5K2	Wings apart-like protein homolog OS=Homo sapiens OX=9606 GN=WAPL PE=1 SV=1	NRLENLNEAIEEDIVQSVLRPTNCR	1xTMTpro [N-Term]; 1xCarbamidomethyl [C24(100)]	0.0135616	0.0173678	0.0158678	0.00931018	0.0100843	0.00725121	0.0100455	-0.201928	0.154952	0.024642	0.744579	0.629345	1.10517	874	653	1527	541
PCBP1	Q15365	Poly(rC)-binding protein 1 OS=Homo sapiens OX=9606 GN=PCBP1 PE=1 SV=2	CSDAAGYPHATHDLEGPPLDAYSIQGQHTISPLDLAK	1xTMTpro [N-Term]; 1xCarbamidomethyl [C1(100)]; 1xTMTpro [K37(100)]	0.0036594	0.00391642	0.0057457	0.00868301	0.00883594	0.0091	0.0184889	-0.279118	-0.181188	0.371758	-0.96747	-0.99266	-1.03514	429	1099	1528	542
ARHGEF12	Q9NZN5	Rho guanine nucleotide exchange factor 12 OS=Homo sapiens OX=9606 GN=ARHGEF12 PE=1 SV=1	TGTGDIATCYSPR	1xTMTpro [N-Term]; 1xCarbamidomethyl [C9(100)]	0.0191799	0.0148623	0.020748	0.0096729	0.00745913	0.00894061	0.0216311	0.0706377	-0.297299	0.18402	0.916935	1.29188	1.03051	304	1225	1529	543
CBX3	Q13185	Chromobox protein homolog 3 OS=Homo sapiens OX=9606 GN=CBX3 PE=1 SV=4	WKGFTDADNTWEPEENLDCPELIEAFLNSQK	1xTMTpro [N-Term]; 1xCarbamidomethyl [C19(100)]; 1xTMTpro [K31(100)]	0.000935624	0.00141627	0.00120819	0.00249601	0.00247363	0.0018682	0.0155479	-0.342947	0.255147	0.0258977	-1.07268	-1.05968	-0.654699	584	946	1530	544
RPL37A	P61513	60S ribosomal protein L37a OS=Homo sapiens OX=9606 GN=RPL37A PE=1 SV=2	AVGIWHCGSCMK	1xTMTpro [N-Term]; 2xCarbamidomethyl [C7(100); C10(100)]; 1xTMTpro [K12(100)]	0.198056	0.240374	0.310217	0.412753	0.481317	0.44761	0.0111098	-0.333413	-0.0540424	0.313954	-0.725954	-0.947665	-0.842917	826	706	1532	545
MTCH1	Q9NZJ7	Mitochondrial carrier homolog 1 OS=Homo sapiens OX=9606 GN=MTCH1 PE=1 SV=1	VSSGSCFALE	1xTMTpro [N-Term]; 1xCarbamidomethyl [C6(100)]	0.0160613	0.0185465	0.0223927	0.012522	0.00889769	0.00777247	0.0184997	-0.242426	-0.0348636	0.237017	0.601546	1.09451	1.28957	432	1101	1533	546
CDCA2	Q69YH5	Cell division cycle-associated protein 2 OS=Homo sapiens OX=9606 GN=CDCA2 PE=1 SV=2	ACAVETSVDLSEISSK	1xTMTpro [N-Term]; 1xCarbamidomethyl [C2(100)]; 1xTMTpro [K16(100)]	0.0205216	0.0193463	0.0249706	0.0423909	0.0445426	0.058396	0.0236152	-0.0747448	-0.15983	0.208342	-0.971863	-1.04329	-1.43398	221	1313	1534	547
PRKDC	P78527	DNA-dependent protein kinase catalytic subunit OS=Homo sapiens OX=9606 GN=PRKDC PE=1 SV=3	CKIPALDLLIK	1xTMTpro [N-Term]; 1xCarbamidomethyl [C1(100)]; 2xTMTpro [K2(100); K11(100)]	0.00649726	0.0071818	0.00888367	0.0113987	0.0139123	0.0141371	0.00845107	-0.211076	-0.0665623	0.240249	-0.59989	-0.887378	-0.910506	970	565	1535	548
MCM4	P33991	DNA replication licensing factor MCM4 OS=Homo sapiens OX=9606 GN=MCM4 PE=1 SV=5	LVIWGTDVNVAACK	1xTMTpro [N-Term]; 1xCarbamidomethyl [C13(100)]; 1xTMTpro [K14(100)]	0.0358112	0.038685	0.0361892	0.0662345	0.07008	0.0836629	0.0180885	-0.0430205	0.0683448	-0.0278716	-0.844153	-0.925572	-1.18116	459	1077	1536	549
DDR1	Q08345	Epithelial discoidin domain-containing receptor 1 OS=Homo sapiens OX=9606 GN=DDR1 PE=1 SV=1	NCLVGENFTIK	1xCarbamidomethyl [C2(100)]; 1xTMTpro [K11(100)]	0.193622	0.248435	0.285007	0.399578	0.555765	0.477771	0.0174002	-0.323874	0.0357482	0.233876	-0.721358	-1.19736	-0.979199	492	1046	1538	550
NOL10	Q9BSC4	Nucleolar protein 10 OS=Homo sapiens OX=9606 GN=NOL10 PE=1 SV=1	YLNPLQTDAAENNVCDINSVHGLFATGTIEGR	1xTMTpro [N-Term]; 1xCarbamidomethyl [C15(100)]	0.00341271	0.00549836	0.005488	0.0111209	0.0177709	0.0172233	0.0287547	-0.492023	0.196061	0.193338	-1.21226	-1.8885	-1.84335	33	1505	1538	550
UBE2O	Q9C0C9	(E3-independent) E2 ubiquitin-conjugating enzyme OS=Homo sapiens OX=9606 GN=UBE2O PE=1 SV=3	STDSQCGTVIDVNIDCAVK	1xTMTpro [N-Term]; 2xCarbamidomethyl [C6(100); C16(100)]; 1xTMTpro [K19(100)]	0.00547262	0.00560308	0.0050874	0.0036784	0.0033222	0.00273423	0.00559565	0.0225626	0.0565499	-0.0827407	0.550592	0.69753	0.978535	1170	376	1546	552
TUBA4A	P68366	Tubulin alpha-4A chain OS=Homo sapiens OX=9606 GN=TUBA4A PE=1 SV=1	SIQFVDWCPTGFK	1xCarbamidomethyl [C8(100)]; 1xTMTpro [K13(100)]	0.362168	0.318332	0.320641	0.533083	0.501926	0.567956	0.00151485	0.118046	-0.0680777	-0.0576503	-0.675748	-0.588863	-0.767169	1452	96	1548	553
CCDC47	Q96A33	PAT complex subunit CCDC47 OS=Homo sapiens OX=9606 GN=CCDC47 PE=1 SV=1	EMQDLSEFCSDKPK	1xTMTpro [N-Term]; 1xCarbamidomethyl [C9(100)]; 2xTMTpro [K12(100); K14(100)]	0.0416465	0.0329061	0.0426118	0.0148779	0.0235451	0.0250454	0.0155491	0.0926952	-0.247143	0.125752	1.39233	0.730075	0.640956	602	947	1549	554
AIMP2	Q13155	Aminoacyl tRNA synthase complex-interacting multifunctional protein 2 OS=Homo sapiens OX=9606 GN=AIMP2 PE=1 SV=2	SPWLAGNELTVADVVLWSVLQQIGGCSVTVPANVQR	1xTMTpro [N-Term]; 1xCarbamidomethyl [C26(100)]	0.0125355	0.0107885	0.0146673	0.0211478	0.0209211	0.0261297	0.0112086	-0.0146899	-0.231212	0.211899	-0.7398	-0.724251	-1.04498	839	711	1550	555
DPYSL3	Q14195	Dihydropyrimidinase-related protein 3 OS=Homo sapiens OX=9606 GN=DPYSL3 PE=1 SV=1	GAPLVVICQGK	1xTMTpro [N-Term]; 1xCarbamidomethyl [C8(100)]; 1xTMTpro [K11(100)]	0.0491177	0.0514195	0.0546917	0.0359701	0.0285695	0.0318846	0.00245403	-0.0751209	-0.00904573	0.0799588	0.524565	0.856889	0.698501	1386	164	1550	555
DPYSL2	Q16555	Dihydropyrimidinase-related protein 2 OS=Homo sapiens OX=9606 GN=DPYSL2 PE=1 SV=1	AITIANQTNCPLYITK	1xTMTpro [N-Term]; 1xCarbamidomethyl [C10(100)]; 1xTMTpro [K16(100)]	0.0607249	0.0598785	0.0619945	0.104486	0.0963569	0.0968528	0.00320143	-0.00334768	-0.0235977	0.0265046	-0.779595	-0.662751	-0.670156	1342	213	1555	557
DCTD	P32321	Deoxycytidylate deaminase OS=Homo sapiens OX=9606 GN=DCTD PE=1 SV=2	YPYVCHAELNAIMNK	1xTMTpro [N-Term]; 1xCarbamidomethyl [C5(100)]; 1xTMTpro [K15(100)]	0.105018	0.109887	0.131437	0.191995	0.216658	0.254481	0.0159822	-0.1366	-0.0712133	0.187137	-0.733831	-0.908181	-1.14032	589	969	1558	558
PSMA1	P25786	Proteasome subunit alpha type-1 OS=Homo sapiens OX=9606 GN=PSMA1 PE=1 SV=1	LLCNFMRQECLDSR	1xTMTpro [N-Term]; 2xCarbamidomethyl [C3(100); C10(100)]	0.0201938	0.0238129	0.0246661	0.0357453	0.0385588	0.0360142	0.00199959	-0.180865	0.0569674	0.107754	-0.642978	-0.752287	-0.653792	1431	132	1563	559
MCM6	Q14566	DNA replication licensing factor MCM6 OS=Homo sapiens OX=9606 GN=MCM6 PE=1 SV=1	THPVHPELVSGTFLCLDCQTVIRDVEQQFK	1xTMTpro [N-Term]; 2xCarbamidomethyl [C15(100); C18(100)]; 1xTMTpro [K30(100)]	0.0186926	0.0172811	0.0236099	0.0346375	0.0377731	0.0473802	0.0192213	-0.0874842	-0.200755	0.249436	-0.802382	-0.927407	-1.25433	433	1130	1563	559
PPP2R5A	Q15172	Serine/threonine-protein phosphatase 2A 56 kDa regulatory subunit alpha isoform OS=Homo sapiens OX=9606 GN=PPP2R5A PE=1 SV=1	DATSNEQQELFCQK	1xTMTpro [N-Term]; 1xCarbamidomethyl [C12(100)]; 1xTMTpro [K14(100)]	0.247166	0.207257	0.341978	0.47858	0.575673	0.717712	0.0239206	-0.103054	-0.357113	0.365373	-0.850229	-1.11672	-1.43487	239	1325	1564	561
SMARCA4	P51532	Transcription activator BRG1 OS=Homo sapiens OX=9606 GN=SMARCA4 PE=1 SV=2_x000D_ Probable global transcription activator SNF2L2 OS=Homo sapiens OX=9606 GN=SMARCA2 PE=1 SV=2	LCTVNSVEEK	1xCarbamidomethyl [C2(100)]; 1xTMTpro [K10(100)]	0.00241138	0.00399572	0.00411046	0.00750081	0.00610571	0.00603672	0.0144104	-0.539905	0.188689	0.229534	-1.09728	-0.800394	-0.784	675	891	1566	562
SPTBN1	Q01082	Spectrin beta chain, non-erythrocytic 1 OS=Homo sapiens OX=9606 GN=SPTBN1 PE=1 SV=2	DALLSALSIQNYHLECNETK	1xCarbamidomethyl [C16(100)]; 1xTMTpro [K20(100)]	0.000501258	0.000680469	0.000642882	0.00117986	0.00110868	0.000926385	0.00969274	-0.278999	0.161977	0.0800003	-0.955996	-0.866216	-0.607059	933	633	1566	562
FKBP8	Q14318	Peptidyl-prolyl cis-trans isomerase FKBP8 OS=Homo sapiens OX=9606 GN=FKBP8 PE=1 SV=2	SCSLVLEHQPDNIK	1xTMTpro [N-Term]; 1xCarbamidomethyl [C2(100)]; 1xTMTpro [K14(100)]	0.238945	0.188905	0.156778	0.0630611	0.083709	0.105962	0.0260732	0.294121	-0.0448937	-0.313834	1.62774	1.2191	0.879015	147	1420	1567	564
CYC1	P08574	Cytochrome c1, heme protein, mitochondrial OS=Homo sapiens OX=9606 GN=CYC1 PE=1 SV=3	HGGEDYVFSLLTGYCEPPTGVSLR	1xTMTpro [N-Term]; 1xCarbamidomethyl [C15(100)]	0.0816875	0.0875061	0.0602945	0.15372	0.214755	0.237763	0.0279499	0.0947309	0.193999	-0.343359	-1.00685	-1.48924	-1.63607	87	1481	1568	565
ERI3	O43414	ERI1 exoribonuclease 3 OS=Homo sapiens OX=9606 GN=ERI3 PE=1 SV=2	SIFVTCGDWDLK	1xTMTpro [N-Term]; 1xCarbamidomethyl [C6(100)]; 1xTMTpro [K12(100)]	0.815709	0.881676	1.1705	1.75019	1.78286	1.81477	0.0148339	-0.2289	-0.116705	0.292102	-0.872486	-0.899172	-0.924764	660	909	1569	566
NOC3L	Q8WTT2	Nucleolar complex protein 3 homolog OS=Homo sapiens OX=9606 GN=NOC3L PE=1 SV=1	LISEMCCEAVK	1xTMTpro [N-Term]; 2xCarbamidomethyl [C6(100); C7(100)]; 1xTMTpro [K11(100)]	0.013027	0.0142669	0.0186761	0.0239993	0.0272827	0.0278973	0.00827628	-0.234225	-0.103058	0.285463	-0.647267	-0.83226	-0.864398	1029	550	1579	567
POLR2G	P62487	DNA-directed RNA polymerase II subunit RPB7 OS=Homo sapiens OX=9606 GN=POLR2G PE=1 SV=1	LFTEVEGTCTGK	1xTMTpro [N-Term]; 1xCarbamidomethyl [C9(100)]; 1xTMTpro [K12(100)]	0.0627117	0.103855	0.11392	0.158143	0.212888	0.174362	0.0173745	-0.57616	0.151602	0.285049	-0.758261	-1.18713	-0.899121	538	1044	1582	568
CTPS1	P17812	CTP synthase 1 OS=Homo sapiens OX=9606 GN=CTPS1 PE=1 SV=2	LCSAHGVLVPGGFGVR	1xTMTpro [N-Term]; 1xCarbamidomethyl [C2(100)]	0.0537847	0.0761129	0.0604146	0.11684	0.116416	0.11824	0.0143557	-0.238138	0.262808	-0.0704373	-0.881135	-0.875888	-0.898308	695	889	1584	569
AKR1A1	P14550	Aldo-keto reductase family 1 member A1 OS=Homo sapiens OX=9606 GN=AKR1A1 PE=1 SV=3	VICIPK	1xTMTpro [N-Term]; 1xCarbamidomethyl [C3(100)]; 1xTMTpro [K6(100)]	0.0164179	0.0164993	0.0175286	0.0100559	0.011719	0.0101012	0.00138232	-0.034503	-0.0273663	0.0599395	0.741736	0.520926	0.735242	1498	90	1588	570
ALDH1B1	P30837	Aldehyde dehydrogenase X, mitochondrial OS=Homo sapiens OX=9606 GN=ALDH1B1 PE=1 SV=3	TIPMDGQHFCFTR	1xTMTpro [N-Term]; 1xCarbamidomethyl [C10(100)]	0.0353224	0.0424184	0.0595489	0.0995952	0.078204	0.0801752	0.0154638	-0.373607	-0.1095	0.379887	-1.12189	-0.773054	-0.808968	653	936	1589	571
RPL30	P62888	60S ribosomal protein L30 OS=Homo sapiens OX=9606 GN=RPL30 PE=1 SV=2	TGVHHYSGNNIELGTACGK	1xTMTpro [N-Term]; 1xCarbamidomethyl [C17(100)]; 1xTMTpro [K19(100)]	0.141394	0.131172	0.118511	0.198669	0.222777	0.201547	0.00167568	0.117231	0.00896411	-0.137464	-0.607878	-0.773111	-0.628623	1481	109	1590	572
LETM1	O95202	Mitochondrial proton/calcium exchanger protein OS=Homo sapiens OX=9606 GN=LETM1 PE=1 SV=1	LFEDELTLDNLTRPQLVALCK	1xTMTpro [N-Term]; 1xCarbamidomethyl [C20(100)]; 1xTMTpro [K21(100)]	0.148219	0.133058	0.111688	0.0696141	0.0604093	0.0679038	0.0198157	0.178294	0.0226167	-0.229966	0.911985	1.11659	0.94787	442	1149	1591	573
XPO1	O14980	Exportin-1 OS=Homo sapiens OX=9606 GN=XPO1 PE=1 SV=1	QMSVPGIFNPHEIPEEMCD	1xTMTpro [N-Term]; 1xOxidation [M17(100)]; 1xCarbamidomethyl [C18(100)]	0.00644207	0.00752658	0.0108527	0.0170287	0.0159583	0.0154903	0.0184746	-0.361021	-0.13655	0.391432	-1.04135	-0.947689	-0.904749	495	1097	1592	574
ADAR	P55265	Double-stranded RNA-specific adenosine deaminase OS=Homo sapiens OX=9606 GN=ADAR PE=1 SV=4	CVKGDSLSLKGETVNDCHAEIISR	1xTMTpro [N-Term]; 2xCarbamidomethyl [C1(100); C17(100)]; 2xTMTpro [K3(100); K10(100)]	0.00855686	0.00948695	0.01272	0.0203478	0.0313561	0.030667	0.0292141	-0.26112	-0.112256	0.310829	-0.988597	-1.61247	-1.58041	78	1514	1592	574
CREBBP	Q92793	CREB-binding protein OS=Homo sapiens OX=9606 GN=CREBBP PE=1 SV=3	CFTEIQGENVTLGDDPSQPQTTISK	1xTMTpro [N-Term]; 1xCarbamidomethyl [C1(100)]; 1xTMTpro [K25(100)]	0.0447454	0.0658497	0.0525482	0.10529	0.100152	0.0830231	0.0103876	-0.281367	0.276072	-0.0494631	-0.953191	-0.881015	-0.610407	923	669	1592	574
PPAT	Q06203	Amidophosphoribosyltransferase OS=Homo sapiens OX=9606 GN=PPAT PE=1 SV=1	DVIYAVRDPYGNRPLCIGR	1xTMTpro [N-Term]; 1xCarbamidomethyl [C16(100)]	0.016821	0.0164406	0.0210239	0.0319644	0.0317854	0.0410121	0.0171495	-0.105342	-0.138342	0.216427	-0.820863	-0.812763	-1.18045	562	1034	1596	577
TMEM87A	Q8NBN3	Transmembrane protein 87A OS=Homo sapiens OX=9606 GN=TMEM87A PE=1 SV=3	SADCYNEIYNFK	1xTMTpro [N-Term]; 1xCarbamidomethyl [C4(100)]; 1xTMTpro [K12(100)]	0.0836043	0.0568382	0.0871871	0.126885	0.127637	0.159503	0.0128502	0.139924	-0.416792	0.20046	-0.741795	-0.750327	-1.07186	783	814	1597	578
RBM42	Q9BTD8	RNA-binding protein 42 OS=Homo sapiens OX=9606 GN=RBM42 PE=1 SV=1	IFCGDLGNEVNDDILAR	1xTMTpro [N-Term]; 1xCarbamidomethyl [C3(100)]	0.0122831	0.0124847	0.0171865	0.00640057	0.00847538	0.00499627	0.0243851	-0.187184	-0.163692	0.297419	1.12758	0.722506	1.48493	256	1341	1597	578
TXNDC5	Q8NBS9	Thioredoxin domain-containing protein 5 OS=Homo sapiens OX=9606 GN=TXNDC5 PE=1 SV=2	FYAPWCGHCK	1xTMTpro [N-Term]; 2xCarbamidomethyl [C6(100); C9(100)]; 1xTMTpro [K10(100)]	0.115691	0.147481	0.131031	0.20411	0.247344	0.2632	0.0125798	-0.183699	0.166554	-0.00407006	-0.635373	-0.912545	-1.00219	802	797	1599	580
FHL1	Q13642	Four and a half LIM domains protein 1 OS=Homo sapiens OX=9606 GN=FHL1 PE=1 SV=4	FCANTCVECR	1xTMTpro [N-Term]; 3xCarbamidomethyl [C2(100); C6(100); C9(100)]	0.221796	0.249483	0.243668	0.144608	0.139636	0.145799	0.00578374	-0.103642	0.0660669	0.0320452	0.720724	0.771203	0.708888	1205	395	1600	581
ZNF281	Q9Y2X9	Zinc finger protein 281 OS=Homo sapiens OX=9606 GN=ZNF281 PE=1 SV=1	TCGEVIVK	1xTMTpro [N-Term]; 1xCarbamidomethyl [C2(100)]; 1xTMTpro [K8(100)]	0.515016	0.388342	0.510463	0.762907	0.733979	0.839813	0.00510691	0.128052	-0.279238	0.115242	-0.694944	-0.639175	-0.833504	1253	347	1600	581
GTSF1	Q8WW33	Gametocyte-specific factor 1 OS=Homo sapiens OX=9606 GN=GTSF1 PE=1 SV=2	AEISHHISSCDDRSCIEQDVVNQTR	1xTMTpro [N-Term]; 2xCarbamidomethyl [C10(100); C15(100)]	0.0169223	0.026276	0.0263051	0.0540266	0.0613688	0.0404811	0.0251566	-0.4532	0.181627	0.183223	-1.22155	-1.40539	-0.805128	227	1377	1604	583
GRB2	P62993	Growth factor receptor-bound protein 2 OS=Homo sapiens OX=9606 GN=GRB2 PE=1 SV=1	VLNEECDQNWYK	1xTMTpro [N-Term]; 1xDeamidated [N/Q]; 1xCarbamidomethyl [C6(100)]; 1xTMTpro [K12(100)]	0.00360921	0.00332988	0.00260368	0.00124373	0.00176616	0.00200535	0.018284	0.182238	0.0660236	-0.288893	1.35478	0.848829	0.665594	517	1089	1606	584
BANF1	O75531	Barrier-to-autointegration factor OS=Homo sapiens OX=9606 GN=BANF1 PE=1 SV=1	DTCGANAK	1xCarbamidomethyl [C3(100)]; 1xTMTpro [K8(100)]	0.345177	0.550649	0.53518	0.9315	0.87315	0.759646	0.0122129	-0.466658	0.207138	0.166028	-0.96556	-0.872234	-0.671331	837	770	1607	585
TPT1	P13693	Translationally-controlled tumor protein OS=Homo sapiens OX=9606 GN=TPT1 PE=1 SV=1	EIADGLCLEVEGK	1xTMTpro [N-Term]; 1xCarbamidomethyl [C7(100)]; 1xTMTpro [K13(100)]	0.0441984	0.0344184	0.0260357	0.0104565	0.00624633	0.00819046	0.0313879	0.341422	-0.0193919	-0.422081	1.73817	2.48149	2.09055	2	1608	1610	586
UBA1	P22314	Ubiquitin-like modifier-activating enzyme 1 OS=Homo sapiens OX=9606 GN=UBA1 PE=1 SV=3	SIPICTLK	1xTMTpro [N-Term]; 1xCarbamidomethyl [C5(100)]; 1xTMTpro [K8(100)]	0.0217313	0.0208917	0.0300269	0.0410868	0.0394531	0.050183	0.0124716	-0.156224	-0.213068	0.310257	-0.762675	-0.704138	-1.0512	824	787	1611	587
TXLNA	P40222	Alpha-taxilin OS=Homo sapiens OX=9606 GN=TXLNA PE=1 SV=3	QLEDILSTYCVDNNQGGPGEDGAQGEPAEPEDAEK	1xTMTpro [N-Term]; 1xCarbamidomethyl [C10(100)]; 1xTMTpro [K35(100)]	0.0128343	0.00828578	0.0101591	0.0030355	0.0036237	0.00321631	0.0307285	0.299768	-0.33153	-0.0374733	1.78023	1.5247	1.69676	29	1583	1612	588
LMNB2	Q03252	Lamin-B2 OS=Homo sapiens OX=9606 GN=LMNB2 PE=1 SV=4	CQSLQEELDFRK	1xCarbamidomethyl [C1(100)]; 1xTMTpro [K12(100)]	0.0586258	0.0603904	0.0516962	0.0321371	0.0348986	0.037227	0.00462413	0.0430027	0.0857856	-0.138475	0.824295	0.705364	0.612182	1292	321	1613	589
ELP2	Q6IA86	Elongator complex protein 2 OS=Homo sapiens OX=9606 GN=ELP2 PE=1 SV=2	NFVENFCAITGQSLNHVLCNQDSDLPEGATVPALGLSNK	1xTMTpro [N-Term]; 2xCarbamidomethyl [C7(100); C19(100)]; 1xTMTpro [K39(100)]	0.00995692	0.00985741	0.015928	0.0199211	0.0228441	0.0245699	0.0161628	-0.258901	-0.273392	0.418895	-0.741625	-0.93915	-1.04422	634	979	1613	589
PPME1	Q9Y570	Protein phosphatase methylesterase 1 OS=Homo sapiens OX=9606 GN=PPME1 PE=1 SV=3	FQMQVLPQCGHAVHEDAPDKVAEAVATFLIR	1xTMTpro [N-Term]; 1xCarbamidomethyl [C9(100)]; 1xTMTpro [K20(100)]	0.0545792	0.0469351	0.0668216	0.0856586	0.0962156	0.103987	0.00771761	-0.0399567	-0.257643	0.252007	-0.610289	-0.777962	-0.890027	1094	520	1614	591
PACSIN2	Q9UNF0	Protein kinase C and casein kinase substrate in neurons protein 2 OS=Homo sapiens OX=9606 GN=PACSIN2 PE=1 SV=2	AGDELTKMEDEDEQGWCK	1xTMTpro [N-Term]; 1xCarbamidomethyl [C17(100)]; 1xTMTpro [K18(100)]	0.0130486	0.0137952	0.0097981	0.00503587	0.00730989	0.00598118	0.0210149	0.0953613	0.175635	-0.317957	1.27822	0.740608	1.03003	411	1204	1615	592
ATPAF2	Q8N5M1	ATP synthase mitochondrial F1 complex assembly factor 2 OS=Homo sapiens OX=9606 GN=ATPAF2 PE=1 SV=1	FLDTDTICYRVEEPETLVELQR	1xTMTpro [N-Term]; 1xCarbamidomethyl [C8(100)]	0.133592	0.168804	0.174361	0.0793872	0.0869105	0.0754562	0.0199273	-0.250457	0.0870561	0.133786	1.00132	0.870692	1.07458	461	1158	1619	593
CDK11A	Q9UQ88	Cyclin-dependent kinase 11A OS=Homo sapiens OX=9606 GN=CDK11A PE=1 SV=4_x000D_ Cyclin-dependent kinase 11B OS=Homo sapiens OX=9606 GN=CDK11B PE=1 SV=4	YLPALQGCR	1xTMTpro [N-Term]; 1xCarbamidomethyl [C8(100)]	0.0659184	0.063325	0.0826354	0.107649	0.123741	0.136701	0.00941309	-0.0995229	-0.157431	0.226555	-0.608055	-0.80905	-0.952744	1000	621	1621	594
CXADR	P78310	Coxsackievirus and adenovirus receptor OS=Homo sapiens OX=9606 GN=CXADR PE=1 SV=1	GETAYLPCK	1xTMTpro [N-Term]; 1xCarbamidomethyl [C8(100)]; 1xTMTpro [K9(100)]	0.212611	0.249461	0.26187	0.375148	0.408874	0.368011	0.0020165	-0.182697	0.0479016	0.117941	-0.636547	-0.760746	-0.608837	1488	135	1623	595
CSNK1A1	P48729	Casein kinase I isoform alpha OS=Homo sapiens OX=9606 GN=CSNK1A1 PE=1 SV=2	GFPAEFAMYLNYCR	1xTMTpro [N-Term]; 1xCarbamidomethyl [C13(100)]	0.0984999	0.109066	0.107736	0.169263	0.168248	0.194788	0.00745425	-0.0935805	0.0534299	0.0357322	-0.687495	-0.67881	-0.890127	1123	502	1625	596
CLIC4	Q9Y696	Chloride intracellular channel protein 4 OS=Homo sapiens OX=9606 GN=CLIC4 PE=1 SV=4	AGSDGESIGNCPFSQR	1xTMTpro [N-Term]; 1xCarbamidomethyl [C11(100)]	0.0492185	0.0577677	0.0374202	0.107891	0.0809042	0.0855068	0.0165425	0.0321	0.263163	-0.363283	-1.1644	-0.749115	-0.828939	620	1006	1626	597
HNRNPF	P52597	Heterogeneous nuclear ribonucleoprotein F OS=Homo sapiens OX=9606 GN=HNRNPF PE=1 SV=3	GLPFGCTK	1xTMTpro [N-Term]; 1xCarbamidomethyl [C6(100)]; 1xTMTpro [K8(100)]	0.727526	0.620141	0.486087	0.251108	0.21727	0.225345	0.0299422	0.251234	0.0208307	-0.330552	1.28346	1.49228	1.43963	75	1552	1627	598
TRIM25	Q14258	E3 ubiquitin/ISG15 ligase TRIM25 OS=Homo sapiens OX=9606 GN=TRIM25 PE=1 SV=2	TCSPASLSQASADLEATLR	1xTMTpro [N-Term]; 1xCarbamidomethyl [C2(100)]	0.00717058	0.00663823	0.00647564	0.00400695	0.00470784	0.00417668	0.00116218	0.0847499	-0.0265418	-0.0623162	0.754835	0.522274	0.694983	1552	80	1632	599
EIF3H	O15372	Eukaryotic translation initiation factor 3 subunit H OS=Homo sapiens OX=9606 GN=EIF3H PE=1 SV=1	MDSLLIAGQINTYCQNIK	1xCarbamidomethyl [C14(100)]; 1xTMTpro [K18(100)]	0.0114812	0.0179452	0.019199	0.031326	0.0265281	0.0306503	0.0139695	-0.497474	0.146852	0.244282	-0.950614	-0.710776	-0.919154	762	871	1633	600
ATIC	P31939	Bifunctional purine biosynthesis protein ATIC OS=Homo sapiens OX=9606 GN=ATIC PE=1 SV=3	VCMVYDLYK	1xTMTpro [N-Term]; 1xCarbamidomethyl [C2(100)]; 1xTMTpro [K9(100)]	0.091852	0.0779	0.0719326	0.0484322	0.0392516	0.0465	0.013555	0.18922	-0.0484679	-0.163446	0.734125	1.03734	0.79286	782	851	1633	600
C8orf82	Q6P1X6	UPF0598 protein C8orf82 OS=Homo sapiens OX=9606 GN=C8orf82 PE=1 SV=2	LSYCGGGEALAVPFEPAR	1xTMTpro [N-Term]; 1xCarbamidomethyl [C4(100)]	0.0820367	0.0692923	0.0688674	0.115674	0.111595	0.122093	0.00192171	0.160513	-0.0830619	-0.0919347	-0.656242	-0.604447	-0.734156	1508	125	1633	600
CFL2	Q9Y281	Cofilin-2 OS=Homo sapiens OX=9606 GN=CFL2 PE=1 SV=1	AVLFCLSDDK	1xTMTpro [N-Term]; 1xCarbamidomethyl [C5(100)]; 1xTMTpro [K10(100)]	0.300525	0.301612	0.392501	0.519392	0.536617	0.592105	0.0058799	-0.141723	-0.136516	0.243487	-0.647615	-0.694684	-0.836645	1235	400	1635	603
DDX1	Q92499	ATP-dependent RNA helicase DDX1 OS=Homo sapiens OX=9606 GN=DDX1 PE=1 SV=2	QFDNYGEEFTMHDTIGCYLDIDK	1xTMTpro [N-Term]; 1xCarbamidomethyl [C17(100)]; 1xTMTpro [K23(100)]	0.000855988	0.000855241	0.000669747	0.000469752	0.000376444	0.000450528	0.0154673	0.109072	0.107812	-0.244903	0.756618	1.07608	0.816901	700	937	1637	604
LYAR	Q9NX58	Cell growth-regulating nucleolar protein OS=Homo sapiens OX=9606 GN=LYAR PE=1 SV=2	VFFTCNACGESVKK	1xTMTpro [N-Term]; 2xCarbamidomethyl [C5(100); C8(100)]; 2xTMTpro [K13(100); K14(100)]	0.0263416	0.0278472	0.0331306	0.0601002	0.0685911	0.0882967	0.0294335	-0.143995	-0.0638083	0.186824	-1.04603	-1.23668	-1.60102	118	1525	1643	605
FSCN1	Q16658	Fascin OS=Homo sapiens OX=9606 GN=FSCN1 PE=1 SV=3	DCEGRYLAPSGPSGTLK	1xTMTpro [N-Term]; 1xCarbamidomethyl [C2(100)]; 1xTMTpro [K17(100)]	0.00200301	0.00213613	0.00229463	0.00326505	0.00364163	0.00391196	0.00736985	-0.0985319	-0.00570189	0.0975589	-0.606403	-0.763879	-0.867187	1152	494	1646	606
FAM98B	Q52LJ0	Protein FAM98B OS=Homo sapiens OX=9606 GN=FAM98B PE=1 SV=2	EMACPYSVLISGDIK	1xTMTpro [N-Term]; 1xCarbamidomethyl [C4(100)]; 1xTMTpro [K15(100)]	0.112161	0.127766	0.166422	0.243824	0.230927	0.252484	0.0129313	-0.272183	-0.0842579	0.297092	-0.848081	-0.769681	-0.898434	827	819	1646	606
GNB1	P62873	Guanine nucleotide-binding protein G(I)/G(S)/G(T) subunit beta-1 OS=Homo sapiens OX=9606 GN=GNB1 PE=1 SV=3	ADRAGVLAGHDNRVSCLGVTDDGMAVATGSWDSFLK	1xAcetyl [N-Term]; 1xCarbamidomethyl [C16(100)]; 1xTMTpro [K36(100)]	0.0244124	0.0280449	0.0320095	0.0418113	0.0486231	0.0512259	0.00689269	-0.205807	-0.00568394	0.185078	-0.57047	-0.788221	-0.863452	1178	470	1648	608
CCT7	Q99832	T-complex protein 1 subunit eta OS=Homo sapiens OX=9606 GN=CCT7 PE=1 SV=2	TMMACGGSIQTSVNALSADVLGR	1xTMTpro [N-Term]; 1xCarbamidomethyl [C5(100)]	0.00788938	0.0139174	0.0140213	0.0227102	0.0365234	0.029585	0.0295265	-0.598144	0.220761	0.231492	-0.927209	-1.61269	-1.30874	124	1529	1653	609
SHMT2	P34897	Serine hydroxymethyltransferase, mitochondrial OS=Homo sapiens OX=9606 GN=SHMT2 PE=1 SV=3	GLELIASENFCSR	1xTMTpro [N-Term]; 1xCarbamidomethyl [C11(100)]	0.0114638	0.0129677	0.0150626	0.0199982	0.0220667	0.022161	0.00438202	-0.19959	-0.0217477	0.194293	-0.603196	-0.745199	-0.75135	1358	297	1655	610
MYL12B	O14950	Myosin regulatory light chain 12B OS=Homo sapiens OX=9606 GN=MYL12B PE=1 SV=2	LNGTDPEDVIRNAFACFDEEATGTIQEDYLR	1xTMTpro [N-Term]; 1xCarbamidomethyl [C16(100)]	0.00168072	0.00172379	0.0016819	0.00111974	0.000770715	0.000717323	0.0214232	-0.0126047	0.0238985	-0.0115942	0.598518	1.13742	1.24099	441	1216	1657	611
C19orf47	Q8N9M1	Uncharacterized protein C19orf47 OS=Homo sapiens OX=9606 GN=C19orf47 PE=1 SV=1	AATESVPCSPSPLAGEIR	1xTMTpro [N-Term]; 1xCarbamidomethyl [C8(100)]	0.0935768	0.135883	0.114394	0.203734	0.200466	0.178367	0.00837682	-0.292609	0.245532	-0.00282215	-0.829857	-0.80653	-0.638021	1098	559	1657	611
FAM114A2	Q9NRY5	Protein FAM114A2 OS=Homo sapiens OX=9606 GN=FAM114A2 PE=1 SV=4	SQTLSQMTIVLCK	1xTMTpro [N-Term]; 1xCarbamidomethyl [C12(100)]; 1xTMTpro [K13(100)]	1.20487	1.32773	1.85196	2.36107	2.66606	2.78269	0.0125187	-0.278592	-0.138507	0.341583	-0.691966	-0.867237	-0.92901	866	791	1657	611
NAA10	P41227	N-alpha-acetyltransferase 10 OS=Homo sapiens OX=9606 GN=NAA10 PE=1 SV=1	NARPEDLMNMQHCNLLCLPENYQMK	1xTMTpro [N-Term]; 2xCarbamidomethyl [C13(100); C17(100)]; 1xTMTpro [K25(100)]	0.0440672	0.036064	0.0480218	0.0809624	0.0815172	0.109095	0.0242753	0.0448731	-0.244275	0.168857	-0.922419	-0.93227	-1.35268	321	1337	1658	614
CCT4	P50991	T-complex protein 1 subunit delta OS=Homo sapiens OX=9606 GN=CCT4 PE=1 SV=4	AKIGLIQFCLSAPK	1xTMTpro [N-Term]; 1xCarbamidomethyl [C9(100)]; 2xTMTpro [K2(100); K14(100)]	0.0199329	0.0202621	0.016363	0.0101276	0.0103695	0.00962608	0.0171075	0.0803836	0.104016	-0.204334	0.896468	0.862415	0.969746	630	1032	1662	615
MYO6	Q9UM54	Unconventional myosin-VI OS=Homo sapiens OX=9606 GN=MYO6 PE=1 SV=4	EGLGVNEVHYVDNQDCIDLIEAK	1xTMTpro [N-Term]; 1xCarbamidomethyl [C16(100)]; 1xTMTpro [K23(100)]	0.0149848	0.0144412	0.012908	0.00997324	0.00863516	0.00765846	0.00432306	0.086645	0.0333362	-0.128588	0.500722	0.708562	0.88173	1371	292	1663	616
AIFM2	Q9BRQ8	Ferroptosis suppressor protein 1 OS=Homo sapiens OX=9606 GN=AIFM2 PE=1 SV=1	GTEVATNLVILCTGIK	1xTMTpro [N-Term]; 1xCarbamidomethyl [C12(100)]; 1xTMTpro [K16(100)]	0.499712	0.45255	0.590512	0.846782	0.794496	0.876495	0.00478555	-0.0413963	-0.184415	0.199475	-0.719499	-0.627547	-0.769254	1333	331	1664	617
PFKP	Q01813	ATP-dependent 6-phosphofructokinase, platelet type OS=Homo sapiens OX=9606 GN=PFKP PE=1 SV=2	GITNLCVIGGDGSLTGANLFRK	1xTMTpro [N-Term]; 1xCarbamidomethyl [C6(100)]	0.00235162	0.00223625	0.00324773	0.00479364	0.00417052	0.00468817	0.0110378	-0.151426	-0.224001	0.314351	-0.876042	-0.675148	-0.843946	972	702	1674	618
ANKFY1	Q9P2R3	Rabankyrin-5 OS=Homo sapiens OX=9606 GN=ANKFY1 PE=1 SV=2	GSHTDAPDTATGNCLLQR	1xTMTpro [N-Term]; 1xCarbamidomethyl [C14(100)]	0.119354	0.122881	0.191424	0.338519	0.531389	0.569044	0.0323783	-0.276352	-0.234332	0.40517	-1.22764	-1.87817	-1.97694	27	1647	1674	618
NUTF2	P61970	Nuclear transport factor 2 OS=Homo sapiens OX=9606 GN=NUTF2 PE=1 SV=1	IQHSITAQDHQPTPDSCIISMVVGQLK	1xTMTpro [N-Term]; 1xCarbamidomethyl [C17(100)]; 1xTMTpro [K27(100)]	0.14434	0.161615	0.193414	0.251209	0.295264	0.321079	0.0104093	-0.205673	-0.0425849	0.216551	-0.593742	-0.82686	-0.947783	1003	672	1675	620
ATP1A3	P13637	Sodium/potassium-transporting ATPase subunit alpha-3 OS=Homo sapiens OX=9606 GN=ATP1A3 PE=1 SV=3	VLGFCHYYLPEEQFPK	1xTMTpro [N-Term]; 1xCarbamidomethyl [C5(100)]; 1xTMTpro [K16(100)]	0.39476	0.34068	0.576978	0.721017	0.800638	0.915466	0.0163068	-0.148217	-0.360774	0.399323	-0.720841	-0.871956	-1.06531	693	986	1679	621
UBE2K	P61086	Ubiquitin-conjugating enzyme E2 K OS=Homo sapiens OX=9606 GN=UBE2K PE=1 SV=3	KIENLCAMGFDRNAVIVALSSK	1xTMTpro [N-Term]; 1xCarbamidomethyl [C6(100)]; 2xTMTpro [K1(100); K22(100)]	0.143759	0.165898	0.183942	0.271279	0.372827	0.357981	0.0225881	-0.194726	0.011917	0.160877	-0.721402	-1.18013	-1.1215	418	1263	1681	622
SNRNP70	P08621	U1 small nuclear ribonucleoprotein 70 kDa OS=Homo sapiens OX=9606 GN=SNRNP70 PE=1 SV=2	HHNQPYCGIAPYIR	1xTMTpro [N-Term]; 1xCarbamidomethyl [C7(100)]	0.0693043	0.0645629	0.100652	0.133295	0.14264	0.183245	0.0200541	-0.173728	-0.275968	0.364634	-0.769881	-0.867638	-1.22903	520	1162	1682	623
PDHB	P11177	Pyruvate dehydrogenase E1 component subunit beta, mitochondrial OS=Homo sapiens OX=9606 GN=PDHB PE=1 SV=3	TNHLVTVEGGWPQFGVGAEICAR	1xTMTpro [N-Term]; 1xCarbamidomethyl [C21(100)]	0.0341134	0.0342823	0.0277348	0.0515868	0.0473243	0.0549265	0.00335327	0.0903067	0.0974307	-0.208332	-0.686972	-0.562549	-0.77747	1457	225	1682	623
ENO3	P13929	Beta-enolase OS=Homo sapiens OX=9606 GN=ENO3 PE=1 SV=5_x000D_ Alpha-enolase OS=Homo sapiens OX=9606 GN=ENO1 PE=1 SV=2	VNQIGSVTESIQACK	1xAcetyl [N-Term]; 1xCarbamidomethyl [C14(100)]; 1xTMTpro [K15(100)]	0.0136728	0.0143844	0.0192411	0.0280456	0.0285129	0.0239171	0.00900839	-0.205514	-0.132325	0.287367	-0.830944	-0.854787	-0.601213	1087	598	1685	625
PRPS1	P60891	Ribose-phosphate pyrophosphokinase 1 OS=Homo sapiens OX=9606 GN=PRPS1 PE=1 SV=2	INNACFEAVVVTNTIPQEDK	1xTMTpro [N-Term]; 1xCarbamidomethyl [C5(100)]; 1xTMTpro [K20(100)]	0.110422	0.120981	0.130936	0.199996	0.262813	0.263985	0.0223274	-0.129352	0.00240581	0.116484	-0.727593	-1.12166	-1.12808	440	1248	1688	626
MTMR6	Q9Y217	Myotubularin-related protein 6 OS=Homo sapiens OX=9606 GN=MTMR6 PE=1 SV=3	CLEDEHLLQAISK	1xTMTpro [N-Term]; 1xCarbamidomethyl [C1(100)]; 1xTMTpro [K13(100)]	0.44119	0.499702	0.532944	0.324436	0.314869	0.262324	0.00597657	-0.155142	0.0245264	0.117442	0.598608	0.64179	0.905194	1286	402	1688	626
DNAJC10	Q8IXB1	DnaJ homolog subfamily C member 10 OS=Homo sapiens OX=9606 GN=DNAJC10 PE=1 SV=2	GGDCLTSQTR	1xTMTpro [N-Term]; 1xCarbamidomethyl [C4(100)]	0.0296154	0.0414168	0.0335598	0.0632394	0.0649196	0.0518847	0.0100193	-0.23539	0.248478	-0.0550041	-0.859086	-0.896917	-0.573571	1041	651	1692	628
MTA2	O94776	Metastasis-associated protein MTA2 OS=Homo sapiens OX=9606 GN=MTA2 PE=1 SV=1	LCASCWIYWK	1xTMTpro [N-Term]; 2xCarbamidomethyl [C2(100); C5(100)]; 1xTMTpro [K10(100)]	0.0144169	0.0165174	0.0172594	0.0261304	0.0345698	0.0334823	0.0204895	-0.156121	0.0401047	0.1035	-0.701851	-1.10563	-1.05952	519	1174	1693	629
SLC25A6	P12236	ADP/ATP translocase 3 OS=Homo sapiens OX=9606 GN=SLC25A6 PE=1 SV=4_x000D_ ADP/ATP translocase 1 OS=Homo sapiens OX=9606 GN=SLC25A4 PE=1 SV=4	YFAGNLASGGAAGATSLCFVYPLDFAR	1xTMTpro [N-Term]; 1xCarbamidomethyl [C18(100)]	0.00160074	0.00185801	0.00215634	0.0028945	0.00301148	0.00326192	0.00549262	-0.225607	-0.010588	0.204237	-0.628968	-0.686131	-0.801379	1331	366	1697	630
CCT3	P49368	T-complex protein 1 subunit gamma OS=Homo sapiens OX=9606 GN=CCT3 PE=1 SV=4	WSSLACNIALDAVK	1xCarbamidomethyl [C6(100)]; 1xTMTpro [K14(100)]; 1xTMTpro [N-Term]	0.00784154	0.0120027	0.0114947	0.0194006	0.019994	0.0191313	0.0173458	-0.413784	0.20036	0.13798	-0.893105	-0.936571	-0.872939	656	1042	1698	631
HSP90AA1	P07900	Heat shock protein HSP 90-alpha OS=Homo sapiens OX=9606 GN=HSP90AA1 PE=1 SV=5	HGLEVIYMIEPIDEYCVQQLK	1xTMTpro [N-Term]; 1xOxidation [M8(100)]; 1xCarbamidomethyl [C16(100)]; 1xTMTpro [K21(100)]	0.000809443	0.00078476	0.000784289	0.00123323	0.00120751	0.00129926	0.00184754	0.0299176	-0.0147615	-0.015628	-0.637357	-0.606951	-0.71261	1581	118	1699	632
MKI67	P46013	Proliferation marker protein Ki-67 OS=Homo sapiens OX=9606 GN=MKI67 PE=1 SV=2	IPCDSPQSDPVDTPTSTK	1xTMTpro [N-Term]; 1xCarbamidomethyl [C3(100)]; 1xTMTpro [K18(100)]	0.000536603	0.000458258	0.000594197	0.000350308	0.000322765	0.000203326	0.0171769	0.0187178	-0.208977	0.165804	0.596513	0.714654	1.38134	664	1035	1699	632
MCCC2	Q9HCC0	Methylcrotonoyl-CoA carboxylase beta chain, mitochondrial OS=Homo sapiens OX=9606 GN=MCCC2 PE=1 SV=1	KGTHFVQLCCQR	1xTMTpro [N-Term]; 2xCarbamidomethyl [C9(100); C10(100)]; 1xTMTpro [K1(100)]	0.257619	0.24311	0.367246	0.519842	0.600382	0.773159	0.0267125	-0.167452	-0.25108	0.344055	-0.845381	-1.05319	-1.41808	267	1438	1705	634
PGM2L1	Q6PCE3	Glucose 1,6-bisphosphate synthase OS=Homo sapiens OX=9606 GN=PGM2L1 PE=1 SV=3	GQVTSSCSSQR	1xTMTpro [N-Term]; 1xCarbamidomethyl [C7(100)]	0.137078	0.195024	0.180061	0.0751637	0.0892443	0.0738563	0.0269681	-0.316644	0.192011	0.0768462	1.18353	0.935808	1.20885	262	1446	1708	635
TIPRL	O75663	TIP41-like protein OS=Homo sapiens OX=9606 GN=TIPRL PE=1 SV=2	VACAEEWQESRTEGEHSK	1xTMTpro [N-Term]; 1xCarbamidomethyl [C3(100)]; 1xTMTpro [K18(100)]	0.0921827	0.0813719	0.108699	0.0615122	0.0456216	0.0483705	0.0160789	-0.0294617	-0.209427	0.208309	0.613087	1.04424	0.959831	735	974	1709	636
SEC23B	Q15437	Protein transport protein Sec23B OS=Homo sapiens OX=9606 GN=SEC23B PE=1 SV=2	LAVSSAC	1xTMTpro [N-Term]; 1xCarbamidomethyl [C7(100)]	0.093575	0.0955145	0.0998845	0.172938	0.230177	0.194164	0.0242435	-0.0417821	-0.0121854	0.0523553	-0.844277	-1.25677	-1.0113	374	1335	1709	636
COPS4	Q9BT78	COP9 signalosome complex subunit 4 OS=Homo sapiens OX=9606 GN=COPS4 PE=1 SV=1	QIQSLCFQVNNLLEK	1xTMTpro [N-Term]; 1xCarbamidomethyl [C6(100)]; 1xTMTpro [K15(100)]	0.138835	0.129686	0.183442	0.259599	0.231999	0.296768	0.0114071	-0.117874	-0.216216	0.284082	-0.785043	-0.622873	-0.978091	984	729	1713	638
FARSB	Q9NSD9	Phenylalanine--tRNA ligase beta subunit OS=Homo sapiens OX=9606 GN=FARSB PE=1 SV=3	EYTACELMNIYKTDNHLK	1xTMTpro [N-Term]; 1xCarbamidomethyl [C5(100)]; 2xTMTpro [K12(100); K18(100)]	0.0152145	0.0196767	0.0188691	0.0302394	0.0309306	0.0299433	0.00946348	-0.236135	0.134909	0.0744503	-0.754852	-0.787454	-0.740654	1091	622	1713	638
CSDE1	O75534	Cold shock domain-containing protein E1 OS=Homo sapiens OX=9606 GN=CSDE1 PE=1 SV=2	LFFHCSQYNGNLQDLK	1xTMTpro [N-Term]; 1xCarbamidomethyl [C5(100)]; 1xTMTpro [K16(100)]	0.0112628	0.0124598	0.0148199	0.0192205	0.0210756	0.0234284	0.00678821	-0.189919	-0.0442129	0.206051	-0.581157	-0.714083	-0.866771	1259	459	1718	640
ARHGAP10	A1A4S6	Rho GTPase-activating protein 10 OS=Homo sapiens OX=9606 GN=ARHGAP10 PE=1 SV=1	TCNEVDLENSADWEVK	1xTMTpro [N-Term]; 1xCarbamidomethyl [C2(100)]; 1xTMTpro [K16(100)]	0.065202	0.0556053	0.0658186	0.124967	0.0992376	0.107248	0.0130224	0.0678006	-0.161892	0.081381	-1.00636	-0.673772	-0.785765	895	825	1720	641
POGZ	Q7Z3K3	Pogo transposable element with ZNF domain OS=Homo sapiens OX=9606 GN=POGZ PE=1 SV=2	DTHKPGEMPYVCQVCQYR	1xTMTpro [N-Term]; 2xCarbamidomethyl [C12(100); C15(100)]; 1xTMTpro [K4(100)]	0.0492954	0.056543	0.079598	0.12128	0.118742	0.112301	0.0192347	-0.326438	-0.12854	0.364842	-0.972382	-0.941863	-0.861404	594	1131	1725	642
TPP2	P29144	Tripeptidyl-peptidase 2 OS=Homo sapiens OX=9606 GN=TPP2 PE=1 SV=4	ETGAASFLCR	1xTMTpro [N-Term]; 1xCarbamidomethyl [C9(100)]	0.0209828	0.0221419	0.0203268	0.0462478	0.0363005	0.0391263	0.0197825	-0.0114851	0.0660868	-0.0573076	-1.12869	-0.779295	-0.887444	579	1148	1727	643
ZBTB7A	O95365	Zinc finger and BTB domain-containing protein 7A OS=Homo sapiens OX=9606 GN=ZBTB7A PE=1 SV=1	DGCNGVPSR	1xTMTpro [N-Term]; 1xCarbamidomethyl [C3(100)]	0.547704	0.451596	0.668601	1.02425	0.839553	1.09237	0.0128441	-0.0216018	-0.299967	0.266146	-0.881497	-0.594622	-0.974394	915	813	1728	644
ELL	P55199	RNA polymerase II elongation factor ELL OS=Homo sapiens OX=9606 GN=ELL PE=1 SV=1	DGTCTLQDCMYK	1xTMTpro [N-Term]; 2xCarbamidomethyl [C4(100); C9(100)]; 1xTMTpro [K12(100)]	0.0459085	0.0546635	0.058354	0.0841408	0.110563	0.11164	0.0199249	-0.206559	0.0452576	0.13951	-0.667485	-1.06148	-1.07547	571	1157	1728	644
AMPD2	Q01433	AMP deaminase 2 OS=Homo sapiens OX=9606 GN=AMPD2 PE=1 SV=2	TYEQGPDTPVSADAPVHPPALEQHPYEHCEPSTMPGDLGLGLR	1xTMTpro [N-Term]; 1xCarbamidomethyl [C29(100)]	0.0131974	0.0162797	0.0179923	0.024914	0.0337871	0.0333107	0.0204423	-0.261783	0.0410384	0.185346	-0.65492	-1.09443	-1.07395	555	1173	1728	644
DHRS7	Q9Y394	Dehydrogenase/reductase SDR family member 7 OS=Homo sapiens OX=9606 GN=DHRS7 PE=1 SV=1	SLCMDTSLDVYRK	1xCarbamidomethyl [C3(100)]; 1xTMTpro [K13(100)]	0.00780139	0.0103217	0.0114617	0.0171766	0.0218075	0.0164436	0.0175545	-0.33809	0.0657859	0.216929	-0.80055	-1.14493	-0.73763	673	1055	1728	644
CMAS	Q8NFW8	N-acylneuraminate cytidylyltransferase OS=Homo sapiens OX=9606 GN=CMAS PE=1 SV=2	EVAYLGNEVSDEECLK	1xTMTpro [N-Term]; 1xCarbamidomethyl [C14(100)]; 1xTMTpro [K16(100)]	0.0596816	0.0646794	0.0504146	0.029384	0.0340492	0.0319264	0.0165953	0.0348167	0.150836	-0.208627	0.987439	0.774848	0.867722	720	1010	1730	648
LIG3	P49916	DNA ligase 3 OS=Homo sapiens OX=9606 GN=LIG3 PE=1 SV=2	AADETLCQTK	1xTMTpro [N-Term]; 1xCarbamidomethyl [C7(100)]; 1xTMTpro [K10(100)]	0.0382857	0.0501482	0.0424287	0.0689154	0.0938137	0.0885023	0.0198244	-0.188212	0.20118	-0.0399788	-0.659808	-1.10478	-1.0207	585	1151	1736	649
BRD1	O95696	Bromodomain-containing protein 1 OS=Homo sapiens OX=9606 GN=BRD1 PE=1 SV=1	CSGYPSYPALIIDPK	1xCarbamidomethyl [C1(100)]; 1xTMTpro [K15(100)]	0.131277	0.191929	0.164036	0.540056	0.39069	0.356583	0.0325588	-0.307066	0.2409	0.0143357	-1.73343	-1.26635	-1.13456	85	1659	1744	650
RPL18A	Q02543	60S ribosomal protein L18a OS=Homo sapiens OX=9606 GN=RPL18A PE=1 SV=2	CLPTPK	1xTMTpro [N-Term]; 1xCarbamidomethyl [C1(100)]; 1xTMTpro [K6(100)]	0.274996	0.242593	0.185905	0.437412	0.349663	0.438796	0.0118466	0.229835	0.0489615	-0.335009	-0.899417	-0.576391	-0.903973	991	755	1746	651
UTP23	Q9BRU9	rRNA-processing protein UTP23 homolog OS=Homo sapiens OX=9606 GN=UTP23 PE=1 SV=2	NAVSGSECLLSMVEEGNPHHYFVATQDQNLSVK	1xCarbamidomethyl [C8(100)]; 1xTMTpro [K33(100)]	0.00844263	0.0114325	0.0109979	0.0175991	0.0179487	0.0151853	0.00663392	-0.28562	0.151759	0.0958406	-0.774119	-0.802494	-0.561293	1299	447	1746	651
MLST8	Q9BVC4	Target of rapamycin complex subunit LST8 OS=Homo sapiens OX=9606 GN=MLST8 PE=1 SV=1	IFQVNAPINCVCLHPNQAELIVGDQSGAIHIWDLK	1xTMTpro [N-Term]; 2xCarbamidomethyl [C10(100); C12(100)]; 1xTMTpro [K35(100)]	0.652043	0.5799	0.90493	1.42896	2.18826	2.31744	0.0331446	-0.1275	-0.296662	0.345339	-1.00443	-1.61925	-1.70199	66	1683	1749	653
ITPA	Q9BY32	Inosine triphosphate pyrophosphatase OS=Homo sapiens OX=9606 GN=ITPA PE=1 SV=2	GCQDFGWDPCFQPDGYEQTYAEMPKAEK	1xTMTpro [N-Term]; 2xCarbamidomethyl [C2(100); C10(100)]; 2xTMTpro [K25(100); K28(100)]	0.00521929	0.00639479	0.00543598	0.0030924	0.00275698	0.00409986	0.0122864	-0.122888	0.170155	-0.0642032	0.878015	1.04366	0.471169	977	773	1750	654
RACGAP1	Q9H0H5	Rac GTPase-activating protein 1 OS=Homo sapiens OX=9606 GN=RACGAP1 PE=1 SV=1	EMLMCDTSGSIQLSEEQK	1xTMTpro [N-Term]; 1xCarbamidomethyl [C5(100)]; 1xTMTpro [K18(100)]	0.0181471	0.0145999	0.020609	0.0089183	0.00912095	0.00754652	0.0264185	0.029053	-0.284734	0.212588	0.995848	0.963431	1.23681	323	1427	1750	654
RPSA	P08865	40S ribosomal protein SA OS=Homo sapiens OX=9606 GN=RPSA PE=1 SV=4	LLVVTDPRADHQPLTEASYVNLPTIALCNTDSPLR	1xTMTpro [N-Term]; 1xCarbamidomethyl [C28(100)]	0.0215751	0.02678	0.0370279	0.0539305	0.0758163	0.0885213	0.0323227	-0.39962	-0.0878307	0.379627	-0.922115	-1.41352	-1.63704	108	1645	1753	656
DYNLT1	P63172	Dynein light chain Tctex-type 1 OS=Homo sapiens OX=9606 GN=DYNLT1 PE=1 SV=1	YIVTCVIMQK	1xTMTpro [N-Term]; 1xCarbamidomethyl [C5(100)]; 1xTMTpro [K10(100)]	0.632096	0.579443	0.572021	0.900933	1.03189	1.07722	0.0095652	0.0884192	-0.0370592	-0.0556575	-0.599695	-0.79549	-0.85752	1128	627	1755	657
BYSL	Q13895	Bystin OS=Homo sapiens OX=9606 GN=BYSL PE=1 SV=3	GILIPLCESGTCTLR	1xTMTpro [N-Term]; 2xCarbamidomethyl [C7(100); C12(100)]	0.0215891	0.0221523	0.029359	0.0362754	0.0426912	0.0459447	0.0107061	-0.174615	-0.137461	0.268887	-0.574075	-0.80902	-0.914979	1068	689	1757	658
SLC39A10	Q9ULF5	Zinc transporter ZIP10 OS=Homo sapiens OX=9606 GN=SLC39A10 PE=1 SV=2	CDPEKETVEVSVK	1xTMTpro [N-Term]; 1xCarbamidomethyl [C1(100)]; 2xTMTpro [K5(100); K13(100)]	0.0104672	0.0115474	0.0110428	0.00774683	0.00510485	0.00591833	0.0155398	-0.0741331	0.0675519	0.0030989	0.508335	1.11007	0.89675	829	944	1773	659
ECPAS	Q5VYK3	Proteasome adapter and scaffold protein ECM29 OS=Homo sapiens OX=9606 GN=ECPAS PE=1 SV=2	QAACIWLLSLVRK	1xTMTpro [N-Term]; 1xCarbamidomethyl [C4(100)]; 1xTMTpro [K13(100)]	0.0148184	0.0132798	0.0101975	0.00825065	0.00632973	0.00504679	0.0242712	0.215168	0.0570137	-0.324002	0.629639	1.012	1.33878	438	1336	1774	660
ACTN1	P12814	Alpha-actinin-1 OS=Homo sapiens OX=9606 GN=ACTN1 PE=1 SV=2_x000D_ Alpha-actinin-3 OS=Homo sapiens OX=9606 GN=ACTN3 PE=1 SV=2_x000D_ Alpha-actinin-4 OS=Homo sapiens OX=9606 GN=ACTN4 PE=1 SV=2	FAIQDISVEETSAKEGLLLWCQR	1xTMTpro [N-Term]; 1xCarbamidomethyl [C21(100)]; 1xTMTpro [K14(100)]	0.0348893	0.0279702	0.023815	0.0157944	0.0117036	0.0129897	0.0292881	0.27214	-0.0467531	-0.278777	0.871233	1.30369	1.15328	261	1516	1777	661
COQ8B	Q96D53	Atypical kinase COQ8B, mitochondrial OS=Homo sapiens OX=9606 GN=COQ8B PE=1 SV=2	VLGMELAGGVPLDQCQGLSQDLR	1xTMTpro [N-Term]; 1xCarbamidomethyl [C15(100)]	0.0609128	0.0710328	0.0528867	0.0272746	0.0400968	0.0358452	0.0166581	-0.0164365	0.205303	-0.220279	1.17563	0.619695	0.781404	764	1013	1777	661
SHMT2	P34897	Serine hydroxymethyltransferase, mitochondrial OS=Homo sapiens OX=9606 GN=SHMT2 PE=1 SV=3	YYGGAEVVDEIELLCQR	1xTMTpro [N-Term]; 1xCarbamidomethyl [C15(100)]	0.00709819	0.00624533	0.00979231	0.011742	0.0155964	0.015329	0.0172369	-0.119644	-0.304317	0.344555	-0.606518	-1.01605	-0.991094	739	1039	1778	663
EPHA2	P29317	Ephrin type-A receptor 2 OS=Homo sapiens OX=9606 GN=EPHA2 PE=1 SV=2	MHCAVDGEWLVPIGQCLCQAGYEK	1xTMTpro [N-Term]; 3xCarbamidomethyl [C3(100); C16(100); C18(100)]; 1xTMTpro [K24(100)]	0.0314969	0.0326009	0.0408051	0.0547163	0.0532464	0.0611668	0.00546858	-0.150811	-0.101108	0.22273	-0.645948	-0.606663	-0.806729	1414	365	1779	664
FHL2	Q14192	Four and a half LIM domains protein 2 OS=Homo sapiens OX=9606 GN=FHL2 PE=1 SV=3	NSLVDKPFAAKEDQLLCTDCYSNEYSSK	2xCarbamidomethyl [C17(100); C20(100)]; 3xTMTpro [K6(100); K11(100); K28(100)]	0.0276141	0.0272692	0.0234404	0.128412	0.161316	0.225835	0.0361952	0.0809199	0.0627845	-0.155489	-2.29822	-2.62733	-3.11271	1	1778	1779	664
HERC2	O95714	E3 ubiquitin-protein ligase HERC2 OS=Homo sapiens OX=9606 GN=HERC2 PE=1 SV=2	VYACGEATNGR	1xTMTpro [N-Term]; 1xCarbamidomethyl [C4(100)]	0.012359	0.0131831	0.00993392	0.00697618	0.0077924	0.00530283	0.0158879	0.0636856	0.156803	-0.251447	0.761373	0.601741	1.15705	820	960	1780	666
RPL18A	Q02543	60S ribosomal protein L18a OS=Homo sapiens OX=9606 GN=RPL18A PE=1 SV=2	DLTTAGAVTQCYRDMGAR	1xTMTpro [N-Term]; 1xCarbamidomethyl [C11(100)]	0.0143986	0.0190658	0.0180857	0.0289383	0.0289431	0.0271748	0.00791146	-0.255084	0.149976	0.0738352	-0.751968	-0.752209	-0.661254	1255	529	1784	667
TMEM181	Q9P2C4	Transmembrane protein 181 OS=Homo sapiens OX=9606 GN=TMEM181 PE=1 SV=2	TLTCAGK	1xTMTpro [N-Term]; 1xCarbamidomethyl [C4(100)]; 1xTMTpro [K7(100)]	11.7557	12.0042	16.8802	20.5167	27.2368	25.1038	0.0151989	-0.204582	-0.174401	0.317391	-0.598858	-1.00762	-0.889967	856	930	1786	668
XRCC4	Q13426	DNA repair protein XRCC4 OS=Homo sapiens OX=9606 GN=XRCC4 PE=1 SV=2	ELICYCLDTIAENQAK	1xTMTpro [N-Term]; 2xCarbamidomethyl [C4(100); C6(100)]	0.0047889	0.00580751	0.00614519	0.00336501	0.00334649	0.00278291	0.0145835	-0.220708	0.0575158	0.139055	0.729792	0.737753	1.00381	887	900	1787	669
GANAB	Q14697	Neutral alpha-glucosidase AB OS=Homo sapiens OX=9606 GN=GANAB PE=1 SV=3	DGSDYEGWCWPGSAGYPDFTNPTMR	1xTMTpro [N-Term]; 1xOxidation [M24(100)]; 1xCarbamidomethyl [C9(100)]	0.000792662	0.000898388	0.000677308	0.00135072	0.00127023	0.00129589	0.00827306	0.0058535	0.186486	-0.221041	-0.774807	-0.686171	-0.715023	1240	548	1788	670
LAS1L	Q9Y4W2	Ribosomal biogenesis protein LAS1L OS=Homo sapiens OX=9606 GN=LAS1L PE=1 SV=2	GVTCENR	1xTMTpro [N-Term]; 1xCarbamidomethyl [C4(100)]	0.180013	0.167937	0.17229	0.266902	0.261499	0.270105	6.17276e-05	0.053885	-0.046298	-0.00937133	-0.622094	-0.592594	-0.639309	1783	5	1788	670
GNB1	P62873	Guanine nucleotide-binding protein G(I)/G(S)/G(T) subunit beta-1 OS=Homo sapiens OX=9606 GN=GNB1 PE=1 SV=3	LFVSGACDASAK	1xCarbamidomethyl [C7(100)]; 1xTMTpro [K12(100)]	0.0367381	0.0364006	0.0448811	0.0609977	0.0619534	0.0736846	0.0085535	-0.0987162	-0.112032	0.190112	-0.63276	-0.655189	-0.905368	1215	574	1789	672
ACTR3	P61158	Actin-related protein 3 OS=Homo sapiens OX=9606 GN=ACTR3 PE=1 SV=3	TLTGTVIDSGDGVTHVIPVAEGYVIGSCIK	1xTMTpro [N-Term]; 1xCarbamidomethyl [C28(100)]; 1xTMTpro [K30(100)]	0.0595554	0.0599697	0.0774057	0.115178	0.128425	0.162915	0.0257431	-0.140423	-0.13042	0.237785	-0.811136	-0.968204	-1.3114	384	1406	1790	673
CHCHD3	Q9NX63	MICOS complex subunit MIC19 OS=Homo sapiens OX=9606 GN=CHCHD3 PE=1 SV=1	ILQCYRENTHQTLK	1xTMTpro [N-Term]; 1xCarbamidomethyl [C4(100)]; 1xTMTpro [K14(100)]	0.0214569	0.020971	0.0294013	0.0436592	0.042085	0.0438714	0.0163527	-0.158169	-0.19121	0.296272	-0.866678	-0.813698	-0.873674	798	992	1790	673
NAA25	Q14CX7	N-alpha-acetyltransferase 25, NatB auxiliary subunit OS=Homo sapiens OX=9606 GN=NAA25 PE=1 SV=1	SQGCNDEYKLGDPEELMFQYFK	1xTMTpro [N-Term]; 1xCarbamidomethyl [C4(100)]; 2xTMTpro [K9(100); K22(100)]	0.00476953	0.00340791	0.00446972	0.00226689	0.00179972	0.00241674	0.0236222	0.178068	-0.30689	0.0844047	0.895063	1.22801	0.802718	480	1314	1794	675
SNX6	Q9UNH7	Sorting nexin-6 OS=Homo sapiens OX=9606 GN=SNX6 PE=1 SV=1	DVLQAETSQQLCCQKFEK	2xCarbamidomethyl [C12(100); C13(100)]; 2xTMTpro [K15(100); K18(100)]	0.000609997	0.000739988	0.000853094	0.00140198	0.00122637	0.00110905	0.0106322	-0.267686	0.0110153	0.216218	-0.932907	-0.739836	-0.594761	1112	682	1794	675
SMCHD1	A6NHR9	Structural maintenance of chromosomes flexible hinge domain-containing protein 1 OS=Homo sapiens OX=9606 GN=SMCHD1 PE=1 SV=2	EITCDNFDETVK	1xTMTpro [N-Term]; 1xCarbamidomethyl [C4(100)]	0.00213088	0.00337283	0.00395595	0.0063395	0.00625766	0.00580723	0.0231205	-0.565377	0.0971335	0.327199	-1.00754	-0.988798	-0.881026	510	1286	1796	677
HAUS4	Q9H6D7	HAUS augmin-like complex subunit 4 OS=Homo sapiens OX=9606 GN=HAUS4 PE=1 SV=1	LAEVLVGEQQQCQDAK	1xTMTpro [N-Term]; 1xCarbamidomethyl [C12(100)]; 1xTMTpro [K16(100)]	0.319873	0.336558	0.403629	0.629682	0.52888	0.555111	0.00573802	-0.143611	-0.0702579	0.191918	-0.833512	-0.581828	-0.651664	1405	391	1796	677
PDCD2L	Q9BRP1	Programmed cell death protein 2-like OS=Homo sapiens OX=9606 GN=PDCD2L PE=1 SV=1	SQCLQVPEREAQDAQK	1xTMTpro [N-Term]; 1xCarbamidomethyl [C3(100)]; 1xTMTpro [K16(100)]	0.508519	0.398272	0.437261	0.285821	0.206155	0.293934	0.0126584	0.182748	-0.169802	-0.0350592	0.648445	1.11983	0.608063	996	801	1797	679
SMYD4	Q8IYR2	SET and MYND domain-containing protein 4 OS=Homo sapiens OX=9606 GN=SMYD4 PE=1 SV=3	TLEDAALREENEQLSNASSSIGLCVDPLK	1xTMTpro [N-Term]; 1xCarbamidomethyl [C24(100)]; 1xTMTpro [K29(100)]	0.799036	0.934647	1.33997	2.01664	1.90383	2.02374	0.0226605	-0.358661	-0.132499	0.387211	-0.976962	-0.893909	-0.982034	530	1268	1798	680
SERPINB9	P50453	Serpin B9 OS=Homo sapiens OX=9606 GN=SERPINB9 PE=1 SV=1	DLCLSK	1xTMTpro [N-Term]; 1xCarbamidomethyl [C3(100)]; 1xTMTpro [K6(100)]	0.0991732	0.0887043	0.102336	0.181661	0.181858	0.237976	0.0265166	0.0358701	-0.125075	0.0811604	-0.909097	-0.910661	-1.29867	369	1430	1799	681
SAFB	Q15424	Scaffold attachment factor B1 OS=Homo sapiens OX=9606 GN=SAFB PE=1 SV=4_x000D_ Scaffold attachment factor B2 OS=Homo sapiens OX=9606 GN=SAFB2 PE=1 SV=1	ILDILGETCKSEPVKEESSELEQPFAQDTSSVGPDR	1xTMTpro [N-Term]; 1xCarbamidomethyl [C9(100)]; 1xTMTpro [K10(100)]	0.00261058	0.00283499	0.00197558	0.0010919	0.00140815	0.00112766	0.0266911	0.0776918	0.196664	-0.324407	1.17984	0.812883	1.13335	363	1436	1799	681
GLOD4	Q9HC38	Glyoxalase domain-containing protein 4 OS=Homo sapiens OX=9606 GN=GLOD4 PE=1 SV=1	ATVQVVILADPDGHEICFVGDEAFRELSK	1xTMTpro [N-Term]; 1xCarbamidomethyl [C17(100)]; 1xTMTpro [K29(100)]	0.00297705	0.00301	0.00217024	0.00112061	0.00175973	0.00141533	0.0227059	0.130756	0.146637	-0.325274	1.27885	0.627771	0.941987	532	1272	1804	683
RBP1	P09455	Retinol-binding protein 1 OS=Homo sapiens OX=9606 GN=RBP1 PE=1 SV=2	CMTTVSWDGDK	1xTMTpro [N-Term]; 1xOxidation [M2(100)]; 1xCarbamidomethyl [C1(100)]; 1xTMTpro [K11(100)]	0.033037	0.0299918	0.0364746	0.050538	0.0497178	0.0543522	0.00191606	-0.00570251	-0.145215	0.137111	-0.607586	-0.583979	-0.712555	1681	124	1805	684
EEF1A1	P68104	Elongation factor 1-alpha 1 OS=Homo sapiens OX=9606 GN=EEF1A1 PE=1 SV=1	SGDAAIVDMVPGKPMCVESFSDYPPLGR	1xTMTpro [N-Term]; 1xCarbamidomethyl [C16(100)]; 1xTMTpro [K13(100)]	0.0379052	0.0341448	0.0506342	0.0716732	0.0825775	0.105816	0.0279563	-0.109519	-0.260249	0.308197	-0.809519	-1.01383	-1.37158	324	1482	1806	685
CDC40	O60508	Pre-mRNA-processing factor 17 OS=Homo sapiens OX=9606 GN=CDC40 PE=1 SV=1	WLACQSMDNQILIFGAQNR	1xTMTpro [N-Term]; 1xCarbamidomethyl [C4(100)]	0.247944	0.231573	0.233796	0.392986	0.41864	0.486734	0.017343	0.0604413	-0.0381036	-0.0243243	-0.724904	-0.816137	-1.03356	767	1041	1808	686
RPS27A	P62979	Ubiquitin-40S ribosomal protein S27a OS=Homo sapiens OX=9606 GN=RPS27A PE=1 SV=2	ECPSDECGAGVFMASHFDR	1xTMTpro [N-Term]; 1xOxidation [M13(100)]; 2xCarbamidomethyl [C2(100); C7(100)]	0.115999	0.0923121	0.100643	0.162992	0.158511	0.170127	0.0047877	0.171684	-0.157839	-0.0331841	-0.662369	-0.622151	-0.724184	1482	332	1814	687
PDXP	Q96GD0	Chronophin OS=Homo sapiens OX=9606 GN=PDXP PE=1 SV=2	CGMTTVLTLTGVSR	1xTMTpro [N-Term]; 1xCarbamidomethyl [C1(100)]	0.0301252	0.0307296	0.0383712	0.0496929	0.0528674	0.0604887	0.00757162	-0.134783	-0.106128	0.214268	-0.587285	-0.676623	-0.870909	1307	508	1815	688
UBA6	A0AVT1	Ubiquitin-like modifier-activating enzyme 6 OS=Homo sapiens OX=9606 GN=UBA6 PE=1 SV=1	NWSQCVELAR	1xTMTpro [N-Term]; 1xCarbamidomethyl [C5(100)]	0.0768208	0.0485702	0.0529047	0.028786	0.0172764	0.0192271	0.0359561	0.37026	-0.291168	-0.167841	1.04587	1.78243	1.6281	54	1766	1820	689
LYPLA1	O75608	Acyl-protein thioesterase 1 OS=Homo sapiens OX=9606 GN=LYPLA1 PE=1 SV=1	TYEGMMHSSCQQEMMDVK	1xTMTpro [N-Term]; 1xCarbamidomethyl [C10(100)]; 1xTMTpro [K18(100)]	0.0788531	0.0697252	0.0659738	0.0497771	0.0426959	0.041016	0.00617773	0.140874	-0.0366143	-0.1164	0.522811	0.744197	0.802107	1401	419	1820	689
DCTN4	Q9UJW0	Dynactin subunit 4 OS=Homo sapiens OX=9606 GN=DCTN4 PE=1 SV=1	AYYLACGFCR	1xTMTpro [N-Term]; 2xCarbamidomethyl [C6(100); C9(100)]	0.0572356	0.060549	0.0475425	0.0907765	0.088107	0.0821892	0.0040582	0.0546248	0.135813	-0.213071	-0.72003	-0.676968	-0.576659	1547	275	1822	691
TARS1	P26639	Threonine--tRNA ligase 1, cytoplasmic OS=Homo sapiens OX=9606 GN=TARS1 PE=1 SV=3	FMADIDLDPGCTLNK	1xTMTpro [N-Term]; 1xCarbamidomethyl [C11(100)]; 1xTMTpro [K15(100)]	0.00824224	0.00834977	0.00750658	0.0153232	0.0140671	0.0124381	0.0130135	0.0371217	0.0558217	-0.0977577	-0.93173	-0.808337	-0.630781	999	824	1823	692
MFN2	O95140	Mitofusin-2 OS=Homo sapiens OX=9606 GN=MFN2 PE=1 SV=3	CTSFLVDELGVVDRSQAGDR	1xTMTpro [N-Term]; 1xCarbamidomethyl [C1(100)]	0.061347	0.0518744	0.0546495	0.0889419	0.0806021	0.0917159	0.00227808	0.132675	-0.109296	-0.0341086	-0.668545	-0.526499	-0.712854	1676	149	1825	693
GTF3C1	Q12789	General transcription factor 3C polypeptide 1 OS=Homo sapiens OX=9606 GN=GTF3C1 PE=1 SV=4	ALIGQEGDPDLKLPDFSYCILER	1xCarbamidomethyl [C19(100)]; 1xTMTpro [K12(100)]	0.00349477	0.0045175	0.00545006	0.00718964	0.00778555	0.00832404	0.0129042	-0.360698	0.00963229	0.280378	-0.680027	-0.794905	-0.89139	1008	818	1826	694
HAGH	Q16775	Hydroxyacylglutathione hydrolase, mitochondrial OS=Homo sapiens OX=9606 GN=HAGH PE=1 SV=2	FYEGTADEMCK	1xTMTpro [N-Term]; 1xCarbamidomethyl [C10(100)]; 1xTMTpro [K11(100)]	0.0122161	0.0122071	0.0128094	0.0080025	0.00866672	0.00764004	0.000607737	-0.0228182	-0.023885	0.0455988	0.633079	0.518042	0.699949	1789	38	1827	695
NDUFV2	P19404	NADH dehydrogenase [ubiquinone] flavoprotein 2, mitochondrial OS=Homo sapiens OX=9606 GN=NDUFV2 PE=1 SV=2	FSCEPAGGLTSLTEPPKGPGFGVQAGL	1xTMTpro [N-Term]; 1xCarbamidomethyl [C3(100)]; 1xTMTpro [K17(100)]	0.0668989	0.0550496	0.0706659	0.0387566	0.0322925	0.0380015	0.0156227	0.0593004	-0.221949	0.138334	0.728239	0.991484	0.756625	879	949	1828	696
HEXA	P06865	Beta-hexosaminidase subunit alpha OS=Homo sapiens OX=9606 GN=HEXA PE=1 SV=2	GVQAQPLNVGFCEQEFEQT	1xTMTpro [N-Term]; 1xCarbamidomethyl [C12(100)]	0.0826461	0.080518	0.092931	0.124082	0.134786	0.144303	0.00369409	-0.0466988	-0.0843331	0.122514	-0.539578	-0.658957	-0.757383	1585	244	1829	697
LENG8	Q96PV6	Leukocyte receptor cluster member 8 OS=Homo sapiens OX=9606 GN=LENG8 PE=1 SV=3	EKQDYAFACEQMK	1xTMTpro [N-Term]; 1xCarbamidomethyl [C9(100)]; 2xTMTpro [K2(100); K13(100)]	0.0262266	0.0293819	0.0282061	0.019796	0.0163916	0.018172	0.00191384	-0.0912092	0.0726879	0.0137697	0.497031	0.769283	0.620524	1712	123	1835	698
CTBP1	Q13363	C-terminal-binding protein 1 OS=Homo sapiens OX=9606 GN=CTBP1 PE=1 SV=2	VSTLQDLLFHSDCVTLHCGLNEHNHHLINDFTVK	1xTMTpro [N-Term]; 2xCarbamidomethyl [C13(100); C18(100)]; 1xTMTpro [K34(100)]	0.62058	0.656372	0.831678	1.14589	1.61411	1.63414	0.0277076	-0.179654	-0.0987589	0.242754	-0.705123	-1.1994	-1.21718	367	1470	1837	699
LMAN1	P49257	Protein ERGIC-53 OS=Homo sapiens OX=9606 GN=LMAN1 PE=1 SV=2	NNPAIVIIGNNGQIHYDHQNDGASQALASCQR	1xTMTpro [N-Term]; 1xCarbamidomethyl [C30(100)]	0.00888126	0.0113005	0.0103953	0.0226809	0.0235565	0.0167696	0.0271189	-0.198655	0.148901	0.0284457	-1.15399	-1.20863	-0.718359	390	1449	1839	700
HSPA4L	O95757	Heat shock 70 kDa protein 4L OS=Homo sapiens OX=9606 GN=HSPA4L PE=1 SV=3	SVMAAAQVAGLNCLR	1xTMTpro [N-Term]; 1xCarbamidomethyl [C13(100)]	0.0364375	0.0323001	0.0275143	0.0230001	0.0159887	0.0153414	0.0172238	0.183571	0.00968793	-0.221672	0.480211	1.0048	1.06442	803	1037	1840	701
ANXA2	P07355	Annexin A2 OS=Homo sapiens OX=9606 GN=ANXA2 PE=1 SV=2	GDLENAFLNLVQCIQNKPLYFADR	1xTMTpro [N-Term]; 1xCarbamidomethyl [C13(100)]; 1xTMTpro [K17(100)]	0.00338981	0.00348805	0.00411501	0.00625361	0.00682689	0.00846941	0.0241106	-0.11233	-0.0711143	0.167364	-0.771155	-0.897694	-1.20873	509	1331	1840	701
TIAM1	Q13009	Rho guanine nucleotide exchange factor TIAM1 OS=Homo sapiens OX=9606 GN=TIAM1 PE=1 SV=2	DTLELICK	1xTMTpro [N-Term]; 1xCarbamidomethyl [C7(100)]; 1xTMTpro [K8(100)]	0.435391	0.446251	0.671145	0.80945	0.986086	0.968266	0.0159613	-0.249515	-0.21397	0.374799	-0.645116	-0.929887	-0.903577	875	965	1840	701
PRPS2	P11908	Ribose-phosphate pyrophosphokinase 2 OS=Homo sapiens OX=9606 GN=PRPS2 PE=1 SV=2_x000D_ Ribose-phosphate pyrophosphokinase 1 OS=Homo sapiens OX=9606 GN=PRPS1 PE=1 SV=2	DRVAILVDDMADTCGTICHAADK	2xCarbamidomethyl [C14(100); C18(100)]; 1xTMTpro [K23(100)]; 1xTMTpro [N-Term]	0.0582266	0.0644625	0.0769618	0.0964104	0.115584	0.112976	0.00699061	-0.192767	-0.0459843	0.209697	-0.534743	-0.79643	-0.763503	1365	476	1841	704
NCL	P19338	Nucleolin OS=Homo sapiens OX=9606 GN=NCL PE=1 SV=3	EALNSCNKR	1xTMTpro [N-Term]; 1xDeamidated [N4(100)]; 1xCarbamidomethyl [C6(100)]; 1xTMTpro [K8(100)]	0.0021386	0.00190735	0.00123567	0.000627942	0.000453834	0.000437659	0.0380561	0.280649	0.11555	-0.510723	1.48732	1.95578	2.00814	13	1830	1843	705
ZC3H7B	Q9UGR2	Zinc finger CCCH domain-containing protein 7B OS=Homo sapiens OX=9606 GN=ZC3H7B PE=1 SV=2	EAYECSSR	1xTMTpro [N-Term]; 1xCarbamidomethyl [C5(100)]	0.0220733	0.028869	0.0236384	0.0384854	0.0423915	0.0392586	0.00629266	-0.171537	0.215683	-0.0727102	-0.630469	-0.769935	-0.659168	1413	430	1843	705
FASN	P49327	Fatty acid synthase OS=Homo sapiens OX=9606 GN=FASN PE=1 SV=3	HAQPTCPGAQLCTVYYASLNFRDIMLATGK	1xTMTpro [N-Term]; 2xCarbamidomethyl [C6(100); C12(100)]; 1xTMTpro [K30(100)]	0.00418865	0.00405718	0.00568238	0.00780571	0.00705057	0.00849309	0.0103883	-0.14849	-0.194497	0.291518	-0.749554	-0.602764	-0.871315	1177	670	1847	707
VPS29	Q9UBQ0	Vacuolar protein sorting-associated protein 29 OS=Homo sapiens OX=9606 GN=VPS29 PE=1 SV=1	IQHILCTGNLCTK	1xTMTpro [N-Term]; 2xCarbamidomethyl [C6(100); C11(100)]; 1xTMTpro [K13(100)]	0.291838	0.362897	0.341146	0.487618	0.57092	0.607642	0.0100235	-0.185843	0.128549	0.0393786	-0.554738	-0.782276	-0.87221	1196	652	1848	708
TUBB2A	Q13885	Tubulin beta-2A chain OS=Homo sapiens OX=9606 GN=TUBB2A PE=1 SV=1_x000D_ Tubulin beta-3 chain OS=Homo sapiens OX=9606 GN=TUBB3 PE=1 SV=2_x000D_ Tubulin beta-4A chain OS=Homo sapiens OX=9606 GN=TUBB4A PE=1 SV=2_x000D_ Tubulin beta chain OS=Homo sapiens OX=9606 GN=TUBB PE=1 SV=2_x000D_ Tubulin beta-4B chain OS=Homo sapiens OX=9606 GN=TUBB4B PE=1 SV=1	EIVHIQAGQCGNQIGAK	1xTMTpro [N-Term]; 1xCarbamidomethyl [C10(100)]; 1xTMTpro [K17(100)]	0.0574734	0.0585148	0.075236	0.0412566	0.0354774	0.0285527	0.0192596	-0.149336	-0.123429	0.239192	0.627606	0.84533	1.1586	717	1134	1851	709
ARPC1B	O15143	Actin-related protein 2/3 complex subunit 1B OS=Homo sapiens OX=9606 GN=ARPC1B PE=1 SV=3	DRTQIAICPNNHEVHIYEK	1xTMTpro [N-Term]; 1xCarbamidomethyl [C8(100)]; 1xTMTpro [K19(100)]	0.003928	0.00659727	0.00428766	0.00790908	0.0107006	0.00915807	0.0206093	-0.330027	0.418046	-0.203632	-0.679687	-1.1158	-0.89122	669	1184	1853	710
PAFAH1B1	P43034	Platelet-activating factor acetylhydrolase IB subunit beta OS=Homo sapiens OX=9606 GN=PAFAH1B1 PE=1 SV=2	MWEVQTGYCVK	1xCarbamidomethyl [C9(100)]; 1xTMTpro [K11(100)]	0.0105406	0.00983029	0.0102175	0.014893	0.0158579	0.0159884	0.00058499	0.0479342	-0.0527181	0.00302395	-0.546615	-0.637177	-0.649001	1819	34	1853	710
XPO6	Q96QU8	Exportin-6 OS=Homo sapiens OX=9606 GN=XPO6 PE=1 SV=1	MASVNGSSQNCVSGQER	1xTMTpro [N-Term]; 1xCarbamidomethyl [C11(100)]	1.16084	1.30239	1.87943	3.14785	2.4828	2.39961	0.0192152	-0.318453	-0.152455	0.376682	-1.12075	-0.77835	-0.729185	724	1129	1853	710
PRKDC	P78527	DNA-dependent protein kinase catalytic subunit OS=Homo sapiens OX=9606 GN=PRKDC PE=1 SV=3	INQVFHGSCITEGNELTK	1xTMTpro [N-Term]; 1xCarbamidomethyl [C9(100)]; 1xTMTpro [K18(100)]	0.00109959	0.00132421	0.00136839	0.00187803	0.00197899	0.00207372	0.00334015	-0.201103	0.0670595	0.114414	-0.571152	-0.646697	-0.714151	1630	224	1854	713
UBXN1	Q04323	UBX domain-containing protein 1 OS=Homo sapiens OX=9606 GN=UBXN1 PE=1 SV=2	EYDQCR	1xTMTpro [N-Term]; 1xCarbamidomethyl [C5(100)]	0.0500186	0.052381	0.0372453	0.026117	0.0225181	0.0205009	0.0272318	0.103737	0.170315	-0.321671	0.833739	1.04764	1.18304	401	1454	1855	714
EXOSC7	Q15024	Exosome complex component RRP42 OS=Homo sapiens OX=9606 GN=EXOSC7 PE=1 SV=3	VLEDEEGSKDIELSDDPYDCIR	1xTMTpro [N-Term]; 1xCarbamidomethyl [C20(100)]; 1xTMTpro [K9(100)]	0.0807048	0.064776	0.0485395	0.0325937	0.0187191	0.0250191	0.03608	0.319482	0.00228503	-0.414013	0.988579	1.78866	1.37014	84	1771	1855	714
CTR9	Q6PD62	RNA polymerase-associated protein CTR9 homolog OS=Homo sapiens OX=9606 GN=CTR9 PE=1 SV=1	DQMTCLDTLAAYYVQQAR	1xTMTpro [N-Term]; 1xCarbamidomethyl [C5(100)]	0.0183873	0.0189649	0.0241046	0.0336711	0.0308735	0.0348499	0.00682638	-0.155901	-0.111276	0.234697	-0.716902	-0.591761	-0.766545	1392	466	1858	716
ZFP91	Q96JP5	E3 ubiquitin-protein ligase ZFP91 OS=Homo sapiens OX=9606 GN=ZFP91 PE=1 SV=1	SYCSGTER	1xTMTpro [N-Term]; 1xCarbamidomethyl [C3(100)]	0.0767293	0.0689067	0.0845975	0.0554737	0.0360915	0.0442601	0.0132812	-0.000285798	-0.155419	0.140552	0.468259	1.0884	0.794058	1021	837	1858	716
AHCYL1	O43865	S-adenosylhomocysteine hydrolase-like protein 1 OS=Homo sapiens OX=9606 GN=AHCYL1 PE=1 SV=2	NSCIVCNMGHSNTEIDVTSLRTPELTWER	1xTMTpro [N-Term]; 2xCarbamidomethyl [C3(100); C6(100)]	0.0179582	0.0237544	0.0197272	0.0354891	0.0300032	0.0381313	0.0112019	-0.189565	0.213983	-0.0540271	-0.793164	-0.550908	-0.896767	1150	709	1859	718
TBL3	Q12788	Transducin beta-like protein 3 OS=Homo sapiens OX=9606 GN=TBL3 PE=1 SV=2	AQLDQTGQHLFCVCGTR	1xTMTpro [N-Term]; 2xCarbamidomethyl [C12(100); C14(100)]	0.0228456	0.0260547	0.0283998	0.0380999	0.0445477	0.0479904	0.0114104	-0.173592	0.0160363	0.140373	-0.564278	-0.789844	-0.89724	1130	730	1860	719
TTLL12	Q14166	Tubulin--tyrosine ligase-like protein 12 OS=Homo sapiens OX=9606 GN=TTLL12 PE=1 SV=2	QVHCEEFIPEFEK	1xTMTpro [N-Term]; 1xCarbamidomethyl [C4(100)]; 1xTMTpro [K13(100)]	0.056624	0.0507796	0.0541087	0.0388998	0.0297215	0.0273709	0.0125751	0.0728036	-0.0843599	0.00725073	0.468845	0.857103	0.975969	1064	796	1860	719
HSPA4	P34932	Heat shock 70 kDa protein 4 OS=Homo sapiens OX=9606 GN=HSPA4 PE=1 SV=4	KFDEVLVNHFCEEFGK	1xTMTpro [N-Term]; 1xCarbamidomethyl [C11(100)]; 2xTMTpro [K1(100); K16(100)]	0.0509432	0.0457771	0.0323618	0.0209564	0.0170467	0.0151406	0.0352307	0.243636	0.0893712	-0.410964	1.03786	1.33576	1.50683	119	1742	1861	721
DOK1	Q99704	Docking protein 1 OS=Homo sapiens OX=9606 GN=DOK1 PE=1 SV=1	IAPCPSQDSLYSDPLDSTSAQAGEGVQRK	1xTMTpro [N-Term]; 1xCarbamidomethyl [C4(100)]; 1xTMTpro [K29(100)]	0.206677	0.257628	0.206571	0.3322	0.401348	0.354415	0.00692597	-0.113704	0.204206	-0.114448	-0.570966	-0.843771	-0.664355	1388	473	1861	721
IPO5	O00410	Importin-5 OS=Homo sapiens OX=9606 GN=IPO5 PE=1 SV=4	QAAAYGLGVMAQYGGDNYRPFCTEALPLLVR	1xTMTpro [N-Term]; 1xCarbamidomethyl [C22(100)]	0.0809174	0.0839181	0.120143	0.15001	0.213982	0.218626	0.0271252	-0.23137	-0.178839	0.338864	-0.659166	-1.1716	-1.20257	415	1450	1865	723
SAE1	Q9UBE0	SUMO-activating enzyme subunit 1 OS=Homo sapiens OX=9606 GN=SAE1 PE=1 SV=1	VDTEDIEKKPESFFTQFDAVCLTCCSR	1xTMTpro [N-Term]; 3xCarbamidomethyl [C21(100); C24(100); C25(100)]; 2xTMTpro [K8(100); K9(100)]	0.00491548	0.00676432	0.0057808	0.00934773	0.0109568	0.0130547	0.0225193	-0.243736	0.216877	-0.00980058	-0.683548	-0.912683	-1.16543	607	1258	1865	723
ITPK1	Q13572	Inositol-tetrakisphosphate 1-kinase OS=Homo sapiens OX=9606 GN=ITPK1 PE=1 SV=2	KIEAYMEDDRICSPPFMELTSLCGDDTMR	1xTMTpro [N-Term]; 2xCarbamidomethyl [C12(100); C23(100)]; 1xTMTpro [K1(100)]	0.0287954	0.0363075	0.0385453	0.0785964	0.0558538	0.066797	0.0238873	-0.262824	0.0716093	0.157893	-1.1858	-0.692996	-0.951123	548	1322	1870	725
DFFA	O00273	DNA fragmentation factor subunit alpha OS=Homo sapiens OX=9606 GN=DFFA PE=1 SV=1	EQHGVAASCLEDLRSK	1xTMTpro [N-Term]; 1xCarbamidomethyl [C9(100)]; 1xTMTpro [K16(100)]	0.0879894	0.07576	0.079663	0.0549015	0.0418801	0.0555394	0.00683931	0.116962	-0.0989312	-0.0264593	0.563524	0.954102	0.546856	1407	467	1874	726
RRP9	O43818	U3 small nucleolar RNA-interacting protein 2 OS=Homo sapiens OX=9606 GN=RRP9 PE=1 SV=1	LWQCGEGFR	1xTMTpro [N-Term]; 1xCarbamidomethyl [C4(100)]	0.302518	0.291526	0.3226	0.51047	0.448441	0.473819	0.00356979	-0.0143786	-0.067775	0.0783485	-0.740427	-0.553519	-0.632937	1640	238	1878	727
CLUH	O75153	Clustered mitochondria protein homolog OS=Homo sapiens OX=9606 GN=CLUH PE=1 SV=2	GLEMDPIDCTPPEYILPGSR	1xTMTpro [N-Term]; 1xCarbamidomethyl [C9(100)]	0.00416923	0.00538894	0.0039706	0.00683437	0.00854182	0.0073275	0.0109479	-0.113215	0.257004	-0.183638	-0.599813	-0.921547	-0.700324	1180	698	1878	727
SERPINB8	P50452	Serpin B8 OS=Homo sapiens OX=9606 GN=SERPINB8 PE=1 SV=2	TCDFLPDFK	1xCarbamidomethyl [C2(100)]; 1xTMTpro [K9(100)]	0.105502	0.159751	0.126109	0.239377	0.225435	0.198135	0.0121658	-0.306276	0.292288	-0.0488705	-0.875742	-0.789167	-0.602945	1110	768	1878	727
CHD3	Q12873	Chromodomain-helicase-DNA-binding protein 3 OS=Homo sapiens OX=9606 GN=CHD3 PE=1 SV=3	AYHLVCLDPELDRAPEGK	1xTMTpro [N-Term]; 1xCarbamidomethyl [C6(100)]; 1xTMTpro [K18(100)]	0.0199405	0.0199799	0.0240209	0.0308036	0.0367897	0.0339827	0.00549659	-0.096086	-0.0932325	0.172503	-0.531315	-0.787515	-0.673014	1512	367	1879	730
COX20	Q5RI15	Cytochrome c oxidase assembly protein COX20, mitochondrial OS=Homo sapiens OX=9606 GN=COX20 PE=1 SV=2	LLGFLDVENTPCAR	1xTMTpro [N-Term]; 1xCarbamidomethyl [C12(100)]	0.343491	0.355205	0.530364	0.676829	0.795408	0.992432	0.0260955	-0.254248	-0.205871	0.372463	-0.724271	-0.957174	-1.27645	458	1421	1879	730
RRAGB	Q5VZM2	Ras-related GTP-binding protein B OS=Homo sapiens OX=9606 GN=RRAGB PE=1 SV=1_x000D_ Ras-related GTP-binding protein A OS=Homo sapiens OX=9606 GN=RRAGA PE=1 SV=1	ATFLVISHYQCK	1xTMTpro [N-Term]; 1xCarbamidomethyl [C11(100)]; 1xTMTpro [K12(100)]	2.3728	2.40708	2.81411	4.12812	3.67528	4.43674	0.00675515	-0.093307	-0.07261	0.152783	-0.705589	-0.53796	-0.809605	1424	456	1880	732
AP2A2	O94973	AP-2 complex subunit alpha-2 OS=Homo sapiens OX=9606 GN=AP2A2 PE=1 SV=2	TVFEALQAPACHENLVK	1xTMTpro [N-Term]; 1xCarbamidomethyl [C11(100)]; 1xTMTpro [K17(100)]	0.177798	0.175938	0.243829	0.314095	0.314852	0.370388	0.0107646	-0.163893	-0.179069	0.291738	-0.657067	-0.660538	-0.894904	1190	691	1881	733
SAR1A	Q9NR31	GTP-binding protein SAR1a OS=Homo sapiens OX=9606 GN=SAR1A PE=1 SV=1	ELNARPMEVFMCSVLK	1xTMTpro [N-Term]; 1xCarbamidomethyl [C12(100)]; 1xTMTpro [K16(100)]	0.031526	0.04082	0.0468149	0.095615	0.0751612	0.0668987	0.0259792	-0.333334	0.0394005	0.23709	-1.26736	-0.920111	-0.752102	466	1415	1881	733
SBNO1	A3KN83	Protein strawberry notch homolog 1 OS=Homo sapiens OX=9606 GN=SBNO1 PE=1 SV=1	VVSDDALMHWLDQYNSSADTCTHAYWR	1xTMTpro [N-Term]; 1xCarbamidomethyl [C21(100)]	0.0330924	0.0398367	0.0458523	0.0648758	0.0620055	0.0683636	0.00903904	-0.258774	0.00882268	0.21172	-0.712407	-0.647121	-0.787954	1282	601	1883	735
RHOC	P08134	Rho-related GTP-binding protein RhoC OS=Homo sapiens OX=9606 GN=RHOC PE=1 SV=1_x000D_ Transforming protein RhoA OS=Homo sapiens OX=9606 GN=RHOA PE=1 SV=1	HFCPNVPIILVGNK	1xTMTpro [N-Term]; 1xCarbamidomethyl [C3(100)]; 1xTMTpro [K14(100)]	2.20388	2.13843	2.52332	3.27706	3.6181	3.72476	0.0023797	-0.0543826	-0.0978774	0.140892	-0.517971	-0.660801	-0.702716	1725	158	1883	735
PRMT1	Q99873	Protein arginine N-methyltransferase 1 OS=Homo sapiens OX=9606 GN=PRMT1 PE=1 SV=3	VEDLTFTSPFCLQVK	1xTMTpro [N-Term]; 1xCarbamidomethyl [C11(100)]; 1xTMTpro [K15(100)]	0.0344899	0.0340805	0.0536089	0.0749749	0.119662	0.122106	0.0363774	-0.23979	-0.25702	0.396507	-0.880443	-1.55493	-1.58409	102	1783	1885	737
SUCLG2	Q96I99	Succinate--CoA ligase [GDP-forming] subunit beta, mitochondrial OS=Homo sapiens OX=9606 GN=SUCLG2 PE=1 SV=2	IDATQVEVNPFGETPEGQVVCFDAK	1xTMTpro [N-Term]; 1xCarbamidomethyl [C21(100)]; 1xTMTpro [K25(100)]	0.00382115	0.00288682	0.00304047	0.0016744	0.00156554	0.00193884	0.0228368	0.233798	-0.170727	-0.0959143	0.956565	1.05355	0.745017	612	1277	1889	738
SF3A3	Q12874	Splicing factor 3A subunit 3 OS=Homo sapiens OX=9606 GN=SF3A3 PE=1 SV=1	KHPNEICVPMSVEFEELLK	1xCarbamidomethyl [C7(100)]; TMTpro [K]; 1xTMTpro [N-Term]	0.00181357	0.00277149	0.00258606	0.00408163	0.00421817	0.004414	0.0166084	-0.398407	0.213427	0.113521	-0.771909	-0.819382	-0.884849	880	1011	1891	739
PFKP	Q01813	ATP-dependent 6-phosphofructokinase, platelet type OS=Homo sapiens OX=9606 GN=PFKP PE=1 SV=2	LPLMECVQMTQDVQK	1xCarbamidomethyl [C6(100)]; 1xTMTpro [K15(100)]	0.000907239	0.00132794	0.00102009	0.00207707	0.00171533	0.001722	0.0123045	-0.258256	0.291376	-0.0891206	-0.936736	-0.660679	-0.666278	1116	776	1892	740
EXOSC6	Q5RKV6	Exosome complex component MTR3 OS=Homo sapiens OX=9606 GN=EXOSC6 PE=1 SV=1	LGLEGCQR	1xTMTpro [N-Term]; 1xCarbamidomethyl [C6(100)]	0.206912	0.175612	0.123496	0.0568195	0.051747	0.0472981	0.0393019	0.29479	0.0581579	-0.449772	1.56977	1.70468	1.83438	24	1869	1893	741
EIF1	P41567	Eukaryotic translation initiation factor 1 OS=Homo sapiens OX=9606 GN=EIF1 PE=1 SV=1	NICQFLVEIGLAK	1xTMTpro [N-Term]; 1xCarbamidomethyl [C3(100)]; 1xTMTpro [K13(100)]	0.193406	0.192593	0.167225	0.10126	0.120365	0.130574	0.00527904	0.0687331	0.0626536	-0.141112	0.864832	0.615482	0.49804	1539	357	1896	742
THOP1	P52888	Thimet oligopeptidase OS=Homo sapiens OX=9606 GN=THOP1 PE=1 SV=2	YYMNQVEETRYCVDQNLLK	1xTMTpro [N-Term]; 1xCarbamidomethyl [C12(100)]; 1xTMTpro [K19(100)]	0.0404197	0.0481285	0.0589983	0.0747489	0.104051	0.0990389	0.0219834	-0.283077	-0.0312439	0.262538	-0.603917	-1.08109	-1.00986	662	1235	1897	743
PPIA	P62937	Peptidyl-prolyl cis-trans isomerase A OS=Homo sapiens OX=9606 GN=PPIA PE=1 SV=2	IIPGFMCQGGDFTRHNGTGGK	1xTMTpro [N-Term]; 1xDeamidated [N16(100)]; 1xCarbamidomethyl [C7(100)]; 1xTMTpro [K21(100)]	0.0127624	0.0169815	0.018588	0.0250279	0.0286042	0.026744	0.0107031	-0.33611	0.0759507	0.206356	-0.635521	-0.828213	-0.731201	1211	687	1898	744
BOLA2	Q9H3K6	BolA-like protein 2 OS=Homo sapiens OX=9606 GN=BOLA2 PE=1 SV=1	LVNACLAEELPHIHAFEQK	1xTMTpro [N-Term]; 1xCarbamidomethyl [C5(100)]; 1xTMTpro [K19(100)]	0.129582	0.136014	0.142638	0.223519	0.254922	0.292026	0.0226158	-0.0705726	-0.000674351	0.0679241	-0.715964	-0.905624	-1.10166	635	1265	1900	745
CCT7	Q99832	T-complex protein 1 subunit eta OS=Homo sapiens OX=9606 GN=CCT7 PE=1 SV=2	LPIGDVATQYFADRDMFCAGR	1xTMTpro [N-Term]; 1xCarbamidomethyl [C18(100)]	0.00676123	0.00742021	0.0105594	0.0159766	0.0124398	0.0168944	0.0194833	-0.286572	-0.152398	0.356593	-0.954031	-0.593029	-1.03461	760	1142	1902	746
ZNFX1	Q9P2E3	NFX1-type zinc finger-containing protein 1 OS=Homo sapiens OX=9606 GN=ZNFX1 PE=2 SV=2	VPEGGCSLPCEFR	1xTMTpro [N-Term]; 2xCarbamidomethyl [C6(100); C10(100)]	0.0381853	0.0498901	0.0510727	0.0859468	0.0810042	0.0675755	0.0116881	-0.28057	0.105168	0.138965	-0.889857	-0.804409	-0.542913	1154	750	1904	747
AIMP1	Q12904	Aminoacyl tRNA synthase complex-interacting multifunctional protein 1 OS=Homo sapiens OX=9606 GN=AIMP1 PE=1 SV=2	GVLSQAMVMCASSPEK	1xCarbamidomethyl [C10(100)]; 1xTMTpro [K16(100)]	0.0024291	0.00354922	0.00451045	0.00574964	0.00742456	0.00619137	0.020606	-0.525391	0.021693	0.36746	-0.717661	-1.0865	-0.824447	722	1183	1905	748
SNRPD3	P62318	Small nuclear ribonucleoprotein Sm D3 OS=Homo sapiens OX=9606 GN=SNRPD3 PE=1 SV=1	GKLIEAEDNMNCQMSNITVTYRDGR	1xTMTpro [N-Term]; 1xCarbamidomethyl [C12(100)]; 1xTMTpro [K2(100)]	0.0970587	0.110075	0.0845977	0.0564919	0.0570208	0.0488491	0.0184964	-0.002746	0.178804	-0.200985	0.78356	0.770116	0.993273	807	1100	1907	749
COMT	P21964	Catechol O-methyltransferase OS=Homo sapiens OX=9606 GN=COMT PE=1 SV=2	YLPDTLLLEECGLLRK	1xTMTpro [N-Term]; 1xCarbamidomethyl [C11(100)]; 1xTMTpro [K16(100)]	0.151155	0.161118	0.204424	0.361331	0.297638	0.443838	0.0310002	-0.188327	-0.0962397	0.24721	-1.06897	-0.789205	-1.36568	315	1595	1910	750
SEC24C	P53992	Protein transport protein Sec24C OS=Homo sapiens OX=9606 GN=SEC24C PE=1 SV=3_x000D_ Protein transport protein Sec24D OS=Homo sapiens OX=9606 GN=SEC24D PE=1 SV=2	LICEELK	1xTMTpro [N-Term]; 1xCarbamidomethyl [C3(100)]; 1xTMTpro [K7(100)]	0.0447028	0.044368	0.0463983	0.0291205	0.020465	0.0283578	0.0163514	-0.0145636	-0.0254095	0.0391416	0.632894	1.14177	0.671182	920	991	1911	751
TBC1D8B	Q0IIM8	TBC1 domain family member 8B OS=Homo sapiens OX=9606 GN=TBC1D8B PE=1 SV=2	GFSGTVCGSGGPSEEK	1xTMTpro [N-Term]; 1xCarbamidomethyl [C7(100)]; 1xTMTpro [K16(100)]	0.03782	0.0417075	0.0428582	0.0299795	0.0229289	0.0216087	0.0108577	-0.10925	0.0319058	0.0711703	0.444426	0.831232	0.916788	1217	694	1911	751
KPNB1	Q14974	Importin subunit beta-1 OS=Homo sapiens OX=9606 GN=KPNB1 PE=1 SV=2	ANFDKESERHFIMQVVCEATQCPDTR	1xTMTpro [N-Term]; 2xCarbamidomethyl [C17(100); C22(100)]; 1xTMTpro [K5(100)]	0.00609474	0.00691611	0.00823362	0.0102943	0.0120871	0.01297	0.0106563	-0.216489	-0.0340914	0.217474	-0.539721	-0.771338	-0.873052	1228	683	1911	751
PSMD6	Q15008	26S proteasome non-ATPase regulatory subunit 6 OS=Homo sapiens OX=9606 GN=PSMD6 PE=1 SV=1	VYQGLYCVAIR	1xTMTpro [N-Term]; 1xCarbamidomethyl [C7(100)]	0.0113127	0.0148806	0.0110579	0.0194095	0.0220017	0.0263228	0.0188901	-0.134379	0.261109	-0.167249	-0.644441	-0.825292	-1.08399	799	1112	1911	751
TUBA1C	Q9BQE3	Tubulin alpha-1C chain OS=Homo sapiens OX=9606 GN=TUBA1C PE=1 SV=1	AYHEQLTVAEITNACFEPANQMVK	1xOxidation [M22(100)]; 1xCarbamidomethyl [C15(100)]; 1xTMTpro [K24(100)]	0.171735	0.280269	0.214284	0.544637	0.585694	0.372202	0.0334291	-0.370999	0.335628	-0.0516582	-1.29411	-1.39897	-0.744901	224	1687	1911	751
COPA	P53621	Coatomer subunit alpha OS=Homo sapiens OX=9606 GN=COPA PE=1 SV=2	ILSACEK	1xTMTpro [N-Term]; 1xCarbamidomethyl [C5(100)]; 1xTMTpro [K7(100)]	0.0224536	0.0229371	0.0262937	0.035427	0.037311	0.0375177	0.00224806	-0.0897475	-0.0590146	0.138019	-0.568154	-0.642905	-0.650874	1766	147	1913	756
CDC42	P60953	Cell division control protein 42 homolog OS=Homo sapiens OX=9606 GN=CDC42 PE=1 SV=2	EKWVPEITHHCPK	1xTMTpro [N-Term]; 1xCarbamidomethyl [C11(100)]; 2xTMTpro [K2(100); K13(100)]	0.472573	0.423898	0.35162	0.303167	0.19112	0.197518	0.0214545	0.183849	0.0270274	-0.24267	0.456577	1.12221	1.07471	698	1219	1917	757
PPIA	P62937	Peptidyl-prolyl cis-trans isomerase A OS=Homo sapiens OX=9606 GN=PPIA PE=1 SV=2	KITIADCGQLE	1xTMTpro [N-Term]; 1xCarbamidomethyl [C7(100)]; 1xTMTpro [K1(100)]	0.00467366	0.00554237	0.00541236	0.0082389	0.00813547	0.00783939	0.00331743	-0.156582	0.0893681	0.0551233	-0.661317	-0.64309	-0.589607	1699	222	1921	758
CDC37	Q16543	Hsp90 co-chaperone Cdc37 OS=Homo sapiens OX=9606 GN=CDC37 PE=1 SV=1	CIDSGLWVPNSK	1xDeamidated [N10(100)]; 1xCarbamidomethyl [C1(100)]; 1xTMTpro [K12(100)]	0.00155807	0.00220584	0.00208647	0.00469151	0.00379225	0.00323911	0.0275966	-0.323806	0.177759	0.0974966	-1.26648	-0.959485	-0.732025	457	1465	1922	759
FAF2	Q96CS3	FAS-associated factor 2 OS=Homo sapiens OX=9606 GN=FAF2 PE=1 SV=2	LLQFQDLTGIESMDQCR	1xTMTpro [N-Term]; 1xCarbamidomethyl [C16(100)]	0.0209667	0.0234081	0.0196366	0.0311804	0.0381612	0.0375911	0.0113454	-0.0252667	0.13364	-0.119819	-0.547273	-0.838741	-0.817025	1202	723	1925	760
ACLY	P53396	ATP-citrate synthase OS=Homo sapiens OX=9606 GN=ACLY PE=1 SV=3	NCGSFTREEADEYIDIGALNGIFVLGR	1xTMTpro [N-Term]; 1xCarbamidomethyl [C2(100)]	0.00169155	0.00129343	0.00137265	0.00103895	0.000749161	0.00068692	0.0187543	0.219764	-0.167378	-0.0816179	0.483449	0.955232	1.08037	822	1107	1929	761
FOCAD	Q5VW36	Focadhesin OS=Homo sapiens OX=9606 GN=FOCAD PE=1 SV=1	IRPEIPIPEELDDDEDVEDVDLSVPGSCYLK	1xTMTpro [N-Term]; 1xCarbamidomethyl [C28(100)]; 1xTMTpro [K31(100)]	0.0768701	0.085184	0.126952	0.181411	0.185335	0.19115	0.0254518	-0.325643	-0.177484	0.398146	-0.913125	-0.943999	-0.988565	535	1394	1929	761
DHX40	Q8IX18	Probable ATP-dependent RNA helicase DHX40 OS=Homo sapiens OX=9606 GN=DHX40 PE=1 SV=2	TFCTMDGR	1xTMTpro [N-Term]; 1xCarbamidomethyl [C3(100)]	0.136963	0.159232	0.174085	0.266483	0.282396	0.226838	0.00996216	-0.194773	0.0225711	0.151237	-0.765486	-0.849165	-0.533104	1280	649	1929	761
FASN	P49327	Fatty acid synthase OS=Homo sapiens OX=9606 GN=FASN PE=1 SV=3	EAHLPPGAMAAVGLSWEECK	1xTMTpro [N-Term]; 1xCarbamidomethyl [C19(100)]; 1xTMTpro [K20(100)]	0.00327027	0.00314657	0.00301259	0.00531507	0.0046147	0.00506239	0.0064175	0.0572014	0.00157282	-0.0612043	-0.75788	-0.554028	-0.687612	1496	435	1931	764
ELAC2	Q9BQ52	Zinc phosphodiesterase ELAC protein 2 OS=Homo sapiens OX=9606 GN=ELAC2 PE=1 SV=2	RGPSGCSGGPNTVYLQVVAAGSR	1xTMTpro [N-Term]; 1xCarbamidomethyl [C6(100)]	0.0167028	0.0121486	0.0192142	0.00654551	0.00981975	0.00604835	0.0336394	0.0600467	-0.399249	0.26213	1.29146	0.706282	1.40543	236	1697	1933	765
DCAF1	Q9Y4B6	DDB1- and CUL4-associated factor 1 OS=Homo sapiens OX=9606 GN=DCAF1 PE=1 SV=3	FLMLGTCTGQLK	1xTMTpro [N-Term]; 1xCarbamidomethyl [C7(100)]; 1xTMTpro [K12(100)]	0.0500444	0.0448603	0.0663054	0.128378	0.0914881	0.0972112	0.026416	-0.102699	-0.260468	0.303218	-1.25642	-0.767677	-0.855216	508	1426	1934	766
MID1	O15344	E3 ubiquitin-protein ligase Midline-1 OS=Homo sapiens OX=9606 GN=MID1 PE=1 SV=1	VLCQFCDQDPAQDAVK	1xTMTpro [N-Term]; 2xCarbamidomethyl [C3(100); C6(100)]; 1xTMTpro [K16(100)]	0.647228	0.889032	1.14703	1.45698	1.59725	1.78235	0.0191606	-0.466692	-0.00873041	0.358859	-0.703943	-0.836553	-0.994745	810	1125	1935	767
GNPDA1	P46926	Glucosamine-6-phosphate isomerase 1 OS=Homo sapiens OX=9606 GN=GNPDA1 PE=1 SV=1_x000D_ Glucosamine-6-phosphate isomerase 2 OS=Homo sapiens OX=9606 GN=GNPDA2 PE=1 SV=1	YFTLGLPTGSTPLGCYK	1xTMTpro [N-Term]; 1xCarbamidomethyl [C15(100)]; 1xTMTpro [K17(100)]	0.0247387	0.0281133	0.0256038	0.0427557	0.0538396	0.058448	0.0271628	-0.0801472	0.104336	-0.0305614	-0.709199	-1.04175	-1.16024	485	1452	1937	768
CAPN2	P17655	Calpain-2 catalytic subunit OS=Homo sapiens OX=9606 GN=CAPN2 PE=1 SV=6	FKLPPGEYILVPSTFEPNKDGDFCIR	1xTMTpro [N-Term]; 1xDeamidated [N18(100)]; 1xCarbamidomethyl [C24(100)]; 2xTMTpro [K2(100); K19(100)]	0.0287466	0.0289709	0.0382341	0.0567604	0.0504955	0.0689749	0.0206943	-0.153953	-0.142741	0.257516	-0.827539	-0.658809	-1.10873	750	1188	1938	769
RBPJ	Q06330	Recombining binding protein suppressor of hairless OS=Homo sapiens OX=9606 GN=RBPJ PE=1 SV=3	RFFCPPPCVYLMGSGWK	1xTMTpro [N-Term]; 2xCarbamidomethyl [C4(100); C8(100)]; 1xTMTpro [K17(100)]	0.0505235	0.0533278	0.0526315	0.0977424	0.12992	0.0997807	0.0310409	-0.0460153	0.0319183	0.0129569	-0.906015	-1.31659	-0.935792	341	1598	1939	770
NAV1	Q8NEY1	Neuron navigator 1 OS=Homo sapiens OX=9606 GN=NAV1 PE=1 SV=2	ERPESCDDSSK	1xTMTpro [N-Term]; 1xCarbamidomethyl [C6(100)]; 1xTMTpro [K11(100)]	0.266375	0.230928	0.165093	0.067838	0.109204	0.123711	0.0354158	0.270727	0.0647106	-0.419451	1.70257	1.0157	0.835755	189	1752	1941	771
GTSF1	Q8WW33	Gametocyte-specific factor 1 OS=Homo sapiens OX=9606 GN=GTSF1 PE=1 SV=2	LLQCPYDK	1xTMTpro [N-Term]; 1xCarbamidomethyl [C4(100)]; 1xTMTpro [K8(100)]	0.714718	0.645676	0.712416	1.296	1.72055	1.96504	0.0367782	0.04882	-0.0977429	0.044167	-0.907443	-1.31625	-1.50794	144	1797	1941	771
RYBP	Q8N488	RING1 and YY1-binding protein OS=Homo sapiens OX=9606 GN=RYBP PE=1 SV=2	CSICDVRK	2xCarbamidomethyl [C1(100); C4(100)]; 1xTMTpro [K8(100)]	0.177395	0.233732	0.272627	0.378495	0.534636	0.415763	0.0254153	-0.361551	0.0363396	0.258415	-0.73176	-1.23004	-0.867245	550	1392	1942	773
CD55	P08174	Complement decay-accelerating factor OS=Homo sapiens OX=9606 GN=CD55 PE=1 SV=4	QSVTYACNK	1xTMTpro [N-Term]; 1xCarbamidomethyl [C7(100)]; 1xTMTpro [K9(100)]	7.62118	7.80058	7.2427	12.3525	11.7845	14.0206	0.0126137	0.0126167	0.0461837	-0.060869	-0.709333	-0.641422	-0.892076	1144	799	1943	774
COPB2	P35606	Coatomer subunit beta' OS=Homo sapiens OX=9606 GN=COPB2 PE=1 SV=2	CQFGLAQECLHHAQDYGGLLLLATASGNANMVNK	1xTMTpro [N-Term]; 2xCarbamidomethyl [C1(100); C9(100)]; 1xTMTpro [K34(100)]	0.00799138	0.00771961	0.0115226	0.0135577	0.0172171	0.0182432	0.0187581	-0.183907	-0.233824	0.34404	-0.578683	-0.923416	-1.00693	838	1108	1946	775
MAPK14	Q16539	Mitogen-activated protein kinase 14 OS=Homo sapiens OX=9606 GN=MAPK14 PE=1 SV=3	DLKPSNLAVNEDCELK	1xTMTpro [N-Term]; 1xCarbamidomethyl [C13(100)]; 1xTMTpro [K3(100)]	0.0452628	0.0639277	0.0457182	0.0335861	0.0248832	0.0187138	0.0309909	-0.190059	0.308058	-0.175615	0.620518	1.05321	1.46428	355	1593	1948	776
APEH	P13798	Acylamino-acid-releasing enzyme OS=Homo sapiens OX=9606 GN=APEH PE=1 SV=4	SALYYVDLIGGKCELLSDDSLAVSSPR	1xCarbamidomethyl [C13(100)]; 1xTMTpro [K12(100)]	0.00494423	0.00861175	0.00793465	0.0116711	0.0148303	0.0121741	0.0191896	-0.534928	0.265633	0.147494	-0.704199	-1.0498	-0.765072	821	1128	1949	777
PRPF8	Q6P2Q9	Pre-mRNA-processing-splicing factor 8 OS=Homo sapiens OX=9606 GN=PRPF8 PE=1 SV=2	MNSSCADILLFASYK	1xTMTpro [N-Term]; 1xCarbamidomethyl [C5(100)]; 1xTMTpro [K15(100)]	0.0159331	0.0168763	0.0213431	0.0293801	0.035476	0.0424593	0.0276671	-0.180037	-0.0970642	0.241701	-0.702772	-0.974777	-1.23401	484	1469	1953	778
RMND1	Q9NWS8	Required for meiotic nuclear division protein 1 homolog OS=Homo sapiens OX=9606 GN=RMND1 PE=1 SV=2	TCQFLSIGRR	1xTMTpro [N-Term]; 1xCarbamidomethyl [C2(100)]	0.169869	0.154981	0.187235	0.11484	0.110734	0.0704389	0.0179055	-0.00699691	-0.139334	0.133432	0.571797	0.624321	1.27698	885	1069	1954	779
KRAS	P01116	GTPase KRas OS=Homo sapiens OX=9606 GN=KRAS PE=1 SV=1_x000D_ GTPase HRas OS=Homo sapiens OX=9606 GN=HRAS PE=1 SV=1	TGEGFLCVFAINNTK	1xTMTpro [N-Term]; 1xCarbamidomethyl [C7(100)]; 1xTMTpro [K15(100)]	0.0906053	0.110087	0.0875132	0.154321	0.142349	0.155789	0.00523132	-0.0844693	0.196511	-0.134564	-0.683796	-0.567301	-0.697458	1601	355	1956	780
ACTR3	P61158	Actin-related protein 3 OS=Homo sapiens OX=9606 GN=ACTR3 PE=1 SV=3	YAVWFGGSMLASTPEFYQVCHTK	1xTMTpro [N-Term]; 1xCarbamidomethyl [C20(100)]; 1xTMTpro [K23(100)]	0.0320478	0.0308036	0.0453744	0.055467	0.0629154	0.0739336	0.0175445	-0.170786	-0.227909	0.330868	-0.620619	-0.802404	-1.03522	902	1054	1956	780
LANCL1	O43813	Glutathione S-transferase LANCL1 OS=Homo sapiens OX=9606 GN=LANCL1 PE=1 SV=1	LHSLVKPSVDYVCQLK	1xTMTpro [N-Term]; 1xCarbamidomethyl [C13(100)]; 2xTMTpro [K6(100); K16(100)]	0.309714	0.312178	0.208203	0.102052	0.129012	0.144742	0.0353021	0.162623	0.174055	-0.410325	1.43901	1.10081	0.934834	211	1746	1957	782
TTC4	O95801	Tetratricopeptide repeat protein 4 OS=Homo sapiens OX=9606 GN=TTC4 PE=1 SV=3	YCPDNLEVYFEDEDRAELYR	1xTMTpro [N-Term]; 1xCarbamidomethyl [C2(100)]	0.0108862	0.0108156	0.0100491	0.0074281	0.00706907	0.00584249	0.00535178	0.0406695	0.0312746	-0.0747686	0.510771	0.582244	0.857182	1600	359	1959	783
GABPA	Q06546	GA-binding protein alpha chain OS=Homo sapiens OX=9606 GN=GABPA PE=1 SV=1	DCISWVGDEGEFKLNQPELVAQK	1xTMTpro [N-Term]; 1xCarbamidomethyl [C2(100)]; 2xTMTpro [K13(100); K23(100)]	0.018482	0.0167309	0.0171509	0.00850634	0.0115231	0.0118927	0.01157	0.0825107	-0.061091	-0.0253212	1.037	0.599076	0.553537	1221	740	1961	784
MRPL47	Q9HD33	39S ribosomal protein L47, mitochondrial OS=Homo sapiens OX=9606 GN=MRPL47 PE=1 SV=2	SGAAWTCQQLR	1xTMTpro [N-Term]; 1xCarbamidomethyl [C7(100)]	0.251906	0.177003	0.250286	0.335683	0.378002	0.409984	0.0111055	0.154021	-0.355087	0.144714	-0.568234	-0.739529	-0.856701	1256	705	1961	784
SEPTIN10	Q9P0V9	Septin-10 OS=Homo sapiens OX=9606 GN=SEPTIN10 PE=1 SV=2	STLIDTLFNTNFEDYESSHFCPNVK	1xTMTpro [N-Term]; 1xCarbamidomethyl [C21(100)]; 1xTMTpro [K25(100)]	0.0760592	0.0832649	0.10477	0.128981	0.157404	0.169126	0.0150402	-0.210894	-0.0803095	0.251136	-0.551063	-0.838379	-0.942011	1039	922	1961	784
LYPLAL1	Q5VWZ2	Lysophospholipase-like protein 1 OS=Homo sapiens OX=9606 GN=LYPLAL1 PE=1 SV=3	SNGVLPELFQCHGTADELVLHSWAEETNSMLK	1xTMTpro [N-Term]; 1xCarbamidomethyl [C11(100)]; 1xTMTpro [K32(100)]	0.00605543	0.00757925	0.00814772	0.00349368	0.00470329	0.00406853	0.019385	-0.2619	0.0619272	0.166268	1.05538	0.626458	0.835622	825	1138	1963	787
MCU	Q8NE86	Calcium uniporter protein, mitochondrial OS=Homo sapiens OX=9606 GN=MCU PE=1 SV=1	CQFTLKPISDSVGVFLR	1xTMTpro [N-Term]; 1xCarbamidomethyl [C1(100)]; 1xTMTpro [K6(100)]	0.513058	0.461388	0.749141	0.921293	1.02509	1.12006	0.0183163	-0.163258	-0.316399	0.382858	-0.681279	-0.835293	-0.963126	873	1090	1963	787
ZFR	Q96KR1	Zinc finger RNA-binding protein OS=Homo sapiens OX=9606 GN=ZFR PE=1 SV=2	GSPGLLDPCEKDPFDTLATMTDQQREDITSSAQFALR	1xTMTpro [N-Term]; 1xCarbamidomethyl [C9(100)]; 1xTMTpro [K11(100)]	0.00458144	0.00550389	0.0037072	0.00256041	0.00217937	0.00190545	0.0322606	-0.00505088	0.259599	-0.310523	0.844481	1.07695	1.27072	327	1641	1968	789
VARS1	P26640	Valine--tRNA ligase OS=Homo sapiens OX=9606 GN=VARS1 PE=1 SV=4	LVNWSCTLNSAISDIEVDKK	1xTMTpro [N-Term]; 1xCarbamidomethyl [C6(100)]; 2xTMTpro [K19(100); K20(100)]	0.00908766	0.0115367	0.0136046	0.0166524	0.0213915	0.0209711	0.0151231	-0.328274	0.0159757	0.25384	-0.545478	-0.90678	-0.878151	1040	929	1969	790
DDX54	Q8TDD1	ATP-dependent RNA helicase DDX54 OS=Homo sapiens OX=9606 GN=DDX54 PE=1 SV=2	LGPGRPLPTFPTSECTSDVEPDTR	1xTMTpro [N-Term]; 1xCarbamidomethyl [C15(100)]	0.057736	0.0534165	0.049529	0.0320647	0.0332999	0.0348332	0.00803202	0.108302	-0.00388423	-0.112896	0.740185	0.68565	0.620705	1435	536	1971	791
DDX20	Q9UHI6	Probable ATP-dependent RNA helicase DDX20 OS=Homo sapiens OX=9606 GN=DDX20 PE=1 SV=2	ELGCDRQSEEQMK	1xTMTpro [N-Term]; 1xCarbamidomethyl [C4(100)]; 1xTMTpro [K13(100)]	0.0290328	0.0321164	0.0328973	0.0226991	0.0193997	0.0194341	0.00258286	-0.110726	0.034898	0.0695559	0.465779	0.692375	0.68982	1795	177	1972	792
MRPL16	Q9NX20	39S ribosomal protein L16, mitochondrial OS=Homo sapiens OX=9606 GN=MRPL16 PE=1 SV=1	CEFEEVQGFLDQVAHK	1xTMTpro [N-Term]; 1xCarbamidomethyl [C1(100)]; 1xTMTpro [K16(100)]	0.0509598	0.0573899	0.0508393	0.0354025	0.0360099	0.0246995	0.0133123	-0.0583472	0.113091	-0.0617617	0.583854	0.559311	1.10323	1136	839	1975	793
NMD3	Q96D46	60S ribosomal export protein NMD3 OS=Homo sapiens OX=9606 GN=NMD3 PE=1 SV=1	STFSVEIVPICK	1xTMTpro [N-Term]; 1xCarbamidomethyl [C11(100)]; 1xTMTpro [K12(100)]	0.0703695	0.0618984	0.0827668	0.115036	0.10554	0.120057	0.00664839	-0.0265857	-0.211632	0.207517	-0.682478	-0.558187	-0.744109	1527	449	1976	794
DNMT1	P26358	DNA (cytosine-5)-methyltransferase 1 OS=Homo sapiens OX=9606 GN=DNMT1 PE=1 SV=2	FCVSCAR	1xTMTpro [N-Term]; 2xCarbamidomethyl [C2(100); C5(100)]	0.0297584	0.0265339	0.0418723	0.0494312	0.0598814	0.0643153	0.0174163	-0.136943	-0.302405	0.355756	-0.59518	-0.871866	-0.974921	928	1049	1977	795
GSR	P00390	Glutathione reductase, mitochondrial OS=Homo sapiens OX=9606 GN=GSR PE=1 SV=2	SFDSMISTNCTEELENAGVEVLK	1xTMTpro [N-Term]; 1xCarbamidomethyl [C10(100)]; 1xTMTpro [K23(100)]	0.00531826	0.00593086	0.00576936	0.0039947	0.00380845	0.00305841	0.00626967	-0.093113	0.0641727	0.0243439	0.505983	0.574863	0.891288	1551	428	1979	796
MMACHC	Q9Y4U1	Cyanocobalamin reductase / alkylcobalamin dealkylase OS=Homo sapiens OX=9606 GN=MMACHC PE=1 SV=3	MLTDPVDQCVAYHLGR	1xTMTpro [N-Term]; 1xCarbamidomethyl [C9(100)]	0.393451	0.575572	0.723837	1.08147	1.09024	0.955691	0.0230814	-0.520243	0.0285672	0.359237	-0.938497	-0.950144	-0.760115	702	1282	1984	797
NSUN6	Q8TEA1	tRNA (cytosine(72)-C(5))-methyltransferase NSUN6 OS=Homo sapiens OX=9606 GN=NSUN6 PE=1 SV=1	GAGLSCEQLK	1xTMTpro [N-Term]; 1xCarbamidomethyl [C6(100)]; 1xTMTpro [K10(100)]	0.336047	0.54321	0.464132	0.770105	0.885633	0.68597	0.0164644	-0.41418	0.278666	0.0516936	-0.782211	-0.983866	-0.615303	988	999	1987	798
TM9SF1	O15321	Transmembrane 9 superfamily member 1 OS=Homo sapiens OX=9606 GN=TM9SF1 PE=2 SV=2	VGPYHNPQETYHYYQLPVCCPEK	1xTMTpro [N-Term]; 2xCarbamidomethyl [C19(100); C20(100)]; 1xTMTpro [K23(100)]	0.812785	0.887256	0.862064	1.2399	1.36452	1.42458	0.00581	-0.0714213	0.0550549	0.0135	-0.537851	-0.676026	-0.738165	1592	397	1989	799
LRPPRC	P42704	Leucine-rich PPR motif-containing protein, mitochondrial OS=Homo sapiens OX=9606 GN=LRPPRC PE=1 SV=3	GDLSTALEVAIDCYEK	1xTMTpro [N-Term]; 1xCarbamidomethyl [C13(100)]; 1xTMTpro [K16(100)]	0.00140085	0.00135958	0.00096175	0.000514019	0.0007401	0.000605923	0.0307388	0.175114	0.131978	-0.367451	1.27129	0.745393	1.03398	408	1584	1992	800
PPP5C	P53041	Serine/threonine-protein phosphatase 5 OS=Homo sapiens OX=9606 GN=PPP5C PE=1 SV=1	CVTVFSAPNYCDQMGNK	1xTMTpro [N-Term]; 2xCarbamidomethyl [C1(100); C11(100)]; 1xTMTpro [K17(100)]	0.0416947	0.0437954	0.0628925	0.0783979	0.0817086	0.0991182	0.0166627	-0.246424	-0.175508	0.346601	-0.664527	-0.724201	-1.00286	978	1014	1992	800
ACAA2	P42765	3-ketoacyl-CoA thiolase, mitochondrial OS=Homo sapiens OX=9606 GN=ACAA2 PE=1 SV=2	EAEVVLCGGTESMSQAPYCVR	1xTMTpro [N-Term]; 2xCarbamidomethyl [C7(100); C19(100)]	0.694383	0.674731	0.559621	0.922755	1.02877	1.01862	0.00349367	0.111111	0.0696918	-0.20017	-0.521327	-0.678227	-0.663924	1760	233	1993	802
CCT6A	P40227	T-complex protein 1 subunit zeta OS=Homo sapiens OX=9606 GN=CCT6A PE=1 SV=3	KQLLHSCTVIATNILLVDEIMR	1xTMTpro [N-Term]; 1xCarbamidomethyl [C7(100)]; 1xTMTpro [K1(100)]	0.00816756	0.00852054	0.0122132	0.0174514	0.0259171	0.0290455	0.0394192	-0.238194	-0.177153	0.342268	-0.857169	-1.42773	-1.59214	120	1874	1994	803
TRAFD1	O14545	TRAF-type zinc finger domain-containing protein 1 OS=Homo sapiens OX=9606 GN=TRAFD1 PE=1 SV=1	AEFLDDQETRLCDNCK	1xAcetyl [N-Term]; 2xCarbamidomethyl [C12(100); C15(100)]; 1xTMTpro [K16(100)]	0.0289709	0.0467639	0.0306162	0.0554196	0.0771774	0.0651748	0.0232481	-0.291196	0.399596	-0.211503	-0.644598	-1.12238	-0.878515	705	1290	1995	804
TFRC	P02786	Transferrin receptor protein 1 OS=Homo sapiens OX=9606 GN=TFRC PE=1 SV=2	LFGNMEGDCPSDWK	1xTMTpro [N-Term]; 1xCarbamidomethyl [C9(100)]; 1xTMTpro [K14(100)]	0.00707793	0.00632588	0.00768491	0.0133382	0.0110972	0.0109014	0.0128074	0.00988985	-0.15217	0.128591	-0.92405	-0.658681	-0.633	1188	810	1998	805
CLTC	Q00610	Clathrin heavy chain 1 OS=Homo sapiens OX=9606 GN=CLTC PE=1 SV=5	YGYIHLYDLETGTCIYMNR	1xTMTpro [N-Term]; 1xCarbamidomethyl [C14(100)]	0.00520941	0.00571282	0.00633059	0.0102309	0.013768	0.0155599	0.0368861	-0.142678	-0.00959434	0.138542	-0.831065	-1.25945	-1.43596	197	1801	1998	805
PAICS	P22234	Multifunctional protein ADE2 OS=Homo sapiens OX=9606 GN=PAICS PE=1 SV=3	SWLPQNCTLVDMK	1xTMTpro [N-Term]; 1xCarbamidomethyl [C7(100)]; 1xTMTpro [K13(100)]	0.00691306	0.00592471	0.00410864	0.00986753	0.0100146	0.0107836	0.0213729	0.291379	0.0687992	-0.459283	-0.804744	-0.826093	-0.932827	784	1215	1999	807
BRAP	Q7Z569	BRCA1-associated protein OS=Homo sapiens OX=9606 GN=BRAP PE=1 SV=2	CTVCLER	1xTMTpro [N-Term]; 2xCarbamidomethyl [C1(100); C4(100)]	0.14332	0.217143	0.181617	0.28703	0.324565	0.30288	0.0141971	-0.334303	0.2651	0.00735783	-0.66766	-0.844966	-0.745202	1121	881	2002	808
TUT7	Q5VYS8	Terminal uridylyltransferase 7 OS=Homo sapiens OX=9606 GN=TUT7 PE=1 SV=1	KGPCAVSSNPYAFK	1xTMTpro [N-Term]; 1xCarbamidomethyl [C4(100)]; 2xTMTpro [K1(100); K14(100)]	0.0897362	0.0863529	0.112456	0.139267	0.156087	0.171927	0.00927786	-0.100072	-0.155518	0.225526	-0.534015	-0.698517	-0.837965	1399	614	2013	809
MTPAP	Q9NVV4	Poly(A) RNA polymerase, mitochondrial OS=Homo sapiens OX=9606 GN=MTPAP PE=1 SV=1	LGCDLDMFLDLDETRNLSAHK	1xTMTpro [N-Term]; 1xCarbamidomethyl [C3(100)]; 1xTMTpro [K21(100)]	0.00727886	0.00843849	0.00785685	0.00511698	0.00512444	0.00472622	0.00674441	-0.110462	0.10281	-0.00022294	0.618882	0.616779	0.733487	1559	455	2014	810
TKT	P29401	Transketolase OS=Homo sapiens OX=9606 GN=TKT PE=1 SV=3	VYCLLGDGELSEGSVWEAMAFASIYK	1xTMTpro [N-Term]; 1xCarbamidomethyl [C3(100)]; 1xTMTpro [K26(100)]	0.00086748	0.000873633	0.000881665	0.00131472	0.0014744	0.00150776	0.0109197	-0.0112306	-0.00103435	0.0121695	-0.588628	-0.753997	-0.786274	1318	697	2015	811
EIF2S3	P41091	Eukaryotic translation initiation factor 2 subunit 3 OS=Homo sapiens OX=9606 GN=EIF2S3 PE=1 SV=3	SFDVNKPGCEVDDLKGGVAGGSILK	1xCarbamidomethyl [C9(100)]; 3xTMTpro [K6(100); K15(100); K25(100)]	0.00905185	0.0134841	0.0128291	0.0188177	0.0261683	0.0285233	0.0321043	-0.381079	0.193899	0.122058	-0.674725	-1.15046	-1.27478	380	1637	2017	812
PDCD11	Q14690	Protein RRP5 homolog OS=Homo sapiens OX=9606 GN=PDCD11 PE=1 SV=3	VLLCDPEAK	1xTMTpro [N-Term]; 1xCarbamidomethyl [C4(100)]; 1xTMTpro [K9(100)]	0.00973788	0.0103961	0.012137	0.0161459	0.0214445	0.0200626	0.0197763	-0.143595	-0.0492324	0.174136	-0.585893	-0.995333	-0.899234	871	1147	2018	813
USP10	Q14694	Ubiquitin carboxyl-terminal hydrolase 10 OS=Homo sapiens OX=9606 GN=USP10 PE=1 SV=2	TPSYSISSTLNPQAPEFILGCTASK	1xTMTpro [N-Term]; 1xCarbamidomethyl [C21(100)]; 1xTMTpro [K25(100)]	0.0188592	0.0199456	0.0303159	0.0379329	0.0443641	0.056577	0.0301655	-0.28889	-0.208083	0.39592	-0.719293	-0.945238	-1.29606	455	1566	2021	814
WARS1	P23381	Tryptophan--tRNA ligase, cytoplasmic OS=Homo sapiens OX=9606 GN=WARS1 PE=1 SV=2	DIIACGFDINK	1xTMTpro [N-Term]; 1xCarbamidomethyl [C5(100)]; 1xTMTpro [K11(100)]	0.0435165	0.0469759	0.0516816	0.0734373	0.0690948	0.0731325	0.00217025	-0.12306	-0.0127017	0.125026	-0.631889	-0.543954	-0.625888	1886	142	2028	815
PSMD4	P55036	26S proteasome non-ATPase regulatory subunit 4 OS=Homo sapiens OX=9606 GN=PSMD4 PE=1 SV=1	NGDFLPTRLQAQQDAVNIVCHSK	1xCarbamidomethyl [C20(100)]; 1xTMTpro [K23(100)]	0.0171493	0.0177113	0.0222186	0.0314014	0.032302	0.0317289	0.013556	-0.149855	-0.103331	0.223766	-0.722823	-0.763617	-0.737793	1176	852	2028	815
GNB1	P62873	Guanine nucleotide-binding protein G(I)/G(S)/G(T) subunit beta-1 OS=Homo sapiens OX=9606 GN=GNB1 PE=1 SV=3	KACADATLSQITNNIDPVGR	1xTMTpro [N-Term]; 1xCarbamidomethyl [C3(100)]; 1xTMTpro [K1(100)]	0.13788	0.182926	0.183693	0.268656	0.350508	0.395855	0.0308332	-0.286476	0.121371	0.127408	-0.675872	-1.05956	-1.23508	447	1588	2035	817
PRPF4	O43172	U4/U6 small nuclear ribonucleoprotein Prp4 OS=Homo sapiens OX=9606 GN=PRPF4 PE=1 SV=2	VMGLDISSDGQLIATCSYDR	1xTMTpro [N-Term]; 1xDeamidated [Q11(100)]; 1xCarbamidomethyl [C16(100)]	0.00276081	0.00268823	0.00218543	0.0018888	0.00132591	0.00121559	0.0186781	0.117526	0.0790909	-0.219648	0.430091	0.940587	1.06591	931	1106	2037	818
SEC24D	O94855	Protein transport protein Sec24D OS=Homo sapiens OX=9606 GN=SEC24D PE=1 SV=2	GQIPPLVTTDCMIQDQGNASPR	1xTMTpro [N-Term]; 1xCarbamidomethyl [C11(100)]	0.0084638	0.00977848	0.0109848	0.0178545	0.0164497	0.0140523	0.0123646	-0.202968	0.00533731	0.173168	-0.873941	-0.755718	-0.528461	1263	780	2043	819
NCKAP1	Q9Y2A7	Nck-associated protein 1 OS=Homo sapiens OX=9606 GN=NCKAP1 PE=1 SV=1	NLITDICTEQCTLSDQLLPK	1xTMTpro [N-Term]; 2xCarbamidomethyl [C7(100); C11(100)]; 1xTMTpro [K20(100)]	0.0960882	0.108706	0.115371	0.154162	0.167936	0.186015	0.00771793	-0.15142	0.0265747	0.112427	-0.530593	-0.654061	-0.801566	1523	521	2044	820
CD9	P21926	CD9 antigen OS=Homo sapiens OX=9606 GN=CD9 PE=1 SV=4	SCPDAIK	1xCarbamidomethyl [C2(100)]; 1xTMTpro [K7(100)]	0.0760082	0.0979212	0.104929	0.165479	0.167852	0.133062	0.0133458	-0.290345	0.07512	0.174847	-0.832077	-0.85262	-0.517526	1203	843	2046	821
PCBP1	Q15365	Poly(rC)-binding protein 1 OS=Homo sapiens OX=9606 GN=PCBP1 PE=1 SV=2	AITIAGVPQSVTECVK	1xTMTpro [N-Term]; 1xCarbamidomethyl [C14(100)]; 1xTMTpro [K16(100)]	0.348038	0.378743	0.278854	0.476804	0.578497	0.591377	0.0112543	0.054173	0.176148	-0.265565	-0.508325	-0.787237	-0.819005	1336	714	2050	822
PIP5K1A	Q99755	Phosphatidylinositol 4-phosphate 5-kinase type-1 alpha OS=Homo sapiens OX=9606 GN=PIP5K1A PE=1 SV=1	ASASSGPSSSVGFSSFDPAVPSCTLSSAASGIK	1xAcetyl [N-Term]; 1xCarbamidomethyl [C23(100)]; 1xTMTpro [K33(100)]	0.0403241	0.0430284	0.0468699	0.0305272	0.0269483	0.0270871	0.00458812	-0.106299	-0.012655	0.110718	0.50785	0.687747	0.680337	1738	317	2055	823
DCAF1	Q9Y4B6	DDB1- and CUL4-associated factor 1 OS=Homo sapiens OX=9606 GN=DCAF1 PE=1 SV=3	YGGVDGGCFDR	1xTMTpro [N-Term]; 1xCarbamidomethyl [C8(100)]	0.0660233	0.0559026	0.0773456	0.103884	0.100144	0.114004	0.00876889	-0.00872462	-0.248787	0.219618	-0.645198	-0.592305	-0.779311	1468	588	2056	824
COPA	P53621	Coatomer subunit alpha OS=Homo sapiens OX=9606 GN=COPA PE=1 SV=2	MCTLIDKFDEHDGPVRGIDFHK	1xTMTpro [N-Term]; 1xCarbamidomethyl [C2(100)]; 1xTMTpro [K22(100)]	0.00117355	0.00133348	0.00201751	0.00319018	0.00253035	0.00251823	0.0230295	-0.361929	-0.177612	0.419767	-1.08083	-0.746526	-0.739601	778	1279	2057	825
GNL3	Q9BVP2	Guanine nucleotide-binding protein-like 3 OS=Homo sapiens OX=9606 GN=GNL3 PE=1 SV=2	CPQVEEAIVQSGQKK	1xCarbamidomethyl [C1(100)]; 2xTMTpro [K14(100); K15(100)]	0.00501672	0.0065241	0.00633251	0.00973286	0.00960629	0.00903198	0.00837155	-0.248028	0.131005	0.0880024	-0.70809	-0.689205	-0.600268	1499	558	2057	825
NIPSNAP2	O75323	Protein NipSnap homolog 2 OS=Homo sapiens OX=9606 GN=NIPSNAP2 PE=1 SV=1	HYPCTLVGTWNTWYGEQDQAVHLWR	1xTMTpro [N-Term]; 1xCarbamidomethyl [C4(100)]	2.07234	1.52149	2.015	3.41525	3.61107	4.94154	0.0352619	0.148523	-0.297251	0.108042	-0.869253	-0.949686	-1.40222	316	1743	2059	827
SPTAN1	Q13813	Spectrin alpha chain, non-erythrocytic 1 OS=Homo sapiens OX=9606 GN=SPTAN1 PE=1 SV=3	TYLLDGSCMVEESGTLESQLEATK	1xCarbamidomethyl [C8(100)]; 1xTMTpro [K24(100)]	0.000611892	0.000681836	0.000527464	0.00105513	0.00088411	0.00114804	0.0154776	0.0114275	0.167576	-0.202775	-0.797494	-0.542377	-0.919255	1120	939	2059	827
UNC45A	Q9H3U1	Protein unc-45 homolog A OS=Homo sapiens OX=9606 GN=UNC45A PE=1 SV=1	TESPVLTSSCR	1xTMTpro [N-Term]; 1xCarbamidomethyl [C10(100)]	0.0571578	0.0491086	0.0315396	0.0119713	0.0121073	0.0108512	0.0450153	0.315346	0.0963711	-0.542439	1.94003	1.92372	2.08175	6	2054	2060	829
ATP2A2	P16615	Sarcoplasmic/endoplasmic reticulum calcium ATPase 2 OS=Homo sapiens OX=9606 GN=ATP2A2 PE=1 SV=1_x000D_ Sarcoplasmic/endoplasmic reticulum calcium ATPase 3 OS=Homo sapiens OX=9606 GN=ATP2A3 PE=1 SV=3_x000D_ Sarcoplasmic/endoplasmic reticulum calcium ATPase 1 OS=Homo sapiens OX=9606 GN=ATP2A1 PE=1 SV=1	SLPSVETLGCTSVICSDK	1xTMTpro [N-Term]; 2xCarbamidomethyl [C10(100); C15(100)]; 1xTMTpro [K18(100)]	0.0180818	0.0170605	0.0199082	0.0280372	0.0269193	0.0317923	0.00710679	-0.0212521	-0.105136	0.117569	-0.611547	-0.552848	-0.792885	1580	483	2063	830
TBRG4	Q969Z0	FAST kinase domain-containing protein 4 OS=Homo sapiens OX=9606 GN=TBRG4 PE=1 SV=1	CLELVEHFGPNELR	1xTMTpro [N-Term]; 1xCarbamidomethyl [C1(100)]	0.00607625	0.00516489	0.00653837	0.00402905	0.00393075	0.00286298	0.0136695	0.0359999	-0.198443	0.141749	0.556744	0.592376	1.04966	1207	858	2065	831
DYNLL2	Q96FJ2	Dynein light chain 2, cytoplasmic OS=Homo sapiens OX=9606 GN=DYNLL2 PE=1 SV=1	NADMSEDMQQDAVDCATQAMEK	1xTMTpro [N-Term]; 1xCarbamidomethyl [C15(100)]; 1xTMTpro [K22(100)]	0.015175	0.0203399	0.0135755	0.0385082	0.0272758	0.0291075	0.0284007	-0.108784	0.313838	-0.269477	-1.23469	-0.737142	-0.830913	573	1492	2065	831
EEF2	P13639	Elongation factor 2 OS=Homo sapiens OX=9606 GN=EEF2 PE=1 SV=4	LMEPIYLVEIQCPEQVVGGIYGVLNRK	1xTMTpro [N-Term]; 1xCarbamidomethyl [C12(100)]; 1xTMTpro [K27(100)]	0.00406673	0.00474647	0.00659887	0.00774488	0.00933806	0.0104271	0.0206163	-0.337157	-0.114171	0.361193	-0.592217	-0.862097	-1.02124	883	1185	2068	833
PELP1	Q8IZL8	Proline-, glutamic acid- and leucine-rich protein 1 OS=Homo sapiens OX=9606 GN=PELP1 PE=1 SV=2	VDALSPQLQQLACECYSR	1xTMTpro [N-Term]; 2xCarbamidomethyl [C13(100); C15(100)]	0.125778	0.137203	0.170799	0.207986	0.270569	0.255916	0.0154959	-0.201121	-0.0756881	0.240298	-0.52448	-0.903991	-0.823669	1129	942	2071	834
PSMD1	Q99460	26S proteasome non-ATPase regulatory subunit 1 OS=Homo sapiens OX=9606 GN=PSMD1 PE=1 SV=2	VLTMPETCR	1xTMTpro [N-Term]; 1xCarbamidomethyl [C8(100)]	0.0815563	0.0648473	0.0843787	0.134696	0.109041	0.128751	0.00996269	0.0842978	-0.246452	0.133381	-0.80814	-0.503296	-0.743014	1421	650	2071	834
PGAM5	Q96HS1	Serine/threonine-protein phosphatase PGAM5, mitochondrial OS=Homo sapiens OX=9606 GN=PGAM5 PE=1 SV=2	QALQLAACGLAGGSAAVLFSAVAVGKPR	1xTMTpro [N-Term]; 1xCarbamidomethyl [C8(100)]; 1xTMTpro [K26(100)]	0.00671656	0.00726265	0.00566552	0.00336	0.00427613	0.00422447	0.0140639	0.036615	0.149389	-0.208901	0.962645	0.614801	0.632336	1195	878	2073	836
DPF2	Q92785	Zinc finger protein ubi-d4 OS=Homo sapiens OX=9606 GN=DPF2 PE=1 SV=2	KTGQPEELVSCSDCGR	1xTMTpro [N-Term]; 2xCarbamidomethyl [C11(100); C14(100)]; 1xTMTpro [K1(100)]	0.0431175	0.0461563	0.0721487	0.0963091	0.0852	0.11524	0.0239669	-0.319533	-0.22128	0.423166	-0.839864	-0.663047	-1.09876	746	1328	2074	837
FLNC	Q14315	Filamin-C OS=Homo sapiens OX=9606 GN=FLNC PE=1 SV=3	DNKDGTCTVSYLPTAPGDYSIIVR	1xTMTpro [N-Term]; 1xCarbamidomethyl [C7(100)]; 1xTMTpro [K3(100)]	0.000349935	0.000353881	0.000405884	0.000528406	0.000554475	0.000582249	0.00160791	-0.080049	-0.0638708	0.133933	-0.514512	-0.583986	-0.6545	1973	103	2076	838
DUSP5	Q16690	Dual specificity protein phosphatase 5 OS=Homo sapiens OX=9606 GN=DUSP5 PE=1 SV=2	GGYETFYSEYPECCVDVKPISQEK	1xTMTpro [N-Term]; 2xCarbamidomethyl [C13(100); C14(100)]; 2xTMTpro [K18(100); K24(100)]	0.0677691	0.0860826	0.0625329	0.0361069	0.0340901	0.0417765	0.0300265	-0.0899352	0.255159	-0.205949	0.998291	1.08121	0.787873	518	1558	2076	838
JUP	P14923	Junction plakoglobin OS=Homo sapiens OX=9606 GN=JUP PE=1 SV=3	HVAAGTQQPYTDGVRMEEIVEGCTGALHILARDPMNR	1xTMTpro [N-Term]; 1xCarbamidomethyl [C23(100)]	0.0176032	0.0238566	0.0255426	0.0343841	0.039088	0.0365625	0.0123775	-0.343414	0.0951395	0.193655	-0.622488	-0.807474	-0.711114	1296	782	2078	840
TTC27	Q6P3X3	Tetratricopeptide repeat protein 27 OS=Homo sapiens OX=9606 GN=TTC27 PE=1 SV=1	EFQECVECFER	1xTMTpro [N-Term]; 2xCarbamidomethyl [C5(100); C8(100)]	0.0201892	0.0254949	0.0210141	0.0363982	0.0329624	0.034241	0.00581659	-0.1391	0.197523	-0.0813289	-0.711182	-0.568134	-0.623036	1682	398	2080	841
USP22	Q9UPT9	Ubiquitin carboxyl-terminal hydrolase 22 OS=Homo sapiens OX=9606 GN=USP22 PE=1 SV=2	CSGCHSYQESTK	1xTMTpro [N-Term]; 2xCarbamidomethyl [C1(100); C4(100)]; 1xTMTpro [K12(100)]	0.245959	0.393433	0.424451	0.85968	0.997862	0.60075	0.039628	-0.527834	0.149868	0.259347	-1.27755	-1.49259	-0.760514	196	1885	2081	842
ALDH5A1	P51649	Succinate-semialdehyde dehydrogenase, mitochondrial OS=Homo sapiens OX=9606 GN=ALDH5A1 PE=1 SV=2	AAYEAFCR	1xTMTpro [N-Term]; 1xCarbamidomethyl [C7(100)]	0.699285	0.757503	0.452855	0.341276	0.215316	0.236506	0.042059	0.135611	0.250983	-0.491219	0.899332	1.56381	1.42839	116	1966	2082	843
PARP4	Q9UKK3	Protein mono-ADP-ribosyltransferase PARP4 OS=Homo sapiens OX=9606 GN=PARP4 PE=1 SV=3	VGMEGGQEAVVVELQCSR	1xTMTpro [N-Term]; 1xCarbamidomethyl [C16(100)]	0.23183	0.204272	0.316023	0.466461	0.386514	0.425495	0.0163638	-0.112944	-0.295518	0.33402	-0.895745	-0.624508	-0.763132	1090	993	2083	844
MDH1	P40925	Malate dehydrogenase, cytoplasmic OS=Homo sapiens OX=9606 GN=MDH1 PE=1 SV=4	DQPIILVLLDITPMMGVLDGVLMELQDCALPLLK	1xTMTpro [N-Term]; 1xOxidation [M]; 1xCarbamidomethyl [C28(100)]; 1xTMTpro [K34(100)]	0.000161507	0.000244466	0.000272994	0.00043613	0.000374611	0.000372678	0.0188563	-0.48678	0.111253	0.270491	-0.946377	-0.727012	-0.719551	976	1110	2086	845
COPG1	Q9Y678	Coatomer subunit gamma-1 OS=Homo sapiens OX=9606 GN=COPG1 PE=1 SV=1	SLPYNQPGTCYTLVALPKEDPTAVACTFSCMMK	1xTMTpro [N-Term]; 3xCarbamidomethyl [C10(100); C26(100); C30(100)]; 2xTMTpro [K18(100); K33(100)]	0.00761963	0.0093984	0.0104063	0.0133843	0.015574	0.0175714	0.0159875	-0.262702	0.0399928	0.186964	-0.550043	-0.768641	-0.942735	1117	970	2087	846
TBCA	O75347	Tubulin-specific chaperone A OS=Homo sapiens OX=9606 GN=TBCA PE=1 SV=3	MMIPDCQR	1xTMTpro [N-Term]; 1xOxidation [M1(100)]; 1xCarbamidomethyl [C6(100)]	0.00463155	0.0049214	0.00586769	0.00807732	0.00868643	0.00730636	0.00626994	-0.150331	-0.0627605	0.190964	-0.652048	-0.756935	-0.507326	1661	429	2090	847
CLTC	Q00610	Clathrin heavy chain 1 OS=Homo sapiens OX=9606 GN=CLTC PE=1 SV=5_x000D_ Clathrin heavy chain 2 OS=Homo sapiens OX=9606 GN=CLTCL1 PE=1 SV=2	QNLQICVQVASK	1xTMTpro [N-Term]; 1xCarbamidomethyl [C6(100)]; 1xTMTpro [K12(100)]	0.00249861	0.00224968	0.00274113	0.00396437	0.00351963	0.00419504	0.00618006	0.00123506	-0.150172	0.134879	-0.6672	-0.495529	-0.748792	1670	420	2090	847
COX17	Q14061	Cytochrome c oxidase copper chaperone OS=Homo sapiens OX=9606 GN=COX17 PE=1 SV=2	DACIIEK	1xTMTpro [N-Term]; 1xCarbamidomethyl [C3(100)]; 1xTMTpro [K7(100)]	0.347903	0.407721	0.338	0.216008	0.269277	0.196655	0.011141	-0.0673981	0.161501	-0.109059	0.755001	0.436993	0.890415	1382	708	2090	847
CFL1	P23528	Cofilin-1 OS=Homo sapiens OX=9606 GN=CFL1 PE=1 SV=3	KAVLFCLSEDKK	1xTMTpro [N-Term]; 1xCarbamidomethyl [C6(100)]; 3xTMTpro [K1(100); K11(100); K12(100)]	0.00865721	0.00750387	0.00801106	0.00530295	0.00490413	0.00565315	0.00387806	0.103592	-0.102676	-0.0083178	0.603516	0.716314	0.511255	1828	263	2091	850
DLGAP5	Q15398	Disks large-associated protein 5 OS=Homo sapiens OX=9606 GN=DLGAP5 PE=1 SV=2	GISCKVDSEENTLNSQTNATSGMNPDGVLSK	1xTMTpro [N-Term]; 1xCarbamidomethyl [C4(100)]; 2xTMTpro [K5(100); K31(100)]	0.00845537	0.00797067	0.0108307	0.00615691	0.00531845	0.00356332	0.0260664	-0.103711	-0.188879	0.253477	0.561373	0.772574	1.35036	672	1419	2091	850
HSPA8	P11142	Heat shock cognate 71 kDa protein OS=Homo sapiens OX=9606 GN=HSPA8 PE=1 SV=1	CNEIINWLDK	1xTMTpro [N-Term]; 1xDeamidated [N2(100)]; 1xCarbamidomethyl [C1(100)]; 1xTMTpro [K10(100)]	0.000227718	0.000157339	0.000199808	0.000133875	8.46996e-05	9.7783e-05	0.0278828	0.224107	-0.309269	0.0354771	0.542255	1.20271	0.995484	622	1477	2099	852
DDB1	Q16531	DNA damage-binding protein 1 OS=Homo sapiens OX=9606 GN=DDB1 PE=1 SV=1	FLYGCQAPTICFVYQDPQGR	1xTMTpro [N-Term]; 2xCarbamidomethyl [C5(100); C11(100)]	0.0449451	0.0432943	0.0650938	0.081083	0.0830756	0.0974024	0.0170136	-0.185473	-0.239458	0.348885	-0.665764	-0.700788	-0.930323	1072	1028	2100	853
CCDC47	Q96A33	PAT complex subunit CCDC47 OS=Homo sapiens OX=9606 GN=CCDC47 PE=1 SV=1	EMQDLSEFCSDKPK	1xTMTpro [N-Term]; 1xOxidation [M2(100)]; 1xCarbamidomethyl [C9(100)]; 2xTMTpro [K12(100); K14(100)]	0.00804276	0.00648257	0.00909638	0.00370237	0.00420244	0.0047258	0.0278281	0.0306123	-0.280513	0.208213	1.08863	0.905853	0.736519	626	1474	2100	853
MED24	O75448	Mediator of RNA polymerase II transcription subunit 24 OS=Homo sapiens OX=9606 GN=MED24 PE=1 SV=1	CNCDCTNFLLQECGK	1xTMTpro [N-Term]; 4xCarbamidomethyl [C1(100); C3(100); C5(100); C13(100)]; 1xTMTpro [K15(100)]	0.180997	0.224356	0.176792	0.368101	0.595613	0.581478	0.0437751	-0.100451	0.209373	-0.134361	-0.923689	-1.61796	-1.58331	88	2017	2105	855
ARHGEF2	Q92974	Rho guanine nucleotide exchange factor 2 OS=Homo sapiens OX=9606 GN=ARHGEF2 PE=1 SV=4	DTLANCTK	1xTMTpro [N-Term]; 1xCarbamidomethyl [C6(100)]; 1xTMTpro [K8(100)]	0.0474043	0.0533079	0.0408155	0.0260813	0.0250303	0.0254606	0.0259596	0.00696792	0.176299	-0.208933	0.855033	0.914372	0.889785	692	1414	2106	856
SRRT	Q9BXP5	Serrate RNA effector molecule homolog OS=Homo sapiens OX=9606 GN=SRRT PE=1 SV=1	ECELSPGVNR	1xTMTpro [N-Term]; 1xCarbamidomethyl [C2(100)]	0.00583368	0.00535287	0.00557833	0.00394486	0.00389554	0.00341925	0.00125602	0.0619998	-0.0620959	-0.00257513	0.502432	0.520585	0.708727	2021	85	2106	856
CUX1	P39880	Homeobox protein cut-like 1 OS=Homo sapiens OX=9606 GN=CUX1 PE=1 SV=3	EAQDAPGLDPQGAADCAQGVLR	1xTMTpro [N-Term]; 1xCarbamidomethyl [C16(100)]	0.225143	0.281841	0.195623	0.3359	0.434806	0.421082	0.0163191	-0.0569136	0.267126	-0.25968	-0.520273	-0.892615	-0.846345	1119	988	2107	858
BRIX1	Q8TDN6	Ribosome biogenesis protein BRX1 homolog OS=Homo sapiens OX=9606 GN=BRIX1 PE=1 SV=2	CIYFEAK	1xCarbamidomethyl [C1(100)]; 1xTMTpro [K7(100)]	0.00681088	0.00762797	0.00774466	0.0122868	0.0135099	0.0165742	0.0288866	-0.118612	0.0448458	0.0667488	-0.73259	-0.86949	-1.16442	599	1509	2108	859
RO60	P10155	60 kDa SS-A/Ro ribonucleoprotein OS=Homo sapiens OX=9606 GN=RO60 PE=1 SV=2	GMLDMCGFDTGALDVIR	1xTMTpro [N-Term]; 1xCarbamidomethyl [C6(100)]	0.00529161	0.00615165	0.00538179	0.00791215	0.00941925	0.00928339	0.00835709	-0.0838689	0.133397	-0.0594915	-0.496492	-0.748035	-0.727075	1554	556	2110	860
VDAC2	P45880	Voltage-dependent anion-selective channel protein 2 OS=Homo sapiens OX=9606 GN=VDAC2 PE=1 SV=2	SCSGVEFSTSGSSNTDTGKVTGTLETK	1xTMTpro [N-Term]; 1xCarbamidomethyl [C2(100)]; 2xTMTpro [K19(100); K27(100)]	0.0222363	0.0158716	0.0162998	0.0124034	0.00788182	0.00826488	0.031398	0.294069	-0.192399	-0.153996	0.548117	1.20225	1.13378	503	1609	2112	861
IDH2	P48735	Isocitrate dehydrogenase [NADP], mitochondrial OS=Homo sapiens OX=9606 GN=IDH2 PE=1 SV=2	DLAGCIHGLSNVK	1xTMTpro [N-Term]; 1xCarbamidomethyl [C5(100)]; 1xTMTpro [K13(100)]	0.151491	0.136361	0.16649	0.245211	0.259481	0.322424	0.0237677	0.000415395	-0.151388	0.136622	-0.695209	-0.776815	-1.09014	791	1321	2112	861
CPNE3	O75131	Copine-3 OS=Homo sapiens OX=9606 GN=CPNE3 PE=1 SV=1	SSPVEFECINEK	1xTMTpro [N-Term]; 1xCarbamidomethyl [C8(100)]; 1xTMTpro [K12(100)]	0.0207995	0.0227851	0.0157155	0.0116088	0.0103426	0.00868926	0.031612	0.0734737	0.20502	-0.330882	0.767852	0.934476	1.18577	499	1616	2115	863
MYH9	P35579	Myosin-9 OS=Homo sapiens OX=9606 GN=MYH9 PE=1 SV=4	VEDMAELTCLNEASVLHNLKER	1xTMTpro [N-Term]; 1xCarbamidomethyl [C9(100)]; 1xTMTpro [K20(100)]	0.000225437	0.000248937	0.000287452	0.000152085	0.000144437	0.000136447	0.0209198	-0.171775	-0.0287192	0.178823	0.739622	0.81406	0.896158	916	1201	2117	864
KPNA4	O00629	Importin subunit alpha-3 OS=Homo sapiens OX=9606 GN=KPNA4 PE=1 SV=1	AVGNIVTGTDEQTQVVLNCDALSHFPALLTHPK	1xTMTpro [N-Term]; 1xCarbamidomethyl [C19(100)]; 1xTMTpro [K33(100)]	0.0263435	0.0360351	0.0387391	0.0541402	0.0595061	0.0540653	0.0144911	-0.355555	0.0964024	0.200789	-0.6837	-0.820038	-0.681702	1226	893	2119	865
CAD	P27708	CAD protein OS=Homo sapiens OX=9606 GN=CAD PE=1 SV=3	ERFGSTQEYEACFGQFILTPHIMTR	1xTMTpro [N-Term]; 1xCarbamidomethyl [C12(100)]	0.0185114	0.0220263	0.024629	0.0380463	0.0415262	0.0548828	0.0347348	-0.230761	0.020055	0.181187	-0.808583	-0.93485	-1.33718	391	1730	2121	866
PPP6R3	Q5H9R7	Serine/threonine-protein phosphatase 6 regulatory subunit 3 OS=Homo sapiens OX=9606 GN=PPP6R3 PE=1 SV=2	ERWETFCTSSLGETNK	1xTMTpro [N-Term]; 1xCarbamidomethyl [C7(100)]; 1xTMTpro [K16(100)]	0.01413	0.016027	0.0138359	0.0221161	0.0265317	0.0225259	0.011291	-0.0535493	0.128198	-0.0838908	-0.592789	-0.85541	-0.619281	1403	719	2122	867
SCYL1	Q96KG9	N-terminal kinase-like protein OS=Homo sapiens OX=9606 GN=SCYL1 PE=1 SV=1	TLVPHYCELVGANPK	1xTMTpro [N-Term]; 1xCarbamidomethyl [C7(100)]; 1xTMTpro [K15(100)]	0.106686	0.0972779	0.148575	0.218798	0.241818	0.339178	0.0402971	-0.139451	-0.272636	0.338373	-0.896778	-1.0411	-1.52922	214	1911	2125	868
RPLP0	P05388	60S acidic ribosomal protein P0 OS=Homo sapiens OX=9606 GN=RPLP0 PE=1 SV=1	AGAIAPCEVTVPAQNTGLGPEK	1xTMTpro [N-Term]; 1xDeamidated [N15(99.5)]; 1xCarbamidomethyl [C7(100)]; 1xTMTpro [K22(100)]	0.00357767	0.00376005	0.00422942	0.00596934	0.00547273	0.00585348	0.00188531	-0.107976	-0.0362453	0.13346	-0.630573	-0.505263	-0.602297	2005	121	2126	869
SHC1	P29353	SHC-transforming protein 1 OS=Homo sapiens OX=9606 GN=SHC1 PE=1 SV=4	QMPPPPPCPGRELFDDPSYVNVQNLDK	1xTMTpro [N-Term]; 1xCarbamidomethyl [C8(100)]; 1xTMTpro [K27(100)]	0.00504659	0.00662103	0.00739353	0.00928408	0.0110966	0.010622	0.0119713	-0.332293	0.0594555	0.218663	-0.547157	-0.804446	-0.741377	1367	759	2126	869
GNPDA2	Q8TDQ7	Glucosamine-6-phosphate isomerase 2 OS=Homo sapiens OX=9606 GN=GNPDA2 PE=1 SV=1	HIDIDPNNAHILDGNAADLQAECDAFENK	1xTMTpro [N-Term]; 1xCarbamidomethyl [C23(100)]; 1xTMTpro [K29(100)]	0.210208	0.221955	0.228883	0.322111	0.345114	0.375412	0.00830988	-0.0679709	0.0104795	0.054822	-0.54777	-0.647284	-0.768687	1573	553	2126	869
AHCY	P23526	Adenosylhomocysteinase OS=Homo sapiens OX=9606 GN=AHCY PE=1 SV=4	VAVVAGYGDVGKGCAQALR	1xTMTpro [N-Term]; 1xCarbamidomethyl [C14(100)]; 1xTMTpro [K12(100)]	0.0741976	0.065627	0.0478317	0.0261419	0.0269395	0.0256243	0.0425018	0.246315	0.0692301	-0.387091	1.2587	1.21534	1.28754	139	1988	2127	872
PFKP	Q01813	ATP-dependent 6-phosphofructokinase, platelet type OS=Homo sapiens OX=9606 GN=PFKP PE=1 SV=2	NESCSENYTTDFIYQLYSEEGK	1xCarbamidomethyl [C4(100)]; 1xTMTpro [K22(100)]; 1xTMTpro [N-Term]	0.00397307	0.00431797	0.00547059	0.00727735	0.00738431	0.00788659	0.0129762	-0.207363	-0.0872627	0.254078	-0.665797	-0.686846	-0.781784	1308	822	2130	873
MAN2B1	O00754	Lysosomal alpha-mannosidase OS=Homo sapiens OX=9606 GN=MAN2B1 PE=1 SV=3	NLCWDVLCVDQPLVEDPRSPEYNAK	1xTMTpro [N-Term]; 2xCarbamidomethyl [C3(100); C8(100)]; 1xTMTpro [K25(100)]	0.538793	0.669128	0.53531	1.404	1.13225	0.966412	0.0331176	-0.108998	0.203553	-0.118355	-1.27274	-0.962388	-0.733908	449	1682	2131	874
COPG2	Q9UBF2	Coatomer subunit gamma-2 OS=Homo sapiens OX=9606 GN=COPG2 PE=1 SV=1	CMMDTDDEVRDR	1xTMTpro [N-Term]; 1xCarbamidomethyl [C1(100)]	0.00752798	0.00626585	0.00803216	0.00546291	0.0035842	0.0037283	0.0202863	0.0492499	-0.215502	0.142775	0.413342	1.02136	0.964495	964	1167	2131	874
CLTC	Q00610	Clathrin heavy chain 1 OS=Homo sapiens OX=9606 GN=CLTC PE=1 SV=5	FQEHLQLQNLGINPANIGFSTLTMESDKFICIR	1xCarbamidomethyl [C31(100)]; 1xTMTpro [K28(100)]	0.0022991	0.00296936	0.00356804	0.00455409	0.00477054	0.0054011	0.0150836	-0.357444	0.0116395	0.276619	-0.628651	-0.69564	-0.874741	1206	926	2132	876
DUS3L	Q96G46	tRNA-dihydrouridine(47) synthase [NAD(P)(+)]-like OS=Homo sapiens OX=9606 GN=DUS3L PE=1 SV=2	RHQCEDIFGVQLEGAFPDTMTK	1xTMTpro [N-Term]; 1xCarbamidomethyl [C4(100)]; 1xTMTpro [K22(100)]	2.29374	3.16983	3.5948	1.32554	1.2681	1.1881	0.0429749	-0.396588	0.0701171	0.251623	1.18771	1.25162	1.34563	135	1998	2133	877
TACO1	Q9BSH4	Translational activator of cytochrome c oxidase 1 OS=Homo sapiens OX=9606 GN=TACO1 PE=1 SV=1	KLDSLGLCSVSCALEFIPNSK	1xTMTpro [N-Term]; 2xCarbamidomethyl [C8(100); C12(100)]; 2xTMTpro [K1(100); K21(100)]	0.340741	0.319274	0.494129	0.575102	0.696895	0.788706	0.0223025	-0.175111	-0.268994	0.361097	-0.580029	-0.857152	-1.0357	886	1247	2133	877
NOP58	Q9Y2X3	Nucleolar protein 58 OS=Homo sapiens OX=9606 GN=NOP58 PE=1 SV=1	IISDNLTYCK	1xTMTpro [N-Term]; 1xCarbamidomethyl [C9(100)]; 1xTMTpro [K10(100)]	0.035379	0.0319831	0.0427393	0.0547159	0.0615849	0.0722881	0.0179465	-0.0529053	-0.198488	0.219765	-0.576161	-0.746778	-0.977959	1065	1072	2137	879
DHX29	Q7Z478	ATP-dependent RNA helicase DHX29 OS=Homo sapiens OX=9606 GN=DHX29 PE=1 SV=2	VIKSEDDVLVVCPTILTEDGMQAQHLGATLALYR	1xTMTpro [N-Term]; 1xCarbamidomethyl [C12(100)]; 1xTMTpro [K3(100)]	0.0211477	0.018209	0.025975	0.0322681	0.0377756	0.0351573	0.0112701	-0.042319	-0.258167	0.254301	-0.567286	-0.794633	-0.691005	1425	715	2140	880
MAP1B	P46821	Microtubule-associated protein 1B OS=Homo sapiens OX=9606 GN=MAP1B PE=1 SV=2	SWDTNLIECNLDQELK	1xTMTpro [N-Term]; 1xCarbamidomethyl [C9(100)]; 1xTMTpro [K16(100)]	0.0818592	0.0735533	0.0663902	0.0313324	0.0465925	0.0524618	0.0205718	0.146902	-0.00745301	-0.155272	1.23859	0.666145	0.494976	962	1179	2141	881
FHL3	Q13643	Four and a half LIM domains protein 3 OS=Homo sapiens OX=9606 GN=FHL3 PE=1 SV=4	ECLVCTGCQTPLAGQQFTSRDEDPYCVACFGELFAPK	1xTMTpro [N-Term]; 5xCarbamidomethyl [C2(100); C5(100); C8(100); C26(100); C29(100)]; 1xTMTpro [K37(100)]	0.35102	0.286342	0.32624	0.488707	0.655201	0.577433	0.0226621	0.12808	-0.165734	0.0224562	-0.605493	-1.02846	-0.846178	872	1269	2141	881
MAP3K7	O43318	Mitogen-activated protein kinase kinase kinase 7 OS=Homo sapiens OX=9606 GN=MAP3K7 PE=1 SV=1	ESMAVFEQHCK	1xTMTpro [N-Term]; 1xCarbamidomethyl [C10(100)]; 1xTMTpro [K11(100)]	0.102698	0.140021	0.179366	0.220039	0.307599	0.34623	0.0355711	-0.454162	-0.00692867	0.350335	-0.645185	-1.12848	-1.29916	396	1755	2151	883
PARP4	Q9UKK3	Protein mono-ADP-ribosyltransferase PARP4 OS=Homo sapiens OX=9606 GN=PARP4 PE=1 SV=3	ILSQCGAGVFEYFNAK	1xTMTpro [N-Term]; 1xCarbamidomethyl [C5(100)]; 1xTMTpro [K16(100)]	0.542172	0.450056	0.734962	0.920449	0.980633	1.25928	0.0252699	-0.0866411	-0.355289	0.352278	-0.676946	-0.768321	-1.12913	768	1384	2152	884
TK1	P04183	Thymidine kinase, cytosolic OS=Homo sapiens OX=9606 GN=TK1 PE=1 SV=2	ENCPVPGKPGEAVAAR	1xTMTpro [N-Term]; 1xCarbamidomethyl [C3(100)]; 1xTMTpro [K8(100)]	0.207839	0.186546	0.164967	0.133773	0.107206	0.106597	0.0122938	0.156671	0.000737745	-0.176615	0.479008	0.798406	0.806623	1380	774	2154	885
HSP90AA1	P07900	Heat shock protein HSP 90-alpha OS=Homo sapiens OX=9606 GN=HSP90AA1 PE=1 SV=5	HGLEVIYMIEPIDEYCVQQLK	1xDeamidated [Q18(99.5)]; 1xOxidation [M8(100)]; 1xCarbamidomethyl [C16(100)]; 1xTMTpro [K21(100)]; 1xTMTpro [N-Term]	2.37042e-05	3.18415e-05	4.11654e-05	5.75536e-05	6.12185e-05	5.24577e-05	0.022515	-0.443579	-0.0178097	0.352714	-0.836187	-0.925248	-0.702434	898	1256	2154	885
USP14	P54578	Ubiquitin carboxyl-terminal hydrolase 14 OS=Homo sapiens OX=9606 GN=USP14 PE=1 SV=3	ENQLQLSCFINQEVK	1xTMTpro [N-Term]; 1xCarbamidomethyl [C8(100)]; 1xTMTpro [K15(100)]	0.016459	0.0181021	0.023835	0.0322632	0.04889	0.0513635	0.0409501	-0.242035	-0.104752	0.292174	-0.728979	-1.32863	-1.39983	216	1938	2154	885
EIF3I	Q13347	Eukaryotic translation initiation factor 3 subunit I OS=Homo sapiens OX=9606 GN=EIF3I PE=1 SV=1	TCGFDFGGNIIMFSTDK	1xTMTpro [N-Term]; 1xCarbamidomethyl [C2(100)]; 1xTMTpro [K17(100)]	0.00936619	0.0106384	0.010059	0.0174504	0.0230046	0.0264484	0.0403509	-0.0975186	0.0862297	0.00542678	-0.800208	-1.19887	-1.40013	240	1915	2155	888
PTPRK	Q15262	Receptor-type tyrosine-protein phosphatase kappa OS=Homo sapiens OX=9606 GN=PTPRK PE=1 SV=2	LILQVEKWQEECEEGEGR	1xTMTpro [N-Term]; 1xCarbamidomethyl [C12(100)]; 1xTMTpro [K7(100)]	0.0198972	0.0207209	0.0176959	0.0125281	0.014042	0.00951428	0.0134408	0.0336868	0.0922051	-0.135464	0.633711	0.469132	1.03071	1309	846	2155	888
ANXA3	P12429	Annexin A3 OS=Homo sapiens OX=9606 GN=ANXA3 PE=1 SV=3	FTEILCLR	1xTMTpro [N-Term]; 1xCarbamidomethyl [C6(100)]	0.0196916	0.0199046	0.0150075	0.0317303	0.0256969	0.0299248	0.0107051	0.113546	0.129063	-0.278351	-0.801823	-0.497559	-0.717305	1469	688	2157	890
WDR75	Q8IWA0	WD repeat-containing protein 75 OS=Homo sapiens OX=9606 GN=WDR75 PE=1 SV=1	INMPHEDCITALCFCNAEK	1xTMTpro [N-Term]; 3xCarbamidomethyl [C8(100); C13(100); C15(100)]; 1xTMTpro [K19(100)]	0.0211322	0.0239092	0.0278788	0.0369536	0.0479343	0.0523951	0.0284376	-0.201911	-0.0237901	0.197811	-0.604357	-0.979703	-1.10808	665	1493	2158	891
PRKDC	P78527	DNA-dependent protein kinase catalytic subunit OS=Homo sapiens OX=9606 GN=PRKDC PE=1 SV=3	QDQRVEQLFQVMNGILAQDSACSQR	1xTMTpro [N-Term]; 1xDeamidated [N13(99.4)]; 1xCarbamidomethyl [C22(100)]	0.00139838	0.00118722	0.00158315	0.00209879	0.00249842	0.00288906	0.0235306	0.0091044	-0.227063	0.188144	-0.594905	-0.84636	-1.05594	853	1306	2159	892
HNRNPM	P52272	Heterogeneous nuclear ribonucleoprotein M OS=Homo sapiens OX=9606 GN=HNRNPM PE=1 SV=3	DKFNECGHVLYADIK	1xAcetyl [N-Term]; 1xDeamidated [N4(100)]; 1xCarbamidomethyl [C6(100)]; 2xTMTpro [K2(100); K15(100)]	0.000368027	0.000380829	0.000274302	0.000228166	0.000157133	0.000183184	0.0258119	0.109817	0.159148	-0.314228	0.579911	1.11801	0.8967	751	1409	2160	893
SEPTIN10	Q9P0V9	Septin-10 OS=Homo sapiens OX=9606 GN=SEPTIN10 PE=1 SV=2	TTCMSSQGSDDEQIKRENIR	1xTMTpro [N-Term]; 1xCarbamidomethyl [C3(100)]; 1xTMTpro [K15(100)]	0.0379823	0.0340647	0.0353086	0.0531655	0.0528449	0.060452	0.00673431	0.0859642	-0.0710857	-0.0193432	-0.571126	-0.5624	-0.756426	1709	454	2163	894
USP14	P54578	Ubiquitin carboxyl-terminal hydrolase 14 OS=Homo sapiens OX=9606 GN=USP14 PE=1 SV=3	DVKFPLMLDMYELCTPELQEK	1xTMTpro [N-Term]; 1xCarbamidomethyl [C14(100)]; 1xTMTpro [K3(100)]	0.00589644	0.00972139	0.0107112	0.0142103	0.019755	0.0152861	0.0280501	-0.573776	0.147542	0.287429	-0.695246	-1.17052	-0.800529	681	1483	2164	895
NUP210	Q8TEM1	Nuclear pore membrane glycoprotein 210 OS=Homo sapiens OX=9606 GN=NUP210 PE=1 SV=3	VYVIEPHSMEFAPCQVEAR	1xTMTpro [N-Term]; 1xOxidation [M9(100)]; 1xCarbamidomethyl [C14(100)]	0.00125086	0.00167425	0.00182322	0.00367105	0.00286146	0.00256338	0.0301287	-0.339539	0.0810543	0.204035	-1.21374	-0.854293	-0.695592	601	1563	2164	895
PRPF8	Q6P2Q9	Pre-mRNA-processing-splicing factor 8 OS=Homo sapiens OX=9606 GN=PRPF8 PE=1 SV=2	FGNAFHLCR	1xTMTpro [N-Term]; 1xCarbamidomethyl [C8(100)]	0.0159129	0.0122843	0.014192	0.00812469	0.00949481	0.00770754	0.0170796	0.171465	-0.201918	0.00634025	0.798348	0.573522	0.87439	1137	1029	2166	897
LRPPRC	P42704	Leucine-rich PPR motif-containing protein, mitochondrial OS=Homo sapiens OX=9606 GN=LRPPRC PE=1 SV=3	AILQENGCLSDSDMFSQAGLR	1xTMTpro [N-Term]; 1xOxidation [M14(100)]; 1xCarbamidomethyl [C8(100)]	0.00048319	0.00061544	0.000683655	0.00113961	0.00101618	0.000861974	0.0172232	-0.298103	0.0509244	0.202575	-0.939776	-0.774384	-0.536952	1131	1036	2167	898
GEMIN8	Q9NWZ8	Gem-associated protein 8 OS=Homo sapiens OX=9606 GN=GEMIN8 PE=1 SV=1	QQQLDAERLDSYVNADHDLYCNTR	1xTMTpro [N-Term]; 1xCarbamidomethyl [C21(100)]	0.110971	0.130336	0.106459	0.069587	0.0763004	0.0659597	0.0145546	-0.0629657	0.169078	-0.122859	0.736263	0.603389	0.813495	1269	898	2167	898
CLUH	O75153	Clustered mitochondria protein homolog OS=Homo sapiens OX=9606 GN=CLUH PE=1 SV=2	LCCLRQELVDAFVEHR	1xTMTpro [N-Term]; 2xCarbamidomethyl [C2(100); C3(100)]	0.0143429	0.0129537	0.0142435	0.0210656	0.0208028	0.0194787	0.000600703	0.0507918	-0.0961762	0.0407627	-0.605348	-0.587236	-0.492357	2132	37	2169	900
HERC2	O95714	E3 ubiquitin-protein ligase HERC2 OS=Homo sapiens OX=9606 GN=HERC2 PE=1 SV=2	TININPSDTTVPLLNDCTEYHR	1xTMTpro [N-Term]; 1xCarbamidomethyl [C17(100)]	0.00663623	0.00901611	0.0111084	0.0136935	0.0178619	0.0150848	0.0205469	-0.426718	0.015422	0.316494	-0.618339	-1.00173	-0.757938	994	1177	2171	901
PLCG1	P19174	1-phosphatidylinositol 4,5-bisphosphate phosphodiesterase gamma-1 OS=Homo sapiens OX=9606 GN=PLCG1 PE=1 SV=1	LLTEYCIETGAPDGSFLVR	1xTMTpro [N-Term]; 1xCarbamidomethyl [C6(100)]	0.094468	0.0977995	0.0832125	0.171122	0.140273	0.142968	0.0144217	0.0409128	0.0909142	-0.142114	-0.898041	-0.611255	-0.638709	1279	892	2171	901
C12orf29	Q8N999	Uncharacterized protein C12orf29 OS=Homo sapiens OX=9606 GN=C12orf29 PE=1 SV=2	CDSAFDIK	1xCarbamidomethyl [C1(100)]; 1xTMTpro [K8(100)]	0.0971959	0.0960914	0.143002	0.21512	0.199955	0.165013	0.0192736	-0.205772	-0.22226	0.351293	-0.940402	-0.834938	-0.557839	1038	1135	2173	903
PDCL3	Q9H2J4	Phosducin-like protein 3 OS=Homo sapiens OX=9606 GN=PDCL3 PE=1 SV=1	AISTTCIPNYPDR	1xTMTpro [N-Term]; 1xCarbamidomethyl [C6(100)]	0.0517426	0.0591914	0.0552994	0.0412971	0.0354252	0.0318567	0.00626887	-0.0988223	0.0952113	-0.00291258	0.424136	0.6454	0.798578	1754	427	2181	904
NIPSNAP2	O75323	Protein NipSnap homolog 2 OS=Homo sapiens OX=9606 GN=NIPSNAP2 PE=1 SV=1	LQFHNVKPECLEAYNK	1xTMTpro [N-Term]; 1xCarbamidomethyl [C10(100)]; 2xTMTpro [K7(100); K16(100)]	1.42024	1.16634	1.06166	2.18058	1.71745	2.15941	0.0153716	0.223898	-0.0602521	-0.195915	-0.842473	-0.498032	-0.828401	1249	935	2184	905
TRA2B	P62995	Transformer-2 protein homolog beta OS=Homo sapiens OX=9606 GN=TRA2B PE=1 SV=1	ANPDPNCCLGVFGLSLYTTER	1xTMTpro [N-Term]; 2xCarbamidomethyl [C7(100); C8(100)]	0.0392974	0.0407698	0.0393507	0.066615	0.0870629	0.0968095	0.038707	-0.0185492	0.0345155	-0.0165963	-0.742864	-1.12907	-1.28216	344	1844	2188	906
RPL9	P32969	60S ribosomal protein L9 OS=Homo sapiens OX=9606 GN=RPL9 PE=1 SV=1	TICSHVQNMIK	1xTMTpro [N-Term]; 1xOxidation [M9(100)]; 1xCarbamidomethyl [C3(100)]; 1xTMTpro [K11(100)]	0.0201559	0.0195491	0.0264189	0.0351808	0.0377894	0.0351974	0.0140137	-0.129005	-0.173108	0.26136	-0.674577	-0.777771	-0.675258	1320	876	2196	907
PRPS2	P11908	Ribose-phosphate pyrophosphokinase 2 OS=Homo sapiens OX=9606 GN=PRPS2 PE=1 SV=2_x000D_ Ribose-phosphate pyrophosphokinase 3 OS=Homo sapiens OX=9606 GN=PRPS1L1 PE=1 SV=2_x000D_ Ribose-phosphate pyrophosphokinase 1 OS=Homo sapiens OX=9606 GN=PRPS1 PE=1 SV=2	VTAVIPCFPYAR	1xTMTpro [N-Term]; 1xCarbamidomethyl [C7(100)]	0.0100457	0.0084038	0.0117655	0.0149662	0.0176408	0.0205067	0.0221836	-0.00372379	-0.261187	0.224258	-0.571406	-0.808619	-1.02579	954	1243	2197	908
AQR	O60306	RNA helicase aquarius OS=Homo sapiens OX=9606 GN=AQR PE=1 SV=4	KIVAPTVSQINAEFVTQLACK	1xTMTpro [N-Term]; 1xCarbamidomethyl [C20(100)]; 2xTMTpro [K1(100); K21(100)]	0.100494	0.103356	0.164174	0.203181	0.219891	0.239057	0.0252822	-0.287726	-0.247217	0.420388	-0.72793	-0.841953	-0.962518	813	1385	2198	909
LRRC8A	Q8IWT6	Volume-regulated anion channel subunit LRRC8A OS=Homo sapiens OX=9606 GN=LRRC8A PE=1 SV=1	GNRLECLPVELGECPLLK	1xTMTpro [N-Term]; 2xCarbamidomethyl [C6(100); C14(100)]; 1xTMTpro [K18(100)]	0.261306	0.30639	0.446753	0.512501	0.673817	0.765275	0.0312348	-0.371923	-0.142291	0.401815	-0.599894	-0.994696	-1.17832	597	1605	2202	910
NFXL1	Q6ZNB6	NF-X1-type zinc finger protein NFXL1 OS=Homo sapiens OX=9606 GN=NFXL1 PE=1 SV=2	CCPGNCPPCDQNCGR	1xTMTpro [N-Term]; 5xCarbamidomethyl [C1(100); C2(100); C6(100); C9(100); C13(100)]	0.0123603	0.0135131	0.0191714	0.0365975	0.0233557	0.0325279	0.0365979	-0.280683	-0.152036	0.352554	-1.28535	-0.637376	-1.11528	414	1789	2203	911
PLEKHF2	Q9H8W4	Pleckstrin homology domain-containing family F member 2 OS=Homo sapiens OX=9606 GN=PLEKHF2 PE=1 SV=1	CGFVVCGPCSEK	3xCarbamidomethyl [C1(100); C6(100); C9(100)]; 1xTMTpro [K12(100)]	0.0761008	0.0667247	0.0850612	0.181156	0.159051	0.121956	0.0362013	0.00263006	-0.187062	0.163219	-1.25388	-1.06614	-0.683004	424	1779	2203	911
HDAC2	Q92769	Histone deacetylase 2 OS=Homo sapiens OX=9606 GN=HDAC2 PE=1 SV=2	VMEMYQPSAVVLQCGADSLSGDRLGCFNLTVK	1xTMTpro [N-Term]; 2xCarbamidomethyl [C14(100); C26(100)]; 1xTMTpro [K32(100)]	0.0525925	0.0573937	0.0878472	0.106001	0.15018	0.17468	0.0406502	-0.326394	-0.200359	0.413744	-0.68475	-1.18737	-1.40539	285	1925	2210	913
CYRIB	Q9NUQ9	CYFIP-related Rac1 interactor B OS=Homo sapiens OX=9606 GN=CYRIB PE=1 SV=1	FTNEETVSFCLR	1xTMTpro [N-Term]; 1xCarbamidomethyl [C10(100)]	0.0155493	0.0150439	0.00926205	0.00761665	0.00499562	0.00449126	0.0455829	0.227044	0.179371	-0.520406	0.802582	1.41107	1.56462	136	2074	2210	913
HADHA	P40939	Trifunctional enzyme subunit alpha, mitochondrial OS=Homo sapiens OX=9606 GN=HADHA PE=1 SV=2	TGIEQGSDAGYLCESQKFGELVMTK	1xCarbamidomethyl [C13(100)]; 2xTMTpro [K17(100); K25(100)]	0.0021814	0.00256434	0.00197862	0.00323802	0.00431145	0.00400545	0.0202453	-0.039181	0.194153	-0.179938	-0.530673	-0.943735	-0.837526	1053	1166	2219	915
EIF2S2	P20042	Eukaryotic translation initiation factor 2 subunit 2 OS=Homo sapiens OX=9606 GN=EIF2S2 PE=1 SV=2	KTSFVNFTDICK	1xTMTpro [N-Term]; 1xCarbamidomethyl [C11(100)]; 2xTMTpro [K1(100); K12(100)]	0.0877462	0.0773242	0.0543186	0.128257	0.128568	0.134099	0.0250925	0.26288	0.0804634	-0.429011	-0.810511	-0.814008	-0.874772	851	1371	2222	916
GDI1	P31150	Rab GDP dissociation inhibitor alpha OS=Homo sapiens OX=9606 GN=GDI1 PE=1 SV=2	KFDLGQDVIDFTGHALALYRTDDYLDQPCLETVNR	1xTMTpro [N-Term]; 1xDeamidated [Q27(100)]; 1xCarbamidomethyl [C29(100)]; 1xTMTpro [K1(100)]	0.0203561	0.0200705	0.0213781	0.013954	0.0136717	0.0139524	0.00226707	-0.0172924	-0.0376779	0.0533795	0.562076	0.591565	0.562237	2074	148	2222	916
UTP23	Q9BRU9	rRNA-processing protein UTP23 homolog OS=Homo sapiens OX=9606 GN=UTP23 PE=1 SV=2	NAVSGSECLLSMVEEGNPHHYFVATQDQNLSVK	1xTMTpro [N-Term]; 1xCarbamidomethyl [C8(100)]; 1xTMTpro [K33(100)]	0.0180842	0.0158606	0.016636	0.0241522	0.0246498	0.0275046	0.00419225	0.101106	-0.0881807	-0.0193215	-0.518529	-0.54795	-0.706046	1937	285	2222	916
COPA	P53621	Coatomer subunit alpha OS=Homo sapiens OX=9606 GN=COPA PE=1 SV=2	MCTLIDKFDEHDGPVR	1xTMTpro [N-Term]; 1xCarbamidomethyl [C2(100)]; 1xTMTpro [K7(100)]	0.00905518	0.010693	0.00919275	0.0139686	0.0140258	0.0151544	0.00261737	-0.0913335	0.148519	-0.0695815	-0.534038	-0.539931	-0.651585	2044	181	2225	919
SRP68	Q9UHB9	Signal recognition particle subunit SRP68 OS=Homo sapiens OX=9606 GN=SRP68 PE=1 SV=2	YCAYNIGDQSAINELMQMR	1xTMTpro [N-Term]; 1xCarbamidomethyl [C2(100)]	0.222883	0.185811	0.235363	0.30333	0.329957	0.363996	0.00741207	0.0540611	-0.208388	0.13266	-0.498665	-0.620051	-0.761696	1728	499	2227	920
SNRPF	P62306	Small nuclear ribonucleoprotein F OS=Homo sapiens OX=9606 GN=SNRPF PE=1 SV=1	CNNVLYIRGVEEEEEDGEMRE	1xTMTpro [N-Term]; 1xOxidation [M19(100)]; 1xCarbamidomethyl [C1(100)]	0.00486028	0.00397426	0.00511774	0.00662952	0.00727372	0.00820039	0.0106573	0.0635734	-0.226782	0.138041	-0.511437	-0.645226	-0.818226	1544	684	2228	921
PGP	A6NDG6	Glycerol-3-phosphate phosphatase OS=Homo sapiens OX=9606 GN=PGP PE=1 SV=1	TVMVGDRLDTDILLGATCGLK	1xCarbamidomethyl [C18(100)]; 1xTMTpro [K21(100)]	0.00844586	0.0108458	0.0105822	0.0141816	0.015913	0.0157107	0.00633706	-0.237607	0.123217	0.0877189	-0.510096	-0.67628	-0.657829	1801	433	2234	922
ADSS2	P30520	Adenylosuccinate synthetase isozyme 2 OS=Homo sapiens OX=9606 GN=ADSS2 PE=1 SV=3	GKVVDLLAQDADIVCR	1xTMTpro [N-Term]; 1xCarbamidomethyl [C15(100)]; 1xTMTpro [K2(100)]	0.00159207	0.0015755	0.00133673	0.00218867	0.002432	0.00213621	0.003752	0.0845608	0.0694704	-0.167631	-0.543713	-0.6958	-0.508713	1983	251	2234	922
AKAP17A	Q02040	A-kinase anchor protein 17A OS=Homo sapiens OX=9606 GN=AKAP17A PE=1 SV=2	GIPACEQNVSR	1xTMTpro [N-Term]; 1xCarbamidomethyl [C5(100)]	0.0419408	0.0523948	0.0512216	0.0827949	0.06949	0.0729811	0.00746285	-0.210198	0.110872	0.0782005	-0.770992	-0.518254	-0.588972	1731	504	2235	924
PIN4	Q9Y237	Peptidyl-prolyl cis-trans isomerase NIMA-interacting 4 OS=Homo sapiens OX=9606 GN=PIN4 PE=1 SV=1	HILCEK	1xCarbamidomethyl [C4(100)]; 1xTMTpro [K6(100)]	0.0934279	0.122268	0.0912849	0.161562	0.218105	0.170592	0.0248924	-0.131261	0.256862	-0.164739	-0.658901	-1.09184	-0.737364	867	1368	2235	924
UQCRC1	P31930	Cytochrome b-c1 complex subunit 1, mitochondrial OS=Homo sapiens OX=9606 GN=UQCRC1 PE=1 SV=3	YIYDQCPAVAGYGPIEQLPDYNRIR	1xTMTpro [N-Term]; 1xCarbamidomethyl [C6(100)]	0.0201807	0.0235496	0.0275256	0.0333149	0.0391462	0.0397944	0.00990258	-0.235068	-0.0123468	0.212727	-0.488119	-0.720826	-0.744518	1590	646	2236	926
RAB21	Q9UL25	Ras-related protein Rab-21 OS=Homo sapiens OX=9606 GN=RAB21 PE=1 SV=3	VVLLGEGCVGK	1xTMTpro [N-Term]; 1xCarbamidomethyl [C8(100)]; 1xTMTpro [K11(100)]	0.114676	0.130647	0.147802	0.187409	0.202658	0.210037	0.00579353	-0.192463	-0.00434801	0.173638	-0.516167	-0.629019	-0.680617	1841	396	2237	927
PDE12	Q6L8Q7	2',5'-phosphodiesterase 12 OS=Homo sapiens OX=9606 GN=PDE12 PE=1 SV=2	TVLYPYCAPYALELDYR	1xTMTpro [N-Term]; 1xCarbamidomethyl [C7(100)]	0.014378	0.0162042	0.0239663	0.0289523	0.031553	0.0352317	0.0233921	-0.338713	-0.16621	0.39843	-0.671103	-0.795199	-0.954296	943	1295	2238	928
HADHA	P40939	Trifunctional enzyme subunit alpha, mitochondrial OS=Homo sapiens OX=9606 GN=HADHA PE=1 SV=2	STKPIVAAINGSCLGGGLEVAISCQYR	1xTMTpro [N-Term]; 2xCarbamidomethyl [C13(100); C24(100)]; 1xTMTpro [K3(100)]	0.0150168	0.0143523	0.0212892	0.0243757	0.0300391	0.0318414	0.0197312	-0.169258	-0.234557	0.334287	-0.529611	-0.831008	-0.915069	1096	1144	2240	929
PAFAH1B1	P43034	Platelet-activating factor acetylhydrolase IB subunit beta OS=Homo sapiens OX=9606 GN=PAFAH1B1 PE=1 SV=2	AELREHEHVVECISWAPESSYSSISEATGSETK	1xTMTpro [N-Term]; 1xCarbamidomethyl [C12(100)]; 1xTMTpro [K33(100)]	0.00549842	0.00587714	0.00620244	0.0107622	0.00864263	0.00975914	0.01643	-0.09172	0.00437806	0.0820996	-0.877168	-0.560734	-0.736019	1245	996	2241	930
GSDMD	P57764	Gasdermin-D OS=Homo sapiens OX=9606 GN=GSDMD PE=1 SV=1	CVNLSIKDILEPDAAEPDVQR	1xTMTpro [N-Term]; 1xCarbamidomethyl [C1(100)]; 1xTMTpro [K7(100)]	0.541304	0.420555	0.578208	0.243693	0.296975	0.336518	0.0247347	0.0764806	-0.287666	0.171631	1.07489	0.789618	0.609275	884	1357	2241	930
NARS2	Q96I59	Probable asparagine--tRNA ligase, mitochondrial OS=Homo sapiens OX=9606 GN=NARS2 PE=1 SV=3	VIGNCDAK	1xTMTpro [N-Term]; 1xCarbamidomethyl [C5(100)]; 1xTMTpro [K8(100)]	0.0822054	0.0911969	0.111746	0.143053	0.206332	0.197196	0.0320714	-0.209445	-0.059694	0.233474	-0.589802	-1.11821	-1.05288	608	1634	2242	932
ACADS	P16219	Short-chain specific acyl-CoA dehydrogenase, mitochondrial OS=Homo sapiens OX=9606 GN=ACADS PE=1 SV=1	IGCFALSEPGNGSDAGAASTTAR	1xTMTpro [N-Term]; 1xCarbamidomethyl [C3(100)]	0.317173	0.42756	0.427043	0.653379	0.551676	0.643327	0.0103392	-0.300394	0.130466	0.128719	-0.742256	-0.498158	-0.719889	1576	667	2243	933
TIMM44	O43615	Mitochondrial import inner membrane translocase subunit TIM44 OS=Homo sapiens OX=9606 GN=TIMM44 PE=1 SV=2	MLYVWALCRDQDELNPYAAWR	1xTMTpro [N-Term]; 1xCarbamidomethyl [C8(100)]	0.038594	0.0354522	0.0423484	0.0618106	0.0594298	0.0745885	0.0181093	-0.00761257	-0.130115	0.126317	-0.671864	-0.615196	-0.942962	1166	1078	2244	934
SRM	P19623	Spermidine synthase OS=Homo sapiens OX=9606 GN=SRM PE=1 SV=1	EDGVLCCQGECQWLHLDLIK	1xTMTpro [N-Term]; 3xCarbamidomethyl [C6(100); C7(100); C11(100)]; 1xTMTpro [K20(100)]	0.00968888	0.0124483	0.00944767	0.00585121	0.00602061	0.00517035	0.0301773	-0.119868	0.241678	-0.156239	0.847463	0.806288	1.02594	677	1567	2244	934
RANBP2	P49792	E3 SUMO-protein ligase RanBP2 OS=Homo sapiens OX=9606 GN=RANBP2 PE=1 SV=2	TFEECQQNLMK	1xTMTpro [N-Term]; 1xCarbamidomethyl [C5(100)]; 1xTMTpro [K11(100)]	0.00296222	0.00249942	0.00185228	0.00436696	0.00373463	0.00418026	0.0182479	0.280997	0.0359086	-0.396378	-0.840946	-0.61528	-0.777907	1159	1085	2244	934
COPG1	Q9Y678	Coatomer subunit gamma-1 OS=Homo sapiens OX=9606 GN=COPG1 PE=1 SV=1	EDPTAVACTFSCMMK	1xTMTpro [N-Term]; 2xCarbamidomethyl [C8(100); C12(100)]; 1xTMTpro [K15(100)]	0.0105261	0.0133546	0.0141893	0.0179377	0.0225948	0.0232396	0.0173938	-0.269726	0.073646	0.161114	-0.499304	-0.832298	-0.87289	1200	1045	2245	937
CPSF3	Q9UKF6	Cleavage and polyadenylation specificity factor subunit 3 OS=Homo sapiens OX=9606 GN=CPSF3 PE=1 SV=1	SCIILEFK	1xCarbamidomethyl [C2(100)]; 1xTMTpro [K8(100)]	0.0224611	0.0273313	0.0236195	0.0352108	0.0357412	0.0387502	0.00356899	-0.123624	0.159503	-0.0510724	-0.524967	-0.546536	-0.663153	2013	237	2250	938
PSIP1	O75475	PC4 and SFRS1-interacting protein OS=Homo sapiens OX=9606 GN=PSIP1 PE=1 SV=1	QPCPSESDIITEEDK	1xTMTpro [N-Term]; 1xCarbamidomethyl [C3(100)]	0.0037944	0.00549252	0.00356482	0.00164279	0.00235522	0.0016908	0.0453186	-0.175059	0.358539	-0.265099	1.38278	0.86307	1.34123	184	2067	2251	939
CSRP1	P21291	Cysteine and glycine-rich protein 1 OS=Homo sapiens OX=9606 GN=CSRP1 PE=1 SV=3	SCFLCMVCKK	1xTMTpro [N-Term]; 3xCarbamidomethyl [C2(100); C5(100); C8(100)]; 2xTMTpro [K9(100); K10(100)]	0.415017	0.408547	0.461071	0.282414	0.260352	0.318081	0.00391149	-0.0451536	-0.0678211	0.106664	0.600514	0.717864	0.42893	1986	265	2251	939
CCDC47	Q96A33	PAT complex subunit CCDC47 OS=Homo sapiens OX=9606 GN=CCDC47 PE=1 SV=1	EATSTGKLNQENEHIYNLWCSGR	1xTMTpro [N-Term]; 1xCarbamidomethyl [C20(100)]; 1xTMTpro [K7(100)]	0.090145	0.0952422	0.100085	0.0656943	0.0596705	0.0687923	0.0015194	-0.0780686	0.00128471	0.0728386	0.534547	0.673298	0.468068	2154	97	2251	939
ENO3	P13929	Beta-enolase OS=Homo sapiens OX=9606 GN=ENO3 PE=1 SV=5_x000D_ Alpha-enolase OS=Homo sapiens OX=9606 GN=ENO1 PE=1 SV=2	VNQIGSVTESIQACK	1xAcetyl [N-Term]; 1xDeamidated [N2(99.8)]; 1xCarbamidomethyl [C14(100)]; 1xTMTpro [K15(100)]	0.0741462	0.0834024	0.0924721	0.136543	0.132754	0.115228	0.00680415	-0.16864	0.00107566	0.150005	-0.712266	-0.671667	-0.467411	1788	464	2252	942
COPE	O14579	Coatomer subunit epsilon OS=Homo sapiens OX=9606 GN=COPE PE=1 SV=3	NAFYIGSYQQCINEAQR	1xTMTpro [N-Term]; 1xCarbamidomethyl [C11(100)]	0.121132	0.104322	0.178195	0.206398	0.238218	0.274049	0.0248057	-0.151555	-0.367101	0.405318	-0.617286	-0.824141	-1.02629	892	1362	2254	943
MGA	Q8IWI9	MAX gene-associated protein OS=Homo sapiens OX=9606 GN=MGA PE=1 SV=4	TCQENSDVFQQEQGISDLLGK	1xTMTpro [N-Term]; 1xCarbamidomethyl [C2(100)]; 1xTMTpro [K21(100)]	0.00552873	0.00542978	0.00538676	0.00922365	0.0134818	0.011467	0.0401212	0.0211086	-0.0049447	-0.0164207	-0.759498	-1.3071	-1.07357	352	1903	2255	944
PLOD3	O60568	Multifunctional procollagen lysine hydroxylase and glycosyltransferase LH3 OS=Homo sapiens OX=9606 GN=PLOD3 PE=1 SV=1	MELPQRDVFSGSDTDPDMAFCK	1xTMTpro [N-Term]; 1xCarbamidomethyl [C21(100)]; 1xTMTpro [K22(100)]	0.0224192	0.0172179	0.0149215	0.00814075	0.00785991	0.00931095	0.0433729	0.301893	-0.078938	-0.285451	1.15961	1.21026	0.965844	255	2007	2262	945
NDUFAF6	Q330K2	NADH dehydrogenase (ubiquinone) complex I, assembly factor 6 OS=Homo sapiens OX=9606 GN=NDUFAF6 PE=1 SV=2	TVEDIYCDNPPHQPVAIELWK	1xTMTpro [N-Term]; 1xCarbamidomethyl [C7(100)]; 1xTMTpro [K21(100)]	0.060187	0.0586337	0.062043	0.114568	0.0917817	0.102882	0.0208831	-0.00241559	-0.0401393	0.0413999	-0.926264	-0.606338	-0.77105	1062	1200	2262	945
XPO5	Q9HAV4	Exportin-5 OS=Homo sapiens OX=9606 GN=XPO5 PE=1 SV=1	EVMDLITVCCVSK	1xTMTpro [N-Term]; 2xCarbamidomethyl [C9(100); C10(100)]; 1xTMTpro [K13(100)]	0.0639688	0.0699316	0.0740236	0.104903	0.130493	0.140531	0.0270585	-0.115654	0.0129226	0.0949639	-0.597966	-0.912879	-1.01979	814	1448	2262	945
PSAT1	Q9Y617	Phosphoserine aminotransferase OS=Homo sapiens OX=9606 GN=PSAT1 PE=1 SV=2	SQTIYEIIDNSQGFYVCPVEPQNR	1xTMTpro [N-Term]; 1xCarbamidomethyl [C17(100)]	0.0379541	0.0386654	0.0506947	0.0798455	0.0611163	0.0705634	0.0166758	-0.161103	-0.134315	0.256475	-0.911851	-0.526197	-0.73356	1247	1015	2262	945
PALS2	Q9NZW5	Protein PALS2 OS=Homo sapiens OX=9606 GN=PALS2 PE=1 SV=2	CHFDYNPYNDNLIPCK	1xTMTpro [N-Term]; 2xCarbamidomethyl [C1(100); C15(100)]; 1xTMTpro [K16(100)]	0.0308516	0.0306166	0.0489563	0.0589555	0.0634949	0.0823139	0.0296684	-0.254683	-0.26571	0.411469	-0.679599	-0.786615	-1.16111	726	1537	2263	949
NUP214	P35658	Nuclear pore complex protein Nup214 OS=Homo sapiens OX=9606 GN=NUP214 PE=1 SV=2	TSCKDDEAVVQAPR	1xTMTpro [N-Term]; 1xCarbamidomethyl [C3(100)]; 1xTMTpro [K4(100)]	0.018814	0.0258885	0.0231287	0.0111176	0.0149275	0.0127614	0.0245638	-0.265182	0.195324	0.0327002	1.02414	0.599015	0.825197	919	1349	2268	950
DNMT1	P26358	DNA (cytosine-5)-methyltransferase 1 OS=Homo sapiens OX=9606 GN=DNMT1 PE=1 SV=2	MGYQCTFGVLQAGQYGVAQTR	1xTMTpro [N-Term]; 1xCarbamidomethyl [C5(100)]	0.00575392	0.00577354	0.00688621	0.00896862	0.00884254	0.00970439	0.0038473	-0.0931978	-0.0882868	0.165968	-0.547143	-0.526718	-0.660894	2012	259	2271	951
NPEPPS	P55786	Puromycin-sensitive aminopeptidase OS=Homo sapiens OX=9606 GN=NPEPPS PE=1 SV=2	KFCAGGSYVGEDCPQWMVPITISTSEDPNQAK	1xTMTpro [N-Term]; 2xCarbamidomethyl [C3(100); C13(100)]; 2xTMTpro [K1(100); K32(100)]	0.00169528	0.00166858	0.00165753	0.00272941	0.00297548	0.00358174	0.0300895	0.018402	-0.00450784	-0.0140876	-0.705464	-0.829995	-1.09754	716	1561	2277	952
PRDX1	Q06830	Peroxiredoxin-1 OS=Homo sapiens OX=9606 GN=PRDX1 PE=1 SV=1	YVVFFFYPLDFTFVCPTEIIAFSDRAEEFK	1xTMTpro [N-Term]; 1xCarbamidomethyl [C15(100)]; 1xTMTpro [K30(100)]	0.000888686	0.00100004	0.00105712	0.00178496	0.00141358	0.00176588	0.0190123	-0.143973	0.026344	0.106414	-0.86217	-0.525638	-0.84667	1158	1119	2277	952
NFXL1	Q6ZNB6	NF-X1-type zinc finger protein NFXL1 OS=Homo sapiens OX=9606 GN=NFXL1 PE=1 SV=2	FSLPCTEDVPTCGDSCDK	1xTMTpro [N-Term]; 3xCarbamidomethyl [C5(100); C12(100); C16(100)]; 1xTMTpro [K18(100)]	0.0985117	0.0905481	0.0820692	0.0588538	0.0585763	0.0537155	0.0122596	0.12435	0.00273916	-0.139104	0.618809	0.625628	0.750606	1506	771	2277	952
TRMT1L	Q7Z2T5	TRMT1-like protein OS=Homo sapiens OX=9606 GN=TRMT1L PE=1 SV=2	VTINDLNENSVTLIQENCHLNK	1xTMTpro [N-Term]; 1xCarbamidomethyl [C18(100)]; 1xTMTpro [K22(100)]	1.56083	1.42822	2.4064	3.29503	3.49015	3.28413	0.031667	-0.204471	-0.33256	0.420096	-0.873508	-0.956508	-0.868729	658	1619	2277	952
SMARCC1	Q92922	SWI/SNF complex subunit SMARCC1 OS=Homo sapiens OX=9606 GN=SMARCC1 PE=1 SV=3	CFMDFK	1xCarbamidomethyl [C1(100)]; 1xTMTpro [K6(100)]	0.00552328	0.00856387	0.00726409	0.0124514	0.0121702	0.0111811	0.0189726	-0.365761	0.266977	0.0294973	-0.806953	-0.774001	-0.651711	1161	1117	2278	956
CCAR1	Q8IX12	Cell division cycle and apoptosis regulator protein 1 OS=Homo sapiens OX=9606 GN=CCAR1 PE=1 SV=2	SCALAEDPQELR	1xTMTpro [N-Term]; 1xCarbamidomethyl [C2(100)]	0.0152408	0.0134978	0.00972465	0.00729931	0.00531001	0.00586908	0.0420029	0.249418	0.074208	-0.398798	0.812685	1.27173	1.12731	320	1962	2282	957
DNM1L	O00429	Dynamin-1-like protein OS=Homo sapiens OX=9606 GN=DNM1L PE=1 SV=2	HPDFADACGLMNNNIEEQRR	1xTMTpro [N-Term]; 1xCarbamidomethyl [C8(100)]	0.00750001	0.00907321	0.0106084	0.0166178	0.0136223	0.0137065	0.0140049	-0.272703	0.00201866	0.227535	-0.875063	-0.588304	-0.597194	1411	874	2285	958
SYNGR2	O43760	Synaptogyrin-2 OS=Homo sapiens OX=9606 GN=SYNGR2 PE=1 SV=1	QMYCVFNR	1xTMTpro [N-Term]; 1xCarbamidomethyl [C4(100)]	0.442768	0.412254	0.48637	0.655144	0.762109	0.843838	0.0192471	-0.0141458	-0.117163	0.121358	-0.551115	-0.769301	-0.91627	1156	1132	2288	959
CNN3	Q15417	Calponin-3 OS=Homo sapiens OX=9606 GN=CNN3 PE=1 SV=1	CASQAGMTAYGTR	1xTMTpro [N-Term]; 1xCarbamidomethyl [C1(100)]	0.00222989	0.00218591	0.00238895	0.00151182	0.000954198	0.00148521	0.02487	-0.0246089	-0.0533428	0.074796	0.585293	1.24922	0.610908	921	1367	2288	959
CMAS	Q8NFW8	N-acylneuraminate cytidylyltransferase OS=Homo sapiens OX=9606 GN=CMAS PE=1 SV=2	RVGLSGAPADACSTAQK	1xTMTpro [N-Term]; 1xCarbamidomethyl [C12(100)]; 1xTMTpro [K17(100)]	0.160666	0.141426	0.13943	0.0773386	0.0902002	0.110916	0.0134507	0.126541	-0.0574726	-0.0779838	0.92826	0.706318	0.408052	1441	847	2288	959
DNAAF5	Q86Y56	Dynein axonemal assembly factor 5 OS=Homo sapiens OX=9606 GN=DNAAF5 PE=1 SV=4	ACLQPSQDPQMR	1xTMTpro [N-Term]; 1xCarbamidomethyl [C2(100)]	0.0917159	0.110486	0.0756376	0.0590602	0.0477329	0.0420752	0.0328535	-0.0140459	0.254575	-0.292115	0.649031	0.956236	1.13825	618	1671	2289	962
ACAT1	P24752	Acetyl-CoA acetyltransferase, mitochondrial OS=Homo sapiens OX=9606 GN=ACAT1 PE=1 SV=1	VCASGMK	1xTMTpro [N-Term]; 1xCarbamidomethyl [C2(100)]; 1xTMTpro [K7(100)]	0.0228949	0.0263793	0.034343	0.0399924	0.0548995	0.0515679	0.0236015	-0.283812	-0.0794312	0.30118	-0.520889	-0.977958	-0.887639	983	1312	2295	963
CSNK2B	P67870	Casein kinase II subunit beta OS=Homo sapiens OX=9606 GN=CSNK2B PE=1 SV=1	GNEFFCEVDEDYIQDKFNLTGLNEQVPHYR	1xTMTpro [N-Term]; 1xCarbamidomethyl [C6(100)]; 1xTMTpro [K16(100)]	0.00343268	0.00399734	0.00280745	0.00780045	0.00556847	0.00589299	0.031945	0.00850952	0.228216	-0.281563	-1.19273	-0.706457	-0.788177	668	1628	2296	964
APEX1	P27695	DNA-(apurinic or apyrimidinic site) endonuclease OS=Homo sapiens OX=9606 GN=APEX1 PE=1 SV=2	CSENKLPAELQELPGLSHQYWSAPSDK	1xCarbamidomethyl [C1(100)]; 2xTMTpro [K5(100); K27(100)]	0.003273	0.002813	0.0042144	0.00142243	0.00191968	0.00176633	0.0400588	-0.0690526	-0.287555	0.295661	1.27131	0.838799	0.958907	398	1901	2299	965
SMARCC1	Q92922	SWI/SNF complex subunit SMARCC1 OS=Homo sapiens OX=9606 GN=SMARCC1 PE=1 SV=3	AGGALCHILGAAYK	1xTMTpro [N-Term]; 1xCarbamidomethyl [C6(100)]; 1xTMTpro [K14(100)]	0.081995	0.0867841	0.0690616	0.0496868	0.0496753	0.0441371	0.0182722	0.0485754	0.130469	-0.199077	0.674099	0.674434	0.844969	1214	1088	2302	966
PTRH2	Q9Y3E5	Peptidyl-tRNA hydrolase 2, mitochondrial OS=Homo sapiens OX=9606 GN=PTRH2 PE=1 SV=1	QWEYCGQPK	1xTMTpro [N-Term]; 1xCarbamidomethyl [C5(100)]; 1xTMTpro [K9(100)]	0.393905	0.36115	0.301392	0.513262	0.53153	0.570826	0.00726765	0.161661	0.0364122	-0.224544	-0.543511	-0.593965	-0.696867	1816	488	2304	967
NCDN	Q9UBB6	Neurochondrin OS=Homo sapiens OX=9606 GN=NCDN PE=1 SV=1	MAALEQCLSEP	1xTMTpro [N-Term]; 1xCarbamidomethyl [C7(100)]	0.0199446	0.0229772	0.0266561	0.0713976	0.044681	0.0514278	0.0485803	-0.217671	-0.0134622	0.2008	-1.62221	-0.945995	-1.14888	148	2158	2306	968
PKM	P14618	Pyruvate kinase PKM OS=Homo sapiens OX=9606 GN=PKM PE=1 SV=4	AEGSDVANAVLDGADCIMLSGETAK	1xTMTpro [N-Term]; 1xCarbamidomethyl [C16(100)]; 1xTMTpro [K25(100)]	0.0041402	0.00461028	0.00553776	0.00777193	0.00737035	0.00772896	0.0136986	-0.202092	-0.0469406	0.217509	-0.706479	-0.629939	-0.698481	1448	859	2307	969
GSPT1	P15170	Eukaryotic peptide chain release factor GTP-binding subunit ERF3A OS=Homo sapiens OX=9606 GN=GSPT1 PE=1 SV=1	DIHFMPCSGLTGANIK	1xTMTpro [N-Term]; 1xCarbamidomethyl [C7(100)]; 1xTMTpro [K16(100)]	0.0422065	0.0457105	0.0699424	0.0827834	0.107056	0.131647	0.0395496	-0.318139	-0.203081	0.410561	-0.653736	-1.02469	-1.32299	426	1881	2307	969
NUP37	Q8NFH4	Nucleoporin Nup37 OS=Homo sapiens OX=9606 GN=NUP37 PE=1 SV=1	TLPLCVIGGDHK	1xCarbamidomethyl [C5(100)]; 1xTMTpro [K12(100)]	0.0146781	0.0231362	0.0241966	0.0362101	0.0376022	0.0324054	0.0225571	-0.493892	0.162594	0.227243	-0.808829	-0.863257	-0.648673	1047	1261	2308	971
CYFIP1	Q7L576	Cytoplasmic FMR1-interacting protein 1 OS=Homo sapiens OX=9606 GN=CYFIP1 PE=1 SV=1	FCGEVR	1xTMTpro [N-Term]; 1xCarbamidomethyl [C2(100)]	0.0844501	0.073968	0.053252	0.0429636	0.0297413	0.031022	0.0418375	0.259315	0.0681188	-0.405947	0.715669	1.24632	1.18549	350	1959	2309	972
CLSPN	Q9HAW4	Claspin OS=Homo sapiens OX=9606 GN=CLSPN PE=1 SV=3	ETQIITGSDESCRK	1xTMTpro [N-Term]; 1xCarbamidomethyl [C12(100)]; 1xTMTpro [K14(100)]	0.998811	0.964754	0.969457	0.543535	0.705925	0.503731	0.0212609	0.030858	-0.0191922	-0.0121765	0.84698	0.469839	0.956699	1100	1211	2311	973
ATP6V1G1	O75348	V-type proton ATPase subunit G 1 OS=Homo sapiens OX=9606 GN=ATP6V1G1 PE=1 SV=3	QNRDEVLDNLLAFVCDIRPEIHENYRING	1xTMTpro [N-Term]; 1xCarbamidomethyl [C15(100)]	0.0788943	0.0876457	0.128838	0.15734	0.262413	0.250165	0.0460734	-0.319608	-0.167846	0.38796	-0.676285	-1.41424	-1.34528	225	2091	2316	974
COPB1	P53618	Coatomer subunit beta OS=Homo sapiens OX=9606 GN=COPB1 PE=1 SV=3	GALWILGEYCSTK	1xTMTpro [N-Term]; 1xCarbamidomethyl [C10(100)]; 1xTMTpro [K13(100)]	0.00691368	0.0063496	0.00800336	0.0113646	0.0161474	0.0173503	0.0422774	-0.0361041	-0.158891	0.175047	-0.680915	-1.18767	-1.29133	340	1977	2317	975
RANBP2	P49792	E3 SUMO-protein ligase RanBP2 OS=Homo sapiens OX=9606 GN=RANBP2 PE=1 SV=2	CAACQNPR	1xTMTpro [N-Term]; 2xCarbamidomethyl [C1(100); C4(100)]	0.00026705	0.000342347	0.00034385	0.00066741	0.000769179	0.00109667	0.0507689	-0.250779	0.107573	0.113892	-1.07069	-1.27543	-1.78717	86	2232	2318	976
MCM7	P33993	DNA replication licensing factor MCM7 OS=Homo sapiens OX=9606 GN=MCM7 PE=1 SV=4	YIAMCR	1xTMTpro [N-Term]; 1xCarbamidomethyl [C5(100)]	0.0152075	0.0141695	0.0146203	0.0223283	0.0270483	0.0291055	0.0269212	0.05233	-0.0496628	-0.00447987	-0.606424	-0.883088	-0.98884	876	1443	2319	977
CCT4	P50991	T-complex protein 1 subunit delta OS=Homo sapiens OX=9606 GN=CCT4 PE=1 SV=4	TLSGMESYCVR	1xTMTpro [N-Term]; 1xOxidation [M5(100)]; 1xCarbamidomethyl [C9(100)]	0.00372517	0.00371648	0.00375732	0.00223092	0.00260766	0.00251666	0.00720974	-0.00302548	-0.00639436	0.00937202	0.742694	0.517576	0.568819	1832	487	2319	977
EIF4A1	P60842	Eukaryotic initiation factor 4A-I OS=Homo sapiens OX=9606 GN=EIF4A1 PE=1 SV=1_x000D_ Eukaryotic initiation factor 4A-II OS=Homo sapiens OX=9606 GN=EIF4A2 PE=1 SV=2	AIIPCIK	1xTMTpro [N-Term]; 1xCarbamidomethyl [C5(100)]; 1xTMTpro [K7(100)]	0.0199416	0.0199532	0.0270754	0.0323735	0.0407045	0.0452495	0.0252341	-0.162774	-0.16194	0.278427	-0.536257	-0.866631	-1.01934	938	1381	2319	977
WDR43	Q15061	WD repeat-containing protein 43 OS=Homo sapiens OX=9606 GN=WDR43 PE=1 SV=3	DGQVHLFEHILNGYCK	1xTMTpro [N-Term]; 1xDeamidated [N12(100)]; 1xCarbamidomethyl [C15(100)]; 1xTMTpro [K16(100)]	0.00813702	0.0112188	0.0121729	0.017566	0.0170452	0.0183339	0.0203818	-0.369131	0.0942128	0.21197	-0.741081	-0.697666	-0.802811	1149	1170	2319	977
FLNA	P21333	Filamin-A OS=Homo sapiens OX=9606 GN=FLNA PE=1 SV=4	CAPGVVGPAEADIDFDIIRNDNDTFTVK	1xCarbamidomethyl [C1(100)]; 1xTMTpro [K28(100)]	0.000946791	0.000996267	0.00140895	0.00166872	0.00184984	0.00204676	0.0182639	-0.238945	-0.165458	0.334557	-0.578683	-0.727342	-0.873278	1233	1087	2320	981
RCC2	Q9P258	Protein RCC2 OS=Homo sapiens OX=9606 GN=RCC2 PE=1 SV=2	DVACGANHTLVLDSQKR	1xTMTpro [N-Term]; 1xCarbamidomethyl [C4(100)]; 1xTMTpro [K16(100)]	0.0500145	0.0415439	0.0511261	0.0293034	0.0279654	0.0274537	0.0208107	0.0725525	-0.195158	0.104266	0.698729	0.766154	0.792794	1122	1198	2320	981
POLR3D	P05423	DNA-directed RNA polymerase III subunit RPC4 OS=Homo sapiens OX=9606 GN=POLR3D PE=1 SV=2	LVCSPDFESLLDHK	1xTMTpro [N-Term]; 1xCarbamidomethyl [C3(100)]; 1xTMTpro [K14(100)]	0.489149	0.680117	0.749693	0.957999	1.36332	1.13651	0.027838	-0.387015	0.0884934	0.22901	-0.582733	-1.09176	-0.829251	847	1475	2322	983
GSDME	O60443	Gasdermin-E OS=Homo sapiens OX=9606 GN=GSDME PE=1 SV=2	CGGIVGIQTK	1xCarbamidomethyl [C1(100)]; 1xTMTpro [K10(100)]	0.334652	0.416478	0.459744	0.648899	0.665879	0.569814	0.0098782	-0.270355	0.0452274	0.187816	-0.684979	-0.722245	-0.497476	1679	644	2323	984
APEH	P13798	Acylamino-acid-releasing enzyme OS=Homo sapiens OX=9606 GN=APEH PE=1 SV=4	IVYLQYPSLIPHHQCSQLCLYDWYTK	1xTMTpro [N-Term]; 2xCarbamidomethyl [C15(100); C19(100)]; 1xTMTpro [K26(100)]	0.0185169	0.0192011	0.0222155	0.0291044	0.0285032	0.0312265	0.00327702	-0.109559	-0.05721	0.153167	-0.54284	-0.512727	-0.644374	2106	217	2323	984
CRELD2	Q6UXH1	Protein disulfide isomerase CRELD2 OS=Homo sapiens OX=9606 GN=CRELD2 PE=1 SV=1	EHGQCADVDECSLAEK	1xTMTpro [N-Term]; 2xCarbamidomethyl [C5(100); C11(100)]; 1xTMTpro [K16(100)]	0.260339	0.298135	0.211336	0.45506	0.496078	0.36577	0.0220783	0.0208494	0.216426	-0.279998	-0.826517	-0.951026	-0.511398	1084	1239	2323	984
FERMT1	Q9BQL6	Fermitin family homolog 1 OS=Homo sapiens OX=9606 GN=FERMT1 PE=1 SV=1	GCEVVPDVNVAGRK	1xTMTpro [N-Term]; 1xCarbamidomethyl [C2(100)]; 1xTMTpro [K14(100)]	0.261454	0.327396	0.191628	0.0971333	0.0969641	0.0920556	0.0519607	0.00716095	0.331641	-0.441086	1.42136	1.42387	1.49882	63	2261	2324	987
ZYX	Q15942	Zyxin OS=Homo sapiens OX=9606 GN=ZYX PE=1 SV=1	QNVAVNELCGR	1xTMTpro [N-Term]; 1xCarbamidomethyl [C9(100)]	0.00412243	0.00430664	0.00507726	0.00326483	0.00272021	0.00258569	0.0128788	-0.127107	-0.0640384	0.173449	0.463592	0.726883	0.800051	1515	817	2332	988
UBR4	Q5T4S7	E3 ubiquitin-protein ligase UBR4 OS=Homo sapiens OX=9606 GN=UBR4 PE=1 SV=1	QMEELIEEPGLTCCICR	1xTMTpro [N-Term]; 3xCarbamidomethyl [C13(100); C14(100); C16(100)]	0.0402258	0.036038	0.0597808	0.0680921	0.0867297	0.0821607	0.0243752	-0.172924	-0.331525	0.398636	-0.586443	-0.935482	-0.857403	992	1340	2332	988
PYROXD1	Q8WU10	Pyridine nucleotide-disulfide oxidoreductase domain-containing protein 1 OS=Homo sapiens OX=9606 GN=PYROXD1 PE=1 SV=1	LICEGNPYVLGIRDTDSAQEFQK	1xTMTpro [N-Term]; 1xCarbamidomethyl [C3(100)]; 1xTMTpro [K23(100)]	0.132395	0.137684	0.154936	0.198368	0.241538	0.240277	0.013843	-0.0976994	-0.0411931	0.129121	-0.485631	-0.769697	-0.762149	1467	865	2332	988
EIF4G3	O43432	Eukaryotic translation initiation factor 4 gamma 3 OS=Homo sapiens OX=9606 GN=EIF4G3 PE=1 SV=2_x000D_ Eukaryotic translation initiation factor 4 gamma 1 OS=Homo sapiens OX=9606 GN=EIF4G1 PE=1 SV=4	LLKNHDEESLECLCR	1xTMTpro [N-Term]; 2xCarbamidomethyl [C12(100); C14(100)]; 1xTMTpro [K3(100)]	0.0104518	0.014321	0.0164295	0.0199895	0.0246541	0.0233743	0.0178158	-0.394008	0.0603713	0.258523	-0.541476	-0.844062	-0.767161	1270	1067	2337	991
CCT6A	P40227	T-complex protein 1 subunit zeta OS=Homo sapiens OX=9606 GN=CCT6A PE=1 SV=3	KRVEDAYILTCNVSLEYEK	1xTMTpro [N-Term]; 1xCarbamidomethyl [C11(100)]; 2xTMTpro [K1(100); K19(100)]	0.00948249	0.00886704	0.00975038	0.0144788	0.0150263	0.0178776	0.020707	0.0177349	-0.0790783	0.0579271	-0.628342	-0.681886	-0.932549	1145	1192	2337	991
GABPA	Q06546	GA-binding protein alpha chain OS=Homo sapiens OX=9606 GN=GABPA PE=1 SV=1	LQCSLDAHEICLQDIQLDPERSLFDQGVK	1xTMTpro [N-Term]; 2xCarbamidomethyl [C3(100); C11(100)]; 1xTMTpro [K29(100)]	0.0174016	0.0179894	0.0209288	0.0128632	0.0131586	0.0088041	0.0177291	-0.109457	-0.0615323	0.156807	0.545435	0.512676	1.09243	1274	1064	2338	993
TWF1	Q12792	Twinfilin-1 OS=Homo sapiens OX=9606 GN=TWF1 PE=1 SV=3_x000D_ Twinfilin-2 OS=Homo sapiens OX=9606 GN=TWF2 PE=1 SV=2	MLYSSCK	1xCarbamidomethyl [C6(100)]; 1xTMTpro [K7(100)]	0.0238163	0.0289083	0.0285427	0.0401414	0.0461768	0.0387768	0.00835783	-0.185762	0.0937714	0.0754087	-0.567378	-0.769454	-0.517482	1781	557	2338	993
PSMD12	O00232	26S proteasome non-ATPase regulatory subunit 12 OS=Homo sapiens OX=9606 GN=PSMD12 PE=1 SV=3	MVQQCCTYVEEITDLPIKLR	1xTMTpro [N-Term]; 2xCarbamidomethyl [C5(100); C6(100)]; 1xTMTpro [K18(100)]	0.0113874	0.0111983	0.0142139	0.018741	0.0224126	0.0266742	0.0310556	-0.107283	-0.131451	0.212572	-0.611469	-0.869584	-1.12072	745	1599	2344	995
ZFP36L1	Q07352	mRNA decay activator protein ZFP36L1 OS=Homo sapiens OX=9606 GN=ZFP36L1 PE=1 SV=1_x000D_ mRNA decay activator protein ZFP36L2 OS=Homo sapiens OX=9606 GN=ZFP36L2 PE=1 SV=3	TFHTIGFCPYGPR	1xTMTpro [N-Term]; 1xCarbamidomethyl [C8(100)]	1.16515	1.03323	1.44938	2.14718	1.76964	1.87427	0.0129594	-0.0615293	-0.234882	0.253381	-0.820395	-0.54141	-0.62428	1524	820	2344	995
HSP90AB1	P08238	Heat shock protein HSP 90-beta OS=Homo sapiens OX=9606 GN=HSP90AB1 PE=1 SV=4	KRGFEVVYMTEPIDEYCVQQLK	1xOxidation [M9(100)]; 1xCarbamidomethyl [C17(100)]; TMTpro [K]; 1xTMTpro [N-Term]	0.000100811	0.000181198	0.000165069	0.000281868	0.000304333	0.00021843	0.0286162	-0.56391	0.282001	0.147507	-0.919456	-1.03009	-0.551605	849	1497	2346	997
VCP	P55072	Transitional endoplasmic reticulum ATPase OS=Homo sapiens OX=9606 GN=VCP PE=1 SV=4	EAVCIVLSDDTCSDEK	1xTMTpro [N-Term]; 2xCarbamidomethyl [C4(100); C12(100)]; 1xTMTpro [K16(100)]	0.0183682	0.0250155	0.0289355	0.0509667	0.0372379	0.0401598	0.0262017	-0.392208	0.0534062	0.263425	-1.08014	-0.627358	-0.736339	924	1423	2347	998
GLUD1	P00367	Glutamate dehydrogenase 1, mitochondrial OS=Homo sapiens OX=9606 GN=GLUD1 PE=1 SV=2	CIAVGESDGSIWNPDGIDPK	1xTMTpro [N-Term]; 1xCarbamidomethyl [C1(100)]; 1xTMTpro [K20(100)]	0.0162605	0.0194616	0.011635	0.0248906	0.0339229	0.0403734	0.0422797	0.0427529	0.302014	-0.440149	-0.656983	-1.10364	-1.35479	371	1978	2349	999
ATR	Q13535	Serine/threonine-protein kinase ATR OS=Homo sapiens OX=9606 GN=ATR PE=1 SV=3	GVELCFPENETPPEGK	1xTMTpro [N-Term]; 1xCarbamidomethyl [C5(100)]; 1xTMTpro [K16(100)]	0.178615	0.183183	0.223119	0.349972	0.296352	0.282991	0.0130735	-0.126414	-0.0899819	0.194541	-0.843971	-0.60404	-0.537485	1525	826	2351	1000
FHL1	Q13642	Four and a half LIM domains protein 1 OS=Homo sapiens OX=9606 GN=FHL1 PE=1 SV=4	DCFTCSNCK	1xTMTpro [N-Term]; 3xCarbamidomethyl [C2(100); C5(100); C8(100)]; 1xTMTpro [K9(100)]	0.0803446	0.0987148	0.116991	0.0500545	0.0470912	0.0624554	0.0340873	-0.296609	0.000456831	0.245519	0.979312	1.06735	0.659984	647	1709	2356	1001
CAPN1	P07384	Calpain-1 catalytic subunit OS=Homo sapiens OX=9606 GN=CAPN1 PE=1 SV=1	CLQSGTLFRDEAFPPVPQSLGYK	1xCarbamidomethyl [C1(100)]; 1xTMTpro [K23(100)]	0.0102452	0.0118012	0.0146672	0.018369	0.026295	0.0277431	0.0386069	-0.256401	-0.0524154	0.261237	-0.585922	-1.10344	-1.18078	516	1842	2358	1002
HINT1	P49773	Adenosine 5'-monophosphoramidase HINT1 OS=Homo sapiens OX=9606 GN=HINT1 PE=1 SV=2	IIFEDDRCLAFHDISPQAPTHFLVIPK	1xTMTpro [N-Term]; 1xCarbamidomethyl [C8(100)]; 1xTMTpro [K27(100)]	4.26236	5.16528	4.80897	7.97301	6.57497	8.00264	0.0128169	-0.154918	0.122275	0.0191563	-0.748554	-0.470414	-0.753905	1548	811	2359	1003
EHMT1	Q9H9B1	Histone-lysine N-methyltransferase EHMT1 OS=Homo sapiens OX=9606 GN=EHMT1 PE=1 SV=4	DAEGSTCLHLAAK	1xTMTpro [N-Term]; 1xCarbamidomethyl [C7(100)]; 1xTMTpro [K13(100)]	0.480662	0.490269	0.469935	0.852137	0.87092	0.709628	0.0217252	0.00112	0.0296717	-0.0314394	-0.827184	-0.858638	-0.563161	1133	1226	2359	1003
VPS33A	Q96AX1	Vacuolar protein sorting-associated protein 33A OS=Homo sapiens OX=9606 GN=VPS33A PE=1 SV=1	ECYLEGDQTSLYHAAK	1xTMTpro [N-Term]; 1xCarbamidomethyl [C2(100)]; 1xTMTpro [K16(100)]	0.0435257	0.0419346	0.0666996	0.093938	0.0790442	0.0906966	0.0246787	-0.220686	-0.274414	0.395125	-0.889155	-0.640106	-0.838494	1005	1355	2360	1005
COLGALT1	Q8NBJ5	Procollagen galactosyltransferase 1 OS=Homo sapiens OX=9606 GN=COLGALT1 PE=1 SV=1	ALQAQEIECR	1xTMTpro [N-Term]; 1xCarbamidomethyl [C9(100)]	0.0955551	0.0904878	0.0956736	0.153848	0.13338	0.150648	0.0104457	0.0251231	-0.0534869	0.0269118	-0.71222	-0.506266	-0.681898	1688	673	2361	1006
KCTD5	Q9NXV2	BTB/POZ domain-containing protein KCTD5 OS=Homo sapiens OX=9606 GN=KCTD5 PE=1 SV=1	GGIGAGLGGGLCR	1xTMTpro [N-Term]; 1xCarbamidomethyl [C12(100)]	0.222749	0.224802	0.184874	0.152242	0.119317	0.134619	0.0115762	0.0794864	0.0927233	-0.189389	0.469566	0.821136	0.647049	1620	741	2361	1006
YWHAQ	P27348	14-3-3 protein theta OS=Homo sapiens OX=9606 GN=YWHAQ PE=1 SV=1	YLAEVACGDDRKQTIDNSQGAYQEAFDISK	1xTMTpro [N-Term]; 1xCarbamidomethyl [C7(100)]; 2xTMTpro [K12(100); K30(100)]	0.00759292	0.00789247	0.00799249	0.00569906	0.00360536	0.00357664	0.0342034	-0.0436123	0.0122089	0.030377	0.457542	1.11812	1.12966	650	1712	2362	1008
SRP72	O76094	Signal recognition particle subunit SRP72 OS=Homo sapiens OX=9606 GN=SRP72 PE=1 SV=3	YDECLAVYRDLVR	1xTMTpro [N-Term]; 1xCarbamidomethyl [C4(100)]	0.0176089	0.0221124	0.0177785	0.0324379	0.0274233	0.0284498	0.00845617	-0.122288	0.206263	-0.108464	-0.759087	-0.51681	-0.569822	1797	566	2363	1009
DDX24	Q9GZR7	ATP-dependent RNA helicase DDX24 OS=Homo sapiens OX=9606 GN=DDX24 PE=1 SV=1	SESALSCLSK	1xTMTpro [N-Term]; 1xCarbamidomethyl [C7(100)]; 1xTMTpro [K10(100)]	0.00921951	0.00819178	0.0094513	0.0131526	0.0134663	0.013461	0.00500684	0.0421261	-0.128386	0.0779481	-0.554716	-0.588716	-0.588147	2022	342	2364	1010
PSMA6	P60900	Proteasome subunit alpha type-6 OS=Homo sapiens OX=9606 GN=PSMA6 PE=1 SV=1	RIADISQVYTQNAEMRPLGCCMILIGIDEEQGPQVYK	1xTMTpro [N-Term]; 2xCarbamidomethyl [C20(100); C21(100)]; 1xTMTpro [K37(100)]	0.00153203	0.00140283	0.00143787	0.00296041	0.00223239	0.00299223	0.0334591	0.071875	-0.0552355	-0.0196371	-1.02223	-0.615016	-1.03765	679	1689	2368	1011
GOLGA3	Q08378	Golgin subfamily A member 3 OS=Homo sapiens OX=9606 GN=GOLGA3 PE=1 SV=2	LQAQVECSHSSQQR	1xTMTpro [N-Term]; 1xCarbamidomethyl [C7(100)]	0.00231342	0.00312271	0.00278524	0.00446098	0.00426893	0.00394274	0.00927636	-0.244389	0.188381	0.0233867	-0.702945	-0.639459	-0.524783	1755	613	2368	1011
PMPCB	O75439	Mitochondrial-processing peptidase subunit beta OS=Homo sapiens OX=9606 GN=PMPCB PE=1 SV=2	VASEDSGLSTCTVGLWIDAGSRYENEK	1xTMTpro [N-Term]; 1xCarbamidomethyl [C11(100)]; 1xTMTpro [K27(100)]	0.00297464	0.0033213	0.00383499	0.00649547	0.007225	0.00505659	0.0322349	-0.183017	-0.023983	0.18349	-0.943701	-1.09726	-0.582433	729	1640	2369	1013
DIS3L2	Q8IYB7	DIS3-like exonuclease 2 OS=Homo sapiens OX=9606 GN=DIS3L2 PE=1 SV=4	IVDWKEDCNFALGQLAK	1xTMTpro [N-Term]; 1xCarbamidomethyl [C8(100)]; 2xTMTpro [K5(100); K17(100)]	0.185421	0.195608	0.195625	0.27886	0.293119	0.322315	0.0102693	-0.0519428	0.0252227	0.0253503	-0.536797	-0.608742	-0.745728	1704	665	2369	1013
NAA15	Q9BXJ9	N-alpha-acetyltransferase 15, NatA auxiliary subunit OS=Homo sapiens OX=9606 GN=NAA15 PE=1 SV=1_x000D_ N-alpha-acetyltransferase 16, NatA auxiliary subunit OS=Homo sapiens OX=9606 GN=NAA16 PE=1 SV=2	GLTLNCLGKK	1xTMTpro [N-Term]; 1xCarbamidomethyl [C6(100)]; 2xTMTpro [K9(100); K10(100)]	0.066175	0.072554	0.0568144	0.0363964	0.0386668	0.0395426	0.0237048	0.0218314	0.1546	-0.198197	0.840658	0.753358	0.721044	1051	1318	2369	1013
VDAC2	P45880	Voltage-dependent anion-selective channel protein 2 OS=Homo sapiens OX=9606 GN=VDAC2 PE=1 SV=2	YKWCEYGLTFTEK	1xTMTpro [N-Term]; 1xCarbamidomethyl [C4(100)]; 2xTMTpro [K2(100); K13(100)]	0.0105912	0.0104167	0.0127211	0.0164408	0.0186448	0.021615	0.0207006	-0.0861643	-0.110125	0.178196	-0.548255	-0.729747	-0.943008	1182	1190	2372	1016
HMGCS1	Q01581	Hydroxymethylglutaryl-CoA synthase, cytoplasmic OS=Homo sapiens OX=9606 GN=HMGCS1 PE=1 SV=2	NNLSYDCIGRLEVGTETIIDK	1xTMTpro [N-Term]; 1xCarbamidomethyl [C7(100)]; 1xTMTpro [K21(100)]	0.0774951	0.0591472	0.0564986	0.0345522	0.0310039	0.0344122	0.0388175	0.267486	-0.122309	-0.188405	0.897844	1.05417	0.903699	527	1848	2375	1017
HAUS3	Q68CZ6	HAUS augmin-like complex subunit 3 OS=Homo sapiens OX=9606 GN=HAUS3 PE=1 SV=1	SCGNEFVETLK	1xAcetyl [N-Term]; 1xCarbamidomethyl [C2(100)]; 1xTMTpro [K11(100)]	0.0503208	0.0805354	0.0606766	0.12094	0.0990452	0.100945	0.0207069	-0.343401	0.335066	-0.0734174	-0.921665	-0.63353	-0.660943	1186	1191	2377	1018
MORC3	Q14149	MORC family CW-type zinc finger protein 3 OS=Homo sapiens OX=9606 GN=MORC3 PE=1 SV=3	SADDAGCQLQELR	1xTMTpro [N-Term]; 1xCarbamidomethyl [C7(100)]	0.0626799	0.0664317	0.0801715	0.0532686	0.0348449	0.0368437	0.0239232	-0.154419	-0.0705496	0.200669	0.389135	1.00147	0.921004	1054	1326	2380	1019
HK1	P19367	Hexokinase-1 OS=Homo sapiens OX=9606 GN=HK1 PE=1 SV=3	RAAQLCGAGMAAVVDK	1xTMTpro [N-Term]; 1xCarbamidomethyl [C6(100)]; 1xTMTpro [K16(100)]	0.0402887	0.0464712	0.0403435	0.0617796	0.0615679	0.0644707	0.00383642	-0.0725923	0.13337	-0.0706336	-0.544163	-0.53921	-0.605675	2124	257	2381	1020
ITPRIP	Q8IWB1	Inositol 1,4,5-trisphosphate receptor-interacting protein OS=Homo sapiens OX=9606 GN=ITPRIP PE=1 SV=1	ADGDTLSCICGK	1xTMTpro [N-Term]; 2xCarbamidomethyl [C8(100); C10(100)]; 1xTMTpro [K12(100)]	0.545751	0.676079	0.554273	1.1442	1.27048	0.888862	0.0327942	-0.117439	0.191512	-0.0950841	-0.950589	-1.10162	-0.586279	713	1669	2382	1021
TOX4	O94842	TOX high mobility group box family member 4 OS=Homo sapiens OX=9606 GN=TOX4 PE=1 SV=1	DWDNEYCSNECVVK	1xTMTpro [N-Term]; 2xCarbamidomethyl [C7(100); C11(100)]; 1xTMTpro [K14(100)]	0.479683	0.54219	0.512539	0.749627	0.755663	0.7133	0.000803951	-0.0925714	0.0841477	0.0030107	-0.551521	-0.563092	-0.479858	2331	52	2383	1022
TCF25	Q9BQ70	Transcription factor 25 OS=Homo sapiens OX=9606 GN=TCF25 PE=1 SV=1	SGCALTDAVAPGNK	1xTMTpro [N-Term]; 1xCarbamidomethyl [C3(100)]; 1xTMTpro [K14(100)]	0.142332	0.120601	0.175196	0.27503	0.229011	0.215864	0.0177143	-0.0371341	-0.276156	0.26258	-0.9132	-0.649024	-0.56373	1321	1062	2383	1022
PPCDC	Q96CD2	Phosphopantothenoylcysteine decarboxylase OS=Homo sapiens OX=9606 GN=PPCDC PE=1 SV=2	ASCPAAAPLMER	1xTMTpro [N-Term]; 1xCarbamidomethyl [C3(100)]	0.626847	0.436672	0.472411	0.326538	0.22153	0.273791	0.0361342	0.292035	-0.229529	-0.116035	0.648827	1.20858	0.903004	609	1775	2384	1024
MAK16	Q9BXY0	Protein MAK16 homolog OS=Homo sapiens OX=9606 GN=MAK16 PE=1 SV=2	SSCPLANSQYATIKEEK	1xCarbamidomethyl [C3(100)]; 2xTMTpro [K14(100); K17(100)]	0.0386356	0.0534055	0.0528433	0.0345314	0.02623	0.0217726	0.0299519	-0.321939	0.145121	0.129853	0.483957	0.880648	1.14936	831	1553	2384	1024
ZFP36L1	Q07352	mRNA decay activator protein ZFP36L1 OS=Homo sapiens OX=9606 GN=ZFP36L1 PE=1 SV=1	MLNYSAPSAGGCLLDRK	1xTMTpro [N-Term]; 1xCarbamidomethyl [C12(100)]; 1xTMTpro [K17(100)]	0.694939	0.613493	0.919221	1.28477	1.67489	2.15925	0.0493071	-0.0956033	-0.275444	0.307922	-0.790952	-1.17351	-1.53997	205	2180	2385	1026
FLNB	O75369	Filamin-B OS=Homo sapiens OX=9606 GN=FLNB PE=1 SV=2	DGTCTVTYLPTLPGDYSILVK	1xTMTpro [N-Term]; 1xCarbamidomethyl [C4(100)]; 1xTMTpro [K21(100)]	0.00404709	0.00492414	0.00517978	0.00715029	0.0074871	0.00740229	0.0114031	-0.220986	0.0620017	0.13502	-0.60013	-0.666537	-0.650101	1660	728	2388	1027
H3-3A	P84243	Histone H3.3 OS=Homo sapiens OX=9606 GN=H3-3A PE=1 SV=2	FQSAAIGALQEASEAYLVGLFEDTNLCAIHAK	1xTMTpro [N-Term]; 1xCarbamidomethyl [C27(100)]; 1xTMTpro [K32(100)]	0.00455686	0.00485794	0.00433688	0.00697188	0.00626596	0.00679916	0.00198215	-0.0085326	0.0837696	-0.079915	-0.604973	-0.450961	-0.568782	2266	129	2395	1028
CHORDC1	Q9UHD1	Cysteine and histidine-rich domain-containing protein 1 OS=Homo sapiens OX=9606 GN=CHORDC1 PE=1 SV=2	TTDFSDFLSIVGCTK	1xCarbamidomethyl [C13(100)]; 1xTMTpro [K15(100)]	0.185779	0.202763	0.256292	0.304928	0.391246	0.41807	0.0246442	-0.210376	-0.084169	0.25382	-0.504501	-0.864109	-0.959778	1043	1352	2395	1028
RAB21	Q9UL25	Ras-related protein Rab-21 OS=Homo sapiens OX=9606 GN=RAB21 PE=1 SV=3	GIEELFLDLCKR	1xTMTpro [N-Term]; 1xCarbamidomethyl [C10(100)]; 1xTMTpro [K11(100)]	0.346168	0.449738	0.419745	0.555948	0.680932	0.665266	0.0115768	-0.227221	0.150389	0.050819	-0.456256	-0.748816	-0.715236	1655	742	2397	1030
ATP6V1H	Q9UI12	V-type proton ATPase subunit H OS=Homo sapiens OX=9606 GN=ATP6V1H PE=1 SV=1	QEMLQTEGSQCAK	1xTMTpro [N-Term]; 1xCarbamidomethyl [C11(100)]; 1xTMTpro [K13(100)]	0.635418	0.992921	0.748809	1.62378	1.55254	2.45074	0.0505956	-0.31849	0.325482	-0.0816005	-1.03509	-0.970359	-1.62895	170	2228	2398	1031
PNPLA8	Q9NP80	Calcium-independent phospholipase A2-gamma OS=Homo sapiens OX=9606 GN=PNPLA8 PE=1 SV=1	ASSAAPGYFAEYALGNDLHQDGGLLLNNPSALAMHECK	1xTMTpro [N-Term]; 1xCarbamidomethyl [C37(100)]; 1xTMTpro [K38(100)]	0.181669	0.241912	0.327116	0.377049	0.568903	0.605231	0.0425499	-0.461959	-0.0487843	0.386534	-0.591486	-1.18492	-1.27422	409	1990	2399	1032
UBL5	Q9BZL1	Ubiquitin-like protein 5 OS=Homo sapiens OX=9606 GN=UBL5 PE=1 SV=1	CNTDDTIGDLKK	1xCarbamidomethyl [C1(100)]; 2xTMTpro [K11(100); K12(100)]	0.0544424	0.0562328	0.0701347	0.0929269	0.0961916	0.0973317	0.0144092	-0.146708	-0.100028	0.218689	-0.624656	-0.674472	-0.69147	1514	890	2404	1033
CAPNS1	P04632	Calpain small subunit 1 OS=Homo sapiens OX=9606 GN=CAPNS1 PE=1 SV=1	YSDESGNMDFDNFISCLVR	1xTMTpro [N-Term]; 1xOxidation [M8(100)]; 1xCarbamidomethyl [C16(100)]	0.0150263	0.016863	0.0160802	0.0121639	0.0103728	0.0097988	0.00536592	-0.0896668	0.0767066	0.00813177	0.394544	0.624352	0.706478	2045	360	2405	1034
CARMIL2	Q6F5E8	Capping protein, Arp2/3 and myosin-I linker protein 2 OS=Homo sapiens OX=9606 GN=CARMIL2 PE=1 SV=2	GWGQQDGPGPPSPGQSPSPCR	1xTMTpro [N-Term]; 1xCarbamidomethyl [C20(100)]	0.0197729	0.0180151	0.0158495	0.0138339	0.00940134	0.00910483	0.0234663	0.145244	0.0109299	-0.173844	0.370069	0.927341	0.973575	1106	1300	2406	1035
SNX3	O60493	Sorting nexin-3 OS=Homo sapiens OX=9606 GN=SNX3 PE=1 SV=3	CLHMFLQDEIIDK	1xTMTpro [N-Term]; 1xCarbamidomethyl [C1(100)]; 1xTMTpro [K13(100)]	0.0116392	0.0201237	0.0196951	0.0274684	0.0329007	0.0287356	0.0256022	-0.559439	0.230462	0.199403	-0.679338	-0.939681	-0.744404	1010	1398	2408	1036
HDAC2	Q92769	Histone deacetylase 2 OS=Homo sapiens OX=9606 GN=HDAC2 PE=1 SV=2	CVEVVK	1xTMTpro [N-Term]; 1xCarbamidomethyl [C1(100)]; 1xTMTpro [K6(100)]	1.03948	0.682782	0.849385	1.27189	1.35085	1.56043	0.0171398	0.278129	-0.328231	-0.0132381	-0.569248	-0.656136	-0.864219	1375	1033	2408	1036
GFPT1	Q06210	Glutamine--fructose-6-phosphate aminotransferase [isomerizing] 1 OS=Homo sapiens OX=9606 GN=GFPT1 PE=1 SV=3	GYHYATCLEGALK	1xTMTpro [N-Term]; 1xCarbamidomethyl [C7(100)]; 1xTMTpro [K13(100)]	0.0784454	0.0850222	0.0899441	0.133372	0.115364	0.129832	0.00559095	-0.106761	0.00939109	0.0905804	-0.658936	-0.449668	-0.620121	2035	375	2410	1038
GUF1	Q8N442	Translation factor GUF1, mitochondrial OS=Homo sapiens OX=9606 GN=GUF1 PE=1 SV=1	VFDIPSDECIK	1xTMTpro [N-Term]; 1xCarbamidomethyl [C9(100)]; 1xTMTpro [K11(100)]	0.421394	0.40711	0.471713	0.656686	0.636614	0.594891	0.00188356	-0.0405481	-0.0902989	0.122191	-0.599487	-0.554702	-0.456907	2290	120	2410	1038
MRPS18A	Q9NVS2	39S ribosomal protein S18a, mitochondrial OS=Homo sapiens OX=9606 GN=MRPS18A PE=1 SV=1	DNVCYSR	1xTMTpro [N-Term]; 1xCarbamidomethyl [C4(100)]	0.0629441	0.0514787	0.0393077	0.0179143	0.0297203	0.0297334	0.0440027	0.296702	0.00660745	-0.382558	1.51626	0.78592	0.785284	386	2027	2413	1040
PSMA5	P28066	Proteasome subunit alpha type-5 OS=Homo sapiens OX=9606 GN=PSMA5 PE=1 SV=3	IVEIDAHIGCAMSGLIADAK	1xTMTpro [N-Term]; 1xCarbamidomethyl [C10(100)]; 1xTMTpro [K20(100)]	0.101552	0.0928499	0.132347	0.165922	0.197078	0.242019	0.0329252	-0.101005	-0.230247	0.281108	-0.607282	-0.855547	-1.1519	738	1677	2415	1041
UBE2I	P63279	SUMO-conjugating enzyme UBC9 OS=Homo sapiens OX=9606 GN=UBE2I PE=1 SV=1	DHPFGFVAVPTKNPDGTMNLMNWECAIPGK	1xTMTpro [N-Term]; 1xCarbamidomethyl [C25(100)]; 2xTMTpro [K12(100); K30(100)]	0.0182182	0.0175855	0.0171034	0.025728	0.0276343	0.0305884	0.0145259	0.0468803	-0.00410859	-0.0442183	-0.544839	-0.647965	-0.794486	1521	895	2416	1042
CLIC1	O00299	Chloride intracellular channel protein 1 OS=Homo sapiens OX=9606 GN=CLIC1 PE=1 SV=4	LCPGGQLPFLLYGTEVHTDTNK	1xTMTpro [N-Term]; 1xCarbamidomethyl [C2(100)]; 1xTMTpro [K22(100)]	0.0335012	0.0339177	0.047357	0.0547241	0.0648543	0.0733109	0.0218773	-0.191574	-0.173746	0.307793	-0.516391	-0.761417	-0.938242	1187	1230	2417	1043
CSNK2B	P67870	Casein kinase II subunit beta OS=Homo sapiens OX=9606 GN=CSNK2B PE=1 SV=1	CMDVYTPK	1xTMTpro [N-Term]; 1xCarbamidomethyl [C1(100)]; 1xTMTpro [K8(100)]	0.0188667	0.0188497	0.0226661	0.0276012	0.0316995	0.0334776	0.00934288	-0.0933279	-0.0946248	0.171368	-0.45556	-0.655291	-0.734028	1800	617	2417	1043
HTATIP2	Q9BUP3	Oxidoreductase HTATIP2 OS=Homo sapiens OX=9606 GN=HTATIP2 PE=1 SV=2	LDDYASAFQGHDVGFCCLGTTR	1xTMTpro [N-Term]; 2xCarbamidomethyl [C16(100); C17(100)]	0.0284693	0.0334643	0.0478555	0.077932	0.0560169	0.0626646	0.029829	-0.362295	-0.129077	0.386985	-1.09051	-0.614161	-0.77595	870	1547	2417	1043
CCNH	P51946	Cyclin-H OS=Homo sapiens OX=9606 GN=CCNH PE=1 SV=1	VLPNDPVFLEPHEEMTLCK	1xTMTpro [N-Term]; 1xCarbamidomethyl [C18(100)]; 1xTMTpro [K19(100)]	0.57143	0.604614	0.552228	0.387286	0.388921	0.382383	0.00578199	-0.0117185	0.0697182	-0.0610321	0.572897	0.566818	0.591278	2024	394	2418	1046
RAB21	Q9UL25	Ras-related protein Rab-21 OS=Homo sapiens OX=9606 GN=RAB21 PE=1 SV=3	MLGNEICLCIVGNKIDLEK	1xTMTpro [N-Term]; 2xCarbamidomethyl [C7(100); C9(100)]; 2xTMTpro [K14(100); K19(100)]	0.0733681	0.072809	0.0829749	0.150366	0.148167	0.217688	0.049782	-0.058118	-0.0691536	0.119405	-0.977141	-0.95588	-1.51092	223	2195	2418	1046
SNRNP200	O75643	U5 small nuclear ribonucleoprotein 200 kDa helicase OS=Homo sapiens OX=9606 GN=SNRNP200 PE=1 SV=2	EGSASTEVLRTEAEQCK	1xTMTpro [N-Term]; 1xCarbamidomethyl [C16(100)]; 1xTMTpro [K17(100)]	0.0184852	0.016343	0.00994643	0.00711829	0.00440264	0.00510587	0.0561705	0.308655	0.130951	-0.585469	1.06812	1.76128	1.54749	58	2362	2420	1048
CD81	P60033	CD81 antigen OS=Homo sapiens OX=9606 GN=CD81 PE=1 SV=1	NNLCPSGSNIISNLFK	1xTMTpro [N-Term]; 1xCarbamidomethyl [C4(100)]; 1xTMTpro [K16(100)]	0.401448	0.516998	0.624479	0.728996	0.902822	0.977506	0.0227507	-0.357419	0.00752475	0.280019	-0.503278	-0.811809	-0.926473	1148	1273	2421	1049
ZRANB2	O95218	Zinc finger Ran-binding domain-containing protein 2 OS=Homo sapiens OX=9606 GN=ZRANB2 PE=1 SV=2	TCSNVNWAR	1xTMTpro [N-Term]; 1xCarbamidomethyl [C2(100)]	0.168536	0.149787	0.203719	0.267345	0.259827	0.330162	0.0184726	-0.0461488	-0.216293	0.227381	-0.619501	-0.578346	-0.923972	1328	1096	2424	1050
IRS1	P35568	Insulin receptor substrate 1 OS=Homo sapiens OX=9606 GN=IRS1 PE=1 SV=1	LCGAAGGLENGLNYIDLDLVK	1xTMTpro [N-Term]; 1xCarbamidomethyl [C2(100)]; 1xTMTpro [K21(100)]	0.28252	0.331457	0.301712	0.45733	0.446746	0.460389	0.00561767	-0.111544	0.118928	-0.0167232	-0.583341	-0.549559	-0.592957	2043	382	2425	1051
EMG1	Q92979	Ribosomal RNA small subunit methyltransferase NEP1 OS=Homo sapiens OX=9606 GN=EMG1 PE=1 SV=4	TYELLNCDK	1xTMTpro [N-Term]; 1xCarbamidomethyl [C7(100)]; 1xTMTpro [K9(100)]	0.0143244	0.0110917	0.0100267	0.00844433	0.00575544	0.00542703	0.0344171	0.277948	-0.0910493	-0.236688	0.484476	1.03753	1.1223	707	1718	2425	1051
CPNE3	O75131	Copine-3 OS=Homo sapiens OX=9606 GN=CPNE3 PE=1 SV=1	SCLPQIKLYGPTNFSPIINHVAR	1xCarbamidomethyl [C2(100)]; 1xTMTpro [K7(100)]	0.0125379	0.0130275	0.0190897	0.0217622	0.0254292	0.0291935	0.0245218	-0.247562	-0.192305	0.358931	-0.547963	-0.772627	-0.971787	1082	1346	2428	1053
CARS1	P49589	Cysteine--tRNA ligase, cytoplasmic OS=Homo sapiens OX=9606 GN=CARS1 PE=1 SV=3	VQPQWSPPAGTQPCR	1xTMTpro [N-Term]; 1xCarbamidomethyl [C14(100)]	0.0688394	0.0696036	0.0968743	0.113383	0.126648	0.140952	0.0170045	-0.188339	-0.172411	0.304541	-0.531559	-0.691179	-0.84556	1402	1027	2429	1054
NAXE	Q8NCW5	NAD(P)H-hydrate epimerase OS=Homo sapiens OX=9606 GN=NAXE PE=1 SV=2	YQLNLPPYPDTECVYR	1xTMTpro [N-Term]; 1xCarbamidomethyl [C13(100)]	0.0207786	0.0348887	0.0312658	0.0429678	0.0633004	0.0672675	0.0411958	-0.479843	0.267816	0.109642	-0.568311	-1.12727	-1.21497	486	1943	2429	1054
PUF60	Q9UHX1	Poly(U)-binding-splicing factor PUF60 OS=Homo sapiens OX=9606 GN=PUF60 PE=1 SV=1	DIDDDLEGEVTEECGKFGAVNR	1xTMTpro [N-Term]; 1xCarbamidomethyl [C14(100)]; 1xTMTpro [K16(100)]	0.0057389	0.00399446	0.00394167	0.00265181	0.00192107	0.00212671	0.0455243	0.332265	-0.190508	-0.209704	0.781534	1.2466	1.09989	361	2072	2433	1056
CZIB	Q9NWV4	CXXC motif containing zinc binding protein OS=Homo sapiens OX=9606 GN=CZIB PE=1 SV=1	CGNCGEISDKWQYIR	2xCarbamidomethyl [C1(100); C4(100)]; 1xTMTpro [K10(100)]	0.04029	0.0463145	0.0635359	0.0741895	0.0891617	0.0866408	0.0214917	-0.312855	-0.111815	0.344294	-0.567937	-0.833146	-0.791769	1216	1222	2438	1057
SEC13	P55735	Protein SEC13 homolog OS=Homo sapiens OX=9606 GN=SEC13 PE=1 SV=3	VFIWTCDDASSNTWSPK	1xTMTpro [N-Term]; 1xCarbamidomethyl [C6(100)]; 1xTMTpro [K17(100)]	0.233584	0.211097	0.266756	0.426844	0.340332	0.460228	0.0255419	-0.0218321	-0.167866	0.169746	-0.847935	-0.52117	-0.956576	1045	1396	2441	1058
IPO5	O00410	Importin-5 OS=Homo sapiens OX=9606 GN=IPO5 PE=1 SV=4	ENVNATENCISAVGKIMK	1xTMTpro [N-Term]; 1xCarbamidomethyl [C9(100)]	0.0392345	0.0339653	0.0334004	0.0510349	0.0531451	0.0617874	0.0118933	0.142947	-0.0651134	-0.0893114	-0.52231	-0.580762	-0.798137	1685	757	2442	1059
RRP7A	Q9Y3A4	Ribosomal RNA-processing protein 7 homolog A OS=Homo sapiens OX=9606 GN=RRP7A PE=1 SV=2	RTLFVLNVPPYCTEESLSR	1xTMTpro [N-Term]; 1xCarbamidomethyl [C12(100)]	0.261119	0.265537	0.404578	0.454765	0.584301	0.668779	0.0327804	-0.249473	-0.22527	0.382237	-0.55094	-0.912532	-1.10735	774	1668	2442	1059
RRM1	P23921	Ribonucleoside-diphosphate reductase large subunit OS=Homo sapiens OX=9606 GN=RRM1 PE=1 SV=1	NTAAMVCSLENRDECLMCGS	1xTMTpro [N-Term]; 3xCarbamidomethyl [C7(100); C15(100); C18(100)]	0.00324122	0.00261281	0.00230835	0.00572292	0.00426815	0.0043657	0.0282566	0.252508	-0.0584234	-0.237165	-1.07272	-0.649585	-0.682186	957	1487	2444	1061
XRCC5	P13010	X-ray repair cross-complementing protein 5 OS=Homo sapiens OX=9606 GN=XRCC5 PE=1 SV=3	HNYECLVYVQLPFMEDLR	1xTMTpro [N-Term]; 1xCarbamidomethyl [C5(100)]	0.0121949	0.0144673	0.018249	0.0223946	0.024875	0.0307426	0.026337	-0.295834	-0.0493185	0.285705	-0.581037	-0.732586	-1.03813	1020	1425	2445	1062
C20orf27	Q9GZN8	UPF0687 protein C20orf27 OS=Homo sapiens OX=9606 GN=C20orf27 PE=1 SV=3	CVGAELEYDSEHSDWHGFD	1xTMTpro [N-Term]; 1xCarbamidomethyl [C1(100)]	0.164784	0.16776	0.159499	0.248822	0.302767	0.26129	0.020575	0.00675451	0.0325781	-0.040276	-0.601293	-0.884382	-0.671829	1265	1180	2445	1062
GART	P22102	Trifunctional purine biosynthetic protein adenosine-3 OS=Homo sapiens OX=9606 GN=GART PE=1 SV=1	ISNTAISISDHTALAQFCK	1xCarbamidomethyl [C18(100)]; 1xTMTpro [K19(100)]	0.00444257	0.00806792	0.00740726	0.0145734	0.0124812	0.0098643	0.0341173	-0.579625	0.281176	0.15792	-1.13425	-0.910663	-0.571196	737	1710	2447	1064
TACSTD2	P09758	Tumor-associated calcium signal transducer 2 OS=Homo sapiens OX=9606 GN=TACSTD2 PE=1 SV=3	MTVCSPDGPGGR	1xTMTpro [N-Term]; 1xCarbamidomethyl [C4(100)]	0.183972	0.277844	0.34045	0.604256	0.534888	0.394582	0.0376445	-0.539633	0.0551582	0.348324	-1.17604	-1.00012	-0.561206	624	1824	2448	1065
SEC62	Q99442	Translocation protein SEC62 OS=Homo sapiens OX=9606 GN=SEC62 PE=1 SV=1	ESVVDYCNR	1xTMTpro [N-Term]; 1xCarbamidomethyl [C7(100)]	0.728414	0.699225	0.410857	0.335043	0.210007	0.212013	0.0549835	0.249267	0.190265	-0.576855	0.871146	1.54505	1.53134	113	2336	2449	1066
EIF3G	O75821	Eukaryotic translation initiation factor 3 subunit G OS=Homo sapiens OX=9606 GN=EIF3G PE=1 SV=2	PTGDFDSKPSWADQVEEEGEDDKCVTSELLK	1xTMTpro [N-Term]; 1xDeamidated [Q14(100)]; 1xCarbamidomethyl [C24(100)]; 2xTMTpro [K8(100); K31(100)]	0.00511285	0.00410869	0.00417229	0.00617667	0.00695816	0.00692075	0.0067308	0.195593	-0.119856	-0.0976936	-0.468295	-0.640171	-0.632395	1997	453	2450	1067
PAICS	P22234	Multifunctional protein ADE2 OS=Homo sapiens OX=9606 GN=PAICS PE=1 SV=3	CGETAFIAPQCEMIPIEWVCRR	1xTMTpro [N-Term]; 3xCarbamidomethyl [C1(100); C11(100); C20(100)]	0.0120136	0.0120438	0.0151212	0.0202054	0.0208733	0.0208161	0.014966	-0.120433	-0.116814	0.211469	-0.629637	-0.676561	-0.672598	1538	916	2454	1068
HARS1	P12081	Histidine--tRNA ligase, cytoplasmic OS=Homo sapiens OX=9606 GN=HARS1 PE=1 SV=2	FRTICSSVDK	1xCarbamidomethyl [C5(100)]; 1xTMTpro [K10(100)]	0.0077165	0.00912008	0.00886255	0.0127978	0.0172979	0.0149762	0.028343	-0.150738	0.0903608	0.049037	-0.579143	-1.01384	-0.805916	966	1490	2456	1069
ACSL4	O60488	Long-chain-fatty-acid--CoA ligase 4 OS=Homo sapiens OX=9606 GN=ACSL4 PE=1 SV=2	GVEGTWVDICNNPAMEAEILK	1xTMTpro [N-Term]; 1xCarbamidomethyl [C10(100)]; 1xTMTpro [K21(100)]	0.0784551	0.0998617	0.0749925	0.0418645	0.062878	0.0435012	0.0280935	-0.105998	0.242066	-0.17112	1.01214	0.42531	0.95681	974	1484	2458	1070
ARHGEF2	Q92974	Rho guanine nucleotide exchange factor 2 OS=Homo sapiens OX=9606 GN=ARHGEF2 PE=1 SV=4	TCPSREDFPLIETEDEAYLRR	1xTMTpro [N-Term]; 1xCarbamidomethyl [C2(100)]	0.047092	0.0525474	0.0385233	0.0259127	0.0289716	0.0241464	0.0296455	0.0321479	0.190287	-0.257604	0.829672	0.668692	0.931526	932	1534	2466	1071
DNAJA1	P31689	DnaJ homolog subfamily A member 1 OS=Homo sapiens OX=9606 GN=DNAJA1 PE=1 SV=2	KGAVECCPNCR	1xTMTpro [N-Term]; 3xCarbamidomethyl [C6(100); C7(100); C10(100)]; 1xTMTpro [K1(100)]	0.00620149	0.0092814	0.00801923	0.0134108	0.0148443	0.0205831	0.0458738	-0.337142	0.244585	0.0337078	-0.77557	-0.922078	-1.39363	383	2084	2467	1072
FSCN1	Q16658	Fascin OS=Homo sapiens OX=9606 GN=FSCN1 PE=1 SV=3	LSCFAQTVSPAEK	1xTMTpro [N-Term]; 1xCarbamidomethyl [C3(100)]; 1xTMTpro [K13(100)]	0.0148263	0.0122225	0.011905	0.0179861	0.0198579	0.0203227	0.00646165	0.191358	-0.0872596	-0.125238	-0.470081	-0.612912	-0.646287	2031	436	2467	1072
FASN	P49327	Fatty acid synthase OS=Homo sapiens OX=9606 GN=FASN PE=1 SV=3	ALCATRQEPLLIGSTK	1xTMTpro [N-Term]; 1xCarbamidomethyl [C3(100)]; 1xTMTpro [K16(100)]	0.0440565	0.0520126	0.0690475	0.0795433	0.117893	0.117038	0.0380958	-0.321097	-0.081589	0.327138	-0.531289	-1.09895	-1.08845	638	1832	2470	1074
TBL3	Q12788	Transducin beta-like protein 3 OS=Homo sapiens OX=9606 GN=TBL3 PE=1 SV=2	AIHTAPVATMAFDPTSTLLATGGCDGAVR	1xTMTpro [N-Term]; 1xCarbamidomethyl [C24(100)]	0.0233022	0.0221802	0.0339663	0.0406593	0.0458862	0.0469446	0.0237377	-0.184594	-0.255788	0.359042	-0.618527	-0.793001	-0.825898	1153	1319	2472	1075
HDAC1	Q13547	Histone deacetylase 1 OS=Homo sapiens OX=9606 GN=HDAC1 PE=1 SV=1	ISICSSDK	1xTMTpro [N-Term]; 1xCarbamidomethyl [C4(100)]; 1xTMTpro [K8(100)]	0.0194261	0.0208691	0.0262382	0.030632	0.0395199	0.0391652	0.0196954	-0.191123	-0.0877459	0.242553	-0.46592	-0.833463	-0.820454	1329	1143	2472	1075
KHNYN	O15037	Protein KHNYN OS=Homo sapiens OX=9606 GN=KHNYN PE=1 SV=3	EALQDPFTLCLANVPGQPDLR	1xTMTpro [N-Term]; 1xCarbamidomethyl [C10(100)]	0.863627	1.07774	0.792797	1.65154	1.6165	1.26148	0.0210642	-0.0776553	0.241869	-0.201111	-0.85768	-0.826743	-0.468984	1268	1206	2474	1077
PABPC3	Q9H361	Polyadenylate-binding protein 3 OS=Homo sapiens OX=9606 GN=PABPC3 PE=1 SV=2_x000D_ Polyadenylate-binding protein 4 OS=Homo sapiens OX=9606 GN=PABPC4 PE=1 SV=1_x000D_ Polyadenylate-binding protein 1 OS=Homo sapiens OX=9606 GN=PABPC1 PE=1 SV=2	SKGFGFVCFSSPEEATK	1xCarbamidomethyl [C8(100)]; TMTpro [K]; 1xTMTpro [N-Term]	0.00997575	0.0139241	0.0166043	0.0192839	0.0241047	0.0259871	0.0256291	-0.436608	0.0444775	0.298448	-0.514288	-0.836211	-0.944692	1075	1399	2474	1077
KPNA4	O00629	Importin subunit alpha-3 OS=Homo sapiens OX=9606 GN=KPNA4 PE=1 SV=1	MAEDEAETIGNLIEECGGLEK	1xTMTpro [N-Term]; 1xOxidation [M1(100)]; 1xCarbamidomethyl [C16(100)]; 1xTMTpro [K21(100)]	0.0037534	0.00403484	0.00259595	0.00545374	0.0052146	0.0062601	0.0191433	0.116843	0.221158	-0.415092	-0.655892	-0.591204	-0.85483	1355	1123	2478	1079
ANAPC1	Q9H1A4	Anaphase-promoting complex subunit 1 OS=Homo sapiens OX=9606 GN=ANAPC1 PE=1 SV=1	QACEGNLPK	1xTMTpro [N-Term]; 1xCarbamidomethyl [C3(100)]; 1xTMTpro [K9(100)]	0.0673355	0.0533465	0.0611034	0.0293303	0.0391515	0.044686	0.0197463	0.152165	-0.183809	0.0120511	1.04681	0.630136	0.439379	1332	1146	2478	1079
BLMH	Q13867	Bleomycin hydrolase OS=Homo sapiens OX=9606 GN=BLMH PE=1 SV=1	LNSDPQFVLAQNVGTTHDLLDICLKR	1xTMTpro [N-Term]; 1xCarbamidomethyl [C23(100)]; 1xTMTpro [K25(100)]	0.0542971	0.0643884	0.0835985	0.0979865	0.126942	0.144127	0.032912	-0.312473	-0.0665462	0.310129	-0.539236	-0.912746	-1.09592	805	1675	2480	1081
EEF1A1	P68104	Elongation factor 1-alpha 1 OS=Homo sapiens OX=9606 GN=EEF1A1 PE=1 SV=1	NDPPMEAAGFTAQVIILNHPGQISAGYAPVLDCHTAHIACK	1xAcetyl [N-Term]; 1xOxidation [M5(100)]; 2xCarbamidomethyl [C33(100); C40(100)]; 1xTMTpro [K41(100)]	0.000399781	0.000426882	0.000645773	0.000755597	0.00126378	0.00122627	0.0502398	-0.295962	-0.201332	0.395857	-0.622446	-1.36451	-1.32103	272	2213	2485	1082
TRRAP	Q9Y4A5	Transformation/transcription domain-associated protein OS=Homo sapiens OX=9606 GN=TRRAP PE=1 SV=3	QTFQVTDCR	1xTMTpro [N-Term]; 1xCarbamidomethyl [C8(100)]	0.0354439	0.0390047	0.0344772	0.0232587	0.0251832	0.02554	0.00492367	-0.0347731	0.103336	-0.0746686	0.642538	0.52785	0.507554	2149	337	2486	1083
CORO1C	Q9ULV4	Coronin-1C OS=Homo sapiens OX=9606 GN=CORO1C PE=1 SV=1	CEPIIMTVPR	1xTMTpro [N-Term]; 1xCarbamidomethyl [C1(100)]	0.0190734	0.0185423	0.0247492	0.0286398	0.0346225	0.034531	0.0135696	-0.124211	-0.164953	0.251612	-0.462252	-0.735938	-0.732123	1633	854	2487	1084
PTPN6	P29350	Tyrosine-protein phosphatase non-receptor type 6 OS=Homo sapiens OX=9606 GN=PTPN6 PE=1 SV=1	GLDCDIDIQK	1xTMTpro [N-Term]; 1xCarbamidomethyl [C4(100)]; 1xTMTpro [K10(100)]	0.172215	0.153148	0.100567	0.0526165	0.080137	0.0593516	0.0532893	0.278558	0.109274	-0.497502	1.43207	0.825116	1.2583	200	2294	2494	1085
CCDC86	Q9H6F5	Coiled-coil domain-containing protein 86 OS=Homo sapiens OX=9606 GN=CCDC86 PE=1 SV=1	CQPKPSEEAPK	1xTMTpro [N-Term]; 1xCarbamidomethyl [C1(100)]; 2xTMTpro [K4(100); K11(100)]	0.0327365	0.0443527	0.0251599	0.00977768	0.0164762	0.0175454	0.0561303	-0.0581529	0.379967	-0.437927	1.80149	1.04867	0.957963	133	2361	2494	1085
EIF3D	O15371	Eukaryotic translation initiation factor 3 subunit D OS=Homo sapiens OX=9606 GN=EIF3D PE=1 SV=1	YLEVSEPQDIECCGALEYYDK	1xTMTpro [N-Term]; 2xCarbamidomethyl [C12(100); C13(100)]; 1xTMTpro [K21(100)]	0.0138281	0.0190843	0.0133307	0.0229235	0.0242225	0.0272077	0.0176566	-0.156671	0.308111	-0.209526	-0.57255	-0.652072	-0.819737	1437	1059	2496	1087
GNAI3	P08754	Guanine nucleotide-binding protein G(i) subunit alpha-3 OS=Homo sapiens OX=9606 GN=GNAI3 PE=1 SV=3	RSPLTICYPEYTGSNTYEEAAAYIQCQFEDLNR	1xTMTpro [N-Term]; 2xCarbamidomethyl [C7(100); C26(100)]	0.0966355	0.088213	0.131827	0.154004	0.209829	0.233572	0.0376342	-0.127416	-0.258979	0.320602	-0.544923	-0.99117	-1.14582	674	1823	2497	1088
CHAF1A	Q13111	Chromatin assembly factor 1 subunit A OS=Homo sapiens OX=9606 GN=CHAF1A PE=1 SV=3	SPDLEASLDTLENNCHVGSDIDFRPK	1xTMTpro [N-Term]; 1xCarbamidomethyl [C15(100)]; 1xTMTpro [K26(100)]	0.01772	0.0152485	0.0235047	0.00837654	0.0095383	0.00831367	0.0508219	-0.0872265	-0.303937	0.320347	1.16818	0.980797	1.17904	263	2235	2498	1089
PREP	P48147	Prolyl endopeptidase OS=Homo sapiens OX=9606 GN=PREP PE=1 SV=2	ITVPFLEQCPIRGLYK	1xTMTpro [N-Term]; 1xCarbamidomethyl [C9(100)]; 1xTMTpro [K16(100)]	0.111303	0.107936	0.169697	0.195623	0.226742	0.237817	0.0257363	-0.220078	-0.264393	0.38839	-0.593504	-0.806481	-0.875279	1097	1405	2502	1090
UBR4	Q5T4S7	E3 ubiquitin-protein ligase UBR4 OS=Homo sapiens OX=9606 GN=UBR4 PE=1 SV=1	DGETSGSQEDQLCTALVNQLNK	1xTMTpro [N-Term]; 1xCarbamidomethyl [C13(100)]; 1xTMTpro [K22(100)]	0.00123566	0.00125631	0.000862991	0.00164654	0.00215933	0.00176792	0.0224375	0.143951	0.167857	-0.373917	-0.558098	-0.949248	-0.660716	1252	1253	2505	1091
CFL1	P23528	Cofilin-1 OS=Homo sapiens OX=9606 GN=CFL1 PE=1 SV=3	HELQANCYEEVK	1xCarbamidomethyl [C7(100)]; 1xTMTpro [K12(100)]; 1xTMTpro [N-Term]	0.0264502	0.019107	0.0160378	0.0079858	0.00810565	0.00861955	0.0571786	0.365427	-0.10375	-0.356372	1.36234	1.34085	1.25217	111	2395	2506	1092
PPP1CA	P62136	Serine/threonine-protein phosphatase PP1-alpha catalytic subunit OS=Homo sapiens OX=9606 GN=PPP1CA PE=1 SV=1_x000D_ Serine/threonine-protein phosphatase PP1-gamma catalytic subunit OS=Homo sapiens OX=9606 GN=PPP1CC PE=1 SV=1	IMRPTDVPDQGLLCDLLWSDPDK	1xTMTpro [N-Term]; 1xOxidation [M2(100)]; 1xCarbamidomethyl [C14(100)]; 1xTMTpro [K23(100)]	0.00128388	0.00138391	0.00128802	0.00266425	0.00240063	0.00198728	0.0316571	-0.0384958	0.0697382	-0.0338586	-1.01472	-0.864402	-0.591787	888	1618	2506	1092
PPHLN1	Q8NEY8	Periphilin-1 OS=Homo sapiens OX=9606 GN=PPHLN1 PE=1 SV=2	EIEQVYRQDCETFGMVVK	1xTMTpro [N-Term]; 1xCarbamidomethyl [C10(100)]; 1xTMTpro [K18(100)]	0.270918	0.213221	0.234853	0.347834	0.348178	0.41672	0.0121036	0.176843	-0.168666	-0.0292526	-0.537385	-0.538811	-0.798067	1740	766	2506	1092
MED24	O75448	Mediator of RNA polymerase II transcription subunit 24 OS=Homo sapiens OX=9606 GN=MED24 PE=1 SV=1	SQAEQCGTLIR	1xTMTpro [N-Term]; 1xCarbamidomethyl [C6(100)]	0.209667	0.184721	0.179495	0.350912	0.429753	0.301077	0.0389427	0.132303	-0.0504481	-0.0918458	-0.875315	-1.16771	-0.654339	659	1854	2513	1095
NELFCD	Q8IXH7	Negative elongation factor C/D OS=Homo sapiens OX=9606 GN=NELFCD PE=1 SV=2	TEGEHDPVTEFIAHCK	1xTMTpro [N-Term]; 1xCarbamidomethyl [C15(100)]; 1xTMTpro [K16(100)]	0.00839189	0.00911503	0.0117311	0.00690123	0.00535811	0.00439867	0.0328842	-0.215815	-0.0965639	0.267455	0.497958	0.863088	1.14774	840	1673	2513	1095
TTC17	Q96AE7	Tetratricopeptide repeat protein 17 OS=Homo sapiens OX=9606 GN=TTC17 PE=1 SV=1	IHELSSDDYSTEEEAQTPDCSITDFRK	1xTMTpro [N-Term]; 1xCarbamidomethyl [C20(100)]; 1xTMTpro [K27(100)]	0.18963	0.243858	0.218155	0.334511	0.336353	0.300882	0.00685001	-0.195934	0.166922	0.0062357	-0.622935	-0.630857	-0.470078	2049	468	2517	1097
PPP2R1B	P30154	Serine/threonine-protein phosphatase 2A 65 kDa regulatory subunit A beta isoform OS=Homo sapiens OX=9606 GN=PPP2R1B PE=1 SV=3_x000D_ Serine/threonine-protein phosphatase 2A 65 kDa regulatory subunit A alpha isoform OS=Homo sapiens OX=9606 GN=PPP2R1A PE=1 SV=4	DCEAEVR	1xTMTpro [N-Term]; 1xCarbamidomethyl [C2(100)]	0.268865	0.248444	0.192812	0.161014	0.119563	0.131654	0.02968	0.183779	0.0698189	-0.295908	0.555919	0.985333	0.846347	981	1538	2519	1098
RPS5	P46782	40S ribosomal protein S5 OS=Homo sapiens OX=9606 GN=RPS5 PE=1 SV=4	VNQAIWLLCTGAR	1xTMTpro [N-Term]; 1xCarbamidomethyl [C9(100)]	0.128705	0.143392	0.188185	0.214734	0.259282	0.279779	0.0205085	-0.253487	-0.0975909	0.294596	-0.484995	-0.75697	-0.866736	1346	1175	2521	1099
KCTD5	Q9NXV2	BTB/POZ domain-containing protein KCTD5 OS=Homo sapiens OX=9606 GN=KCTD5 PE=1 SV=1	LCQADPDLDSDKDETGAYLIDRDPTYFGPVLNYLR	1xTMTpro [N-Term]; 1xCarbamidomethyl [C2(100)]; 1xTMTpro [K12(100)]	0.0440437	0.0448957	0.0254131	0.0179529	0.011269	0.016811	0.0582788	0.208482	0.236124	-0.584881	1.08623	1.75809	1.18105	101	2423	2524	1100
ZRANB2	O95218	Zinc finger Ran-binding domain-containing protein 2 OS=Homo sapiens OX=9606 GN=ZRANB2 PE=1 SV=2	VSDGDWICPDKK	1xTMTpro [N-Term]; 1xCarbamidomethyl [C8(100)]; 2xTMTpro [K11(100); K12(100)]	0.14573	0.143333	0.105165	0.0643655	0.0735355	0.0853522	0.0327131	0.149229	0.125302	-0.321411	1.02971	0.837559	0.622571	863	1664	2527	1101
ACP1	P24666	Low molecular weight phosphotyrosine protein phosphatase OS=Homo sapiens OX=9606 GN=ACP1 PE=1 SV=3	GQSCMK	1xTMTpro [N-Term]; 1xCarbamidomethyl [C4(100)]; 1xTMTpro [K6(100)]	0.0600771	0.0629316	0.0513301	0.0363945	0.0345401	0.0358239	0.0210263	0.0479549	0.114925	-0.179053	0.675138	0.750585	0.697939	1324	1205	2529	1102
MBLAC2	Q68D91	Acyl-coenzyme A thioesterase MBLAC2 OS=Homo sapiens OX=9606 GN=MBLAC2 PE=1 SV=3	ISDYVGTCER	1xTMTpro [N-Term]; 1xCarbamidomethyl [C8(100)]	0.667529	0.622424	0.490511	0.354036	0.340277	0.308248	0.032871	0.169612	0.0686782	-0.274933	0.745324	0.802511	0.945129	860	1672	2532	1103
PEX5	P50542	Peroxisomal targeting signal 1 receptor OS=Homo sapiens OX=9606 GN=PEX5 PE=1 SV=3	AMRELVEAECGGANPLMK	1xAcetyl [N-Term]; 1xCarbamidomethyl [C10(100)]; 1xTMTpro [K18(100)]	0.154889	0.156423	0.196016	0.24278	0.254122	0.270234	0.00938354	-0.12672	-0.112503	0.213014	-0.521693	-0.587564	-0.676255	1917	619	2536	1104
DDX46	Q7L014	Probable ATP-dependent RNA helicase DDX46 OS=Homo sapiens OX=9606 GN=DDX46 PE=1 SV=2	VVCVYGGTGISEQIAELK	1xTMTpro [N-Term]; 1xCarbamidomethyl [C3(100)]; 1xTMTpro [K18(100)]	0.00426851	0.00509782	0.00682616	0.00791095	0.0107909	0.00902595	0.0274751	-0.338558	-0.0824107	0.338785	-0.551561	-0.99945	-0.741788	1079	1461	2540	1105
CNOT1	A5YKK6	CCR4-NOT transcription complex subunit 1 OS=Homo sapiens OX=9606 GN=CNOT1 PE=1 SV=2	RYCDPVVLTYQAER	1xTMTpro [N-Term]; 1xCarbamidomethyl [C3(100)]	0.0209668	0.0228638	0.0237252	0.0140618	0.0174043	0.0140655	0.00765203	-0.103012	0.0219492	0.0753036	0.679339	0.371679	0.678955	2030	513	2543	1106
HSP90AB1	P08238	Heat shock protein HSP 90-beta OS=Homo sapiens OX=9606 GN=HSP90AB1 PE=1 SV=4	RVFIMDSCDELIPEYLNFIR	1xTMTpro [N-Term]; 1xCarbamidomethyl [C8(100)]	0.00459015	0.00496109	0.00684918	0.00765106	0.00993156	0.0105622	0.0277336	-0.252158	-0.140041	0.325234	-0.484961	-0.861322	-0.950142	1073	1471	2544	1107
SPTBN1	Q01082	Spectrin beta chain, non-erythrocytic 1 OS=Homo sapiens OX=9606 GN=SPTBN1 PE=1 SV=2	SWHNVYCVINNQEMGFYK	1xTMTpro [N-Term]; 1xCarbamidomethyl [C7(100)]; 1xTMTpro [K18(100)]	0.00996603	0.0104055	0.0137048	0.0160997	0.0183235	0.0211467	0.0203994	-0.188717	-0.126466	0.270877	-0.503223	-0.68989	-0.896625	1373	1172	2545	1108
CLUH	O75153	Clustered mitochondria protein homolog OS=Homo sapiens OX=9606 GN=CLUH PE=1 SV=2	IATPFQVYSWTAPQAEHAMDCVRAEDAYTSR	1xTMTpro [N-Term]; 1xCarbamidomethyl [C21(100)]	0.0484613	0.0423371	0.0676861	0.0766505	0.114615	0.118579	0.0427448	-0.124476	-0.319384	0.357553	-0.536987	-1.11741	-1.16647	556	1993	2549	1109
S100A10	P60903	Protein S100-A10 OS=Homo sapiens OX=9606 GN=S100A10 PE=1 SV=2	DLDQCRDGK	1xTMTpro [N-Term]; 1xCarbamidomethyl [C5(100)]; 1xTMTpro [K9(100)]	0.221051	0.389286	0.307716	0.183311	0.133915	0.100398	0.0560548	-0.469235	0.347216	0.0079833	0.739319	1.1923	1.60789	193	2357	2550	1110
USP19	O94966	Ubiquitin carboxyl-terminal hydrolase 19 OS=Homo sapiens OX=9606 GN=USP19 PE=1 SV=2	LRVGVGPLQLEDVDAAFTDTDCVVR	1xTMTpro [N-Term]; 1xCarbamidomethyl [C22(100)]	0.0193581	0.0256835	0.0328829	0.0410587	0.0477948	0.0428941	0.0267089	-0.424174	-0.0162734	0.340222	-0.660572	-0.879738	-0.723663	1114	1437	2551	1111
ECI2	O75521	Enoyl-CoA delta isomerase 2 OS=Homo sapiens OX=9606 GN=ECI2 PE=1 SV=4	ATFHTPFSHLGQSPEGCSSYTFPK	1xTMTpro [N-Term]; 1xCarbamidomethyl [C17(100)]; 1xTMTpro [K24(100)]	0.0984613	0.113893	0.154003	0.178419	0.206518	0.21644	0.0220186	-0.310659	-0.100611	0.33467	-0.546979	-0.757978	-0.82568	1314	1238	2552	1112
SDHA	P31040	Succinate dehydrogenase [ubiquinone] flavoprotein subunit, mitochondrial OS=Homo sapiens OX=9606 GN=SDHA PE=1 SV=2	GMVWNTDLVETLELQNLMLCALQTIYGAEAR	1xTMTpro [N-Term]; 1xCarbamidomethyl [C20(100)]	0.00329525	0.00425184	0.00446856	0.00653749	0.00618351	0.00616958	0.016084	-0.281494	0.0862072	0.157931	-0.706856	-0.626545	-0.623293	1582	975	2557	1113
WDR43	Q15061	WD repeat-containing protein 43 OS=Homo sapiens OX=9606 GN=WDR43 PE=1 SV=3	DISNCWAPKVETAITK	1xTMTpro [N-Term]; 1xCarbamidomethyl [C5(100)]; 2xTMTpro [K9(100); K16(100)]	0.0416928	0.0403815	0.0590134	0.0679933	0.0976724	0.10382	0.0406894	-0.17376	-0.219864	0.327485	-0.531835	-1.05439	-1.14245	629	1928	2557	1113
ESRP2	Q9H6T0	Epithelial splicing regulatory protein 2 OS=Homo sapiens OX=9606 GN=ESRP2 PE=1 SV=1	ERYVEVVPCSTEEMSR	1xTMTpro [N-Term]; 1xCarbamidomethyl [C9(100)]	0.0469555	0.0550286	0.0575318	0.0732701	0.0813233	0.0783945	0.0045783	-0.179372	0.0495167	0.113693	-0.46256	-0.613003	-0.560087	2245	316	2561	1115
GNB1	P62873	Guanine nucleotide-binding protein G(I)/G(S)/G(T) subunit beta-1 OS=Homo sapiens OX=9606 GN=GNB1 PE=1 SV=3_x000D_ Guanine nucleotide-binding protein G(I)/G(S)/G(T) subunit beta-2 OS=Homo sapiens OX=9606 GN=GNB2 PE=1 SV=3	VSCLGVTDDGMAVATGSWDSFLK	1xTMTpro [N-Term]; 1xCarbamidomethyl [C3(100)]; 1xTMTpro [K23(100)]	0.0433281	0.0430343	0.0579863	0.0720254	0.0790483	0.0994214	0.0296683	-0.15122	-0.161037	0.269188	-0.581981	-0.71621	-1.04703	1026	1536	2562	1116
CHCHD3	Q9NX63	MICOS complex subunit MIC19 OS=Homo sapiens OX=9606 GN=CHCHD3 PE=1 SV=1	ICSEEER	1xTMTpro [N-Term]; 1xCarbamidomethyl [C2(100)]	0.0337703	0.0290425	0.0197982	0.0104148	0.0135914	0.0119818	0.057001	0.294382	0.0767947	-0.475999	1.40273	1.01867	1.20053	176	2386	2562	1116
POR	P16435	NADPH--cytochrome P450 reductase OS=Homo sapiens OX=9606 GN=POR PE=1 SV=2	LIEGGAHIYVCGDAR	1xTMTpro [N-Term]; 1xCarbamidomethyl [C11(100)]	0.00644099	0.00910447	0.00780511	0.0168982	0.0131393	0.0119655	0.0340277	-0.273141	0.226152	0.00399565	-1.11837	-0.755389	-0.620389	859	1705	2564	1118
PRORP	O15091	Mitochondrial ribonuclease P catalytic subunit OS=Homo sapiens OX=9606 GN=PRORP PE=1 SV=2	CSCEVPTK	1xTMTpro [N-Term]; 2xCarbamidomethyl [C1(100); C3(100)]; 1xTMTpro [K8(100)]	0.027161	0.0372857	0.0389765	0.0478157	0.056926	0.0584116	0.0162843	-0.343988	0.113097	0.177079	-0.471959	-0.723563	-0.760731	1583	983	2566	1119
SEPTIN10	Q9P0V9	Septin-10 OS=Homo sapiens OX=9606 GN=SEPTIN10 PE=1 SV=2	SIQQGFCFNILCVGETGIGK	1xTMTpro [N-Term]; 2xCarbamidomethyl [C7(100); C12(100)]; 1xTMTpro [K20(100)]	0.0397983	0.0437023	0.0480253	0.0627736	0.0779578	0.0846267	0.0285801	-0.139607	-0.00460221	0.131482	-0.517844	-0.83038	-0.948801	1071	1496	2567	1120
IKBKB	O14920	Inhibitor of nuclear factor kappa-B kinase subunit beta OS=Homo sapiens OX=9606 GN=IKBKB PE=1 SV=1	EMEQAVELCGRENEVK	1xTMTpro [N-Term]; 1xCarbamidomethyl [C9(100)]; 1xTMTpro [K16(100)]	0.0270313	0.0308685	0.0307628	0.0535813	0.0443652	0.0439831	0.018562	-0.128731	0.0627721	0.0578226	-0.858365	-0.586065	-0.573586	1465	1103	2568	1121
RPL37A	P61513	60S ribosomal protein L37a OS=Homo sapiens OX=9606 GN=RPL37A PE=1 SV=2	AVGIWHCGSCMK	1xTMTpro [N-Term]; 1xOxidation [M11(100)]; 2xCarbamidomethyl [C7(100); C10(100)]; 1xTMTpro [K12(100)]	0.158697	0.235379	0.186029	0.337501	0.315895	0.272507	0.0182305	-0.285078	0.283634	-0.0558229	-0.803536	-0.708091	-0.494939	1485	1084	2569	1122
PDS5A	Q29RF7	Sister chromatid cohesion protein PDS5 homolog A OS=Homo sapiens OX=9606 GN=PDS5A PE=1 SV=1	CLYYLYASLDPNAVK	1xTMTpro [N-Term]; 1xCarbamidomethyl [C1(100)]; 1xTMTpro [K15(100)]	0.0632188	0.0685428	0.0977573	0.132295	0.134152	0.135795	0.0320937	-0.275225	-0.158574	0.353626	-0.790107	-0.81022	-0.827782	934	1636	2570	1123
PTRHD1	Q6GMV3	Putative peptidyl-tRNA hydrolase PTRHD1 OS=Homo sapiens OX=9606 GN=PTRHD1 PE=1 SV=1	NIDHMLWLEQPENIATCIALRPYPK	1xTMTpro [N-Term]; 1xCarbamidomethyl [C17(100)]; 1xTMTpro [K25(100)]	3.33293	2.57912	4.17083	4.98722	5.82567	7.16716	0.0326583	-0.0120842	-0.381994	0.311462	-0.569362	-0.793552	-1.09253	908	1662	2570	1123
GSTCD	Q8NEC7	Glutathione S-transferase C-terminal domain-containing protein OS=Homo sapiens OX=9606 GN=GSTCD PE=1 SV=2	ACAEVSQWTR	1xTMTpro [N-Term]; 1xCarbamidomethyl [C2(100)]	0.774766	0.661049	0.795488	1.44911	1.71442	1.15352	0.0428588	0.0589084	-0.170094	0.0969879	-0.962244	-1.20479	-0.633119	575	1995	2570	1123
SRSF1	Q07955	Serine/arginine-rich splicing factor 1 OS=Homo sapiens OX=9606 GN=SRSF1 PE=1 SV=2	DHMREAGDVCYADVYRDGTGVVEFVR	1xTMTpro [N-Term]; 1xCarbamidomethyl [C10(100)]	0.0471349	0.0457454	0.045043	0.0711197	0.0643236	0.073578	0.0105039	0.0359655	-0.00720572	-0.0295299	-0.629418	-0.484517	-0.678443	1901	676	2577	1126
EDRF1	Q3B7T1	Erythroid differentiation-related factor 1 OS=Homo sapiens OX=9606 GN=EDRF1 PE=1 SV=1	GIHNFESIEDATNAALLLCNTGR	1xTMTpro [N-Term]; 1xCarbamidomethyl [C19(100)]	0.130549	0.150736	0.153236	0.21004	0.210377	0.217913	0.00586415	-0.14987	0.0575618	0.081289	-0.536201	-0.538513	-0.589286	2182	399	2581	1127
UBA3	Q8TBC4	NEDD8-activating enzyme E1 catalytic subunit OS=Homo sapiens OX=9606 GN=UBA3 PE=1 SV=2	VLVIGAGGLGCELLK	1xTMTpro [N-Term]; 1xCarbamidomethyl [C11(100)]; 1xTMTpro [K15(100)]	0.150801	0.158408	0.200811	0.257672	0.264079	0.277129	0.0159762	-0.172942	-0.101945	0.240244	-0.599944	-0.635376	-0.704968	1615	967	2582	1128
PRPF6	O94906	Pre-mRNA-processing factor 6 OS=Homo sapiens OX=9606 GN=PRPF6 PE=1 SV=1	GTEMCPK	1xTMTpro [N-Term]; 1xCarbamidomethyl [C5(100)]; 1xTMTpro [K7(100)]	0.0789899	0.0891333	0.0522694	0.0308171	0.030266	0.0303295	0.0595737	0.104627	0.278923	-0.491075	1.25331	1.27934	1.27632	132	2456	2588	1129
RBM17	Q96I25	Splicing factor 45 OS=Homo sapiens OX=9606 GN=RBM17 PE=1 SV=1	NMVGAGEVDEDLEVETKEECEK	1xCarbamidomethyl [C20(100)]; 1xTMTpro [K22(100)]	0.0027274	0.0041157	0.00383426	0.00530622	0.00621202	0.00551894	0.0188977	-0.383996	0.209618	0.107428	-0.576164	-0.80354	-0.63287	1476	1113	2589	1130
INTS10	Q9NVR2	Integrator complex subunit 10 OS=Homo sapiens OX=9606 GN=INTS10 PE=1 SV=2	ALIQLATCHFALGEYR	1xTMTpro [N-Term]; 1xCarbamidomethyl [C8(100)]	3.23033	3.48667	3.54802	6.70163	5.55584	8.27436	0.0472297	-0.083021	0.0271475	0.0523129	-0.969809	-0.699303	-1.27394	463	2126	2589	1130
DPYSL5	Q9BPU6	Dihydropyrimidinase-related protein 5 OS=Homo sapiens OX=9606 GN=DPYSL5 PE=1 SV=1	VVNDDCTHEADVYIENGIIQQVGR	1xTMTpro [N-Term]; 1xCarbamidomethyl [C6(100)]	0.032034	0.0341956	0.0364886	0.0222771	0.026408	0.020871	0.00739173	-0.0960521	-0.00184867	0.091789	0.620098	0.374681	0.714159	2092	498	2590	1132
TK1	P04183	Thymidine kinase, cytosolic OS=Homo sapiens OX=9606 GN=TK1 PE=1 SV=2	LFAPQQILQCSPAN	1xTMTpro [N-Term]; 1xCarbamidomethyl [C10(100)]	0.204336	0.195557	0.246951	0.29549	0.32282	0.347861	0.00835664	-0.0775128	-0.140866	0.19577	-0.454653	-0.582274	-0.690053	2037	555	2592	1133
WDR12	Q9GZL7	Ribosome biogenesis protein WDR12 OS=Homo sapiens OX=9606 GN=WDR12 PE=1 SV=2	FCSGSWDK	1xCarbamidomethyl [C2(100)]; 1xTMTpro [K8(100)]	0.00766786	0.0110484	0.014184	0.0196711	0.0206395	0.016559	0.0303318	-0.516241	0.0106988	0.37113	-0.842943	-0.912273	-0.594475	1022	1570	2592	1133
NFKB1	P19838	Nuclear factor NF-kappa-B p105 subunit OS=Homo sapiens OX=9606 GN=NFKB1 PE=1 SV=2	TAGCVTGGEEIYLLCDK	2xCarbamidomethyl [C4(100); C15(100)]; 1xTMTpro [K17(100)]	0.0188082	0.0214644	0.0245959	0.030536	0.0365124	0.0315106	0.0110687	-0.201195	-0.0106126	0.185865	-0.497954	-0.755833	-0.543282	1893	704	2597	1135
VPS4B	O75351	Vacuolar protein sorting-associated protein 4B OS=Homo sapiens OX=9606 GN=VPS4B PE=1 SV=2	VRGPSRADPNHLVDDLLTPCSPGDPGAIEMTWMDVPGDK	1xTMTpro [N-Term]; 1xCarbamidomethyl [C20(100)]; 1xTMTpro [K39(100)]	0.0020835	0.0014863	0.00227434	0.00315525	0.00282165	0.00378367	0.0251457	0.0969826	-0.390305	0.223419	-0.695727	-0.534514	-0.957759	1223	1375	2598	1136
CSTF3	Q12996	Cleavage stimulation factor subunit 3 OS=Homo sapiens OX=9606 GN=CSTF3 PE=1 SV=1	GCVNPMINIEQLWR	1xTMTpro [N-Term]; 1xCarbamidomethyl [C2(100)]	0.118505	0.126437	0.132726	0.173682	0.177015	0.185669	0.00069302	-0.0872069	0.00626098	0.0762955	-0.464294	-0.491722	-0.56058	2553	46	2599	1137
TYMP	P19971	Thymidine phosphorylase OS=Homo sapiens OX=9606 GN=TYMP PE=1 SV=2	VSLVLAPALAACGCK	1xTMTpro [N-Term]; 2xCarbamidomethyl [C12(100); C14(100)]; 1xTMTpro [K15(100)]	0.0536735	0.0474052	0.0602771	0.0819567	0.0829655	0.0840944	0.0138893	-0.00300115	-0.182165	0.164399	-0.607651	-0.6253	-0.644797	1734	867	2601	1138
GTF3C1	Q12789	General transcription factor 3C polypeptide 1 OS=Homo sapiens OX=9606 GN=GTF3C1 PE=1 SV=4	DGIQGSCR	1xTMTpro [N-Term]; 1xCarbamidomethyl [C7(100)]	0.0334235	0.0474802	0.0516114	0.0767991	0.0720142	0.0721247	0.0258004	-0.402258	0.104204	0.224566	-0.797966	-0.705158	-0.70737	1193	1408	2601	1138
AP1B1	Q10567	AP-1 complex subunit beta-1 OS=Homo sapiens OX=9606 GN=AP1B1 PE=1 SV=2	DCPLNAEAASSK	1xTMTpro [N-Term]; 1xCarbamidomethyl [C2(100)]; 1xTMTpro [K12(100)]	0.0161638	0.0142822	0.00972863	0.00843787	0.00575255	0.00557506	0.0517654	0.271446	0.0928954	-0.461016	0.666375	1.21905	1.26427	348	2255	2603	1140
SLC5A6	Q9Y289	Sodium-dependent multivitamin transporter OS=Homo sapiens OX=9606 GN=SLC5A6 PE=1 SV=2	EAMALDGTAYQGSSSTCILQETSL	1xTMTpro [N-Term]; 1xCarbamidomethyl [C17(100)]	0.121949	0.120292	0.179136	0.215212	0.218106	0.279302	0.0273003	-0.203871	-0.223611	0.350908	-0.615611	-0.634884	-0.99168	1146	1457	2603	1140
ANKFY1	Q9P2R3	Rabankyrin-5 OS=Homo sapiens OX=9606 GN=ANKFY1 PE=1 SV=2	SGCDVNSPR	1xTMTpro [N-Term]; 1xCarbamidomethyl [C3(100)]	0.01924	0.0249254	0.0289087	0.0425996	0.0442897	0.0335616	0.0233344	-0.340288	0.0332188	0.247106	-0.806442	-0.862572	-0.462411	1312	1293	2605	1142
EDC4	Q6P2E9	Enhancer of mRNA-decapping protein 4 OS=Homo sapiens OX=9606 GN=EDC4 PE=1 SV=1	ETCSTLAESPR	1xTMTpro [N-Term]; 1xCarbamidomethyl [C3(100)]	0.00434789	0.00343906	0.0033641	0.00200393	0.00213408	0.00221252	0.0329758	0.22617	-0.112129	-0.143926	0.891315	0.800528	0.748458	930	1678	2608	1143
EIPR1	Q53HC9	EARP and GARP complex-interacting protein 1 OS=Homo sapiens OX=9606 GN=EIPR1 PE=1 SV=2	SMSQIYCIENAHGQLVR	1xTMTpro [N-Term]; 1xCarbamidomethyl [C7(100)]	0.328319	0.283312	0.480844	0.610936	0.55119	0.758228	0.0324053	-0.149468	-0.362173	0.401002	-0.746456	-0.597984	-1.05807	960	1651	2611	1144
IDI1	Q13907	Isopentenyl-diphosphate Delta-isomerase 1 OS=Homo sapiens OX=9606 GN=IDI1 PE=1 SV=2	ITFPGCFTNTCCSHPLSNPAELEESDALGVRR	1xTMTpro [N-Term]; 3xCarbamidomethyl [C6(100); C11(100); C12(100)]	0.128277	0.142164	0.165251	0.232762	0.199924	0.256709	0.0173725	-0.179089	-0.0307873	0.186314	-0.680505	-0.461106	-0.821785	1574	1043	2617	1145
AHCYL1	O43865	S-adenosylhomocysteine hydrolase-like protein 1 OS=Homo sapiens OX=9606 GN=AHCYL1 PE=1 SV=2_x000D_ Adenosylhomocysteinase 3 OS=Homo sapiens OX=9606 GN=AHCYL2 PE=1 SV=1	GCCAALK	1xTMTpro [N-Term]; 2xCarbamidomethyl [C2(100); C3(100)]; 1xTMTpro [K7(100)]	0.132018	0.110391	0.137538	0.179427	0.193396	0.226259	0.0168747	0.0598989	-0.198214	0.118995	-0.502563	-0.610722	-0.837143	1598	1022	2620	1146
ZMIZ1	Q9ULJ6	Zinc finger MIZ domain-containing protein 1 OS=Homo sapiens OX=9606 GN=ZMIZ1 PE=1 SV=3	HVQCFDLESYLQLNCER	1xTMTpro [N-Term]; 2xCarbamidomethyl [C4(100); C15(100)]	0.448439	0.56331	0.625211	0.747762	0.972107	0.988263	0.0240234	-0.283072	0.0459435	0.196359	-0.454593	-0.83313	-0.85691	1290	1330	2620	1146
TOMM70	O94826	Mitochondrial import receptor subunit TOM70 OS=Homo sapiens OX=9606 GN=TOMM70 PE=1 SV=1	CAEGYALYAQALTDQQQFGK	1xTMTpro [N-Term]; 1xCarbamidomethyl [C1(100)]; 1xTMTpro [K20(100)]	0.0137453	0.0141508	0.0146289	0.0212178	0.0259259	0.0286598	0.0347653	-0.0444152	-0.00246045	0.0454726	-0.581926	-0.871044	-1.01568	891	1732	2623	1148
DCTD	P32321	Deoxycytidylate deaminase OS=Homo sapiens OX=9606 GN=DCTD PE=1 SV=2	GCSMYVALFPCNECAK	1xTMTpro [N-Term]; 3xCarbamidomethyl [C2(100); C11(100); C14(100)]; 1xTMTpro [K16(100)]	0.194741	0.197109	0.284973	0.333342	0.362247	0.402519	0.0220993	-0.212258	-0.19482	0.337006	-0.563186	-0.683156	-0.835239	1384	1240	2624	1149
SETD2	Q9BYW2	Histone-lysine N-methyltransferase SETD2 OS=Homo sapiens OX=9606 GN=SETD2 PE=1 SV=3	DLDDTCMLHK	1xTMTpro [N-Term]; 1xCarbamidomethyl [C6(100)]; 1xTMTpro [K10(100)]	0.123504	0.166136	0.223112	0.347426	0.323493	0.24421	0.0345827	-0.468738	-0.0409357	0.384469	-1.02341	-0.920438	-0.514824	901	1724	2625	1150
CCT6A	P40227	T-complex protein 1 subunit zeta OS=Homo sapiens OX=9606 GN=CCT6A PE=1 SV=3	LTLACGGVALNSFDDLSPDCLGHAGLVYEYTLGEEK	1xTMTpro [N-Term]; 2xCarbamidomethyl [C5(100); C20(100)]; 1xTMTpro [K36(100)]	0.000828148	0.00112801	0.00149515	0.00189462	0.00228235	0.00176253	0.030666	-0.474218	-0.0283997	0.378107	-0.719732	-0.988344	-0.61547	1046	1581	2627	1151
TBK1	Q9UHD2	Serine/threonine-protein kinase TBK1 OS=Homo sapiens OX=9606 GN=TBK1 PE=1 SV=1	AENGPIDWSGDMPVSCSLSR	1xTMTpro [N-Term]; 1xCarbamidomethyl [C16(100)]	0.0181084	0.020993	0.022389	0.0388223	0.0333838	0.0293834	0.0243176	-0.178738	0.0345122	0.127388	-0.921486	-0.703749	-0.5196	1288	1339	2627	1151
NOP56	O00567	Nucleolar protein 56 OS=Homo sapiens OX=9606 GN=NOP56 PE=1 SV=4	IDCFSEVPTSVFGEK	1xTMTpro [N-Term]; 1xCarbamidomethyl [C3(100)]; 1xTMTpro [K15(100)]	0.00827126	0.014895	0.0138491	0.021286	0.0234172	0.0185507	0.0301203	-0.576982	0.271665	0.166632	-0.786743	-0.924408	-0.58831	1066	1562	2628	1153
SMPD4	Q9NXE4	Sphingomyelin phosphodiesterase 4 OS=Homo sapiens OX=9606 GN=SMPD4 PE=1 SV=3	QLPDCIVGEDGLILTPLGR	1xTMTpro [N-Term]; 1xCarbamidomethyl [C5(100)]	0.749133	0.920592	1.29079	1.59219	2.3351	1.68271	0.0422016	-0.397593	-0.100253	0.38737	-0.690128	-1.2426	-0.769904	655	1974	2629	1154
C5orf51	A6NDU8	UPF0600 protein C5orf51 OS=Homo sapiens OX=9606 GN=C5orf51 PE=1 SV=1	CPIQLNEGVSFQDLDTAK	1xTMTpro [N-Term]; 1xCarbamidomethyl [C1(100)]; 1xTMTpro [K18(100)]	0.0279539	0.0306342	0.0405176	0.0713865	0.0592787	0.0483637	0.0365288	-0.240957	-0.108863	0.294544	-1.11165	-0.843507	-0.549918	844	1788	2632	1155
SPAG9	O60271	C-Jun-amino-terminal kinase-interacting protein 4 OS=Homo sapiens OX=9606 GN=SPAG9 PE=1 SV=4	LWCAVGVNLSGGK	1xTMTpro [N-Term]; 1xCarbamidomethyl [C3(100)]; 1xTMTpro [K13(100)]	0.0102259	0.00845564	0.0107475	0.0144768	0.0137756	0.0168361	0.0127526	0.059954	-0.214291	0.131718	-0.56147	-0.489834	-0.779278	1829	805	2634	1156
TCAF1	Q9Y4C2	TRPM8 channel-associated factor 1 OS=Homo sapiens OX=9606 GN=TCAF1 PE=1 SV=3	ENPVINDCCR	1xTMTpro [N-Term]; 2xCarbamidomethyl [C8(100); C9(100)]	0.362029	0.424481	0.522096	0.744175	0.62404	0.673942	0.0160314	-0.268891	-0.0392961	0.259318	-0.770644	-0.516641	-0.627626	1663	972	2635	1157
ZC4H2	Q9NQZ6	Zinc finger C4H2 domain-containing protein OS=Homo sapiens OX=9606 GN=ZC4H2 PE=1 SV=1	ADEQEIMCKLESIK	1xAcetyl [N-Term]; 1xCarbamidomethyl [C8(100)]; 2xTMTpro [K9(100); K14(100)]	0.542528	0.460549	0.646013	0.271997	0.380057	0.316253	0.0314455	-0.0189377	-0.255281	0.232927	1.01504	0.53242	0.797556	1028	1610	2638	1158
ATP1A3	P13637	Sodium/potassium-transporting ATPase subunit alpha-3 OS=Homo sapiens OX=9606 GN=ATP1A3 PE=1 SV=3	YNTDCVQGLTHSK	1xTMTpro [N-Term]; 1xCarbamidomethyl [C5(100)]; 1xTMTpro [K13(100)]	0.167774	0.170651	0.165032	0.257013	0.246553	0.291992	0.0182049	-0.000389128	0.0241465	-0.0241619	-0.614936	-0.554993	-0.799027	1560	1083	2643	1159
GNB1	P62873	Guanine nucleotide-binding protein G(I)/G(S)/G(T) subunit beta-1 OS=Homo sapiens OX=9606 GN=GNB1 PE=1 SV=3	SSWVMTCAYAPSGNYVACGGLDNICSIYNLK	1xTMTpro [N-Term]; 3xCarbamidomethyl [C7(100); C18(100); C25(100)]; 1xTMTpro [K31(100)]	0.0310598	0.0372364	0.0402838	0.0621401	0.0729799	0.0992852	0.0554401	-0.220675	0.0409883	0.154477	-0.7798	-1.01178	-1.45586	298	2345	2643	1159
ELMOD2	Q8IZ81	ELMO domain-containing protein 2 OS=Homo sapiens OX=9606 GN=ELMOD2 PE=1 SV=1	MCLLQITGYK	1xTMTpro [N-Term]; 1xCarbamidomethyl [C2(100)]; 1xTMTpro [K10(100)]	0.21981	0.186682	0.283712	0.372558	0.366832	0.397709	0.0252084	-0.0658058	-0.301475	0.302367	-0.695404	-0.673056	-0.789652	1264	1379	2643	1159
RDH13	Q8NBN7	Retinol dehydrogenase 13 OS=Homo sapiens OX=9606 GN=RDH13 PE=1 SV=2	DYVTGGACPSK	1xTMTpro [N-Term]; 1xCarbamidomethyl [C8(100)]; 1xTMTpro [K11(100)]	0.0198731	0.0162488	0.012707	0.00686308	0.00885644	0.00951813	0.0483774	0.288043	-0.00244104	-0.357146	1.24585	0.877974	0.774022	493	2153	2646	1162
NPM1	P06748	Nucleophosmin OS=Homo sapiens OX=9606 GN=NPM1 PE=1 SV=2	MEDSMDMDMSPLRPQNYLFGCELK	1xAcetyl [N-Term]; 2xOxidation [M1(100); M9(99.6)]; 1xCarbamidomethyl [C21(100)]; 1xTMTpro [K24(100)]	0.00128081	0.00151208	0.00129033	0.000824959	0.000970785	0.000910091	0.0116387	-0.087687	0.151788	-0.0770041	0.722349	0.487519	0.58066	1904	745	2649	1163
CPSF4	O95639	Cleavage and polyadenylation specificity factor subunit 4 OS=Homo sapiens OX=9606 GN=CPSF4 PE=1 SV=1	FGECSNK	1xCarbamidomethyl [C4(100)]; 1xTMTpro [K7(100)]	0.084277	0.0931005	0.0934502	0.0663024	0.062107	0.0605979	0.00345456	-0.099202	0.0444479	0.049857	0.44528	0.539585	0.575073	2421	231	2652	1164
RPS8	P62241	40S ribosomal protein S8 OS=Homo sapiens OX=9606 GN=RPS8 PE=1 SV=2	NCIVLIDSTPYR	1xTMTpro [N-Term]; 1xCarbamidomethyl [C2(100)]	0.172653	0.101559	0.116025	0.0597279	0.0437033	0.0520653	0.0632088	0.40849	-0.35707	-0.164956	1.12291	1.57357	1.32099	103	2550	2653	1165
PPID	Q08752	Peptidyl-prolyl cis-trans isomerase D OS=Homo sapiens OX=9606 GN=PPID PE=1 SV=3	LCVIAECGELK	1xTMTpro [N-Term]; 2xCarbamidomethyl [C2(100); C7(100)]; 1xTMTpro [K11(100)]	0.00297336	0.00346401	0.00374874	0.0049256	0.00534848	0.00467303	0.00647295	-0.191473	0.0288729	0.142837	-0.536733	-0.655561	-0.460789	2216	437	2653	1165
TSC22D2	O75157	TSC22 domain family protein 2 OS=Homo sapiens OX=9606 GN=TSC22D2 PE=1 SV=3	SVSGALASTLAAAATSAPAPGAPGGPQLAGSSAGPVTAAPSQPPTTCSSR	1xTMTpro [N-Term]; 1xCarbamidomethyl [C47(100)]	1.39489	1.41431	1.85243	2.526	2.12589	2.73023	0.0183867	-0.155724	-0.135775	0.253551	-0.70098	-0.452197	-0.813152	1565	1092	2657	1167
ALDOA	P04075	Fructose-bisphosphate aldolase A OS=Homo sapiens OX=9606 GN=ALDOA PE=1 SV=2	ALANSLACQGKYTPSGQAGAAASESLFVSNHAY	1xCarbamidomethyl [C8(100)]; 1xTMTpro [K11(100)]	0.000179927	0.00017048	0.000235134	0.000417956	0.000335572	0.000290366	0.0353278	-0.117397	-0.195205	0.268676	-1.09854	-0.781816	-0.573065	912	1747	2659	1168
SIRT1	Q96EB6	NAD-dependent protein deacetylase sirtuin-1 OS=Homo sapiens OX=9606 GN=SIRT1 PE=1 SV=2	GCMEEKPQEVQTSR	1xTMTpro [N-Term]; 1xCarbamidomethyl [C2(100)]; 1xTMTpro [K6(100)]	0.292511	0.262635	0.178806	0.115627	0.114317	0.10475	0.0582412	0.257768	0.102337	-0.45233	1.08124	1.09768	1.22378	238	2422	2660	1169
YWHAH	Q04917	14-3-3 protein eta OS=Homo sapiens OX=9606 GN=YWHAH PE=1 SV=4	NCNDFQYESK	1xAcetyl [N-Term]; 1xDeamidated [N1(100)]; 1xCarbamidomethyl [C2(100)]; 1xTMTpro [K10(100)]	0.00286546	0.00221277	0.00373129	0.00418212	0.00564772	0.00508301	0.0294252	-0.0353354	-0.408247	0.345574	-0.510132	-0.943568	-0.791582	1138	1523	2661	1170
PAK1IP1	Q9NWT1	p21-activated protein kinase-interacting protein 1 OS=Homo sapiens OX=9606 GN=PAK1IP1 PE=1 SV=2	HLISGAEDGLICIWDAK	1xTMTpro [N-Term]; 1xCarbamidomethyl [C12(100)]; 1xTMTpro [K17(100)]	2.87858	4.70347	4.84177	5.80065	8.02359	7.98871	0.0331046	-0.524717	0.183651	0.22546	-0.486141	-0.954174	-0.947889	980	1681	2661	1170
NFAT5	O94916	Nuclear factor of activated T-cells 5 OS=Homo sapiens OX=9606 GN=NFAT5 PE=1 SV=1	EISSPARPCSFEEAMK	1xTMTpro [N-Term]; 1xCarbamidomethyl [C9(100)]; 1xTMTpro [K16(100)]	0.600408	0.528359	0.645167	0.793162	0.885026	0.888886	0.00472228	0.0220245	-0.162399	0.125755	-0.423696	-0.581802	-0.58808	2334	329	2663	1172
GATD1	Q8NB37	Glutamine amidotransferase-like class 1 domain-containing protein 1 OS=Homo sapiens OX=9606 GN=GATD1 PE=1 SV=1	DSGACFSASEPDAVHVVLDR	1xTMTpro [N-Term]; 1xCarbamidomethyl [C5(100)]	0.168993	0.148908	0.165443	0.087251	0.114506	0.117742	0.013176	0.0688785	-0.113671	0.0382479	0.884845	0.492664	0.452454	1830	834	2664	1173
TES	Q9UGI8	Testin OS=Homo sapiens OX=9606 GN=TES PE=1 SV=1	HYCDSEKPR	1xTMTpro [N-Term]; 1xCarbamidomethyl [C3(100)]; 1xTMTpro [K7(100)]	0.00353673	0.00455565	0.00402098	0.0031716	0.00189955	0.00216446	0.0319879	-0.191149	0.174093	-0.00601873	0.348356	1.08791	0.89956	1035	1630	2665	1174
ACAT2	Q9BWD1	Acetyl-CoA acetyltransferase, cytosolic OS=Homo sapiens OX=9606 GN=ACAT2 PE=1 SV=2	QASVGAGIPYSVPAWSCQMICGSGLK	1xTMTpro [N-Term]; 2xCarbamidomethyl [C17(100); C21(100)]; 1xTMTpro [K26(100)]	0.0270208	0.0362469	0.0429005	0.0505889	0.0738133	0.0781211	0.0439789	-0.389247	0.0345413	0.277676	-0.515503	-1.06056	-1.1424	641	2026	2667	1175
CXADR	P78310	Coxsackievirus and adenovirus receptor OS=Homo sapiens OX=9606 GN=CXADR PE=1 SV=1	CYVDGSEEIGSDFK	1xCarbamidomethyl [C1(100)]; 1xTMTpro [K14(100)]	0.00815549	0.0105684	0.0145501	0.01971	0.0161191	0.022756	0.0344132	-0.443587	-0.0696786	0.391598	-0.829498	-0.539343	-1.03682	955	1717	2672	1176
GNAI1	P63096	Guanine nucleotide-binding protein G(i) subunit alpha-1 OS=Homo sapiens OX=9606 GN=GNAI1 PE=1 SV=2	IIHEAGYSEEECKQYK	1xTMTpro [N-Term]; 1xCarbamidomethyl [C12(100)]; 2xTMTpro [K13(100); K16(100)]	0.121637	0.0799897	0.0963703	0.0529207	0.0562645	0.0446059	0.0488974	0.292246	-0.312449	-0.043674	0.90843	0.820038	1.15503	504	2169	2673	1177
DYNLL2	Q96FJ2	Dynein light chain 2, cytoplasmic OS=Homo sapiens OX=9606 GN=DYNLL2 PE=1 SV=1_x000D_ Dynein light chain 1, cytoplasmic OS=Homo sapiens OX=9606 GN=DYNLL1 PE=1 SV=1	KYNPTWHCIVGR	1xTMTpro [N-Term]; 1xCarbamidomethyl [C8(100)]; 1xTMTpro [K1(100)]	0.00127162	0.00173123	0.00226776	0.00325921	0.00279662	0.00298703	0.0319917	-0.46634	-0.0212117	0.368262	-0.891515	-0.670676	-0.765705	1044	1631	2675	1178
GAPVD1	Q14C86	GTPase-activating protein and VPS9 domain-containing protein 1 OS=Homo sapiens OX=9606 GN=GAPVD1 PE=1 SV=2	LQELESCSGLGSTSDDTDVR	1xTMTpro [N-Term]; 1xCarbamidomethyl [C7(100)]	0.00394743	0.00554148	0.00531313	0.0081058	0.0104042	0.00745037	0.0335875	-0.321846	0.16751	0.106799	-0.716194	-1.07633	-0.594551	982	1694	2676	1179
HSPD1	P10809	60 kDa heat shock protein, mitochondrial OS=Homo sapiens OX=9606 GN=HSPD1 PE=1 SV=2	CEFQDAYVLLSEK	1xTMTpro [N-Term]; 1xDeamidated [Q4(100)]; 1xCarbamidomethyl [C1(100)]; 1xTMTpro [K13(100)]	0.00023506	0.000176495	0.000267852	0.000162326	0.000111695	0.000102518	0.0421831	0.0537182	-0.359689	0.242122	0.480417	1.01975	1.14343	708	1973	2681	1180
RAVER2	Q9HCJ3	Ribonucleoprotein PTB-binding 2 OS=Homo sapiens OX=9606 GN=RAVER2 PE=1 SV=2	NLPQDSNCQEVHDLLK	1xTMTpro [N-Term]; 1xCarbamidomethyl [C8(100)]; 1xTMTpro [K16(100)]	0.11728	0.101602	0.105857	0.071073	0.0612099	0.0834713	0.0127356	0.115636	-0.09139	-0.0321978	0.606941	0.822479	0.374963	1877	804	2681	1180
QSOX2	Q6ZRP7	Sulfhydryl oxidase 2 OS=Homo sapiens OX=9606 GN=QSOX2 PE=1 SV=3	GYPCSLWK	1xTMTpro [N-Term]; 1xCarbamidomethyl [C4(100)]; 1xTMTpro [K8(100)]	0.282307	0.342013	0.450666	0.507792	0.65222	0.740351	0.0347741	-0.34402	-0.0672305	0.330775	-0.502955	-0.864074	-1.04693	949	1733	2682	1182
FADD	Q13158	FAS-associated death domain protein OS=Homo sapiens OX=9606 GN=FADD PE=1 SV=1	SCQMNLVADLVQEVQQAR	1xTMTpro [N-Term]; 1xCarbamidomethyl [C2(100)]	0.0320226	0.0381068	0.0373751	0.048292	0.052336	0.0565965	0.00651378	-0.162273	0.0886869	0.060714	-0.430421	-0.546441	-0.659351	2244	439	2683	1183
DGLUCY	Q7Z3D6	D-glutamate cyclase, mitochondrial OS=Homo sapiens OX=9606 GN=DGLUCY PE=1 SV=2	YEFGACTGSLASLEQYSEQLK	1xTMTpro [N-Term]; 1xCarbamidomethyl [C6(100)]; 1xTMTpro [K21(100)]	0.0480935	0.0446555	0.063583	0.0207365	0.0317101	0.0360222	0.0405221	-0.115737	-0.22274	0.287062	1.32941	0.716637	0.532691	763	1920	2683	1183
CTSC	P53634	Dipeptidyl peptidase 1 OS=Homo sapiens OX=9606 GN=CTSC PE=1 SV=2	GTDECAIESIAVAATPIPKL	1xTMTpro [N-Term]; 1xCarbamidomethyl [C5(100)]; 1xTMTpro [K19(100)]	0.00457064	0.00625499	0.00740275	0.00867576	0.0114464	0.0100187	0.0258256	-0.410754	0.0418548	0.284909	-0.513838	-0.91367	-0.721475	1276	1410	2686	1185
DHRS7	Q9Y394	Dehydrogenase/reductase SDR family member 7 OS=Homo sapiens OX=9606 GN=DHRS7 PE=1 SV=1	SLCMDTSLDVYRK	1xTMTpro [N-Term]; 1xCarbamidomethyl [C3(100)]; 1xTMTpro [K13(100)]	0.25426	0.2417	0.222753	0.380227	0.477028	0.580223	0.0503111	0.0858529	0.0127633	-0.105009	-0.666409	-0.99362	-1.27615	470	2216	2686	1185
UQCRC1	P31930	Cytochrome b-c1 complex subunit 1, mitochondrial OS=Homo sapiens OX=9606 GN=UQCRC1 PE=1 SV=3	NALVSHLDGTTPVCEDIGR	1xTMTpro [N-Term]; 1xCarbamidomethyl [C14(100)]	0.0202838	0.0222459	0.025113	0.0111493	0.0176818	0.0128781	0.0269649	-0.152645	-0.0194316	0.155463	1.01602	0.35071	0.808054	1242	1445	2687	1187
SARS1	P49591	Serine--tRNA ligase, cytoplasmic OS=Homo sapiens OX=9606 GN=SARS1 PE=1 SV=3	ELVSCSNCTDYQAR	1xTMTpro [N-Term]; 2xCarbamidomethyl [C5(100); C8(100)]	0.00840639	0.00853562	0.0121251	0.0282687	0.0164362	0.0207393	0.0594818	-0.204864	-0.182856	0.323568	-1.54478	-0.762454	-1.09795	235	2453	2688	1188
AFG3L2	Q9Y4W6	AFG3-like protein 2 OS=Homo sapiens OX=9606 GN=AFG3L2 PE=1 SV=2	DVAGCEEAK	1xTMTpro [N-Term]; 1xCarbamidomethyl [C5(100)]; 1xTMTpro [K9(100)]	0.0212015	0.0136029	0.0181185	0.00899074	0.00812943	0.00886714	0.0534836	0.265235	-0.375011	0.0385326	0.972416	1.1177	0.992387	389	2299	2688	1188
C11orf68	Q9H3H3	UPF0696 protein C11orf68 OS=Homo sapiens OX=9606 GN=C11orf68 PE=1 SV=3	QVICVYTDDFTDRLGVLEADSAIR	1xTMTpro [N-Term]; 1xCarbamidomethyl [C4(100)]	0.077931	0.0834649	0.0515329	0.0289215	0.0361725	0.0372184	0.0562833	0.134861	0.233833	-0.461843	1.29519	0.972444	0.931322	322	2368	2690	1190
RAB3B	P20337	Ras-related protein Rab-3B OS=Homo sapiens OX=9606 GN=RAB3B PE=1 SV=2	TYSWDNAQVILVGNKCDMEEERVVPTEK	1xTMTpro [N-Term]; 1xCarbamidomethyl [C16(100)]; 2xTMTpro [K15(100); K28(100)]	0.967851	0.68301	0.612687	0.33274	0.320527	0.368823	0.0600845	0.359234	-0.143645	-0.300402	1.18116	1.23511	1.03262	222	2469	2691	1191
EEF2	P13639	Elongation factor 2 OS=Homo sapiens OX=9606 GN=EEF2 PE=1 SV=4	YVEPIEDVPCGNIVGLVGVDQFLVK	1xTMTpro [N-Term]; 1xCarbamidomethyl [C10(100)]; 1xTMTpro [K25(100)]	0.00753418	0.00683567	0.00812091	0.0105997	0.0122098	0.0137767	0.0235349	0.00715261	-0.133216	0.115344	-0.499651	-0.703673	-0.877858	1385	1307	2692	1192
BRAT1	Q6PJG6	BRCA1-associated ATM activator 1 OS=Homo sapiens OX=9606 GN=BRAT1 PE=1 SV=2	LEHCPQALR	1xTMTpro [N-Term]; 1xCarbamidomethyl [C4(100)]	0.0645405	0.0613691	0.055675	0.0454156	0.0426479	0.0371378	0.00621864	0.0925969	0.0199048	-0.120577	0.414419	0.505132	0.70472	2268	424	2692	1192
ERP44	Q9BS26	Endoplasmic reticulum resident protein 44 OS=Homo sapiens OX=9606 GN=ERP44 PE=1 SV=1	GTINFLHADCDK	1xTMTpro [N-Term]; 1xCarbamidomethyl [C10(100)]; 1xTMTpro [K12(100)]	0.14621	0.177331	0.147719	0.243842	0.216202	0.225481	0.00608975	-0.103519	0.174885	-0.088706	-0.63439	-0.46082	-0.521448	2280	413	2693	1194
MYO1C	O00159	Unconventional myosin-Ic OS=Homo sapiens OX=9606 GN=MYO1C PE=1 SV=4	NPIMSQCFDR	1xTMTpro [N-Term]; 1xCarbamidomethyl [C7(100)]	0.0065807	0.00695663	0.00724121	0.00939236	0.0107748	0.0107728	0.00935081	-0.0738192	0.00632862	0.0641714	-0.439428	-0.637526	-0.637262	2077	618	2695	1195
HOOK1	Q9UJC3	Protein Hook homolog 1 OS=Homo sapiens OX=9606 GN=HOOK1 PE=1 SV=2	CEELDMQVTTLQDEK	1xTMTpro [N-Term]; 1xCarbamidomethyl [C1(100)]; 1xTMTpro [K15(100)]	0.014146	0.0145893	0.00938456	0.0200824	0.0255034	0.0189492	0.0298971	0.154814	0.199332	-0.437222	-0.660351	-1.00511	-0.576556	1147	1549	2696	1196
DYNC1H1	Q14204	Cytoplasmic dynein 1 heavy chain 1 OS=Homo sapiens OX=9606 GN=DYNC1H1 PE=1 SV=5	KYEFGESDLRSACDTVDTWLDDTAK	1xTMTpro [N-Term]; 1xCarbamidomethyl [C13(100)]; 2xTMTpro [K1(100); K25(100)]	0.000413344	0.0006029	0.000513743	0.000802408	0.00094804	0.000722548	0.0227736	-0.303142	0.241434	0.0105617	-0.653851	-0.894462	-0.502607	1428	1274	2702	1197
KTN1	Q86UP2	Kinectin OS=Homo sapiens OX=9606 GN=KTN1 PE=1 SV=1	EADEMHTLLQLECEK	1xTMTpro [N-Term]; 1xCarbamidomethyl [C13(100)]; 1xTMTpro [K15(100)]	0.0268004	0.0248421	0.0217804	0.0168578	0.0147059	0.0161039	0.0159814	0.130987	0.0215207	-0.168239	0.537852	0.734874	0.603858	1736	968	2704	1198
PPP6R3	Q5H9R7	Serine/threonine-protein phosphatase 6 regulatory subunit 3 OS=Homo sapiens OX=9606 GN=PPP6R3 PE=1 SV=2	WETFCTSSLGETNK	1xTMTpro [N-Term]; 1xCarbamidomethyl [C5(100)]; 1xTMTpro [K14(100)]	0.380224	0.504848	0.662933	0.764274	1.16667	0.939929	0.0420178	-0.440526	-0.031526	0.361487	-0.566714	-1.17695	-0.865176	741	1964	2705	1199
SPTLC1	O15269	Serine palmitoyltransferase 1 OS=Homo sapiens OX=9606 GN=SPTLC1 PE=1 SV=1	YGVGTCGPR	1xTMTpro [N-Term]; 1xCarbamidomethyl [C6(100)]	0.324943	0.279089	0.239944	0.447451	0.448511	0.442516	0.0209931	0.207946	-0.0115128	-0.229542	-0.66949	-0.672905	-0.653492	1504	1202	2706	1200
TNIP1	Q15025	TNFAIP3-interacting protein 1 OS=Homo sapiens OX=9606 GN=TNIP1 PE=1 SV=2	LETTLSVCAEEPDHGQLFTHLGR	1xTMTpro [N-Term]; 1xCarbamidomethyl [C8(100)]	0.599292	0.767355	0.540304	1.03742	1.05313	1.04061	0.0261838	-0.0849734	0.27166	-0.234462	-0.7067	-0.728384	-0.711123	1284	1422	2706	1200
CD44	P16070	CD44 antigen OS=Homo sapiens OX=9606 GN=CD44 PE=1 SV=3	TEAADLCK	1xTMTpro [N-Term]; 1xCarbamidomethyl [C7(100)]; 1xTMTpro [K8(100)]	0.012285	0.0179438	0.0208673	0.0260432	0.0285364	0.0304357	0.0286402	-0.471358	0.075234	0.292997	-0.612655	-0.744553	-0.837517	1212	1499	2711	1202
PKM	P14618	Pyruvate kinase PKM OS=Homo sapiens OX=9606 GN=PKM PE=1 SV=4	AEGSDVANAVLDGADCIMLSGETAKGDYPLEAVR	1xTMTpro [N-Term]; 1xCarbamidomethyl [C16(100)]; 1xTMTpro [K25(100)]	0.000501486	0.000445238	0.000436109	0.000215656	0.000303916	0.00034242	0.0253934	0.121618	-0.0500163	-0.0799043	1.09586	0.600921	0.428827	1322	1390	2712	1203
VPS11	Q9H270	Vacuolar protein sorting-associated protein 11 homolog OS=Homo sapiens OX=9606 GN=VPS11 PE=1 SV=1	GLCTDYRPSLEGR	1xTMTpro [N-Term]; 1xCarbamidomethyl [C3(100)]	0.354817	0.616372	0.47698	1.43122	1.14314	0.78188	0.0616081	-0.44412	0.352606	-0.0172667	-1.56798	-1.24373	-0.695751	203	2510	2713	1204
RIPK1	Q13546	Receptor-interacting serine/threonine-protein kinase 1 OS=Homo sapiens OX=9606 GN=RIPK1 PE=1 SV=3	SGNRPDVDDITEYCPR	1xTMTpro [N-Term]; 1xCarbamidomethyl [C14(100)]	0.0558447	0.0525325	0.0466494	0.0398822	0.0256615	0.0322988	0.0235039	0.111939	0.0237298	-0.147624	0.373738	1.00988	0.678002	1410	1304	2714	1205
API5	Q9BZZ5	Apoptosis inhibitor 5 OS=Homo sapiens OX=9606 GN=API5 PE=1 SV=3	LLAEMSSFCGDMEK	1xTMTpro [N-Term]; 1xCarbamidomethyl [C9(100)]; 1xTMTpro [K14(100)]	0.00872049	0.010344	0.00936844	0.0133834	0.0140483	0.0137001	0.00575517	-0.120119	0.126192	-0.0167179	-0.497847	-0.5678	-0.531587	2324	392	2716	1206
SINHCAF	Q9NP50	SIN3-HDAC complex-associated factor OS=Homo sapiens OX=9606 GN=SINHCAF PE=1 SV=1	SIEGCCICR	1xTMTpro [N-Term]; 3xCarbamidomethyl [C5(100); C6(100); C8(100)]	0.207723	0.202295	0.272587	0.335587	0.451306	0.523245	0.0463916	-0.131428	-0.169631	0.260631	-0.560597	-0.988018	-1.2014	614	2102	2716	1206
MAU2	Q9Y6X3	MAU2 chromatid cohesion factor homolog OS=Homo sapiens OX=9606 GN=MAU2 PE=1 SV=2	DLVSACDLLGVGAEYAR	1xTMTpro [N-Term]; 1xCarbamidomethyl [C6(100)]	1.14941	1.61819	1.49398	2.35516	2.2988	1.93323	0.0159488	-0.305533	0.187955	0.0727354	-0.729394	-0.69445	-0.444583	1752	964	2716	1206
IFT140	Q96RY7	Intraflagellar transport protein 140 homolog OS=Homo sapiens OX=9606 GN=IFT140 PE=1 SV=1	QCELLLEEPDLDSTIR	1xTMTpro [N-Term]; 1xCarbamidomethyl [C2(100)]	0.2162	0.320067	0.32052	0.581329	0.485465	0.408913	0.0326844	-0.401606	0.164399	0.16644	-1.02538	-0.765391	-0.517816	1055	1663	2718	1209
ATP1B1	P05026	Sodium/potassium-transporting ATPase subunit beta-1 OS=Homo sapiens OX=9606 GN=ATP1B1 PE=1 SV=1	DSAQRDDMIFEDCGDVPSEPK	1xCarbamidomethyl [C13(100)]; 1xTMTpro [K21(100)]; 1xTMTpro [N-Term]	0.210736	0.230327	0.226605	0.148379	0.171084	0.152277	0.00229737	-0.0787335	0.0495151	0.0260132	0.584881	0.379466	0.547471	2568	152	2720	1210
GMPS	P49915	GMP synthase [glutamine-hydrolyzing] OS=Homo sapiens OX=9606 GN=GMPS PE=1 SV=1	KSVREDGVFNISVDNTCSLFR	1xTMTpro [N-Term]; 1xCarbamidomethyl [C17(100)]; 1xTMTpro [K1(100)]	0.0341264	0.0337315	0.0454288	0.0524946	0.0598896	0.0688195	0.0219686	-0.146055	-0.162847	0.266662	-0.475225	-0.66536	-0.865872	1486	1234	2720	1210
FGFRL1	Q8N441	Fibroblast growth factor receptor-like 1 OS=Homo sapiens OX=9606 GN=FGFRL1 PE=1 SV=1	QVEREDAGVYVCK	1xTMTpro [N-Term]; 1xCarbamidomethyl [C12(100)]; 1xTMTpro [K13(100)]	0.445556	0.433843	0.352755	0.203518	0.302196	0.276575	0.0225599	0.117458	0.0790258	-0.219483	1.01299	0.442663	0.570479	1459	1262	2721	1212
TUBA4A	P68366	Tubulin alpha-4A chain OS=Homo sapiens OX=9606 GN=TUBA4A PE=1 SV=1	RSIQFVDWCPTGFK	1xCarbamidomethyl [C9(100)]; 1xTMTpro [K14(100)]	1.74145	2.00291	1.58991	3.3552	2.82555	2.54165	0.0248518	-0.0300367	0.17177	-0.161388	-0.916071	-0.668205	-0.515433	1359	1366	2725	1213
SMARCB1	Q12824	SWI/SNF-related matrix-associated actin-dependent regulator of chromatin subfamily B member 1 OS=Homo sapiens OX=9606 GN=SMARCB1 PE=1 SV=2	TFPLCFDDHDPAVIHENASQPEVLVPIRLDMEIDGQK	1xCarbamidomethyl [C5(100)]; 1xTMTpro [K37(100)]	0.0292674	0.0284803	0.0259973	0.0802253	0.0465595	0.0683026	0.062465	0.0682552	0.0289235	-0.10268	-1.52302	-0.738034	-1.2909	190	2535	2725	1213
DARS2	Q6PI48	Aspartate--tRNA ligase, mitochondrial OS=Homo sapiens OX=9606 GN=DARS2 PE=1 SV=1	AICIPEGAK	1xTMTpro [N-Term]; 1xCarbamidomethyl [C3(100)]; 1xTMTpro [K9(100)]	0.58619	0.504993	0.760442	0.971645	0.988999	1.35236	0.0381017	-0.0743888	-0.289495	0.301081	-0.654673	-0.680212	-1.13165	894	1833	2727	1215
GNB1	P62873	Guanine nucleotide-binding protein G(I)/G(S)/G(T) subunit beta-1 OS=Homo sapiens OX=9606 GN=GNB1 PE=1 SV=3	LLLAGYDDFNCNVWDALK	1xTMTpro [N-Term]; 1xCarbamidomethyl [C11(100)]; 1xTMTpro [K18(100)]	0.0783686	0.0687059	0.0817953	0.128002	0.103468	0.119123	0.0145534	0.0387822	-0.151059	0.100526	-0.746597	-0.439618	-0.64289	1831	897	2728	1216
GFUS	Q13630	GDP-L-fucose synthase OS=Homo sapiens OX=9606 GN=GFUS PE=1 SV=1	ETCAWFTDNYEQAR	1xTMTpro [N-Term]; 1xCarbamidomethyl [C3(100)]	0.0380166	0.0420327	0.0502948	0.0653541	0.0652952	0.0691254	0.0152801	-0.192662	-0.0477782	0.211118	-0.588987	-0.587685	-0.669923	1796	933	2729	1217
AHSA1	O95433	Activator of 90 kDa heat shock protein ATPase homolog 1 OS=Homo sapiens OX=9606 GN=AHSA1 PE=1 SV=1	TQARPVGVKIPTCK	1xCarbamidomethyl [C13(100)]; 2xTMTpro [K9(100); K14(100)]	0.0163705	0.0246131	0.0256883	0.0332841	0.0400678	0.0341772	0.0235888	-0.441017	0.147308	0.208997	-0.582717	-0.850327	-0.620916	1423	1311	2734	1218
PDIA6	Q15084	Protein disulfide-isomerase A6 OS=Homo sapiens OX=9606 GN=PDIA6 PE=1 SV=1	NVLDSEDVWMVEFYAPWCGHCK	1xTMTpro [N-Term]; 2xCarbamidomethyl [C18(100); C21(100)]; 1xTMTpro [K22(100)]	0.0091416	0.0105942	0.0108434	0.0136231	0.016438	0.0156776	0.0109874	-0.157067	0.0556861	0.0892276	-0.418471	-0.689448	-0.621124	2034	700	2734	1218
CPNE3	O75131	Copine-3 OS=Homo sapiens OX=9606 GN=CPNE3 PE=1 SV=1	NCLNPQFSK	1xDeamidated [N1(100)]; 1xCarbamidomethyl [C2(100)]; 1xTMTpro [K9(100)]	0.00388157	0.006114	0.00713949	0.0089609	0.0110475	0.009116	0.0322667	-0.557277	0.0981993	0.321905	-0.649727	-0.95173	-0.674484	1095	1642	2737	1220
CALCOCO2	Q13137	Calcium-binding and coiled-coil domain-containing protein 2 OS=Homo sapiens OX=9606 GN=CALCOCO2 PE=1 SV=1	AYYLPKDDEYYQFCYVDEDGVVR	1xTMTpro [N-Term]; 1xCarbamidomethyl [C14(100)]; 1xTMTpro [K6(100)]	0.102799	0.101871	0.0570469	0.0379655	0.0269441	0.0449421	0.0656784	0.236783	0.223697	-0.612824	1.20028	1.69501	0.956905	123	2614	2737	1220
FARSA	Q9Y285	Phenylalanine--tRNA ligase alpha subunit OS=Homo sapiens OX=9606 GN=FARSA PE=1 SV=3	VNLQMVYDSPLCR	1xTMTpro [N-Term]; 1xCarbamidomethyl [C12(100)]	0.154438	0.138852	0.135211	0.198425	0.20944	0.199476	0.00231484	0.112693	-0.0407929	-0.0791206	-0.474256	-0.552201	-0.481877	2582	155	2737	1220
AP3B1	O00203	AP-3 complex subunit beta-1 OS=Homo sapiens OX=9606 GN=AP3B1 PE=1 SV=3	ASILWLIGENCERVPK	1xTMTpro [N-Term]; 1xCarbamidomethyl [C11(100)]; 1xTMTpro [K16(100)]	0.0780316	0.0871222	0.0662687	0.121315	0.106844	0.114848	0.00969307	0.0165643	0.175545	-0.219167	-0.653192	-0.469941	-0.574156	2108	634	2742	1223
SAMD9	Q5K651	Sterile alpha motif domain-containing protein 9 OS=Homo sapiens OX=9606 GN=SAMD9 PE=1 SV=1	ERQPSIDLTCVSYPFDEFSNPYR	1xTMTpro [N-Term]; 1xCarbamidomethyl [C10(100)]	0.440334	0.531373	0.506956	0.83148	0.666161	0.781919	0.0159739	-0.162662	0.108466	0.0406026	-0.754422	-0.434612	-0.665759	1776	966	2742	1223
AFG3L2	Q9Y4W6	AFG3-like protein 2 OS=Homo sapiens OX=9606 GN=AFG3L2 PE=1 SV=2	KNAPCILFIDEIDAVGR	1xTMTpro [N-Term]; 1xCarbamidomethyl [C5(100)]; 1xTMTpro [K1(100)]	0.0215904	0.0213925	0.0336623	0.0388352	0.0426474	0.0471636	0.0304473	-0.242844	-0.256127	0.397901	-0.604133	-0.739225	-0.884442	1169	1573	2742	1223
[truncated: 6,892 more rows]
