# Supplementary material for: Multifaceted Proteome Analysis at Solubility, Redox, and Expression Dimensions for Target Identification
Source: Adv Sci (Weinh). 2024 Aug 9;11(38):2401502. doi: 10.1002/advs.202401502 (PMC11481203; doi:10.1002/advs.202401502)
Supplement: Supplementary file 4 — Supplemental Data 3 [file ADVS-11-2401502-s012.xlsx]

## Sheet: Sheet1
Supplementary Data 3. The ranking of targets across the three dimensions of redox state (2h), solubility (2h) and expression (48h) for HCT116 cells treated with auranofin
Accession	Gene names	Rank_Redox_Total	Redox_P_value	Redox_Mean_log2FC	Rank_PISA_Total	PISA_P_value	PISA_Mean_log2FC	PISA_peptide_number	Rank_Expression_Total	Expression_P_value	Expression_Mean_log2FC	Expression_peptide_number	Sum_Rank_Total	Rank_Total	Fisher_P_value	Benjamini_Hochberg
P55010	EIF5	2209	0.0366548	0.494615	321	0.000184555	-0.143648	25	220	0.0138753	0.558653	25	2750	62	1.39013e-05	0.00376725
P13489	RNH1	1610	0.00222719	0.424891	12	0.000964655	-0.413467	21	3537	0.0239643	-0.636653	20	5159	361	8.16571e-06	0.00331936
P34913	EPHX2	5679	0.188786	0.115263	1161	0.0014531	0.0812607	6	1914	0.00152843	-0.397455	6	8754	1373	5.17839e-05	0.00496215
P49585	PCYT1A	7149	0.658909	0.0854383	18	0.00147983	0.356221	13	1287	0.18669	0.0960669	12	8454	1263	0.00849904	0.0566213
Q9HC38	GLOD4	683	0.0227059	0.949535	1	0.00185491	0.9131	30	3838	0.0928425	-0.309708	20	4522	265	0.000355745	0.0128542
P46779	RPL28	5590	0.416724	0.259934	160	0.00345823	-0.177727	20	1230	0.252524	0.178508	12	6980	792	0.0146552	0.0707103
Q14596	NBR1	4614	0.31687	0.393711	342	0.00347543	0.140402	5	187	0.0113105	0.858752	6	5143	358	0.000947425	0.0201342
Q9NZL9	MAT2B	1241	0.00699459	-0.534704	1315	0.00410676	0.0754669	8	2419	0.0606057	-0.199704	6	4975	330	0.000177902	0.0089006
Q9Y4P3	TBL2	1779	0.0798756	0.869023	924	0.00465806	0.0928447	10	3467	0.611306	0.0645689	5	6170	554	0.0101379	0.0613508
P60712	ACTG1	153	0.005423	-1.06479	106	0.00483201	0.201859	73	4162	0.757525	0.0569291	58	4421	245	0.0013983	0.024995
P0DPB6	POLR1D	1673	0.0310249	0.590727	547	0.00499388	0.120034	7	5655	0.845799	-0.0208688	9	7875	1083	0.0065393	0.0501207
Q96RP9	GFM1	258	0.0139898	1.47044	3	0.00505178	-0.751769	22	5585	0.650776	-0.0741935	22	5846	485	0.00279899	0.0340954
Q14157	UBAP2L	6023	0.390166	0.173641	487	0.00539615	0.125083	33	3924	0.189114	-0.197682	28	10434	2021	0.0157164	0.0737595
Q8TBC4	UBA3	1128	0.0159762	-0.646763	86	0.00648654	0.209103	13	1634	0.00218754	-0.304866	15	2848	73	3.02274e-05	0.00439974
P48507	GCLM	377	0.0199452	1.53618	14	0.00693047	0.440142	12	2	1.80498e-05	1.9885	11	393	1	5.41437e-07	0.000880377
Q96T58	SPEN	3187	0.0441691	0.3285	454	0.00752893	0.12965	15	1489	0.273549	0.125601	15	5130	354	0.00487555	0.0453008
Q9NP80	PNPLA8	1032	0.0425499	-1.01687	2	0.00784077	1.1983	4	4686	0.408476	-0.110802	4	5720	457	0.00674752	0.0501207
P50402	EMD	3628	0.0836499	0.343672	408	0.00791574	0.13374	17	3969	0.351353	-0.0840019	13	8005	1132	0.0103205	0.061467
Q9Y4Z0	LSM4	4826	0.158884	0.233007	74	0.00813437	0.219376	13	1430	0.0242345	-0.148506	10	6330	614	0.00204065	0.0306221
Q9BZD4	NUF2	2796	0.0264259	0.342487	11	0.00837559	0.514213	5	5657	0.477261	-0.143734	5	8464	1268	0.00550007	0.0471919
Q05086	UBE3A	1455	0.036479	-0.69817	360	0.00860058	-0.13986	21	2131	0.000873059	-0.505029	23	3946	179	3.56837e-05	0.00464173
Q14145	KEAP1	7242	0.679488	-0.0724142	6	0.00877869	0.73978	4	3587	0.115176	-0.242068	4	10835	2164	0.0239122	0.0856981
Q9NZT2	OGFR	54	0.000904523	1.09842	5	0.00888639	1.33999	21	4689	0.645213	-0.0221759	20	4748	300	0.000452328	0.0140093
P30837	ALDH1B1	571	0.0154638	-0.901303	10	0.00998512	0.733503	21	2328	0.028697	-0.270474	14	2909	81	0.000395704	0.0132607
Q96HP0	DOCK6	2781	0.0636312	-0.462054	643	0.0105363	0.113047	13	5936	0.759144	-0.0593682	13	9360	1615	0.0190021	0.0788857
O14618	CCS	7726	0.833935	-0.0267541	8	0.0108137	0.813159	7	1909	0.0163778	-0.258508	7	9643	1714	0.00719562	0.051807
Q7Z6L1	TECPR1	6608	0.619367	0.159969	2053	0.0110335	-0.0469864	2	1401	0.018251	-0.159446	2	10062	1874	0.00628534	0.0498535
Q8WXE1	ATRIP	6936	0.598989	-0.100308	808	0.0111461	0.101529	4	2381	0.000304731	-0.708581	4	10125	1898	0.000203408	0.0097588
Q5TAQ9	DCAF8	4757	0.165989	-0.254911	816	0.0113647	-0.100694	3	3161	0.0150224	-0.582046	4	8734	1362	0.0018787	0.029378
Q86SQ0	PHLDB2	2573	0.0205994	-0.353924	47	0.011687	0.256574	18	1814	0.0290281	-0.20157	17	4434	249	0.000582372	0.0163265
Q5JRX3	PITRM1	3508	0.0736147	-0.345484	13	0.0123861	0.707101	32	931	0.00706846	-0.0715373	29	4452	253	0.00054383	0.0156508
P31350	RRM2	3686	0.0983872	0.361181	151	0.0132535	0.184064	16	3640	0.0188853	-0.951865	6	7477	941	0.00167249	0.0274044
Q9BW19	KIFC1	5368	0.185488	0.160017	730	0.0142997	0.107129	13	3423	0.0163993	-0.740163	10	9521	1679	0.00267389	0.0338346
Q9Y546	LRRC42	3076	0.0391218	-0.333938	19	0.0145096	0.552622	3	4835	0.0744331	-0.643181	4	7930	1102	0.00261084	0.0336923
Q9NT62	ATG3	6956	0.548081	-0.082567	2180	0.0153736	0.0437685	12	2266	0.0885098	-0.143698	6	11402	2340	0.0254526	0.0881928
Q7L5Y9	MAEA	2091	0.0563887	0.604812	33	0.0155754	-0.296723	4	4309	0.0672765	-0.494561	4	6433	641	0.00343512	0.0374725
Q9H6T0	ESRP2	1115	0.0045783	-0.545216	528	0.0158346	-0.123608	6	5591	0.937689	0.00797248	9	7234	854	0.00385036	0.0397504
Q16763	UBE2S	1506	0.0224245	-0.579345	21	0.015915	0.583836	13	3934	0.263458	-0.136011	8	5461	409	0.00500742	0.045742
Q1MSJ5	CSPP1	2018	0.0345322	-0.523147	131	0.0162908	0.192361	7	3620	0.0285352	-0.587834	6	5769	473	0.00117147	0.0224094
Q86XP3	DDX42	3485	0.0601715	0.317033	680	0.0166998	0.111387	33	3608	0.181756	-0.176637	30	7773	1046	0.00852131	0.0566213
Q9NUQ7	UFSP2	3554	0.0831762	0.357357	1029	0.0169497	0.0897059	5	3866	0.61093	0.0316894	5	8449	1261	0.0283868	0.0929646
Q92974	ARHGEF2	856	0.0259596	0.886397	460	0.0172299	0.131027	20	604	0.0898681	0.424966	18	1920	22	0.00250609	0.0334009
P20337	RAB3B	1191	0.0600845	1.14963	875	0.0183488	0.0980813	5	5428	0.152966	-0.438714	3	7494	949	0.00799803	0.0544277
O95425	SVIL	6524	0.507627	0.14147	248	0.0184803	0.163271	8	324	0.013752	0.288403	10	7096	818	0.00645783	0.0501207
Q01658	DR1	7634	0.854599	0.048039	634	0.0185672	0.115152	8	322	0.000979069	0.150345	7	8590	1314	0.00113985	0.0224094
Q9Y217	MTMR6	626	0.00597657	0.715197	996	0.0192229	-0.0915803	4	4571	0.635407	-0.0172901	4	6193	565	0.00407985	0.0409497
Q9HCJ3	RAVER2	1180	0.0127356	0.601461	22	0.0198032	0.778205	3	3245	0.0180061	-0.573394	2	4447	252	0.000404061	0.0132607
Q9BTC0	DIDO1	2999	0.070527	-0.434145	1458	0.019816	0.0716011	22	4279	0.337173	-0.116561	18	8736	1364	0.0179061	0.0775672
O43396	TXNL1	91	0.00230274	-1.09931	16	0.0203422	-2.03106	15	4080	0.0279787	-1.7355	14	4187	207	0.000139289	0.0089006
Q9Y4U1	MMACHC	797	0.0230814	-0.882919	211	0.0203868	0.172693	2	4183	0.404694	-0.0722174	2	5191	368	0.00880861	0.0572912
P63279	UBE2I	97	0.00252824	-1.07937	150	0.0207004	0.187164	11	1793	0.352865	0.126781	8	2040	26	0.00131671	0.0244506
P41240	CSK	2915	0.053148	-0.405302	1698	0.0207605	0.06163	15	2149	0.420896	0.119907	13	6762	733	0.0177059	0.0771844
Q5T4S7	UBR4	174	0.0055834	-1.03838	101	0.0212184	-0.217732	58	1966	0.364212	0.109236	52	2241	35	0.00265625	0.0338346
Q8WW33	GTSF1	3	0.000158822	-1.72672	32	0.02139	0.341456	5	5259	0.101664	-0.619927	6	5294	385	4.37122e-05	0.00496215
P17931	LGALS3	7717	0.87865	-0.0384577	1588	0.0219851	0.0661938	13	3122	0.00840018	-0.750343	13	12427	2635	0.00775643	0.0537823
P22314	UBA1	587	0.0124716	-0.839337	23	0.0220357	1.54518	63	5073	0.537897	-0.0809213	53	5683	449	0.00720072	0.051807
Q9Y4X5	ARIH1	1486	0.0327254	-0.658261	1653	0.0226864	0.0638164	13	2682	0.135135	-0.128889	15	5821	483	0.00527641	0.0468739
Q49AR2	C5orf22	2737	0.116112	0.611575	26	0.0240563	0.529325	7	2111	0.406257	0.115356	8	4874	318	0.0349219	0.102775
Q8NEC7	GSTCD	311	0.014124	-1.22146	66	0.0241628	-0.247693	4	2708	0.00114936	-1.00124	4	3085	98	4.88555e-05	0.00496215
Q13042	CDC16	4885	0.331187	0.345764	749	0.0242601	-0.107681	8	2408	0.0859322	-0.162936	5	8042	1144	0.0240024	0.0856981
Q9H9B1	EHMT1	1003	0.0217252	-0.749661	357	0.0242661	0.145866	9	3140	0.00939939	-0.722699	8	4500	261	0.000435162	0.0137393
Q8IY57	YAF2	6413	0.472126	-0.145691	91	0.0246418	0.22364	2	797	0.0991111	0.208387	3	7301	877	0.0353416	0.10317
Q6YN16	HSDL2	2440	0.0900451	-0.628159	725	0.0248257	0.109946	10	4321	0.250521	-0.1788	9	7486	943	0.0204516	0.0813636
Q16775	HAGH	695	0.000607737	0.617023	622	0.0255254	0.117993	13	2994	0.0175051	-0.478673	14	4311	225	3.5414e-05	0.00464173
P51659	HSD17B4	503	0.0189432	-1.04309	1222	0.0265346	0.0813384	30	2167	0.371446	0.0886747	28	3892	171	0.00867169	0.0569704
Q5QP82	DCAF10	173	0.00465527	-1.00484	119	0.0267299	-0.210086	3	4188	0.0548085	-0.533538	4	4480	257	0.000570492	0.0161325
Q9NR12	PDLIM7	155	0.00404949	1.00384	173	0.0270507	0.18413	18	1576	0.279928	0.111947	15	1904	21	0.00200522	0.0306149
P22033	MMUT	6331	0.533419	0.177186	672	0.027443	0.113318	15	4697	0.630449	-0.0275574	12	11700	2424	0.153772	0.235517
Q9NXV2	KCTD5	1006	0.0115762	0.645917	758	0.0275884	0.107605	5	491	0.0502543	0.351793	4	2255	36	0.00117129	0.0224094
Q96B97	SH3KBP1	4973	0.205571	-0.248308	1705	0.0276224	0.062151	21	813	0.127664	0.258066	18	7491	946	0.0249098	0.0872013
O43760	SYNGR2	959	0.0192471	-0.745562	1509	0.0278371	0.0700928	4	5654	0.195195	-0.365485	4	8122	1176	0.00545596	0.0471919
Q92688	ANP32B	257	0.0140103	-1.49374	584	0.0278379	0.121773	10	4775	0.216413	-0.245427	5	5616	440	0.00458917	0.0434104
Q9HCU9	BRMS1	2425	0.0488845	-0.492721	50	0.0298001	0.292467	5	3110	0.556499	0.0808763	5	5585	433	0.0271159	0.0908144
Q92925	SMARCD2	2890	0.0340743	-0.351975	443	0.0305926	0.135815	8	3995	0.119583	-0.281211	8	7328	886	0.00628261	0.0498535
Q14790	CASP8	3077	0.0395852	0.336933	44	0.0307351	0.339896	4	5682	0.692805	-0.0663739	6	8803	1397	0.0279274	0.0923906
Q8IZ21	PHACTR4	7099	0.695883	-0.100035	566	0.0310854	0.12369	9	5531	0.338962	-0.208572	7	13196	2811	0.131956	0.217252
Q05209	PTPN12	6607	0.602327	0.156022	39	0.0321527	0.386299	12	3091	0.138325	-0.166264	11	9737	1759	0.0655238	0.143781
Q9GZY8	MFF	4184	0.10937	-0.283835	234	0.0327549	0.173511	8	5634	0.782349	-0.0375323	8	10052	1872	0.0676786	0.147269
Q6ZSZ5	ARHGEF18	450	0.00188812	0.724722	1275	0.0327971	0.0806155	14	765	0.0975319	0.226587	12	2490	48	0.000514719	0.015217
Q9BVL2	NUP58	517	0.00237264	-0.704806	1386	0.0329852	0.0769784	9	3400	0.562081	0.0506141	8	5303	387	0.00269865	0.0339003
Q9BWJ5	SF3B5	269	0.00273735	-0.863875	63	0.0338988	0.269088	6	6039	0.883807	-0.0295165	6	6371	623	0.00448356	0.0430104
Q6AI08	HEATR6	3747	0.204123	0.495025	457	0.0341424	-0.135407	8	5340	0.776497	-0.0224354	8	9544	1686	0.107362	0.190372
Q9UHY7	ENOPH1	365	0.0114569	-0.992008	100	0.034467	0.23222	7	6045	0.997694	7.13321e-05	7	6510	659	0.015588	0.073382
P48637	GSS	7111	0.643133	-0.0866806	2726	0.0346383	0.0254638	23	3395	0.069321	-0.298912	18	13232	2815	0.0438949	0.117005
Q9NX40	OCIAD1	4697	0.277961	-0.350506	787	0.0348941	0.107488	10	3275	0.117375	-0.208135	10	8759	1379	0.0350064	0.102883
Q9NP81	SARS2	3880	0.200681	-0.462562	1569	0.0351657	0.0688684	19	4097	0.292642	-0.129934	19	9546	1690	0.0543031	0.130185
Q5VV42	CDKAL1	7149	0.637755	-0.0807351	230	0.0351691	-0.175936	8	4847	0.78717	0.0151239	9	12226	2586	0.232775	0.310239
Q6UWP2	DHRS11	7758	0.907395	0.0380651	393	0.0352091	0.142628	2	5735	0.135308	-0.572248	2	13886	2936	0.0919109	0.172997
P41567	EIF1	742	0.00527904	0.659451	920	0.0352406	0.0982913	10	160	0.00709226	0.604354	8	1822	19	0.000140098	0.0089006
O95218	ZRANB2	1050	0.0184726	-0.707273	243	0.0371107	0.173557	10	253	0.0119122	0.392969	11	1546	10	0.000664255	0.0170713
O60664	PLIN3	1559	0.0205382	0.558854	1930	0.0378136	0.0544974	40	1226	0.000139794	-0.232546	32	4715	296	1.58086e-05	0.00395459
P55769	SNU13	5558	0.320055	-0.214502	326	0.0380537	0.154923	13	2138	0.441378	0.130985	13	8022	1136	0.106872	0.189854
Q8TEQ6	GEMIN5	525	0.014122	-0.91336	52	0.0381347	-0.328285	34	4470	0.78379	0.0413836	31	5047	342	0.0164445	0.0753206
Q06830	PRDX1	952	0.0190123	-0.744826	468	0.0393548	0.134673	33	750	0.0536708	0.142071	27	2170	30	0.00250413	0.0334009
Q9BTE3	MCMBP	350	0.00505493	-0.851164	38	0.0394134	0.52145	16	2943	0.119144	-0.170441	18	3331	123	0.00162229	0.0267801
Q9H008	LHPP	2540	0.0254873	0.384909	712	0.0394359	0.11321	5	2283	0.000233124	-0.656192	6	5535	426	3.11175e-05	0.00439974
Q9H9C1	VIPAS39	6565	0.605551	0.165239	94	0.0398026	0.240703	6	4749	0.615634	-0.0353342	7	11408	2344	0.208848	0.289133
O94763	URI1	5718	0.277082	0.164466	494	0.0399208	0.132042	10	1729	0.00391472	-0.304711	8	7941	1105	0.002664	0.0338346
Q13501	SQSTM1	529	0.0194195	1.03929	124	0.0399713	-0.215773	12	55	0.0013605	1.262	20	708	3	0.000115578	0.00817085
Q9NW82	WDR70	5080	0.296757	-0.284286	264	0.0402947	-0.166133	13	2345	0.00801531	-0.40845	11	7689	1017	0.00508551	0.0459866
Q8IYS1	PM20D2	6487	0.470097	-0.132174	42	0.0403348	0.500272	15	2436	0.00992029	-0.398423	13	8965	1460	0.00872302	0.0571921
Q9NY27	PPP4R2	283	0.00371187	0.870133	905	0.0407483	0.0998368	17	3153	0.165244	-0.148733	17	4341	231	0.00169316	0.0274044
Q9HCC0	MCCC2	463	0.0161491	-1.01574	959	0.0409249	0.09646	10	1694	0.000127561	-0.381572	9	3116	104	1.26417e-05	0.00373733
O94887	FARP2	2614	0.0713426	0.514702	60	0.0412199	0.299334	3	3400	0.0493403	-0.360536	3	6074	527	0.00709438	0.0513829
P62745	RHOB	1406	0.0107078	0.524288	834	0.0417246	0.105226	4	5370	0.795612	-0.0178723	3	7610	987	0.0143893	0.0701561
Q5T440	IBA57	1226	0.0146249	0.607909	2196	0.0426011	0.0460197	2	5364	0.878988	0.00800881	3	8786	1388	0.0201035	0.0808116
P00374	DHFR	7407	0.798099	0.07485	230	0.0429861	0.178775	10	4901	0.591866	-0.0534801	9	12538	2662	0.253606	0.329628
Q8NBN7	RDH13	1162	0.0483774	0.965947	138	0.0430547	0.209216	16	2923	0.0603264	-0.25115	10	4223	211	0.00632284	0.0499048
O43166	SIPA1L1	3481	0.0507355	0.294253	51	0.0432299	-0.398299	7	6039	0.995953	6.40828e-05	7	9571	1700	0.0565607	0.132467
Q5JTD0	TJAP1	1271	0.0561029	-0.978972	548	0.0437026	0.128088	11	5404	0.891206	0.00821359	11	7223	853	0.0565735	0.132467
P08047	SP1	3049	0.139484	-0.575358	461	0.0439292	0.137882	10	2509	0.00827629	-0.44597	10	6019	517	0.00303203	0.0354682
Q7L4I2	RSRC2	7869	0.900154	-0.0155718	110	0.044635	0.243481	9	135	0.00229573	0.393105	9	8114	1174	0.00493049	0.0454425
Q9UQR1	ZNF148	485	0.0110132	-0.873737	451	0.0449302	-0.138685	7	5791	0.613138	-0.0971347	7	6727	717	0.0127151	0.0674374
O14647	CHD2	1482	0.0456034	-0.751995	188	0.0450079	0.191037	14	800	0.0587269	0.127208	12	2470	46	0.00611558	0.0493495
P28482	MAPK1	3182	0.0367539	-0.305334	2604	0.0451093	0.0304072	12	2951	0.110525	-0.182584	6	8737	1366	0.00854376	0.0566213
Q8WU10	PYROXD1	988	0.013843	-0.672492	1714	0.0451224	-0.0641849	6	140	0.00577716	0.598938	5	2842	70	0.000332207	0.0124068
P22830	FECH	1657	0.0143483	-0.499343	2021	0.0457411	0.0521683	13	2063	0.0145049	-0.291222	15	5741	464	0.000755897	0.0184422
Q9H8G2	CAAP1	2158	0.0299857	0.479582	77	0.0457612	0.28157	6	5154	0.248277	-0.249318	4	7389	907	0.0139207	0.0691061
Q16881	TXNRD1	372	0.0177317	-1.2845	55	0.0460227	0.43037	35	278	0.00278649	0.210502	26	705	2	0.000223792	0.010108
Q96J01	THOC3	6826	0.593684	0.116054	117	0.0462898	-0.238562	3	1601	0.0114485	-0.2254	7	8544	1297	0.0130818	0.0679632
Q8IWR0	ZC3H7A	7366	0.745699	-0.066981	57	0.0465631	0.415345	7	4884	0.803657	0.0171739	3	12307	2603	0.306489	0.377681
Q8IVT2	MISP	7390	0.793981	0.0763473	81	0.0470367	0.269408	23	77	0.00186156	0.722094	21	7548	972	0.00392128	0.0401007
Q9HD15	SRA1	4890	0.142735	0.202016	88	0.0475489	0.26561	10	579	0.0458533	0.220547	10	5557	428	0.0129704	0.0679221
P63167	DYNLL1	1964	0.0918236	0.837716	140	0.0476266	0.212933	4	4650	0.211539	-0.23753	6	6754	726	0.0299597	0.0949865
Q14192	FHL2	20	0.00135838	-1.41173	84	0.048671	-0.26989	7	4279	0.0351602	-1.38918	5	4383	239	0.00022806	0.0101596
Q92890	UFD1	4906	0.153259	-0.209014	1077	0.0496897	0.0927048	9	1460	0.31688	0.169968	11	7443	928	0.0607831	0.138422
Q9H0C8	ILKAP	277	0.0024636	0.852078	1396	0.0505011	0.0789317	8	5223	0.539401	-0.091221	16	6896	760	0.00381029	0.0396052
Q8IVS2	MCAT	1316	0.0323133	-0.715502	1124	0.0505986	-0.0902076	8	3707	0.178644	-0.189872	7	6147	546	0.0123423	0.0666844
P55786	NPEPPS	396	0.0116695	-0.958517	224	0.0507303	0.185477	50	1304	0.00774816	-0.183092	46	1924	23	0.000407511	0.0132607
Q7Z4Q2	HEATR3	2442	0.0572388	0.514811	275	0.0511752	-0.16962	4	3987	0.100565	-0.315032	2	6704	709	0.0124247	0.0666844
Q96D53	COQ8B	661	0.0166581	0.858908	938	0.0512191	0.0998043	7	4948	0.318256	-0.181256	4	6547	665	0.0116559	0.0647946
Q9UKN8	GTF3C4	7942	0.912158	0.0074212	134	0.0515272	-0.223293	10	3457	0.0250883	-0.570911	12	11533	2383	0.0359371	0.103882
Q9UJX3	ANAPC7	2170	0.0612371	-0.602528	116	0.0517982	0.247889	4	4835	0.239298	-0.228562	3	7121	828	0.0257958	0.0884893
Q10713	PMPCA	2215	0.0720755	-0.633572	169	0.0518351	0.203541	26	985	0.0887401	0.0845051	28	3369	128	0.0136282	0.0690324
P62195	PSMC5	3373	0.155879	-0.51685	456	0.0520777	-0.140466	31	194	0.00571835	0.360701	29	4023	190	0.00282032	0.0340954
Q9HB07	MYG1	2006	0.0594065	0.641866	773	0.0520856	0.1124	20	5559	0.581667	-0.0964129	13	8338	1230	0.0491199	0.123673
Q13740	ALCAM	2931	0.104619	-0.525411	1423	0.0531702	0.0777421	13	3583	0.229091	-0.131945	10	7937	1104	0.0380757	0.107484
Q9HD33	MRPL47	784	0.0111055	-0.721488	250	0.0532389	0.179395	8	1864	0.0216467	-0.229461	5	2898	79	0.000969226	0.0202046
Q5T3F8	TMEM63B	2790	0.0872597	0.521098	1515	0.0533101	0.0736728	2	3770	0.0903258	-0.305554	2	8075	1156	0.0163865	0.0752669
Q9UHD8	SEPTIN9	1791	0.0181968	-0.497269	1532	0.0533343	0.0730912	46	4957	0.808148	0.0136631	46	8280	1214	0.0264448	0.0893956
Q8IXZ2	ZC3H3	6880	0.700285	0.137373	402	0.0540722	0.14945	3	593	0.082017	0.380793	2	7875	1083	0.0728186	0.152483
Q9NQG6	MIEF1	5667	0.378791	0.227806	1238	0.0543953	0.0853862	5	586	0.0150764	0.108665	5	7491	946	0.0129521	0.0679221
Q99959	PKP2	6820	0.675025	0.141107	637	0.0545778	0.122363	13	5428	0.388004	-0.173739	16	12885	2744	0.203985	0.284581
Q9NRH1	YAE1	3151	0.150646	-0.56702	126	0.0564613	0.234251	4	3520	0.595243	0.0539455	2	6797	740	0.102553	0.1859
O15084	ANKRD28	155	0.00461083	1.03654	1976	0.0565067	-0.0547463	7	4087	0.432769	-0.0540423	7	6218	572	0.00579639	0.0481259
P10515	DLAT	317	0.0113469	1.0535	62	0.0567171	-0.443061	17	5747	0.832875	-0.0286763	18	6126	537	0.0197744	0.0798837
Q01970	PLCB3	2114	0.0256764	-0.468919	1131	0.0570704	0.090612	30	4806	0.147346	-0.342722	32	8051	1151	0.00972971	0.0602686
Q8IXB1	DNAJC10	628	0.0100193	-0.776525	289	0.057687	-0.170189	6	3685	0.187698	-0.176959	5	4602	277	0.00561929	0.0473985
O94906	PRPF6	497	0.0123649	-0.89133	1024	0.0580646	0.0966598	42	5083	0.54837	-0.0773956	32	6604	685	0.0155798	0.073382
Q7Z7F0	KHDC4	7945	0.944687	-0.01536	267	0.0584862	0.17631	5	5706	0.901361	-0.00851955	5	13918	2939	0.423254	0.481098
Q02338	BDH1	1510	0.0393571	-0.691803	103	0.0586122	0.284001	4	4775	0.214475	-0.247387	3	6388	625	0.0185921	0.0779143
P28838	LAP3	2073	0.054049	-0.59836	214	0.0586465	0.19236	29	2313	0.10944	-0.122122	31	4600	275	0.0141184	0.0692519
O75794	CDC123	2065	0.079805	-0.725697	61	0.0588479	0.567556	6	224	0.0130089	0.520461	5	2350	41	0.00352991	0.0381371
Q8N9N8	EIF1AD	2095	0.0643192	-0.640532	317	0.0589766	0.165231	7	502	0.0580513	0.40721	2	2914	82	0.00988228	0.060522
P32969	RPL9	205	0.00431283	-0.951483	118	0.0593383	-0.256853	23	1209	0.264888	0.201014	13	1532	9	0.00384164	0.0397504
Q9P015	MRPL15	2052	0.0139139	0.420831	851	0.061339	-0.107972	12	4644	0.337086	-0.146563	9	7547	968	0.0121965	0.0664659
Q8N6R0	METTL13	2026	0.0102163	-0.403392	1911	0.0616098	0.0584559	6	5933	0.861074	-0.0318429	5	9870	1812	0.0199436	0.0802682
Q8NBF2	NHLRC2	3115	0.121643	-0.517889	64	0.0616371	-0.592122	9	5118	0.31331	-0.197865	12	8297	1220	0.0596147	0.137105
Q9H3S4	TPK1	1681	0.0783062	-0.914061	1353	0.0621761	0.0819994	3	3874	0.103154	-0.294635	3	6908	766	0.0188084	0.0786181
Q8N3C0	ASCC3	6812	0.602168	-0.122459	1126	0.0625727	0.092378	22	5729	0.794435	-0.0386297	19	13667	2892	0.319229	0.389543
Q8IXK2	GALNT12	4557	0.256647	0.36208	1918	0.0632487	0.0584423	6	4434	0.197137	-0.231629	7	10909	2184	0.0743841	0.153488
Q14BN4	SLMAP	3486	0.104483	0.409333	337	0.0642774	0.163925	14	2076	0.401643	0.117314	12	5899	494	0.0658484	0.144396
P49327	FASN	241	0.0102406	-1.13861	669	0.0644327	-0.121185	121	3112	0.0529736	-0.294808	131	4022	189	0.00223391	0.0315221
P26651	ZFP36	4127	0.108653	-0.293979	92	0.0645026	0.320028	3	63	0.00198388	1.38812	3	4282	220	0.00103885	0.0212475
Q8WTW3	COG1	1884	0.0103768	-0.429843	2192	0.0647315	0.0487319	12	1140	0.221604	0.183996	11	5216	371	0.00724067	0.0518771
P06400	RB1	4968	0.354238	0.344167	143	0.0648184	-0.230581	10	3275	0.360619	-0.0244674	9	8386	1245	0.14312	0.226299
Q68DQ2	CRYBG3	6277	0.561809	0.194905	213	0.0655184	0.197097	5	3178	0.288022	-0.0564917	3	9668	1728	0.168389	0.250504
Q9BYN0	SRXN1	7798	0.854795	0.017288	75	0.0659758	0.503829	7	44	0.00124221	2.06573	5	7917	1098	0.00394569	0.0401009
P17980	PSMC3	4695	0.182453	0.280469	1851	0.0661005	-0.0610265	33	444	0.0208461	0.205336	29	6990	796	0.0109708	0.0635184
Q96F45	ZNF503	2052	0.0570655	-0.618048	112	0.0664337	0.296453	3	5398	0.161383	-0.40661	3	7562	976	0.021886	0.0830492
Q9UL25	RAB21	927	0.00579353	-0.608601	982	0.0664752	0.100249	13	1452	0.23716	0.103968	10	3361	125	0.00489151	0.0453196
Q8TAE8	GADD45GIP1	5148	0.281182	0.25995	2648	0.0674673	0.0316505	6	5243	0.524498	-0.0980483	6	13039	2779	0.161559	0.243801
Q96CM8	ACSF2	2127	0.0977951	-0.792247	450	0.0676326	0.147312	7	3920	0.0404802	-0.576206	5	6497	653	0.0115276	0.0646083
Q8N488	RYBP	773	0.0254153	-0.943016	709	0.0677696	0.119465	3	6165	0.650723	-0.114014	2	7647	1000	0.0346	0.10229
Q96BR5	COA7	3019	0.0339965	-0.3277	225	0.0678902	-0.196024	11	3047	0.00478966	-1.0383	13	6291	597	0.000857146	0.0193367
P00749	PLAU	2118	0.0407276	-0.529339	532	0.0680688	-0.136561	6	614	0.046846	0.203237	7	3264	118	0.00649235	0.0501207
P02792	FTL	3625	0.151579	-0.452653	76	0.0682156	0.594009	6	109	0.00640951	1.96101	6	3810	162	0.0037717	0.0394392
O76080	ZFAND5	4421	0.315297	0.429195	95	0.0685979	0.353163	4	5971	0.395697	-0.203919	3	10487	2040	0.146295	0.229218
Q9BYT8	NLN	2664	0.0931313	-0.570183	259	0.0689928	0.185141	23	1399	0.0461809	-0.0863745	25	4322	227	0.0124958	0.0668362
Q9NUP9	LIN7C	8029	0.990067	0.0153273	900	0.0696186	0.106132	6	5686	0.818052	-0.0298723	8	14615	3038	0.451645	0.506815
O15091	PRORP	1119	0.0162843	-0.652084	658	0.0697073	0.124067	7	1747	0.00737736	-0.283043	8	3524	140	0.000678506	0.0171047
P47755	CAPZA2	2035	0.0431559	0.560208	1500	0.0704664	0.0775515	16	2751	0.0732001	-0.212405	14	6286	596	0.00996715	0.0608787
Q712K3	UBE2R2	4541	0.138399	-0.259588	832	0.0708424	0.112249	6	5113	0.434461	-0.127572	4	10486	2039	0.090972	0.171601
Q12933	TRAF2	3808	0.0759104	0.296113	81	0.0709203	-0.493234	5	2519	0.000105317	-1.06418	8	6408	628	6.73677e-05	0.00592107
Q6UWE0	LRSAM1	7285	0.738944	-0.079455	161	0.0714224	0.231116	10	3796	0.25401	-0.130872	12	11242	2280	0.195847	0.27679
P23193	TCEA1	4425	0.112576	-0.244884	1677	0.0720319	0.0695271	16	1941	0.0160981	-0.262637	21	8043	1146	0.00651916	0.0501207
P42285	MTREX	412	0.00926804	0.888725	510	0.0724574	0.139268	38	6013	0.974055	-0.00455194	40	6935	778	0.0230333	0.0844546
Q9GZV4	EIF5A2	3392	0.0809658	-0.384116	1617	0.0727306	-0.0724473	6	1586	0.293815	0.118742	9	6595	681	0.0477209	0.122822
P55735	SEC13	1058	0.0255419	-0.775227	1403	0.0733223	0.0819582	11	523	0.0551223	0.33398	9	2984	89	0.00539919	0.0471919
P14324	FDPS	4661	0.24748	0.338917	101	0.0736479	0.407782	14	1420	0.291716	0.155471	13	6182	560	0.106069	0.189587
Q9BSC4	NOL10	550	0.0287547	-1.64804	612	0.0741975	0.130337	21	1809	0.427512	0.174254	16	2971	86	0.0296417	0.094652
P84103	SRSF3	28	0.0011813	-1.27677	2190	0.0748575	-0.0502432	16	2473	0.547244	0.143318	14	4691	292	0.00291805	0.0348879
Q13111	CHAF1A	1089	0.0508219	1.10934	1353	0.0754037	0.0846103	13	3670	0.0507371	-0.414159	13	6112	532	0.0089551	0.0578966
Q99447	PCYT2	4672	0.216347	-0.312576	2260	0.076191	-0.0471101	9	2154	0.00549168	-0.388576	11	9086	1511	0.00485631	0.0452513
P23921	RRM1	1061	0.0282566	-0.801498	123	0.0761967	0.284511	28	3086	0.0194976	-0.483156	22	4270	219	0.00259705	0.0336923
Q9UJX2	CDC23	3819	0.191802	-0.465951	401	0.0765612	-0.157728	6	3691	0.671945	0.0677907	7	7911	1097	0.160678	0.243374
Q53EL6	PDCD4	2751	0.0585959	0.452096	1391	0.0776664	0.0833715	9	3318	0.0138917	-0.73478	6	7460	936	0.00362964	0.0385738
Q06546	GABPA	784	0.01157	0.729871	84	0.0781489	0.817982	6	5713	0.903628	-0.00855066	5	6581	675	0.0272766	0.0908848
P55036	PSMD4	815	0.013556	-0.741411	644	0.078421	-0.127574	17	4627	0.769855	0.0242607	20	6086	529	0.0273113	0.0909071
Q96CD2	PPCDC	1024	0.0361342	0.920136	1736	0.0785662	0.0681216	4	3829	0.21817	-0.162192	2	6589	678	0.0220924	0.0833463
P52758	RIDA	5865	0.209287	-0.102085	1454	0.0787222	0.0805682	7	2814	0.080388	-0.21102	7	10133	1906	0.0391818	0.109249
Q96HC4	PDLIM5	405	0.0206938	1.34875	364	0.0791578	0.165629	32	2575	0.017664	-0.358584	29	3344	124	0.00191135	0.0295294
P53634	CTSC	1185	0.0258256	-0.716327	903	0.0792296	0.107984	10	5707	0.959443	0.00763655	8	7795	1049	0.0523371	0.127611
Q9H582	ZNF644	5361	0.321559	0.246644	724	0.0792984	0.12143	4	3831	0.0290499	-0.704352	5	9916	1829	0.025322	0.0881661
Q8IVM0	CCDC50	1484	0.0304192	0.643058	387	0.07945	0.162272	13	3880	0.143163	-0.236957	11	5751	466	0.0140898	0.0692519
Q9Y4A5	TRRAP	1083	0.00492367	0.559314	157	0.079632	-0.247005	21	4943	0.583688	-0.0588761	22	6183	561	0.0101874	0.0613508
Q96F86	EDC3	2335	0.0638979	-0.567078	1621	0.0797933	0.0732836	12	972	0.170609	0.201373	15	4928	322	0.0286	0.0931937
Q96GD4	AURKB	3131	0.114472	0.502907	302	0.0806944	0.180398	5	2748	0.00342248	-0.700384	6	6181	559	0.0020564	0.0306345
Q9NZN5	ARHGEF12	543	0.0216311	1.07977	1364	0.0813971	0.0850617	18	5617	0.836187	-0.0206572	14	7524	958	0.0423757	0.114223
Q9BZF9	UACA	7433	0.773743	0.0630701	406	0.0814273	0.159825	18	5306	0.254277	-0.25801	17	13145	2807	0.219134	0.297671
Q15032	R3HDM1	1564	0.0575677	-0.809245	2028	0.0817325	0.0566257	7	5073	0.658333	-0.0408108	5	8665	1337	0.0726836	0.152298
Q9H6Z4	RANBP3	1312	0.025095	-0.657463	1299	0.0818791	0.0876692	16	4936	0.223309	-0.254046	14	7547	968	0.0175418	0.0770138
Q9H3P2	NELFA	4589	0.131709	0.24338	222	0.0818956	0.211491	14	4058	0.358846	-0.0872705	12	8869	1425	0.0850755	0.166066
P48506	GCLC	1597	0.0771796	-0.967309	164	0.0819187	0.245864	20	12	0.000172546	1.06805	18	1773	15	0.000118871	0.00822486
P24666	ACP1	1102	0.0210263	0.707887	1138	0.0826781	-0.095073	15	4352	0.429031	-0.0748398	11	6592	680	0.025454	0.0881928
Q8N3E9	PLCD3	1740	0.0485993	-0.670362	755	0.0827989	0.11994	6	4798	0.164536	-0.31434	7	7293	873	0.0232473	0.084564
Q13643	FHL3	881	0.0226621	-0.826711	784	0.0831431	0.118707	7	1149	0.236976	0.200746	2	2814	66	0.017176	0.0767257
Q9NX74	DUS2	172	0.00399163	-0.97929	146	0.0832683	-0.264546	4	2419	0.00130684	-0.619092	6	2737	61	5.34056e-05	0.00496215
P83731	RPL24	1717	0.0146361	-0.491285	359	0.0836557	-0.171284	16	1371	0.34202	0.222734	18	3447	132	0.0163438	0.0752619
P46060	RANGAP1	1989	0.0270416	-0.499857	486	0.0845124	0.148308	27	171	0.0024798	0.331153	24	2646	56	0.000487685	0.0146847
P78417	GSTO1	3432	0.106036	-0.423325	1304	0.0847298	0.0877778	16	2713	0.0714031	-0.210144	16	7449	931	0.0226938	0.0839592
Q9UKJ3	GPATCH8	4931	0.173023	0.224918	1179	0.0866944	0.0935316	9	5617	0.66737	-0.0701845	10	11727	2430	0.162203	0.244431
Q13432	UNC119	6239	0.382283	0.13544	1872	0.086917	-0.0632012	7	5572	0.777698	-0.0349673	6	13683	2896	0.292987	0.364008
P49459	UBE2A	6403	0.453564	-0.14036	135	0.0869728	0.3008	3	2287	0.474285	0.128285	2	8825	1410	0.241237	0.317484
P40855	PEX19	6936	0.613131	-0.105653	1254	0.0876163	0.0899604	5	6102	0.320674	-0.259046	2	14292	2996	0.229259	0.306937
O96008	TOMM40	225	0.0117548	-1.31252	1262	0.0882469	0.0895307	21	5012	0.258545	-0.227561	11	6499	654	0.0115429	0.0646083
Q9Y4G6	TLN2	2004	0.0344587	-0.526815	591	0.0884958	-0.136625	21	1921	0.403098	0.137905	19	4516	264	0.037068	0.105205
Q96PU4	UHRF2	4810	0.32648	0.36087	216	0.0885186	0.220698	6	5385	0.125375	-0.521316	6	10411	2013	0.0812146	0.161634
P08559	PDHA1	2146	0.0422328	0.529554	2047	0.0885186	-0.0568685	19	5013	0.362162	-0.15919	19	9206	1555	0.0398268	0.110321
Q86X29	LSR	3275	0.0936425	-0.430987	877	0.0895526	0.112429	18	4588	0.565951	-0.0408333	15	8740	1367	0.0980724	0.181005
O43663	PRC1	75	0.00449756	-1.42583	288	0.0896479	0.188927	7	2677	0.00160627	-0.80901	6	3040	94	7.56318e-05	0.00630653
Q5VZK9	CARMIL1	1251	0.0631929	1.11404	1712	0.0903672	0.0705378	24	1500	0.00026847	-0.308929	24	4463	256	0.00015946	0.0089006
Q15853	USF2	4130	0.167081	-0.371387	747	0.0903964	0.122234	5	4153	0.280887	-0.142835	6	9030	1489	0.0907141	0.171413
Q8NEY1	NAV1	771	0.0354158	1.18467	289	0.0905671	0.190225	4	5573	0.296492	-0.242007	2	6633	689	0.0305888	0.0960582
P49840	GSK3A	2631	0.129326	0.683446	636	0.0907099	0.131723	9	619	0.0412197	0.176227	9	3886	170	0.0182667	0.0775672
Q8IY37	DHX37	1532	0.0254507	-0.596672	576	0.0909837	0.138749	13	6029	0.817657	-0.0454884	13	8137	1179	0.0509733	0.125866
O95197	RTN3	3340	0.160658	-0.529631	1407	0.0912097	0.0847489	10	3969	0.750604	0.0705474	4	8716	1355	0.172463	0.254353
Q9H0D6	XRN2	1490	0.0239154	-0.598482	2214	0.0926044	0.0513848	35	1082	0.0104963	-0.104924	37	4786	306	0.00159437	0.0266687
Q6ZNB6	NFXL1	911	0.0365979	-1.01267	821	0.0943329	-0.117768	14	4484	0.0441804	-1.08149	13	6216	570	0.00738296	0.0525369
Q8WZA9	IRGQ	6574	0.537208	-0.143171	242	0.0949525	0.214282	4	4178	0.167231	-0.23916	4	10994	2212	0.145976	0.228999
Q9UBP6	METTL1	6428	0.512089	-0.157688	1668	0.0951435	0.0733438	4	2273	0.140542	-0.0865319	4	10369	1997	0.126017	0.210224
P30519	HMOX2	2815	0.0333261	0.36423	338	0.0954492	0.180732	18	563	0.0640392	0.317683	22	3716	154	0.00929182	0.0590098
P29144	TPP2	643	0.0197825	-0.931811	2289	0.0961325	-0.048706	34	2359	0.115546	-0.117966	30	5291	384	0.00986565	0.060522
Q9P246	STIM2	2476	0.0765006	0.573222	694	0.0963575	0.127523	6	5355	0.564397	-0.0907663	6	8525	1291	0.0894864	0.17048
Q9BY42	RTF2	2188	0.0440569	0.524231	133	0.0965376	-0.405291	8	4665	0.358761	-0.135583	12	6986	794	0.0435086	0.116357
Q5THJ4	VPS13D	7750	0.841484	-0.0231725	696	0.0966087	0.127453	4	2328	0.0740708	-0.169667	5	10774	2147	0.115498	0.199349
Q92576	PHF3	1478	0.065098	0.926329	1904	0.0980264	0.0637708	19	2128	0.0496951	-0.189949	17	5510	420	0.0131629	0.0679655
Q6Y7W6	GIGYF2	2375	0.0741051	0.595435	598	0.0980789	0.138279	26	5874	0.888557	-0.0199556	27	8847	1416	0.121125	0.205263
P30041	PRDX6	4084	0.166079	-0.378802	866	0.0982346	-0.114892	30	3961	0.282892	-0.12459	20	8911	1441	0.0961911	0.178864
Q9HAU0	PLEKHA5	7322	0.737172	-0.0730267	604	0.0985164	0.138203	7	3014	0.177388	-0.122212	6	10940	2192	0.190936	0.272426
Q9H2U1	DHX36	5888	0.248385	0.121682	1094	0.0985468	0.100761	9	5291	0.712596	-0.0387748	7	12273	2595	0.231034	0.308378
Q13148	TARDBP	6708	0.531259	-0.116167	286	0.0986873	0.195681	13	3262	0.625532	0.0904231	8	10256	1954	0.336385	0.405758
P29590	PML	6674	0.59016	-0.140835	145	0.099429	0.333183	13	2907	0.0523002	-0.271066	13	9726	1755	0.0722051	0.151866
Q9BUK6	MSTO1	3949	0.113885	0.33888	204	0.1002	-0.240529	4	4064	0.0579879	-0.478419	2	8217	1200	0.0232373	0.084564
Q9UI26	IPO11	4311	0.241724	0.39953	2262	0.100936	0.0500262	9	5937	0.957364	-0.00652516	10	12510	2657	0.275945	0.349172
Q9BQS8	FYCO1	3051	0.0730119	-0.430595	315	0.10124	0.188349	11	4740	0.383125	-0.127736	14	8106	1171	0.0681833	0.147798
Q9Y4W2	LAS1L	670	6.17276e-05	-0.617999	502	0.101814	0.151776	9	3803	0.194564	-0.178266	8	4975	330	0.000131193	0.00870691
O15321	TM9SF1	799	0.00581	-0.650681	394	0.101843	0.171329	4	3958	0.120596	-0.27399	5	5151	360	0.00400517	0.0403744
Q9NSK0	KLC4	491	0.00600957	-0.77217	2468	0.102021	0.0434003	10	2217	0.415201	0.108367	11	5176	364	0.0110789	0.0636548
O15269	SPTLC1	1200	0.0209931	-0.665296	131	0.102525	0.55366	13	6024	0.988316	-0.00155593	12	7355	899	0.0554816	0.13141
O60504	SORBS3	2897	0.0503388	-0.402052	837	0.103365	0.118857	8	4222	0.36998	-0.0919991	8	7956	1109	0.0515955	0.126728
Q9ULT8	HECTD1	1542	0.0593938	0.831514	1199	0.104522	0.0951884	49	507	0.0296675	0.211482	49	3248	115	0.0085782	0.0566489
P55145	MANF	2087	0.0476182	-0.569717	322	0.104578	0.189044	14	849	0.112363	0.195179	11	3258	117	0.0204382	0.0813636
Q6DN90	IQSEC1	2907	0.135102	0.608913	1387	0.104599	0.0877528	4	5811	0.836216	-0.0308813	4	10105	1891	0.180648	0.262848
P00505	GOT2	3272	0.126584	0.496274	2577	0.104711	0.0394934	21	2021	0.0475077	-0.178949	17	7870	1079	0.0223738	0.0835086
O15514	POLR2D	3521	0.0423041	-0.266078	168	0.104831	0.301497	6	6208	0.273448	-0.351593	2	9897	1821	0.0366958	0.104864
Q14527	HLTF	1451	0.059421	-0.884748	2533	0.105118	0.0414654	21	4639	0.0824166	-0.519085	19	8623	1326	0.0191695	0.0791236
O75348	ATP6V1G1	15	0.000675847	-1.36587	684	0.105178	0.131248	5	1485	0.229597	0.0913381	3	2184	31	0.00118777	0.0225886
Q03111	MLLT1	4465	0.220601	-0.351348	1237	0.10533	0.0938026	4	3810	0.0456379	-0.483221	5	9512	1677	0.033196	0.0997191
Q13017	ARHGAP5	503	0.0184802	1.03538	272	0.105504	0.20679	6	1390	0.271957	0.148124	5	2165	29	0.0196108	0.0798581
Q96F24	NRBF2	5553	0.39403	-0.255098	908	0.105722	0.113815	4	1979	0.146002	-0.0514026	5	8440	1260	0.116287	0.200194
Q9HBU6	ETNK1	290	0.00876054	-1.01311	218	0.106245	0.247798	3	4332	0.729987	0.0327601	4	4840	314	0.0237108	0.0856707
O43353	RIPK2	3498	0.0881669	-0.377313	466	0.106856	0.160502	8	4344	0.493113	-0.0492973	4	8308	1224	0.0966306	0.179158
B1AK53	ESPN	1827	0.00235538	-0.388802	172	0.10864	0.308896	3	4108	0.0317619	-0.972304	4	6107	530	0.000661598	0.0170713
Q8WYQ5	DGCR8	2081	0.0544353	-0.598043	229	0.109252	0.240371	3	4292	0.744067	0.04057	2	6602	684	0.0934187	0.174926
Q9H900	ZWILCH	270	0.0102615	1.09538	2003	0.10949	-0.0609254	2	1661	0.00680383	-0.266592	4	3934	176	0.000628241	0.0170713
Q9P289	STK26	3516	0.0869577	-0.373611	617	0.109686	0.139051	5	4497	0.779591	0.0380348	4	8630	1329	0.133201	0.218177
Q13158	FADD	1183	0.00651378	-0.545404	178	0.110267	0.301733	6	1631	0.303624	0.118155	4	2992	90	0.00980671	0.0604004
P62829	RPL23	2412	0.0191146	-0.382086	915	0.11061	-0.114092	19	1574	0.326168	0.147992	13	4901	319	0.0239805	0.0856981
Q15398	DLGAP5	850	0.0260664	0.894768	559	0.110803	0.147635	11	2726	0.0144028	-0.430802	11	4135	200	0.00257769	0.0336652
Q9UHD1	CHORDC1	314	0.00230109	-0.818634	1555	0.111644	0.0808243	25	159	0.00659884	0.53759	28	2028	25	0.00017388	0.0089006
P06132	UROD	3467	0.167157	0.510647	2607	0.111855	0.0391135	15	2135	0.0145145	-0.303383	11	8209	1196	0.0116506	0.0647946
Q9H1K1	ISCU	1826	0.0463613	-0.636132	298	0.111893	0.202853	5	3863	0.662419	0.0499143	4	5987	509	0.0782337	0.158712
O75717	WDHD1	1425	0.0534821	0.849806	668	0.111947	-0.13363	24	4859	0.221897	-0.247609	24	6952	784	0.0392718	0.109249
O75347	TBCA	847	0.00626994	-0.63877	262	0.112259	0.219891	15	5008	0.571526	-0.066753	5	6117	534	0.0158423	0.0740219
O43896	KIF1C	4604	0.158344	-0.2716	1735	0.112424	0.0729884	16	2280	0.433475	0.110265	14	8619	1323	0.136548	0.221033
Q709C8	VPS13C	4561	0.249268	0.355877	1788	0.112506	-0.070314	18	2074	0.000322254	-0.515821	15	8423	1259	0.000723516	0.0179609
Q14166	TTLL12	719	0.0125751	0.767306	650	0.112596	0.136334	18	5535	0.581945	-0.0944842	17	6904	763	0.0274517	0.0912292
Q5JVF3	PCID2	3643	0.173703	-0.480205	433	0.113222	0.168977	7	3379	0.671842	0.0950349	8	7455	933	0.194049	0.275205
P55265	ADAR	574	0.0292141	-1.39383	370	0.113876	0.183055	55	5794	0.474986	-0.154588	46	6738	721	0.0446445	0.11794
Q13685	AAMP	3139	0.122149	0.515646	2545	0.114048	0.0418886	13	3239	0.653691	0.105019	6	8923	1448	0.152424	0.234645
Q6IA86	ELP2	589	0.0161628	-0.908332	333	0.114074	-0.192425	12	1745	0.0194321	-0.218038	14	2667	57	0.00227984	0.0316839
Q9NWV4	CZIB	1057	0.0214917	-0.730951	2370	0.114366	-0.0484304	7	3004	0.0173191	-0.483699	7	6431	639	0.00262694	0.0337661
P05091	ALDH2	7893	0.897653	-0.0105831	299	0.114623	0.204046	11	692	0.0545111	0.172179	12	8884	1430	0.110029	0.193329
P04181	OAT	350	0.013224	-1.07789	1717	0.114773	-0.0743358	24	1760	0.00156769	-0.348224	22	3827	164	0.000232662	0.0102245
Q16222	UAP1	1907	0.0571091	0.65997	1024	0.115307	0.108302	24	1438	0.216397	0.0897222	22	4369	236	0.0413651	0.112757
Q8N567	ZCCHC9	3845	0.146676	-0.407036	2980	0.115458	-0.02585	6	905	0.147099	0.210103	5	7730	1032	0.0621911	0.140059
Q7Z6K5	ARPIN	6881	0.534033	0.0898344	840	0.115835	0.121363	5	3368	0.0189354	-0.635039	5	11089	2243	0.0357587	0.103722
P32119	PRDX2	254	0.0115321	-1.1909	579	0.116339	0.147619	12	1562	0.000132294	-0.337862	10	2395	44	2.43795e-05	0.00432722
Q99704	DOK1	721	0.00692597	-0.693031	1052	0.116369	0.106987	4	5380	0.740582	-0.035686	4	7153	834	0.021476	0.0825532
Q9UGM6	WARS2	6015	0.509185	0.225518	709	0.116836	-0.131578	2	5951	0.919212	-0.0179113	2	12675	2693	0.444538	0.500221
Q96EY4	TMA16	3703	0.0589661	-0.276577	2921	0.117074	-0.0280537	11	5557	0.544347	-0.111216	10	12181	2574	0.0833262	0.164527
Q8TD55	PLEKHO2	2577	0.129917	-0.70508	1612	0.117097	0.0792255	4	848	0.0667879	0.117976	4	5037	339	0.032148	0.0983494
P54819	AK2	2484	0.0248348	-0.392314	1577	0.117296	0.0809011	27	2286	0.00284179	-0.489875	19	6347	618	0.000671931	0.0170713
Q99567	NUP88	3504	0.164134	-0.499313	185	0.11817	0.358147	13	1303	0.226688	0.130955	15	4992	335	0.0930029	0.174622
P50991	CCT4	615	0.0171075	0.909543	551	0.119099	-0.151847	59	5033	0.816469	0.0112485	58	6199	567	0.046365	0.120503
Q14669	TRIP12	199	0.00448049	-0.960326	274	0.120131	0.220908	28	1667	0.350975	0.144029	29	2140	27	0.00875282	0.0572119
P61758	VBP1	1685	0.0604966	0.767764	1046	0.120327	0.108254	25	3494	0.193621	-0.154778	17	6225	575	0.0410305	0.112104
Q15527	SURF2	2776	0.085635	-0.520862	1361	0.120481	-0.0918074	4	5631	0.192901	-0.369768	2	9768	1769	0.0528617	0.128097
P16615	ATP2A2	256	0.00986116	1.0923	908	0.120634	-0.11715	47	530	0.0263717	0.178496	43	1694	12	0.00204336	0.0306221
P22307	SCP2	7654	0.802047	0.0310757	1428	0.120742	0.0881065	17	1306	0.00647703	-0.191196	15	10388	2003	0.0223068	0.0834771
Q8NFF5	FLAD1	3024	0.0820317	-0.458756	370	0.121431	-0.186492	5	4232	0.419044	-0.0693604	6	7626	992	0.0896934	0.170575
P31943	HNRNPH1	5939	0.447958	-0.211177	575	0.121796	0.150313	43	1852	0.397175	0.143581	42	8366	1241	0.263792	0.338804
P62280	RPS11	1316	0.067255	1.1051	929	0.122358	-0.115872	22	3230	0.627025	0.0941505	13	5475	411	0.103903	0.186845
P49427	CDC34	1487	0.0309623	0.64537	176	0.123224	0.459743	4	122	0.00245378	0.441839	4	1785	17	0.000745337	0.0183624
O95361	TRIM16	87	0.00162141	-1.07672	1000	0.123279	0.11159	13	3	3.96566e-06	1.37428	13	1090	6	1.91452e-07	0.000622601
Q9Y4B6	DCAF1	766	0.026416	-0.959771	1171	0.123646	-0.100799	18	2452	0.000167065	-0.849946	14	4389	240	6.51575e-05	0.00588589
Q96DB5	RMDN1	5484	0.250599	-0.186772	441	0.123724	0.17398	15	2532	0.102522	-0.150625	12	8457	1265	0.0740317	0.153351
Q9GZT3	SLIRP	4434	0.187047	-0.329245	279	0.12436	0.221665	14	6013	0.921099	-0.0196074	13	10726	2126	0.261998	0.337299
Q92870	APBB2	3624	0.0900927	0.35451	545	0.12437	0.154947	6	131	0.00121481	0.348932	6	4300	223	0.00102055	0.0210052
Q8TE68	EPS8L1	5125	0.243563	-0.240941	226	0.124411	0.280982	7	6094	0.97642	-0.00808697	6	11445	2367	0.317089	0.388097
O43422	THAP12	4902	0.31146	0.330838	1235	0.124717	-0.0978235	7	4247	0.356648	-0.103632	7	10384	2002	0.199979	0.281285
Q8WYA6	CTNNBL1	2802	0.0375645	-0.381012	1083	0.124987	0.106967	16	3063	0.601283	0.103577	12	6948	781	0.0680303	0.147694
Q8IYQ7	THNSL1	2431	0.065711	0.547051	1371	0.12537	0.092358	8	1377	0.00397553	-0.216364	7	5179	366	0.00211722	0.0311378
P17480	UBTF	6123	0.455003	0.185272	771	0.125559	0.129835	27	5867	0.645553	-0.0912	23	12761	2714	0.359411	0.424865
Q9P2I0	CPSF2	5060	0.0918436	-0.108967	365	0.125718	0.191864	18	5455	0.728723	-0.0442067	11	10880	2173	0.144654	0.227914
Q9H4A6	GOLPH3	5796	0.368672	-0.199488	2342	0.125791	0.0508516	9	1054	0.00925621	-0.100272	8	9192	1549	0.0166603	0.075595
O60701	UGDH	28	0.00229485	1.47034	2168	0.126491	0.0581148	23	20	6.19231e-05	0.604938	22	2216	33	3.19711e-06	0.00221581
P49916	LIG3	649	0.0198244	-0.928428	671	0.126629	0.138133	13	5951	0.881135	-0.0266605	9	7271	861	0.0570764	0.133151
O95163	ELP1	5471	0.203544	-0.159899	626	0.12686	-0.145243	23	1151	0.00523719	-0.156387	23	7248	855	0.00670609	0.0501207
Q99614	TTC1	1453	0.0484396	-0.793095	1340	0.127538	0.0935289	16	502	0.0513817	0.351084	12	3295	119	0.013173	0.0679655
Q9ULR0	ISY1	1248	0.0231079	-0.664754	607	0.127797	0.148385	11	1926	0.0835629	-0.112899	9	3781	158	0.0108112	0.0630208
Q7Z6E9	RBBP6	1685	0.0437465	-0.6606	1573	0.129045	0.0827837	24	1194	0.243474	0.181331	24	4452	253	0.0402745	0.111178
P46734	MAP2K3	2286	0.0634704	-0.578839	184	0.129089	0.695303	14	427	0.0477483	0.506575	16	2897	78	0.0155032	0.0733016
P41227	NAA10	14	0.000414349	-1.34958	2158	0.129636	0.0587293	21	4214	0.407581	-0.07371	15	6386	624	0.00151694	0.026135
Q99755	PIP5K1A	823	0.00458812	0.625311	1594	0.129748	0.0819953	7	156	0.00858856	0.882556	6	2573	49	0.000446887	0.0139738
Q5T653	MRPL2	3824	0.153069	-0.418838	1022	0.131167	-0.112272	9	4416	0.456071	-0.069231	6	9262	1574	0.152979	0.234902
P14735	IDE	1950	0.0253723	-0.500406	207	0.13122	0.358511	39	686	0.0307361	0.11185	36	2843	71	0.00536117	0.0471204
P50914	RPL14	7880	0.909609	-0.016077	217	0.13145	-0.342643	16	1081	0.248918	0.247702	9	9178	1543	0.318173	0.388692
Q9UFC0	LRWD1	7495	0.785461	-0.0512376	924	0.131499	0.118116	11	4623	0.182073	-0.271734	8	13042	2780	0.241998	0.318228
Q00341	HDLBP	7510	0.790912	-0.0509569	1615	0.131608	0.0814728	59	2906	0.563109	0.103153	43	12031	2523	0.460732	0.515234
Q92900	UPF1	248	0.00554125	-0.945982	2645	0.131826	0.0409759	35	3279	0.337914	-0.0355431	42	6172	556	0.0108135	0.0630208
P62072	TIMM10	5537	0.392721	-0.256781	246	0.132036	0.275583	6	3480	0.0193965	-0.691537	4	9263	1575	0.0319039	0.0980637
Q96RU3	FNBP1	2079	0.028647	-0.488647	579	0.132207	0.154037	11	2306	0.470344	0.124675	13	4964	327	0.0487507	0.123666
Q9NZD2	GLTP	2223	0.0659851	0.605758	352	0.13227	0.203333	5	402	0.0246357	0.275353	4	2977	87	0.00969771	0.060185
P31327	CPS1	2522	0.0727459	-0.548314	594	0.132298	-0.152144	14	4754	0.351814	-0.147789	15	7870	1079	0.0774206	0.157554
Q9H0C5	BTBD1	2550	0.10679	-0.643603	330	0.13253	-0.211236	5	4595	0.0949641	-0.445164	5	7475	939	0.0396109	0.10991
Q96T88	UHRF1	1263	0.0618489	-1.08156	513	0.132583	0.163917	18	4468	0.0510786	-0.7282	19	6244	583	0.0163463	0.0752619
Q8TCF1	ZFAND1	4106	0.114674	-0.307757	506	0.132905	-0.165202	4	3678	0.0224023	-0.779361	9	8290	1218	0.0139445	0.0691061
Q9NX63	CHCHD3	673	0.0163527	-0.85135	792	0.133058	0.130173	15	1369	0.0208526	-0.143194	18	2834	68	0.00276802	0.0340954
Q969T7	NT5C3B	3864	0.179863	-0.442734	1200	0.133101	-0.10098	5	1066	6.73103e-05	-0.186541	5	6130	539	0.000166451	0.0089006
P61247	RPS3A	1729	0.0359352	-0.605364	944	0.133454	-0.117488	40	1961	0.42224	0.143531	34	4634	284	0.053531	0.129046
P12270	TPR	509	0.0259015	1.43448	498	0.133775	0.166982	105	634	0.0607407	0.230157	92	1641	11	0.009535	0.059516
O60341	KDM1A	2493	0.0389428	-0.438976	868	0.133994	0.123379	13	4484	0.40684	-0.094255	9	7845	1069	0.0554014	0.13141
Q8N9Z2	CCDC71L	5331	0.208795	-0.183366	267	0.134233	0.250027	2	5477	0.476155	-0.132547	2	11075	2234	0.195283	0.276233
P02794	FTH1	1919	0.0505619	0.628	197	0.134336	0.673264	9	292	0.0264426	1.26109	2	2408	45	0.00840875	0.056511
Q9Y2U8	LEMD3	5603	0.332432	-0.214283	752	0.13486	0.133463	17	1840	0.331891	0.104845	14	8195	1194	0.20921	0.289494
Q13509	TUBB3	1695	0.0222063	-0.533144	2098	0.135505	0.0615293	16	4053	0.237448	-0.166703	16	7846	1070	0.0246367	0.0872013
Q96JP5	ZFP91	716	0.0132812	0.783573	676	0.135628	0.140788	5	5799	0.969905	0.00480763	4	7191	844	0.0480621	0.122966
Q8N1G2	CMTR1	4954	0.293103	0.308653	857	0.135654	0.124304	8	5324	0.909223	0.0172152	8	11135	2258	0.355417	0.420607
Q96BH1	RNF25	4664	0.26339	0.347321	1075	0.135879	0.110819	7	432	0.0417383	0.372801	8	6171	555	0.0428316	0.115019
Q13586	STIM1	486	0.00662237	-0.793709	511	0.136064	0.165399	6	2871	0.108041	-0.177603	7	3868	168	0.00514991	0.0462818
Q8TAQ2	SMARCC2	2183	0.0606834	0.594119	1153	0.136461	0.105153	24	3941	0.737965	0.0693497	24	7277	863	0.116664	0.200736
Q13823	GNL2	5354	0.271347	-0.215558	1447	0.136511	0.0902842	22	338	0.0280625	0.477608	17	7139	831	0.0327031	0.099115
Q96P47	AGAP3	7512	0.854711	0.0676741	652	0.136518	0.144731	5	4867	0.321085	-0.173614	3	13031	2777	0.362581	0.427525
Q99543	DNAJC2	3667	0.0981992	0.364607	1648	0.136742	0.0810003	19	351	0.0262769	0.377226	17	5666	446	0.0143067	0.0698578
O95571	ETHE1	2281	0.0288367	-0.446887	1840	0.136825	0.0722146	9	3530	0.0414159	-0.442432	9	7651	1003	0.00779983	0.0538442
Q7Z3D6	DGLUCY	1183	0.0405221	0.859579	431	0.136865	-0.184364	11	2590	0.0030482	-0.609776	11	4204	210	0.00122319	0.0230113
Q9H7E2	TDRD3	5359	0.338922	-0.255229	639	0.13737	0.147563	9	5267	0.420263	-0.14639	10	11265	2292	0.247944	0.32424
Q2TB10	ZNF800	2362	0.0444867	-0.492953	237	0.137708	-0.341682	4	251	0.0080492	0.31284	5	2850	74	0.00296331	0.0351703
Q9H4Z3	PCIF1	3637	0.112743	-0.393519	1602	0.13787	0.0835382	5	4159	0.157204	-0.249683	4	9398	1625	0.0613339	0.139271
Q6PID6	TTC33	161	0.0020166	-0.934321	991	0.138239	0.116113	2	4379	0.279522	-0.163995	2	5531	425	0.00430164	0.0419193
Q9BZF1	OSBPL8	6161	0.292066	-0.102091	655	0.138373	0.145851	19	6065	0.638283	-0.103635	11	12881	2741	0.292686	0.363844
P31323	PRKAR2B	2538	0.0687821	0.527908	2212	0.138881	0.0581922	6	5064	0.311515	-0.194999	7	9814	1793	0.0706371	0.150335
Q15428	SF3A2	3242	0.0918281	-0.431751	1480	0.140582	0.0891299	13	5227	0.874294	0.0132063	12	9949	1835	0.17537	0.257473
O43678	NDUFA2	4703	0.28054	-0.351756	256	0.14129	0.289869	6	3444	0.0600219	-0.33043	6	8403	1251	0.0601633	0.13774
P07858	CTSB	4748	0.16092	-0.251383	1334	0.142044	0.0966758	7	2788	0.139613	-0.135632	9	8870	1427	0.0742387	0.153379
P60983	GMFB	2404	0.0470217	-0.491398	1480	0.142445	0.089622	12	5581	0.275452	-0.262141	9	9465	1654	0.0500184	0.124493
Q9NZ63	C9orf78	3284	0.17031	-0.563728	598	0.142445	0.155571	12	2423	0.355057	0.0509729	12	6305	603	0.146919	0.229262
Q9NVR0	KLHL11	78	0.00424365	-1.32747	227	0.142702	-0.445521	3	2856	0.077546	-0.216105	4	3161	107	0.00284714	0.0341657
Q8NBS9	TXNDC5	236	0.00537557	0.95291	2497	0.142975	0.0475121	31	3697	0.327347	-0.07567	17	6430	637	0.010977	0.0635184
A6NHL2	TUBAL3	63	0.00437789	-1.45578	1373	0.143313	-0.0953296	11	3338	0.656441	0.0945378	5	4774	304	0.0161343	0.074742
Q6ZUT9	DENND5B	5669	0.196615	0.124194	965	0.143367	0.118615	5	3261	0.00844455	-1.16337	4	9895	1819	0.0105085	0.0618803
Q9NWU1	OXSM	7371	0.748452	-0.0672402	2088	0.143614	0.0629472	8	4547	0.178756	-0.267721	4	14006	2951	0.245205	0.321405
O94830	DDHD2	2030	0.0650732	0.659914	462	0.143979	-0.182125	8	3417	0.0172109	-0.714602	7	5909	496	0.0077177	0.053743
Q9BQ52	ELAC2	765	0.0336394	1.13439	907	0.144212	0.122875	29	5233	0.105028	-0.583112	18	6905	764	0.019018	0.0788857
Q99757	TXN2	5150	0.277411	-0.256953	261	0.144604	0.296514	4	6206	0.533389	-0.173386	4	11617	2409	0.261782	0.337154
P62753	RPS6	5095	0.169902	-0.19297	459	0.144623	-0.183444	33	2334	0.527248	0.149863	24	7888	1087	0.191626	0.272883
Q96PE3	INPP4A	250	0.00192989	-0.853752	3245	0.144889	0.0207077	4	3303	0.185594	-0.143652	4	6798	741	0.00308976	0.0357576
Q9UBE0	SAE1	723	0.0225193	-0.920554	611	0.14549	0.154926	29	3190	0.259427	-0.0756233	22	4524	266	0.0281042	0.0927217
Q9UBU9	NXF1	2696	0.0502654	-0.437168	1114	0.145572	0.110192	14	1509	0.252253	0.103475	15	5319	390	0.0500345	0.124493
O43766	LIAS	300	0.00894828	-0.998747	703	0.145719	-0.141322	5	2957	0.103701	-0.191622	5	3960	180	0.00670558	0.0501207
Q04726	TLE3	4391	0.201439	-0.350844	3098	0.14588	0.0255437	4	4324	0.0612322	-0.537135	6	11813	2453	0.049111	0.123673
Q9Y3B8	REXO2	2828	0.144748	0.655251	1533	0.146357	0.0879105	10	2031	0.453673	0.15377	5	6392	626	0.157929	0.240331
Q14156	EFR3A	7419	0.745352	-0.0580992	579	0.146734	0.160976	5	3088	0.0785283	-0.239432	4	11086	2242	0.146635	0.229262
P10768	ESD	2592	0.115016	0.65049	1458	0.14702	-0.0919838	15	1917	0.0271482	-0.21729	13	5967	506	0.0175483	0.0770138
Q7L2J0	MEPCE	2459	0.132478	0.768046	386	0.148084	0.20589	9	4822	0.530735	-0.068693	5	7667	1009	0.166419	0.248596
Q9Y5J1	UTP18	421	0.0198319	1.23092	1775	0.148606	0.0772747	14	1547	0.327839	0.155028	11	3743	155	0.0309557	0.0965332
Q9Y237	PIN4	924	0.0248924	-0.829368	377	0.148652	0.209506	5	1392	0.286185	0.159587	4	2693	59	0.0331615	0.0997191
Q9NYH9	UTP6	3921	0.170123	0.418881	706	0.149584	0.142349	14	1172	0.291852	0.255661	10	5799	476	0.133095	0.218177
O00303	EIF3F	3022	0.106124	0.511446	2161	0.149883	0.0614843	13	1010	0.197851	0.22243	13	6193	565	0.0735075	0.153137
P41223	BUD31	7908	0.885523	-0.00630948	281	0.150155	-0.270087	6	4223	0.0573331	-0.527588	5	12412	2629	0.135443	0.21979
P43686	PSMC4	3032	0.0717072	-0.430301	1506	0.150182	-0.089729	28	174	0.00313955	0.353413	24	4712	295	0.00217352	0.0311378
Q86UA1	PRPF39	1823	0.0222542	-0.509037	1448	0.150525	0.0929241	7	1344	0.297782	0.187971	10	4615	278	0.0317069	0.0979655
P17252	PRKCA	6619	0.654113	0.167599	1764	0.15069	0.0783113	8	4901	0.368875	-0.147202	10	13284	2821	0.356561	0.42165
P28331	NDUFS1	2423	0.0671531	-0.553995	666	0.150722	0.148877	33	4560	0.119132	-0.357339	34	7649	1002	0.0365401	0.104864
Q9C0B1	FTO	1305	0.0156453	0.587383	1969	0.150812	0.0685397	14	4250	0.098535	-0.355732	14	7524	958	0.010315	0.061467
Q9BX40	LSM14B	3839	0.136697	-0.395972	829	0.151017	0.131663	9	1156	0.228463	0.184483	10	5824	484	0.0976459	0.180526
Q9C0C2	TNKS1BP1	6176	0.341463	-0.124667	1373	0.151298	0.097506	32	3845	0.274769	-0.121279	38	11394	2339	0.203088	0.284096
P33992	MCM5	3171	0.0861031	-0.437105	516	0.151447	-0.175213	29	2765	0.0868251	-0.198331	32	6452	645	0.034863	0.102694
O75694	NUP155	202	0.00978508	1.20177	1324	0.151744	0.0994239	27	5151	0.821887	0.0051189	30	6677	706	0.0368687	0.105081
Q29RF7	PDS5A	1123	0.0320937	-0.80937	428	0.151752	0.195479	42	4749	0.819085	0.0299098	35	6300	600	0.0868939	0.167483
P67936	TPM4	7392	0.691912	-0.0486614	1793	0.151852	0.0773328	16	6211	0.934532	-0.046821	4	15396	3115	0.590515	0.629467
Q9HD42	CHMP1A	6693	0.576078	-0.133583	1706	0.151867	0.0810216	8	5915	0.864224	-0.0296247	7	14314	2997	0.522911	0.568921
P46939	UTRN	6934	0.75812	0.141553	777	0.152482	0.137852	29	5814	0.49599	-0.145486	28	13525	2868	0.455552	0.510494
Q07002	CDK18	5645	0.375462	0.230213	311	0.153052	0.257919	2	5921	0.661675	-0.0879445	3	11877	2476	0.365577	0.429967
Q8IXQ5	KLHL7	4022	0.0886881	-0.28239	2097	0.153302	-0.0641904	6	42	0.000869501	1.00947	4	6161	551	0.000906807	0.0197915
Q8IXT5	RBM12B	8105	0.987087	-0.00316909	717	0.153544	0.143708	9	3858	0.32104	-0.0907882	7	12680	2695	0.418067	0.476201
P54132	BLM	3222	0.120152	0.49405	1227	0.153547	0.104646	8	3712	0.164926	-0.202803	6	8161	1185	0.0717654	0.15135
O75663	TIPRL	636	0.0160789	0.872386	504	0.153751	0.178605	15	665	0.0799782	0.267616	14	1805	18	0.00907482	0.0582077
O00571	DDX3X	1966	0.0691021	-0.707787	788	0.153841	0.137477	39	2730	0.499434	0.0927205	28	5484	416	0.105964	0.189547
P85037	FOXK1	4857	0.146964	0.214164	432	0.154225	0.196709	18	1311	0.187463	0.0913433	16	6600	682	0.0908119	0.171498
Q9BXR0	QTRT1	4155	0.111331	0.291227	2306	0.154447	0.0565505	8	3590	0.045369	-0.430562	9	10051	1871	0.0263372	0.0892172
Q9P0M9	MRPL27	1751	0.0446763	0.647772	757	0.154669	-0.139659	5	6163	0.799605	-0.0652089	5	8671	1340	0.108905	0.192268
Q96QZ7	MAGI1	2429	0.075186	-0.579899	1553	0.154787	0.0887851	13	2728	0.0175769	-0.396903	16	6710	712	0.00932254	0.0590098
P51114	FXR1	128	0.000562114	-0.948359	465	0.154845	0.188979	24	595	0.0949429	0.520355	15	1188	7	0.000670953	0.0170713
P23443	RPS6KB1	2458	0.0629077	-0.527187	413	0.154877	0.205483	4	5091	0.86823	0.0221883	4	7962	1111	0.145166	0.228389
Q8N4J0	CARNMT1	1971	0.0811762	0.769221	473	0.15559	0.186157	3	5540	0.619617	-0.0812064	2	7984	1121	0.137838	0.222381
O00203	AP3B1	1223	0.00969307	-0.565763	679	0.156251	0.150408	23	3230	0.226225	-0.100884	21	5132	356	0.0139827	0.0691061
Q9HA77	CARS2	2284	0.0415571	-0.499508	1287	0.156341	0.102953	8	4784	0.291112	-0.189276	7	8355	1236	0.0509343	0.125866
P38117	ETFB	6473	0.462735	-0.131667	2272	0.156784	0.0580015	21	1979	0.068655	-0.135926	17	10724	2124	0.101403	0.184741
O96007	MOCS2	6684	0.530082	-0.121531	1156	0.157328	0.110715	5	5811	0.719692	-0.0652211	2	13651	2890	0.466342	0.520077
P35914	HMGCL	6296	0.394849	-0.128821	1027	0.157668	0.119238	10	2159	0.00352849	-0.4197	9	9482	1667	0.00986308	0.060522
Q5JRA6	MIA3	234	0.000984689	0.842953	1315	0.157908	0.101163	39	4475	0.581052	-0.029145	34	6024	521	0.0048487	0.0452513
Q15390	MTFR1	2122	0.0463526	0.555014	281	0.158469	0.330686	5	689	0.0939714	0.286038	4	3092	99	0.0239979	0.0856981
Q8IWA4	MFN1	5887	0.415458	-0.204901	869	0.158753	0.13082	9	2164	0.00430522	-0.408364	9	8920	1446	0.012072	0.0662538
Q6VN20	RANBP10	6910	0.630067	-0.114548	305	0.158819	-0.287768	6	4921	0.374917	-0.145215	6	12136	2559	0.362858	0.427618
Q9UK99	FBXO3	431	0.00277248	-0.749592	263	0.158997	-0.484734	3	2477	2.11349e-05	-1.20762	5	3171	109	1.77443e-06	0.00192348
P35219	CA8	5685	0.377273	-0.224065	399	0.159067	0.216832	2	76	0.00123627	0.595703	2	6160	550	0.00413375	0.0412342
Q8IWW6	ARHGAP12	6319	0.389565	-0.122375	1070	0.159377	0.117029	21	4097	0.106421	-0.318801	19	11486	2373	0.123014	0.20642
Q07157	TJP1	432	0.0164568	-1.06073	896	0.16047	0.128786	48	390	0.0413112	0.501934	43	1718	14	0.00564468	0.0474328
Q13485	SMAD4	165	0.00679349	-1.11049	1267	0.160699	-0.104442	7	4808	0.810076	0.0241841	6	6240	581	0.0289591	0.0936336
Q01780	EXOSC10	1498	0.0405448	-0.710042	1235	0.160912	0.106257	21	6019	0.966008	-0.00722671	24	8752	1370	0.119135	0.203374
Q53H12	AGK	283	0.0123641	1.16491	1848	0.160945	0.0761226	11	5691	0.66373	-0.0757227	10	7822	1056	0.0391015	0.109149
Q9BQ75	CMSS1	144	0.00848523	1.44068	1228	0.161828	0.106775	3	1861	0.328279	0.0997711	7	3233	114	0.0173028	0.0768785
Q7Z4S6	KIF21A	3015	0.121269	0.544189	920	0.162096	0.126953	24	2364	0.416938	0.0919302	22	6299	599	0.142148	0.226038
P62424	RPL7A	2063	0.066784	0.658978	380	0.162116	-0.229674	27	1113	0.26581	0.257792	21	3556	142	0.068971	0.14849
P57737	CORO7	6672	0.64656	0.158707	391	0.162326	0.223545	3	4015	0.0811785	-0.366162	3	11078	2238	0.145858	0.228984
Q9C004	SPRY4	7368	0.783263	0.0773592	1489	0.162638	0.0936848	7	1705	0.0144656	-0.231557	4	10562	2063	0.0499744	0.124493
Q9BRU9	UTP23	651	0.00663392	-0.712635	1734	0.162786	0.0818834	8	920	0.1944	0.294262	6	3305	120	0.00951598	0.0595115
Q7Z4H7	HAUS6	386	0.0207389	1.61751	662	0.163236	0.155196	9	1842	0.357671	0.120174	9	2890	77	0.0366542	0.104864
P51965	UBE2E1	2483	0.0254068	0.394824	745	0.163529	0.145972	4	138	0.00600709	0.64903	3	3366	126	0.00169117	0.0274044
Q8N201	INTS1	3014	0.0954065	-0.491965	1715	0.163633	0.0830099	19	5728	0.245804	-0.302908	14	10457	2030	0.0845618	0.16566
P15880	RPS2	2969	0.132707	-0.577695	376	0.163967	-0.235092	24	3983	0.706969	0.0545832	17	7328	886	0.213637	0.293499
Q6UN15	FIP1L1	2312	0.0210905	0.408368	1380	0.164197	0.100226	16	5613	0.941187	0.00789118	17	9305	1594	0.0753594	0.154812
P29992	GNA11	2183	0.0154742	-0.402825	2063	0.164249	0.0677358	7	5207	0.734299	-0.0292901	4	9453	1648	0.0504403	0.125024
P42696	RBM34	5072	0.235776	-0.246858	616	0.164472	0.164626	15	441	0.0480719	0.435611	15	6129	538	0.0503978	0.125014
P48200	IREB2	1308	0.00744384	-0.520618	591	0.165023	0.169845	10	65	0.00166239	0.928489	9	1964	24	0.000204059	0.0097588
Q96PK6	RBM14	1957	0.0353724	0.542088	478	0.165419	0.193869	25	1712	0.326048	0.120125	24	4147	202	0.0512567	0.126412
P00492	HPRT1	1284	0.0471804	-0.873399	1302	0.166057	0.104311	14	4706	0.302188	-0.174457	9	7292	872	0.0599517	0.137615
Q9NWM3	CUEDC1	1572	0.0340026	-0.640726	957	0.16625	0.125244	4	4572	0.562496	-0.0412327	2	7101	821	0.074049	0.153351
P18077	RPL35A	4486	0.272736	0.387635	348	0.167895	-0.263358	10	1355	0.333021	0.221776	10	6189	562	0.212467	0.292525
Q9ULV4	CORO1C	1084	0.0135696	-0.643438	2119	0.167979	-0.0657934	27	1168	0.102984	0.0432612	24	4371	237	0.0103936	0.0616421
A1L0T0	ILVBL	512	0.00705568	0.789838	1722	0.167982	0.0835684	15	1561	0.0135374	-0.210831	14	3795	159	0.00117099	0.0224094
Q15526	SURF1	4044	0.135142	-0.347079	518	0.168003	0.18542	8	2717	0.00807702	-0.526648	7	7279	864	0.00854892	0.0566213
P78371	CCT2	171	0.0050872	-1.02563	1226	0.168309	-0.10858	62	5174	0.710804	-0.0330573	52	6571	672	0.0217981	0.0829093
Q15397	PUM3	2898	0.0317939	-0.343216	819	0.168414	0.138974	17	608	0.0888076	0.398412	16	4325	228	0.0180322	0.0775672
Q9H7D0	DOCK5	3029	0.0693394	-0.425133	1836	0.168512	0.078034	12	4237	0.702695	0.0334049	14	9102	1515	0.142319	0.226053
Q6KC79	NIPBL	5225	0.356397	-0.28877	1018	0.168679	0.122272	12	3624	0.0634176	-0.349827	14	9867	1808	0.0841755	0.165427
Q9H3K6	BOLA2	242	0.00386621	-0.908821	560	0.168868	0.178233	9	573	0.0663031	0.325435	10	1375	8	0.00266329	0.0338346
Q9UH62	ARMCX3	4110	0.214017	0.421192	1069	0.169136	0.119404	6	156	0.00324703	0.384276	4	5335	394	0.00599303	0.048873
P10619	CTSA	8034	0.94718	-0.004811	2496	0.16925	0.051733	6	2184	0.0207467	-0.282254	6	12714	2705	0.0764469	0.156257
Q9Y265	RUVBL1	2590	0.0617174	0.493358	2136	0.16943	0.0655063	29	2966	0.0859528	-0.215109	25	7692	1019	0.0293147	0.0942011
Q9UKI2	CDC42EP3	6478	0.567884	-0.166559	320	0.169467	0.326028	4	4521	0.50009	-0.0602006	4	11319	2309	0.415637	0.474264
Q15046	KARS1	1641	0.0460976	-0.692097	798	0.169771	0.142405	31	1573	0.352067	0.169834	26	4012	187	0.0668576	0.145822
Q13283	G3BP1	1809	0.0492694	-0.654855	2353	0.170311	0.0577171	25	3872	0.64901	0.0443076	22	8034	1142	0.107829	0.190991
Q96HA7	TONSL	1896	0.0286755	-0.522842	923	0.171203	0.129896	8	3910	0.0259422	-0.95098	8	6729	718	0.00639157	0.0501207
Q8NEL9	DDHD1	1766	0.0795856	0.874374	3481	0.171597	-0.0158584	11	4729	0.777588	0.0201108	9	9976	1849	0.16857	0.250658
Q9NNW7	TXNRD2	7819	0.912076	0.0270413	378	0.17214	0.249387	3	4424	0.103552	-0.374735	2	12621	2679	0.221158	0.29942
Q15061	WDR43	977	0.0203818	-0.747186	3075	0.17219	-0.0296384	24	1301	0.166163	0.0749229	24	5353	397	0.0210964	0.0821515
Q9P2G9	KLHL8	7720	0.819021	-0.0229317	1868	0.172282	0.0773271	4	5567	0.922862	0.00470029	4	15155	3089	0.666246	0.697114
Q86TI2	DPP9	5502	0.298681	-0.21086	1382	0.172917	0.101574	12	851	0.0693334	0.121369	14	7735	1036	0.0805433	0.161087
Q9H2D6	TRIOBP	2418	0.0666326	0.553033	1333	0.172995	0.104186	23	4670	0.0911427	-0.4824	23	8421	1258	0.0329651	0.0995381
Q9Y6N5	SQOR	1827	0.03906	-0.595167	346	0.173448	0.285636	10	4759	0.754416	0.00958202	11	6932	775	0.103225	0.186285
Q9H7B2	RPF2	2534	0.0592321	-0.501128	712	0.173636	0.153701	11	998	0.189592	0.211716	9	4244	214	0.0520794	0.127244
Q13426	XRCC4	669	0.0145835	0.823784	417	0.174192	0.227383	11	2551	0.41864	0.0778202	10	3637	145	0.0332673	0.0997191
Q9UN37	VPS4A	1583	0.0426157	0.695165	2090	0.17459	0.0682627	8	4296	0.337264	-0.117887	7	7969	1114	0.0625182	0.14055
Q0JRZ9	FCHO2	6181	0.386671	0.147283	1279	0.175201	0.107354	10	2492	0.039344	-0.256685	10	9952	1836	0.0652869	0.143601
P58107	EPPK1	4288	0.148477	0.315737	593	0.17529	0.176399	36	5926	0.916734	-0.0173299	30	10807	2155	0.279461	0.351978
Q9UBG0	MRC2	1831	0.012851	-0.457057	1612	0.175381	-0.0896722	8	3015	0.0660641	-0.25475	6	6458	646	0.00724238	0.0518771
Q9Y448	KNSTRN	3459	0.0926617	-0.393192	507	0.17542	0.192923	6	743	0.112915	0.297019	5	4709	294	0.0498287	0.124493
Q9H4B6	SAV1	5238	0.181113	-0.176254	472	0.175535	0.203947	2	1828	0.343302	0.112998	3	7538	964	0.171597	0.253652
Q9H8U3	ZFAND3	7925	0.96422	0.0229456	2323	0.175544	0.0593094	3	4494	0.0969214	-0.411941	2	14742	3049	0.222403	0.300355
O75150	RNF40	4733	0.135444	-0.225701	1205	0.175611	0.111731	24	2546	0.133472	-0.117186	26	8484	1273	0.0739651	0.153351
Q14692	BMS1	6006	0.520046	0.231383	1707	0.175664	0.0855823	28	1706	0.359397	0.143242	21	9419	1630	0.336597	0.405863
Q9C037	TRIM4	5475	0.377637	0.259103	630	0.175749	0.167265	5	3405	0.127952	-0.209607	6	9510	1676	0.145541	0.228758
Q9UNK0	STX8	6333	0.559762	0.186069	339	0.176194	0.318125	5	4021	0.0397933	-0.649518	3	10693	2116	0.0859069	0.166494
Q14566	MCM6	559	0.0192213	-0.994707	2129	0.176435	-0.06689	41	1464	0.00348488	-0.245319	40	4152	204	0.000906586	0.0197915
P61088	UBE2N	1239	0.0181419	-0.630958	1007	0.176826	0.12478	12	2615	0.160074	-0.0985061	8	4861	316	0.0191328	0.0791236
P68366	TUBA4A	13	5.19841e-05	-1.29631	398	0.176912	-0.24419	10	2487	0.156041	-0.090014	11	2898	79	0.000150628	0.0089006
Q9H2J4	PDCL3	904	0.00626887	0.622705	1038	0.176939	-0.123667	14	6049	0.793319	-0.0538626	5	7991	1125	0.0288501	0.0935398
P15927	RPA2	5762	0.34895	-0.194735	1215	0.17701	0.111377	12	2256	0.0395928	-0.229449	9	9233	1565	0.0613698	0.139271
O00505	KPNA3	1736	0.036009	-0.602681	1994	0.177047	0.0724569	6	2497	0.206443	-0.0479816	4	6227	577	0.0389993	0.108963
O14717	TRDMT1	7271	0.693711	-0.0706285	646	0.177658	0.165319	2	5937	0.978902	0.000479677	2	13854	2927	0.645604	0.678872
A5PLN9	TRAPPC13	6506	0.433889	-0.114756	2017	0.177822	-0.0713313	3	6007	0.937227	-0.0157459	3	14530	3025	0.51173	0.56013
Q01581	HMGCS1	1017	0.0388175	0.951904	1023	0.17814	0.124271	11	792	0.137604	0.310933	7	2832	67	0.0306016	0.0960582
Q96HY7	DHTKD1	1249	0.0465338	0.887772	1003	0.178145	0.125724	5	6134	0.332361	-0.256078	5	8386	1245	0.066856	0.145822
Q8N441	FGFRL1	1212	0.0225599	0.675377	1137	0.178604	-0.117602	3	4209	0.156685	-0.256399	3	6558	671	0.0224179	0.0835086
P05388	RPLP0	69	0.00378645	-1.31613	396	0.178708	-0.251065	29	2701	0.540499	0.117391	22	3166	108	0.0147122	0.0708803
Q96P48	ARAP1	6115	0.465636	0.190782	1457	0.178855	0.0991462	5	5892	0.877982	-0.0244878	6	13464	2859	0.514506	0.562034
Q8NHH9	ATL2	4839	0.211749	0.277244	843	0.178925	0.139875	8	119	0.00092518	0.354016	7	5801	477	0.00223911	0.0315221
O00257	CBX4	6123	0.487458	0.198002	716	0.179146	0.155915	7	145	0.00692545	0.703304	8	6984	793	0.0216929	0.0829093
Q8TDH9	BLOC1S5	4195	0.228566	0.411989	426	0.179558	0.233164	3	1935	0.059057	-0.148553	3	6556	668	0.0609752	0.138665
Q9P2B4	CTTNBP2NL	1231	0.0250445	0.694226	601	0.179801	0.178166	6	941	0.128166	0.158098	5	2773	64	0.0209293	0.0821492
P09525	ANXA4	2539	0.0979548	-0.623114	984	0.179823	0.127769	19	4749	0.170327	-0.299968	20	8272	1209	0.0710506	0.150678
Q8WWQ0	PHIP	1521	0.0241721	-0.588038	2667	0.179827	0.047316	12	5502	0.802886	-0.0243392	11	9690	1739	0.0790953	0.159841
P49773	HINT1	1003	0.0128169	-0.657624	1044	0.179838	0.124051	5	2181	0.494221	0.154135	2	4228	212	0.0350228	0.102883
Q13153	PAK1	4055	0.212734	0.428664	1552	0.180043	0.0940819	11	4038	0.457273	-0.0409475	9	9645	1716	0.23162	0.308826
P33991	MCM4	549	0.0180885	-0.983628	1879	0.180263	-0.0784709	40	1875	0.0211165	-0.231797	38	4303	224	0.00389063	0.040039
P62244	RPS15A	1806	0.0537717	0.68129	390	0.180349	-0.260277	11	3502	0.673117	0.0857149	10	5698	453	0.122007	0.206113
Q16186	ADRM1	202	0.0124719	1.67355	2447	0.180647	-0.0559951	12	1063	0.166023	0.148567	14	3712	152	0.0149718	0.0717058
Q96N67	DOCK7	4813	0.313924	0.351679	1379	0.181506	0.104514	17	5835	0.975907	0.00490859	19	12027	2521	0.448406	0.503876
Q12965	MYO1E	1736	0.0818113	0.902311	397	0.181728	0.258227	18	2069	0.040766	-0.204265	17	4202	209	0.0217289	0.0829093
Q02543	RPL18A	651	0.0118466	-0.79326	363	0.183958	-0.313422	16	1752	0.417458	0.179474	12	2766	63	0.029584	0.094599
Q96C86	DCPS	1405	0.00634914	-0.496906	2051	0.18396	0.0712035	12	4599	0.0979092	-0.434222	13	8055	1152	0.00586247	0.0483307
P57764	GSDMD	930	0.0247347	0.824594	1560	0.18416	0.0943126	9	4283	0.213999	-0.204819	9	6773	734	0.0311628	0.0968846
Q14186	TFDP1	4637	0.160598	-0.269372	854	0.184438	0.140553	5	2654	0.0975632	-0.168744	4	8145	1182	0.0691763	0.14849
Q9BTW9	TBCD	2834	0.0389416	-0.377247	1059	0.184545	0.123949	13	4395	0.088378	-0.420956	15	8288	1217	0.0225208	0.0837003
Q99986	VRK1	5820	0.409748	0.213444	586	0.184643	0.184054	10	6122	0.808953	-0.0546934	9	12528	2661	0.470991	0.523466
Q9P086	MED11	7500	0.751509	0.0423266	475	0.185298	0.216724	3	6022	0.995143	0.000259112	3	13997	2949	0.683083	0.712211
O14763	TNFRSF10B	429	0.0221126	1.38762	439	0.185751	0.235721	9	103	0.00568982	1.68621	8	971	5	0.00160146	0.0266687
O00622	CCN1	5811	0.368182	0.196667	348	0.185833	0.414297	9	57	0.00177272	1.59585	14	6216	570	0.00614619	0.0494738
O95747	OXSR1	3851	0.153364	0.413733	1486	0.186008	0.0994207	11	5026	0.507945	-0.0891874	11	10363	1994	0.205744	0.286298
P23528	CFL1	850	0.00387806	0.610362	2213	0.186372	0.0652976	29	2415	0.0324779	-0.264898	18	5478	413	0.00160734	0.0266687
Q15057	ACAP2	2012	0.0576643	0.6327	3025	0.186463	0.0336157	16	2150	0.377695	0.0934347	13	7187	842	0.0879874	0.168612
P28676	GCA	1981	0.0657142	-0.683387	2139	0.186573	0.0686686	4	3527	0.0372154	-0.476824	4	7647	1000	0.0174659	0.0769621
O95394	PGM3	3497	0.103034	0.404356	965	0.186639	0.131292	19	4116	0.664157	0.0286798	23	8578	1307	0.189886	0.271442
Q13724	MOGS	6943	0.575823	-0.0917972	1798	0.186644	-0.0835614	12	4436	0.773613	0.0402866	12	13177	2810	0.547103	0.590697
Q9Y520	PRRC2C	2145	0.0653153	-0.630187	730	0.186764	0.15804	67	1493	0.189424	0.054462	48	4368	235	0.0589085	0.135912
Q9NXN4	GDAP2	5166	0.166509	-0.177044	792	0.186784	0.151533	4	245	0.0177147	0.665576	4	6203	568	0.0201966	0.0809384
P53396	ACLY	367	0.00762521	-0.896699	1473	0.186899	-0.10018	54	2267	0.22994	-0.0142827	61	4107	199	0.0135048	0.0688363
Q13144	EIF2B5	2370	0.0319314	-0.441084	2092	0.187359	-0.0703528	6	2191	0.089516	-0.13323	4	6653	697	0.0197612	0.0798837
O15020	SPTBN2	4557	0.194552	0.313809	1709	0.187657	0.0879963	9	4083	0.178654	-0.219589	9	10349	1989	0.121941	0.206108
Q13564	NAE1	3981	0.147429	-0.379205	947	0.18795	0.133128	14	5041	0.409936	-0.133996	12	9969	1845	0.176097	0.258191
Q8NFZ8	CADM4	3753	0.0540371	0.256437	1534	0.187986	0.0970751	7	1594	0.000329747	-0.335703	7	6881	756	0.000311754	0.0120636
Q9Y3A4	RRP7A	1059	0.0327804	-0.856941	704	0.188493	0.163395	4	964	0.1164	0.133396	2	2727	60	0.0247606	0.0872013
Q9Y6H1	CHCHD2	4045	0.166492	-0.385914	522	0.190028	0.20559	4	204	0.00980586	0.484149	3	4771	303	0.012939	0.0679221
Q9HAW4	CLSPN	973	0.0212609	0.757839	487	0.190537	0.21879	3	4871	0.0598878	-0.986262	2	6331	615	0.0106671	0.0623912
P22087	FBL	3670	0.0735673	0.315818	2519	0.190576	0.0542029	16	1744	0.41979	0.183193	18	7933	1103	0.113713	0.197328
P28066	PSMA5	1041	0.0329252	-0.871578	1057	0.190746	-0.126071	15	4392	0.760452	0.0401861	11	6490	651	0.0984997	0.181485
P49023	PXN	3294	0.10802	-0.456324	2014	0.190848	0.0740986	23	165	0.00110327	0.291698	21	5473	410	0.00156577	0.0265202
Q9BWD1	ACAT2	1175	0.0439789	-0.906153	2281	0.191053	0.0631565	6	4834	0.283763	-0.198204	5	8290	1218	0.060257	0.13774
Q13888	GTF2H2	4955	0.262426	0.287758	1757	0.191319	-0.0867273	5	1179	0.225826	0.169891	6	7891	1089	0.175887	0.257999
Q9Y6B6	SAR1B	1478	0.0460306	-0.757328	1350	0.191511	0.108556	3	2166	0.339355	0.0697455	3	4994	336	0.0709037	0.150516
Q9NQS7	INCENP	8098	0.991631	0.00520872	1581	0.191713	0.0951527	10	2949	0.011187	-0.548057	10	12628	2684	0.0554738	0.13141
A6NDU8	C5orf51	1155	0.0365288	-0.835023	2754	0.192599	0.0459022	4	184	0.00781014	0.478724	4	4093	198	0.00323744	0.0364296
Q96JY6	PDLIM2	3118	0.0824485	0.438214	1084	0.192601	0.124829	9	893	0.114652	0.171423	7	5095	349	0.0495351	0.124296
P36578	RPL4	38	0.00162201	1.22392	841	0.19281	-0.1479	53	1439	0.313837	0.172779	43	2318	40	0.00518391	0.046441
Q8TDB6	DTX3L	3098	0.0139654	-0.237446	2399	0.192929	0.0595045	3	4739	0.0962255	-0.479173	3	10236	1945	0.0112397	0.0642042
P47712	PLA2G4A	4718	0.23147	-0.314247	2657	0.193146	0.0494906	3	5555	0.59645	-0.0905062	3	12930	2758	0.298455	0.369181
Q8IX18	DHX40	761	0.00996216	-0.715918	1607	0.193377	-0.0939916	7	4918	0.239706	-0.236106	7	7286	868	0.0176284	0.0771295
Q9Y5X1	SNX9	392	0.00259814	0.765973	901	0.193639	0.139092	15	3469	0.656861	0.0822272	11	4762	302	0.0135938	0.0690324
P63165	SUMO1	7110	0.748772	0.110583	1035	0.193745	0.129884	6	591	0.0769865	0.36017	5	8736	1364	0.17418	0.255905
Q9UJT0	TUBE1	6771	0.565732	-0.117858	2475	0.193966	0.0567676	4	744	0.0518848	0.140669	5	9990	1855	0.111164	0.194148
O75935	DCTN3	2681	0.0215811	-0.34201	880	0.194874	0.14228	4	5876	0.711029	-0.0705811	5	9437	1642	0.0708828	0.150516
P22234	PAICS	398	0.00611289	-0.832289	2106	0.195077	-0.0712808	41	4036	0.170031	-0.224398	25	6540	663	0.00925761	0.0590098
O95359	TACC2	4929	0.239338	-0.278095	709	0.195356	0.165721	7	1018	0.0919929	0.0796332	8	6656	700	0.0915898	0.172567
Q676U5	ATG16L1	6278	0.50379	-0.174955	2894	0.195406	0.0412476	18	1023	0.121286	0.116382	18	10195	1929	0.181855	0.263298
Q5K651	SAMD9	1223	0.0159739	-0.618264	625	0.195429	0.183588	4	5672	0.88711	-0.009767	3	7520	955	0.0671017	0.146159
Q99436	PSMB7	7663	0.83287	-0.037836	562	0.195821	-0.20011	6	5405	0.780527	-0.0252467	12	13630	2884	0.660112	0.69165
P83436	COG7	4525	0.167102	0.293882	914	0.196172	0.1391	6	3390	0.645748	0.0842302	7	8829	1412	0.260088	0.33577
Q14444	CAPRIN1	481	0.010245	0.860775	2670	0.196585	0.0499431	24	3070	0.174214	-0.129239	19	6221	573	0.0142442	0.0696574
Q9Y5V0	ZNF706	2017	0.0399661	-0.550157	1053	0.196787	0.129278	4	4152	0.471735	-0.0433453	3	7222	851	0.0825802	0.163551
Q8IWE5	PLEKHM2	7120	0.703137	0.0994322	1178	0.197377	-0.119679	4	2443	0.150604	-0.0915804	4	10741	2130	0.258099	0.333847
Q330K2	NDUFAF6	945	0.0208831	-0.767884	495	0.197598	0.226424	3	5644	0.290978	-0.252723	4	7084	816	0.0364255	0.104735
Q9Y3Z3	SAMHD1	2356	0.0497107	0.50949	1365	0.197635	-0.109828	16	1866	0.00172237	-0.376005	16	5587	434	0.00122416	0.0230113
Q92540	SMG7	2813	0.0700843	-0.473229	3175	0.197905	0.0303857	6	1562	0.244525	0.0858964	6	7550	974	0.0775123	0.157642
Q9BUP3	HTATIP2	1043	0.029829	-0.826875	1531	0.197972	0.0996693	9	67	0.000803973	0.55647	8	2641	55	0.000419628	0.0133787
P18206	VCL	1469	0.0770383	1.09587	3547	0.198024	0.0168756	101	5309	0.396079	-0.162411	73	10325	1982	0.11577	0.199569
Q9H936	SLC25A22	2348	0.0070437	-0.33053	2870	0.198059	-0.0423011	9	2087	0.0775703	-0.136765	9	7305	878	0.00560801	0.0473985
O95140	MFN2	693	0.00227808	-0.635966	1042	0.198435	0.130855	8	5326	0.668223	-0.0536361	11	7061	807	0.0126716	0.0674374
P29350	PTPN6	1085	0.0532893	1.17183	1729	0.198717	0.0890366	14	5159	0.163649	-0.360204	12	7973	1118	0.0477769	0.122822
P55196	AFDN	7299	0.802618	0.0949069	1788	0.198864	0.0865837	24	4386	0.452642	-0.0680643	22	13473	2862	0.511507	0.560107
Q8TD30	GPT2	1982	0.00246398	-0.362268	1937	0.198923	0.0797991	6	84	0.000169969	0.370937	5	4003	184	1.25094e-05	0.00373733
Q96FV2	SCRN2	400	0.0112883	0.941623	621	0.198943	0.186698	5	3602	0.0335346	-0.527507	6	4623	280	0.00418429	0.0412342
Q8IWZ3	ANKHD1	1842	0.0470275	-0.633136	1851	0.198964	0.0829954	19	3272	0.607714	0.0826694	20	6965	790	0.111067	0.194148
Q08257	CRYZ	7146	0.529702	-0.0446093	2767	0.1993	0.0465574	10	1271	0.0150846	-0.141073	8	11184	2268	0.0449001	0.118355
Q6WKZ4	RAB11FIP1	1592	0.00598311	0.456683	1267	0.19964	0.114948	24	2383	0.191569	-0.0534477	22	5242	376	0.0101864	0.0613508
Q6UWB1	IL27RA	5789	0.398177	-0.214713	927	0.199769	0.139051	7	1433	0.217613	0.0910547	6	8149	1183	0.229942	0.307575
Q00534	CDK6	3310	0.060515	-0.350003	1221	0.20061	0.117791	5	9	3.20709e-05	0.991383	7	4540	269	4.85389e-05	0.00496215
Q9Y2S2	CRYL1	5586	0.21411	-0.151347	1014	0.200692	0.132474	2	2152	0.0270857	-0.249164	5	8752	1370	0.0355886	0.103528
Q9H871	RMND5A	3816	0.0764591	-0.297095	1437	0.200914	-0.105348	6	2959	0.0681755	-0.240141	8	8212	1197	0.0328871	0.0994872
O00487	PSMD14	335	0.013114	-1.09019	1753	0.201074	-0.0884882	15	152	0.00101945	0.300154	13	2240	34	0.0002583	0.0107691
P31930	UQCRC1	926	0.00990258	-0.651154	2185	0.201111	-0.06965	25	2785	0.0230523	-0.371719	24	5896	493	0.00279482	0.0340954
Q9Y5X3	SNX5	2743	0.0943308	-0.553446	875	0.201454	0.147001	14	1451	0.00309987	-0.24759	17	5069	345	0.0034266	0.0374725
Q9NR30	DDX21	2426	0.0297382	0.420283	1786	0.201692	0.0873947	55	869	0.166713	0.29336	40	5081	347	0.0317648	0.0979655
O00116	AGPS	1753	0.0293747	-0.561095	2202	0.201938	0.0690992	25	1614	0.0890822	-0.0644963	26	5569	431	0.0195589	0.0798581
Q9NXE4	SMPD4	435	0.00542656	-0.798301	2168	0.202017	0.0703837	10	1807	0.363366	0.129893	13	4410	244	0.015722	0.0737595
Q8TBM8	DNAJB14	6329	0.565464	0.187687	674	0.202138	0.177193	7	114	0.00421031	0.700803	8	7117	824	0.0181994	0.0775672
Q9HDC5	JPH1	7879	0.924034	-0.0196614	1212	0.202552	0.118729	4	1999	0.0429274	-0.188744	5	11090	2244	0.140279	0.22373
Q96JC9	EAF1	115	0.00441963	-1.12037	511	0.202713	0.225463	2	201	0.0091935	0.479229	2	827	4	0.000669083	0.0170713
Q9HC35	EML4	2394	0.0652057	-0.555882	1033	0.20297	0.132609	24	5879	0.834968	-0.0345052	24	9306	1596	0.172987	0.254895
P20073	ANXA7	5803	0.524914	0.268048	2067	0.203223	0.0747098	17	4406	0.703726	0.0211265	16	12276	2596	0.52111	0.567672
Q8NB37	GATD1	1173	0.013176	0.609988	932	0.203466	-0.139501	4	3123	0.0972484	-0.214378	3	5228	372	0.0112889	0.0642653
Q8IYB7	DIS3L2	1013	0.0102693	-0.630422	2276	0.203924	0.0652621	12	1218	0.000795625	-0.213814	12	4507	262	0.000171309	0.0089006
Q96MF7	NSMCE2	2806	0.041827	0.39242	2570	0.204885	0.0547377	5	2860	0.0925452	-0.198348	6	8236	1202	0.0266686	0.0897789
Q99700	ATXN2	5250	0.197428	0.188015	1363	0.205228	0.111747	21	535	0.0535893	0.301966	20	7148	833	0.0563149	0.132467
Q5SSJ5	HP1BP3	7727	0.831173	0.0240474	1575	0.205295	0.0989694	22	4232	0.759444	0.0520627	15	13534	2869	0.664933	0.695965
Q96AT9	RPE	3612	0.171702	0.48384	1156	0.205898	0.123412	4	4853	0.225793	-0.243449	4	9621	1710	0.139673	0.223296
Q9HCS7	XAB2	3991	0.160241	-0.392599	720	0.205927	0.171348	15	3293	0.0572241	-0.313635	11	8004	1131	0.0508732	0.125866
O60826	CCDC22	4120	0.145464	-0.346455	2285	0.206439	0.0652608	9	5176	0.686278	-0.0393324	10	11581	2395	0.255901	0.332159
A0AVT1	UBA6	689	0.0359561	1.48547	2382	0.206939	0.0621548	24	1723	0.29339	0.0940541	30	4794	308	0.0565349	0.132467
Q15050	RRS1	6071	0.549754	0.229713	1667	0.206972	0.0938098	26	1291	0.310513	0.217101	18	9029	1487	0.350867	0.417253
Q96FQ6	S100A16	7004	0.751067	0.129197	951	0.207041	0.139003	4	1269	0.155685	0.0721223	6	9224	1562	0.281893	0.353944
Q9UNF0	PACSIN2	592	0.0210149	1.01628	2451	0.207535	0.0598499	24	5845	0.916012	-0.0126858	21	8888	1435	0.0869831	0.167483
Q9H4G0	EPB41L1	2609	0.0847745	-0.558359	1757	0.207642	0.0893854	10	811	0.117384	0.237158	10	5177	365	0.0543237	0.130185
Q15596	NCOA2	1994	0.0501155	-0.606031	1029	0.207807	0.133747	3	2265	0.0200134	-0.297747	2	5288	383	0.00946185	0.0593534
P14678	SNRPB	18	0.00172449	-1.60027	2397	0.208061	0.0618241	9	5106	0.873701	0.0218529	6	7521	956	0.0130448	0.0679632
Q99733	NAP1L4	4553	0.211771	0.330034	2677	0.208333	0.0513245	15	4126	0.203132	-0.20128	17	11356	2324	0.150823	0.23345
P82933	MRPS9	5342	0.147018	-0.12913	2136	0.208536	0.0726326	15	5345	0.465816	-0.129799	11	12823	2728	0.203865	0.284536
P32121	ARRB2	267	0.00570995	-0.943235	1947	0.208862	0.0807799	7	1457	0.00237015	-0.256964	8	3671	147	0.000269645	0.0109611
Q9H4A4	RNPEP	1300	0.0671629	1.13696	1339	0.209031	0.113428	20	4868	0.26714	-0.212186	21	7507	953	0.0832102	0.164407
O14776	TCERG1	6385	0.370524	0.104994	1382	0.209251	0.111591	31	1191	0.233563	0.173448	21	8958	1459	0.236443	0.312948
Q01831	XPC	6499	0.512289	0.147571	1896	0.209334	0.0832378	5	5166	0.32883	-0.190396	5	13561	2874	0.350488	0.417199
P23396	RPS3	1968	0.0544236	-0.631324	647	0.210285	-0.186125	28	4667	0.796006	0.0286493	26	7282	867	0.152462	0.234645
O14976	GAK	3801	0.181744	0.456206	994	0.210467	0.137145	14	4067	0.0619444	-0.455955	19	8862	1421	0.0599865	0.137615
P18621	RPL17	7961	0.933601	-0.00973974	533	0.210482	-0.226008	24	1374	0.308522	0.189959	16	9868	1809	0.468733	0.521492
Q9UNN8	PROCR	1290	0.000430207	-0.471434	1252	0.210489	0.118295	3	835	0.111127	0.204421	2	3377	129	0.000792039	0.018791
P08134	RHOC	322	0.0125841	-1.09569	2691	0.21085	0.0511314	15	3766	0.325143	-0.0816017	11	6779	736	0.0284223	0.0929871
P30048	PRDX3	1278	0.0409203	-0.818136	3622	0.211016	0.0153725	19	4079	0.254161	-0.156682	14	8979	1468	0.0567522	0.13268
Q96BJ3	AIDA	4036	0.181416	0.405415	701	0.211043	0.177567	9	2810	0.498715	0.0838208	6	7547	968	0.244267	0.320434
Q16537	PPP2R5E	3019	0.143349	0.588016	2636	0.211223	0.0529779	4	901	0.0798295	0.110544	5	6556	668	0.0608549	0.138489
Q5T1M5	FKBP15	5832	0.454225	0.235402	670	0.211607	0.181817	18	2399	0.492384	0.126379	17	8901	1437	0.411931	0.471524
P50990	CCT8	1995	0.0164986	-0.446089	1684	0.211644	-0.0935429	60	5528	0.84904	-0.0120387	52	9207	1556	0.0704499	0.150035
O95825	CRYZL1	1703	0.0413862	-0.645282	1850	0.21175	0.0852635	7	1379	0.00383615	-0.218115	6	4932	323	0.00216334	0.0311378
Q12800	TFCP2	513	0.0194318	1.05242	590	0.211792	0.206054	5	2588	0.529712	0.124523	6	3691	148	0.0564784	0.132467
Q6P161	MRPL54	372	0.0198715	-1.65017	1039	0.211937	0.134208	4	5229	0.413013	-0.148288	3	6640	690	0.0479072	0.122936
Q9H5X1	CIAO2A	5001	0.171736	0.21102	1521	0.212289	0.103706	3	4725	0.385579	-0.124615	3	11247	2284	0.201836	0.282911
P42765	ACAA2	802	0.00349367	-0.62116	1556	0.212349	0.100844	6	4136	0.0882938	-0.366137	5	6494	652	0.00373596	0.0393182
Q08AF3	SLFN5	4560	0.250948	-0.356779	3742	0.212579	0.0109313	7	559	0.022705	0.141441	6	8861	1420	0.0366629	0.104864
P22570	FDXR	1832	0.0483198	-0.641904	847	0.212984	0.155361	20	5271	0.183829	-0.344252	16	7950	1106	0.0509435	0.125866
P39748	FEN1	3286	0.104395	-0.450648	467	0.213452	0.289752	23	5579	0.953178	0.0125604	18	9332	1603	0.260622	0.336193
Q7KZF4	SND1	354	0.012277	-1.03576	1064	0.213631	0.132913	50	3990	0.72993	0.0605649	49	5408	405	0.0513864	0.126436
Q9GZU8	PSME3IP1	4040	0.0819613	-0.265268	704	0.213902	0.178744	12	4570	0.0863167	-0.482331	8	9314	1599	0.0432435	0.11588
Q86XZ4	SPATS2	5525	0.377333	-0.251143	2253	0.213979	0.068235	7	4615	0.798959	0.0355817	8	12393	2623	0.483646	0.535154
P60866	RPS20	2995	0.131389	0.57262	1149	0.214206	-0.126528	14	5180	0.864292	0.0138144	8	9324	1601	0.282693	0.354812
P32320	CDA	5428	0.365718	-0.259323	1357	0.21424	-0.114313	5	2929	0.00321998	-1.02413	5	9714	1750	0.0110011	0.0635447
Q13572	ITPK1	725	0.0238873	-0.943308	696	0.214865	0.180662	4	1674	0.0643315	-0.10334	3	3095	100	0.0135847	0.0690324
Q13838	DDX39B	105	0.000639678	-0.968285	2194	0.215117	0.0716297	19	1458	0.0593822	-0.0749017	16	3757	156	0.000664608	0.0170713
P16220	CREB1	4009	0.16041	-0.38843	526	0.215162	0.241232	5	3182	0.523536	0.0579396	4	7717	1026	0.236126	0.312783
P53004	BLVRA	7935	0.935622	-0.0135242	1369	0.215609	0.113925	10	1795	0.00888307	-0.276769	9	11099	2248	0.0489633	0.123673
Q96SB3	PPP1R9B	3142	0.126051	0.522499	1153	0.215672	0.1265	25	764	0.105679	0.246897	27	5059	343	0.0688871	0.14849
P51665	PSMD7	6125	0.388486	0.156038	2390	0.216182	-0.0636035	16	873	0.0937342	0.148139	16	9388	1623	0.138382	0.222787
P05023	ATP1A1	4403	0.189185	0.337708	2975	0.216785	-0.0411473	39	4444	0.2831	-0.166406	38	11822	2454	0.178607	0.260812
P09132	SRP19	1386	0.0036059	-0.477964	2118	0.216997	0.0748407	4	302	0.0190397	0.414034	7	3806	161	0.00110063	0.0218961
P21589	NT5E	3528	0.0984696	-0.391988	2214	0.217589	0.0709004	11	3595	0.0356372	-0.507153	9	9337	1605	0.0259121	0.0886423
O75616	ERAL1	3361	0.163551	-0.528935	1921	0.218477	0.0837477	6	5832	0.467025	-0.1597	6	11114	2254	0.22478	0.30256
P49915	GMPS	1210	0.0219686	-0.668819	1107	0.21904	0.131201	41	2357	0.156367	-0.080177	38	4674	291	0.025625	0.0884832
Q9NRA8	EIF4ENIF1	5933	0.438669	0.207959	1059	0.219223	0.135013	10	5892	0.863018	-0.028934	7	12884	2743	0.546638	0.590391
Q9Y5P4	CERT1	1710	0.0826961	0.934166	2825	0.219903	0.0470859	14	6013	0.980549	-0.00207415	11	10548	2059	0.234203	0.31125
Q8NBJ5	COLGALT1	1006	0.0104457	-0.633462	1158	0.22105	-0.126989	21	1403	0.0590962	-0.0645278	18	3567	143	0.00675456	0.0501207
P49207	RPL34	1389	0.0677022	-1.03424	608	0.221295	-0.208802	15	1105	0.266966	0.264268	9	3102	101	0.0870549	0.167483
P62993	GRB2	584	0.018284	0.9564	1970	0.221539	0.081046	15	570	0.0838667	0.449375	14	3124	105	0.0138898	0.0691061
Q9H7N4	SCAF1	8019	0.932346	-0.00277829	847	0.221917	0.158837	11	1276	0.309337	0.222953	9	10142	1908	0.481741	0.533786
Q9BY89	KIAA1671	3534	0.186852	-0.519103	1406	0.222079	0.112871	20	4652	0.417659	-0.102436	18	9592	1706	0.230119	0.307575
Q15831	STK11	267	0.00497733	-0.923705	2208	0.222789	0.0717915	2	4033	0.120291	-0.286532	2	6508	657	0.00663288	0.0501207
Q9H825	METTL8	4767	0.207884	0.288812	1657	0.223236	0.0975482	2	6179	0.411141	-0.216319	2	12603	2675	0.244155	0.320416
Q92747	ARPC1A	4830	0.281008	-0.326893	1450	0.223748	0.110413	2	5279	0.656536	-0.0553468	7	11559	2391	0.382543	0.445891
Q4V328	GRIPAP1	6343	0.516359	0.170774	764	0.223992	0.174652	18	5710	0.878834	-0.0147143	23	12817	2726	0.599686	0.637447
Q9P2K8	EIF2AK4	1297	0.0146594	-0.582856	702	0.224005	0.184358	3	4341	0.535868	-0.0335835	9	6340	617	0.0483155	0.123054
Q6XZF7	DNMBP	1726	0.0726008	0.836636	2207	0.224502	0.0722209	20	5943	0.94483	-0.0103589	19	9876	1813	0.213781	0.293499
O95639	CPSF4	1164	0.00345456	0.519979	1766	0.224658	0.0923073	5	5859	0.938431	-0.007056	5	8789	1389	0.0249982	0.0873191
Q8WWV3	RTN4IP1	4403	0.192403	0.34107	632	0.225341	0.203015	4	4644	0.83189	0.0421857	3	9679	1733	0.354955	0.420362
Q13618	CUL3	1290	0.0259049	-0.675595	3186	0.225453	0.0333944	33	2175	0.160006	-0.0601495	29	6651	695	0.0301881	0.09522
O15446	POLR1G	2683	0.0609904	-0.472723	1697	0.225603	0.09563	14	3431	0.664056	0.0888049	11	7811	1052	0.152762	0.234775
Q13459	MYO9B	5776	0.354369	-0.194924	3043	0.225643	0.0390617	14	6046	0.990354	-0.0020249	16	14865	3057	0.534634	0.579351
P61927	RPL37	297	0.012666	-1.15646	536	0.225691	-0.252598	6	1481	0.332436	0.17784	5	2314	39	0.0305719	0.0960582
P0CG30	GSTT2B	2021	0.0176707	0.446497	3319	0.225741	0.0285857	4	4808	0.201233	-0.262658	5	10148	1914	0.0269137	0.0903233
Q9BVC3	DSCC1	5274	0.265525	-0.228017	629	0.226283	0.205831	7	4211	0.378714	-0.0871105	4	10114	1893	0.271656	0.34527
Q5M775	SPECC1	3476	0.14538	-0.481082	1255	0.226298	0.122016	10	2664	0.43894	0.0755048	12	7395	910	0.205301	0.285927
Q9NRX1	PNO1	7068	0.63085	0.0896671	1704	0.226848	0.0954794	5	1892	0.299865	0.0769597	5	10664	2104	0.390738	0.453005
P46100	ATRX	4168	0.235286	0.422326	2920	0.226967	0.0445022	17	4274	0.0415964	-0.795967	15	11362	2325	0.0572516	0.133368
Q8N3D4	EHBP1L1	2325	0.0778393	0.624587	2316	0.227235	0.0678969	33	2907	0.181978	-0.108308	31	7548	972	0.0746934	0.154029
P0C7T5	ATXN1L	3479	0.101515	-0.405562	973	0.227431	0.145282	3	3347	0.155661	-0.176591	3	7799	1051	0.0807491	0.161088
P62906	RPL10A	1974	0.039961	-0.560121	751	0.227607	-0.178913	20	1337	0.308291	0.200179	15	4062	194	0.0677019	0.147269
O94916	NFAT5	476	0.00785922	-0.825344	936	0.227954	0.150011	8	4384	0.217101	-0.210652	7	5796	475	0.0154332	0.0732682
O14744	PRMT5	1793	0.0453384	-0.640457	963	0.227975	-0.146905	28	1876	0.0696575	-0.122213	23	4632	282	0.0247805	0.0872013
Q9NY33	DPP3	6039	0.431971	-0.190082	2265	0.228077	0.0696294	22	1442	0.000503801	-0.287003	26	9746	1761	0.00297928	0.0352313
Q13642	FHL1	581	0.00578374	0.733605	3329	0.22843	-0.0284507	8	4861	0.121597	-0.406927	6	8771	1382	0.00769479	0.053743
Q99714	HSD17B10	2174	0.00933491	0.374295	2771	0.228833	0.050221	18	1731	0.0496564	-0.138768	14	6676	705	0.00551847	0.0471919
Q9UHD2	TBK1	1151	0.0243176	-0.714945	2029	0.228945	0.0800807	12	965	0.186524	0.227735	11	4145	201	0.0326787	0.099115
Q99717	SMAD5	4821	0.151928	-0.225138	2312	0.229131	-0.0684207	4	1624	0.020479	-0.19868	5	8757	1377	0.0245949	0.0872013
Q86YD1	PTOV1	6148	0.281045	-0.0971117	2375	0.229392	0.0657119	3	443	0.0505218	0.460209	3	8966	1461	0.0753228	0.154812
Q9UBJ2	ABCD2	6442	0.487171	0.147625	1888	0.229748	0.0872571	3	5125	0.902276	0.0273321	4	13455	2857	0.597963	0.635919
O60518	RANBP6	7181	0.777348	0.107001	2082	0.2301	-0.078481	3	2916	0.101927	-0.190043	3	12179	2573	0.23743	0.313998
Q8TB72	PUM2	3759	0.114876	-0.376797	2104	0.230366	0.0775183	14	2412	0.463262	0.110744	13	8275	1211	0.18497	0.266418
Q9Y303	AMDHD2	5806	0.358044	-0.192761	2255	0.230545	0.070179	4	3044	0.0125894	-0.563076	4	11105	2250	0.0326961	0.099115
Q92538	GBF1	3074	0.0529281	-0.376081	696	0.230815	0.190274	21	4785	0.442075	-0.100599	24	8555	1301	0.107213	0.190211
Q9UNE7	STUB1	1421	0.0124687	0.534027	2179	0.230968	0.0752223	12	5882	0.884263	-0.0222376	15	9482	1667	0.0631839	0.141316
Q9Y2B0	CNPY2	6181	0.413319	0.158537	700	0.232163	0.190728	5	5086	0.337899	-0.177038	6	11967	2501	0.334206	0.403579
P18583	SON	5302	0.203684	-0.185437	1275	0.232165	0.122493	35	1723	0.345666	0.131282	38	8300	1222	0.221902	0.300052
Q6Y2X3	DNAJC14	6872	0.557089	-0.0995044	602	0.232171	0.227349	2	1206	0.245569	0.179534	4	8680	1344	0.330291	0.399444
P52272	HNRNPM	893	0.0258119	0.864874	1171	0.23239	0.130005	77	3457	0.648889	0.0807681	65	5521	423	0.0854091	0.166351
Q8WW59	SPRYD4	6956	0.513539	0.0693092	1384	0.232593	0.117123	5	2740	0.0513076	-0.251819	3	11080	2240	0.116891	0.200807
Q9UGI8	TES	1174	0.0319879	0.778608	549	0.23277	-0.25831	23	762	0.0917307	0.216409	24	2485	47	0.0238055	0.0856707
O43615	TIMM44	934	0.0181093	-0.743341	1355	0.23288	0.118809	21	816	0.142499	0.294252	19	3105	102	0.0215882	0.0827575
Q8WX93	PALLD	2507	0.125031	-0.725639	1029	0.233	0.142277	29	496	0.0415689	0.279161	28	4032	191	0.0366577	0.104864
Q96GA7	SDSL	2713	0.0952607	-0.561123	3068	0.233264	0.0394458	9	3066	0.130052	-0.171329	7	8847	1416	0.0691764	0.14849
Q9Y3C8	UFC1	3570	0.0703439	-0.327295	1760	0.233531	0.0942804	6	6086	0.755838	-0.0661088	4	11416	2351	0.186486	0.267749
Q92993	KAT5	246	0.00720027	1.00772	936	0.234478	0.152437	4	3272	0.604133	0.0813016	2	4454	255	0.0322412	0.0984446
Q9P0M6	MACROH2A2	5220	0.182805	-0.179468	839	0.234989	0.167951	12	2497	0.163447	-0.0842	11	8556	1302	0.128164	0.212756
O95182	NDUFA7	8086	0.977466	0.00471566	970	0.235161	0.149271	4	4046	0.0704638	-0.405269	3	13102	2795	0.220638	0.298866
Q96IU4	ABHD14B	6140	0.50442	-0.200785	1874	0.235309	0.0884304	6	1960	0.00154463	-0.414207	5	9974	1848	0.00854729	0.0566213
P48960	ADGRE5	5531	0.281921	-0.197541	2006	0.235589	0.0819724	6	4853	0.240596	-0.229064	8	12390	2621	0.218787	0.297671
Q9Y5Q9	GTF3C3	6092	0.290891	-0.113291	657	0.235702	0.206095	10	6117	0.635181	-0.110192	7	12866	2735	0.393882	0.456163
Q53GS9	USP39	7042	0.697564	0.108925	1543	0.2365	0.107447	12	1408	0.286458	0.154837	12	9993	1856	0.411613	0.471491
Q8IY67	RAVER1	6455	0.406004	-0.10972	2713	0.237076	-0.0538524	6	2779	0.460085	0.0698818	7	11947	2497	0.39747	0.459647
Q2M2I8	AAK1	4498	0.274014	0.385824	1201	0.238222	0.128675	10	270	0.0146523	0.413846	10	5969	507	0.0307205	0.0962087
Q9H089	LSG1	6533	0.58558	0.163387	1195	0.238351	0.129283	18	598	0.0660426	0.291837	19	8326	1228	0.15365	0.235511
Q99996	AKAP9	4534	0.137605	0.260152	1810	0.238643	0.0924154	31	5567	0.931831	0.00792787	32	11911	2489	0.323303	0.393629
P00966	ASS1	1392	0.0235394	-0.623239	1778	0.239641	0.0941207	11	4879	0.126502	-0.39371	13	8049	1150	0.024613	0.0872013
P16144	ITGB4	2085	0.0158778	-0.424679	1955	0.239685	0.0856924	53	4693	0.0897231	-0.495822	60	8733	1361	0.0139453	0.0691061
Q9H4L5	OSBPL3	7859	0.937531	0.0277254	2245	0.240203	0.0724693	11	5698	0.647174	-0.0819087	9	15802	3147	0.69672	0.724571
P09651	HNRNPA1	531	0.0279032	1.62522	1784	0.240257	-0.0940035	36	3183	0.597138	0.0876474	27	5498	419	0.0871073	0.167483
A3KN83	SBNO1	735	0.00903904	-0.715827	1692	0.240929	0.0994071	14	2114	0.011551	-0.315444	15	4541	270	0.00170224	0.0274044
Q9NVP1	DDX18	2625	0.0619853	-0.48986	2162	0.240946	0.0772806	40	1868	0.382308	0.133033	27	6655	699	0.111382	0.194216
Q16658	FSCN1	68	0.00165269	-1.11245	1121	0.241009	-0.136695	45	1412	0.00176001	-0.255117	40	2601	52	8.10224e-05	0.00658712
P53803	POLR2K	3710	0.155568	-0.442991	567	0.241311	-0.265308	4	3702	0.0243312	-0.734301	5	7979	1120	0.0296734	0.094652
O95671	ASMTL	4138	0.0740299	-0.232806	1359	0.241861	0.120225	10	4673	0.0606784	-0.713329	12	10170	1922	0.0338037	0.100576
O00273	DFFA	726	0.00683931	0.688161	1103	0.242099	0.138509	12	1679	0.0340659	-0.167247	10	3508	139	0.00330742	0.0368305
Q9BY44	EIF2A	341	0.010308	-0.982174	1523	0.242471	-0.110311	19	406	0.0352703	0.357581	24	2270	38	0.00475334	0.0445471
P35606	COPB2	775	0.0187581	-0.836344	1878	0.242506	0.0894774	46	519	0.0252575	0.180266	47	3172	110	0.00588463	0.0483307
P22681	CBL	2546	0.092311	-0.601059	1490	0.242715	0.112555	14	1229	0.210972	0.139681	14	5265	380	0.097798	0.180704
Q08J23	NSUN2	2201	0.0934695	-0.730269	1671	0.242892	0.101228	25	5745	0.836185	-0.0277407	27	9617	1709	0.243402	0.319557
Q00688	FKBP3	6942	0.615441	-0.105683	3308	0.24299	-0.0313082	17	1879	0.0190571	-0.24032	16	12129	2556	0.068492	0.147997
P25205	MCM3	21	0.00143857	1.41322	1110	0.243435	-0.138222	43	1818	0.00461049	-0.319539	44	2949	84	0.000166733	0.0089006
P26885	FKBP2	2579	0.00606624	0.280799	2752	0.243435	0.0529219	3	2796	0.173378	-0.104528	5	8127	1177	0.0111293	0.0638317
O15067	PFAS	4365	0.234743	-0.383999	1327	0.243742	0.122598	32	4563	0.428292	-0.0898286	28	10255	1953	0.283937	0.355896
P27635	RPL10	2176	0.0715239	0.642045	1656	0.243956	-0.102588	28	2423	0.526025	0.140202	17	6255	588	0.153217	0.23503
P51948	MNAT1	121	0.00516023	-1.15966	2113	0.24466	0.0795783	8	621	0.0560189	0.2228	6	2855	75	0.00397626	0.0402828
P35658	NUP214	950	0.0245638	0.816116	564	0.244836	0.288276	18	2381	0.468928	0.115861	19	3895	172	0.0679805	0.147694
Q8IVF2	AHNAK2	6397	0.437839	-0.134439	1167	0.245413	0.133772	48	2741	0.00299169	-0.726066	37	10305	1974	0.0133036	0.0683462
Q9BYC8	MRPL32	2770	0.0525161	-0.431282	1119	0.245947	0.138512	4	2824	0.101905	-0.182791	5	6713	713	0.0390014	0.108963
Q8IXH7	NELFCD	1095	0.0328842	0.836264	1629	0.246836	0.104654	10	5201	0.881978	0.0181905	11	7925	1100	0.129851	0.215008
Q9Y2H0	DLGAP4	1413	0.0193425	0.588428	1861	0.247482	0.0911211	9	2209	0.161032	-0.0628845	11	5483	415	0.0260995	0.0889889
Q86YV5	PRAG1	6033	0.419713	0.185687	2035	0.248196	-0.0828317	6	1283	0.00512926	-0.193689	6	9351	1608	0.0197265	0.0798837
P61587	RND3	7747	0.917185	0.0409541	606	0.248322	0.254237	2	3534	0.612925	0.0583043	2	11887	2480	0.68507	0.713825
Q13546	RIPK1	1205	0.0235039	0.687205	830	0.248698	0.17733	12	5223	0.229617	-0.275503	9	7258	859	0.039571	0.109893
Q9BV79	MECR	3385	0.121066	-0.460165	2148	0.248715	0.0789738	3	1643	0.000736106	-0.337247	4	7176	838	0.00153257	0.0262311
Q05519	SRSF11	7771	0.945767	0.0452019	1183	0.248794	0.133063	8	2396	0.464758	0.112174	6	11350	2320	0.619196	0.655051
P09110	ACAA1	4081	0.206096	0.418754	3169	0.249068	0.0377974	10	2317	0.0140709	-0.341626	9	9567	1698	0.0248407	0.0872013
A0A0B4J2D5	GATD3B	4881	0.233775	-0.283813	2415	0.24919	0.0672518	11	2269	0.000339202	-0.628017	11	9565	1696	0.00139301	0.024995
P52888	THOP1	181	0.00563668	-1.03328	1541	0.249362	0.110999	30	2524	0.00738898	-0.470821	24	4246	215	0.00081335	0.018893
P42167	TMPO	2467	0.0746027	-0.57126	2087	0.249666	0.081303	26	1649	0.0325837	-0.164331	28	6203	568	0.0217513	0.0829093
Q9UJM3	ERRFI1	438	0.0161162	1.04089	550	0.249805	0.333008	10	2772	0.0632293	-0.230987	8	3760	157	0.0110788	0.0636548
Q53GG5	PDLIM3	4268	0.136911	-0.304599	3233	0.250359	0.0355488	4	1035	0.141356	0.130539	5	8536	1295	0.0994871	0.18258
P01033	TIMP1	5544	0.242864	0.172746	2189	0.250683	-0.077875	2	3792	0.655129	0.0542684	2	11525	2382	0.375384	0.439568
P25786	PSMA1	503	0.00856571	-0.819894	1000	0.250756	-0.152798	25	5702	0.815187	-0.0318759	21	7205	848	0.0481398	0.122966
Q8WUQ7	CACTIN	2236	0.0864527	-0.687807	1566	0.250973	0.110152	11	1182	0.255924	0.202474	8	4984	333	0.109277	0.19282
Q12792	TWF1	993	0.00835783	-0.618105	1655	0.25149	0.104297	17	2085	0.162712	-0.0481083	16	4733	297	0.0139628	0.0691061
Q14651	PLS1	2410	0.0240061	-0.401666	1640	0.251747	0.105169	20	1945	0.294762	0.064599	20	5995	512	0.0487513	0.123666
Q99460	PSMD1	834	0.00996269	-0.684817	1614	0.25179	-0.106865	42	133	0.000553087	0.308143	39	2581	50	0.000146307	0.0089006
Q9Y5T5	USP16	5760	0.424181	0.233144	1934	0.251807	0.0888968	13	4693	0.201382	-0.251346	10	12387	2620	0.262618	0.33783
P78316	NOP14	7290	0.687453	-0.065927	1108	0.251819	0.141273	23	1630	0.376688	0.174963	21	10028	1865	0.486269	0.537142
P11310	ACADM	86	0.00379039	-1.22475	2117	0.252607	-0.0807843	13	2093	0.000204803	-0.543424	17	4296	222	2.66127e-05	0.00432722
Q9UHB6	LIMA1	2584	0.0344881	0.405521	892	0.254034	0.168304	35	440	0.00615907	0.12615	37	3916	175	0.00318986	0.0363648
Q3L8U1	CHD9	8058	0.942142	-0.000298909	2171	0.254181	0.0791653	4	377	0.0377636	0.497124	5	10606	2084	0.151727	0.234173
Q9NVE7	PANK4	7534	0.765547	-0.0384417	1799	0.254255	0.096383	18	1310	0.00456129	-0.202788	19	10643	2097	0.0290447	0.0937967
Q9NY93	DDX56	2504	0.0649817	-0.52399	1932	0.254292	0.0891252	9	1040	0.186025	0.182858	10	5476	412	0.0722891	0.151866
Q9Y6I9	TEX264	8083	0.962867	-0.00167497	967	0.254329	-0.157502	4	3271	0.0962905	-0.234702	4	12321	2605	0.277507	0.350603
P21399	ACO1	5693	0.362371	-0.212653	1571	0.254637	-0.110727	27	1361	0.000173924	-0.271007	26	8625	1327	0.00117121	0.0224094
Q02952	AKAP12	1637	0.0415166	0.660383	1828	0.254679	0.0943214	134	4294	0.0461967	-0.697279	56	7759	1043	0.0184094	0.07775
Q8WVC6	DCAKD	1631	0.0620766	0.803536	595	0.254877	0.286265	2	2392	0.416762	0.0897152	2	4618	279	0.122844	0.206414
O75410	TACC1	3558	0.1592	0.484278	989	0.255291	0.155747	17	5624	0.934079	0.00455735	21	10171	1923	0.365255	0.429898
Q9BUF5	TUBB6	4475	0.0987542	0.21568	2482	0.255731	0.0652404	14	4595	0.46588	-0.0774077	13	11552	2389	0.18014	0.262345
Q8IWB1	ITPRIP	1021	0.0327942	-0.879497	833	0.255817	-0.181565	3	30	0.000404623	0.800198	3	1884	20	0.000315315	0.0120636
Q15393	SF3B3	2141	0.0120578	-0.396265	834	0.255859	0.181573	45	4871	0.594812	-0.050979	45	7846	1070	0.0498216	0.124493
P60891	PRPS1	626	0.0223274	-0.992446	2515	0.255891	-0.064451	2	5723	0.319274	-0.234685	3	8864	1423	0.0496046	0.124375
P11908	PRPS2	286	0.00888528	1.02505	2906	0.255931	-0.0490562	20	2986	0.0548302	-0.274078	23	6178	558	0.00628378	0.0498535
Q14690	PDCD11	813	0.0197763	-0.82682	1134	0.256103	0.140615	60	2477	0.468493	0.106588	43	4424	246	0.0600479	0.137615
Q96C23	GALM	3611	0.107919	0.390351	1909	0.256174	0.0911628	5	5161	0.534656	-0.0884319	5	10681	2110	0.20834	0.288798
Q53H96	PYCR3	5711	0.341601	0.199741	1180	0.256321	0.136849	6	2129	0.00328396	-0.417771	5	9020	1484	0.0121915	0.0664659
Q7L7X3	TAOK1	1650	0.0199835	-0.53097	1173	0.256333	0.137914	15	3290	0.592859	0.0760452	12	6113	533	0.0716677	0.15134
P19838	NFKB1	1135	0.0110687	-0.599023	1225	0.256643	0.132924	15	5086	0.27443	-0.221805	12	7446	930	0.0263234	0.0892172
Q13155	AIMP2	555	0.0112086	-0.836344	696	0.256918	0.218823	7	4019	0.758904	0.0694817	6	5270	381	0.0565794	0.132467
Q9BVW5	TIPIN	6458	0.498344	-0.149094	1016	0.257039	0.154478	2	3499	0.0317427	-0.500557	4	10973	2205	0.0880627	0.168657
O95757	HSPA4L	701	0.0172238	0.849811	1699	0.257271	0.103616	38	1098	0.172403	0.141084	36	3498	137	0.0259221	0.0886423
Q14008	CKAP5	3379	0.120976	-0.46125	2100	0.25752	0.0824309	57	1075	0.237993	0.237202	45	6554	667	0.132944	0.218177
O95219	SNX4	5783	0.378506	-0.205315	1091	0.258241	0.147622	7	5814	0.730132	-0.0626345	7	12688	2698	0.508455	0.557484
P35637	FUS	3632	0.0822853	-0.340501	3096	0.258347	0.0423817	15	3290	0.578567	0.0688426	15	10018	1860	0.185355	0.266596
O43395	PRPF3	3924	0.142887	-0.385026	1561	0.258515	0.112516	27	3269	0.602099	0.0809044	20	8754	1373	0.267955	0.34199
Q14919	DRAP1	4976	0.37858	0.356351	1080	0.25884	0.149066	7	3653	0.616599	0.0499509	7	9709	1749	0.467927	0.521308
Q9BZM5	ULBP2	6069	0.469084	-0.198996	2947	0.259294	0.0480956	6	5186	0.243848	-0.25843	2	14202	2980	0.317536	0.388205
Q12873	CHD3	730	0.00549659	-0.663948	1174	0.259948	0.138778	14	5494	0.211747	-0.319089	15	7398	913	0.0126873	0.0674374
P0DMV8	HSPA1A	2461	0.073643	0.569292	1144	0.260612	0.141585	64	90	0.00345271	1.52292	65	3695	150	0.00377127	0.0394392
Q9H6S3	EPS8L2	1476	0.00769805	-0.493395	1208	0.260849	0.135434	17	5203	0.151053	-0.39911	16	7887	1086	0.0127126	0.0674374
P60903	S100A10	1110	0.0560548	1.17984	1567	0.26094	0.112534	9	304	0.0200458	0.439949	3	2981	88	0.0123795	0.0666844
O00743	PPP6C	6169	0.488889	-0.190104	2719	0.261062	-0.0577937	12	4450	0.25485	-0.187094	12	13338	2833	0.334809	0.404078
O75351	VPS4B	1136	0.0251457	-0.729333	1410	0.261226	0.122953	16	248	0.00803764	0.316064	16	2794	65	0.00313355	0.0360609
Q9Y2T2	AP3M1	4748	0.133868	0.220857	1630	0.261259	0.108617	9	5130	0.667652	-0.0413673	9	11508	2379	0.275891	0.349172
P53597	SUCLG1	5236	0.303048	-0.258648	2308	0.261351	0.0739345	8	3220	0.183447	-0.137723	8	10764	2141	0.206095	0.286664
Q99832	CCT7	212	0.00796676	-1.07993	2036	0.26153	-0.0861614	50	3928	0.370244	-0.0699093	51	6176	557	0.0261143	0.0889889
P49756	RBM25	2534	0.0902699	0.600642	2247	0.261954	0.0767124	32	959	0.185721	0.23117	26	5740	463	0.0929271	0.174581
Q2NL82	TSR1	2477	0.0645859	-0.528933	1192	0.262327	0.137618	20	658	0.0981321	0.357438	17	4327	229	0.0463459	0.120503
Q13428	TCOF1	2836	0.0663678	-0.457592	3076	0.262471	0.0438829	52	1118	0.12341	0.0840995	51	7030	801	0.0559085	0.132133
Q96H55	MYO19	5463	0.249158	0.188206	893	0.262517	0.175927	2	2564	0.0029457	-0.590595	4	8920	1446	0.00889078	0.0576481
O75533	SF3B1	2049	0.0896675	0.785981	2357	0.262956	0.0724924	54	5989	0.993368	0.000732375	47	10395	2004	0.276396	0.349336
P25787	PSMA2	7553	0.90589	0.0724229	1086	0.263661	-0.150755	14	5432	0.919471	0.0121773	13	14071	2959	0.804849	0.818439
Q9BVL4	SELENOO	2935	0.0699143	-0.443104	823	0.263856	0.188947	5	3542	0.0150204	-1.07595	4	7300	876	0.0118424	0.0652735
Q9Y6D9	MAD1L1	5641	0.401858	-0.24388	1820	0.263884	0.0974337	21	1002	0.187097	0.208592	21	8463	1267	0.250056	0.325925
P62241	RPS8	354	0.00173038	-0.778768	1055	0.263924	-0.154408	25	2920	0.583108	0.111059	18	4329	230	0.0114787	0.0646083
O14745	SLC9A3R1	6008	0.352574	-0.158677	3771	0.264106	0.0171378	33	4677	0.264177	-0.200735	17	14456	3015	0.284582	0.356083
Q96GM8	TOE1	1334	0.0708802	1.15124	1014	0.264144	-0.157761	8	5729	0.323031	-0.231795	8	8077	1158	0.115843	0.199569
Q14997	PSME4	495	0.0136323	0.921006	1539	0.264801	-0.115275	17	333	0.00920284	0.231869	18	2367	43	0.00214223	0.0311378
O75439	PMPCB	158	0.00247053	-0.948947	850	0.2653	0.185194	19	1838	0.0781516	-0.107879	18	2846	72	0.00305698	0.0355046
Q6PJG2	MIDEAS	4628	0.126247	0.232678	1987	0.265372	0.0885823	4	3762	0.0389142	-0.535118	4	10377	2000	0.0387258	0.108566
Q9UL15	BAG5	7844	0.896527	-0.0189329	1196	0.26541	0.138403	10	790	0.0876517	0.186377	7	9830	1798	0.257763	0.333697
Q8IU81	IRF2BP1	4739	0.246837	-0.323148	1591	0.265541	0.112427	10	2581	0.000317938	-1.04665	9	8911	1441	0.00145602	0.0255944
Q9HA64	FN3KRP	4987	0.302899	0.308424	3310	0.265689	0.0349055	9	4761	0.0726985	-0.627426	7	13058	2784	0.113251	0.196632
Q9Y446	PKP3	1458	0.0406183	-0.727306	792	0.265877	0.20185	24	5605	0.128391	-0.568124	22	7855	1074	0.0405362	0.111272
P23368	ME2	7968	0.991848	0.0255529	2073	0.266207	0.0857763	12	1213	0.0419601	-0.0567721	11	11254	2287	0.173274	0.255203
Q9Y5Y2	NUBP2	7690	0.831312	-0.0323606	1513	0.266589	0.117701	3	3136	0.530643	0.0661217	3	12339	2607	0.638718	0.672204
Q96PD2	DCBLD2	1672	0.0335622	-0.60884	2683	0.266974	0.0601433	16	4103	0.065582	-0.448412	12	8458	1266	0.0212204	0.0822513
O60231	DHX16	2646	0.0945147	0.576349	2569	0.267015	0.0643583	20	2864	0.514539	0.0863523	19	8079	1159	0.191908	0.272883
O75718	CRTAP	2378	0.0953872	-0.667064	762	0.267384	-0.210634	7	3285	0.186992	-0.141105	7	6425	631	0.0984039	0.181411
Q9UBT2	UBA2	3002	0.0961635	-0.496182	807	0.267458	0.198012	30	1558	0.0114795	-0.215542	32	5367	398	0.0124469	0.0666844
P31937	HIBADH	4302	0.203809	-0.371875	1958	0.267906	0.0913785	7	3098	0.0714641	-0.250195	8	9358	1614	0.0855592	0.166351
Q9UHN1	POLG2	4793	0.253482	-0.31585	2100	0.267935	-0.0848754	3	4531	0.797848	0.0403091	4	11424	2358	0.442429	0.498192
Q07020	RPL18	3819	0.163992	-0.433079	693	0.268474	-0.243096	16	1379	0.324347	0.20503	10	5891	491	0.203855	0.284536
O95758	PTBP3	5570	0.424729	0.267157	1921	0.268567	0.0934918	4	4436	0.478828	-0.0610871	5	11927	2493	0.444259	0.50008
Q9H4M3	FBXO44	26	0.00247774	-1.79189	1495	0.269053	-0.119502	3	4609	0.0911957	-0.466881	3	6130	539	0.00351582	0.0381115
P26639	TARS1	692	0.0130135	-0.790283	1265	0.269512	0.134608	43	1004	0.120098	0.123494	35	2961	85	0.0164179	0.0753046
Q5T6F2	UBAP2	4009	0.169716	0.398659	973	0.269574	0.165795	19	4541	0.230667	-0.21252	19	9523	1680	0.167888	0.250101
P49720	PSMB3	184	0.0116568	1.69946	1231	0.269754	-0.137705	5	3655	0.629117	0.0544671	7	5070	346	0.0526296	0.127916
Q5VZE5	NAA35	66	0.00155904	-1.11129	796	0.269798	0.206003	11	855	0.150235	0.261108	13	1717	13	0.00362835	0.0385738
Q13363	CTBP1	699	0.0277076	-1.04057	1505	0.27005	0.119449	7	3687	0.198185	-0.166487	8	5891	491	0.0426014	0.114496
Q8TEY7	USP33	5559	0.368349	-0.239971	752	0.270108	0.21844	2	557	0.0511041	0.256416	2	6868	752	0.102855	0.186074
Q7Z460	CLASP1	7108	0.63508	-0.0841976	2210	0.270517	0.0807015	27	945	0.169804	0.213444	29	10263	1959	0.314507	0.385517
P62888	RPL30	572	0.00167568	-0.669871	2239	0.27057	-0.0789533	12	1047	0.219137	0.229318	7	3858	166	0.00523515	0.0467712
Q9ULX6	AKAP8L	5807	0.416778	0.221403	2450	0.270738	0.0700879	14	1400	0.277997	0.150803	15	9657	1726	0.327942	0.397787
Q9NQC3	RTN4	5356	0.415986	0.295351	1219	0.271018	0.138637	13	2403	0.49778	0.127681	6	8978	1466	0.450543	0.506102
Q9Y316	MEMO1	382	0.00381806	-0.799058	1913	0.271309	0.0941637	11	5013	0.350262	-0.167349	11	7308	881	0.014621	0.0706498
P11388	TOP2A	6107	0.279036	0.104291	2442	0.271452	0.0706601	31	806	0.121993	0.250917	30	9355	1612	0.153897	0.235517
Q7Z6J9	TSEN54	5212	0.18129	-0.179305	2239	0.271983	0.0792272	5	2988	0.0696076	-0.241502	5	10439	2024	0.0781675	0.158677
Q9UNH7	SNX6	675	0.0106322	-0.755834	994	0.272432	0.165793	28	5959	0.943127	-0.0114736	26	7628	993	0.0664496	0.145361
Q16539	MAPK14	776	0.0309909	1.046	1126	0.272553	0.151111	4	5783	0.572692	-0.114235	5	7685	1015	0.0993745	0.182476
P43378	PTPN9	2528	0.0248253	0.384634	2713	0.273298	-0.0599824	2	2195	0.0207644	-0.28579	3	7436	925	0.00692919	0.0506376
P56945	BCAR1	3487	0.0665142	0.333285	2392	0.273576	0.07315	12	5016	0.653294	-0.0391022	10	10895	2179	0.181344	0.263279
P31751	AKT2	2661	0.0293723	0.374137	732	0.273905	0.233323	6	6044	0.978814	-0.00426562	6	9437	1642	0.138413	0.222787
Q9BTA9	WAC	1612	0.0671063	0.858235	1327	0.274054	0.132248	4	5309	0.620864	-0.0689541	8	8248	1204	0.176689	0.258757
P05141	SLC25A5	4022	0.197853	0.425748	2360	0.27419	-0.0748035	14	4130	0.417917	-0.0632791	10	10512	2049	0.271061	0.344871
Q9UHR4	BAIAP2L1	7356	0.779814	0.0779806	1522	0.274258	0.119413	16	205	0.00202172	0.258245	12	9083	1510	0.016754	0.0757249
P62979	RPS27A	479	0.0235611	-1.33135	935	0.274286	-0.176573	8	4953	0.650772	-0.0364648	8	6367	622	0.0901642	0.170871
Q9HCN4	GPN1	2554	0.0842902	0.573458	1997	0.275065	0.0906006	8	4069	0.311899	-0.115493	4	8620	1324	0.130733	0.215812
O75414	NME6	1712	0.0151182	-0.494217	1751	0.275103	0.104707	4	2784	0.032547	-0.319165	3	6247	585	0.00671134	0.0501207
Q96PV6	LENG8	698	0.00191384	0.628946	2442	0.275236	0.0715189	9	494	0.0594077	0.441928	9	3634	144	0.00203915	0.0306221
Q13451	FKBP5	2977	0.0304178	0.320726	2436	0.276466	0.0719726	30	5955	0.825273	-0.0401746	22	11368	2326	0.127164	0.21163
P62937	PPIA	744	0.0107031	-0.731645	2276	0.27687	-0.0782459	37	2882	0.156029	-0.128959	28	5902	495	0.0176459	0.0771295
P49841	GSK3B	139	0.00768533	-1.34639	1986	0.277235	0.0913298	6	509	0.018473	0.159022	2	2634	54	0.00246314	0.0330997
P53990	IST1	7774	0.849043	-0.0204798	811	0.277483	0.206773	7	3691	0.640921	0.0551061	7	12276	2596	0.706288	0.733222
Q4VC31	MIX23	6279	0.497514	0.173228	749	0.277711	0.23161	6	1686	0.399059	0.1781	6	8714	1354	0.446437	0.50201
O75153	CLUH	321	0.0068105	-0.918701	1499	0.277861	0.12185	44	3417	0.268738	-0.0893337	42	5237	375	0.0189904	0.0788857
P27708	CAD	866	0.0347348	-1.02687	1857	0.278082	-0.0987155	62	5562	0.576587	-0.0979814	56	8285	1215	0.109499	0.193002
P14868	DARS1	2246	0.062401	0.583645	1963	0.278381	0.0930032	35	1542	0.326662	0.155188	33	5751	466	0.110911	0.194148
Q9BRT2	UQCC2	70	0.00326027	-1.23778	1285	0.278717	0.13701	6	425	0.0122506	0.179036	5	1780	16	0.000862182	0.0193367
Q92621	NUP205	3154	0.125831	-0.519744	2909	0.278922	0.052711	29	1353	0.227749	0.121289	33	7416	917	0.139799	0.223296
P82673	MRPS35	372	0.0125401	-1.02428	1252	0.279674	0.138988	7	1828	0.031909	-0.194418	3	3452	133	0.00576143	0.0481259
Q5SRE5	NUP188	328	0.0120938	-1.05991	2505	0.280422	0.0690843	16	5271	0.766768	-0.0219002	15	8104	1167	0.0641408	0.142203
Q9NY65	TUBA8	5779	0.273076	-0.154287	1725	0.280475	0.107563	4	4652	0.790548	0.0284095	2	12156	2565	0.468428	0.521492
Q96I25	RBM17	1130	0.0188977	-0.670858	2096	0.281596	0.0875797	20	4479	0.793324	0.0433332	14	7705	1024	0.0904049	0.171161
Q5T2T1	MPP7	6742	0.543814	0.115683	827	0.28169	0.205422	13	6144	0.442384	-0.192992	10	13713	2902	0.495666	0.546409
Q8TBX8	PIP4K2C	3888	0.0781861	0.29042	1508	0.281729	0.121693	10	3119	0.607973	0.100822	9	8515	1286	0.195717	0.276727
O43795	MYO1B	3895	0.196983	-0.456499	2242	0.281774	0.0805716	28	616	0.0863987	0.359199	26	6753	724	0.0987795	0.181692
Q15185	PTGES3	4119	0.0928957	0.271295	741	0.282215	-0.239859	12	692	0.114603	0.367766	9	5552	427	0.0711225	0.150678
Q9Y2L5	TRAPPC8	3203	0.029759	-0.279443	1747	0.282329	0.106304	8	4311	0.363548	-0.103777	8	9261	1573	0.0719628	0.151471
P62873	GNB1	102	0.000314328	-0.975904	3186	0.282793	-0.0429408	21	2624	0.0426651	-0.261122	22	5912	497	0.00034659	0.0126642
P11413	G6PD	7586	0.918357	0.0695801	1991	0.283163	0.0923653	25	124	0.00185265	0.386115	22	9701	1745	0.0182148	0.0775672
Q13595	TRA2A	191	0.00200506	-0.898246	1112	0.283321	0.155444	10	1281	0.287093	0.195964	8	2584	51	0.00778771	0.0538442
Q6F5E8	CARMIL2	1035	0.0234663	0.756995	1105	0.283614	0.156638	6	2636	0.385288	0.0491085	9	4776	305	0.0634987	0.141825
P49642	PRIM1	2254	0.0264822	0.443021	2442	0.284682	0.0727216	11	3304	0.130806	-0.197071	10	8000	1129	0.0314352	0.0975452
Q9Y277	VDAC3	472	0.00670975	-0.804074	3171	0.284714	-0.0437648	18	5111	0.175255	-0.335615	14	8754	1373	0.0137328	0.0691061
Q13011	ECH1	1345	0.0431404	-0.798062	2358	0.284772	0.0765151	16	2954	0.0544177	-0.271491	16	6657	701	0.0234197	0.0849098
Q6P2H3	CEP85	1566	0.031115	0.624817	2508	0.285171	0.0695495	12	3949	0.689902	0.0529905	11	8023	1137	0.116801	0.200807
Q8TEH3	DENND1A	4344	0.133543	-0.286967	2596	0.285203	0.0658953	3	3188	0.0402979	-0.362189	3	10128	1900	0.0436968	0.116764
Q96I59	NARS2	932	0.0320714	-0.920299	790	0.285701	-0.224413	8	4761	0.557607	-0.0561732	8	6483	649	0.103199	0.186285
Q9H267	VPS33B	2691	0.0363615	0.394	1206	0.285999	0.145368	6	5058	0.862878	0.0227672	8	8955	1457	0.15095	0.233535
O00330	PDHX	3340	0.0991256	0.42791	2942	0.286046	-0.0523573	10	1757	0.0681475	-0.108766	9	8039	1143	0.0517358	0.126946
Q8IWT6	LRRC8A	910	0.0312348	-0.924302	2949	0.286435	0.0520322	7	696	0.0634271	0.192837	7	4555	272	0.0206598	0.0814372
Q3B7J2	GFOD2	5007	0.319965	0.315056	1647	0.286436	0.114027	4	5753	0.28428	-0.265346	4	12407	2626	0.294411	0.365012
Q08945	SSRP1	9	0.000939586	1.53545	1247	0.286547	0.141481	27	2436	0.515001	0.132731	26	3692	149	0.00684158	0.0503367
Q8N573	OXR1	2044	0.00442674	-0.366197	1846	0.286682	0.10063	15	2732	0.0166091	-0.408267	12	6622	686	0.00146986	0.0256373
O14617	AP3D1	94	0.00459948	1.23842	1073	0.28678	0.163474	25	5264	0.647871	-0.0582769	24	6431	639	0.0282191	0.092741
P11387	TOP1	1992	0.0121898	-0.422087	1584	0.286787	0.118312	50	6141	0.39414	-0.215747	39	9717	1753	0.040348	0.111196
Q01469	FABP5	3102	0.148792	0.574232	2093	0.287687	-0.0885085	19	5313	0.374028	-0.173878	11	10508	2045	0.219048	0.297671
Q9H4L7	SMARCAD1	4519	0.160566	-0.287788	1456	0.288167	0.127308	15	4567	0.33756	-0.139775	15	10542	2056	0.215682	0.295077
P29353	SHC1	869	0.0119713	-0.69766	1785	0.288746	0.105336	14	471	0.00560255	0.111137	13	3125	106	0.00136986	0.024887
Q9NWY4	HPF1	6468	0.39972	0.105528	1329	0.288792	0.136747	7	2483	0.466288	0.104763	7	10280	1964	0.440893	0.496727
Q9Y6X3	MAU2	1206	0.0159488	-0.622809	1834	0.288846	-0.102294	2	3241	0.0289041	-0.444807	2	6281	591	0.00662347	0.0501207
Q9BZH6	WDR11	362	0.00909748	-0.936656	940	0.288862	-0.183212	14	4558	0.155448	-0.299808	15	5860	486	0.0160324	0.0745248
Q9Y6Y8	SEC23IP	516	0.026739	1.50334	1885	0.289597	-0.0997219	29	1103	0.236844	0.22003	26	3504	138	0.0498011	0.124493
P62487	POLR2G	568	0.0173745	-0.94817	1888	0.290104	0.0995826	6	5461	0.71186	-0.0485371	4	7917	1098	0.0806577	0.161088
Q9UPT5	EXOC7	3459	0.0589072	0.316924	1665	0.290785	0.113919	11	4840	0.828875	0.0276318	8	9964	1840	0.203113	0.284096
Q9UBL3	ASH2L	1373	0.031328	0.68567	1089	0.291895	0.163897	12	5199	0.542893	-0.088102	13	7661	1007	0.101173	0.184593
Q8NBU5	ATAD1	1636	0.00522094	0.438377	2955	0.292034	0.0525773	8	453	0.0411896	0.321303	8	5044	341	0.00361005	0.0385738
P23246	SFPQ	1900	0.0794707	-0.799297	1926	0.292053	0.0980092	53	3880	0.692044	0.0591568	41	7706	1025	0.21949	0.29803
Q9H7D7	WDR26	5152	0.158505	-0.171191	1262	0.292134	-0.141847	16	971	0.138648	0.157455	16	7385	905	0.12064	0.204761
P20618	PSMB1	358	0.00948083	-0.948824	862	0.292152	-0.20432	12	5601	0.930041	0.0046131	8	6821	746	0.0637092	0.1421
Q8IV48	ERI1	1838	0.0354402	0.574009	919	0.292526	0.188932	10	6146	0.425773	-0.201783	5	8903	1439	0.0932568	0.174897
Q3LXA3	TKFC	3331	0.111205	-0.452153	2526	0.292679	0.0699789	21	2094	0.000203821	-0.544678	22	7951	1107	0.000557283	0.0158972
Q8TD16	BICD2	6932	0.675532	0.121896	1344	0.292702	0.137054	15	628	0.0610148	0.233841	13	8904	1440	0.183073	0.264493
P46013	MKI67	632	0.0171769	0.897503	1417	0.293025	0.131466	153	582	0.0585568	0.277961	154	2631	53	0.0124298	0.0666844
Q9NYU1	UGGT2	3420	0.148233	-0.49789	2123	0.293524	-0.0881134	6	1557	0.0414261	-0.129199	7	7100	820	0.0491727	0.123673
Q9H0P0	NT5C3A	6813	0.455373	-0.0720256	2430	0.293579	-0.0750713	9	961	0.137598	0.159901	7	10204	1935	0.238739	0.315345
P51688	SGSH	7920	0.888849	-0.00494835	895	0.293592	-0.195757	5	2619	0.0113262	-0.430638	4	11434	2364	0.070297	0.149807
P35052	GPC1	1498	0.0392224	-0.697159	3274	0.293828	0.0415705	10	417	0.0380118	0.370353	10	5189	367	0.0169243	0.0760356
O43865	AHCYL1	718	0.0112019	-0.746947	1066	0.293841	-0.167677	19	4023	0.358789	-0.084459	22	5807	478	0.0359784	0.103909
P36507	MAP2K2	2933	0.0852931	0.486796	1599	0.294202	0.119283	10	1932	0.364948	0.114323	9	6464	647	0.15299	0.234902
P11766	ADH5	5321	0.351072	-0.270304	3336	0.294542	-0.0383172	19	4640	0.0869922	-0.497968	16	13297	2825	0.151196	0.233692
Q7Z7A3	CTU1	3455	0.105203	-0.415501	1694	0.294815	-0.113229	5	2429	0.0930479	-0.153502	6	7578	979	0.0691089	0.14849
Q9HAU4	SMURF2	4472	0.197767	0.333726	722	0.295024	0.29916	4	5774	0.857278	-0.0251443	5	10968	2202	0.424231	0.481704
O00567	NOP56	1153	0.0301203	-0.766487	2721	0.29511	0.063104	31	2777	0.564437	0.116254	25	6651	695	0.101913	0.185246
Q7Z5K2	WAPL	541	0.0100455	0.826363	1769	0.295216	0.108618	22	4479	0.784439	0.0409442	17	6789	739	0.0591965	0.136336
Q8N9N2	ASCC1	53	0.000590415	-1.08948	1401	0.295743	-0.134649	4	3412	0.118567	-0.218294	4	4866	317	0.0014481	0.0255936
P35270	SPR	5466	0.326703	0.234464	2057	0.295839	0.0922967	13	2735	0.0481583	-0.260074	12	10258	1955	0.0967587	0.179293
P52209	PGD	1775	0.0345932	-0.585484	2491	0.296052	0.0724923	26	2059	0.281096	0.0436735	19	6325	611	0.0689874	0.14849
Q5SW79	CEP170	4448	0.27943	0.398276	1058	0.296168	0.170649	19	5405	0.778987	-0.025572	25	10911	2188	0.483491	0.535154
P11177	PDHB	623	0.00335327	-0.675664	2880	0.296221	-0.0566323	13	5917	0.729849	-0.0684926	15	9420	1631	0.0249108	0.0872013
Q6JQN1	ACAD10	2771	0.065316	-0.468513	3406	0.296225	0.0360131	7	3618	0.0337822	-0.530663	7	9795	1784	0.0230202	0.0844546
Q8NB90	SPATA5	2553	0.0435815	-0.443837	3669	0.296385	-0.0256818	22	1139	0.155375	0.108982	21	7361	901	0.053185	0.128593
P46782	RPS5	1099	0.0205085	-0.7029	1159	0.29647	-0.156784	26	3931	0.664466	0.0450093	22	6189	562	0.0876684	0.168199
Q92667	AKAP1	5660	0.339132	-0.206682	1620	0.296655	0.118912	7	5589	0.463937	-0.147994	7	12869	2737	0.408883	0.469191
Q7Z6J0	SH3RF1	5066	0.202084	0.224455	1939	0.296676	0.0991011	3	360	0.019619	0.288677	3	7365	903	0.0358702	0.103781
Q13751	LAMB3	4441	0.285804	0.403556	1856	0.296735	-0.103527	19	26	0.000819657	1.67338	17	6323	608	0.00392089	0.0401007
O95405	ZFYVE9	7003	0.662431	-0.109487	3251	0.296822	0.0430767	8	4655	0.0912192	-0.478566	8	14909	3065	0.23505	0.311989
Q9UK61	TASOR	5315	0.341095	-0.267123	3145	0.29739	0.0465867	5	2834	0.0313318	-0.33287	4	11294	2301	0.0740241	0.153351
Q96QU8	XPO6	63	0.00292821	-1.22443	2789	0.298262	0.0606179	8	4868	0.819822	0.0233261	7	7720	1028	0.0246764	0.0872013
Q02750	MAP2K1	7183	0.64153	0.074546	2158	0.29893	0.088221	8	1095	0.17761	0.145492	9	10436	2023	0.34369	0.411669
Q9Y606	PUS1	458	0.00954749	-0.860951	2330	0.2992	0.0802335	7	4281	0.44407	-0.0638469	10	7069	811	0.0379465	0.107213
P60900	PSMA6	72	0.00339344	-1.25007	952	0.299378	-0.188639	18	4379	0.74361	0.0344571	19	5403	403	0.0257029	0.0884832
Q96ST3	SIN3A	1524	0.024434	0.58917	1424	0.299741	0.133163	21	5977	0.94662	-0.0110168	21	8925	1449	0.127075	0.21163
Q00839	HNRNPU	1463	0.04331	-0.743965	1550	0.299969	0.124006	77	3020	0.612543	0.112687	53	6033	522	0.139386	0.223205
Q9Y5L4	TIMM13	3598	0.124482	0.420974	799	0.300159	0.253647	7	3440	0.0704168	-0.302248	4	7837	1062	0.0646834	0.142901
Q9Y3I1	FBXO7	320	0.0150185	-1.23331	1438	0.300336	0.132111	3	1952	0.39548	0.128717	3	3710	151	0.0488007	0.123673
Q9H479	FN3K	7847	0.880096	-0.0145372	3275	0.301238	0.0426649	4	2746	0.00281869	-0.746849	4	13868	2929	0.0254916	0.0881928
Q9UKD2	MRTO4	391	0.00451219	-0.813979	1961	0.301484	0.0980756	22	655	0.100145	0.367656	16	3007	92	0.00674576	0.0501207
Q9ULH1	ASAP1	4310	0.183626	-0.350418	2437	0.301723	0.0764319	9	3902	0.66719	0.0487145	9	10649	2101	0.359872	0.425102
Q8WTT2	NOC3L	567	0.00827628	-0.781308	2053	0.302232	0.0932682	18	1529	0.346859	0.176663	11	4149	203	0.028544	0.0931937
P09001	MRPL3	206	0.00767057	-1.07867	3135	0.302232	-0.0474104	10	6087	0.712405	-0.0786131	7	9428	1637	0.0461193	0.120374
Q15276	RABEP1	5560	0.274406	-0.18738	1029	0.302837	0.180062	22	5349	0.876875	0.00797143	19	11938	2496	0.513646	0.561283
P50995	ANXA11	39	0.0033997	-1.53211	1526	0.302856	0.12622	27	5909	0.887702	-0.0226156	22	7474	938	0.0296879	0.094652
Q16254	E2F4	4128	0.224009	0.422821	1940	0.302986	0.100105	4	2267	0.00798222	-0.387967	4	8335	1229	0.0199375	0.0802682
Q86U86	PBRM1	5239	0.306378	-0.259937	1455	0.303027	0.132131	14	5411	0.622602	-0.0737812	20	12105	2546	0.457452	0.512271
Q96AE7	TTC17	1097	0.00685001	-0.574623	1274	0.303109	-0.147652	4	1166	0.271576	0.228214	4	3537	141	0.0205594	0.0814362
P35250	RFC2	1450	0.00767818	-0.497586	1398	0.303118	0.137821	16	5764	0.920061	-0.00678044	13	8612	1319	0.0557498	0.131853
P17301	ITGA2	1788	0.0725297	-0.81447	3650	0.30331	0.0268621	20	2557	0.0344527	-0.278046	21	7995	1127	0.0257668	0.0884832
Q9UM54	MYO6	616	0.00432306	0.697005	2593	0.303452	0.0695627	35	3973	0.343659	-0.0873755	37	7182	840	0.0173043	0.0768785
Q8TBZ6	TRMT10A	2633	0.079363	-0.535336	1064	0.303942	0.176378	3	565	0.0814914	0.432163	3	4262	218	0.0523866	0.127611
P30038	ALDH4A1	3089	0.0138542	0.238939	2238	0.304033	0.0852453	10	5437	0.15143	-0.443967	10	10764	2141	0.0225945	0.0837825
Q9P2E9	RRBP1	295	0.0157517	1.47722	1621	0.304127	0.120546	79	1897	0.400174	0.139979	74	3813	163	0.0514377	0.126436
O60716	CTNND1	1548	0.00675763	-0.46969	1681	0.30458	0.116914	37	5613	0.787195	-0.0343535	37	8842	1415	0.0454747	0.119357
P35244	RPA3	8064	0.9793	0.00827931	971	0.304893	0.189302	4	4884	0.811261	0.019805	3	13919	2940	0.829161	0.840534
P62826	RAN	8076	0.95325	-0.000514663	3642	0.304983	0.0273552	21	4592	0.551905	-0.0457709	16	16310	3176	0.72264	0.745792
P47897	QARS1	2279	0.0509125	-0.532611	2489	0.305015	0.0741285	41	5658	0.855421	-0.0190015	31	10426	2018	0.19471	0.275659
Q13526	PIN1	5105	0.396403	0.338201	3472	0.305404	0.0345569	13	2252	0.137209	-0.0871218	12	10829	2160	0.224135	0.30197
P49336	CDK8	99	0.00126743	1.02098	853	0.305705	-0.227814	5	4136	0.374446	-0.0843357	5	5088	348	0.00709387	0.0513829
Q7Z4H3	HDDC2	1295	0.00650668	0.517127	1483	0.306171	0.13132	11	699	0.0373264	0.120386	10	3477	134	0.00414142	0.0412342
Q96BW5	PTER	2523	0.134571	0.748269	2292	0.306409	0.08299	10	1532	0.00201231	-0.282057	8	6347	618	0.00452617	0.0432915
Q16822	PCK2	3621	0.140085	-0.437173	2235	0.306737	0.0861868	23	4546	0.0976628	-0.420825	23	10402	2009	0.0900283	0.170837
P26006	ITGA3	237	0.0057206	0.963386	2728	0.306741	0.0643265	12	2968	0.0117765	-0.546849	10	5933	501	0.00144586	0.0255936
Q14738	PPP2R5D	3495	0.0891605	-0.380547	1175	0.307371	0.160558	13	1074	0.205465	0.194257	12	5744	465	0.110325	0.19362
O60232	ZNRD2	3635	0.0726519	0.317448	2772	0.307714	0.0626533	10	5639	0.953267	0.00864857	4	12046	2529	0.26115	0.336699
P24752	ACAT1	963	0.0236015	-0.795495	3655	0.307723	-0.0273889	23	2341	0.022964	-0.296316	25	6959	786	0.0079277	0.0543901
Q9BVC4	MLST8	79	0.00379808	-1.24759	2420	0.307917	0.0779588	4	1762	0.00819148	-0.275537	4	4261	217	0.00075992	0.0184422
Q9UEW8	STK39	6800	0.525769	0.0999723	1146	0.308098	0.165232	10	6217	0.317186	-0.310866	9	14163	2974	0.430285	0.488066
Q9Y617	PSAT1	945	0.0166758	-0.72387	3082	0.308289	-0.0504418	25	56	0.000503128	0.589819	26	4083	197	0.000249918	0.0106938
O60313	OPA1	1460	0.0574581	-0.862109	1188	0.308734	0.159175	25	4632	0.425104	-0.0964512	32	7280	865	0.134462	0.218734
P18124	RPL7	1779	0.00877689	-0.440907	1123	0.308782	-0.169338	35	1033	0.227434	0.249594	21	3935	177	0.0220108	0.0833284
Q8IX12	CCAR1	296	0.00550616	0.904049	1086	0.30927	0.17676	20	5442	0.92053	0.012096	20	6824	749	0.0443818	0.117532
O15355	PPM1G	4	9.58469e-05	1.56312	812	0.309351	0.261206	27	6024	0.862452	-0.0343176	32	6840	750	0.00172557	0.0276431
Q6ZMP0	THSD4	336	0.0124769	1.06258	2605	0.309445	0.069825	4	4959	0.170551	-0.322626	7	7900	1093	0.0231508	0.0844546
P09758	TACSTD2	1065	0.0376445	-0.912456	1586	0.309687	0.124439	5	5741	0.857648	-0.0227003	3	8392	1248	0.162074	0.24435
Q93008	USP9X	232	0.00268342	0.885111	2759	0.309734	-0.0636539	36	4829	0.81904	0.0253397	34	7820	1055	0.0237452	0.0856707
A0MZ66	SHTN1	5061	0.305238	0.292929	894	0.309839	0.218122	46	1365	0.301242	0.186089	39	7320	883	0.310215	0.381118
O43490	PROM1	6706	0.585758	-0.134065	2449	0.310098	0.0777037	9	5252	0.160313	-0.383704	5	14407	3008	0.314178	0.385259
Q9BVP2	GNL3	825	0.00837155	-0.665854	1641	0.310158	0.121057	19	2537	0.533649	0.132268	13	5003	337	0.0405161	0.111272
O95870	ABHD16A	5338	0.412317	0.296415	1738	0.310504	0.114687	7	2277	0.0564853	-0.192427	7	9353	1610	0.130735	0.215812
O60264	SMARCA5	100	0.00459149	1.21009	1603	0.310661	0.123837	37	6049	0.684905	-0.0857746	40	7752	1042	0.0312144	0.0969526
P54727	RAD23B	7115	0.660429	-0.0900943	3388	0.310809	0.0394662	18	5926	0.932932	-0.0122339	12	16429	3183	0.769611	0.787284
P36969	GPX4	5224	0.285646	-0.24935	3249	0.310916	-0.045111	6	3687	0.0176016	-1.3884	6	12160	2566	0.0442915	0.117484
Q9NWV8	BABAM1	5132	0.282859	0.263656	1546	0.311037	-0.127981	9	3047	0.028229	-0.385731	8	9725	1754	0.0620556	0.140059
Q9BWU0	SLC4A1AP	5635	0.311849	-0.199024	1818	0.311271	0.109705	16	761	0.0664082	0.165186	15	8214	1198	0.120973	0.205112
Q5BKZ1	ZNF326	6561	0.565552	0.153325	1899	0.311396	0.104977	8	1236	0.283908	0.211295	8	9696	1743	0.424143	0.481704
Q9P265	DIP2B	3941	0.0954506	-0.307942	2176	0.312227	-0.0904946	16	5016	0.731947	-0.0162817	19	11133	2257	0.264848	0.339624
P21281	ATP6V1B2	393	0.0147479	1.05226	3024	0.312337	0.0533299	23	1714	0.0910439	-0.0755374	22	5131	355	0.0163623	0.0752619
Q8NHQ9	DDX55	2567	0.0760856	-0.541946	3563	0.312796	0.0313045	8	5704	0.895863	-0.00936751	11	11834	2458	0.261221	0.336699
P16070	CD44	1202	0.0286402	-0.731575	3197	0.312901	0.0472865	12	4203	0.0660926	-0.468243	10	8602	1317	0.0213493	0.082358
P17174	GOT1	3258	0.110849	-0.466837	4035	0.312982	0.0124127	18	1206	0.253656	0.189025	24	8499	1279	0.14902	0.23165
Q9Y3C1	NOP16	8061	0.977083	0.00781278	2705	0.313161	-0.0671085	12	837	0.127557	0.235415	9	11603	2404	0.370916	0.435301
Q9BUQ8	DDX23	4670	0.138439	-0.239507	3474	0.313284	0.0359855	26	5870	0.97833	0.00353235	22	14014	2954	0.38834	0.450646
Q8N4Q0	ZADH2	5713	0.310256	0.184183	1579	0.314043	0.126531	2	2638	0.00371791	-0.599574	2	9930	1834	0.0146029	0.0706498
P42704	LRPPRC	800	0.0307388	1.01689	1045	0.314063	0.185974	87	4436	0.800776	0.0494802	54	6281	591	0.136715	0.221082
Q1ED39	KNOP1	2374	0.0673523	-0.571295	2781	0.314138	0.06346	5	4532	0.755908	0.0260164	5	9687	1737	0.218903	0.297671
Q9Y597	KCTD3	3094	0.113376	-0.507362	1525	0.314348	0.130995	7	5455	0.177751	-0.378772	5	10074	1879	0.119553	0.203685
Q9UBB9	TFIP11	3193	0.0696938	0.393315	1711	0.314432	0.117993	12	2227	0.397037	0.0946071	10	7131	830	0.147901	0.230241
Q9Y230	RUVBL2	31	0.000211809	1.17762	3832	0.314993	0.021339	50	2895	0.0637153	-0.242767	40	6758	728	0.000381978	0.0132607
O14802	POLR3A	5728	0.317851	-0.185426	2678	0.31514	0.0685507	14	6080	0.815801	-0.0482365	10	14486	3020	0.54266	0.586484
Q9UPQ9	TNRC6B	4425	0.158689	0.301085	2250	0.315141	0.0868351	14	1954	0.0040386	-0.353079	18	8629	1328	0.00922902	0.0589642
P62316	SNRPD2	5340	0.275688	-0.221442	3003	0.315419	0.0547154	18	1664	0.0618227	-0.104638	19	10007	1858	0.106876	0.189854
P49757	NUMB	5552	0.322868	-0.21846	3012	0.315535	0.0542922	9	330	0.00673182	0.208729	9	8894	1436	0.0238799	0.0856981
Q5VWN6	TASOR2	6734	0.57312	-0.124776	2061	0.315792	0.0965412	14	5349	0.768696	-0.0253396	14	14144	2971	0.684149	0.713093
O75818	RPP40	7787	0.856967	-0.0202255	3492	0.316235	-0.0357967	4	3781	0.59008	0.0295273	5	15060	3079	0.721736	0.745259
P15924	DSP	1961	0.0742628	0.740499	1256	0.31647	0.155921	97	4273	0.0489474	-0.643474	100	7490	944	0.0352797	0.103167
P15104	GLUL	4189	0.237115	-0.420549	1589	0.316546	-0.126591	12	2690	0.00272693	-0.694733	15	8468	1269	0.00932689	0.0590098
Q13418	ILK	7300	0.71338	0.0702824	1935	0.316618	0.104194	12	1067	0.196352	0.189822	12	10302	1972	0.397786	0.459647
Q92800	EZH1	3041	0.125565	-0.549942	1981	0.31689	0.10053	4	4069	0.0712222	-0.407577	3	9091	1512	0.0682179	0.147798
Q9NVH0	EXD2	7090	0.626132	-0.084714	2216	0.317247	0.0890496	5	766	0.12352	0.303687	4	10072	1877	0.284146	0.355896
Q9NRG9	AAAS	4645	0.169393	0.277003	3346	0.317693	-0.0421859	7	5848	0.972239	0.00275512	8	13839	2924	0.434404	0.491881
Q9NZJ4	SACS	1570	0.0508055	-0.754576	1050	0.318355	0.187631	10	1868	0.000293289	-0.435665	9	4488	258	0.000419327	0.0133787
Q05397	PTK2	2087	0.0311237	-0.497921	3472	0.318418	0.0368432	22	3609	0.610424	0.0514392	25	9168	1539	0.115863	0.199569
P62249	RPS16	4996	0.21157	-0.247186	901	0.318507	-0.227601	19	5049	0.715708	-0.0227971	13	10946	2195	0.416105	0.474505
P62910	RPL32	6420	0.457047	-0.138932	908	0.319217	-0.226096	15	1463	0.351944	0.199457	10	8791	1392	0.430141	0.488066
P40939	HADHA	915	0.0202453	-0.770645	2397	0.319247	0.0811926	36	5094	0.879523	0.0244162	33	8406	1254	0.111045	0.194148
Q9BV86	NTMT1	4689	0.0938285	0.176377	1308	0.321033	0.152927	12	4959	0.590891	-0.0572247	12	10956	2197	0.23394	0.311154
P62917	RPL8	2393	0.0378678	0.460443	997	0.321144	-0.200737	24	1407	0.321564	0.191331	21	4797	309	0.0856898	0.166465
P00533	EGFR	2729	0.0933972	0.553155	2657	0.321146	0.0697708	23	1260	0.0230885	-0.114152	16	6646	692	0.0240577	0.0857846
P52701	MSH6	2267	0.0170973	0.400067	2264	0.321584	0.0873352	21	4456	0.107061	-0.37232	20	8987	1473	0.0212485	0.0822622
Q8IXK0	PHC2	2098	0.036251	-0.515975	2531	0.321873	0.0756529	5	1053	0.229462	0.240977	7	5682	448	0.0654984	0.143781
Q86V48	LUZP1	2085	0.0491424	0.574397	1393	0.322502	0.146247	27	1175	0.190753	0.132825	24	4653	288	0.0714368	0.151015
Q9BTD8	RBM42	578	0.0243851	1.11167	2873	0.322648	0.0609789	6	415	0.00853413	0.158822	6	3866	167	0.00381194	0.0396052
P14866	HNRNPL	112	0.00249296	-1.03814	1340	0.322802	0.151083	44	1387	0.326885	0.204671	30	2839	69	0.0113687	0.0645216
P52597	HNRNPF	598	0.0299422	1.40512	1702	0.323832	0.120293	26	2850	0.509883	0.0854841	21	5150	359	0.100884	0.184207
P30876	POLR2B	1596	0.0512212	-0.7482	2053	0.324229	-0.0986731	26	2168	0.0264325	-0.255897	32	5817	481	0.0169513	0.0760356
Q8IY17	PNPLA6	7451	0.692048	0.0394976	2972	0.324333	0.0574909	10	2373	0.0122275	-0.360224	6	12796	2721	0.0666704	0.145707
P00568	AK1	5615	0.327409	-0.209489	1855	0.324546	0.110566	12	5896	0.950469	-0.00633274	12	13366	2842	0.597983	0.635919
Q9NX02	NLRP2	1271	0.019081	-0.630376	2641	0.32483	-0.0713187	15	3161	0.00874361	-0.803434	16	7073	812	0.00320112	0.0363648
Q96HE7	ERO1A	4935	0.170935	-0.223689	2846	0.325278	0.0625798	15	2859	0.212459	-0.0763595	15	10640	2094	0.180608	0.262848
Q9NYB9	ABI2	2100	0.0684446	0.656133	2470	0.325449	0.0789088	8	3835	0.653852	0.0495763	9	8405	1252	0.206411	0.286981
Q7L5Y1	ENOSF1	1372	0.00858222	-0.517216	2815	0.325472	-0.0639262	11	3438	0.0194623	-0.662806	9	7625	991	0.00320931	0.0363648
Q969S9	GFM2	5835	0.408946	0.210437	2863	0.325601	0.0619457	11	454	0.0446239	0.355468	12	9152	1529	0.114453	0.198191
P49116	NR2C2	2689	0.104723	-0.595546	2894	0.32625	0.0608645	5	2097	0.00861612	-0.337906	5	7680	1012	0.0124181	0.0666844
Q6IBS0	TWF2	7632	0.810748	-0.0372697	1536	0.326318	0.133432	17	3203	0.176059	-0.142974	14	12371	2616	0.408432	0.468862
Q9GZZ9	UBA5	7670	0.890939	0.0499589	1184	0.326645	0.16966	11	5026	0.840045	0.0187553	12	13880	2934	0.831401	0.842542
O00267	SUPT5H	1271	0.0175332	-0.618559	1538	0.32702	0.133623	31	1823	0.310329	0.0908097	28	4632	282	0.0487103	0.123666
O14672	ADAM10	1917	0.068335	-0.720328	2948	0.327214	-0.058936	16	2476	0.00349039	-0.533887	16	7341	891	0.00430713	0.0419193
Q15311	RALBP1	5481	0.239642	-0.179695	1112	0.328413	0.183598	7	2961	0.568107	0.0993703	4	9554	1694	0.399533	0.461066
P57768	SNX16	2925	0.0957939	-0.508808	2877	0.328489	0.06187	4	600	0.0165621	0.105143	4	6402	627	0.0193519	0.0796337
Q15366	PCBP2	6926	0.614237	0.106886	2725	0.328558	-0.0684615	12	1135	0.209592	0.173782	8	10786	2151	0.387677	0.450098
Q6N069	NAA16	6519	0.502657	0.140304	2393	0.328569	0.0832722	5	1304	0.0101709	-0.168785	7	10216	1941	0.0466971	0.121038
P49750	YLPM1	5765	0.473134	0.253075	1147	0.328615	0.179008	26	2759	0.125917	-0.14694	25	9671	1730	0.248029	0.32424
Q86WR7	PROSER2	6217	0.424748	0.157758	975	0.328696	0.215945	7	106	0.00211138	0.47019	5	7298	874	0.0124313	0.0666844
P33240	CSTF2	2242	0.0472187	-0.524781	2751	0.329228	0.0672753	19	5442	0.7444	-0.0386093	18	10435	2022	0.178226	0.26049
Q86UP2	KTN1	503	0.00798461	0.80658	1414	0.329462	0.146992	70	3073	0.536238	0.0777848	70	4990	334	0.0410565	0.112104
P10636	MAPT	5452	0.389197	0.268715	1381	0.329835	0.151271	20	1697	0.00642258	-0.281052	17	8530	1293	0.0274641	0.0912292
Q9NZ45	CISD1	6608	0.490021	0.117936	2802	0.330961	0.0650681	7	2966	0.0152652	-0.494349	5	12376	2617	0.0619135	0.139959
Q9Y676	MRPS18B	1261	0.0344024	-0.757389	2981	0.331755	0.0584167	5	5593	0.411657	-0.173043	3	9835	1799	0.0973883	0.180152
Q9BQP7	MGME1	6214	0.469053	-0.174618	2310	0.332308	0.0875137	7	3380	0.284407	-0.0764771	10	11904	2485	0.397692	0.459647
O43414	ERI3	146	0.001652	-0.948219	2495	0.332593	0.0790638	4	3335	0.377705	-0.0203855	4	5976	508	0.00942955	0.0593132
O14686	KMT2D	4818	0.296767	0.341268	2139	0.33279	-0.096328	5	5864	0.773301	-0.0518839	4	12821	2727	0.525446	0.571176
Q96P11	NSUN5	6256	0.482472	-0.172959	1920	0.333345	0.108923	10	599	0.0567963	0.250838	9	8775	1385	0.152734	0.234775
Q99538	LGMN	7059	0.525657	0.0545894	1210	0.33354	0.169303	4	4892	0.188756	-0.292077	6	13161	2809	0.338122	0.406798
Q9Y3L3	SH3BP1	4153	0.155089	-0.350503	2221	0.333641	0.0923738	12	1059	0.00163244	-0.154994	12	7433	924	0.004592	0.0434104
O60678	PRMT3	1544	0.0524929	-0.778836	2918	0.334	0.0614166	10	1222	0.226938	0.155654	10	5684	450	0.0867358	0.167483
Q7Z6I8	C5orf24	7395	0.734593	-0.0582042	3244	0.334721	-0.0487677	5	1637	0.39168	0.184002	4	12276	2596	0.585406	0.625407
Q9UHN6	CEMIP2	1758	0.0696923	0.800982	2889	0.334793	0.0623969	6	677	0.102855	0.337304	2	5324	392	0.0605413	0.138197
Q8ND04	SMG8	5099	0.314108	0.2922	2507	0.334982	0.0790144	10	644	0.0990322	0.380633	10	8250	1206	0.166505	0.248611
A1X283	SH3PXD2B	3968	0.18107	0.418102	2105	0.335012	0.0983876	20	5977	0.963035	-0.00662244	18	12050	2531	0.459943	0.514529
Q14739	LBR	91	0.00151271	-1.06026	1101	0.335572	0.190967	14	1063	0.214033	0.212676	13	2255	36	0.00562602	0.0473985
Q9NP61	ARFGAP3	4553	0.190462	-0.31063	1213	0.335589	0.17052	7	1974	0.375874	0.115136	10	7740	1039	0.280612	0.353018
Q92620	DHX38	1536	0.0121322	0.507305	3018	0.33585	0.0572762	19	1065	0.167714	0.15127	18	5619	441	0.023815	0.0856707
Q8WUM9	SLC20A1	7615	0.797324	-0.0362446	1755	0.335886	-0.120148	4	28	0.000629629	1.08794	3	9398	1625	0.00799724	0.0544277
Q8NI60	COQ8A	6755	0.56412	0.12022	2503	0.335995	0.0792942	3	4050	0.0453739	-0.575176	2	13308	2827	0.146768	0.229262
Q68EM7	ARHGAP17	221	0.00850435	-1.0929	1079	0.336633	0.196201	4	895	0.195798	0.340999	2	2195	32	0.020466	0.0813636
O75475	PSIP1	939	0.0453186	1.19569	2521	0.337265	0.0787097	27	6013	0.866113	-0.0324203	22	9473	1659	0.194281	0.275415
Q9Y6K9	IKBKG	2823	0.0586199	0.437552	2174	0.337537	0.0955653	8	3670	0.32368	-0.0760395	8	8667	1338	0.120441	0.204744
Q13162	PRDX4	444	0.0215713	-1.27052	1144	0.337893	0.184306	13	3781	0.643836	0.0495448	10	5369	399	0.0973085	0.180107
P62857	RPS28	3143	0.102029	0.477225	871	0.338296	0.306287	6	4600	0.376667	-0.120138	9	8614	1321	0.192056	0.272974
Q93009	USP7	2443	0.0653679	-0.541999	2013	0.339341	0.103931	37	1709	0.366925	0.149282	31	6165	553	0.141493	0.225308
Q13151	HNRNPA0	2998	0.0388413	-0.34565	1430	0.339583	0.148664	22	4329	0.775403	0.0486588	12	8757	1377	0.16449	0.2469
Q93052	LPP	3468	0.0631365	0.326989	1980	0.339637	0.105485	10	4853	0.133282	-0.377494	6	10301	1970	0.0686314	0.1482
O00401	WASL	3612	0.063467	-0.299249	3620	0.340153	-0.0328004	5	3387	0.179837	-0.158804	6	10619	2086	0.085257	0.16632
Q92598	HSPH1	1533	0.0708845	-0.938168	3056	0.340229	0.0561762	53	74	0.00186586	0.775945	57	4663	289	0.00274933	0.0340954
P19474	TRIM21	7328	0.734275	0.0709245	1046	0.340242	0.208292	4	1884	0.0339235	-0.196954	4	10258	1955	0.145349	0.228566
P61224	RAP1B	410	0.00748377	-0.854531	3098	0.340325	-0.0546939	10	6225	0.468141	-0.213043	3	9733	1757	0.0362354	0.104466
O75380	NDUFS6	61	0.000803872	-1.08213	1003	0.340361	0.219992	4	3281	0.0295566	-0.452002	5	4345	233	0.000658808	0.0170713
O75691	UTP20	1294	0.0305582	-0.712273	2133	0.340384	0.0984083	31	1893	0.385549	0.131248	30	5320	391	0.0872158	0.167529
P30622	CLIP1	180	0.00664485	1.0788	2393	0.34042	0.0854837	39	2677	0.483976	0.0927422	31	5250	377	0.0339975	0.100943
Q9HCY8	S100A14	3843	0.120388	-0.372519	1140	0.340613	0.186174	5	3629	0.670986	0.0727078	5	8612	1319	0.303979	0.375117
P30046	DDT	74	0.00367053	1.27467	2343	0.340686	0.0876952	6	1651	0.00889351	-0.24846	6	4068	195	0.000861484	0.0193367
Q9NVT9	ARMC1	4859	0.2873	0.325576	1429	0.341175	0.150061	8	3198	0.17056	-0.14745	7	9486	1671	0.225034	0.30275
O00148	DDX39A	3512	0.0600608	-0.311656	2995	0.341236	0.0591041	31	1363	0.179265	0.0740147	27	7870	1079	0.0820141	0.162529
Q96ME7	ZNF512	3364	0.0535383	-0.321632	1350	0.341482	0.158387	7	6136	0.535581	-0.150421	5	10850	2168	0.159871	0.24249
Q9Y232	CDYL	3893	0.112289	-0.349066	2987	0.34157	0.0594277	6	4715	0.178448	-0.288823	5	11595	2400	0.125977	0.210224
Q9H1Y0	ATG5	7743	0.828015	-0.0204453	2976	0.341746	0.059888	7	525	0.01905	0.151127	7	11244	2281	0.107076	0.190072
O76003	GLRX3	2226	0.0436425	0.515448	1524	0.341884	0.139657	19	293	0.0160174	0.387265	15	4043	192	0.0105417	0.0618803
Q96EP5	DAZAP1	1232	0.0131357	-0.594225	1891	0.342129	0.113186	7	2889	0.563434	0.104629	8	6012	514	0.0629262	0.140934
Q96T23	RSF1	2310	0.0575861	-0.551505	2532	0.342174	0.0794312	15	5353	0.416118	-0.154376	14	10195	1929	0.142189	0.226038
P05556	ITGB1	4772	0.251063	0.319273	2735	0.342369	-0.0701271	30	3737	0.301968	-0.0931794	29	11244	2281	0.293758	0.364758
Q5HYA8	TMEM67	4417	0.191576	-0.337975	2400	0.343258	0.0859792	4	3832	0.0593584	-0.405005	3	10649	2101	0.0855799	0.166351
Q9Y3A2	UTP11	5979	0.367299	0.16908	2691	0.343439	0.0730503	10	1404	0.268924	0.141653	9	10074	1879	0.342904	0.410946
P78310	CXADR	595	0.0020165	-0.66871	2453	0.343457	0.0833897	5	4408	0.0599359	-0.574155	4	7456	934	0.0025732	0.0336652
Q9Y5S2	CDC42BPB	6470	0.366727	-0.0896626	3049	0.343905	-0.0571836	16	4214	0.101133	-0.346033	16	13733	2905	0.189724	0.271442
Q99961	SH3GL1	5797	0.427974	0.228601	2786	0.344061	0.0683572	15	230	0.0142099	0.553978	18	8813	1403	0.0548217	0.1308
Q9H939	PSTPIP2	4952	0.282709	-0.30061	2389	0.344232	0.0866224	8	4821	0.10351	-0.469643	8	12162	2567	0.162867	0.245205
Q13190	STX5	1529	0.0418098	-0.704361	1191	0.344538	0.180208	7	460	0.0504978	0.420013	6	3180	112	0.024975	0.0873191
Q15149	PLEC	452	0.0016	-0.717821	2023	0.344835	0.10498	360	834	0.15252	0.299854	301	3309	121	0.00457799	0.0434104
Q68CP9	ARID2	1379	0.0158666	-0.571373	1741	0.345187	0.123894	10	3351	0.141422	-0.190561	11	6471	648	0.026195	0.0890137
P54136	RARS1	1999	0.0401717	-0.555537	1687	0.34532	0.127806	26	1116	0.226702	0.2039	25	4802	311	0.0734705	0.153137
P20810	CAST	3965	0.193793	-0.432613	1155	0.345536	0.187405	21	3632	0.118309	-0.242228	19	8752	1370	0.138969	0.222788
Q9NQH7	XPNPEP3	28	0.00268412	-1.71142	1451	0.345649	0.150357	8	1909	0.373611	0.120875	8	3388	130	0.0141096	0.0692519
Q9UKV8	AGO2	2173	0.032082	-0.484456	2958	0.346051	0.0614825	10	4576	0.589146	-0.0333581	10	9707	1747	0.122172	0.206177
Q13123	IK	3131	0.172639	0.610812	1507	0.3462	0.14338	27	1238	0.28373	0.210716	19	5876	489	0.227033	0.304961
Q96T76	MMS19	2564	0.0747548	-0.538034	1670	0.346399	-0.130153	5	4458	0.232662	-0.204381	6	8692	1348	0.11554	0.199349
P53384	NUBP1	3855	0.171225	0.434626	2328	0.34684	0.0895332	8	2314	0.170203	-0.0648755	7	8497	1277	0.163232	0.245453
Q92830	KAT2A	1785	0.0677532	-0.779369	1592	0.347002	0.136364	4	6098	0.204245	-0.405056	4	9475	1662	0.0988704	0.181756
Q8NFJ5	GPRC5A	1641	0.0438831	0.673522	2680	0.347267	0.0739526	7	2876	0.0850645	-0.209824	6	7197	845	0.0385623	0.108377
P0DMM9	SULT1A3	5741	0.305749	0.176381	2291	0.347372	0.0912154	9	5766	0.602648	-0.0999221	10	13798	2913	0.481753	0.533786
Q12830	BPTF	4372	0.119244	-0.264738	1727	0.347698	0.12584	30	4979	0.115402	-0.458008	33	11078	2238	0.0986247	0.18151
P32322	PYCR1	364	0.00321561	-0.801359	2623	0.34824	0.0768577	19	1187	0.0283422	-0.0790715	17	4174	206	0.00206302	0.0306345
Q9UIF9	BAZ2A	5311	0.353058	-0.273552	3268	0.348343	0.0501501	14	3855	0.202366	-0.175991	15	12434	2637	0.286557	0.358004
Q9NW64	RBM22	2718	0.0443212	-0.415268	1378	0.348821	-0.160737	6	5049	0.443119	-0.118169	7	9145	1525	0.126057	0.210224
P40937	RFC5	5049	0.253209	-0.262565	1924	0.348969	0.11294	14	5437	0.925952	0.0136259	20	12410	2627	0.542981	0.586636
Q9BT40	INPP5K	6530	0.425626	-0.107224	1282	0.349134	0.172474	4	5073	0.835555	0.0143912	3	12885	2744	0.653372	0.685697
Q9Y282	ERGIC3	2757	0.0856211	-0.524099	2628	0.349214	0.0769368	4	5629	0.928372	0.00267072	6	11014	2216	0.305551	0.376669
P19174	PLCG1	901	0.0144217	-0.716002	2167	0.34933	0.0993375	10	1533	0.0627023	-0.0824383	12	4601	276	0.0131229	0.0679655
Q8NE01	CNNM3	8115	0.994841	0.00172372	2634	0.349781	0.0768509	4	1661	0.024639	-0.190001	4	12410	2627	0.146469	0.229218
Q9NV06	DCAF13	2794	0.0841956	-0.514565	1638	0.350064	-0.133303	14	938	0.160927	0.204676	13	5370	401	0.0980311	0.181005
P49419	ALDH7A1	4161	0.116061	0.295544	2703	0.350166	0.0735918	23	3040	0.0262404	-0.403638	22	9904	1827	0.0333362	0.0998246
Q9UHQ1	NARF	6037	0.444512	-0.196663	1948	0.350487	0.111958	4	3058	0.0636241	-0.261346	4	11043	2228	0.161159	0.243757
Q9P0J7	KCMF1	2517	0.0969037	-0.626513	1272	0.350543	-0.174463	8	529	0.034571	0.212837	10	4318	226	0.0358272	0.103749
P13010	XRCC5	223	0.0101038	1.17061	2815	0.350643	0.068404	58	3230	0.635993	0.0956526	43	6268	589	0.0578455	0.134271
P15153	RAC2	1605	0.024298	0.5731	2930	0.350776	0.0633939	3	1890	0.062595	-0.13519	3	6425	631	0.0197034	0.0798837
Q8IZ83	ALDH16A1	3783	0.090082	0.329514	1906	0.350862	-0.114549	14	4897	0.0692428	-0.736937	14	10586	2071	0.0566376	0.132507
O76021	RSL1D1	2755	0.0797057	-0.511145	2558	0.351213	-0.0800225	38	566	0.0882031	0.50883	18	5879	490	0.0617954	0.139846
Q09666	AHNAK	1863	0.0158606	-0.466496	1739	0.351933	0.125846	282	3220	0.244074	-0.0878477	187	6822	748	0.0400115	0.110644
Q92552	MRPS27	3415	0.147645	-0.498752	3220	0.351981	-0.0521371	13	6027	0.557462	-0.131812	9	12662	2690	0.313243	0.384257
P37802	TAGLN2	2216	0.0502742	-0.544551	2362	0.352051	0.0889559	12	4097	0.0876643	-0.362121	14	8675	1342	0.0440479	0.117156
P51610	HCFC1	2328	0.0630035	-0.563806	2779	0.352582	0.0697763	27	3365	0.502296	0.0320898	26	8472	1271	0.174073	0.255905
P30405	PPIF	3603	0.123766	-0.418386	2146	0.352633	0.100531	9	2205	0.342816	0.0654757	10	7954	1108	0.20994	0.290155
Q96GX9	APIP	4711	0.198529	0.291931	2805	0.352648	0.0690417	13	4146	0.117642	-0.302464	15	11662	2421	0.142614	0.226134
Q9GZU0	C6orf62	4181	0.146209	0.33565	1869	0.352771	-0.117186	2	3130	0.644075	0.113693	2	9180	1544	0.338855	0.40723
Q9Y5Q8	GTF3C5	6984	0.630347	0.104639	1407	0.353098	0.158076	7	4521	0.271424	-0.182952	6	12912	2751	0.46789	0.521308
Q969T9	WBP2	4349	0.108185	0.252444	2563	0.353172	0.080071	3	98	0.00312004	0.713914	3	7010	798	0.00606145	0.0490344
Q00403	GTF2B	100	0.000173529	-0.975896	2797	0.35326	-0.0693945	9	817	0.159644	0.347767	8	3714	153	0.000773678	0.0185
Q9NPA3	MID1IP1	2921	0.0507824	-0.396716	2611	0.353476	0.0780153	6	3601	0.0824879	-0.302652	7	9133	1520	0.0425542	0.114463
Q8WVB6	CHTF18	7329	0.725547	0.0687812	2103	0.353505	0.103416	18	4241	0.110561	-0.331005	13	13673	2893	0.309375	0.380374
P00813	ADA	1423	0.0277543	-0.644507	2955	0.353862	0.0628848	9	1614	0.000372002	-0.341878	7	5992	510	0.000335731	0.0124068
Q10472	GALNT1	1843	0.0305577	-0.548468	2662	0.354112	0.0761507	8	1189	0.000225156	-0.218365	9	5694	452	0.000237432	0.010295
Q08AD1	CAMSAP2	1862	0.0205554	-0.494131	2356	0.354219	0.0898346	17	1017	0.131461	0.129189	16	5235	374	0.0307383	0.0962087
P14618	PKM	969	0.0136986	-0.6783	4191	0.354486	-0.01177	101	3818	0.148743	-0.225135	62	8978	1466	0.0248409	0.0872013
Q92844	TANK	5	1.68504e-06	-1.44817	1084	0.354643	0.218045	5	1060	0.221296	0.223898	5	2149	28	1.88142e-05	0.00407893
Q8WVV9	HNRNPLL	3723	0.169334	-0.458569	2645	0.354991	0.0770793	12	4461	0.240008	-0.200116	8	10829	2160	0.20518	0.285881
Q8N108	MIER1	3329	0.133317	-0.492326	1425	0.355015	0.156967	4	2834	0.0302343	-0.33804	5	7588	981	0.0414936	0.112918
P51511	MMP15	7931	0.932307	0.013306	2589	0.355187	0.0793233	5	2594	0.135364	-0.120545	6	13114	2798	0.400083	0.461536
Q15633	TARBP2	3439	0.100905	-0.41268	2156	0.355204	0.100622	4	4822	0.229348	-0.237794	4	10417	2015	0.14243	0.226053
P07686	HEXB	2222	0.0232387	-0.43182	3088	0.355455	0.057899	13	1701	0.00948435	-0.25617	14	7011	799	0.00432044	0.0419193
O43175	PHGDH	2861	0.121818	-0.591312	3712	0.35592	-0.0319642	15	3600	0.581395	0.0412839	16	10173	1924	0.288731	0.35989
Q7L1Q6	BZW1	3801	0.118022	-0.374345	1473	0.356003	0.152639	18	482	0.0572324	0.453744	20	5756	469	0.060629	0.138265
Q9UGK8	SERGEF	1315	0.0392165	-0.769045	1385	0.356305	-0.164157	3	3017	0.0135361	-0.545406	3	5717	455	0.00876123	0.0572119
O43765	SGTA	4043	0.106819	-0.305235	2224	0.356743	0.0970376	11	2769	0.4961	0.0878519	11	9036	1493	0.24278	0.318998
Q96FV9	THOC1	287	0.00417232	-0.879612	1778	0.35735	0.124647	11	1941	0.447077	0.161738	12	4006	185	0.0233676	0.0849066
Q9UKA4	AKAP11	6713	0.439129	0.0825413	2673	0.357629	-0.0765601	6	4074	0.101673	-0.326544	3	13460	2858	0.21868	0.297671
Q9Y5L0	TNPO3	3383	0.106407	-0.433238	1324	0.358306	-0.171867	14	4770	0.739668	0.00405268	12	9477	1663	0.30838	0.379581
O43399	TPD52L2	5970	0.435413	-0.202784	1649	0.358561	0.135246	19	1122	0.187889	0.150942	17	8741	1368	0.315513	0.386604
Q9HAU5	UPF2	6625	0.634442	0.162441	1641	0.358586	0.136394	15	804	0.149156	0.330872	11	9070	1507	0.342961	0.410946
Q9NS87	KIF15	3386	0.0836988	-0.391123	2050	0.358755	-0.10715	9	4547	0.552585	-0.0422903	7	9983	1851	0.223982	0.30197
Q7LBC6	KDM3B	4167	0.177757	0.372527	4269	0.358902	-0.00981495	18	3437	0.0140872	-0.912141	17	11873	2471	0.0293132	0.0942011
O60610	DIAPH1	2152	0.0180108	-0.425251	1495	0.359103	0.151941	46	363	0.0303948	0.426672	35	4010	186	0.00903358	0.0580768
P62166	NCS1	7225	0.686796	-0.0769929	1432	0.359128	0.157699	7	5840	0.966659	0.00230069	6	14497	3022	0.825295	0.836875
P15336	ATF2	6844	0.563606	0.105868	1502	0.359497	0.151787	2	3577	0.135859	-0.216073	5	11923	2491	0.304062	0.375117
Q5ST30	VARS2	2855	0.0642095	0.448748	2481	0.359706	-0.085168	4	3699	0.0375564	-0.525366	5	9035	1492	0.0285392	0.0931937
O75879	GATB	5143	0.258572	0.248029	2226	0.359799	0.0978163	3	3531	0.590885	0.0502767	4	10900	2180	0.44575	0.501411
O60684	KPNA6	251	0.0104566	-1.12428	3046	0.360055	0.0599781	17	1201	0.266112	0.204242	14	4498	260	0.0318117	0.0979655
Q13136	PPFIA1	8073	0.971843	0.0048812	1564	0.360435	0.145072	16	2407	0.474393	0.116586	16	12044	2528	0.732034	0.754062
P49458	SRP9	297	0.00858284	-0.994616	3339	0.360477	0.0487717	7	4579	0.460197	-0.078806	5	8215	1199	0.0413398	0.112757
Q92616	GCN1	1908	0.03202	0.536154	2124	0.361092	0.10393	83	2615	0.510397	0.111966	68	6647	693	0.11392	0.197583
Q15025	TNIP1	1200	0.0261838	-0.715402	1427	0.36119	0.160338	5	4321	0.354392	-0.112041	5	6948	781	0.0768648	0.156805
O15226	NKRF	3510	0.118107	-0.428319	2905	0.36133	0.066132	19	948	0.174737	0.218702	18	7363	902	0.133456	0.21827
Q13416	ORC2	7948	0.98797	0.0271107	2163	0.361545	0.102191	11	4290	0.775787	0.0516855	11	14401	3006	0.86093	0.870477
O60287	URB1	2315	0.0602444	0.558389	2262	0.361623	0.0954191	6	5821	0.96986	0.00377326	9	10398	2007	0.259798	0.33553
Q8TAA5	GRPEL2	3228	0.0433384	-0.317225	2084	0.361987	0.106444	3	5747	0.969899	0.00803006	3	11059	2232	0.212173	0.292243
O94925	GLS	3308	0.0866025	-0.409898	1266	0.36225	0.181996	11	181	0.00584385	0.406042	11	4755	301	0.00854702	0.0566213
Q9Y2L9	LRCH1	7638	0.809626	0.0360438	1394	0.362374	0.166003	2	3958	0.63909	0.0333323	3	12990	2769	0.764078	0.782115
O00244	ATOX1	2579	0.0529345	0.468305	1530	0.36256	0.149466	4	1087	0.200442	0.182426	4	5196	369	0.0847083	0.165681
Q3ZCW2	LGALSL	4312	0.190072	0.354308	3079	0.362614	0.0593881	4	6090	0.999279	-0.000878447	4	13481	2863	0.499647	0.549494
Q92572	AP3S1	5623	0.259853	0.170994	1260	0.362897	0.183108	10	2130	0.373799	0.0925904	9	9013	1480	0.350408	0.417199
P78347	GTF2I	4087	0.222565	-0.429876	1673	0.363205	0.135842	27	5943	0.16972	-0.484345	22	11703	2425	0.198748	0.279674
P48643	CCT5	2445	0.0740551	-0.575059	2407	0.363363	-0.0891059	72	4532	0.581729	-0.0325261	49	9384	1621	0.215983	0.295364
Q52LW3	ARHGAP29	3121	0.154054	-0.578746	1484	0.363426	0.155165	14	3849	0.0642581	-0.385771	21	8454	1263	0.0808091	0.161088
Q8WWM7	ATXN2L	7881	0.895431	-0.012708	2006	0.363762	0.111357	46	476	0.0304986	0.239549	43	10363	1994	0.16139	0.243757
Q9NR31	SAR1A	733	0.0259792	-0.979857	2199	0.364184	0.100685	7	1621	0.281849	0.103696	9	4553	271	0.0653091	0.143601
P30043	BLVRB	1271	0.0356885	-0.765786	1544	0.364315	0.14928	9	264	0.0210154	0.711841	15	3079	97	0.0117131	0.064945
Q9NZJ6	COQ3	258	0.0032889	-0.88093	1349	0.365029	0.175065	3	3362	0.297848	-0.0669229	2	4969	328	0.014456	0.0702882
Q8NFW8	CMAS	648	0.0165953	0.876669	1480	0.365074	0.156621	11	550	0.0764839	0.416889	9	2678	58	0.0176755	0.0771555
P06865	HEXA	697	0.00369409	-0.651973	3896	0.365226	0.0264036	10	3256	0.0392028	-0.381598	8	7849	1072	0.00313814	0.0360609
Q9P0J1	PDP1	3244	0.141794	-0.522789	3292	0.365491	-0.0518441	30	3750	0.0786659	-0.330532	27	10286	1966	0.0882258	0.16883
Q9UBL6	CPNE7	1913	0.0419092	-0.58496	2295	0.366043	0.0952411	11	3659	0.0328702	-0.548938	10	7867	1077	0.0188665	0.0787596
Q9UHQ4	BCAP29	3955	0.0696762	-0.255708	1317	0.366075	0.179035	6	1359	0.258494	0.146121	9	6631	688	0.122837	0.206414
P46776	RPL27A	2035	0.0762262	-0.717146	1139	0.366288	-0.217886	7	1319	0.33987	0.243908	5	4493	259	0.156614	0.239
Q9UI10	EIF2B4	4875	0.207499	0.267246	2197	0.366467	0.101778	9	3638	0.583871	0.0389075	8	10710	2119	0.398021	0.459647
Q5VYK3	ECPAS	660	0.0242712	0.993474	3014	0.366558	0.062727	40	5559	0.933118	0.00824091	37	9233	1565	0.143367	0.226545
Q08379	GOLGA2	5811	0.324118	0.175748	2241	0.366806	0.0989808	14	1585	0.297166	0.122766	13	9637	1713	0.350858	0.417253
Q6IEG0	SNRNP48	3292	0.130512	0.497148	2036	0.367116	0.110985	2	728	0.123528	0.361597	2	6056	524	0.114148	0.197874
O60437	PPL	2569	0.0897184	0.581268	1721	0.367144	0.13336	46	4526	0.0493126	-0.852932	47	8816	1407	0.0455592	0.119386
Q9Y508	RNF114	2402	0.109398	0.713774	2839	0.367163	-0.0701584	6	3902	0.159757	-0.221643	7	9143	1523	0.1206	0.204761
P49591	SARS1	187	0.0030117	-0.927609	3595	0.367648	0.0391516	36	581	0.0416534	0.204367	37	4363	234	0.00280536	0.0340954
Q13443	ADAM9	2447	0.0298967	0.418518	2268	0.367739	0.0971388	14	3022	0.531926	0.0792449	14	7737	1038	0.113218	0.196632
Q9BRR6	ADPGK	1410	0.0299332	-0.660886	2830	0.3679	0.0710149	5	5186	0.71718	-0.0319366	5	9426	1635	0.138684	0.222787
P04083	ANXA1	1792	0.0360594	-0.58863	2377	0.367955	0.0925341	53	4659	0.826271	0.0398656	41	8828	1411	0.172097	0.25416
Q04446	GBE1	109	0.0032949	1.07489	2346	0.367972	0.0935898	20	613	0.0855714	0.360669	21	3068	96	0.00542094	0.0471919
Q70Z53	FRA10AC1	2069	0.061134	0.631912	2480	0.368265	0.0874389	6	763	0.0390101	0.0977876	4	5312	389	0.0288079	0.0934963
P52948	NUP98	3894	0.207741	-0.467021	1822	0.36843	0.125222	44	1231	0.236581	0.161263	41	6947	780	0.236433	0.312948
O75391	SPAG7	7413	0.852722	0.089552	3257	0.369072	0.0539699	4	5506	0.302107	-0.231717	2	16176	3170	0.582019	0.623017
Q9H4A3	WNK1	2773	0.0542576	-0.43533	3462	0.369403	0.0461705	19	4673	0.771543	0.0217833	21	10908	2183	0.214339	0.293936
Q9Y2U5	MAP3K2	5018	0.303956	-0.300635	2582	0.369463	0.0826941	4	237	0.0089532	0.358989	4	7837	1062	0.0318962	0.0980637
P61978	HNRNPK	4989	0.294197	0.302648	1905	0.37001	-0.120409	39	3855	0.678281	0.0566927	37	10749	2135	0.516943	0.563938
Q92541	RTF1	4685	0.255933	-0.33978	3222	0.370517	0.0555001	10	1454	0.00654346	-0.224037	14	9361	1617	0.0221233	0.0833661
O75607	NPM3	31	0.00058137	-1.20489	1972	0.37065	-0.115453	5	3912	0.20426	-0.178129	3	5915	498	0.00269993	0.0339003
Q9GZR1	SENP6	3553	0.127986	-0.436895	2553	0.371029	-0.0843803	3	2683	0.00487038	-0.585616	3	8789	1389	0.0102724	0.061467
O75531	BANF1	585	0.0122129	-0.836375	1746	0.371181	-0.132263	4	5320	0.105725	-0.607729	3	7651	1003	0.0181418	0.0775672
P25789	PSMA4	107	0.000886019	-0.977425	1825	0.371634	-0.126139	14	944	0.105294	0.124022	10	2876	76	0.002219	0.0315117
Q96RN5	MED15	7974	0.924355	0.00529899	2769	0.371715	0.0746837	4	4272	0.319157	-0.127362	5	15015	3074	0.619937	0.655408
Q9UI30	TRMT112	1651	0.0729787	0.880153	3325	0.371965	0.0516074	11	3712	0.207245	-0.159995	8	8688	1347	0.110258	0.193606
Q9BPU6	DPYSL5	1132	0.00739173	0.569646	2492	0.371993	0.0876536	8	3516	0.366443	-0.0408412	6	7140	832	0.0319473	0.0981045
Q8TEA1	NSUN6	798	0.0164644	-0.793793	2203	0.372173	0.103618	7	3483	0.253949	-0.104	7	6484	650	0.0441425	0.117185
Q5C9Z4	NOM1	4911	0.174068	0.229842	3016	0.372669	0.0638498	9	937	0.184174	0.244171	11	8864	1423	0.181928	0.263298
Q9NZB2	FAM120A	3626	0.10686	-0.385858	2989	0.372785	-0.0647985	31	4461	0.397195	-0.0972327	31	11076	2236	0.217438	0.296855
Q99497	PARK7	7649	0.831384	-0.0388521	3105	0.373375	0.0603233	20	3089	0.171523	-0.132632	13	13843	2925	0.438396	0.49485
P17987	TCP1	1358	0.032313	-0.700183	2951	0.373444	-0.0664821	47	2977	0.217748	-0.0827703	43	7286	868	0.0646214	0.142901
Q9BU89	DOHH	5412	0.293532	-0.223092	3190	0.373616	0.0575989	9	1877	0.0565513	-0.144276	10	10479	2036	0.117841	0.201907
Q9Y6Y0	IVNS1ABP	1307	0.0382598	-0.764976	1744	0.373911	0.133564	5	4643	0.0740574	-0.568351	7	7694	1020	0.0331727	0.0997191
Q8TBN0	RAB3IL1	6387	0.54221	-0.172558	2809	0.374566	-0.0731633	6	1592	0.0407799	-0.137131	6	10788	2152	0.143142	0.226299
A5YM69	ARHGEF35	2152	0.0866357	-0.724873	1469	0.375159	0.164322	13	344	0.0263185	0.403775	5	3965	181	0.0282401	0.092741
Q96B26	EXOSC8	4011	0.0423644	0.184516	2919	0.375392	0.0686258	8	4114	0.350541	-0.0960325	8	11044	2229	0.109572	0.193027
Q9NQW6	ANLN	1962	0.0456094	-0.59107	1321	0.375717	0.185421	18	2390	4.67112e-05	-0.841745	19	5673	447	9.09092e-05	0.00671902
Q13347	EIF3I	888	0.0403509	-1.13307	1562	0.375822	0.153104	28	917	0.187836	0.277444	20	3367	127	0.0684675	0.147997
Q13616	CUL1	5674	0.403649	-0.23901	3979	0.375923	0.0240444	25	2627	0.0350563	-0.28815	26	12280	2600	0.106104	0.189587
Q9Y285	FARSA	1220	0.00231484	-0.502778	2298	0.376049	0.0983206	19	2072	0.459162	0.149278	18	5590	435	0.0157635	0.0737595
Q86U42	PABPN1	4767	0.111287	0.187794	1559	0.376633	0.153878	11	1216	0.220329	0.153203	10	7542	965	0.153839	0.235517
Q9UNF1	MAGED2	7811	0.845432	-0.0121132	1945	0.376651	0.119521	17	890	0.189027	0.323891	13	10646	2099	0.467024	0.520659
P43243	MATR3	1268	0.0434552	-0.842976	1801	0.376787	0.130336	27	5985	0.90601	-0.0217738	29	9054	1502	0.208813	0.289133
Q9BRQ8	AIFM2	617	0.00478555	-0.705433	2102	0.376858	0.110144	7	4684	0.766582	0.0204137	6	7403	916	0.0404487	0.111272
P43897	TSFM	3604	0.189578	-0.503979	3305	0.376994	0.0530202	15	5141	0.887962	0.0239465	12	12050	2531	0.479692	0.532046
Q92614	MYO18A	5849	0.397983	-0.203809	1838	0.377129	0.126792	25	1898	0.0408273	-0.184079	21	9585	1704	0.116882	0.200807
Q02487	DSC2	5950	0.422438	0.19881	3431	0.377774	-0.0483254	13	2197	0.000142087	-0.619629	11	11578	2394	0.00156181	0.0265202
P37198	NUP62	122	0.000845526	0.961145	1418	0.378197	0.173558	13	1570	0.263094	0.0986575	10	3110	103	0.00457713	0.0434104
Q96FJ2	DYNLL2	831	0.0284007	-0.934248	1132	0.378293	0.239244	5	1525	0.351638	0.179766	6	3488	135	0.0836388	0.164832
Q86Y56	DNAAF5	962	0.0328535	0.914505	2361	0.378396	0.0951387	11	3107	0.0110654	-0.629112	13	6430	637	0.00679832	0.0501318
Q9H0H5	RACGAP1	654	0.0264185	1.06536	2912	0.37854	0.0694198	10	2576	0.0235095	-0.329572	11	6142	544	0.0104064	0.0616421
Q92888	ARHGEF1	5363	0.427377	0.300642	2759	0.378784	0.0765856	23	668	0.107793	0.381756	22	8790	1391	0.231094	0.308378
O76071	CIAO1	95	0.00340897	1.13149	3392	0.3788	-0.0501715	6	2949	0.0239371	-0.400919	7	6436	642	0.00201853	0.0306221
Q9H1A4	ANAPC1	1079	0.0197463	0.705442	1946	0.378933	-0.12018	10	3083	0.0757984	-0.242948	12	6108	531	0.0206514	0.0814372
O75157	TSC22D2	1167	0.0183867	-0.655443	2578	0.379341	0.0850535	5	4270	0.764563	0.0498369	7	8015	1134	0.106285	0.189806
P25788	PSMA3	6109	0.448022	-0.185922	2046	0.37946	-0.113552	25	5914	0.944571	-0.00906785	21	14069	2958	0.722859	0.745792
Q9NRL2	BAZ1A	1358	0.0293995	-0.670589	2541	0.379582	0.0869804	17	3747	0.672878	0.0635477	14	7646	999	0.134079	0.218668
Q5SNT2	TMEM201	62	0.00508257	-1.92095	2383	0.379902	0.0944102	2	1210	0.255855	0.191621	2	3655	146	0.018571	0.0779143
P11717	IGF2R	2598	0.0991236	-0.601978	2570	0.379908	-0.0858359	42	551	0.0132042	0.110163	52	5719	456	0.0186641	0.0781156
P07099	EPHX1	4248	0.109529	-0.273073	3035	0.380328	0.0641609	13	5646	0.715009	-0.058301	12	12929	2757	0.318313	0.388717
Q8N2G8	GHDC	2671	0.0719935	0.506925	3789	0.380394	-0.0327654	6	3421	0.0221089	-0.60069	6	9881	1815	0.0217121	0.0829093
Q99707	MTR	209	0.000685757	0.854854	3417	0.380726	0.0493055	13	1681	7.39185e-05	-0.383718	11	5307	388	3.40684e-06	0.00221581
O60942	RNGTT	5943	0.49817	0.233107	3879	0.380906	-0.0292322	7	4326	0.0523843	-0.620106	10	14148	2972	0.161455	0.243757
Q96I99	SUCLG2	738	0.0228368	0.918378	3452	0.381114	0.0482955	19	2840	0.0290868	-0.346155	19	7030	801	0.0110308	0.0636029
Q14974	KPNB1	751	0.0106563	-0.728037	2385	0.38133	0.0948484	38	1101	0.191378	0.161525	36	4237	213	0.0262748	0.0891916
P30044	PRDX5	1945	0.0464129	0.601355	3079	0.381434	-0.062854	14	4785	0.601847	-0.0422869	11	9809	1789	0.168936	0.250859
Q68CZ6	HAUS3	1018	0.0207069	-0.738713	3768	0.38207	0.0339698	7	2095	0.450275	0.141231	6	6881	756	0.0802493	0.160696
P00390	GSR	796	0.00626967	0.657378	3038	0.383292	0.0646018	27	568	0.0735022	0.370172	18	4402	242	0.00829802	0.0562191
P16083	NQO2	7507	0.848983	0.0677054	2016	0.383591	0.11694	11	246	0.0178982	0.678663	8	9769	1770	0.112963	0.196341
P22061	PCMT1	1416	0.0218015	-0.603489	3229	0.383627	0.0576526	14	3402	0.307736	-0.0651388	11	8047	1148	0.0636687	0.1421
P07910	HNRNPC	7188	0.718633	-0.0915997	1812	0.383899	0.131264	40	2980	0.591012	0.108309	29	11980	2506	0.72695	0.7493
Q7L014	DDX46	54	0.00089595	1.09797	1932	0.383967	0.122657	46	4440	0.782275	0.043232	36	6426	635	0.011574	0.0646711
Q6P2E9	EDC4	1143	0.0329758	0.813434	1917	0.383985	-0.123843	34	3900	0.326381	-0.0908305	36	6960	787	0.0890698	0.169985
Q6P1X5	TAF2	125	0.00187977	-0.991949	3732	0.384144	-0.0360214	10	2155	0.440219	0.12914	10	6012	514	0.0131877	0.0679655
P28072	PSMB6	2399	0.0852658	-0.626845	2065	0.384288	-0.114332	8	202	0.00458304	0.326393	6	4666	290	0.00729179	0.0521162
Q9UI12	ATP6V1H	37	0.00193437	-1.2559	2926	0.384288	-0.0698452	5	1544	0.00747173	-0.237957	8	4507	262	0.000479421	0.0145708
Q9Y6J9	TAF6L	5141	0.27512	-0.258191	2121	0.384761	0.111332	3	4043	0.21171	-0.185576	5	11305	2305	0.269185	0.343151
Q92990	GLMN	2639	0.0599436	-0.479135	2331	0.385366	0.0989671	9	1738	0.0438341	-0.154805	11	6708	711	0.0320658	0.0982828
P30050	RPL12	1367	0.0260397	-0.650605	1335	0.385953	-0.191334	16	1366	0.300306	0.184224	13	4068	195	0.0713518	0.150967
Q5VYS8	TUT7	809	0.00927786	-0.690166	4062	0.386405	0.0221743	19	190	0.0105307	0.632485	21	5061	344	0.00238016	0.0323861
Q96LT9	RNPC3	3835	0.2063	-0.480556	2537	0.386839	0.0882064	3	4412	0.798297	0.0505562	5	10784	2150	0.480624	0.532898
Q8IZ73	RPUSD2	1701	0.0716122	-0.844566	2853	0.387429	0.0736441	10	1605	0.030145	-0.165297	10	6159	549	0.0277634	0.0920351
P28290	ITPRID2	495	0.00520483	0.756558	2523	0.38749	0.0889349	41	4819	0.0657766	-0.742656	39	7837	1062	0.00660378	0.0501207
P18085	ARF4	2928	0.139951	-0.609032	2828	0.387719	0.0752572	5	490	0.058637	0.441325	6	6246	584	0.0740817	0.153351
Q9HBH1	PDF	6795	0.470458	0.0807511	2388	0.387745	0.0964073	4	4566	0.584842	-0.0334127	3	13749	2907	0.612578	0.648471
Q96S59	RANBP9	1892	0.0483136	-0.624535	1357	0.387802	-0.190516	6	5919	0.951232	-0.00727866	6	9168	1539	0.23413	0.31125
Q9H2G2	SLK	5859	0.428557	-0.218296	2151	0.387914	0.11074	45	4266	0.0876926	-0.394442	38	12276	2596	0.206533	0.287028
Q9Y5M8	SRPRB	4194	0.1151	-0.290564	2184	0.38796	0.108921	12	329	0.0272164	0.500288	9	6707	710	0.0367552	0.104941
Q15942	ZYX	988	0.0128788	0.663508	1861	0.388076	0.128791	18	1152	0.206176	0.161785	15	4001	183	0.0324898	0.0989297
Q9H2H9	SLC38A1	2308	0.0439052	0.502179	3592	0.38826	0.0429754	3	3827	0.638844	0.0434704	2	9727	1756	0.171352	0.253405
Q01433	AMPD2	198	0.000826608	-0.86423	1865	0.388264	0.128684	24	2367	0.0618797	-0.192286	20	4430	248	0.00139886	0.024995
Q96C19	EFHD2	7892	0.953208	0.0268216	2519	0.38834	0.0894296	23	3237	0.521853	0.0531411	14	13648	2889	0.771884	0.788865
Q15020	SART3	287	0.00386571	-0.873484	3658	0.388589	-0.0406227	48	1713	0.384492	0.15973	34	5658	445	0.0209415	0.0821492
P49366	DHPS	3247	0.0831154	-0.413789	3728	0.388786	0.0370945	12	4974	0.369722	-0.15243	7	11949	2498	0.181927	0.263298
P41252	IARS1	7	0.00101133	-1.869	2177	0.389926	0.110049	51	1146	0.262098	0.229819	42	3330	122	0.0054044	0.0471919
Q15102	PAFAH1B3	3962	0.135447	0.367813	2584	0.390242	0.0872112	12	3738	0.15544	-0.212672	14	10284	1965	0.142382	0.226053
O60447	EVI5	6219	0.467602	-0.172607	2639	0.390573	0.0847063	5	1732	0.345999	0.130909	6	10590	2074	0.478657	0.531079
P27540	ARNT	4597	0.278172	-0.369486	1433	0.391353	-0.17937	3	2012	0.0168327	-0.27088	4	8042	1144	0.0497704	0.124493
P19784	CSNK2A2	4298	0.216703	0.382571	2796	0.391355	0.0772811	17	1954	0.406592	0.134841	15	9048	1495	0.346088	0.412927
Q9UQB8	BAIAP2	1801	0.0407927	-0.614365	2467	0.391496	0.0930878	28	377	0.00954722	0.194692	25	4645	287	0.00738077	0.0525369
O43847	NRDC	2627	0.0814294	-0.542887	2776	0.391599	0.0779286	17	2569	0.163084	-0.0908526	15	7972	1117	0.104463	0.187584
P35659	DEK	7401	0.803706	0.0773448	2036	0.392175	0.117715	15	2605	0.513768	0.115201	12	12042	2527	0.725111	0.747642
Q9BQI0	AIF1L	2669	0.129146	0.666017	1435	0.392644	0.179904	6	2206	0.409359	0.105005	6	6310	606	0.257024	0.333137
Q9BRA2	TXNDC17	5482	0.426413	0.283004	2281	0.393337	0.103225	9	2947	0.261202	-0.0526789	6	10710	2119	0.395154	0.457473
P49368	CCT3	394	0.0029834	-0.7709	2142	0.39346	-0.112499	56	4225	0.417015	-0.0697047	54	6761	732	0.0184401	0.0777786
Q96P16	RPRD1A	4915	0.260954	-0.294019	2306	0.393716	0.101486	13	1292	0.26626	0.171489	11	8513	1285	0.302956	0.374037
P52594	AGFG1	1688	0.0667005	0.817571	3345	0.393766	0.0542016	8	1774	0.290903	0.0860589	8	6807	742	0.135645	0.2199
Q13085	ACACA	2091	0.0701077	-0.664963	2679	0.393955	0.0836333	42	5819	0.806279	-0.039054	36	10589	2073	0.26816	0.342117
Q99490	AGAP2	108	0.00441976	1.13556	2795	0.394407	0.0778721	5	2069	0.0928427	-0.115032	5	4972	329	0.0077402	0.0537823
Q96EN8	MOCOS	149	0.00607127	-1.11136	1901	0.394602	-0.12826	5	2292	0.449524	0.115584	3	4342	232	0.0335821	0.100127
P67870	CSNK2B	964	0.031945	-0.89579	2280	0.394796	0.103653	11	198	0.00458574	0.332734	9	3442	131	0.00337558	0.0370858
Q10567	AP1B1	1140	0.0517654	1.0499	3445	0.395004	0.0506506	12	4779	0.603335	-0.0412174	14	9364	1619	0.185717	0.26688
P42356	PI4KA	5788	0.247853	0.13834	1405	0.395176	0.18744	5	2089	0.00772713	-0.347558	7	9282	1586	0.0257388	0.0884832
Q6NUM9	RETSAT	489	0.0231153	1.21553	2401	0.395474	-0.0972414	9	5679	0.856281	-0.0199137	7	8569	1306	0.13786	0.222381
Q9Y639	NPTN	6764	0.606884	0.132372	3254	0.39572	0.0587339	5	5783	0.321732	-0.236749	2	15801	3146	0.528389	0.573922
Q68D91	MBLAC2	1103	0.032871	0.830988	3223	0.395946	0.059612	4	2481	0.00198532	-0.602414	4	6807	742	0.00174049	0.0277455
Q9P0L0	VAPA	2334	0.0160522	-0.381874	3546	0.396093	0.0461422	24	4844	0.659784	-0.0267976	21	10724	2124	0.0900057	0.170837
Q8TD19	NEK9	3409	0.0975228	0.412725	2672	0.396306	0.0842787	14	2026	0.000733385	-0.470086	13	8107	1172	0.00187904	0.029378
O43681	GET3	2311	0.0806738	-0.640179	3372	0.396438	0.0535619	11	4620	0.124962	-0.355302	8	10303	1973	0.0870067	0.167483
Q8N1G4	LRRC47	7087	0.625744	-0.0847436	2650	0.396714	-0.0852447	19	4725	0.812483	0.0297027	19	14462	3017	0.783096	0.799821
P61163	ACTR1A	4399	0.225628	-0.369073	4218	0.396765	0.0174674	22	3624	0.0868781	-0.296474	15	12241	2590	0.137268	0.221756
Q9BYK8	HELZ2	1569	0.079609	-1.02258	1619	0.39762	0.157333	5	4493	0.113719	-0.359317	5	7681	1014	0.0808415	0.161088
O43823	AKAP8	4078	0.0759367	-0.246925	1632	0.397673	0.155854	16	4825	0.567132	-0.0565074	15	10535	2055	0.228429	0.306331
Q13867	BLMH	1081	0.032912	-0.849301	3459	0.397887	-0.050521	17	4377	0.20869	-0.214534	12	8917	1444	0.0664672	0.145361
Q12982	BNIP2	3348	0.130873	0.485732	1527	0.39872	0.169922	3	733	0.0820325	0.211901	3	5608	438	0.0912832	0.172089
Q92547	TOPBP1	7016	0.622073	-0.0962264	2229	0.398802	0.107785	4	4105	0.507559	-0.0267291	4	13350	2837	0.657162	0.689161
Q9UBX3	SLC25A10	342	0.00857202	0.941672	3529	0.398914	-0.0471675	9	3626	0.0486814	-0.416213	8	7497	951	0.00791579	0.0543901
Q12824	SMARCB1	1213	0.062465	-1.18398	2008	0.399017	0.121169	7	5663	0.639095	-0.0831218	7	8884	1430	0.218353	0.297356
Q9UJU6	DBNL	3661	0.169608	0.470645	2611	0.399155	0.0876747	15	4926	0.589477	-0.0559065	14	11198	2273	0.375498	0.439568
Q92878	RAD50	5915	0.447932	-0.214548	2924	0.399156	-0.0731074	25	5008	0.864618	0.0256052	23	13847	2926	0.712625	0.737809
Q9H361	PABPC3	1077	0.0256291	-0.765064	3110	0.399236	-0.0646001	34	1089	0.222627	0.207939	33	5276	382	0.0583037	0.134853
Q9BQ13	KCTD14	1289	0.00860539	0.538683	3436	0.399254	-0.0518347	4	1422	0.000771209	-0.273073	3	6147	546	0.000255131	0.0107691
Q9BYI3	FAM126A	5853	0.484766	0.243659	2132	0.399296	-0.114714	4	5423	0.887984	0.0067315	4	13408	2850	0.741055	0.761846
P82979	SARNP	3327	0.00517806	0.158745	2328	0.399316	0.102752	13	3521	0.311323	-0.071313	16	9176	1542	0.0227532	0.0840643
P60981	DSTN	350	0.0149783	-1.1449	3124	0.399575	-0.0640678	12	2214	0.0356907	-0.232213	11	5688	451	0.00964742	0.0599874
P50542	PEX5	1104	0.00938354	-0.595171	1967	0.399966	0.12423	5	3354	0.120959	-0.211398	6	6425	631	0.0173975	0.0769621
Q13617	CUL2	2148	0.0664459	-0.633509	3673	0.400258	0.041886	25	3461	0.563745	0.0461909	22	9282	1586	0.210216	0.290285
Q6PCE3	PGM2L1	635	0.0269681	1.1094	3612	0.400331	0.0440891	7	4552	0.113571	-0.370342	6	8799	1394	0.0369985	0.105205
Q9NVH2	INTS7	5867	0.399481	-0.202877	1601	0.400643	0.162061	7	1789	0.00689272	-0.292878	8	9257	1571	0.0341925	0.101199
Q8N1F7	NUP93	4448	0.100099	-0.222478	2607	0.401505	0.0879432	39	1471	0.25992	0.117789	41	8526	1292	0.166776	0.248787
Q12765	SCRN1	2610	0.10208	0.60899	2808	0.401561	0.0785717	11	4959	0.473788	-0.0991408	7	10377	2000	0.246817	0.322998
Q9Y3T9	NOC2L	5535	0.256665	-0.183087	2620	0.401562	0.087832	17	1382	0.24852	0.13225	12	9537	1685	0.291471	0.362611
Q9H773	DCTPP1	224	0.00839315	1.08471	1937	0.401867	0.128158	9	5444	0.302458	-0.227131	5	7605	985	0.0322461	0.0984446
Q14914	PTGR1	5288	0.227202	0.202048	1964	0.401952	0.125378	10	2665	0.456924	0.0816013	9	9917	1830	0.384813	0.447573
O00411	POLRMT	5111	0.301917	-0.281256	2017	0.403047	0.121929	18	5349	0.410037	-0.156752	16	12477	2650	0.42368	0.481414
Q96DG6	CMBL	4447	0.229118	0.361654	1686	0.403473	-0.152215	9	1854	0.00351444	-0.338295	9	7987	1122	0.0134142	0.0686974
P22059	OSBP	7019	0.581846	-0.0820049	2637	0.403698	0.0874976	30	1077	0.148307	0.121868	21	10733	2129	0.348086	0.414795
Q92597	NDRG1	6985	0.59065	0.0908033	1983	0.404442	0.124067	11	235	0.01744	0.726102	9	9203	1552	0.0895723	0.170544
Q96G03	PGM2	2154	0.0467514	-0.54897	2364	0.404527	0.101317	23	4501	0.399008	-0.0994423	16	9019	1483	0.134523	0.218734
Q96AC1	FERMT2	3959	0.137382	-0.370431	3355	0.40462	0.0554689	13	781	0.0488387	0.116285	12	8095	1166	0.0661528	0.144868
Q8WWI5	SLC44A1	7129	0.796139	0.120792	2626	0.405352	0.0878896	2	3759	0.0492716	-0.448436	2	13514	2867	0.21811	0.297273
P10586	PTPRF	4593	0.136448	-0.248726	3154	0.406363	0.063902	22	147	0.00039546	0.279861	22	7894	1091	0.00151891	0.026135
P56545	CTBP2	3848	0.213144	-0.484208	3132	0.406812	0.0647705	13	4001	0.105841	-0.306954	15	10981	2208	0.153206	0.23503
P84085	ARF5	2358	0.0531972	0.520613	3449	0.407011	0.0523396	6	2743	0.112091	-0.160285	5	8550	1299	0.0610336	0.138701
Q5EBL4	RILPL1	8046	0.972146	0.00865891	1910	0.407104	0.131429	5	2123	0.33679	0.0736613	7	12079	2540	0.672553	0.702584
O75170	PPP6R2	2278	0.0245261	-0.430276	3438	0.40794	0.0527912	12	1964	0.000712433	-0.450816	11	7680	1012	0.000592197	0.01646
P62266	RPS23	5071	0.256158	-0.259856	1547	0.408082	-0.173337	8	1272	0.314546	0.234599	7	7890	1088	0.336879	0.406053
Q86U90	YRDC	6514	0.438809	-0.115775	3232	0.409023	-0.0612775	8	310	0.0209885	0.434046	7	10056	1873	0.0834701	0.164712
O14980	XPO1	437	0.0146253	-0.994146	2347	0.409102	0.103599	29	1621	0.299824	0.116715	30	4405	243	0.0490022	0.123673
Q9P2J5	LARS1	401	0.0100837	0.914725	2587	0.409352	0.090342	52	1757	0.40755	0.172022	39	4745	299	0.0467476	0.121038
Q8NFC6	BOD1L1	1860	0.0472002	-0.628703	3242	0.409617	0.0611773	21	6148	0.277555	-0.313186	19	11250	2285	0.106744	0.189854
P23508	MCC	4522	0.22349	0.344009	4034	0.409621	-0.0263782	5	711	0.0493199	0.147819	4	9267	1577	0.0947356	0.17655
O15042	U2SURP	220	0.0109136	1.22745	2525	0.40971	0.0934942	22	3558	0.66908	0.0792255	20	6303	601	0.0709072	0.150516
Q9H9E3	COG4	5222	0.307186	0.26297	2235	0.40974	0.110435	10	1693	0.311633	0.114288	11	9150	1527	0.371934	0.43608
Q8IW35	CEP97	2862	0.0373989	0.369254	2540	0.409834	0.0930055	8	2131	0.335546	0.070497	7	7533	963	0.103669	0.18667
Q96EP0	RNF31	4926	0.221913	0.264904	1681	0.410025	0.155165	4	6204	0.571594	-0.156549	2	12811	2725	0.433045	0.490854
O95478	NSA2	7644	0.836811	-0.0425064	2478	0.410075	0.09614	8	609	0.101184	0.515482	8	10731	2128	0.347443	0.414332
Q9UKK9	NUDT5	6747	0.528021	-0.10972	3490	0.410294	0.0508706	18	3578	0.562489	0.0362683	11	13815	2918	0.648313	0.6812
P36871	PGM1	265	0.00928783	-1.07225	3280	0.410515	0.0599441	24	3877	0.0348864	-0.622121	26	7422	920	0.00661792	0.0501207
Q8IWA0	WDR75	891	0.0284376	-0.897379	3316	0.410624	0.0584462	16	1162	0.267066	0.224375	14	5369	399	0.0730338	0.152751
Q96CB8	INTS12	2231	0.0403231	-0.503471	3405	0.411197	0.0545191	5	3248	0.203293	-0.120259	3	8884	1430	0.0771754	0.157163
Q969Z0	TBRG4	831	0.0136695	0.732928	2154	0.411317	0.116611	16	6029	0.673015	-0.0879746	12	9014	1481	0.0837339	0.164832
Q15599	SLC9A3R2	2207	0.0545724	0.563967	3103	0.411462	0.0666721	12	4318	0.0903941	-0.393385	11	9628	1711	0.0536237	0.129174
P61513	RPL37A	545	0.0111098	-0.838846	2427	0.411653	-0.0997354	5	939	0.195765	0.275247	4	3911	174	0.029229	0.0942011
P35269	GTF2F1	3378	0.105937	-0.433246	3177	0.41178	0.0640245	30	666	0.061332	0.210934	21	7221	850	0.0654644	0.143781
Q12962	TAF10	1880	0.0295451	-0.529025	1816	0.411908	0.139915	3	1799	0.0404681	-0.171122	3	5495	418	0.0185266	0.0779143
Q7Z3J2	VPS35L	5565	0.340839	-0.224593	2163	0.411982	0.116418	2	3869	0.0719143	-0.360135	3	11597	2401	0.163128	0.245453
Q96GQ7	DDX27	5654	0.259022	0.16613	2504	0.412053	0.0949107	22	704	0.115731	0.359514	16	8862	1421	0.185864	0.266975
Q16342	PDCD2	218	0.00112285	-0.857164	1876	0.412205	0.135995	4	4911	0.110431	-0.464299	4	7005	797	0.00305159	0.0355046
Q8TEP8	CEP192	8060	0.978853	0.00843123	4261	0.412536	0.0184573	5	5032	0.507483	-0.0896119	4	17353	3221	0.787202	0.803226
Q9H832	UBE2Z	2482	0.0472273	-0.473759	3801	0.412581	0.0372003	9	1780	0.00382818	-0.31577	8	8063	1153	0.00415192	0.0412342
P14625	HSP90B1	3730	0.0974071	-0.351229	2929	0.412786	-0.0753066	74	430	0.00924063	0.157698	61	7089	817	0.0148938	0.0714376
P57081	WDR4	3752	0.200645	-0.490423	2134	0.412907	0.118127	6	4606	0.745943	0.0188092	3	10492	2043	0.473311	0.525865
P18887	XRCC1	2748	0.0970981	-0.558561	2855	0.412946	0.0786369	8	4754	0.35962	-0.141826	9	10357	1991	0.205109	0.285881
P50502	ST13	5491	0.354476	-0.243553	3535	0.412983	0.0489631	20	3239	0.360016	-0.021203	17	12265	2593	0.436065	0.492904
Q14667	KIAA0100	8023	0.952933	-0.00739947	3759	0.413044	0.0395327	4	2072	0.289549	0.047474	4	13854	2927	0.630274	0.664823
Q9H307	PNN	2133	0.0713028	0.65685	2310	0.413307	0.106538	28	889	0.172123	0.280276	25	5332	393	0.102686	0.186037
Q9UHX3	ADGRE2	4815	0.262326	-0.31665	2953	0.413578	0.0739811	5	1909	0.042796	-0.178018	4	9677	1732	0.0965921	0.179158
P55084	HADHB	3793	0.0596822	-0.262736	3351	0.413585	0.0572651	21	5981	0.928792	-0.0167037	18	13125	2803	0.272879	0.346312
Q92973	TNPO1	325	0.00392609	-0.843016	2349	0.413841	0.104683	25	499	0.0462733	0.311513	24	3173	111	0.0041786	0.0412342
P36915	GNL1	222	0.00450575	0.945358	3467	0.413998	0.0526965	16	4390	0.729271	0.0281619	15	8079	1159	0.0399675	0.110616
Q9BTZ2	DHRS4	5073	0.217074	-0.23377	1872	0.414342	0.137068	4	4013	0.063432	-0.433638	6	10958	2198	0.111321	0.194216
P23497	SP100	457	0.00111678	0.712087	1634	0.414506	0.165006	16	2492	0.12811	-0.116164	11	4583	273	0.00344535	0.0374725
O43290	SART1	7903	0.91445	-0.0128608	2126	0.41523	0.119045	28	3508	0.581336	0.0487471	24	13537	2871	0.806136	0.819491
Q9ULC3	RAB23	6257	0.40575	0.142726	3129	0.415515	0.0663711	8	1124	0.00284806	-0.163026	6	10510	2047	0.018168	0.0775672
P10301	RRAS	2455	0.101139	0.659847	2663	0.415782	0.088292	10	3859	0.149849	-0.228303	6	8977	1465	0.119123	0.203374
P30086	PEBP1	6233	0.439616	0.161038	4286	0.415873	0.0176828	19	4360	0.0744965	-0.474369	11	14879	3059	0.197828	0.278662
Q9BSH4	TACO1	877	0.0223025	-0.824293	3028	0.416024	0.0708518	6	6092	0.997916	-0.00194976	5	9997	1857	0.154102	0.235609
Q14684	RRP1B	1343	0.0530852	0.888034	2494	0.416351	0.0968359	29	1273	0.249392	0.161067	22	5110	353	0.108726	0.192057
A6NHR9	SMCHD1	149	0.00420045	-1.03063	3731	0.416567	0.0417302	29	5968	0.885839	-0.0259392	26	9848	1806	0.0440152	0.117156
Q14573	ITPR3	1352	0.0388132	-0.74832	2584	0.416719	0.0926787	39	4879	0.245553	-0.228231	35	8815	1406	0.0866258	0.167384
Q2TAY7	SMU1	5052	0.235703	0.250769	2709	0.416877	0.0870633	19	652	0.0721841	0.256548	16	8413	1256	0.129041	0.213885
P49736	MCM2	1314	0.0456278	0.836082	3063	0.4172	-0.0694657	43	1974	0.0189221	-0.256784	46	6351	620	0.0145385	0.0704608
Q9UNX4	WDR3	7436	0.696778	-0.0446576	3366	0.417346	0.0573437	30	6055	0.961644	-0.0101662	17	16857	3204	0.863003	0.87185
Q15047	SETDB1	3658	0.104841	-0.378068	2501	0.417482	0.096727	7	4785	0.0659445	-0.723662	8	10944	2194	0.0691163	0.14849
P08174	CD55	204	0.00555617	-0.991046	2734	0.417488	-0.0854946	7	126	0.00583095	0.745569	6	3064	95	0.00101515	0.0210052
Q15154	PCM1	7785	0.959155	0.0458698	2040	0.41751	-0.124481	17	4627	0.589928	-0.0361656	14	14452	3014	0.823037	0.835106
Q9BRS2	RIOK1	2280	0.0907471	-0.691003	2534	0.41822	0.095008	10	5899	0.956435	-0.00427324	8	10713	2123	0.35623	0.421411
O43598	DNPH1	4684	0.116172	-0.207042	4400	0.418329	0.0122309	7	2010	8.81998e-05	-0.516739	4	11094	2246	0.000384681	0.0132607
Q12840	KIF5A	5642	0.258048	0.167479	3751	0.418421	0.0412889	14	5081	0.83232	0.0132903	13	14474	3019	0.567251	0.609818
P48163	ME1	3441	0.119577	-0.445354	3926	0.418617	-0.0328283	18	128	0.00645094	0.819738	17	7495	950	0.0133506	0.0684795
O94804	STK10	2869	0.103936	0.543045	2518	0.418928	0.0964962	8	5693	0.814145	-0.0317396	9	11080	2240	0.351526	0.417365
P49721	PSMB2	2632	0.07744	-0.529894	2527	0.419978	-0.0958274	11	1959	0.379115	0.11852	9	7118	825	0.185651	0.26688
Q9Y3A5	SBDS	6815	0.59964	0.121381	2347	0.420051	0.106379	14	113	0.00253144	0.479464	11	9275	1582	0.0225884	0.0837825
P21333	FLNA	98	0.00596567	1.38505	2748	0.420075	-0.0852205	161	150	0.00586472	0.529147	142	2996	91	0.00108821	0.0218779
Q7Z3K3	POGZ	642	0.0192347	-0.925216	1716	0.420173	0.157558	15	6157	0.230434	-0.377504	13	8515	1286	0.0503621	0.125014
Q06481	APLP2	3953	0.137372	0.371756	1720	0.420175	-0.157273	10	2850	0.0343474	-0.324013	9	8523	1289	0.0527129	0.128023
O43172	PRPF4	818	0.0186781	0.812195	4109	0.42093	0.0252328	18	1406	0.280781	0.151552	16	6333	616	0.0569941	0.13315
O14818	PSMA7	3277	0.133675	-0.504017	2034	0.420971	-0.12597	22	2436	0.392904	0.0712201	21	7747	1041	0.267007	0.3413
Q96CQ1	SLC25A36	249	0.0147561	-1.89854	2227	0.421809	-0.114331	2	1963	0.000277762	-0.478467	2	4439	250	0.000176843	0.0089006
Q15652	JMJD1C	5708	0.343593	-0.201706	2510	0.421953	0.0976015	10	1928	0.000539787	-0.444046	9	10146	1911	0.00431663	0.0419193
Q9NRG0	CHRAC1	6993	0.600106	-0.0927502	2070	0.421975	0.124331	2	463	0.0394765	0.300913	3	9526	1683	0.162054	0.24435
Q13200	PSMD2	2665	0.0671641	-0.496235	2855	0.422443	-0.0806539	47	536	0.0383897	0.218735	40	6056	524	0.0338686	0.100677
Q9Y5B9	SUPT16H	2718	0.12062	-0.6295	2120	0.422747	0.12152	57	2772	0.566127	0.117412	46	7610	987	0.312598	0.383756
Q8NEY8	PPHLN1	1092	0.0121036	-0.624754	1987	0.422901	0.130371	7	3884	0.643039	0.0414272	7	6963	788	0.0758856	0.155599
O60271	SPAG9	1156	0.0127526	-0.610194	2434	0.422906	0.102768	34	311	0.015933	0.344833	42	3901	173	0.0046561	0.043762
Q9Y5K5	UCHL5	1921	0.0325096	0.536793	3415	0.423755	0.0567396	25	5720	0.539997	-0.121214	16	11056	2230	0.133241	0.218177
O15541	RNF113A	7920	0.984887	0.0301141	1731	0.423809	0.157252	5	5745	0.232378	-0.318911	3	15396	3115	0.587283	0.626931
Q9UGU0	TCF20	6929	0.634946	-0.112803	3141	0.423869	0.0676885	6	3275	0.00980495	-0.910828	9	13345	2836	0.0648202	0.143106
P06737	PYGL	4985	0.117339	-0.159355	4398	0.424188	0.0134411	40	1300	0.000250392	-0.250246	33	10683	2111	0.000947881	0.0201342
P05198	EIF2S1	151	0.0041738	-1.0291	2937	0.424515	-0.0773918	27	782	0.108868	0.237686	22	3870	169	0.00889894	0.0576481
O60566	BUB1B	6552	0.562702	-0.154363	2558	0.424873	0.0955121	7	543	0.0507011	0.268124	9	9653	1721	0.183629	0.264934
Q6NYC1	JMJD6	6248	0.489779	0.178002	2044	0.425502	0.126969	9	214	0.0125519	0.587698	8	8506	1284	0.0644142	0.142597
P82650	MRPS22	1764	0.021461	-0.516122	3359	0.425524	0.0590592	18	5109	0.478615	-0.10687	14	10232	1943	0.0926193	0.174204
Q8NDV7	TNRC6A	7980	0.913527	-0.00303555	2616	0.42565	0.0931931	10	5545	0.826584	-0.0184562	10	16141	3167	0.893261	0.898511
Q9UGP8	SEC63	7012	0.654887	0.105378	2792	0.425843	0.0842113	11	957	0.119174	0.13934	9	10761	2140	0.338941	0.40723
Q05639	EEF1A2	73	0.00265292	-1.18713	3070	0.426265	0.071121	36	6039	0.99292	-0.000852353	44	9182	1545	0.0346473	0.102337
P50213	IDH3A	340	0.000736077	0.764812	3334	0.426306	0.0600212	15	1850	0.083358	-0.102665	19	5524	424	0.00175822	0.0278913
Q9P016	THYN1	3336	0.0496325	-0.315813	2419	0.426346	0.104157	8	5787	0.527322	-0.130025	8	11542	2386	0.174078	0.255905
Q9Y324	FCF1	5960	0.397628	0.185664	1576	0.427131	0.182871	4	423	0.0315892	0.310199	4	7959	1110	0.106728	0.189854
P23786	CPT2	6623	0.664653	0.169788	2963	0.427195	0.0765455	10	3642	0.126147	-0.234648	12	13228	2814	0.353575	0.418987
Q8TE77	SSH3	6736	0.454222	-0.0848836	2498	0.427258	0.0994476	5	5738	0.142587	-0.536629	6	14972	3067	0.304995	0.376126
Q9UK45	LSM7	5472	0.330777	0.23499	3943	0.42799	0.0333433	5	3694	0.130944	-0.234337	6	13109	2796	0.239874	0.316586
Q9H5V9	STEEP1	338	0.00430632	0.836743	2069	0.428838	-0.126466	9	626	0.0792903	0.30104	9	3033	93	0.00714627	0.0516437
Q8WV24	PHLDA1	5616	0.322283	-0.205951	2635	0.429056	0.0927965	6	4747	0.500153	-0.0754665	6	12998	2771	0.500673	0.550249
O75934	BCAS2	5508	0.228193	0.168525	2578	0.429959	0.0951838	10	520	0.0561758	0.351784	12	8606	1318	0.10872	0.192057
A0A1B0GUS4	UBE2L5	1468	0.058475	0.867102	3973	0.430043	0.0319209	2	4332	0.278135	-0.160949	2	9773	1773	0.127831	0.212327
P21926	CD9	327	0.016787	-1.39725	1651	0.430073	-0.171695	5	2304	0.0553485	-0.198565	4	4282	220	0.0157603	0.0737595
P26599	PTBP1	33	0.00102042	1.25215	3519	0.430189	0.0524224	45	3707	0.716779	0.0811847	36	7259	860	0.0130826	0.0679632
P62913	RPL11	1714	0.0133052	-0.483861	3010	0.430527	-0.0744838	14	1847	0.379622	0.134356	14	6571	672	0.0563757	0.132467
Q9BUJ2	HNRNPUL1	1227	0.0636237	-1.19678	1815	0.430795	0.150021	25	4957	0.86375	0.0282986	24	7999	1128	0.278168	0.35111
O14497	ARID1A	4856	0.28255	0.321954	2847	0.431165	0.0822254	19	4122	0.727127	0.0483598	16	11825	2457	0.563498	0.606585
Q99828	CIB1	1380	0.0325522	0.694116	2597	0.431538	0.0944229	5	4795	0.42702	-0.109625	5	8772	1383	0.115197	0.199055
Q9Y6C9	MTCH2	6128	0.491838	0.198814	4460	0.431862	0.0115735	4	2466	0.00938659	-0.413666	4	13054	2782	0.0529302	0.128167
P27816	MAP4	4656	0.191489	0.293806	2551	0.431929	0.0972033	87	4415	0.689583	0.0156415	73	11622	2410	0.454319	0.509288
P09874	PARP1	1717	0.0234068	-0.535532	2958	0.432126	0.0775109	58	5806	0.795046	-0.0416154	31	10481	2037	0.140362	0.223754
Q9NX58	LYAR	605	0.0294335	-1.29458	2988	0.432526	-0.0758926	33	934	0.209213	0.315496	24	4527	267	0.065253	0.143601
O00625	PIR	7542	0.816194	-0.052655	2427	0.434171	-0.105105	8	72	0.00157356	0.709431	9	10041	1868	0.0203841	0.0813364
Q6NZY4	ZCCHC8	2612	0.0247998	0.36602	2275	0.43424	0.113771	17	2808	0.0625507	-0.237303	15	7695	1021	0.0235553	0.0853029
Q15075	EEA1	3436	0.0571919	-0.31851	2225	0.434535	0.117627	64	4327	0.36026	-0.108023	39	9988	1854	0.150725	0.233409
Q15691	MAPRE1	3609	0.0951062	-0.367865	3225	0.43476	0.0656343	21	348	0.0152145	0.266275	20	7182	840	0.0223572	0.0835086
Q5JTZ9	AARS2	3790	0.110608	-0.362917	2722	0.435384	-0.0890361	11	3279	0.156523	-0.168591	10	9791	1781	0.134422	0.218734
P16435	POR	361	0.015054	-1.13106	2839	0.435696	0.0831145	20	50	6.45754e-05	0.460697	21	3250	116	5.22432e-05	0.00496215
P45985	MAP2K4	5095	0.349696	0.312436	2925	0.435987	0.0798402	11	2796	0.232384	-0.0585077	9	10816	2159	0.351418	0.417365
O14936	CASK	3240	0.0951556	0.438741	3361	0.436236	0.0601931	12	1131	0.0140509	-0.106756	15	7732	1035	0.0210993	0.0821515
Q15814	TBCC	195	0.00249954	-0.909463	3875	0.43659	0.0380771	6	3551	0.0229499	-0.674727	8	7621	990	0.00169603	0.0274044
Q16555	DPYSL2	557	0.00320143	-0.704168	4409	0.436956	-0.0145099	23	3581	0.0448088	-0.43346	24	8547	1298	0.00360447	0.0385738
Q9HBH0	RHOF	1577	0.0398259	-0.672067	3660	0.437603	0.0477507	5	64	8.36402e-05	0.40728	5	5301	386	0.000152673	0.0089006
P09497	CLTB	5013	0.317121	-0.312073	2178	0.438135	0.122562	3	1393	0.282372	0.156774	2	8584	1310	0.371982	0.43608
Q9BRP4	PAAF1	1626	0.0236895	-0.562308	3563	0.438154	-0.0516276	6	5166	0.739186	-0.0241045	4	10355	1990	0.136027	0.220408
Q9H8Y5	ANKZF1	5395	0.37403	0.269232	2534	0.438298	0.0997846	9	392	0.0416219	0.508827	10	8321	1227	0.125717	0.20998
Q9Y608	LRRFIP2	6689	0.597676	0.141242	3074	0.438574	0.0730768	10	1519	0.356742	0.186161	11	11282	2298	0.577651	0.619565
O60934	NBN	196	0.0041134	-0.954094	2368	0.439299	0.110483	9	5113	0.553861	-0.0788321	8	7677	1011	0.0317862	0.0979655
Q7Z7K6	CENPV	2559	0.105303	-0.636403	3880	0.439969	0.0387094	5	3044	0.562013	0.0892206	6	9483	1669	0.294305	0.365012
O14893	GEMIN2	1508	0.0317361	-0.642629	3007	0.440399	0.0766282	3	1079	0.182043	0.158066	3	5594	436	0.0631442	0.141316
O75113	N4BP1	7532	0.715182	-0.0267867	2935	0.440515	0.0799951	13	3955	0.108589	-0.296163	12	14422	3010	0.344545	0.411798
Q14671	PUM1	2858	0.0325441	-0.352066	2785	0.440549	0.0871562	16	3620	0.247494	-0.122016	17	9263	1575	0.0800272	0.160547
O94903	PLPBP	3038	0.144682	-0.586309	3525	0.441503	0.0538518	7	2630	0.408694	0.0616816	8	9193	1550	0.294759	0.365303
P14174	MIF	2818	0.0523686	0.421443	2175	0.441505	-0.123849	11	2175	0.00749345	-0.368499	9	7168	836	0.00817162	0.0554783
Q13686	ALKBH1	4667	0.264434	-0.347235	3043	0.441755	0.0751811	7	4061	0.396509	-0.0690106	6	11771	2440	0.407206	0.467927
Q96KB5	PBK	3386	0.0703524	-0.359722	3298	0.441846	0.0640511	17	807	0.142504	0.304987	16	7491	946	0.0934873	0.174926
Q9NRL3	STRN4	4411	0.102825	-0.233467	3993	0.442091	0.0327847	13	4935	0.857349	0.027237	10	13339	2834	0.370618	0.435108
Q92922	SMARCC1	956	0.0189726	-0.744221	2010	0.442223	0.134337	32	5113	0.895669	0.0263383	23	8079	1159	0.134148	0.218672
Q14331	FRG1	524	0.00333047	-0.716055	3588	0.442604	0.0510744	6	688	0.0797914	0.237097	5	4800	310	0.00599641	0.048873
Q969V5	MUL1	7575	0.87376	0.0622471	4048	0.442605	-0.0304698	3	3557	0.209478	-0.145108	4	15180	3092	0.540441	0.584474
Q9NVR2	INTS10	1130	0.0472297	-0.981019	2992	0.443122	0.0777991	6	5641	0.858625	-0.0172935	6	9763	1766	0.235323	0.312101
Q9UKV3	ACIN1	2987	0.0668567	-0.426445	2276	0.4436	0.116606	42	2332	0.430527	0.1032	37	7595	984	0.189853	0.271442
P20700	LMNB1	7040	0.590052	0.0786603	2700	0.443932	0.0928296	58	4725	0.414431	-0.110669	48	14465	3018	0.617228	0.653181
Q13427	PPIG	1259	0.0180845	0.625714	2371	0.444202	0.111464	9	3480	0.674311	0.0889126	10	7110	823	0.107434	0.190395
Q9Y3A3	MOB4	281	0.00988172	-1.061	3823	0.444424	0.0416754	10	3637	0.27729	-0.102777	7	7741	1040	0.0368104	0.105006
Q96AE4	FUBP1	2034	0.0245588	-0.479893	3875	0.444515	0.039502	47	4695	0.771317	0.020472	26	10604	2082	0.144724	0.227914
P38919	EIF4A3	6894	0.567463	-0.0989928	3497	0.444831	0.0560999	34	1956	0.286006	0.057129	28	12347	2610	0.511328	0.560107
Q9UPN7	PPP6R1	105	0.00356093	-1.08546	3590	0.444944	0.051526	13	894	0.0906123	0.130106	14	4589	274	0.0070346	0.0511779
Q96EY1	DNAJA3	1288	0.000669158	-0.474745	2764	0.445434	0.0888618	7	4568	0.7737	0.0295576	5	8620	1324	0.0102492	0.061467
Q9P2R3	ANKFY1	445	0.00850142	-0.854544	2408	0.445469	0.109713	9	4623	0.112621	-0.385065	11	7476	940	0.0165775	0.0755042
Q9UHX1	PUF60	1056	0.0455243	1.04267	2248	0.445783	0.118767	23	4223	0.748947	0.0485257	24	7527	961	0.212027	0.292166
P36957	DLST	4774	0.178137	-0.260912	2904	0.447132	-0.0825316	16	3675	0.0839009	-0.308901	14	11353	2323	0.123961	0.207688
P13995	MTHFD2	1757	0.00615466	-0.426039	3939	0.447928	0.0367811	15	3731	0.244985	-0.132829	10	9427	1636	0.0236027	0.0853791
P15170	GSPT1	969	0.0395496	-1.00047	3966	0.448443	-0.0353408	21	1058	0.118764	0.0990842	24	5993	511	0.0550875	0.131172
P12955	PEPD	2949	0.111357	0.534878	3089	0.448468	0.0740452	10	4209	0.156458	-0.256747	9	10247	1950	0.137693	0.222333
Q96FK6	WDR89	6494	0.558768	-0.161991	4296	0.44873	0.0214436	5	2889	0.0260709	-0.369842	4	13679	2895	0.122124	0.206177
Q9H410	DSN1	7244	0.790958	0.100204	2031	0.449191	-0.135234	5	2309	0.312262	0.0375202	6	11584	2396	0.623055	0.658276
O95260	ATE1	2649	0.0393937	-0.409493	1536	0.449457	-0.209336	11	3670	0.0924904	-0.29078	6	7855	1074	0.0458328	0.11991
Q9BQA1	WDR77	1474	0.0181331	-0.566998	3419	0.449488	-0.0602504	11	4303	0.277584	-0.159208	6	9196	1551	0.0580174	0.134476
P34896	SHMT1	2195	0.0175597	-0.413393	4320	0.449771	-0.0205518	18	4468	0.0956132	-0.413441	17	10983	2210	0.0256948	0.0884832
Q96RT7	TUBGCP6	36	0.00142638	-1.22406	4251	0.450629	0.0240276	3	5135	0.367972	-0.164973	3	9422	1633	0.0104557	0.0618217
Q9Y315	DERA	3572	0.0768131	0.343394	2408	0.450991	-0.110982	7	3805	0.0301379	-0.653059	6	9785	1779	0.0328104	0.0993477
O00151	PDLIM1	67	0.00199608	-1.14398	3374	0.451771	0.062396	14	4116	0.69512	0.0401431	13	7557	975	0.0222959	0.0834771
P13798	APEH	777	0.0191896	-0.839692	3845	0.45197	-0.0417271	30	3562	0.0285849	-0.566092	26	8184	1192	0.0108508	0.063125
Q9H788	SH2D4A	1790	0.00577254	-0.419611	2591	0.452187	0.0998093	4	1383	0.300055	0.17851	5	5764	472	0.0264168	0.0893938
Q9NZW5	PALS2	949	0.0296684	-0.875774	3324	0.452561	0.0644454	10	929	0.178801	0.242124	9	5202	370	0.0605568	0.138197
Q13561	DCTN2	2685	0.013101	-0.301285	2974	0.452836	0.0800875	19	1699	0.0530374	-0.125807	21	7358	900	0.0130827	0.0679632
Q9P2R7	SUCLA2	2083	0.00457274	-0.359671	3081	0.452919	0.0754554	15	4918	0.513554	-0.0808166	12	10082	1882	0.0332704	0.0997191
Q71U36	TUBA1A	125	0.0045066	-1.11612	3618	0.453068	-0.0516226	54	3890	0.27724	-0.122615	46	7633	995	0.0206207	0.0814372
O00429	DNM1L	958	0.0140049	-0.686854	2903	0.453641	0.0838154	29	2765	0.246334	-0.0472452	26	6626	687	0.0443285	0.117487
O95456	PSMG1	2565	0.0103894	0.305347	3026	0.453795	-0.0779093	10	2183	0.0966042	-0.122332	8	7774	1047	0.0174415	0.0769621
O75431	MTX2	6718	0.531865	-0.114974	3310	0.454628	0.0651827	8	5331	0.695429	-0.0451505	5	15359	3110	0.735204	0.756685
Q9H9A5	CNOT10	1673	0.0719751	-0.857941	2628	0.454755	0.0983656	13	3832	0.697547	0.0642627	11	8133	1178	0.272205	0.345785
O00139	KIF2A	2724	0.00914145	0.27652	4224	0.454764	-0.0253168	19	5028	0.522128	-0.0841256	18	11976	2503	0.0563011	0.132467
P22223	CDH3	5273	0.290456	-0.244094	3518	0.455528	-0.0564036	17	1792	0.0236783	-0.212178	11	10583	2069	0.0732723	0.152886
Q9UBD5	ORC3	7321	0.801953	0.0906687	3264	0.455914	0.0682309	8	5264	0.900594	0.0182982	10	15849	3153	0.89822	0.90322
Q7Z3T8	ZFYVE16	424	0.00659905	-0.828319	4598	0.455935	0.00826382	7	4528	0.0863053	-0.476466	6	9550	1692	0.0112535	0.0642042
Q00610	CLTC	805	0.0368861	-1.17549	3847	0.456338	0.0420882	116	1076	0.181399	0.158096	112	5728	459	0.0719449	0.151471
Q9UJ41	RABGEF1	8100	0.991162	0.00489622	1733	0.456826	0.175506	9	5378	0.79857	-0.017331	7	15211	3093	0.916496	0.920175
O00499	BIN1	2328	0.0822159	0.638711	2656	0.456863	0.0968792	10	577	0.0384066	0.194122	15	5561	429	0.0417428	0.113123
Q8IYB3	SRRM1	7055	0.76857	0.122879	3531	0.457297	-0.0559223	16	1072	0.261357	0.278815	15	11658	2420	0.572974	0.615158
Q9NXG2	THUMPD1	2358	0.0319278	0.444948	4014	0.457476	-0.0337676	13	1659	0.251335	0.0762717	18	8031	1140	0.0819674	0.162529
P12081	HARS1	1069	0.028343	-0.799634	2626	0.457815	0.0990302	33	2014	0.0740708	-0.132272	31	5709	454	0.0308336	0.0964144
Q9NR50	EIF2B3	2058	0.00963946	-0.396263	4111	0.457931	0.029619	16	2640	0.208384	-0.0598564	15	8809	1401	0.0298311	0.0948866
Q96IZ0	PAWR	6295	0.449347	-0.155371	1827	0.458122	0.160603	9	4630	0.827727	0.0432601	7	12752	2711	0.738733	0.75976
Q9ULC5	ACSL5	1233	0.0305806	-0.73984	3077	0.458337	0.076388	31	4799	0.0832468	-0.569587	23	9109	1516	0.0356556	0.103528
Q9H0S4	DDX47	5743	0.3317	-0.188359	3190	0.458683	0.071403	19	1052	0.24473	0.26803	14	9985	1852	0.361334	0.426209
Q99873	PRMT1	16	0.000547086	-1.32337	3605	0.458897	-0.05259	25	3441	0.18326	-0.159779	19	7062	809	0.00279979	0.0340954
P30626	SRI	2479	0.0289787	-0.407599	3322	0.459237	0.0654026	7	2907	0.0543329	-0.264474	7	8708	1351	0.0248612	0.0872013
Q8WUA4	GTF3C2	4912	0.145211	-0.20115	2173	0.459314	0.128837	6	4499	0.173018	-0.266893	7	11584	2396	0.177903	0.260247
Q969S2	NEIL2	1714	0.0673515	-0.808985	3526	0.459671	-0.0565564	5	4448	0.0422382	-1.14079	4	9688	1738	0.0388131	0.108717
Q92845	KIFAP3	2103	0.0920033	-0.768479	3490	0.459721	-0.0587384	4	5814	0.749557	-0.0566518	3	11407	2343	0.329942	0.39917
Q9Y657	SPIN1	4050	0.133126	0.343596	2877	0.459783	0.086173	10	1178	0.197209	0.140096	5	8105	1170	0.183137	0.264493
Q6DD87	ZNF787	41	0.0026866	1.34225	2643	0.460251	0.098587	6	1336	0.275851	0.16732	6	4020	188	0.0139337	0.0691061
Q9NRF8	CTPS2	3136	0.0823739	-0.43477	3762	0.460469	-0.0464228	9	2746	0.171893	-0.100229	8	9644	1715	0.12191	0.206108
Q96G01	BICD1	4141	0.147206	0.344876	3078	0.460707	0.0768265	8	707	0.109503	0.317805	8	7926	1101	0.133089	0.218177
Q9NPI1	BRD7	2220	0.0338007	-0.481393	2446	0.461474	0.111226	7	4361	0.312677	-0.139026	8	9027	1486	0.0999399	0.183154
O43318	MAP3K7	883	0.0355711	-1.02428	2223	0.461599	0.124246	5	3653	0.659861	0.0656604	5	6759	730	0.170785	0.252911
Q9BSJ6	PIMREG	2480	0.00272242	0.28007	3192	0.461927	0.0720265	3	2163	0.000149349	-0.584237	3	7835	1060	2.56226e-05	0.00432722
P38936	CDKN1A	4440	0.195557	-0.338364	1847	0.461965	0.159067	5	1003	0.131311	0.13425	5	7290	871	0.181097	0.263267
Q53EP0	FNDC3B	4075	0.240491	-0.44849	1813	0.462141	0.16463	6	435	0.048329	0.463067	7	6323	608	0.106813	0.189854
Q8IWS0	PHF6	3626	0.139772	-0.435986	2454	0.462264	0.110945	6	4810	0.0549362	-1.20849	6	10890	2178	0.0800452	0.160547
P51649	ALDH5A1	843	0.042059	1.29718	3987	0.462605	0.0359878	6	3193	0.0157358	-0.589205	5	8023	1137	0.0128059	0.0677151
Q969X6	UTP4	2938	0.0872771	-0.48995	2916	0.462629	-0.0849254	10	1473	0.326193	0.175545	9	7327	884	0.193651	0.274846
O95336	PGLS	4940	0.128452	-0.177808	3117	0.462659	0.0753662	15	3172	0.0240654	-0.474805	15	11229	2278	0.0414768	0.112918
O43504	LAMTOR5	1247	0.0675723	1.27707	3031	0.462667	0.0790587	6	5122	0.517956	-0.0919952	3	9400	1628	0.220606	0.298866
P62714	PPP2CB	3615	0.0458879	-0.256366	3923	0.463636	-0.0403526	17	5000	0.226222	-0.257845	16	12538	2662	0.0990276	0.181942
P25685	DNAJB1	4525	0.174129	-0.299896	2810	0.463954	0.0899478	24	96	0.00351826	0.966179	17	7431	922	0.0120813	0.0662538
O00231	PSMD11	208	0.00154212	0.875851	2425	0.464108	-0.112849	22	556	0.0469503	0.238223	24	3189	113	0.00216251	0.0311378
Q9Y5S9	RBM8A	5426	0.161131	-0.131618	3535	0.464799	0.0570396	15	1618	0.275484	0.0973919	12	10579	2068	0.256077	0.332159
Q13601	KRR1	4893	0.18935	-0.246499	3001	0.46499	0.0807596	14	815	0.169093	0.38651	10	8709	1352	0.209287	0.289494
Q86UK7	ZNF598	2464	0.0420098	0.459759	3433	0.465039	-0.0619352	11	4552	0.773853	0.031101	10	10449	2027	0.211317	0.291558
Q15417	CNN3	959	0.02487	0.81514	2776	0.465509	0.0920811	16	1086	0.170193	0.142805	14	4821	312	0.0524769	0.127736
O94811	TPPP	5607	0.297442	-0.196335	4440	0.465979	0.0172589	7	2344	2.22011e-05	-0.804544	8	12391	2622	0.000289953	0.0114991
Q96HI0	SENP5	5417	0.316677	-0.235625	2943	0.466063	-0.0839176	3	1286	0.00505084	-0.194517	3	9646	1718	0.0254443	0.0881928
O43237	DYNC1LI2	7131	0.720234	0.100812	2512	0.466356	0.107601	8	5527	0.832132	-0.0167932	12	15170	3090	0.862887	0.87185
Q86TU7	SETD3	6709	0.561978	-0.125422	3056	0.466486	0.0783592	14	1643	0.00843333	-0.249812	16	11408	2344	0.0570556	0.133151
Q14318	FKBP8	564	0.0260732	1.24195	2113	0.466514	0.134453	7	1717	0.423155	0.191245	6	4394	241	0.103725	0.18667
Q7Z7G8	VPS13B	6086	0.34307	-0.140915	2136	0.466534	-0.133146	5	1031	0.138029	0.129998	6	9253	1570	0.266878	0.341285
Q14118	DAG1	4648	0.2085	-0.309769	2793	0.467059	0.0916112	10	3331	0.0247418	-0.518739	7	10772	2145	0.0607146	0.138363
Q13895	BYSL	658	0.0107061	-0.766025	2268	0.467163	0.122555	16	1013	0.214851	0.25243	16	3939	178	0.033527	0.100119
Q8IZ69	TRMT2A	1884	0.0321354	-0.544846	2193	0.467461	0.129836	8	5421	0.601727	-0.0814905	9	9498	1672	0.15168	0.234173
Q9Y6D6	ARFGEF1	3825	0.148218	-0.412518	3696	0.467596	-0.0508218	6	1839	0.00658804	-0.308902	6	9360	1615	0.0174751	0.0769621
Q5T280	SPOUT1	7081	0.632461	-0.0879799	2812	0.467889	0.0906313	7	5094	0.51239	-0.092144	7	14987	3070	0.707409	0.73381
Q07352	ZFP36L1	995	0.0129594	-0.662028	3235	0.46815	0.0710783	7	26	0.000601092	1.14371	7	4256	216	0.000335204	0.0124068
Q9P2B2	PTGFRN	3463	0.183366	-0.531241	4085	0.468384	0.0322331	16	2666	0.00265264	-0.683522	14	10214	1939	0.0101512	0.0613508
Q07866	KLC1	6042	0.334101	-0.146493	3480	0.46849	0.0603918	27	823	0.0554653	0.111173	29	10345	1987	0.147686	0.230017
Q15031	LARS2	3312	0.0590137	-0.34498	2187	0.46952	-0.131092	7	5061	0.873381	0.025115	6	10560	2062	0.281827	0.353944
Q9UNM6	PSMD13	103	0.00119422	-1.00759	2089	0.469762	-0.137909	21	163	0.000343483	0.259074	24	2355	42	2.62066e-05	0.00432722
P09455	RBP1	684	0.00191606	-0.634707	3748	0.46978	0.0486729	20	4778	0.529382	-0.0669345	17	9210	1557	0.0180611	0.0775672
Q9Y4L1	HYOU1	5435	0.315131	-0.232767	2072	0.469815	-0.139034	45	86	0.000205253	0.379929	44	7593	983	0.00199033	0.030531
P54577	YARS1	1971	0.0438903	-0.578315	2624	0.470045	0.101672	47	780	0.141692	0.351725	38	5375	402	0.0697444	0.14902
Q9Y383	LUC7L2	4490	0.234426	-0.357396	2911	0.470345	0.0867863	20	5347	0.904126	0.0140037	19	12748	2710	0.594531	0.632869
Q02040	AKAP17A	924	0.00746285	-0.626073	2994	0.470402	0.0822311	5	789	0.127727	0.288157	6	4707	293	0.017232	0.0768702
Q86WJ1	CHD1L	3071	0.0666331	-0.411935	2966	0.470706	0.0837408	5	3948	0.0806754	-0.35355	7	9985	1852	0.0628944	0.140934
Q5T160	RARS2	4458	0.144267	-0.280759	1943	0.47074	0.154016	5	4972	0.711197	-0.0190817	2	11373	2328	0.416426	0.474664
P48651	PTDSS1	1349	0.0294276	-0.676217	2837	0.471081	0.0901156	2	2355	0.475883	0.122458	4	6541	664	0.122883	0.206414
P06748	NPM1	1163	0.0116387	0.596843	2715	0.471324	-0.0973839	57	1297	0.289859	0.193582	40	5175	363	0.0448498	0.118355
Q0IIM8	TBC1D8B	751	0.0108577	0.730816	2011	0.471732	0.145758	4	3393	0.127672	-0.2086	4	6155	548	0.0230283	0.0844546
Q9UKD1	GMEB2	7574	0.815643	-0.047641	1778	0.471913	0.177863	4	4759	0.364039	-0.140721	4	14111	2966	0.686085	0.714654
Q9UQ88	CDK11A	594	0.00941309	-0.78995	1924	0.471975	0.1566	14	1316	0.295711	0.19444	11	3834	165	0.0389473	0.108963
Q14191	WRN	3509	0.0588732	-0.308126	2580	0.472122	0.105135	3	4023	0.0344053	-0.734	3	10112	1892	0.0307171	0.0962087
P19338	NCL	705	0.0380561	1.81708	3761	0.472454	0.0484707	102	2715	0.537142	0.114258	72	7181	839	0.158432	0.24087
P11498	PC	3471	0.0390464	0.262501	3922	0.473432	0.0419573	12	2785	0.0750959	-0.212818	13	10178	1926	0.0405722	0.111272
Q9BXY0	MAK16	423	0.0131428	0.975384	3260	0.473729	0.0711452	12	1293	0.28135	0.186521	9	4976	332	0.0481555	0.122966
P08243	ASNS	493	0.0076504	-0.805715	3465	0.474225	0.0620434	45	243	0.0127465	0.445366	45	4201	208	0.00281155	0.0340954
Q96HS1	PGAM5	836	0.0140639	0.736594	3595	0.474606	0.0557969	10	1388	0.295882	0.173883	12	5819	482	0.0525659	0.127857
Q53GA4	PHLDA2	2524	0.061738	-0.51146	3756	0.474749	0.0487786	4	6171	0.704212	-0.0954536	6	12451	2643	0.256141	0.332159
Q15120	PDK3	470	0.0015489	-0.712533	3781	0.474839	-0.0479501	2	3095	0.183693	-0.123966	2	7346	892	0.00670091	0.0501207
Q7RTV0	PHF5A	302	0.00924257	-1.00972	3521	0.475856	-0.0593696	6	2138	0.0114155	-0.321207	6	5961	505	0.00300729	0.035422
P60953	CDC42	757	0.0214545	0.884496	2684	0.475967	0.100157	10	2156	0.0123413	-0.318722	8	5597	437	0.00633785	0.0499048
Q9UHJ6	SHPK	6331	0.516788	0.171678	2685	0.476122	0.100116	7	3078	0.27691	-0.0540839	9	12094	2541	0.496994	0.5474
Q15054	POLD3	239	0.00470356	-0.937815	1805	0.47625	0.175861	7	1953	0.0001434	-0.488037	3	3997	182	4.10267e-05	0.00496215
Q03188	CENPC	2123	0.056401	0.596437	2724	0.476446	-0.0977491	7	1200	0.165381	0.097415	7	6047	523	0.0936982	0.175119
Q8IYB8	SUPV3L1	1867	0.00561666	0.40257	3752	0.476712	0.0493811	10	1140	0.21015	0.172646	12	6759	730	0.020526	0.0814202
O00159	MYO1C	1195	0.00935081	-0.571405	3058	0.476965	0.0801042	35	1486	0.330308	0.176099	33	5739	462	0.0423947	0.114223
Q13009	TIAM1	701	0.0159613	-0.826193	2512	0.476966	0.110943	7	4489	0.0564154	-0.650388	7	7702	1023	0.0166672	0.075595
P12236	SLC25A6	630	0.00549262	-0.705493	3646	0.477565	-0.0541818	23	5971	0.991526	0.000718155	19	10247	1950	0.064149	0.142203
Q12797	ASPH	4868	0.17832	-0.243291	2438	0.4778	-0.116045	27	5092	0.875172	0.0237354	31	12398	2625	0.519416	0.566446
Q9BR76	CORO1B	6121	0.345616	-0.136089	3861	0.4785	-0.0449064	12	5905	0.589735	-0.114554	11	15887	3154	0.588731	0.627929
P60842	EIF4A1	977	0.0252341	-0.80741	3912	0.478842	0.0433433	45	209	0.00579825	0.335555	37	5098	350	0.00394597	0.0401009
Q09028	RBBP4	6990	0.613611	-0.0984389	4115	0.479149	0.0324783	9	2795	0.1801	-0.0995107	7	13900	2937	0.437137	0.493943
Q9Y4E5	ZNF451	3695	0.113977	-0.386065	2371	0.479396	0.11975	4	5316	0.0896424	-0.758047	5	11382	2333	0.100236	0.183334
O15144	ARPC2	1407	0.0148438	-0.55723	3412	0.479526	0.0650465	20	1624	0.0250868	-0.183556	13	6443	644	0.00837013	0.0564723
Q8NCA5	FAM98A	3647	0.0902146	-0.351583	3333	0.479702	0.0684778	9	419	0.042963	0.436509	8	7399	914	0.0503014	0.124966
Q6PL18	ATAD2	1411	0.044562	0.778226	3758	0.479911	0.0494954	18	4667	0.278501	-0.188761	20	9836	1800	0.114639	0.198301
Q8N9M1	C19orf47	611	0.00837682	-0.758136	3507	0.480534	0.0606683	4	669	0.0936391	0.315173	3	4787	307	0.0150613	0.0720285
Q69YQ0	SPECC1L	4315	0.192607	0.356453	2303	0.480676	0.124139	14	5641	0.865278	-0.014952	14	12259	2592	0.537577	0.581957
Q7Z4H8	POGLUT3	7705	0.82797	0.0286304	3916	0.480822	0.0434387	9	2005	0.0641167	-0.147243	9	13626	2882	0.290873	0.362005
Q9Y394	DHRS7	644	0.0175545	-0.89437	3476	0.480904	0.0624531	10	4521	0.455499	-0.0771783	10	8641	1334	0.0846846	0.165681
Q9UMS4	PRPF19	6081	0.487778	0.204075	4039	0.481392	-0.0366031	23	2683	0.418232	0.0625421	28	12803	2723	0.590561	0.629467
Q9BZ29	DOCK9	2497	0.042389	-0.454576	3653	0.481636	0.0544163	12	3037	0.532505	0.0789717	14	9187	1546	0.171164	0.253241
Q9BQ04	RBM4B	6838	0.627488	-0.124953	2827	0.481875	0.0929993	15	4673	0.295529	-0.176104	16	14338	3000	0.565772	0.60863
P08574	CYC1	565	0.0279499	-1.37738	4080	0.482035	0.0345093	10	2428	0.011688	-0.373737	10	7073	812	0.00757311	0.0533068
Q9BSJ8	ESYT1	4407	0.12947	-0.271736	3177	0.482048	0.0764618	14	1301	0.263645	0.164603	13	8885	1434	0.222817	0.300789
Q9Y2R4	DDX52	5595	0.336698	-0.219007	3052	0.482819	0.0815618	11	1251	0.252958	0.174778	12	9898	1823	0.381741	0.44559
O95696	BRD1	650	0.0325588	-1.37812	2950	0.483178	0.0870923	5	4768	0.0529119	-1.2994	4	8368	1242	0.0276636	0.0917979
P48444	ARCN1	4992	0.296435	-0.302202	2885	0.4835	0.0901525	25	371	0.0144651	0.230524	22	8248	1204	0.0544566	0.130282
P19623	SRM	934	0.0301773	0.893229	3600	0.484001	0.0571264	12	1486	0.000115686	-0.313051	10	6020	518	0.00017339	0.0089006
Q99549	MPHOSPH8	255	0.0089448	-1.06355	3202	0.484161	0.0755613	10	5886	0.866063	-0.027384	6	9343	1607	0.0832145	0.164407
O76094	SRP72	1009	0.00845617	-0.61524	2667	0.484628	0.103321	29	1461	0.351367	0.198585	20	5137	357	0.0416856	0.113062
P28074	PSMB5	433	0.00108223	-0.720921	2562	0.485032	-0.109904	19	4395	0.699599	0.0204458	17	7390	908	0.014759	0.0710002
Q9GZS3	WDR61	2077	0.0401952	-0.534407	2564	0.485045	0.109798	13	5256	0.663504	-0.0526248	13	9897	1821	0.191442	0.272883
Q9NX46	ADPRS	4872	0.314438	0.341284	3241	0.485162	0.074126	10	2465	0.194971	-0.05594	9	10578	2066	0.318055	0.388692
P51580	TPMT	3650	0.177499	-0.483424	3288	0.485355	0.0721354	8	4706	0.351949	-0.143123	7	11644	2416	0.3216	0.391701
P46459	NSF	4270	0.177147	-0.350459	3660	0.485553	0.0550427	26	5723	0.677126	-0.0725737	22	13653	2891	0.459234	0.514089
Q8TCE6	DENND10	6152	0.2488	0.0778612	3217	0.485601	0.0752811	5	3343	0.50626	0.036667	4	12712	2702	0.470843	0.523466
Q9NXH9	TRMT1	2800	0.104565	0.565359	4533	0.485806	-0.0164524	23	4572	0.149626	-0.309295	18	11905	2486	0.135174	0.219463
O60318	MCM3AP	3315	0.117073	-0.466529	3699	0.486122	-0.0536711	9	618	0.06248	0.249928	10	7632	994	0.0801459	0.160588
Q2TAA2	IAH1	4674	0.219271	-0.313555	2023	0.486231	0.151291	2	2882	0.0097262	-0.551287	2	9579	1703	0.0326437	0.099115
O60884	DNAJA2	1802	0.021135	-0.508027	4507	0.486856	0.0172826	19	1653	0.336364	0.139119	16	7962	1111	0.078632	0.159123
O94901	SUN1	3957	0.08262	0.28342	3814	0.486944	0.0483498	18	4239	0.772821	0.0552001	16	12010	2516	0.326279	0.396065
O15371	EIF3D	1087	0.0176566	-0.681453	3395	0.487183	0.0674883	35	1036	0.244938	0.281353	30	5518	422	0.0550985	0.131172
O60506	SYNCRIP	3747	0.174162	-0.458935	3409	0.487456	-0.0665595	43	1361	0.316136	0.203801	37	8517	1288	0.299589	0.370301
Q9BW27	NUP85	2438	0.0692887	0.556634	2887	0.487743	-0.0910073	15	4200	0.684937	0.0309901	13	9525	1682	0.274454	0.347556
P14550	AKR1A1	538	0.0112495	0.846651	3718	0.488093	0.0527429	26	3777	0.20559	-0.166961	21	8033	1141	0.0347857	0.102653
P12277	CKB	2326	0.0821098	-0.637785	3304	0.488396	0.0715792	33	1822	0.000914584	-0.387666	31	7452	932	0.0023242	0.0320267
Q03252	LMNB2	589	0.00462413	0.713947	3378	0.488982	0.0683542	57	4843	0.856223	0.0343964	45	8810	1402	0.0518087	0.126964
P38606	ATP6V1A	1504	0.0396976	0.698643	3627	0.489248	0.0569406	29	1308	0.0122741	-0.159627	22	6439	643	0.0105207	0.0618803
Q6UWU4	C6orf89	7708	0.828136	0.0276782	3899	0.490045	0.0452251	7	4560	0.142252	-0.315844	7	16167	3168	0.457153	0.512112
Q9NZN4	EHD2	3641	0.0850115	0.343725	2321	0.490258	0.126145	10	3310	0.0253671	-0.504094	10	9272	1579	0.0331209	0.0997191
Q4G176	ACSF3	3073	0.103628	-0.497245	3726	0.490549	0.0525857	12	3728	0.05984	-0.379129	10	10527	2052	0.0717528	0.15135
Q9GZN8	C20orf27	1062	0.020575	-0.719168	3576	0.490696	0.0593613	7	4588	0.174776	-0.276045	4	9226	1563	0.0484135	0.123193
Q9NRR5	UBQLN4	1311	0.0624521	-1.02879	3593	0.491464	0.0584375	8	1670	0.377395	0.165643	4	6574	674	0.178336	0.260534
Q9UBW8	COPS7A	6423	0.508787	-0.156676	3383	0.4916	-0.0684373	8	1819	0.26385	0.0577199	9	11625	2412	0.489179	0.540174
P40763	STAT3	196	0.00804872	-1.1093	2257	0.493294	0.130913	14	4702	0.0959399	-0.474153	16	7155	835	0.0151851	0.0724074
P35568	IRS1	1051	0.00561767	-0.575286	2380	0.494139	0.123176	15	2820	0.00223341	-1.01398	16	6251	587	0.000526253	0.0152801
P55072	VCP	484	0.00869117	-0.83343	3446	0.495417	-0.0658514	89	1530	0.278078	0.118839	59	5460	408	0.0363491	0.104608
P50579	METAP2	2276	0.0210147	-0.415598	3868	0.495423	0.0468632	27	671	0.0601988	0.204544	25	6815	745	0.0222933	0.0834771
O75146	HIP1R	4899	0.230397	-0.277151	3917	0.49612	-0.0450585	24	4911	0.596264	-0.0526746	21	13727	2904	0.49707	0.5474
Q9BXW7	HDHD5	5721	0.359009	0.204548	3098	0.496277	-0.0816611	6	3565	0.199357	-0.15491	6	12384	2619	0.351914	0.417521
P29401	TKT	811	0.0109197	-0.709633	4177	0.49691	0.0320169	58	5154	0.87589	0.0195954	44	10142	1908	0.0981674	0.181078
O94964	SOGA1	3048	0.107698	-0.509304	3002	0.49712	0.0865255	5	4274	0.373644	-0.0958991	5	10324	1981	0.251314	0.327171
Q99439	CNN2	4072	0.104806	-0.295806	3429	0.497541	0.0669677	16	690	0.0702679	0.212457	15	8191	1193	0.0818586	0.162419
Q9BSJ2	TUBGCP2	5792	0.387743	0.208188	2665	0.498488	0.105762	10	4299	0.415706	-0.0770222	8	12756	2712	0.538344	0.582594
Q9Y6E2	BZW2	5918	0.480709	0.2277	3300	0.4986	0.0731026	13	2206	0.185182	-0.0432996	11	11424	2358	0.397955	0.459647
Q02809	PLOD1	2401	0.0293824	-0.42385	2970	0.498717	-0.0882605	26	1748	0.0308472	-0.183456	27	7119	827	0.0173397	0.0769285
Q9C0F1	CEP44	82	0.00373201	-1.23331	2768	0.499229	0.0994864	2	1682	0.0251278	-0.192493	2	4532	268	0.00284	0.0341657
Q96I24	FUBP3	2985	0.0920377	0.490534	3195	0.499877	0.078321	35	1193	0.242847	0.180774	31	7373	904	0.174223	0.255905
P61011	SRP54	3288	0.164919	-0.554309	3601	0.500253	0.0590437	29	464	0.0468009	0.365901	28	7353	896	0.0849284	0.165878
Q9BVJ7	DUSP23	4257	0.280908	0.43852	4246	0.500259	0.0301255	7	1564	0.0422143	-0.128568	5	10067	1875	0.114328	0.198079
Q8NCW5	NAXE	1054	0.0411958	-0.970183	4046	0.500478	0.0389786	10	1825	0.0424065	-0.169689	8	6925	771	0.0287104	0.0932729
Q6ZRS2	SRCAP	3889	0.231726	0.491097	2702	0.500579	0.104593	6	2715	0.491264	0.0920176	6	9306	1596	0.454113	0.509233
Q9BTT0	ANP32E	5866	0.372191	-0.189511	2292	0.500769	0.130857	6	3715	0.681375	0.0688905	9	11873	2471	0.659467	0.691356
Q9Y221	NIP7	19	0.000285695	-1.25483	3754	0.500858	-0.0525111	6	1262	0.30984	0.230182	5	5035	338	0.00271606	0.0339716
P52732	KIF11	2696	0.129577	-0.659347	2836	0.500918	0.0955409	16	4429	0.334751	-0.12981	18	9961	1838	0.264219	0.339219
Q8TDY2	RB1CC1	8034	0.93794	-0.00274458	4096	0.501593	0.036791	6	552	0.0559583	0.287349	6	12682	2696	0.296217	0.366691
Q8N163	CCAR2	3173	0.0615163	-0.378946	3897	0.501741	0.0468373	41	5373	0.918106	0.0155003	34	12443	2640	0.30925	0.380363
Q6UXI9	NPNT	4583	0.0952184	-0.193699	3792	0.501994	0.0510417	2	4717	0.0886153	-0.50813	4	13092	2794	0.0906147	0.171325
Q9NRY4	ARHGAP35	5197	0.381963	0.30882	4578	0.502056	0.0159114	12	1569	0.280539	0.113837	10	11344	2316	0.440772	0.496727
Q8NHG8	ZNRF2	5295	0.381492	0.291868	3932	0.502246	0.0450039	4	5000	0.194191	-0.293842	3	14227	2986	0.361188	0.426191
Q9H9J2	MRPL44	3696	0.102567	-0.368034	3616	0.502851	-0.0589738	10	5357	0.694789	-0.0473336	8	12669	2692	0.353666	0.418987
Q49B96	COX19	5418	0.385816	0.271974	1617	0.502874	-0.263001	2	5484	0.171966	-0.390613	2	12519	2659	0.339688	0.407776
P37235	HPCAL1	2056	0.0493044	0.580223	2040	0.503337	0.155401	11	6102	0.975353	-0.00974688	7	10198	1933	0.281864	0.353944
Q9UJW0	DCTN4	691	0.0040582	-0.657886	3631	0.503457	0.0585277	13	2609	0.0515898	-0.235165	14	6931	774	0.00549048	0.0471919
Q9H6R4	NOL6	3040	0.0664407	0.415786	3458	0.503612	0.0665505	19	3616	0.645593	0.0635491	15	10114	1893	0.263293	0.338452
O95302	FKBP9	3476	0.104454	-0.411776	2492	0.503639	-0.117808	7	3083	0.00609107	-0.981565	9	9051	1499	0.0132703	0.0682833
P25398	RPS12	1552	0.0206892	-0.561783	2546	0.503751	-0.114277	21	4481	0.527367	-0.046049	14	8579	1308	0.108513	0.191993
Q15165	PON2	12	0.00170682	2.0982	2859	0.503933	-0.0950441	6	3412	0.0527824	-0.347826	5	6283	595	0.00276937	0.0340954
O95905	ECD	426	0.00193187	-0.73718	3130	0.504083	-0.0817574	6	1288	0.258055	0.165486	5	4844	315	0.0109671	0.0635184
Q99541	PLIN2	5885	0.449246	0.223236	2182	0.504101	0.142545	4	4183	0.145312	-0.265727	4	12250	2591	0.33704	0.406097
P49411	TUFM	1690	0.0401983	-0.641108	3559	0.504344	0.0616698	41	5455	0.919831	0.010832	38	10704	2118	0.240754	0.317233
Q96JH7	VCPIP1	473	0.00825239	0.831915	4308	0.505652	0.0280766	13	2762	0.0520033	-0.253791	14	7543	966	0.00976839	0.0602786
Q9BYG3	NIFK	1888	0.0579172	0.671025	4490	0.506148	0.0199388	12	675	0.113714	0.406624	7	7053	806	0.0765702	0.156411
O60563	CCNT1	3464	0.0882471	0.38473	3400	0.506278	0.0698333	10	4515	0.800201	0.042753	8	11379	2330	0.353204	0.418745
Q96BM9	ARL8A	7679	0.922574	0.0547907	2642	0.50639	0.109366	9	3491	0.486475	0.0166417	7	13812	2917	0.81345	0.82641
Q8NI27	THOC2	5962	0.421276	-0.196626	3705	0.508437	0.0563588	25	5238	0.526045	-0.0972907	23	14905	3063	0.627209	0.66202
Q9NZV1	CRIM1	1681	0.0730372	0.863183	4222	0.508828	0.0318149	2	5469	0.659458	-0.0651711	2	11372	2327	0.283952	0.355896
Q08380	LGALS3BP	2434	0.0318999	0.427462	1883	0.508889	-0.180969	15	2214	5.95168e-05	-0.654063	16	6531	661	0.000107013	0.00773344
Q9H6T3	RPAP3	2115	0.0481307	-0.563266	3161	0.508895	0.0810239	21	1842	0.414642	0.15818	25	7118	825	0.163739	0.246062
Q5UIP0	RIF1	6582	0.547734	-0.145872	2432	0.509573	0.123603	21	1391	0.0304706	-0.118056	22	10405	2010	0.145685	0.228873
P14314	PRKCSH	2272	0.019044	-0.408113	3969	0.509779	0.0441066	35	2398	0.0209608	-0.313099	26	8639	1333	0.00928413	0.0590098
Q9NPH2	ISYNA1	2868	0.0235443	-0.317432	4442	0.510013	0.0221199	18	4344	0.0440704	-0.7989	15	11654	2419	0.0195809	0.0798581
O95716	RAB3D	4112	0.166274	-0.375103	3644	0.51036	0.0589625	9	4358	0.0467246	-0.73224	7	12114	2551	0.0865249	0.167288
P09211	GSTP1	2571	0.049967	-0.460967	3307	0.511719	-0.0747253	24	2759	0.499615	0.0905055	14	8637	1332	0.189913	0.271442
O75503	CLN5	5152	0.356773	0.302788	4141	0.512171	0.0358554	2	4031	0.0625302	-0.443209	2	13324	2830	0.176769	0.258757
P61970	NUTF2	620	0.0104093	-0.789462	3792	0.512221	0.0524325	6	6077	0.327739	-0.248938	3	10489	2042	0.0480695	0.122966
Q8TDW0	LRRC8C	7074	0.659053	-0.096038	3804	0.512695	0.0517383	4	2563	0.218153	-0.0463093	4	13441	2855	0.516528	0.563674
O75674	TOM1L1	127	0.0056815	-1.20087	3501	0.512886	-0.0651702	7	4141	0.732208	0.0495995	6	7769	1045	0.055604	0.131604
Q9H0A0	NAT10	1615	0.0255998	-0.576665	3935	0.513632	0.0463478	38	1894	0.418821	0.153986	24	7444	929	0.108658	0.192057
Q13177	PAK2	5134	0.120371	0.135118	4032	0.513676	0.0415903	21	4609	0.55701	-0.0453211	19	13775	2910	0.345854	0.412892
Q92979	EMG1	1051	0.0344171	0.881435	3430	0.513688	-0.0694077	12	622	0.0303103	0.140032	10	5103	351	0.0197707	0.0798837
Q93074	MED12	272	0.00552979	-0.931063	3954	0.513696	0.0451644	17	5275	0.20195	-0.31208	14	9501	1673	0.0208327	0.0819202
Q6P1M3	LLGL2	6239	0.376551	-0.131789	4157	0.513721	0.0355243	19	5567	0.50173	-0.128702	15	15963	3161	0.587447	0.626931
Q5JTH9	RRP12	2295	0.0230458	0.4198	3276	0.513763	0.0773341	26	738	0.117577	0.32032	24	6309	605	0.0406569	0.111343
P10746	UROS	5446	0.259174	-0.197271	2694	0.5141	0.108018	2	3571	0.0194826	-0.764726	2	11711	2428	0.064061	0.142203
P52907	CAPZA1	3474	0.0610406	-0.320894	2869	0.514354	0.096462	19	4002	0.196608	-0.195618	15	10345	1987	0.117465	0.201369
Q13614	MTMR2	4217	0.28091	0.448928	3016	0.514839	0.088607	5	596	0.0320895	0.164755	7	7829	1059	0.0965612	0.179158
P82094	TMF1	6150	0.378858	0.147711	2047	0.514885	0.160336	21	538	0.0505009	0.282083	13	8735	1363	0.160506	0.243227
Q9ULE6	PALD1	2042	0.0963839	-0.825363	4343	0.514901	0.0277395	15	2622	0.00314819	-0.621947	12	9007	1479	0.00752588	0.0530893
Q8TDM6	DLG5	1721	0.0513881	-0.699945	3928	0.515216	-0.0472896	6	4232	0.0505871	-0.584816	6	9881	1815	0.0395086	0.109814
P18669	PGAM1	1586	0.00204983	0.427316	2423	0.515532	0.125452	21	2898	0.550973	0.097981	10	6907	765	0.0210712	0.0821515
Q6PI48	DARS2	1215	0.0381017	-0.822179	4290	0.515613	0.0299924	9	3370	0.133887	-0.202718	9	8875	1428	0.0646696	0.142901
O96028	NSD2	5103	0.305563	-0.284939	2323	0.515679	0.132973	4	5271	0.089184	-0.746155	5	12697	2699	0.201796	0.282911
P19387	POLR2C	3219	0.0819419	-0.417362	3632	0.515838	-0.0601965	5	2213	0.00064936	-0.561644	6	9064	1505	0.00182972	0.0288847
Q07973	CYP24A1	5231	0.231181	-0.212472	4090	0.516169	0.0392345	6	4659	0.051513	-0.984344	6	13980	2946	0.11713	0.200938
P04075	ALDOA	1168	0.0353278	-0.817808	4020	0.516489	-0.0428356	47	5564	0.779842	-0.0341277	37	10752	2138	0.203396	0.284247
P26368	U2AF2	5534	0.356532	-0.239041	2977	0.516501	0.0911985	16	1577	0.320482	0.142012	16	10088	1884	0.462347	0.516508
P50552	VASP	4896	0.270751	-0.302493	3508	0.516508	0.0655797	24	552	0.0742562	0.394474	20	8956	1458	0.166132	0.248282
Q9BQ69	MACROD1	2200	0.0181776	-0.415371	4501	0.516814	-0.0207086	5	3987	0.0606915	-0.437019	4	10688	2114	0.0207351	0.0816349
Q8TEB1	DCAF11	1430	0.014543	-0.549637	4646	0.516947	-0.0149718	8	965	0.00021404	-0.143218	10	7041	804	0.000166249	0.0089006
Q8TC07	TBC1D15	3734	0.170731	0.458033	3205	0.518179	0.0807071	14	1202	0.233347	0.170242	13	8141	1181	0.256167	0.332159
Q15365	PCBP1	34	0.00271389	-1.53215	3938	0.519232	0.0468804	22	1132	0.237267	0.207994	18	5104	352	0.0137181	0.0691061
P48147	PREP	1090	0.0257363	-0.758421	3246	0.519695	0.0790657	27	2220	0.0587939	-0.181852	26	6556	668	0.0264973	0.0894798
Q6P158	DHX57	1700	0.0207276	0.526267	3141	0.520265	-0.0835087	10	4827	0.652471	-0.0284947	10	9668	1728	0.128347	0.212952
Q53EZ4	CEP55	1756	0.0490566	-0.668069	2309	0.520605	0.13498	8	104	0.00414808	0.757722	10	4169	205	0.00551285	0.0471919
P09884	POLA1	186	0.0088536	1.18135	4221	0.521032	0.0334263	12	1675	0.0225928	-0.20086	18	6082	528	0.00544078	0.0471919
P30260	CDC27	4462	0.20803	-0.343768	2774	0.522047	-0.103835	4	3251	0.198929	-0.124513	6	10487	2040	0.26331	0.338452
P54886	ALDH18A1	3615	0.12367	-0.413868	4190	0.522328	-0.0349361	36	908	0.00479832	-0.0739446	36	8713	1353	0.0129297	0.0679221
Q86X55	CARM1	3859	0.104695	-0.34381	4208	0.522607	-0.0341697	20	3770	0.213573	-0.15955	16	11837	2460	0.17935	0.261428
Q53HL2	CDCA8	1892	0.0159411	-0.461983	2845	0.522822	-0.0995092	6	4650	0.106141	-0.418654	5	9387	1622	0.0289654	0.0936336
P51532	SMARCA4	562	0.0144104	-0.893892	2865	0.523055	0.0985927	24	5981	0.928023	-0.0170313	22	9408	1629	0.12784	0.212327
P07947	YES1	5394	0.354343	-0.257518	4010	0.523089	0.0438932	13	5747	0.946869	0.00211073	15	15151	3088	0.746605	0.76616
P08582	MELTF	5478	0.383416	0.261692	4164	0.523134	0.0364134	8	2456	0.000176701	-0.84404	9	12098	2544	0.0022596	0.031541
Q13523	PRPF4B	1671	0.028708	0.576802	4120	0.523146	0.0385815	20	5634	0.687897	-0.0656897	20	11425	2360	0.165576	0.247827
Q13574	DGKZ	2058	0.0149844	0.425238	2857	0.523161	-0.0993439	5	3987	0.149571	-0.242198	4	8902	1438	0.0357859	0.103722
Q6XQN6	NAPRT	1952	0.0606504	-0.665542	3843	0.523324	0.051408	18	2561	0.000597071	-0.834002	18	8356	1237	0.00134536	0.0245793
Q15796	SMAD2	2741	0.0770421	-0.508023	2984	0.52375	0.0921748	4	2841	0.1409	-0.140938	5	8566	1304	0.111057	0.194148
Q9BYX7	POTEKP	5356	0.374407	0.275458	2749	0.524	0.1056	2	2638	0.55788	0.130059	2	10743	2132	0.619421	0.655076
Q8TAG9	EXOC6	3349	0.0698343	0.365144	2861	0.52422	0.0992969	3	5646	0.846616	-0.0201973	4	11856	2465	0.325686	0.395494
Q00535	CDK5	3253	0.131464	-0.504045	3160	0.524294	0.0837862	6	2553	0.0235651	-0.322824	9	8966	1461	0.0455574	0.119386
P11586	MTHFD1	2727	0.091176	-0.547458	3635	0.525171	-0.0612726	64	1181	0.00385184	-0.173663	54	7543	966	0.00858791	0.0566489
Q7Z6J6	FRMD5	7578	0.881876	0.0638123	2962	0.525181	0.0934932	3	4153	0.776015	0.0638921	2	14693	3044	0.915363	0.919321
P30154	PPP2R1B	1098	0.02968	0.795866	3072	0.525463	-0.0878693	11	4864	0.486565	-0.0869484	14	9034	1491	0.135026	0.219443
Q6P587	FAHD1	3813	0.0525282	0.24411	3112	0.526102	0.0864309	8	2170	0.119656	-0.0927969	9	9095	1514	0.0761343	0.155814
P46821	MAP1B	881	0.0205718	0.799903	2894	0.526222	0.0979621	25	286	0.0238469	0.730603	26	4061	193	0.0112017	0.0641335
P32929	CTH	4944	0.279526	-0.300006	3753	0.526294	-0.0565345	7	3408	0.507682	0.0301123	8	12105	2546	0.519823	0.566699
Q12802	AKAP13	2760	0.0562966	0.442584	3439	0.527169	0.0713324	25	2160	0.0560997	-0.177836	20	8359	1239	0.046393	0.120503
O95816	BAG2	3773	0.102731	-0.352419	2891	0.527221	0.0983752	14	262	0.0156825	0.450784	19	6926	772	0.0280899	0.0927217
O43432	EIF4G3	76	0.00319699	-1.2086	4496	0.527307	0.022273	15	594	0.0683787	0.314092	12	5166	362	0.00590015	0.0483307
Q05655	PRKCD	6774	0.472384	0.0853489	3588	0.527636	0.0635284	12	3880	0.638683	0.0399025	11	14242	2989	0.720517	0.744794
Q04637	EIF4G1	2141	0.0396044	0.519205	3209	0.527864	0.0821767	58	888	0.155564	0.238703	44	6238	580	0.0752422	0.154812
Q9P0V9	SEPTIN10	784	0.0150402	-0.777151	3189	0.527963	0.0832827	16	5137	0.392786	-0.151656	12	9110	1518	0.0730407	0.152751
P13716	ALAD	1707	0.015115	0.49518	4372	0.528149	0.0279379	4	3491	0.0148638	-0.947134	3	9570	1699	0.00603889	0.0489737
Q96GW9	MARS2	2920	0.0722539	-0.455091	4048	0.528167	-0.0431375	13	4182	0.148693	-0.261842	14	11150	2262	0.11091	0.194148
P05455	SSB	2260	0.0383415	-0.492056	3414	0.529237	0.0728781	45	1343	0.282532	0.174234	35	7017	800	0.111692	0.194653
P35251	RFC1	2409	0.0429249	-0.474691	2728	0.529461	0.108853	15	4979	0.861624	0.0259128	16	10116	1897	0.248065	0.32424
P60510	PPP4C	1915	0.00730671	0.40598	2259	0.530359	0.142074	9	4705	0.178214	-0.288334	7	8879	1429	0.0240071	0.0856981
P42345	MTOR	5255	0.312889	-0.26095	4015	0.530583	0.0447417	27	1416	0.0230597	-0.149729	28	10686	2112	0.0844196	0.165643
Q15785	TOMM34	1814	0.0480698	-0.647555	3032	0.531224	0.0907071	16	1016	0.219327	0.255231	15	5862	487	0.109921	0.193327
P84243	H3-3A	508	0.0119252	-0.876842	3996	0.531395	0.045893	17	1777	0.397304	0.159255	8	6281	591	0.0626682	0.14055
O00161	SNAP23	7582	0.847735	0.0545395	2367	0.531592	0.134084	11	4509	0.757976	0.0290226	11	14458	3016	0.905563	0.910321
O95619	YEATS4	1824	0.038944	0.59581	2778	0.531643	0.105519	3	5313	0.744622	-0.0311357	4	9915	1828	0.213929	0.293543
Q16630	CPSF6	2097	0.0624638	-0.630393	4539	0.532203	0.0213412	16	4689	0.803874	0.0297478	14	11325	2310	0.298834	0.369509
Q9UID3	VPS51	4488	0.163878	-0.296012	4006	0.532422	0.045378	8	4448	0.474042	-0.0643042	7	12942	2764	0.382957	0.446211
P19404	NDUFV2	696	0.0156227	0.825449	3821	0.532433	0.0540591	13	2152	0.00179805	-0.477599	14	6669	703	0.00110423	0.0218961
Q9NTI5	PDS5B	1927	0.0647702	-0.698944	2907	0.532529	0.098756	16	5876	0.894186	-0.0191609	14	10710	2119	0.324773	0.394902
Q12846	STX4	3064	0.0199574	0.270612	3422	0.53266	0.0730814	4	335	0.0255258	0.416272	5	6821	746	0.0116495	0.0647946
Q9NP77	SSU72	5233	0.296809	-0.255311	2989	0.5327	0.0936244	6	5130	0.578691	-0.0716399	4	13352	2838	0.571944	0.614254
O94979	SEC31A	2858	0.113896	0.572976	3554	0.532871	0.0659171	20	3832	0.666458	0.0543142	23	10244	1948	0.378295	0.442523
Q13185	CBX3	544	0.0155479	-0.929019	3147	0.532946	0.0861645	12	3740	0.0594924	-0.383342	14	7431	922	0.0185403	0.0779143
Q15024	EXOSC7	389	0.00396819	0.799713	4042	0.533379	0.0440853	18	3876	0.200992	-0.177761	9	8307	1223	0.0165443	0.0755042
Q14137	BOP1	1850	0.0966479	0.94448	3626	0.533441	0.0630648	20	847	0.147387	0.267659	23	6323	608	0.135149	0.219463
Q8WUM0	NUP133	3998	0.187115	-0.418824	3569	0.533447	0.0652696	28	590	0.0349885	0.176679	28	8157	1184	0.0791341	0.159841
Q9UIG0	BAZ1B	118	0.00710645	1.41196	4038	0.533603	0.0442169	33	4379	0.355049	-0.11551	29	8535	1294	0.0396619	0.109958
Q5T200	ZC3H13	5130	0.291691	-0.27096	4548	0.534212	-0.0209784	11	4544	0.797011	0.0396207	12	14222	2984	0.653437	0.685697
Q9BPW8	NIPSNAP1	4601	0.110699	-0.212045	3580	0.534377	0.0652372	8	4216	0.124792	-0.2992	11	12397	2624	0.132555	0.217903
P05067	APP	5372	0.324669	-0.247575	2797	0.534426	-0.105277	10	3005	0.0434842	-0.313324	12	11174	2264	0.13451	0.218734
Q12904	AIMP1	748	0.020606	-0.876201	2786	0.534517	0.105803	24	2240	0.423596	0.110891	15	5774	474	0.0969174	0.179485
O00308	WWP2	371	0.015491	1.12947	3918	0.535001	-0.0504163	3	5524	0.928715	0.0101676	4	9813	1791	0.136316	0.220766
O00232	PSMD12	274	0.00258259	-0.854849	2429	0.535186	-0.131226	40	213	0.00630274	0.33712	39	2916	83	0.000701464	0.0175474
O94888	UBXN7	5725	0.392207	-0.223524	3115	0.535824	-0.087792	8	1259	0.0105653	-0.156427	7	10099	1888	0.057233	0.133368
O15111	CHUK	2071	0.00686002	-0.378227	3642	0.536136	0.0626996	10	4124	0.313124	-0.119204	8	9837	1801	0.035309	0.103167
Q9HCD5	NCOA5	3702	0.139471	0.422827	3526	0.53641	0.0681414	17	4123	0.315438	-0.117103	17	11351	2321	0.27764	0.350635
P49903	SEPHS1	3715	0.175232	-0.466799	3270	0.536615	0.0811706	10	4757	0.435222	-0.10264	9	11742	2433	0.380736	0.444739
P27797	CALR	3055	0.0547394	0.384414	3123	0.536617	-0.0876956	31	4227	0.645371	0.014748	28	10405	2010	0.243191	0.31941
Q9P253	VPS18	6322	0.444868	-0.147892	4035	0.536956	-0.0447356	11	4285	0.235569	-0.188839	14	14642	3040	0.451171	0.506633
Q9GZZ1	NAA50	2546	0.0767446	-0.554257	3685	0.537268	0.0615234	11	3431	0.375347	-0.0310923	9	9662	1727	0.214447	0.293936
Q10570	CPSF1	7957	0.922985	-0.00765616	3354	0.537683	0.0770294	25	5598	0.477563	-0.141105	25	16909	3206	0.823827	0.835647
Q9UQ90	SPG7	135	0.0070188	-1.26989	3386	0.539352	0.0757276	7	4306	0.238044	-0.188155	8	7827	1058	0.0293725	0.0942705
Q8IWJ2	GCC2	3807	0.0739867	-0.293395	3544	0.539608	0.0673979	22	366	0.0229941	0.312534	23	7717	1026	0.0297862	0.0948724
O75822	EIF3J	5210	0.321395	-0.273439	3433	0.539875	0.0735153	11	886	0.136514	0.208494	10	9529	1684	0.278256	0.35111
Q9BZE4	GTPBP4	4353	0.191638	-0.349764	3206	0.54018	0.0844347	25	648	0.0999614	0.382781	21	8207	1195	0.165752	0.247827
Q9UMR2	DDX19B	4069	0.0703457	-0.236405	3289	0.540187	0.080689	22	3422	0.605317	0.0658811	20	10780	2148	0.27342	0.346517
P53007	SLC25A1	1930	0.0595379	0.665204	3636	0.54029	-0.063445	9	2403	0.0142089	-0.352832	8	7969	1114	0.0174892	0.0769621
Q96JN8	NEURL4	6247	0.457132	-0.167137	3347	0.540526	0.0777631	2	4038	0.318571	-0.10961	2	13632	2885	0.53311	0.57837
Q96SK2	TMEM209	4589	0.195603	0.309318	3371	0.540697	0.0768092	6	1102	0.197738	0.17412	8	9062	1504	0.258187	0.333847
Q9ULH0	KIDINS220	2991	0.152712	0.6176	2877	0.540817	-0.101572	8	1335	0.28984	0.182061	9	7203	846	0.280007	0.35253
Q08378	GOLGA3	1011	0.00927636	-0.622396	3505	0.540908	0.0695889	38	428	0.0194112	0.215569	34	4944	324	0.0051519	0.0462818
O00541	PES1	2131	0.0529744	0.579068	3481	0.541116	0.0712865	25	1049	0.229587	0.24377	21	6661	702	0.122683	0.206397
Q6UX53	METTL7B	4000	0.19058	-0.422181	3909	0.541508	0.0516074	6	4058	0.401644	-0.0666783	6	11967	2501	0.383407	0.446416
P35998	PSMC2	1282	0.0299733	-0.712928	3045	0.541787	-0.0924386	39	1025	0.154852	0.15245	30	5352	396	0.0626138	0.14055
Q86UY8	NT5DC3	152	0.00980631	1.5607	4274	0.541905	0.0347264	11	4048	0.110233	-0.305709	7	8474	1272	0.0211694	0.0821515
Q69YH5	CDCA2	547	0.0236152	-1.14971	2544	0.542171	-0.123888	14	4544	0.280478	-0.176435	11	7635	997	0.0807057	0.161088
O43390	HNRNPR	2726	0.0776093	-0.512594	4493	0.542989	0.0245162	43	2304	0.484844	0.132855	29	9523	1680	0.254566	0.33061
O00291	HIP1	7304	0.668108	-0.059325	4628	0.543478	0.0190631	16	2444	0.032858	-0.267566	16	14376	3004	0.181766	0.263298
Q9NX14	NDUFB11	1397	0.0641179	0.97447	2644	0.543517	0.117997	6	1591	0.0167058	-0.204146	2	5632	442	0.0210694	0.0821515
O94776	MTA2	365	0.00783002	-0.901971	3608	0.54356	0.0650023	21	2834	0.532102	0.095152	22	6807	742	0.058058	0.134476
P27695	APEX1	965	0.0400588	1.023	4022	0.543611	0.0464642	22	4860	0.438044	-0.108818	15	9847	1805	0.157152	0.239708
O43813	LANCL1	782	0.0353021	1.15822	4064	0.544052	0.0446094	9	4373	0.0748926	-0.476685	7	9219	1560	0.0416527	0.113062
Q9Y6I3	EPN1	4265	0.174031	-0.348529	2378	0.544546	0.13802	8	2831	0.0839857	-0.208136	8	9474	1660	0.1394	0.223205
Q9Y4E6	WDR7	2525	0.13347	0.74335	3008	0.54474	0.0947747	5	2872	0.0242053	-0.380575	5	8405	1252	0.0483196	0.123054
Q9UBQ7	GRHPR	4138	0.161682	-0.361829	3850	0.547087	0.0544919	11	2427	0.0185387	-0.33108	12	10415	2014	0.0458782	0.119932
Q66LE6	PPP2R2D	3945	0.140841	-0.378204	4378	0.548119	-0.0299413	5	3627	0.115453	-0.246286	3	11950	2499	0.150275	0.232822
O15400	STX7	6727	0.452956	0.0849881	3291	0.548131	0.0819084	13	3380	0.119404	-0.214516	12	13398	2848	0.317448	0.388205
P61619	SEC61A1	1882	0.00907754	-0.423345	3978	0.548564	-0.0487572	9	281	0.000839562	0.176872	7	6141	543	0.000376595	0.0132607
Q5SVZ6	ZMYM1	406	0.0120903	-0.954138	2742	0.54872	0.112721	4	4853	0.255339	-0.216926	3	8001	1130	0.046986	0.121558
A4D1P6	WDR91	2380	0.10239	-0.697383	4266	0.54879	-0.0365059	2	3242	0.0191726	-0.555925	4	9888	1818	0.0335911	0.100127
P78527	PRKDC	141	0.0055699	-1.12154	3331	0.549156	-0.0799566	172	5698	0.570133	-0.110222	145	9170	1541	0.0479976	0.122966
O94919	ENDOD1	7182	0.70642	-0.0904131	4363	0.549702	0.0307109	8	3554	0.166587	-0.185869	7	15099	3084	0.484323	0.535721
Q9H116	GZF1	7710	0.92871	0.0512242	4241	0.549819	0.0372325	4	611	0.0311294	0.152242	3	12562	2667	0.218064	0.297273
Q08211	DHX9	477	0.00952899	0.854303	4135	0.549869	0.042068	66	3204	0.60957	0.0897505	48	7816	1054	0.0742839	0.153379
O95470	SGPL1	6507	0.519623	-0.14852	2600	0.550626	-0.122312	13	1665	0.355428	0.149014	14	10772	2145	0.599812	0.637447
P12532	CKMT1A	1584	0.0275248	-0.595865	4168	0.550732	0.0405426	14	2127	0.000948696	-0.499282	11	7879	1085	0.0010686	0.0217194
Q9NPE3	NOP10	4798	0.220986	-0.291495	3262	0.550997	0.0840578	5	2362	0.515921	0.140683	5	10422	2017	0.47724	0.529699
P18754	RCC1	2829	0.0872826	-0.514597	2888	0.551452	0.103862	24	1185	0.264548	0.209148	20	6902	762	0.189519	0.271442
Q6P2Q9	PRPF8	387	0.0149388	-1.07194	3737	0.551512	0.0607778	91	5162	0.885092	0.0216456	87	9286	1589	0.13147	0.216695
Q04721	NOTCH2	2568	0.0786519	0.552923	4450	0.551697	-0.02728	11	472	0.026397	0.216633	12	7490	944	0.0351665	0.1031
Q99575	POP1	2484	0.124211	-0.7314	3962	0.552472	-0.0500987	15	3035	0.0263696	-0.401773	16	9481	1665	0.0493145	0.123839
Q86Y07	VRK2	3667	0.0823097	0.336405	3337	0.552495	0.0800361	7	5111	0.621897	-0.0559978	7	12115	2552	0.308892	0.380067
P08708	RPS17	3407	0.153957	-0.507302	3493	0.552522	-0.0728544	21	3196	0.564444	0.0724613	14	10096	1887	0.415115	0.474139
Q8IWB7	WDFY1	90	0.00306416	-1.15054	3200	0.552559	-0.087287	6	2364	3.59484e-05	-0.81534	5	5654	444	9.47289e-06	0.00342287
Q14683	SMC1A	2857	0.112287	0.569834	4373	0.552927	-0.0307649	56	5641	0.798234	-0.0329793	54	12871	2739	0.422166	0.480029
Q7L8W6	DPH6	3638	0.0951475	-0.362122	2418	0.553192	-0.137052	3	2294	1.15319e-05	-0.751382	5	8350	1235	7.14849e-05	0.00611761
P06280	GLA	1403	0.0203745	-0.597161	3555	0.553852	0.0692994	8	532	0.042253	0.241083	9	5490	417	0.0180696	0.0775672
Q86U44	METTL3	509	0.017616	1.00283	4225	0.554863	0.0386468	19	4686	0.573904	-0.0449562	19	9420	1631	0.110041	0.193329
O95801	TTC4	783	0.00535178	0.650065	4059	0.555065	0.0461887	14	882	0.16639	0.27694	14	5724	458	0.0185783	0.0779143
Q9UGN5	PARP2	1800	0.0825029	0.87634	3360	0.555408	0.0792856	7	289	0.0202094	0.516343	7	5449	407	0.0299826	0.0949865
P63098	PPP3R1	5693	0.42773	-0.247671	3388	0.555641	0.0785223	14	4850	0.165709	-0.318202	7	13931	2942	0.372767	0.436843
Q9H0F6	SHARPIN	2376	0.0061398	0.318924	3281	0.555833	-0.0838264	2	3863	0.0361381	-0.604843	2	9520	1678	0.00622891	0.04977
P00491	PNP	2403	0.0455424	-0.488362	4100	0.5559	0.0442853	28	5675	0.783326	-0.03867	17	12178	2572	0.249987	0.325925
Q96S55	WRNIP1	2202	0.0696893	-0.625965	2685	0.556073	0.118666	15	4882	0.189872	-0.288852	10	9769	1770	0.132265	0.217565
Q96TC7	RMDN3	4466	0.187517	-0.324121	3219	0.556135	0.0866437	10	818	0.11073	0.21251	9	8503	1282	0.177979	0.260247
P35579	MYH9	864	0.0209198	0.816613	4025	0.556268	-0.0476184	198	3995	0.511415	-0.0166297	167	8884	1430	0.114578	0.198301
P30153	PPP2R1A	4215	0.195501	-0.382621	3426	0.55627	0.0770112	20	1617	0.0218116	-0.193313	22	9258	1572	0.060034	0.137615
Q9BUL5	PHF23	6867	0.519204	-0.0874026	3421	0.556654	0.0771929	6	1257	0.0185736	-0.125165	7	11545	2387	0.106769	0.189854
O43747	AP1G1	2939	0.034431	0.342126	3113	0.556872	0.0918328	13	1763	0.360609	0.137313	14	7815	1053	0.126844	0.211428
P22102	GART	1064	0.0341173	-0.872035	4222	0.557415	-0.0392065	48	2236	0.41611	0.106182	41	7522	957	0.138865	0.222787
Q96MG7	NSMCE3	3776	0.199142	0.483584	3645	0.557572	0.0656159	6	4416	0.761518	0.0386689	9	11837	2460	0.551443	0.595119
P23258	TUBG1	5010	0.267323	-0.280582	3967	0.557589	-0.0507175	8	4313	0.706868	0.0270188	5	13290	2824	0.609248	0.645366
Q9BZZ5	API5	1206	0.00575517	-0.532412	3828	0.55778	0.0573891	30	533	0.0244798	0.167072	24	5567	430	0.00433114	0.0419193
P63218	GNG5	1819	0.0273855	-0.535303	3637	0.557798	0.0659975	7	5799	0.563783	-0.117579	7	11255	2288	0.146902	0.229262
P16219	ACADS	933	0.0103392	-0.653435	3995	0.557842	0.0493766	8	2400	0.00218061	-0.557742	8	7328	886	0.000955143	0.0201342
P30101	PDIA3	1669	0.047571	-0.691569	3207	0.558513	-0.0877381	46	1246	0.189793	0.112327	48	6122	536	0.102269	0.185591
Q92600	CNOT9	93	0.00112921	-1.03024	3042	0.558875	0.0957833	6	3909	0.660028	0.0454321	4	7044	805	0.0162762	0.0751851
Q9NXR7	BABAM2	6148	0.39624	0.155905	4719	0.558882	0.0173489	5	4636	0.191682	-0.259826	7	15503	3128	0.388426	0.450646
Q92615	LARP4B	5452	0.314539	-0.228346	3880	0.559366	0.0557679	15	1902	0.39691	0.135763	13	11234	2279	0.503067	0.552507
Q75QN2	INTS8	1815	0.0971232	0.976832	4126	0.559384	0.0440263	8	2234	0.0451599	-0.212105	5	8175	1188	0.0615134	0.139499
Q8WXH0	SYNE2	3367	0.105298	0.434467	4746	0.560468	0.0163817	34	3393	0.0147935	-0.769422	39	11506	2378	0.0286791	0.0932729
O60613	SELENOF	5985	0.474255	0.215717	4393	0.560706	-0.0309652	5	3803	0.0233963	-0.942169	6	14181	2977	0.118094	0.202157
Q7RTN6	STRADA	6746	0.464285	0.0873203	4197	0.560877	0.0410916	2	5426	0.36442	-0.187681	2	16369	3179	0.581519	0.622935
Q8IWI9	MGA	944	0.0401212	-1.04672	4233	0.560939	0.0393515	10	5811	0.678105	-0.0764983	12	10988	2211	0.21257	0.292543
Q9UGC7	MTRF1L	2076	0.0636247	0.640745	2281	0.561193	0.153442	5	1806	0.458868	0.194385	3	6163	552	0.222226	0.30024
P53618	COPB1	158	0.00402285	-1.00033	3986	0.56155	0.0501607	40	301	0.00432456	0.215529	33	4445	251	0.000772546	0.0185
Q15436	SEC23A	3016	0.0570362	-0.395475	3920	0.561997	0.0541775	12	2982	0.535829	0.0850623	11	9918	1831	0.228837	0.306498
Q14149	MORC3	1019	0.0239232	0.770537	3637	0.562513	0.0669269	7	5506	0.567335	-0.0978855	8	10162	1920	0.135578	0.2199
P27824	CANX	1360	0.0299038	-0.677933	2325	0.562802	-0.151024	34	697	0.0739188	0.215069	25	4382	238	0.0374002	0.106038
Q01082	SPTBN1	342	3.48965e-06	-0.751076	3893	0.563008	0.0557545	106	5663	0.939512	0.00451777	102	9898	1823	0.00018709	0.00921843
Q9NQT5	EXOSC3	2179	0.0524733	0.561378	3654	0.563132	0.0662813	11	3767	0.328736	-0.0792686	7	9600	1708	0.159037	0.241451
Q9H0H0	INTS2	3709	0.0982459	-0.35601	3991	0.563196	0.0504349	7	3357	0.0715237	-0.289543	9	11057	2231	0.0864102	0.167166
P16383	GCFC2	3138	0.0640721	-0.391668	3860	0.56344	0.0570878	6	989	0.140883	0.149867	6	7987	1122	0.102875	0.186074
Q9HB90	RRAGC	4429	0.224311	-0.361195	4357	0.563498	0.0333597	7	3539	0.546701	0.0335389	4	12325	2606	0.500467	0.55021
Q9Y2X9	ZNF281	581	0.00510691	-0.722541	2318	0.564199	0.152054	4	2864	0.547516	0.100987	3	5763	471	0.0445902	0.117892
P26583	HMGB2	1389	0.0323913	0.69045	3570	0.565619	0.0703788	20	5637	0.43141	-0.164773	21	10596	2080	0.138754	0.222787
O75884	RBBP9	2673	0.0638696	-0.48624	2932	0.565699	0.104359	4	4625	0.256108	-0.20116	4	10230	1942	0.154041	0.235609
Q9C0C9	UBE2O	552	0.00559565	0.742219	3776	0.566566	-0.0611864	27	5759	0.951076	0.00218412	29	10087	1883	0.0713028	0.150961
P63244	RACK1	300	0.00828506	-0.977512	3167	0.566807	-0.0911654	34	3490	0.327895	-0.0587026	27	6957	785	0.0438014	0.116889
Q92673	SORL1	4325	0.214737	-0.376508	3353	0.566962	-0.0816728	10	2453	8.64483e-05	-0.953176	12	10131	1902	0.000822497	0.0189337
O14964	HGS	534	0.0191636	1.02556	3774	0.5673	0.0614093	25	1883	0.303226	0.080202	21	6191	564	0.075968	0.155645
P04632	CAPNS1	1034	0.00536592	0.575125	4044	0.567793	0.0484876	24	2648	0.0681054	-0.209244	17	7726	1030	0.00942851	0.0593132
Q96EY5	MVB12A	6837	0.627777	-0.125172	3622	0.56811	0.0685114	6	2186	0.467629	0.136535	3	12645	2686	0.733006	0.754824
O00754	MAN2B1	874	0.0331176	-0.989678	3721	0.568177	0.0639412	4	6037	0.268662	-0.303861	4	10632	2089	0.102447	0.18581
P61086	UBE2K	71	0.00248006	-1.17412	3604	0.568361	0.0692292	17	2140	0.342307	0.0747445	12	5815	480	0.0182361	0.0775672
Q04917	YWHAH	1170	0.0294252	-0.748427	3796	0.568489	0.0603877	20	1537	0.0556583	-0.0936238	23	6503	656	0.0301043	0.0951401
O75116	ROCK2	2909	0.0870791	-0.497471	3557	0.568696	0.071689	47	6037	0.997273	9.54602e-05	46	12503	2656	0.421382	0.479474
Q92879	CELF1	3641	0.1538	-0.453522	3170	0.569034	0.0917169	14	1153	0.252778	0.212755	13	7964	1113	0.267099	0.3413
Q96G46	DUS3L	877	0.0429749	1.26165	2783	0.569687	0.114729	4	5279	0.446436	-0.134494	3	8939	1455	0.171757	0.253772
Q06136	KDSR	5611	0.325768	-0.20974	3676	0.569749	0.0663564	4	4814	0.378723	-0.134477	4	14101	2964	0.504691	0.553917
Q9BZK7	TBL1XR1	2659	0.0997279	0.58602	2654	0.569991	0.123892	13	4864	0.245676	-0.226399	12	10177	1925	0.200997	0.282351
P98194	ATP2C1	1912	0.0594585	-0.670488	3514	0.570172	-0.0742257	15	2444	0.0780379	-0.175292	18	7870	1079	0.0649394	0.143272
P16278	GLB1	3552	0.15654	-0.481201	3931	0.570685	0.0546044	6	3819	0.0453225	-0.49322	7	11302	2304	0.0878025	0.168357
P34949	MPI	5121	0.260821	0.252397	3003	0.570855	0.100617	4	6000	0.27242	-0.298466	5	14124	2968	0.378871	0.443037
Q9NQT4	EXOSC5	362	0.00961397	-0.947092	4663	0.571162	-0.0211354	13	3056	0.0651405	-0.259616	13	8081	1162	0.0144597	0.0702882
Q9UPT9	USP22	842	0.039628	-1.17688	2736	0.571749	-0.118874	4	4708	0.484628	-0.077382	6	8286	1216	0.172272	0.254187
O43447	PPIH	3032	0.0735506	0.435951	3583	0.571989	0.0709361	12	4769	0.356846	-0.14563	10	11384	2335	0.210388	0.290399
O14979	HNRNPDL	3762	0.114497	0.375585	4048	0.572266	0.0489797	15	3128	0.591994	0.0920405	14	10938	2191	0.369645	0.434123
Q9NUQ3	TXLNG	5109	0.187267	-0.203103	3853	0.572473	0.0584759	18	1356	0.157651	0.0547657	20	10318	1979	0.226561	0.304453
Q9H814	PHAX	2648	0.057092	0.466832	4744	0.572524	-0.017889	10	6104	0.403133	-0.206374	5	13496	2864	0.19371	0.274846
Q86XL3	ANKLE2	1279	0.0285495	-0.701914	3887	0.572889	0.0577508	15	857	0.152233	0.264387	11	6023	520	0.0621687	0.140059
P29083	GTF2E1	1320	0.0183534	-0.607056	2851	0.572971	0.111635	13	452	0.03269	0.272232	10	4623	280	0.0140189	0.0691796
Q9NSE4	IARS2	3952	0.110609	-0.331521	4559	0.573317	0.0258708	24	3471	0.239345	-0.1144	22	11982	2507	0.211841	0.292033
Q9Y512	SAMM50	4286	0.167805	-0.339262	5060	0.573392	-0.00560571	10	4200	0.12645	-0.293759	7	13546	2873	0.18407	0.265335
Q9UPT6	MAPK8IP3	478	0.00846453	0.834786	3411	0.573415	0.080682	6	2957	0.120418	-0.170121	8	6846	751	0.0211329	0.0821515
O14981	BTAF1	3579	0.0824617	-0.351696	4413	0.573595	0.031813	20	5364	0.294502	-0.226892	22	13356	2839	0.200674	0.282019
Q6GMV3	PTRHD1	1123	0.0326583	-0.818481	2737	0.573753	0.119328	4	5840	0.962366	0.000870562	4	9700	1744	0.23583	0.312519
O60292	SIPA1L3	4617	0.225588	-0.328278	2793	0.573771	0.115397	8	6029	0.983713	-0.00213583	8	13439	2854	0.660173	0.69165
Q13535	ATR	1000	0.0130735	-0.661832	2595	0.574623	0.129994	4	3086	0.0123828	-0.583565	4	6681	707	0.00496437	0.0456048
P33993	MCM7	977	0.0269212	-0.826117	3399	0.575571	-0.0816232	43	1686	0.0108872	-0.244304	39	6062	526	0.00800013	0.0544277
Q00325	SLC25A3	2383	0.0542772	-0.518606	3703	0.575731	-0.066173	23	2412	0.0628628	-0.195327	18	8498	1278	0.0523612	0.127611
Q96BP3	PPWD1	6663	0.42586	-0.0839899	3164	0.576793	0.0932944	10	2780	0.428524	0.0557791	11	12607	2677	0.608986	0.645299
Q14451	GRB7	6963	0.685908	0.120189	2568	0.576947	0.132183	7	4987	0.203964	-0.279287	9	14518	3024	0.539504	0.583655
P23284	PPIB	1794	0.0318202	-0.567855	3231	0.57714	-0.0899734	26	5376	0.824559	-0.00931025	23	10401	2008	0.211534	0.291733
Q9UPN9	TRIM33	406	0.0230759	2.08703	2653	0.57723	0.125824	5	5743	0.29562	-0.256111	5	8802	1395	0.0861062	0.166677
O75330	HMMR	6633	0.533498	-0.130905	3132	0.577476	0.0947736	7	205	0.0103413	0.502721	8	9970	1846	0.0741521	0.153379
Q6PD62	CTR9	716	0.00682638	-0.691736	3339	0.577552	0.084647	15	1553	0.375025	0.193007	15	5608	438	0.0425092	0.114437
Q9UK22	FBXO2	231	0.00157894	0.856324	4911	0.577848	-0.0120047	9	784	0.133955	0.310525	9	5926	500	0.00618388	0.0496543
Q9NVM9	INTS13	2327	0.0177228	-0.391338	3579	0.577903	0.0725693	10	4390	0.301634	-0.148871	6	10296	1969	0.0725466	0.152132
Q9Y570	PPME1	591	0.00771761	-0.759426	4325	0.578011	0.0371822	18	3753	0.593836	0.0340787	15	8669	1339	0.0649995	0.143307
P40227	CCT6A	279	0.002056	-0.837261	3220	0.578156	-0.0905881	49	3222	0.286637	-0.0618349	47	6721	715	0.013922	0.0691061
P09417	QDPR	4035	0.156953	-0.380871	3444	0.57864	0.08003	8	4327	0.111325	-0.341607	8	11806	2452	0.163258	0.245453
Q96FF9	CDCA5	3215	0.129246	-0.510336	3011	0.579367	0.102393	3	3548	0.0270308	-0.578758	3	9774	1775	0.0535149	0.129046
Q5VZM2	RRAGB	265	0.00243907	-0.857905	2930	0.57986	0.10762	5	5940	0.639182	-0.0967995	2	9135	1521	0.029443	0.0942705
Q53HC9	EIPR1	1144	0.0324053	-0.800835	2870	0.579937	0.111756	4	2764	0.0666012	-0.222582	6	6778	735	0.0375699	0.106426
Q96EK5	KIFBP	247	0.00612948	-0.963998	3693	0.580474	0.0680022	12	1398	0.288875	0.160153	7	5338	395	0.0324274	0.098832
P34932	HSPA4	77	0.00127836	1.0813	4032	0.581006	0.0508239	59	1146	0.208137	0.168011	57	5255	379	0.00746249	0.0527566
P17655	CAPN2	769	0.0206943	-0.865025	3908	0.581296	0.0576077	36	4996	0.686048	-0.0287337	33	9673	1731	0.142805	0.226138
Q9HD26	GOPC	4802	0.162083	0.241448	4340	0.581532	-0.037092	7	3435	0.0413804	-0.415743	5	12577	2670	0.0855332	0.166351
Q9NUT2	ABCB8	6813	0.582177	0.114859	3185	0.581894	0.0933995	4	5122	0.642972	-0.0508618	3	15120	3085	0.802773	0.816584
P27338	MAOB	6065	0.274923	-0.107835	4180	0.581915	0.0447825	15	1676	0.00255535	-0.310767	14	11921	2490	0.0160416	0.0745248
Q13439	GOLGA4	7884	0.937262	0.0235558	3698	0.582409	0.0677517	40	919	0.167039	0.232246	43	12501	2654	0.571042	0.613488
Q96ES7	SGF29	5905	0.432709	-0.209938	3725	0.582564	0.0659811	2	4579	0.315699	-0.155243	4	14209	2982	0.535893	0.580521
Q9UL54	TAOK2	4478	0.11841	-0.245316	3533	0.582959	0.0754967	9	5142	0.877874	0.0210733	9	13153	2808	0.468622	0.521492
Q6PIJ6	FBXO38	7088	0.701142	-0.103509	4236	0.583374	-0.0427436	9	5951	0.49933	-0.153033	9	17275	3220	0.786337	0.802626
Q14195	DPYSL3	555	0.00245403	0.693319	4139	0.583935	0.0466022	19	3209	0.12925	-0.188904	13	7903	1094	0.00861665	0.0567234
Q9P206	KIAA1522	6079	0.467896	0.196944	3675	0.584414	0.0690838	6	4126	0.163486	-0.240253	7	13880	2934	0.399503	0.461066
Q9Y496	KIF3A	1444	0.0388267	-0.714943	3199	0.584766	0.0933726	7	4662	0.478501	-0.0766647	7	9305	1594	0.171087	0.253241
Q7L3T8	PARS2	6226	0.512567	0.18819	4548	0.58498	0.027467	8	1858	0.011602	-0.271498	7	12632	2685	0.0789155	0.159598
O95433	AHSA1	59	0.00284496	-1.23564	3121	0.585058	0.0972706	28	312	0.0139829	0.312626	30	3492	136	0.00159598	0.0266687
Q9BYC9	MRPL20	4775	0.222406	-0.296169	2640	0.585571	-0.12985	3	4857	0.46906	-0.0947809	4	12272	2594	0.470541	0.523324
O14974	PPP1R12A	6632	0.591816	-0.149553	3173	0.585576	0.094523	32	2926	0.445957	0.0506872	35	12731	2708	0.712553	0.737809
Q9NQZ6	ZC4H2	1158	0.0314455	0.781673	3122	0.586924	0.0975584	2	144	0.00464347	0.500084	2	4424	246	0.00464607	0.043762
P13611	VCAN	7311	0.782941	0.0877778	3148	0.587092	-0.0956531	10	2165	0.00363003	-0.420108	13	12624	2683	0.0464678	0.120601
Q9Y371	SH3GLB1	3125	0.136606	0.547758	3864	0.587411	0.0601603	8	710	0.104109	0.297184	7	7699	1022	0.143968	0.227256
P19388	POLR2E	3523	0.0922397	-0.381795	3457	0.587679	-0.0808211	11	2899	0.0463178	-0.288708	14	9879	1814	0.0625438	0.14055
O75976	CPD	7203	0.729933	0.0921795	4204	0.587744	-0.0444234	31	1703	0.00112327	-0.344047	25	13110	2797	0.0182185	0.0775672
Q53H82	LACTB2	3368	0.157264	-0.519189	3733	0.588216	0.0663216	15	4791	0.376251	-0.134756	16	11892	2481	0.347914	0.414742
Q9UQ35	SRRM2	2881	0.0717171	-0.463081	3532	0.588731	0.0766277	41	875	0.124574	0.200821	46	7288	870	0.105283	0.188432
O60879	DIAPH2	7776	0.960862	0.0482832	3297	0.588862	0.0888623	11	1637	0.066758	-0.0922355	9	12710	2700	0.364235	0.428932
Q8NFA0	USP32	3181	0.107265	-0.480801	4377	0.589036	0.0360266	7	4877	0.540106	-0.0685561	8	12435	2638	0.344059	0.411798
P31939	ATIC	600	0.013555	0.854775	4133	0.589297	-0.047743	47	2704	0.072632	-0.208168	45	7437	926	0.0210138	0.0821515
Q7Z569	BRAP	808	0.0141971	-0.752609	4875	0.589819	-0.0148557	8	558	0.0729974	0.380236	7	6241	582	0.0218709	0.0830492
P62877	RBX1	6298	0.436288	-0.148804	3196	0.590504	0.0942942	9	1846	0.0103401	-0.27741	7	11340	2315	0.0652614	0.143601
P62854	RPS26	6158	0.426485	0.166754	2900	0.590774	-0.112523	6	5020	0.863908	0.0244887	4	14078	2961	0.802599	0.816584
P51116	FXR2	6279	0.357148	-0.113138	3720	0.591288	0.0678661	18	431	0.0461851	0.445637	18	10430	2019	0.159459	0.241979
Q13671	RIN1	2656	0.102106	-0.595328	4308	0.59153	0.0403505	7	5483	0.162976	-0.417581	6	12447	2642	0.160425	0.243217
P10620	MGST1	282	0.00734395	0.968409	3723	0.591531	0.0675489	6	3165	0.107366	-0.210451	4	7170	837	0.017765	0.0773384
Q8IXI1	RHOT2	4234	0.0848098	-0.236407	4139	0.591604	0.0475399	5	4467	0.384899	-0.104512	5	12840	2730	0.245967	0.322144
Q14847	LASP1	2248	0.0142276	0.388467	3713	0.591794	0.0683662	24	6062	0.989276	-0.00335388	14	12023	2520	0.143686	0.226938
Q04760	GLO1	317	0.00738396	-0.935987	4118	0.592655	0.048744	13	4434	0.18634	-0.2471	12	8869	1425	0.0272364	0.0908439
Q92636	NSMAF	3524	0.122578	0.433221	2999	0.592677	-0.105766	4	4048	0.626243	0.021936	4	10571	2065	0.403303	0.464098
Q9Y259	CHKB	2262	0.0764782	-0.641438	3599	0.593234	0.0734089	2	4007	0.066191	-0.419201	2	9868	1809	0.0710981	0.150678
P07384	CAPN1	480	0.00570722	-0.780914	4856	0.593319	0.0163016	46	1628	0.000651001	-0.336011	34	6964	789	0.000217909	0.010108
O75534	CSDE1	640	0.00678821	-0.72067	3352	0.593845	0.0868293	40	1050	0.215589	0.221038	30	5042	340	0.0285801	0.0931937
P09234	SNRPC	58	0.00495503	-2.08073	2524	0.593845	0.14127	3	3917	0.720714	0.0645176	5	6499	654	0.0553595	0.13141
P18858	LIG1	7992	0.928869	-0.00493377	3442	0.594205	0.0825273	16	5148	0.289889	-0.214629	15	16582	3192	0.721883	0.745259
Q8N442	GUF1	1038	0.00188356	-0.537032	3669	0.594233	0.0707405	3	2630	0.566203	0.134064	4	7337	890	0.0224832	0.083656
P05386	RPLP1	1549	0.0440397	-0.715145	2957	0.594451	-0.109722	6	3762	0.682334	0.0649577	2	8268	1207	0.234461	0.31145
Q9BRX2	PELO	5674	0.249619	0.158316	3573	0.594574	0.0754908	12	324	0.0298468	0.684007	10	9571	1700	0.0934875	0.174926
Q16543	CDC37	394	0.0165606	-1.12921	3279	0.59493	0.0914427	31	3199	0.505219	0.0490627	27	6872	754	0.101358	0.184741
Q96D46	NMD3	210	0.00238266	-0.895	4365	0.595956	-0.0373973	12	69	0.000266705	0.442094	18	4644	286	4.73793e-05	0.00496215
Q8TCY9	URGCP	6173	0.429898	-0.167228	4026	0.596084	0.053319	6	5056	0.728731	-0.0195808	7	15255	3096	0.763011	0.781515
O14880	MGST3	164	0.00755502	-1.15776	3104	0.596141	0.100341	5	3721	0.324256	-0.0790192	5	6989	795	0.0421227	0.113963
Q14061	COX17	847	0.011141	0.694136	4149	0.596635	0.0480358	5	6096	0.436793	-0.18807	3	11092	2245	0.0694076	0.148691
Q92989	CLP1	4418	0.192402	-0.338647	3065	0.597008	0.103262	3	3947	0.744636	0.0705378	3	11430	2362	0.55441	0.597793
Q16877	PFKFB4	1462	0.0173353	-0.562376	4380	0.597168	0.0370441	4	2820	0.0326936	-0.326455	4	8662	1336	0.0138493	0.0691061
Q6NUQ4	TMEM214	4887	0.209158	0.264713	3640	0.597194	0.0726914	7	752	0.112964	0.288361	8	9279	1583	0.202316	0.283347
P35813	PPM1A	6041	0.421555	0.185123	3912	0.597722	0.0598678	11	2041	0.166304	-0.0402514	10	11994	2511	0.3857	0.44829
P32321	DCTD	558	0.0159822	-0.927443	4334	0.598035	0.0401697	8	4582	0.175864	-0.274245	3	9474	1660	0.0467196	0.121038
Q96NW4	ANKRD27	1235	0.033878	-0.765132	4437	0.598189	-0.0340169	5	5238	0.479106	-0.116695	4	10910	2185	0.158987	0.241451
O14646	CHD1	1648	0.0343867	-0.618159	5171	0.598433	-0.00481008	16	2332	0.465417	0.118253	12	9151	1528	0.157567	0.239891
Q7Z6M1	RABEPK	3678	0.0824687	0.333948	4499	0.598613	0.0310906	4	4595	0.0660399	-0.610184	5	12772	2717	0.0753732	0.154812
P07954	FH	1516	0.0260498	-0.606156	4108	0.599234	0.0501073	29	1068	0.00520294	-0.130935	25	6692	708	0.00444838	0.0427992
Q92889	ERCC4	6412	0.49618	-0.15562	2970	0.599448	0.110264	2	2770	0.126175	-0.147697	2	12152	2564	0.362923	0.427618
Q9H9Q4	NHEJ1	1918	0.0562206	-0.652797	4131	0.599752	0.0491261	3	4244	0.387117	-0.0864624	3	10293	1968	0.192545	0.273461
P35626	GRK3	169	0.00303699	-0.951793	3148	0.59985	0.0990754	6	1598	0.00677687	-0.256291	5	4915	320	0.000940398	0.0201342
O00442	RTCA	4016	0.239657	0.464316	4562	0.600545	0.0289796	9	757	0.0900004	0.216344	11	9335	1604	0.191605	0.272883
O43583	DENR	2377	0.0296913	0.430785	4555	0.600823	-0.0293801	8	4002	0.416797	-0.0543248	10	10934	2190	0.133196	0.218177
P13196	ALAS1	6874	0.548285	0.096466	3818	0.601307	0.0645087	8	155	0.00873491	1.00051	8	10847	2167	0.0690041	0.14849
O75369	FLNB	1027	0.0114031	-0.638923	4631	0.601352	0.0263461	138	276	0.00807443	0.287608	130	5934	502	0.00325768	0.036531
P52292	KPNA2	6779	0.643752	0.142364	4279	0.601357	0.0435726	27	362	0.0213002	0.300322	21	11420	2354	0.142725	0.226138
Q13330	MTA1	7653	0.773592	0.020814	3997	0.602617	0.0560927	18	4927	0.192715	-0.290424	16	16577	3191	0.56717	0.609818
Q01804	OTUD4	4655	0.186668	0.289835	4414	0.602822	0.0361458	10	953	0.115288	0.133494	14	10022	1862	0.191793	0.272883
O75746	SLC25A12	2346	0.0610169	0.553513	5040	0.603188	-0.0102047	10	4516	0.406986	-0.0975822	11	11902	2484	0.210092	0.290237
Q09161	NCBP1	2126	0.00274827	-0.34204	4661	0.603235	0.0254961	15	3021	0.569456	0.0931044	13	9808	1788	0.030421	0.0957686
Q15003	NCAPH	4631	0.165469	-0.276253	3090	0.603343	0.103543	19	1974	0.454887	0.161	15	9695	1742	0.402909	0.463973
Q86SF2	GALNT7	7448	0.846045	0.0819502	4142	0.603606	-0.0491019	10	2487	0.169874	-0.0776734	8	14077	2960	0.558072	0.601142
[truncated: 1,254 more rows]
