# Supplementary material for: Multifaceted Proteome Analysis at Solubility, Redox, and Expression Dimensions for Target Identification
Source: Adv Sci (Weinh). 2024 Aug 9;11(38):2401502. doi: 10.1002/advs.202401502 (PMC11481203; doi:10.1002/advs.202401502)
Supplement: Supplementary file 5 — Supplemental Data 4 [file ADVS-11-2401502-s015.xlsx]

## Sheet: Sheet1
Supplementary Data 4. PISA assay, expression and REXpression data on HCT116 cells treated with auranofin for 24h
Gene names	Accession	PISA_peptide_number	PISA_Ctrl_Rep1_normToExp	PISA_Ctrl_Rep2_normToExp	PISA_Treat_Rep1_normToExp	PISA_Treat_Rep2_normToExp	PISA_P_value	PISA_Ctrl_log2FC_Rep1	PISA_Ctrl_log2FC_Rep2	PISA_Treat_log2FC_Rep1	PISA_Treat_log2FC_Rep2	Rank_PISA_Log2FC	Rank_PISA_P_value	Sum_Rank_PISA	Rank_PISA_Total	Expression_peptide_number	Expression_Ctrl_Rep1	Expression_Ctrl_Rep2	Expression_Ctrl_Rep3	Expression_Treat_Rep1	Expression_Treat_Rep2	Expression_Treat_Rep3	Expression_P_value	Expression_Ctrl_log2FC_Rep1	Expression_Ctrl_log2FC_Rep2	Expression_Ctrl_log2FC_Rep3	Expression_Treat_log2FC_Rep1	Expression_Treat_log2FC_Rep2	Expression_Treat_log2FC_Rep3	Rank_Expression_Log2FC	Rank_Expression_P_value	Sum_Rank_Expression	Rank_Expression_Total	REXpression_peptide_number	REXpression_Ctrl_Rep1	REXpression_Ctrl_Rep2	REXpression_Ctrl_Rep3	REXpression_Treat_Rep1	REXpression_Treat_Rep2	REXpression_Treat_Rep3	REXpression_P_value	REXpression_Ctrl_log2FC_Rep1	REXpression_Ctrl_log2FC_Rep2	REXpression_Ctrl_log2FC_Rep3	REXpression_Treat_log2FC_Rep1	REXpression_Treat_log2FC_Rep2	REXpression_Treat_log2FC_Rep3	Rank_REXpression_Log2FC	Rank_REXpression_P_value
FTL	P02792	8	5.83597	7.23979	19.4321	18.3351	0.00644402	-0.163851	0.147126	1.57155	1.48771	2	3	5	1	9	7.4689e-05	7.35768e-05	7.89193e-05	0.000182207	0.000152151	0.000133938	0.0279627	-0.0199375	0.0595443	0.0595443	1.26667	1.0066	0.822664	6	472	478	151	9	0.000102315	9.43408e-05	0.000104168	0.000147356	0.000143739	0.000150336	0.000509806	0.0290565	-0.0880007	0.0549593	0.55535	0.519499	0.584238	10	26
GPX1	P07203	9	41.4117	45.2563	20.8205	18.6838	0.0188856	-0.0654619	0.06262	-1.05749	-1.21371	7	4	11	2	9	7.21925e-05	7.21899e-05	8.48559e-05	5.11951e-05	4.795e-05	4.91572e-05	0.0195098	-0.0819653	0.151201	0.151201	-0.577808	-0.672282	-0.636411	5380	357	5737	2436	5	3.80981e-05	3.43947e-05	3.83454e-05	3.12703e-05	3.04309e-05	2.91926e-05	0.02036	0.0442975	-0.103234	0.053633	-0.240626	-0.279884	-0.339817	5027	348
ACO1	P21399	31	53.0109	57.1238	32.8265	26.4319	0.0319314	-0.0549089	0.0528955	-0.746336	-1.05892	13	7	20	3	32	0.000245907	0.000239604	0.000246765	0.000240629	0.000251569	0.000235533	0.792196	0.010688	0.0157146	0.0157146	-0.0206128	0.0435273	-0.0514949	2777	4610	7387	4421	27	0.000253937	0.000244147	0.000247593	0.000254643	0.000253268	0.000254732	0.184418	0.0308825	-0.0258402	-0.00561623	0.0348865	0.0270784	0.0353919	1091	1644
LLPH	Q9BRT6	3	3.17032	3.78512	9.89924	8.13832	0.0733892	-0.133514	0.122198	1.50918	1.22659	3	18	21	4	4	3.44166e-05	3.63531e-05	3.83185e-05	3.63477e-05	3.40296e-05	3.58437e-05	0.518719	-0.0793552	0.0755801	0.0755801	-0.000594163	-0.095668	-0.0207385	3542	3543	7085	4016	4	4.23966e-05	4.00781e-05	4.85812e-05	4.78529e-05	4.37737e-05	4.62422e-05	0.480054	-0.0431995	-0.124334	0.15325	0.131456	0.00291559	0.082061	575	3254
ABL1	P00519	2	0.139234	0.195097	0.344581	0.290969	0.0603338	-0.263762	0.222912	1.04357	0.799586	11	12	23	5	2	9.26777e-06	9.23393e-06	9.29618e-06	9.40501e-06	1.03621e-05	1.40973e-05	0.293277	0.000281532	0.00469749	0.00469749	0.0214895	0.161311	0.605411	113	2456	2569	829	2	9.99016e-06	1.12069e-05	9.07662e-06	9.36689e-06	8.9135e-06	9.18402e-06	0.266035	-0.014522	0.151286	-0.152875	-0.10746	-0.179038	-0.135904	4572	2160
S100A6	P06703	6	4.1016	5.28454	9.14178	11.3106	0.072769	-0.194345	0.171245	0.961943	1.26908	8	16	24	6	16	0.000135968	0.000152189	0.00015758	0.000151234	0.000144155	0.000160313	0.701419	-0.12796	0.0848504	0.0848504	0.0255513	-0.0436097	0.109662	1737	4272	6009	2739	14	9.2459e-05	8.81904e-05	9.15039e-05	9.44189e-05	8.585e-05	8.48554e-05	0.533991	0.0274289	-0.0407635	0.0124478	0.0576905	-0.0795674	-0.0963797	2775	3474
GCLC	P48506	33	29.898	34.4258	88.0612	73.1244	0.0760598	-0.105304	0.0981377	1.45315	1.185	5	22	27	7	35	0.000193822	0.000204598	0.0002133	0.000359593	0.000363611	0.000365957	0.0004583	-0.0731753	0.0649768	0.0649768	0.818457	0.834485	0.843764	10	19	29	8	31	0.000179219	0.000165395	0.000185244	0.000264168	0.00027354	0.000271505	0.000908054	0.0210808	-0.0947285	0.0687839	0.580813	0.631112	0.620338	7	41
TVP23B	Q9NYZ1	2	2.93688	3.33052	5.79633	5.09633	0.0483203	-0.0935835	0.087881	0.887273	0.701592	18	9	27	7	2	2.78948e-06	2.63415e-06	2.41629e-06	2.42972e-06	2.40691e-06	2.42903e-06	0.218521	0.0941202	-0.113083	-0.113083	-0.105087	-0.118698	-0.1055	4795	2002	6797	3645
GABPB1	Q06547	4	3.97455	4.8658	12.3175	9.95857	0.0793388	-0.153312	0.138573	1.47853	1.17184	4	24	28	9	4	3.54967e-05	3.59011e-05	3.42506e-05	3.53781e-05	3.71431e-05	3.38815e-05	0.828491	0.0114474	-0.0401061	-0.0401061	0.00661893	0.0768574	-0.0557375	2244	4735	6979	3871	4	3.01206e-05	3.30834e-05	2.7853e-05	2.82901e-05	2.83661e-05	2.93084e-05	0.379152	-0.0110578	0.124301	-0.123974	-0.101507	-0.0976374	-0.0504947	3838	2782
ALDH1B1	P30837	21	27.6325	32.7979	62.0957	51.9285	0.0727705	-0.128908	0.118329	1.03922	0.781252	12	17	29	10	22	0.0002369	0.000265841	0.000269577	0.000265938	0.000265075	0.000258912	0.630092	-0.119954	0.0664655	0.0664655	0.0468576	0.0421663	0.00822976	1693	3990	5683	2372	22	0.000261418	0.000265956	0.000253495	0.000253305	0.000258513	0.000257505	0.410423	0.00624147	0.0310699	-0.0381622	-0.039244	-0.00988329	-0.0155182	2315	2928
GABPA	Q06546	2	1.46241	1.85651	3.09255	2.6437	0.0575495	-0.182366	0.161879	0.898083	0.671844	19	11	30	11	2	9.34786e-06	8.74875e-06	9.22476e-06	9.07993e-06	8.99476e-06	9.22431e-06	0.972247	0.0376405	0.0185161	0.0185161	-0.00431459	-0.0179102	0.0184453	2530	5267	7797	5020
ARL6IP1	Q15041	5	6.4865	6.23997	10.4483	10.1861	0.0021026	0.0276805	-0.028222	0.715433	0.678773	29	2	31	12	6	4.01214e-05	4.40761e-05	4.18001e-05	4.22525e-05	4.53398e-05	4.27114e-05	0.393187	-0.0659886	-0.00685605	-0.00685605	0.00867504	0.110417	0.0242604	1373	2976	4349	1408	6	4.11729e-05	4.14918e-05	4.03293e-05	4.02701e-05	4.07125e-05	4.11595e-05	0.549286	0.00614043	0.0172722	-0.0237235	-0.0258429	-0.0100832	0.005673	2016	3527
FTH1	P02794	12	11.644	14.7732	55.5884	43.3184	0.0902692	-0.181893	0.161507	2.07331	1.71351	1	31	32	13	12	8.55198e-05	7.9204e-05	7.42534e-05	0.000108822	9.29035e-05	8.50409e-05	0.136437	0.10242	-0.101382	-0.101382	0.450058	0.221895	0.0943185	125	1442	1567	501	12	9.9613e-05	8.70454e-05	9.87753e-05	0.000119693	0.00011148	0.000115205	0.0196573	0.0662129	-0.128353	0.0540287	0.33115	0.228592	0.276015	53	339
NHLRC2	Q8NBF2	18	35.8545	40.0719	25.6378	20.6732	0.0473502	-0.0824464	0.0779884	-0.566327	-0.876838	24	8	32	13	19	0.000141849	0.000137616	0.000142924	0.00013651	0.00014263	0.000130711	0.356021	0.0107479	0.0216382	0.0216382	-0.0446063	0.0186662	-0.107237	3668	2784	6452	3242	17	0.000171507	0.000168116	0.000170298	0.000162837	0.000162719	0.000160909	0.00473194	0.0129545	-0.0158507	0.0027485	-0.0618817	-0.062929	-0.0790648	3512	122
NQO1	P15559	26	24.4094	28.9781	65.6682	52.6895	0.0963002	-0.129065	0.118461	1.29869	0.981012	6	43	49	15	28	0.000219838	0.0002163	0.000220668	0.000391698	0.000397828	0.000385883	7.32479e-05	0.00593797	0.0113738	0.0113738	0.839237	0.861641	0.817659	9	7	16	3	30	0.000272994	0.000285997	0.000281032	0.00050136	0.000494376	0.0004972	1.41741e-05	-0.0365965	0.0305338	0.00526741	0.840381	0.820145	0.828362	4	2
REEP5	Q00765	8	5.06791	6.35006	8.5533	9.39188	0.0656901	-0.171845	0.153537	0.583246	0.71818	41	14	55	16	8	0.000131815	0.000123466	0.000117205	0.000132685	0.000136202	0.000124921	0.261044	0.0862908	-0.0831902	-0.0831902	0.0957765	0.133527	0.00879514	844	2263	3107	1004	8	0.000116957	0.000131176	0.000108081	0.000118485	0.000119747	0.000116413	0.94545	-0.0218006	0.14372	-0.135669	-0.00307177	0.0122134	-0.0285277	1904	4914
GPX4	P36969	4	12.2154	12.6469	7.98712	6.12595	0.0951154	-0.0252576	0.024823	-0.638211	-1.02095	17	40	57	17	5	5.98606e-05	5.82571e-05	5.52385e-05	3.79928e-05	3.58748e-05	3.42211e-05	0.000304089	0.0509027	-0.0650314	-0.0650314	-0.60498	-0.687732	-0.75582	5381	14	5395	2034	5	4.93274e-05	4.88383e-05	4.71288e-05	3.72584e-05	3.60087e-05	3.98561e-05	0.00289979	0.0264433	0.0120678	-0.039337	-0.378381	-0.4276	-0.281143	5061	87
TBCA	O75347	12	14.1483	15.5436	23.1323	22.2975	0.0195159	-0.06944	0.0662507	0.639844	0.586814	55	5	60	18	19	0.000387745	0.000373999	0.000409032	0.000413154	0.000406549	0.000412805	0.176373	-0.0093216	0.0677831	0.0677831	0.082248	0.0589976	0.0810292	928	1728	2656	856	24	0.000315741	0.000280134	0.000285343	0.00027256	0.000247378	0.000248703	0.0580032	0.104204	-0.0684182	-0.0418387	-0.107965	-0.247818	-0.240111	4871	716
TCF12	Q99081	2	0.655914	0.61418	1.23835	1.05589	0.0984334	0.0466429	-0.0482014	0.96348	0.733519	16	47	63	19	3	2.35699e-06	2.20436e-06	3.1751e-06	2.47736e-06	2.51874e-06	2.15941e-06	0.596723	-0.129765	0.300095	0.300095	-0.0579035	-0.0340084	-0.25607	4855	3839	8694	5378	3	3.25565e-06	2.63222e-06	2.81325e-06	3.02756e-06	3.2217e-06	3.34651e-06	0.247147	0.166709	-0.139961	-0.0440012	0.0619186	0.151582	0.206418	190	2050
DNAJC3	Q13217	18	17.7641	22.1266	33.6284	28.5593	0.0818019	-0.167089	0.14973	0.75363	0.517913	45	26	71	20	20	0.000199202	0.000195226	0.000192539	0.000218826	0.000219356	0.000210986	0.00466992	0.0259158	-0.0231691	-0.0231691	0.161469	0.164959	0.108829	327	120	447	142	19	0.000196913	0.00020073	0.000186737	0.000202922	0.000203951	0.000207982	0.12281	0.0156149	0.0433087	-0.0609339	0.0589784	0.0662758	0.0945115	565	1210
CAT	P04040	23	38.5126	44.8506	29.7901	24.5014	0.0753741	-0.114081	0.105718	-0.484578	-0.766549	51	21	72	21	26	0.000254195	0.000233363	0.000235785	0.000200941	0.0002022	0.000184464	0.00690291	0.0762204	-0.0322463	-0.0322463	-0.262945	-0.253931	-0.386381	5328	164	5492	2154	25	0.000238667	0.000238294	0.00022758	0.000193863	0.000189493	0.000186101	0.0011309	0.0232789	0.0210208	-0.0453478	-0.276686	-0.309575	-0.335635	5039	47
HPCAL1	P37235	6	13.1483	17.746	26.219	23.3022	0.0953252	-0.232464	0.200153	0.763269	0.593123	33	41	74	22	7	4.75036e-05	4.4291e-05	4.18239e-05	4.68681e-05	4.89387e-05	4.45413e-05	0.344628	0.0929521	-0.090758	-0.090758	0.0735223	0.135892	5.90181e-05	990	2704	3694	1197	6	2.3744e-05	2.41985e-05	2.36835e-05	2.63402e-05	2.48446e-05	2.60021e-05	0.0422058	-0.00795967	0.0193962	-0.0116362	0.141746	0.0574151	0.123109	317	577
MRM3	Q9HC36	13	11.0158	13.5147	21.4558	17.7917	0.0946003	-0.154998	0.139949	0.806795	0.536627	35	39	74	22	13	0.000128895	0.000122292	0.000127584	0.000122792	0.000122221	0.000121554	0.178023	0.0298329	0.0150863	0.0150863	-0.0401488	-0.0468732	-0.0547721	3730	1739	5469	2128	7	7.51109e-05	7.09195e-05	8.13551e-05	7.34115e-05	7.52771e-05	7.45592e-05	0.695786	-0.0130832	-0.0959239	0.102127	-0.0461003	-0.00989556	-0.0237203	2429	4117
AIFM2	Q9BRQ8	4	6.53677	7.68616	12.2803	10.2859	0.0945073	-0.121568	0.112116	0.788127	0.532449	37	38	75	24	5	4.3856e-05	4.23237e-05	4.38742e-05	5.03656e-05	5.07534e-05	4.87628e-05	0.00130272	0.0166997	0.0172971	0.0172971	0.216364	0.227431	0.169706	165	51	216	66	5	5.29255e-05	4.67402e-05	5.1115e-05	5.46935e-05	5.40426e-05	5.43443e-05	0.153824	0.0745463	-0.104753	0.0243286	0.121951	0.104679	0.11271	294	1426
ELP3	Q9H9T3	10	25.2228	23.9306	16.6999	12.6161	0.104352	0.0374375	-0.0384349	-0.557451	-0.962028	20	55	75	24	11	8.74397e-05	8.16897e-05	7.46253e-05	6.60565e-05	7.12871e-05	6.5359e-05	0.0468189	0.105892	-0.12273	-0.12273	-0.298696	-0.188754	-0.314009	5309	693	6002	2730	9	6.19382e-05	5.69141e-05	6.08285e-05	5.83921e-05	5.30081e-05	5.34737e-05	0.0994139	0.0484286	-0.0736165	0.0223453	-0.0366287	-0.176189	-0.163573	4427	1031
MSRA	Q9UJ68	2	0.963728	1.28993	1.92119	1.64801	0.0941014	-0.225571	0.195025	0.769731	0.54846	38	37	75	24	2	2.16408e-05	2.00275e-05	1.95922e-05	2.03233e-05	2.02871e-05	1.70506e-05	0.404474	0.0837589	-0.059716	-0.059716	-0.00685765	-0.00942987	-0.260172	4575	3031	7606	4714
HIGD1A	Q9Y241	2	0.183209	0.233629	0.480163	0.368563	0.118071	-0.185998	0.164734	1.20404	0.822425	10	67	77	27	2	3.14532e-05	3.28527e-05	3.66729e-05	3.31978e-05	3.40449e-05	3.35994e-05	0.979497	-0.0978107	0.123696	0.123696	-0.0199305	0.0164205	-0.00257992	2555	5288	7843	5114	2	4.38128e-05	4.05771e-05	4.68768e-05	4.53858e-05	4.51755e-05	4.46117e-05	0.549199	0.0018862	-0.108802	0.0994079	0.0527755	0.0460759	0.0279566	935	3526
ZFAND5	O76080	10	20.9543	24.8788	40.1345	33.3813	0.0970089	-0.129143	0.118527	0.808453	0.542649	34	45	79	28	10	5.12633e-05	4.81215e-05	4.75462e-05	5.48018e-05	5.37475e-05	5.12567e-05	0.0519841	0.0658231	-0.0427742	-0.0427742	0.16212	0.134092	0.0656362	482	753	1235	394	6	4.06341e-05	3.84758e-05	4.51861e-05	4.15254e-05	4.15907e-05	4.29812e-05	0.793083	-0.028054	-0.106795	0.125134	0.00324819	0.0055165	0.0529619	1316	4430
FHL3	Q13643	9	22.6193	27.8947	41.0955	35.1367	0.0855081	-0.15913	0.143309	0.7023	0.476296	62	28	90	29	9	4.57187e-05	4.58418e-05	4.50793e-05	4.65122e-05	4.28821e-05	4.51829e-05	0.586362	0.00544101	-0.0148774	-0.0148774	0.0302663	-0.0869688	-0.0115669	3140	3800	6940	3829	2	1.28571e-05	1.13988e-05	1.2962e-05	1.25089e-05	1.25237e-05	1.11013e-05	0.6286	0.051533	-0.122154	0.063254	0.0119213	0.0136196	-0.160302	2937	3846
ME1	P48163	45	74.3424	86.0963	166.418	132.058	0.126348	-0.109765	0.102001	1.05279	0.719153	14	80	94	30	52	0.00025307	0.000250284	0.000249521	0.000355485	0.000351403	0.000329626	0.00637063	0.0120866	-0.00828682	-0.00828682	0.502341	0.48568	0.393383	34	153	187	58	34	0.000229185	0.00020979	0.000229078	0.000284429	0.000290231	0.000284463	0.00631048	0.041511	-0.0860522	0.0408387	0.353068	0.382202	0.353241	30	157
CALB2	P22676	3	4.5791	5.60845	8.14853	7.0576	0.0792607	-0.153672	0.138867	0.677804	0.470441	72	23	95	31	3	8.06181e-06	7.45494e-06	6.86501e-06	7.55259e-06	8.75077e-06	7.14728e-06	0.583165	0.111815	-0.120028	-0.120028	0.0176834	0.230121	-0.0618949	1118	3783	4901	1635	2	1.61205e-05	1.8547e-05	1.50742e-05	1.28089e-05	1.29248e-05	1.29683e-05	0.069714	-0.0406002	0.161694	-0.13741	-0.372347	-0.359355	-0.354501	5060	816
RPL7	P18124	28	27.2716	29.629	44.2222	39.6617	0.0609243	-0.0610454	0.0585669	0.636327	0.479303	86	13	99	32	35	0.000584016	0.000503683	0.000576437	0.000574446	0.000551779	0.000579484	0.650467	0.0742678	0.0554245	0.0554245	0.0504307	-0.00764963	0.0630288	1621	4061	5682	2370	32	0.000545257	0.000476316	0.00059733	0.000547448	0.000550256	0.000551907	0.797808	0.014954	-0.180063	0.146546	0.0207408	0.0281208	0.0324438	1198	4448
SFN	P31947	48	60.2165	68.8525	104.28	89.1171	0.0930974	-0.0999117	0.0934383	0.692317	0.465631	66	33	99	32	55	0.000811586	0.00081257	0.000835805	0.00109307	0.0010256	0.00105381	0.00265813	-0.0148568	0.0275649	0.0275649	0.414715	0.322789	0.361935	50	77	127	34	55	0.00077478	0.000806226	0.000818312	0.00100184	0.00102569	0.00101645	0.000627011	-0.0458026	0.0115938	0.0330609	0.324989	0.35894	0.345881	37	30
UBA1	P22314	99	62.7863	77.9561	117.812	98.5329	0.0974065	-0.164535	0.147677	0.743433	0.48562	54	46	100	34	109	0.0011916	0.00122083	0.00122092	0.00124198	0.00126058	0.00122601	0.0854887	-0.0234374	0.0116334	0.0116334	0.0363023	0.0577493	0.0176334	1582	1039	2621	843	85	0.0013003	0.00129675	0.00126808	0.00124993	0.00126043	0.00123472	0.0383759	0.0132903	0.00934481	-0.0229078	-0.0437106	-0.0316452	-0.061373	2953	529
BLVRB	P30043	18	24.4805	31.2944	45.7386	38.8798	0.096389	-0.187981	0.166287	0.713797	0.479404	60	44	104	35	20	0.000126607	0.000122897	0.000128281	0.000163985	0.000167347	0.000178028	0.00441857	0.007755	0.0267038	0.0267038	0.380965	0.410245	0.499503	36	115	151	43	18	0.000154963	0.000168542	0.000171846	0.00021397	0.000212915	0.000214433	0.0106406	-0.0915656	0.0296169	0.0576308	0.37392	0.366788	0.377039	27	230
RNASET2	O00584	5	14.5175	17.7821	27.66	22.6808	0.112016	-0.153726	0.138912	0.776283	0.489953	46	62	108	36	5	1.23547e-05	1.23488e-05	1.30129e-05	1.22495e-05	1.18642e-05	1.21851e-05	0.153412	-0.0251666	0.0497079	0.0497079	-0.0375083	-0.0836107	-0.0451156	3915	1579	5494	2158	4	1.25185e-05	1.19521e-05	1.19632e-05	1.18932e-05	1.30599e-05	1.30287e-05	0.31611	0.0437462	-0.0230485	-0.0217134	-0.0301833	0.10483	0.101382	714	2458
SKIV2L	Q15477	3	1.38658	1.6787	2.33128	2.22159	0.0914115	-0.144488	0.131325	0.6051	0.535571	77	32	109	37	3	1.08307e-05	1.07293e-05	1.14328e-05	1.11145e-05	1.07536e-05	1.12239e-05	0.906439	-0.0220621	0.0559839	0.0559839	0.0152548	-0.0323748	0.0293915	2381	5017	7398	4435	2	6.61521e-06	6.89557e-06	5.42032e-06	5.53409e-06	5.51024e-06	5.77713e-06	0.258121	0.0680635	0.127947	-0.219347	-0.189379	-0.195608	-0.127371	4766	2109
SACS	Q9NZJ4	2	0.921577	1.19516	1.51612	1.68791	0.0985147	-0.199666	0.175362	0.518543	0.673398	61	49	110	38	2	4.70025e-06	4.4641e-06	4.57965e-06	4.0075e-06	4.2877e-06	4.0542e-06	0.0151509	0.0369692	-0.000530292	-0.000530292	-0.193065	-0.0955634	-0.176349	5093	293	5386	2020
RPL35A	P18077	19	22.1702	26.5262	41.147	34.0205	0.11005	-0.135193	0.123603	0.756975	0.482589	52	61	113	39	19	0.000218431	0.000209983	0.000207313	0.000197494	0.000206651	0.000192717	0.0728116	0.0437317	-0.0316344	-0.0316344	-0.101637	-0.0362508	-0.136963	4566	930	5496	2160	22	0.000284458	0.000325854	0.000296711	0.000287993	0.0002973	0.000298549	0.598316	-0.087961	0.10805	-0.0271195	-0.0701403	-0.0242583	-0.0182101	2726	3726
SLC16A3	O15427	7	4.66469	5.87559	8.9517	7.30201	0.118579	-0.176061	0.156893	0.76432	0.470453	53	68	121	40	7	0.00012087	0.000122434	0.000112358	0.000112947	0.000124409	0.000113558	0.761711	0.0279144	-0.0774441	-0.0774441	-0.0698955	0.0695531	-0.0621174	3085	4518	7603	4710	7	0.00013088	0.000135925	0.000126156	0.000127781	0.000128184	0.000124505	0.276267	-0.00117867	0.0533868	-0.0542147	-0.0357505	-0.0312129	-0.0732217	2987	2226
SLC16A1	P53985	4	4.43009	6.00383	8.89058	7.30265	0.123415	-0.235874	0.202674	0.769068	0.48521	50	74	124	41	4	6.23847e-05	5.97813e-05	5.07362e-05	5.45132e-05	5.61442e-05	4.98712e-05	0.377103	0.11427	-0.183906	-0.183906	-0.0803157	-0.0377843	-0.208715	4784	2891	7675	4822	3	3.80096e-05	3.98414e-05	5.22467e-05	4.45569e-05	4.57371e-05	4.82199e-05	0.59829	-0.190199	-0.122291	0.268779	0.0390871	0.0768042	0.153067	446	3724
SLC39A7	Q92504	2	0.418339	0.470927	0.827366	0.66457	0.141404	-0.0879417	0.0828877	0.895911	0.579806	22	109	131	42	3	2.18788e-05	2.02225e-05	1.79526e-05	2.43449e-05	2.56779e-05	2.62949e-05	0.0245003	0.128239	-0.157104	-0.157104	0.282323	0.359233	0.393488	64	423	487	153	2	1.76483e-05	1.91163e-05	1.75393e-05	2.19942e-05	2.19059e-05	1.87606e-05	0.103082	-0.0365668	0.0787139	-0.0455036	0.281033	0.275223	0.0516108	101	1057
OGFR	Q9NZT2	10	6.36721	7.54019	10.8315	9.28632	0.0933156	-0.127119	0.11682	0.639386	0.417327	98	34	132	43	12	8.62749e-05	8.08346e-05	7.9449e-05	8.06152e-05	8.60107e-05	8.11864e-05	0.884578	0.0700456	-0.0488663	-0.0488663	-0.0278437	0.0656203	-0.0176573	2314	4948	7262	4256	9	7.89785e-05	7.52436e-05	7.75934e-05	7.70667e-05	7.4289e-05	7.24959e-05	0.200163	0.0315166	-0.0383734	0.00599175	-0.00383572	-0.0567935	-0.0920431	3086	1744
HIST1H2BD	P58876	2	0.459534	0.558559	0.897701	0.716477	0.135885	-0.147626	0.133912	0.818438	0.493123	39	96	135	44	2	2.07392e-05	1.81931e-05	2.10295e-05	1.59151e-05	1.55267e-05	1.48588e-05	0.0268527	0.0532786	0.0733312	0.0733312	-0.328686	-0.36433	-0.427769	5357	460	5817	2516	2	9.72078e-06	8.37639e-06	1.11064e-05	8.58138e-06	7.9339e-06	8.57511e-06	0.219001	-0.00203707	-0.21678	0.190207	-0.181899	-0.295079	-0.182954	4936	1874
SOD1	P00441	17	13.4579	16.659	24.7751	20.4174	0.118786	-0.162119	0.145728	0.718317	0.439225	67	69	136	45	21	0.000409622	0.000407347	0.000343063	0.000510892	0.000458273	0.000476044	0.028156	0.0831615	-0.172657	-0.172657	0.401887	0.245077	0.299965	82	475	557	176	15	0.000128706	0.000128576	0.000110858	0.000147865	0.00014775	0.000142219	0.0487305	0.0687912	0.0673276	-0.146582	0.268992	0.267874	0.212825	64	633
RPL31	P62899	20	15.9374	19.1861	28.5114	23.8035	0.109626	-0.140016	0.127622	0.6991	0.438738	78	60	138	46	20	0.0004917	0.000467282	0.000476774	0.000482962	0.000472633	0.000474926	0.837892	0.0390016	-0.00546928	-0.00546928	0.0131353	-0.0180555	-0.0110736	2658	4769	7427	4476	20	0.000566149	0.000616047	0.000579103	0.000567631	0.000572343	0.000554091	0.26963	-0.0524239	0.0694352	-0.0197854	-0.0486535	-0.0367254	-0.0834827	3238	2188
SEC24D	O94855	6	9.43673	10.6221	17.9289	14.5216	0.141002	-0.0878769	0.0828301	0.83805	0.533963	31	108	139	47	6	3.7396e-05	3.72658e-05	3.64884e-05	4.85019e-05	4.74036e-05	4.45638e-05	0.0107009	0.0134079	-0.0220389	-0.0220389	0.388566	0.35552	0.266395	71	229	300	94	5	3.25296e-05	3.1577e-05	3.1381e-05	3.76413e-05	3.95302e-05	3.80495e-05	0.00145388	0.0314022	-0.0114772	-0.0204591	0.241964	0.312604	0.257528	56	58
ACSL5	Q9ULC5	3	0.621273	0.716034	1.12292	0.923209	0.129374	-0.106032	0.0987697	0.747929	0.465398	57	85	142	48	10	0.000189028	0.000189739	0.000174095	0.00016827	0.000166997	0.000161125	0.0495785	0.0366444	-0.0820814	-0.0820814	-0.131177	-0.142138	-0.19378	5098	728	5826	2523	9	0.000175928	0.000190316	0.000163659	0.000149831	0.000150955	0.000150039	0.075531	-0.00577705	0.10763	-0.110076	-0.237432	-0.226645	-0.235426	4968	855
EIF4G3	O43432	14	4.70231	6.09363	8.82535	7.31788	0.121811	-0.199047	0.174885	0.709237	0.43901	71	72	143	49	15	0.000239854	0.000248186	0.000231955	0.000252447	0.000255783	0.000244395	0.13998	-0.000867093	-0.0491802	-0.0491802	0.0729559	0.0918927	0.0261917	1096	1465	2561	826	14	0.000193788	0.00019496	0.000189024	0.000200877	0.000200923	0.000204836	0.0155187	0.00894429	0.0176394	-0.0269703	0.0607748	0.0611069	0.0889347	595	289
GSR	P00390	47	62.1832	71.9749	115.884	93.7762	0.139595	-0.109337	0.101631	0.788747	0.483359	44	101	145	50	55	0.000426237	0.000445978	0.000448508	0.000627642	0.000605707	0.000596614	0.000192807	-0.0466371	0.0268397	0.0268397	0.511647	0.460326	0.438505	32	10	42	13	36	0.000413056	0.000431316	0.000416645	0.000580882	0.000573171	0.000577386	0.000306536	-0.0252146	0.0371907	-0.0127347	0.466691	0.447412	0.457982	15	19
SLC7A5	Q01650	6	2.89006	3.7327	5.44325	4.47623	0.126164	-0.196333	0.172787	0.717033	0.434849	68	79	147	51	8	7.31787e-05	7.31359e-05	7.69643e-05	9.31645e-05	9.07457e-05	8.44442e-05	0.0150376	-0.024388	0.048376	0.048376	0.323968	0.286016	0.182186	111	290	401	126	7	8.9365e-05	8.15923e-05	9.10686e-05	0.000103675	0.000103398	0.000103354	0.0310317	0.0330349	-0.0982423	0.0602789	0.247325	0.243466	0.242851	72	451
PANK3	Q9H999	2	9.82016	11.5039	19.5654	15.4539	0.148075	-0.118665	0.109642	0.875825	0.535486	27	124	151	52	2	3.85356e-06	3.74408e-06	3.74347e-06	3.45542e-06	3.04485e-06	3.2853e-06	0.0392426	0.0276643	-0.0141525	-0.0141525	-0.129668	-0.312156	-0.202502	5246	608	5854	2553	2	2.82465e-06	3.09277e-06	2.95987e-06	2.85388e-06	2.98524e-06	3.0496e-06	0.97052	-0.0670865	0.0637449	0.000376405	-0.0522303	0.0126917	0.0434634	1740	4990
RPL6	Q02878	31	26.3247	31.4102	43.5804	38.0365	0.08737	-0.133027	0.12179	0.594237	0.397943	122	30	152	53	35	0.000683723	0.000693684	0.000728277	0.000687779	0.000723388	0.000723146	0.623583	-0.037842	0.0532329	0.0532329	-0.0293086	0.043516	0.0430322	2006	3963	5969	2691	40	0.000948692	0.000851741	0.00101554	0.000899147	0.0009197	0.000892783	0.542168	0.0153401	-0.140185	0.113577	-0.0620434	-0.0294374	-0.0722908	3181	3507
DDI1	Q8WTU0	2	5.21725	6.18074	12.0438	9.16093	0.154069	-0.127418	0.117072	1.07951	0.684787	15	138	153	54	2	5.48972e-06	5.22621e-06	5.88599e-06	5.48999e-06	4.95868e-06	4.94792e-06	0.200623	-0.011583	0.0889697	0.0889697	-0.0115116	-0.158359	-0.161493	4801	1887	6688	3530
PDIA4	P13667	68	106.649	128.369	190.308	157.639	0.119981	-0.139899	0.127524	0.695558	0.423848	82	71	153	54	77	0.000915717	0.000924202	0.000905381	0.000945263	0.000966887	0.000895494	0.431281	0.000972988	-0.0154048	-0.0154048	0.046786	0.0794188	-0.0312447	1711	3150	4861	1613	79	0.00105339	0.00109481	0.00104481	0.00107302	0.00108109	0.0010719	0.551915	-0.014914	0.0407282	-0.0267172	0.0117308	0.022538	0.0102168	1448	3539
COX6B1	P14854	8	7.1906	7.02694	5.04911	3.68401	0.15096	0.0165116	-0.0167028	-0.493571	-0.948321	25	130	155	56	9	0.000159708	0.00015915	0.000155806	0.000148067	0.000139158	0.000152724	0.0899554	0.0134892	-0.0221915	-0.0221915	-0.0956913	-0.185217	-0.0510166	4802	1080	5882	2578	3	4.32509e-05	4.14886e-05	3.88265e-05	3.71044e-05	3.48518e-05	3.43004e-05	0.0258473	0.0704838	0.0104666	-0.085206	-0.150657	-0.241016	-0.26402	4932	403
TXN	P10599	12	17.9967	19.65	27.7671	24.7737	0.0749092	-0.0647918	0.0620066	0.560854	0.396287	142	19	161	57	18	0.000373965	0.000396877	0.000413147	0.000494937	0.000473456	0.000471333	0.00527483	-0.0777196	0.0660345	0.0660345	0.326624	0.26261	0.256126	98	131	229	71	11	0.000262942	0.000339105	0.000280913	0.000365684	0.000366028	0.000347111	0.0958985	-0.162639	0.204347	-0.0672639	0.313212	0.314569	0.238012	52	1008
RWDD1	Q9H446	8	24.0122	26.8273	41.9509	34.7564	0.137222	-0.0821812	0.0777511	0.722752	0.451327	65	97	162	58	9	7.5911e-05	7.55552e-05	6.99356e-05	6.51373e-05	7.01307e-05	6.21711e-05	0.0593727	0.0406769	-0.0776056	-0.0776056	-0.180149	-0.0735867	-0.247389	5135	809	5944	2659	10	6.32851e-05	6.13821e-05	5.96006e-05	5.61224e-05	5.70321e-05	5.65786e-05	0.0384047	0.0430971	-0.000951276	-0.0434439	-0.130193	-0.106997	-0.118513	4364	530
SQSTM1	Q13501	25	15.4219	18.0674	26.9832	22.3918	0.124415	-0.118721	0.10969	0.688365	0.419272	88	76	164	59	26	0.000156351	0.000147781	0.000157249	0.000328682	0.000331462	0.000327656	5.4965e-05	0.0237903	0.0320598	0.0320598	1.0957	1.10785	1.09119	4	5	9	1	17	0.000138127	0.000128054	0.0001356	0.00023737	0.000249823	0.000243107	2.55594e-05	0.0445473	-0.0646897	0.017907	0.82569	0.899461	0.860149	3	4
CCDC86	Q9H6F5	13	25.8378	31.8047	47.12	38.5507	0.12976	-0.157649	0.142106	0.709207	0.419623	79	86	165	60	13	0.000125042	0.0001191	0.000123302	0.000123582	0.000121436	0.000122607	0.976586	0.0298486	0.00964005	0.00964005	0.0129123	-0.0123679	0.00148336	2469	5282	7751	4933	14	0.000141078	0.000131675	0.000148978	0.000139446	0.00014091	0.000143165	0.917049	0.005134	-0.0943838	0.0837414	-0.0116609	0.00341339	0.0263173	1629	4835
ZBTB40	Q9NUA8	2	0.592636	0.706294	0.960452	0.853944	0.0809045	-0.132105	0.121016	0.564461	0.394889	140	25	165	60	2	4.53549e-06	4.94263e-06	5.09147e-06	4.71091e-06	5.22809e-06	4.893e-06	0.717228	-0.0986692	0.068157	0.068157	-0.0439193	0.106359	0.010794	1885	4328	6213	2949	2	6.62291e-06	5.82094e-06	6.12134e-06	5.83013e-06	5.94515e-06	6.51688e-06	0.787743	0.0978998	-0.0883133	-0.0157185	-0.0860369	-0.057852	0.0746169	2348	4409
DNAJB4	Q9UDY4	7	12.5057	16.895	23.358	20.2193	0.132136	-0.233265	0.200746	0.668072	0.459887	80	88	168	62	8	3.35447e-05	3.38341e-05	3.33133e-05	4.67897e-05	4.63463e-05	4.32581e-05	0.00771826	-0.00083016	-0.0108189	-0.0108189	0.479273	0.465537	0.366055	35	174	209	63	7	3.65203e-05	3.5834e-05	3.28976e-05	4.46358e-05	4.38075e-05	4.43601e-05	0.0113946	0.0578868	0.0305163	-0.0928286	0.347391	0.320366	0.338451	42	236
HSPA5	P11021	100	104.879	118.158	184.645	152.081	0.140071	-0.0885592	0.083436	0.727477	0.447556	64	104	168	62	110	0.00212741	0.00218073	0.00226896	0.00254057	0.00246177	0.00240878	0.00794085	-0.043391	0.0495425	0.0495425	0.212661	0.167205	0.135815	229	177	406	128	132	0.00316649	0.00327328	0.00313519	0.00351301	0.00352666	0.00348491	0.0117521	-0.0114209	0.0364352	-0.0257518	0.138403	0.143999	0.126817	201	242
RPL24	P83731	19	11.7102	13.7279	20.8838	17.1242	0.133689	-0.119228	0.110123	0.715396	0.429052	75	93	168	62	19	0.00049186	0.000480413	0.00046291	0.000500234	0.000483097	0.000512779	0.166841	0.0400472	-0.0474671	-0.0474671	0.0644029	0.0141122	0.100138	1152	1665	2817	910	19	0.000535447	0.000554943	0.00060795	0.000564512	0.000574999	0.00056795	0.901785	-0.0803471	-0.0287513	0.102862	-0.00408706	0.0224677	0.00467241	1601	4781
HYOU1	Q9Y4L1	70	73.3123	88.2767	139.972	111.416	0.146361	-0.140202	0.127776	0.792807	0.463627	49	120	169	65	77	0.000735957	0.0007173	0.000682341	0.000754968	0.000797954	0.000710299	0.239621	0.0480157	-0.0611132	-0.0611132	0.0848101	0.1647	-0.00317852	815	2138	2953	964	76	0.000670749	0.000714491	0.000642704	0.000710238	0.000712096	0.000693165	0.295225	-0.0112099	0.079933	-0.0728301	0.0713185	0.0750888	0.0362148	696	2340
ERI1	Q8IV48	7	1.01581	1.32842	1.83803	1.57269	0.124694	-0.206485	0.180598	0.649044	0.42412	95	77	172	66	9	0.00013036	0.000123209	0.000118544	0.000107166	0.000117402	0.000112691	0.0638188	0.0717198	-0.0653542	-0.0653542	-0.210937	-0.07932	-0.138402	5021	855	5876	2574
GLRX2	Q9NS18	3	2.86549	3.66554	4.94476	4.694	0.135143	-0.188528	0.166715	0.598592	0.523507	81	94	175	67	3	1.33135e-05	1.34876e-05	1.44978e-05	2.1789e-05	2.13902e-05	2.0618e-05	0.000123175	-0.0482446	0.0746897	0.0746897	0.662462	0.63581	0.582766	15	8	23	6
MASTL	Q96GX5	3	5.0185	5.76916	9.70843	7.68852	0.156103	-0.104055	0.0970521	0.847928	0.511395	32	143	175	67	3	6.26776e-06	5.1531e-06	6.1181e-06	5.7254e-06	5.42634e-06	5.3149e-06	0.418555	0.100421	0.065555	0.065555	-0.0301523	-0.107549	-0.137486	4568	3092	7660	4800	3	7.55804e-06	6.23672e-06	7.30803e-06	7.20773e-06	7.38077e-06	7.08051e-06	0.69016	0.103613	-0.173612	0.0550833	0.0351455	0.0693713	0.00945258	1000	4094
TXNL1	O43396	14	22.9717	31.3042	14.5339	12.1463	0.164977	-0.240455	0.206045	-0.900889	-1.15979	9	166	175	67	15	0.000193861	0.00018364	0.000201888	7.62826e-05	7.09287e-05	6.84596e-05	0.000415188	0.00545344	0.0639878	0.0639878	-1.34014	-1.44513	-1.49625	5382	17	5399	2042	16	0.000285528	0.000305148	0.00028269	9.86188e-05	9.29816e-05	9.01896e-05	0.000416724	-0.0279933	0.0678861	-0.0424022	-1.56169	-1.64661	-1.69059	5077	23
SLC3A2	P08195	25	17.9673	21.2074	33.0651	26.6162	0.146229	-0.124546	0.114643	0.755389	0.442381	59	119	178	70	30	0.000276822	0.000268116	0.00027208	0.000358192	0.000363346	0.000317226	0.0336167	0.0235546	-0.00137635	-0.00137635	0.395326	0.415938	0.220106	65	545	610	188	27	0.000254995	0.000242832	0.00025727	0.000303041	0.000301205	0.000308498	0.00210706	0.0187701	-0.0517411	0.0315832	0.267809	0.259047	0.293558	55	75
GLOD4	Q9HC38	22	36.2656	46.2656	65.5477	54.5707	0.128075	-0.186338	0.165001	0.667605	0.403185	96	83	179	71	23	0.000313157	0.000309035	0.000279338	0.000295476	0.000298779	0.000279698	0.503091	0.0594722	-0.105403	-0.105403	-0.0243717	-0.00833323	-0.103545	3690	3467	7157	4110	19	0.000248869	0.000265729	0.000240285	0.000239501	0.000238528	0.000238442	0.228605	-0.0159049	0.0786647	-0.0665425	-0.0712587	-0.0771325	-0.0776503	3670	1936
FOCAD	Q5VW36	8	14.6937	16.0117	22.9747	20.1345	0.0994692	-0.0632923	0.0606319	0.581554	0.391179	135	50	185	72	8	3.50093e-05	3.44411e-05	3.30127e-05	3.29372e-05	3.62129e-05	3.31226e-05	0.961536	0.0356663	-0.049048	-0.049048	-0.0523548	0.084432	-0.0442536	2608	5231	7839	5106	5	2.3794e-05	2.41793e-05	2.16171e-05	2.19587e-05	2.29826e-05	2.25097e-05	0.473383	0.0366714	0.0598461	-0.101751	-0.0791319	-0.0133856	-0.0433807	2947	3226
G6PD	P11413	39	63.0683	65.5723	120.58	96.618	0.164896	-0.0283591	0.0278124	0.90664	0.587019	21	165	186	73	47	0.000441194	0.000440747	0.000434629	0.000566607	0.000574574	0.000564033	1.60533e-05	0.00766234	-0.0139654	-0.0139654	0.368599	0.388744	0.36203	48	2	50	14	45	0.00043259	0.000412186	0.000431036	0.000541322	0.000530368	0.000537112	0.000744735	0.0246185	-0.0450856	0.0194273	0.348104	0.318612	0.33684	43	31
RAP2C	Q9Y3L5	5	7.58492	9.10966	13.0456	10.8859	0.124945	-0.138174	0.126089	0.64418	0.383078	109	78	187	74	5	2.01992e-05	1.88356e-05	1.7039e-05	1.691e-05	1.88359e-05	1.70082e-05	0.381601	0.111931	-0.133522	-0.133522	-0.144491	0.0111191	-0.136136	4538	2923	7461	4522	5	2.04306e-05	2.06387e-05	2.19699e-05	2.14614e-05	2.16061e-05	2.03055e-05	0.869443	-0.0405577	-0.0259323	0.0642417	0.0304536	0.0401484	-0.049417	1610	4674
ARF4	P18085	12	27.3256	27.9016	47.2528	39.2951	0.156784	-0.0151267	0.0149697	0.775024	0.50897	43	145	188	75	12	4.24601e-05	4.31323e-05	4.70344e-05	4.79022e-05	4.70198e-05	4.77742e-05	0.138235	-0.0582298	0.089378	0.089378	0.115755	0.0889311	0.111893	578	1455	2033	659	5	2.63492e-05	2.08274e-05	2.83845e-05	2.73823e-05	2.61578e-05	2.72401e-05	0.523016	0.065079	-0.274197	0.17242	0.120559	0.0545592	0.113047	395	3430
HIST3H2BB	Q8N257	4	0.558765	0.735155	1.00921	0.861281	0.132976	-0.211435	0.184372	0.641471	0.412807	99	90	189	76	5	0.00016484	0.000156602	0.000177907	0.000146669	0.000132474	0.00015368	0.0652945	-0.0140184	0.0960347	0.0960347	-0.182526	-0.32938	-0.115157	5237	869	6106	2837	6	0.000197221	0.000184776	0.000210228	0.0001605	0.000154283	0.000153738	0.0229436	-0.00137168	-0.0954046	0.090773	-0.298609	-0.35561	-0.360711	5051	375
YBX1	P67809	31	61.4549	78.2073	108.907	91.4309	0.129297	-0.184341	0.163433	0.641155	0.388811	106	84	190	77	46	0.000248836	0.000240129	0.000219409	0.000224367	0.000235656	0.000237276	0.728312	0.0756465	-0.105924	-0.105924	-0.0736908	-0.00286897	0.00701486	3151	4369	7520	4592	53	0.000259032	0.000259377	0.000279469	0.000257438	0.000259775	0.000256141	0.349506	-0.038075	-0.0361554	0.0714825	-0.0469843	-0.0339434	-0.0542678	2941	2632
ARHGEF12	Q9NZN5	2	0.631351	0.789316	1.08629	0.922549	0.122851	-0.170054	0.152106	0.612843	0.37713	123	73	196	78	3	3.03891e-06	3.07059e-06	3.55897e-06	3.0883e-06	2.77544e-06	2.66119e-06	0.15069	-0.0847711	0.143135	0.143135	-0.0615148	-0.21561	-0.276252	5186	1559	6745	3592	3	3.34416e-06	3.17273e-06	2.95529e-06	2.94862e-06	2.68967e-06	3.31128e-06	0.466596	0.0829116	0.0069911	-0.0954366	-0.0986957	-0.231303	0.0686552	3915	3196
PPIAL4H	A0A075B767	2	0.0366828	0.0515737	0.0831206	0.0623413	0.16762	-0.266598	0.224933	0.913503	0.498485	26	174	200	79	2	2.08056e-05	2.16514e-05	2.16812e-05	2.21758e-05	2.31465e-05	2.14893e-05	0.202365	-0.0392512	0.0202215	0.0202215	0.052763	0.114571	0.00739569	1182	1898	3080	998
SRP68	Q9UHB9	24	13.137	16.2174	24.4732	19.5349	0.151701	-0.159945	0.143969	0.737625	0.412474	69	133	202	80	31	0.000285173	0.00028551	0.00029455	0.000303656	0.000305176	0.00029927	0.0243266	-0.0162888	0.0303862	0.0303862	0.0743151	0.0815189	0.053321	993	422	1415	457	27	0.000292705	0.000277137	0.000299391	0.000290737	0.000288808	0.000291775	0.925935	0.0146656	-0.0641794	0.0472501	0.00493278	-0.00466807	0.0100762	1698	4863
RSL1D1	O76021	35	31.8853	37.0406	56.8693	46.1328	0.148841	-0.112155	0.104061	0.722604	0.420746	76	128	204	81	37	0.000551279	0.000543701	0.000513331	0.000526518	0.000546784	0.00051735	0.706978	0.0402703	-0.062622	-0.062622	-0.0260287	0.0284605	-0.0513708	2969	4297	7266	4262	30	0.000461287	0.000484612	0.000484369	0.000484055	0.000481262	0.000479532	0.595761	-0.047587	0.0235797	0.0228553	0.021919	0.0135698	0.00837529	1455	3712
BACH1	O14867	2	2.01467	2.45554	3.71899	2.97607	0.1512	-0.149798	0.135697	0.734568	0.413066	73	132	205	82	3	6.93824e-06	6.69061e-06	6.08239e-06	9.91786e-06	9.12438e-06	8.41547e-06	0.0119257	0.0785853	-0.111346	-0.111346	0.594045	0.473743	0.357059	31	246	277	88	3	7.75046e-06	6.8412e-06	7.68374e-06	1.04761e-05	1.00831e-05	9.39035e-06	0.00414841	0.0618644	-0.118167	0.0493922	0.49661	0.441452	0.338762	18	113
TMED2	Q15363	2	1.08509	1.23465	2.17522	1.68835	0.170249	-0.0961429	0.0901342	0.9072	0.541647	23	183	206	83	2	1.4563e-05	1.39174e-05	1.50007e-05	1.55872e-05	1.48456e-05	1.44518e-05	0.364937	0.00688331	0.0496028	0.0496028	0.10494	0.0346084	-0.00416986	1427	2834	4261	1371	2	2.58105e-05	2.24138e-05	3.04326e-05	2.31903e-05	2.30332e-05	2.2555e-05	0.291848	-0.0226529	-0.226222	0.215006	-0.177091	-0.186893	-0.217166	4851	2317
CDC25B	P30305	2	0.998532	1.19349	1.7748	1.44401	0.144057	-0.13438	0.122923	0.695394	0.397817	90	117	207	84	2	7.70483e-06	7.18244e-06	7.45718e-06	5.69737e-06	5.9372e-06	6.0813e-06	0.00168181	0.0488816	0.00174767	0.00174767	-0.386585	-0.327098	-0.292502	5348	57	5405	2048
PDIA5	Q14554	13	18.0301	23.0321	33.1117	26.9226	0.145424	-0.187401	0.165833	0.689531	0.39101	92	118	210	85	15	0.000110577	0.000114117	0.000111706	0.000116646	0.000115964	0.000112147	0.191627	-0.0201632	-0.00550969	-0.00550969	0.0569248	0.0484564	0.000177461	1623	1822	3445	1101	12	7.2802e-05	7.79398e-05	6.42832e-05	7.16944e-05	7.05227e-05	6.79064e-05	0.726365	0.0225076	0.120891	-0.157028	0.000391184	-0.0233831	-0.0779218	2618	4227
TNRC6B	Q9UPQ9	14	33.2047	40.3383	56.383	47.3067	0.127465	-0.147202	0.133564	0.616672	0.363457	129	82	211	86	15	4.25562e-05	4.23813e-05	4.45824e-05	4.21768e-05	4.35302e-05	4.17827e-05	0.489145	-0.020769	0.0463347	0.0463347	-0.0336883	0.0118771	-0.0472315	3149	3404	6553	3378	14	5.33835e-05	4.79428e-05	5.10371e-05	5.01423e-05	4.87477e-05	4.94327e-05	0.485816	0.0719119	-0.083168	0.00706458	-0.018454	-0.0591477	-0.0390162	2761	3273
PIR	O00625	8	12.2197	14.4768	21.0646	17.319	0.142255	-0.127439	0.11709	0.658166	0.375703	105	114	219	87	9	5.17691e-05	5.18966e-05	5.76518e-05	7.50523e-05	7.12134e-05	6.93084e-05	0.00231233	-0.0547774	0.100498	0.100498	0.481029	0.405281	0.366162	39	72	111	27	7	5.27755e-05	5.00569e-05	5.45926e-05	6.90616e-05	6.88548e-05	7.05232e-05	0.00232527	0.00823754	-0.0680615	0.0570758	0.396254	0.391928	0.426469	20	79
C9orf16	Q9BUW7	3	6.81397	7.83455	5.11149	5.49639	0.123923	-0.104188	0.0971676	-0.51894	-0.414199	153	75	228	88	3	1.92792e-05	2.02446e-05	1.94851e-05	2.05055e-05	1.97229e-05	1.8506e-05	0.897338	-0.028923	-0.013602	-0.013602	0.0600397	0.00390051	-0.0879757	2732	4986	7718	4884	3	2.08693e-05	2.09618e-05	1.83823e-05	1.88996e-05	2.01071e-05	1.97972e-05	0.647928	0.056259	0.062639	-0.126802	-0.0867684	0.00258347	-0.0198231	2650	3916
MYO5C	Q9NQX4	6	1.89067	2.32236	3.70721	2.86978	0.169385	-0.155962	0.140735	0.815476	0.446081	47	181	228	88	7	5.62267e-05	5.54346e-05	5.30245e-05	5.02227e-05	5.36102e-05	4.62289e-05	0.135728	0.0345741	-0.0500226	-0.0500226	-0.128344	-0.0341745	-0.247888	4988	1436	6424	3200	7	5.66084e-05	6.29941e-05	5.09271e-05	4.97791e-05	5.08842e-05	4.81344e-05	0.167803	-0.00597239	0.148229	-0.158553	-0.191446	-0.159769	-0.239921	4862	1531
BRIX1	Q8TDN6	13	9.83492	12.0946	17.2958	14.1448	0.14638	-0.156886	0.141486	0.657549	0.3674	110	121	231	90	15	0.000175657	0.000160021	0.000138964	0.00015731	0.000167091	0.000156971	0.856281	0.150887	-0.18717	-0.18717	-0.00826849	0.0787541	-0.011383	1991	4848	6839	3699	13	0.000147978	0.000165343	0.00015942	0.00015351	0.000155668	0.000145123	0.37516	-0.0907054	0.0693745	0.0167457	-0.0377617	-0.0176235	-0.118818	3286	2753
DDT	P30046	6	12.0853	14.5971	19.2133	17.1718	0.100407	-0.142637	0.129795	0.526219	0.36415	181	52	233	91	9	0.000200598	0.000193053	0.000204498	0.000204836	0.000183621	0.000190136	0.426065	0.00876455	0.0365449	0.0365449	0.0389301	-0.118809	-0.0685138	3784	3122	6906	3788	8	0.000181297	0.000174347	0.000178765	0.000177616	0.00017455	0.000175533	0.394178	0.0253731	-0.0310215	0.00508381	-0.00422139	-0.0293393	-0.0212373	2241	2847
RPS26	P62854	10	13.6369	14.9615	23.0247	19.0184	0.156918	-0.0684201	0.0653217	0.687247	0.411459	89	146	235	92	11	0.00017463	0.000164992	0.000149042	0.000146991	0.000159928	0.000145906	0.256572	0.100419	-0.128159	-0.128159	-0.148153	-0.0264562	-0.158839	4810	2233	7043	3962	12	0.000107186	0.00010485	0.000109204	0.000104129	0.000103052	0.00010424	0.111233	0.00143144	-0.0303579	0.0283286	-0.0403161	-0.0553174	-0.038783	2930	1121
BAG3	O95817	33	55.2456	70.1724	91.6073	82.051	0.13354	-0.182813	0.162231	0.546789	0.387847	151	92	243	93	34	0.00017784	0.000180425	0.000193717	0.000223117	0.000221308	0.000215155	0.00796475	-0.0490764	0.0742907	0.0742907	0.278139	0.266398	0.225715	122	180	302	96	40	0.000247841	0.000232025	0.000237289	0.000269868	0.000265619	0.000269094	0.0184364	0.0520942	-0.0430421	-0.0106792	0.174928	0.152035	0.170789	139	322
NOP2	P46087	32	22.139	27.0858	39.0067	31.6699	0.153581	-0.152796	0.138152	0.664337	0.363724	108	136	244	94	33	0.00043402	0.000427408	0.000426083	0.00043631	0.000457025	0.000434027	0.203979	0.0162108	-0.0104165	-0.0104165	0.0238039	0.0907227	0.0162339	1449	1913	3362	1080	35	0.00052426	0.000510474	0.000543713	0.000534979	0.000532589	0.000530847	0.562201	-0.00518825	-0.0436344	0.0473737	0.0240096	0.0175514	0.0128235	1365	3575
RCN2	Q14257	18	25.5554	30.1748	45.8905	36.7254	0.162208	-0.124831	0.114885	0.719736	0.398319	85	160	245	95	19	0.000126913	0.000116301	0.000126546	0.000113454	0.000117638	0.000108814	0.0881976	0.0422156	0.0380306	0.0380306	-0.119519	-0.0672697	-0.17976	4900	1060	5960	2683	20	0.000127771	0.000123433	0.000123215	0.000117641	0.000122851	0.000122075	0.147379	0.0338709	-0.0159645	-0.0185134	-0.085301	-0.02278	-0.0319265	2985	1383
USO1	O60763	35	49.5608	57.0263	78.2131	67.1861	0.116376	-0.104762	0.0976666	0.553449	0.334201	184	64	248	96	45	0.000314772	0.000323436	0.000321525	0.000332608	0.000349062	0.000324184	0.159719	-0.0233615	0.00725908	0.00725908	0.0561547	0.125815	0.0191425	1031	1612	2643	854	41	0.000410505	0.000445609	0.000392219	0.000422888	0.000422997	0.000413558	0.836818	-0.0195689	0.0988096	-0.0853084	0.0233066	0.0236777	-0.00887903	1498	4575
RIN1	Q13671	3	0.347484	0.423516	0.598031	0.491887	0.147387	-0.149784	0.135685	0.633489	0.351595	126	123	249	97	7	3.37804e-05	3.36547e-05	3.58992e-05	2.84897e-05	2.86084e-05	2.6914e-05	0.00278252	-0.0280968	0.0596668	0.0596668	-0.273846	-0.267847	-0.355927	5327	84	5411	2059	2	8.69714e-06	1.24862e-05	7.36301e-06	7.65377e-06	6.95853e-06	6.35082e-06	0.237478	-0.129733	0.391993	-0.369977	-0.314102	-0.451492	-0.583332	5068	1983
UQCRH	P07919	5	17.5124	19.3236	13.3678	13.8569	0.0998343	-0.0727411	0.0692489	-0.462358	-0.410513	198	51	249	97	6	3.53846e-05	3.45541e-05	3.32121e-05	3.06167e-05	3.09924e-05	3.38166e-05	0.1098	0.0413994	-0.0500111	-0.0500111	-0.1674	-0.149806	-0.0239874	4831	1244	6075	2803	2	7.13473e-06	6.33587e-06	6.95523e-06	6.10249e-06	7.06831e-06	6.2401e-06	0.4332	0.0674988	-0.103818	0.0307381	-0.157962	0.0540051	-0.12579	3693	3040
CA8	P35219	2	1.6031	2.1269	2.96966	2.42072	0.160402	-0.218312	0.189577	0.671125	0.376262	101	155	256	99	2	1.20687e-05	1.05964e-05	9.95679e-06	1.22159e-05	1.32977e-05	1.13962e-05	0.162539	0.150391	-0.127126	-0.127126	0.167878	0.290299	0.0676746	219	1637	1856	590	2	1.28956e-05	1.25374e-05	1.09139e-05	1.30655e-05	1.43604e-05	1.40402e-05	0.0892982	0.0900089	0.0493664	-0.150701	0.108889	0.245224	0.212694	120	954
BCL2L13	Q9BXK5	10	9.95877	12.1976	17.1381	14.1026	0.148503	-0.153682	0.138876	0.62949	0.348239	131	126	257	100	10	3.76477e-05	3.77288e-05	4.00593e-05	4.03973e-05	4.01041e-05	3.76062e-05	0.495363	-0.031494	0.0580792	0.0580792	0.070201	0.0596924	-0.0330856	1696	3434	5130	1784	10	4.38898e-05	4.40856e-05	4.58596e-05	4.55634e-05	4.63494e-05	4.73594e-05	0.0922761	-0.0235367	-0.017113	0.0398035	0.0304557	0.0551287	0.0862289	735	983
CRYBG1	Q9Y4K1	7	8.91931	10.3444	14.6301	12.2119	0.142138	-0.110881	0.102964	0.603056	0.342408	146	112	258	101	7	3.43731e-05	3.53251e-05	3.37894e-05	3.09642e-05	3.54148e-05	3.19693e-05	0.331699	-0.00514314	-0.0298529	-0.0298529	-0.155821	0.0379291	-0.109738	4348	2633	6981	3874	6	3.20255e-05	3.46858e-05	2.71978e-05	3.03427e-05	2.88306e-05	3.03752e-05	0.578802	0.0329187	0.148042	-0.202812	-0.0449503	-0.118701	-0.0434067	3537	3641
CNOT9	Q92600	5	6.00819	7.72553	10.0119	9.38038	0.155349	-0.192719	0.169983	0.543987	0.449996	121	140	261	102	5	6.37005e-05	6.01889e-05	4.94894e-05	5.47906e-05	5.93339e-05	5.74179e-05	0.901871	0.140411	-0.223774	-0.223774	-0.0769631	0.0379645	-0.00939226	2964	4999	7963	5263	5	5.16787e-05	6.0816e-05	4.54931e-05	5.16107e-05	4.95331e-05	4.87282e-05	0.607472	-0.0272089	0.207673	-0.211132	-0.0291092	-0.0883868	-0.112023	3691	3771
PSMB1	P20618	24	66.7046	74.6928	105.861	89.5353	0.140178	-0.0838976	0.0792856	0.582423	0.340774	159	105	264	103	25	0.000177985	0.000172288	0.000183858	0.000181896	0.000179313	0.000176695	0.755628	-0.000477855	0.0463648	0.0463648	0.0308805	0.0102516	-0.0109707	2222	4496	6718	3559	24	0.000234342	0.00021281	0.000241422	0.0002384	0.000241188	0.000240913	0.341379	0.0299664	-0.109083	0.072908	0.0547363	0.0715119	0.069867	649	2598
TBC1D8B	Q0IIM8	2	3.63186	3.70892	2.66063	2.90969	0.0676837	-0.0152246	0.0150656	-0.464167	-0.335069	249	15	264	103	2	3.17095e-05	3.0635e-05	3.80715e-05	3.33771e-05	3.18642e-05	3.4256e-05	0.909413	-0.0780399	0.185756	0.185756	-0.00409433	-0.0710192	0.0334024	2896	5030	7926	5234	2	1.80446e-05	1.63242e-05	1.93445e-05	1.65115e-05	1.69065e-05	1.77692e-05	0.447373	0.0112512	-0.133305	0.111606	-0.11685	-0.0827391	-0.0109401	3563	3097
H3-2	Q5TEC6	10	4.36537	5.50738	7.34499	6.27225	0.139884	-0.177349	0.157915	0.573308	0.34553	164	102	266	105	17	0.000219751	0.00022712	0.000213012	0.000192057	0.000206277	0.000188213	0.026667	-0.00137504	-0.0463148	-0.0463148	-0.19571	-0.0926628	-0.224878	5148	456	5604	2278	6	0.000161286	0.000170956	0.000184034	0.000146957	0.000147016	0.00014556	0.0597239	-0.0935623	-0.00955176	0.0967923	-0.227785	-0.22721	-0.241562	4965	735
KEAP1	Q14145	5	3.58443	4.18029	6.20289	5.01547	0.164204	-0.11519	0.106669	0.676004	0.36945	103	163	266	105	6	3.52152e-05	3.19776e-05	3.06113e-05	3.09895e-05	3.30842e-05	3.10731e-05	0.603278	0.111266	-0.0908674	-0.0908674	-0.0731554	0.0212075	-0.0692685	3579	3873	7452	4509
RPL10A	P62906	22	13.5762	16.9142	23.9977	19.4565	0.159282	-0.167278	0.149882	0.65454	0.351893	115	152	267	107	24	0.000518906	0.000512189	0.000499717	0.000515771	0.00052027	0.000498222	0.902086	0.0242103	-0.0301503	-0.0301503	0.0154678	0.0279995	-0.034472	2409	5001	7410	4458	24	0.000481448	0.000465976	0.000538238	0.000492553	0.000510586	0.000505675	0.762332	-0.0406908	-0.0878163	0.120172	-0.00779125	0.0440834	0.030139	1282	4331
POLR2J	P52435	6	9.3695	11.3108	15.2475	12.9782	0.130344	-0.142213	0.129444	0.560317	0.327838	183	87	270	108	6	2.59955e-05	2.49635e-05	2.61448e-05	2.37227e-05	2.29177e-05	2.23031e-05	0.0081953	0.0164235	0.0246825	0.0246825	-0.11557	-0.165376	-0.204595	5113	187	5300	1924	7	3.13328e-05	2.59575e-05	3.25219e-05	2.98414e-05	2.77032e-05	2.68576e-05	0.478547	0.0657237	-0.205795	0.119462	-0.00463268	-0.111896	-0.156618	3980	3244
H1-4	P10412	23	13.389	15.1288	20.4472	17.8434	0.105674	-0.0908157	0.085436	0.520038	0.323524	214	57	271	109	28	0.001001	0.00100088	0.0010124	0.000815574	0.000832388	0.000861578	0.00383276	-0.00540192	0.0109257	0.0109257	-0.300962	-0.271521	-0.221796	5308	102	5410	2056	42	0.00165554	0.00184492	0.00164888	0.00133834	0.00139018	0.00122541	0.00934935	-0.0521221	0.104134	-0.0579403	-0.358982	-0.304154	-0.486163	5064	209
UBFD1	O14562	10	17.735	21.75	30.3687	24.989	0.151875	-0.154703	0.139709	0.621281	0.339991	139	134	273	110	10	6.74762e-05	6.51404e-05	6.64213e-05	7.49739e-05	7.59357e-05	7.03843e-05	0.0355888	0.0243703	0.00163632	0.00163632	0.176379	0.19477	0.0852459	295	577	872	264	11	7.93402e-05	8.84335e-05	7.92429e-05	8.36902e-05	8.52377e-05	8.10056e-05	0.789183	-0.0535213	0.103019	-0.055292	0.0234852	0.0499188	-0.0235518	1408	4415
RBP4	P02753	2	0.147375	0.130762	0.18707	0.18305	0.0984339	0.0836928	-0.0888485	0.427779	0.396444	226	48	274	111	4	2.26889e-05	2.20303e-05	2.22436e-05	2.51436e-05	2.23204e-05	1.99789e-05	0.924756	0.0235889	-0.00500693	-0.00500693	0.171793	-3.08012e-05	-0.159917	2387	5086	7473	4532
UGDH	O60701	39	47.9228	52.0936	89.6775	70.0214	0.189896	-0.0614531	0.0589421	0.84258	0.48563	36	239	275	112	45	0.00030566	0.000308785	0.000310479	0.000443829	0.000443267	0.000450034	3.92444e-06	-0.0124437	0.0101221	0.0101221	0.525632	0.523805	0.545662	24	1	25	7	37	0.000308668	0.000313701	0.000288294	0.000393812	0.000387773	0.000377244	0.00182033	0.0241006	0.0474351	-0.0744131	0.375554	0.35326	0.313547	35	69
ZRANB2	O95218	15	42.9647	51.9699	75.3387	60.6804	0.164691	-0.143782	0.130742	0.666456	0.354296	112	164	276	113	16	0.000158442	0.000157455	0.000151706	0.000176053	0.000171508	0.000163678	0.035976	0.0236343	-0.0390475	-0.0390475	0.175683	0.137953	0.0705418	427	580	1007	321	9	5.84248e-05	5.93352e-05	5.75525e-05	6.07605e-05	6.34586e-05	6.2235e-05	0.021752	-0.000314111	0.0219943	-0.0220159	0.0562391	0.118921	0.0908318	455	366
CALR	P27797	41	47.9129	56.5923	80.7897	66.2726	0.155502	-0.125087	0.115102	0.628668	0.342909	136	142	278	114	46	0.000952472	0.00105158	0.00104475	0.00104093	0.00105126	0.0010082	0.656653	-0.0935344	0.0398807	0.0398807	0.034589	0.0488342	-0.0114972	1891	4085	5976	2698	42	0.000945421	0.00107824	0.000921614	0.000967979	0.000973953	0.000938602	0.704342	-0.0544105	0.135238	-0.0912052	-0.0203913	-0.0115152	-0.0648537	2579	4147
LAMB2	P55268	2	1.89693	2.52196	3.29882	3.14019	0.173442	-0.220015	0.19086	0.578265	0.50717	91	189	280	115	2	1.97712e-06	1.98281e-06	2.24072e-06	1.89445e-06	1.96975e-06	1.89978e-06	0.231386	-0.0640566	0.116505	0.116505	-0.125677	-0.069448	-0.121625	4743	2078	6821	3670
RPS14	P62263	28	33.8866	38.9939	61.7841	48.5526	0.182615	-0.104818	0.0977159	0.761704	0.414017	63	218	281	116	30	0.000725289	0.000702065	0.000675836	0.000750846	0.000716414	0.000757617	0.102447	0.0490112	-0.0528714	-0.0528714	0.0989722	0.0312499	0.111924	834	1177	2011	648	24	0.000736698	0.000729344	0.000747083	0.000731889	0.000723429	0.000725025	0.15559	-0.00197775	-0.0164499	0.0182174	-0.011426	-0.0281981	-0.0250202	2314	1439
ELP1	O95163	21	37.5702	38.0313	29.5714	23.274	0.17022	-0.00882507	0.00877142	-0.354214	-0.699698	100	182	282	117	23	0.000157268	0.000159239	0.000153283	0.000152064	0.000163192	0.000149436	0.737268	0.00617471	-0.0308573	-0.0308573	-0.0423785	0.0595154	-0.0675225	2981	4420	7401	4443	21	0.000141194	0.000143828	0.000137015	0.000137496	0.000138558	0.000139919	0.420331	0.00526813	0.0319396	-0.0380715	-0.0330234	-0.0219153	-0.00781418	2299	2978
RPS19	P39019	29	20.3997	25.7424	34.2214	29.2268	0.142191	-0.177537	0.158064	0.568816	0.341208	170	113	283	118	30	0.000785222	0.000735699	0.000747765	0.000733602	0.000748111	0.00071128	0.248048	0.0542784	-0.016238	-0.016238	-0.0438252	-0.0155714	-0.0884048	3777	2193	5970	2692	34	0.000796396	0.000841698	0.000850577	0.000810112	0.000824894	0.000815587	0.532133	-0.0588552	0.0209616	0.0361007	-0.0342201	-0.00813295	-0.0245031	2327	3467
F2RL1	P55085	2	0.890907	1.09703	1.4803	1.24819	0.14153	-0.157924	0.14233	0.574616	0.328572	174	110	284	119	3	1.42129e-05	1.40259e-05	1.53012e-05	1.21066e-05	1.28224e-05	1.26918e-05	0.0208001	-0.0301809	0.0762666	0.0762666	-0.261588	-0.178709	-0.193476	5242	373	5615	2297	3	1.43349e-05	1.49266e-05	1.3915e-05	1.19484e-05	1.27981e-05	1.27771e-05	0.00973068	-0.00575286	0.0525977	-0.0486376	-0.268464	-0.169351	-0.171721	4883	218
RPL18A	Q02543	28	27.5267	33.6929	49.5516	39.3502	0.17257	-0.153161	0.13845	0.694938	0.362376	97	188	285	120	30	0.000512398	0.000500334	0.000461595	0.000466773	0.00048953	0.000471219	0.426935	0.0602423	-0.0903937	-0.0903937	-0.0743013	-0.00562556	-0.0606251	3724	3127	6851	3720	21	0.000262261	0.000258296	0.000272115	0.000254896	0.000255962	0.000262844	0.27218	-0.0107592	-0.0327364	0.042456	-0.0518564	-0.0458309	-0.00755433	2666	2202
FAM186B	Q8IYM0	2	9.24504	10.7676	16.5641	13.1226	0.17751	-0.11416	0.105785	0.727147	0.391142	84	202	286	121	2	8.77806e-06	8.52721e-06	7.30244e-06	6.51849e-06	7.33001e-06	6.55562e-06	0.0711525	0.0978266	-0.167697	-0.167697	-0.331538	-0.162261	-0.323343	5312	913	6225	2968	2	9.79775e-06	8.70262e-06	9.2324e-06	9.05111e-06	8.99795e-06	8.51472e-06	0.35578	0.0838926	-0.0871073	-0.00185119	-0.0304628	-0.0389612	-0.118598	3402	2661
MAP2	P11137	4	2.21072	2.73077	3.85252	3.12932	0.161785	-0.16043	0.144361	0.640857	0.340903	127	159	286	121	4	1.8412e-05	1.72051e-05	1.86727e-05	2.61468e-05	2.6143e-05	2.36512e-05	0.00422625	0.0249267	0.0452139	0.0452139	0.530919	0.530709	0.386195	29	108	137	37	3	2.04845e-05	1.94522e-05	2.08015e-05	2.5381e-05	2.544e-05	2.43565e-05	0.000952041	0.0168884	-0.0577098	0.0390499	0.326108	0.329458	0.266668	47	43
NQO2	P16083	12	14.9621	17.6709	28.3212	21.8705	0.18701	-0.125022	0.115046	0.795553	0.422654	56	230	286	121	12	6.7014e-05	6.71299e-05	7.94609e-05	9.26433e-05	8.78711e-05	8.64539e-05	0.033611	-0.0874475	0.158336	0.158336	0.379777	0.30348	0.280021	79	544	623	189	11	6.93654e-05	6.42062e-05	7.01205e-05	8.05363e-05	8.24847e-05	8.3718e-05	0.00665736	0.0308612	-0.0806425	0.0464795	0.246284	0.280771	0.302183	54	160
PSME1	Q06323	22	41.8859	56.0999	72.0338	73.6656	0.180333	-0.226107	0.195425	0.556101	0.588417	74	212	286	121	26	0.000193992	0.000186754	0.000178026	0.000174365	0.00017866	0.00016451	0.092736	0.0586965	-0.0652094	-0.0652094	-0.095183	-0.0600803	-0.179124	4812	1099	5911	2610	28	0.000243643	0.000249929	0.000235644	0.000239556	0.000232144	0.000236877	0.236279	0.00338439	0.0401361	-0.0447756	-0.0210189	-0.0663659	-0.0372439	2831	1976
SF3B2	Q13435	56	63.2408	77.3191	101.698	88.2237	0.127102	-0.152258	0.137712	0.533102	0.328054	206	81	287	125	64	0.000629098	0.000626164	0.000634881	0.00059107	0.00063602	0.000593651	0.251267	-0.00217535	0.0110248	0.0110248	-0.0921326	0.0136123	-0.0858458	3907	2208	6115	2850	72	0.000777001	0.00081015	0.000760324	0.00074752	0.000755807	0.000736252	0.119945	-0.0101593	0.0501137	-0.0414608	-0.0659632	-0.0500578	-0.087876	3513	1188
HSP90B1	P14625	107	95.7454	112.722	161.533	132.043	0.160136	-0.12255	0.11295	0.632009	0.341188	134	154	288	126	125	0.00219609	0.00227612	0.00227956	0.00241342	0.00245305	0.00228968	0.0928095	-0.035367	0.0184514	0.0184514	0.100775	0.124272	0.0248405	804	1102	1906	611	140	0.00273125	0.00291001	0.00257342	0.00282242	0.00283106	0.00276048	0.568194	-0.00368068	0.0877828	-0.0895554	0.0436934	0.0481021	0.0116791	1064	3595
PPIB	P23284	22	23.6863	26.0066	32.4809	32.9254	0.083903	-0.0689847	0.0658361	0.38655	0.406162	262	27	289	127	27	0.000506096	0.000519573	0.000489088	0.000499643	0.000547034	0.000498527	0.615744	0.00335888	-0.0459573	-0.0459573	-0.0151544	0.115578	-0.0183792	1813	3924	5737	2436	30	0.000499404	0.000572848	0.000482797	0.000542573	0.000551995	0.000503244	0.680357	-0.0537178	0.144225	-0.102508	0.065892	0.0907302	-0.042667	1001	4053
RPL7A	P62424	28	22.6712	27.9704	40.1144	32.223	0.167793	-0.159463	0.143579	0.663795	0.347765	113	177	290	128	37	0.000799618	0.000799553	0.000721156	0.000747914	0.000801393	0.000757959	0.895862	0.0480179	-0.100982	-0.100982	-0.0484209	0.0512161	-0.0291747	2751	4980	7731	4907	25	0.000606987	0.000635963	0.000619506	0.000599205	0.000606785	0.000602784	0.159692	-0.0325062	0.0347712	-0.00305414	-0.0511227	-0.0329858	-0.0425308	2856	1465
ALDH2	P05091	19	23.5799	26.1405	39.274	32.1187	0.172448	-0.0762785	0.0724472	0.659737	0.369577	107	186	293	129	20	0.000122808	0.000123854	0.000134384	0.000157228	0.000149472	0.000145799	0.00907984	-0.0485957	0.081358	0.081358	0.30786	0.234874	0.198978	131	203	334	99	15	0.00013312	0.000122256	0.00013735	0.000147273	0.000151086	0.000150749	0.0445923	0.0241692	-0.0986572	0.0692956	0.169934	0.206813	0.203588	111	599
HIST2H2AC	Q16777	29	7.58159	9.96861	13.7176	11.2043	0.167632	-0.210916	0.183977	0.644539	0.352569	118	175	293	129	41	0.00172603	0.00157379	0.00150989	0.00132453	0.00137517	0.00133718	0.0500567	0.106469	-0.0865401	-0.0865401	-0.275502	-0.221373	-0.261791	5301	733	6034	2765	43	0.00168326	0.00163767	0.0016128	0.00151087	0.00147579	0.00137447	0.0258797	0.0335402	-0.00606852	-0.0281502	-0.122338	-0.156228	-0.258837	4800	405
SMG7	Q92540	3	1.55523	1.95431	2.64313	2.20761	0.15215	-0.174155	0.155378	0.590964	0.331205	161	135	296	131	3	5.91306e-06	5.40566e-06	6.03775e-06	5.53203e-06	5.51021e-06	5.48715e-06	0.289654	0.031466	0.0615723	0.0615723	-0.0646309	-0.0703317	-0.0763821	4238	2437	6675	3511	3	6.58827e-06	6.0896e-06	6.56577e-06	6.0196e-06	6.52784e-06	5.95326e-06	0.367595	0.0385528	-0.0750009	0.0336175	-0.09168	0.0252584	-0.107668	3284	2715
LRPAP1	P30533	14	33.5025	37.5361	52.0946	44.3147	0.139932	-0.0843342	0.0796754	0.552529	0.31918	200	103	303	132	16	0.00024769	0.000241753	0.000225197	0.000222304	0.000232646	0.000222776	0.202342	0.0562804	-0.0810641	-0.0810641	-0.0997187	-0.0341144	-0.0966568	4359	1897	6256	3012	16	0.000178718	0.000180906	0.000171576	0.000170242	0.000178	0.000171266	0.355323	0.0133933	0.0309484	-0.0454468	-0.0567068	0.00758028	-0.0480593	2581	2659
TUBB8	Q3ZCM7	3	11.0616	9.20103	13.9647	13.3678	0.137564	0.126736	-0.138951	0.462969	0.399942	205	98	303	132	4	2.18605e-05	2.0608e-05	2.29488e-05	2.20917e-05	2.04117e-05	2.10873e-05	0.509576	0.00361628	0.0737109	0.0737109	0.0187944	-0.0953144	-0.048332	3613	3500	7113	4048
NUCB2	P80303	10	33.1105	39.7173	57.5064	46.1335	0.174058	-0.1372	0.125278	0.659233	0.341325	117	190	307	134	12	6.75243e-05	6.28076e-05	6.64629e-05	6.43722e-05	6.45696e-05	5.91404e-05	0.274791	0.0417487	0.0188923	0.0188923	-0.0272194	-0.0228014	-0.149513	4146	2336	6482	3280	11	5.81592e-05	5.34983e-05	5.42444e-05	5.34067e-05	5.44775e-05	5.51192e-05	0.581075	0.0727122	-0.0478037	-0.0278219	-0.0502754	-0.0216352	-0.00473968	2403	3651
RPL15	P61313	21	18.5333	23.007	31.0334	25.9707	0.151192	-0.164388	0.147558	0.579311	0.322376	177	131	308	135	24	0.000574586	0.000515354	0.000623192	0.00061058	0.00056652	0.000618768	0.489772	0.00891977	0.126075	0.126075	0.0965792	-0.0114748	0.115796	1032	3406	4438	1440	23	0.000710198	0.000615235	0.000796883	0.000737904	0.000727854	0.000741219	0.6448	0.00561696	-0.201468	0.171762	0.060829	0.0410451	0.0672945	743	3903
DNAJA2	O60884	42	50.3455	58.0148	82.444	67.9898	0.161524	-0.105902	0.098657	0.605651	0.327555	152	157	309	136	45	0.0004877	0.000476786	0.000431948	0.000483635	0.000508406	0.000525621	0.133608	0.0672805	-0.107855	-0.107855	0.0552065	0.127269	0.17531	489	1425	1914	616	33	0.000320282	0.000352854	0.000308101	0.000339119	0.000341715	0.000328536	0.561339	-0.0302982	0.109434	-0.0862355	0.0521505	0.063155	0.0064139	959	3572
NEB	P20929	2	10.0579	11.7767	16.2323	13.5783	0.148157	-0.118287	0.109319	0.572245	0.31468	185	125	310	137	3	9.59271e-06	9.27602e-06	7.53752e-06	7.28076e-06	7.61721e-06	6.96254e-06	0.13182	0.124093	-0.223755	-0.223755	-0.273757	-0.208583	-0.338231	5314	1406	6720	3563	2	7.93902e-06	6.73886e-06	6.82694e-06	7.31431e-06	7.16965e-06	7.34722e-06	0.805618	0.147336	-0.0891219	-0.0703867	0.0290958	0.000276715	0.0355728	1296	4469
RCN1	Q15293	19	37.9048	41.8981	64.4617	52.034	0.182167	-0.0740607	0.0704437	0.692002	0.383013	94	216	310	137	22	0.000133939	0.000128681	0.000152447	0.000142277	0.000138515	0.000135594	0.957747	-0.0468076	0.139924	0.139924	0.0403265	0.00166481	-0.0290913	2374	5208	7582	4678	28	0.000172969	0.000153938	0.000168813	0.000169962	0.000174098	0.000170687	0.387311	0.0659498	-0.102213	0.0308634	0.0406469	0.0753374	0.0467882	766	2818
METTL2A	Q96IZ6	2	0.264283	0.239308	0.347822	0.311233	0.0864766	0.06983	-0.0733827	0.466096	0.30574	285	29	314	139	2	1.90596e-05	1.78963e-05	1.92708e-05	1.68315e-05	1.83021e-05	1.65139e-05	0.0979536	0.0242231	0.0401262	0.0401262	-0.155129	-0.0342794	-0.182613	4912	1138	6050	2779
BSDC1	Q9NW68	3	7.00131	8.02837	10.8581	9.25033	0.138115	-0.102118	0.0953649	0.530952	0.299762	221	99	320	140	3	5.9062e-06	5.24836e-06	5.05576e-06	5.50681e-06	5.04764e-06	5.00534e-06	0.521399	0.128351	-0.0959497	-0.0959497	0.0273375	-0.0982697	-0.11041	4034	3556	7590	4689	3	6.02258e-06	5.52669e-06	5.55777e-06	6.59196e-06	5.44691e-06	5.86268e-06	0.529034	0.0788249	-0.045139	-0.0370495	0.209151	-0.0661187	0.0400043	695	3452
ARPC5	O15511	10	30.5626	35.8214	46.8011	40.8599	0.117248	-0.119069	0.109987	0.495708	0.299851	256	66	322	141	11	0.000141486	0.000138996	0.000139211	0.000138107	0.000135023	0.000130094	0.131795	0.0162851	-0.00710161	-0.00710161	-0.0185799	-0.051164	-0.104816	3985	1405	5390	2027	8	0.000139612	0.000137374	0.000128021	0.000130635	0.00012956	0.000130675	0.31522	0.0484385	0.0251247	-0.0766038	-0.0474423	-0.0593616	-0.0470047	3091	2450
RTN4	Q9NQC3	13	24.9418	27.8013	40.3466	33.328	0.169312	-0.0804173	0.0761704	0.613465	0.337756	144	180	324	142	13	9.13413e-05	8.4603e-05	9.25333e-05	9.07656e-05	8.8931e-05	8.50384e-05	0.700679	0.0294999	0.0482051	0.0482051	0.0203793	-0.00908103	-0.0736529	3083	4269	7352	4372	13	0.000111012	0.00010029	0.000113529	0.00010739	0.000108051	0.000108613	0.955079	0.0359882	-0.11055	0.0683355	-0.0118676	-0.0030049	0.00447449	1846	4942
CIAO3	Q9H6Q4	5	7.67707	8.02201	6.1844	5.95494	0.0199208	-0.0320525	0.0313558	-0.343974	-0.398521	320	6	326	143	6	3.96111e-05	3.4131e-05	3.62206e-05	2.83804e-05	3.0573e-05	2.67867e-05	0.0180312	0.111926	-0.0171701	-0.0171701	-0.369086	-0.261719	-0.452463	5355	344	5699	2397	2	1.90529e-05	2.0997e-05	1.81578e-05	1.73286e-05	1.68896e-05	1.59878e-05	0.0677026	-0.0262371	0.113933	-0.0956553	-0.163095	-0.200109	-0.27928	4922	797
RPS4X	P62701	58	45.2467	49.1012	72.638	60.2032	0.174407	-0.0601781	0.0577681	0.622733	0.351848	133	193	326	143	66	0.00151297	0.0014217	0.00130281	0.00129067	0.00136784	0.00134356	0.327129	0.0991372	-0.116616	-0.116616	-0.130126	-0.0463439	-0.0721808	4448	2601	7049	3969	66	0.00127901	0.00131111	0.00134614	0.00130605	0.00130393	0.00130583	0.758814	-0.036836	-0.00107196	0.0369636	-0.0066515	-0.00899287	-0.00689529	1934	4323
MYO1B	O43795	20	14.6824	19.7269	25.6314	22.2699	0.174476	-0.228712	0.197367	0.57512	0.372299	145	194	339	145	26	0.000251035	0.000245703	0.000217636	0.00025979	0.000277986	0.000253011	0.123794	0.0761729	-0.1298	-0.1298	0.125627	0.223296	0.0874814	323	1356	1679	532	24	0.000183463	0.000201043	0.000175049	0.000194403	0.000195139	0.000194425	0.399305	-0.0238266	0.108186	-0.0915591	0.059735	0.0651799	0.0598912	690	2879
HMGN1	P05114	6	23.3846	27.7639	37.9946	31.5856	0.157214	-0.129133	0.118518	0.571101	0.304573	195	147	342	146	8	3.9991e-05	3.83735e-05	3.11321e-05	3.11464e-05	3.329e-05	2.96701e-05	0.191747	0.131823	-0.22945	-0.22945	-0.228787	-0.132762	-0.298843	5257	1823	7080	4011	11	3.65511e-05	4.61901e-05	3.96237e-05	3.71399e-05	3.56287e-05	3.75262e-05	0.290989	-0.158242	0.179428	-0.0417905	-0.135184	-0.195117	-0.120258	4639	2312
GCLM	P48507	12	5.80027	7.09533	9.86894	8.01762	0.17254	-0.152688	0.138064	0.614089	0.314366	156	187	343	147	15	0.000124845	0.000123989	0.000131402	0.000279219	0.000271825	0.000262467	0.000149541	-0.0217969	0.0520571	0.0520571	1.13946	1.10075	1.0502	5	9	14	2	10	0.000113925	0.000108062	0.000118335	0.00018626	0.000191849	0.000193076	6.68696e-05	0.006146	-0.0700823	0.0609427	0.715384	0.758038	0.767232	6	8
OPA1	O60313	18	6.29968	7.94477	11.2379	8.94636	0.182733	-0.177049	0.157677	0.657977	0.328973	125	221	346	148	23	0.000113733	0.000118809	0.000125109	0.000121066	0.000124765	0.000118353	0.602909	-0.0679416	0.0695926	0.0695926	0.022202	0.0656269	-0.010489	1852	3871	5723	2426	19	0.000116365	0.000114583	0.000107059	0.00010872	0.000110192	0.00010742	0.304016	0.0465627	0.0243025	-0.0736805	-0.0514737	-0.032068	-0.0688221	3083	2381
CPSF4	O95639	3	0.905152	1.04727	1.45093	1.2053	0.161542	-0.10903	0.101366	0.571719	0.304126	193	158	351	149	4	1.9531e-05	1.993e-05	2.0232e-05	1.97685e-05	2.1014e-05	2.08652e-05	0.23705	-0.0268361	0.0240387	0.0240387	-0.00939857	0.0787547	0.068497	1412	2115	3527	1138	2	2.51678e-06	2.68339e-06	1.97935e-06	2.4631e-06	2.13232e-06	2.32997e-06	0.74216	0.0726544	0.16513	-0.273896	0.0415505	-0.166505	-0.0386119	3176	4278
IFRD1	O00458	2	2.49389	2.33439	4.54379	3.40246	0.217756	0.0468879	-0.0484631	0.912389	0.495072	28	324	352	150	2	4.49887e-06	4.24699e-06	3.8625e-06	7.64227e-06	7.62229e-06	6.291e-06	0.012036	0.0982174	-0.121812	-0.121812	0.862656	0.858879	0.581944	11	248	259	81	2	3.74439e-06	4.09385e-06	3.18438e-06	5.18672e-06	5.40046e-06	5.43493e-06	0.0178643	0.0272978	0.156025	-0.20642	0.497392	0.55565	0.56483	11	312
RAD21	O60216	18	35.3494	39.5473	58.3001	47.3881	0.183445	-0.083217	0.0786775	0.638597	0.339623	130	224	354	151	19	0.000107291	0.000108138	0.000116541	0.000105798	0.000106562	0.000102533	0.184251	-0.0445615	0.0747528	0.0747528	-0.0647785	-0.0543955	-0.109997	4355	1787	6142	2884	13	9.42639e-05	9.03109e-05	9.39827e-05	8.43691e-05	8.88437e-05	8.57763e-05	0.0237447	0.0217646	-0.0400404	0.0174542	-0.138225	-0.0636714	-0.114362	4206	383
LARP1	Q6PKG0	24	41.518	51.703	70.9216	57.7574	0.174837	-0.166918	0.149593	0.605569	0.309349	165	196	361	152	26	0.000201516	0.000194249	0.000202864	0.000206114	0.000205484	0.000194499	0.621771	0.0141911	0.0238154	0.0238154	0.0467447	0.0423271	-0.036935	2038	3951	5989	2712	27	0.000242877	0.000234629	0.000244808	0.000243291	0.000247632	0.000251642	0.16673	0.0125645	-0.0372836	0.0239861	0.0150177	0.0405326	0.0637118	972	1517
RPF2	Q9H7B2	7	2.91319	3.61826	4.85774	4.02963	0.165881	-0.164804	0.147893	0.572882	0.303244	192	169	361	152	7	0.000125099	0.000110998	9.07359e-05	0.000109408	0.000115374	0.000113068	0.749749	0.19948	-0.263843	-0.263843	0.00612317	0.0827282	0.0536057	1378	4468	5846	2544	7	9.57301e-05	0.000110025	9.50228e-05	9.52834e-05	9.4565e-05	8.41357e-05	0.221232	-0.0666931	0.134098	-0.0773925	-0.0734411	-0.0843585	-0.252947	4532	1886
LAMC1	P11047	17	14.1913	17.0628	23.2227	19.2262	0.163474	-0.139035	0.126806	0.571491	0.299032	201	161	362	154	19	0.000122936	0.000117728	0.000135458	0.000124269	0.000129447	0.000118543	0.846041	-0.0283293	0.111606	0.111606	-0.0127756	0.0461185	-0.0808308	2954	4803	7757	4943	12	9.82546e-05	9.63301e-05	9.40377e-05	9.3136e-05	9.39401e-05	9.31185e-05	0.141899	0.0303758	0.00183861	-0.0329101	-0.046809	-0.0344071	-0.0470815	2873	1359
EIF2S2	P20042	38	98.1169	111.48	162.885	131.776	0.18492	-0.0950426	0.0891665	0.636237	0.330475	137	226	363	155	40	0.000345679	0.000340975	0.000320825	0.000354888	0.000349949	0.000332861	0.377261	0.0417156	-0.0659277	-0.0659277	0.0796477	0.0594307	-0.0127936	1479	2893	4372	1416	36	0.000287363	0.000289553	0.000304445	0.000307304	0.00031109	0.000309112	0.0977356	-0.0318951	-0.0209425	0.0514094	0.064893	0.082561	0.0733563	563	1022
ORC3	Q9UBD5	3	1.12203	1.37989	1.901	1.54745	0.174767	-0.156924	0.141517	0.603724	0.306859	169	195	364	156	4	2.23159e-05	2.20081e-05	2.00653e-05	2.09203e-05	2.13063e-05	1.97667e-05	0.404759	0.0562106	-0.0971535	-0.0971535	-0.0369581	-0.0105773	-0.118785	3917	3034	6951	3837	4	1.87527e-05	1.90844e-05	1.75714e-05	1.85877e-05	1.86926e-05	1.79806e-05	0.929478	0.0219568	0.0472479	-0.071918	0.00920798	0.017324	-0.0387053	1856	4870
HAUS8	Q9BT25	6	5.90013	5.28328	4.21318	4.30067	0.138597	0.0774582	-0.0818541	-0.408378	-0.378727	265	100	365	157	7	3.36683e-05	4.18584e-05	3.44054e-05	4.37602e-05	3.42355e-05	4.38523e-05	0.392138	-0.122187	-0.0909442	-0.0909442	0.256041	-0.0980851	0.259074	361	2964	3325	1067	6	2.19737e-05	2.07763e-05	2.14797e-05	2.15719e-05	2.36793e-05	2.24895e-05	0.189084	0.037503	-0.0433405	0.00469363	0.0108744	0.145347	0.0709765	546	1676
RPL14	P50914	24	15.0436	17.5538	22.9983	19.8311	0.133374	-0.115606	0.107025	0.49677	0.28301	276	91	367	158	24	0.000752305	0.000731946	0.000656517	0.000702551	0.000740221	0.000713794	0.878333	0.0762228	-0.120261	-0.120261	-0.0224913	0.0528627	0.000413944	2214	4926	7140	4092	21	0.000518092	0.000561785	0.000549367	0.00052826	0.000525335	0.000516494	0.265438	-0.0679605	0.0488495	0.0166028	-0.0399182	-0.0479296	-0.0724147	3146	2157
POP1	Q99575	23	18.4302	20.5901	31.1058	24.8778	0.195647	-0.082154	0.0777268	0.672958	0.350638	111	257	368	159	24	0.000239632	0.000239457	0.00021802	0.000177871	0.000199669	0.000182876	0.00963785	0.0444	-0.091964	-0.091964	-0.385589	-0.218813	-0.345558	5340	211	5551	2221	17	0.000170268	0.000182144	0.000166857	0.000146381	0.0001452	0.000140362	0.014487	-0.0237145	0.0735625	-0.052908	-0.241791	-0.253476	-0.302365	5009	283
TPD52	P55327	14	27.603	33.7286	45.131	37.5893	0.163965	-0.151804	0.137341	0.55749	0.293694	210	162	372	160	17	0.0001339	0.000132891	0.000135137	0.000140436	0.000140604	0.000137291	0.0186392	-0.000818076	0.0124488	0.0124488	0.0679434	0.0696709	0.035267	1190	347	1537	492	19	0.000132843	0.000136226	0.000128928	0.000132167	0.00013719	0.000135108	0.453078	0.00192602	0.0382054	-0.0412266	-0.00543701	0.0483817	0.0263203	1266	3125
PSMD8	P48556	19	44.2808	51.2828	72.657	59.2224	0.178577	-0.10978	0.102014	0.604639	0.30968	166	207	373	161	23	0.000203198	0.000208592	0.000187914	0.000213961	0.00021486	0.000204258	0.210277	0.023595	-0.0892127	-0.0892127	0.0980616	0.104111	0.0311041	866	1953	2819	912	21	0.000163776	0.000171011	0.000156172	0.000178212	0.000175162	0.000182704	0.0527373	0.00108183	0.0634497	-0.0675028	0.122954	0.0980545	0.158872	246	669
GPC1	P35052	11	6.819	8.26927	11.7633	9.3883	0.187112	-0.145795	0.132404	0.64087	0.315508	143	231	374	162	12	6.36684e-05	6.41413e-05	6.68914e-05	9.59838e-05	0.000100338	9.8911e-05	5.02977e-05	-0.0276487	0.0435946	0.0435946	0.564564	0.628566	0.607905	17	4	21	5	9	5.39146e-05	5.15697e-05	5.54906e-05	7.11063e-05	7.01004e-05	7.22544e-05	0.000750325	0.00687362	-0.0572781	0.0484434	0.406176	0.385622	0.429284	19	32
RRBP1	Q9P2E9	89	133.603	156.982	206.946	176.666	0.143499	-0.121008	0.111639	0.510296	0.282069	263	116	379	163	104	0.0012384	0.00121422	0.00119588	0.00119188	0.00128503	0.00114536	0.854572	0.0261366	-0.0242709	-0.0242709	-0.0291107	0.0794539	-0.0865463	2844	4840	7684	4830	98	0.00122434	0.00136713	0.00119788	0.00122706	0.00125362	0.00120707	0.58974	-0.0449824	0.114166	-0.0765099	-0.0417837	-0.0108832	-0.0654758	2773	3690
FCF1	Q9Y324	2	0.595596	0.712069	0.947493	0.796246	0.157947	-0.134587	0.123096	0.535194	0.284292	232	148	380	164	2	1.88582e-05	1.74399e-05	1.45692e-05	1.54583e-05	1.70669e-05	1.48038e-05	0.468919	0.153416	-0.218856	-0.218856	-0.133393	0.00942787	-0.195804	4752	3305	8057	5303
MACROH2A1	O75367	17	6.27488	7.80699	10.3739	8.64311	0.168177	-0.16618	0.149	0.559125	0.295784	209	178	387	165	19	0.000354374	0.00034763	0.000321444	0.000328668	0.000337556	0.000319805	0.349959	0.054869	-0.0858363	-0.0858363	-0.053773	-0.0152757	-0.0932115	3896	2742	6638	3473	17	0.000292258	0.000320065	0.000274897	0.000272173	0.000274613	0.000272481	0.226914	-0.0170851	0.114036	-0.105441	-0.119807	-0.106931	-0.118173	4323	1925
PHLDA1	Q8WV24	5	0.93589	1.14961	1.50172	1.27308	0.159114	-0.155984	0.140752	0.52622	0.287931	236	151	387	165	5	7.01284e-05	7.23605e-05	6.92571e-05	6.45011e-05	6.95969e-05	6.30673e-05	0.118029	-0.00930189	-0.0273381	-0.0273381	-0.129976	-0.0202766	-0.162408	4723	1314	6037	2770	4	5.82747e-05	6.66593e-05	5.17244e-05	5.36396e-05	5.25859e-05	5.17375e-05	0.285244	-0.0150589	0.178879	-0.187084	-0.13463	-0.163253	-0.186717	4713	2283
CTTN	Q14247	29	66.9562	74.1937	96.408	85.6503	0.103393	-0.0759384	0.0721404	0.449997	0.279303	335	54	389	167	36	0.000387377	0.000416415	0.000401991	0.000423991	0.000432897	0.000396396	0.31993	-0.0531991	0.000228058	0.000228058	0.0770962	0.107089	-0.0199951	1247	2576	3823	1240	44	0.000467683	0.000530422	0.000446734	0.000496714	0.000504979	0.000482456	0.65882	-0.0423435	0.139266	-0.108458	0.0445409	0.0683491	0.00252257	992	3977
ARHGEF35	A5YM69	6	25.634	29.2864	44.6207	34.8968	0.20867	-0.0992846	0.0928897	0.700369	0.345753	102	292	394	168	6	3.45836e-05	3.2208e-05	3.46226e-05	3.18862e-05	3.46193e-05	3.23762e-05	0.507158	0.0328641	0.0344886	0.0344886	-0.0842918	0.0343502	-0.0622922	3509	3485	6994	3892	5	2.96819e-05	2.84554e-05	2.67167e-05	2.82704e-05	2.8573e-05	2.74363e-05	0.851123	0.0695616	0.00868402	-0.0822784	-0.000727314	0.0146339	-0.0439328	2011	4619
CLNS1A	P54105	14	29.9645	33.4493	50.4306	40.0765	0.205681	-0.0815431	0.0771797	0.669503	0.337961	114	280	394	168	14	0.000139854	0.000134167	0.000158904	0.000155878	0.000149058	0.000151745	0.402297	-0.0452317	0.139001	0.139001	0.111261	0.0467191	0.0725001	883	3019	3902	1270	11	0.000172854	0.000147551	0.000183026	0.000179155	0.00017792	0.000181456	0.382777	0.0427198	-0.185616	0.125218	0.094378	0.0843938	0.11279	384	2799
IPO7	O95373	36	102.262	112.337	152.894	130.811	0.154146	-0.0693719	0.0661886	0.510887	0.285838	255	139	394	168	39	0.000237632	0.000233265	0.000242221	0.000228719	0.000228196	0.000219074	0.0399104	-0.000448931	0.0271457	0.0271457	-0.055605	-0.0589068	-0.117761	4369	614	4983	1685	31	0.000228515	0.000214217	0.000227076	0.000225461	0.000227132	0.000234744	0.348156	0.0335056	-0.059713	0.0243891	0.0140903	0.0247438	0.0723006	1017	2623
CD151	P48509	6	1.29628	1.76703	2.23701	2.0643	0.200874	-0.240711	0.206233	0.54648	0.430565	132	270	402	171	6	0.000139634	0.000127009	0.000119529	0.000124916	0.000132959	0.000131167	0.890913	0.117373	-0.10692	-0.10692	-0.04332	0.0467035	0.027128	2217	4965	7182	4138
GDF15	Q99988	5	2.09046	2.54164	1.92371	1.46294	0.193244	-0.147847	0.134094	-0.267771	-0.66279	154	249	403	172	7	4.44212e-05	4.71865e-05	4.73677e-05	0.000116803	9.91584e-05	0.000104131	0.00612699	-0.0605465	0.0321072	0.0321072	1.33421	1.09794	1.16853	3	148	151	43	6	5.24445e-05	4.86912e-05	5.53349e-05	9.16756e-05	8.68929e-05	8.9787e-05	0.000176698	0.00793482	-0.099196	0.0853319	0.81368	0.736382	0.78365	5	13
RPL9P8	P32969	36	29.5256	33.1445	51.6618	40.1634	0.215404	-0.0858108	0.0809921	0.721319	0.358104	93	313	406	173	40	0.000694346	0.000631691	0.00066748	0.000641032	0.000650958	0.000611935	0.250153	0.0633727	0.00644299	0.00644299	-0.0518857	-0.029718	-0.118903	4156	2204	6360	3111	35	0.000582343	0.00055187	0.000600762	0.000570978	0.000574792	0.000585261	0.93658	0.00998865	-0.0675517	0.0549128	-0.0184448	-0.00883923	0.0172015	1845	4894
VAMP3	Q15836	6	3.93098	4.79814	6.34175	5.30407	0.167738	-0.150946	0.136638	0.539045	0.281263	230	176	406	173	6	4.09315e-05	4.01813e-05	4.41539e-05	4.08569e-05	4.13469e-05	3.82803e-05	0.363843	-0.0287572	0.0805714	0.0805714	-0.0313897	-0.0141882	-0.125368	3955	2824	6779	3628	6	4.84538e-05	4.66635e-05	5.13349e-05	4.71424e-05	4.95035e-05	4.89798e-05	0.869106	-0.0107848	-0.0651023	0.072545	-0.0503718	0.0201352	0.00479091	1967	4671
DDB2	Q92466	3	3.45905	3.75243	6.51812	4.87476	0.229628	-0.0599199	0.0575301	0.854161	0.435037	42	366	408	175	3	3.59406e-05	3.62888e-05	3.62533e-05	3.0031e-05	3.05171e-05	2.90884e-05	0.00273135	-0.00881564	0.0036814	0.0036814	-0.267978	-0.244812	-0.313987	5315	81	5396	2036	2	2.09539e-05	1.74532e-05	2.3624e-05	2.06285e-05	1.98749e-05	2.0532e-05	0.870349	0.019192	-0.244536	0.192221	-0.00339226	-0.0570841	-0.0101587	2360	4677
RPL4	P36578	71	43.9865	53.2826	71.1618	58.9627	0.174344	-0.14492	0.131682	0.549122	0.277821	222	192	414	176	80	0.00182906	0.00182652	0.00175332	0.00171735	0.00179991	0.00177382	0.322084	0.020728	-0.0402839	-0.0402839	-0.0701913	-0.00244827	-0.0235154	3370	2585	5955	2679	64	0.00134087	0.00135797	0.00143105	0.00135651	0.00141264	0.00137339	0.903702	-0.0379739	-0.0196919	0.0559381	-0.0212411	0.037249	-0.00340309	1673	4787
DKC1	O60832	25	51.0418	60.5821	84.2892	68.2338	0.188257	-0.128896	0.118318	0.594774	0.289912	187	235	422	177	26	0.000240596	0.000234763	0.00021344	0.000220679	0.00022571	0.000215312	0.392153	0.0674912	-0.105289	-0.105289	-0.057173	-0.0246478	-0.092691	3984	2965	6949	3835	25	0.000225949	0.000222661	0.000222723	0.000215889	0.000215913	0.000215978	0.0185429	0.0139299	-0.00721873	-0.00681273	-0.0517778	-0.0516155	-0.0511796	3097	324
LZIC	Q8WZA0	4	6.83825	10.3006	13.3524	11.9413	0.222195	-0.32557	0.265457	0.639835	0.478692	83	341	424	178	6	4.86844e-05	4.72176e-05	5.33191e-05	5.42273e-05	5.09136e-05	5.15538e-05	0.318101	-0.0309577	0.100236	0.100236	0.124604	0.0336332	0.0516613	988	2569	3557	1146	7	6.12725e-05	5.84205e-05	5.86475e-05	6.08355e-05	6.26521e-05	6.13443e-05	0.127719	0.0436395	-0.0251258	-0.0195295	0.0333126	0.0757626	0.0453282	796	1257
MCMBP	Q9BTE3	33	23.5836	28.4574	37.9818	31.4789	0.175231	-0.141867	0.129157	0.545659	0.274738	229	197	426	179	39	0.00030731	0.000310637	0.000323084	0.00030703	0.000320146	0.00030796	0.774236	-0.029585	0.0426289	0.0426289	-0.0308979	0.0294523	-0.0265387	2770	4554	7324	4342	21	0.000214207	0.000207868	0.000222783	0.000205598	0.000213088	0.00021003	0.348325	-0.00501156	-0.0483503	0.0516175	-0.0641939	-0.0125705	-0.0334257	2710	2624
MRTO4	Q9UKD2	15	8.31182	11.3147	14.5219	12.4805	0.196264	-0.239567	0.205393	0.565431	0.346871	167	259	426	179	19	0.000284003	0.000270053	0.000262802	0.000281287	0.000270539	0.000273966	0.698717	0.0607858	-0.0511481	-0.0511481	0.0469221	-0.00928368	0.00887354	2089	4262	6351	3104	16	0.00023595	0.000228347	0.000245522	0.000236521	0.000240914	0.000249941	0.411221	-0.00400751	-0.0512617	0.0533644	-0.000522241	0.0260261	0.0790993	1055	2931
P4HB	P07237	82	111.744	121.068	165.873	141.645	0.165544	-0.0589687	0.0566528	0.510913	0.283114	259	168	427	181	98	0.00153774	0.00153744	0.00153222	0.00164294	0.00163021	0.00155922	0.101746	0.00182168	-0.00336839	-0.00336839	0.09729	0.0860678	0.0218325	1011	1172	2183	707	123	0.00214992	0.0022869	0.00210456	0.00225345	0.00230908	0.00223918	0.250077	-0.0203503	0.0687618	-0.0511143	0.0475043	0.082686	0.0383398	749	2065
GNE	Q9Y223	5	13.8128	14.2892	23.7435	18.4361	0.227164	-0.0246673	0.0242526	0.756856	0.39186	70	360	430	182	5	2.7142e-05	2.58342e-05	2.58055e-05	2.61356e-05	2.48824e-05	2.42403e-05	0.177134	0.0476279	-0.0252177	-0.0252177	-0.00688026	-0.0777734	-0.115488	4152	1731	5883	2579	5	2.64762e-05	2.56217e-05	2.40226e-05	2.56021e-05	2.60396e-05	3.05866e-05	0.334305	0.0613749	0.0140442	-0.0789323	0.012936	0.0373832	0.269575	324	2553
SF3B6	Q9Y3B4	10	8.81271	11.0622	14.0867	12.1591	0.16745	-0.173292	0.154691	0.50338	0.291086	258	173	431	183	11	0.000143689	0.000141469	0.00014235	0.000144413	0.00014064	0.000137935	0.513987	0.0119635	-0.00154693	-0.00154693	0.0192105	-0.0189814	-0.0469979	2949	3524	6473	3270	8	0.000121664	0.000122432	0.000124127	0.000114696	0.000116644	0.000111758	0.013668	-0.012714	-0.00363688	0.0161992	-0.0977968	-0.0735008	-0.135232	4159	270
RPL12	P30050	15	8.03552	10.5549	14.1884	11.451	0.199478	-0.210093	0.183351	0.610159	0.30092	168	266	434	184	21	0.000372042	0.000359253	0.000322164	0.00032579	0.000345865	0.000327427	0.354367	0.083367	-0.124304	-0.124304	-0.108158	-0.0218913	-0.100928	4362	2773	7135	4086	13	0.000239071	0.000255491	0.000250223	0.000247483	0.000254556	0.000245629	0.873182	-0.0544226	0.0414107	0.0113534	-0.00453631	0.0361216	-0.0153845	1639	4689
ACTR6	Q9GZN1	2	1.6156	2.26503	1.31198	1.09473	0.239472	-0.264219	0.223238	-0.564544	-0.825714	30	405	435	185	3	1.28627e-05	1.30711e-05	1.50007e-05	1.58366e-05	1.53412e-05	1.69133e-05	0.051523	-0.0851548	0.136672	0.136672	0.214912	0.169055	0.309806	139	750	889	274	2	4.04455e-06	3.63009e-06	3.64256e-06	3.67097e-06	3.76639e-06	3.86484e-06	0.975269	0.100497	-0.0554778	-0.0505301	-0.0393223	-0.00230197	0.0349248	1819	5001
ASF1A	Q9Y294	8	8.51075	9.46491	13.6641	11.1022	0.198451	-0.0786867	0.074616	0.604343	0.304803	171	264	435	185	9	3.4055e-05	3.34154e-05	3.53695e-05	5.44459e-05	5.36687e-05	5.2128e-05	3.46628e-05	-0.00949818	0.0451401	0.0451401	0.667458	0.646714	0.604691	14	3	17	4	9	3.33916e-05	3.0739e-05	3.27739e-05	4.25319e-05	4.25028e-05	4.29359e-05	0.00486339	0.0478842	-0.07153	0.0209451	0.396945	0.395955	0.410584	22	124
TTC1	Q99614	15	36.1672	41.0144	56.7726	46.895	0.183033	-0.0935757	0.0878741	0.556939	0.281177	216	222	438	187	18	0.000147827	0.000139657	0.000146876	0.000164476	0.000165019	0.000152929	0.0343325	0.0299798	0.020673	0.020673	0.183948	0.188708	0.078934	302	557	859	258	12	9.64305e-05	9.89496e-05	8.7449e-05	8.7827e-05	9.34714e-05	8.99431e-05	0.394175	0.0325934	0.0697976	-0.108454	-0.102232	-0.0123701	-0.0678839	3344	2846
CCS	O14618	9	6.00134	7.15711	10.2922	8.09431	0.209268	-0.132632	0.121459	0.645561	0.29899	147	294	441	188	9	6.34625e-05	6.08824e-05	6.42787e-05	6.79005e-05	6.76729e-05	6.50969e-05	0.0429395	0.0134282	0.031866	0.031866	0.110947	0.106104	0.0501136	729	643	1372	439	6	5.37029e-05	5.31241e-05	5.12799e-05	5.50803e-05	5.80412e-05	5.5235e-05	0.0514348	0.0271341	0.0114996	-0.0394714	0.0636713	0.139212	0.0677165	442	657
MTCH2	Q9Y6C9	3	0.475631	0.553376	0.776223	0.627478	0.195116	-0.113337	0.105078	0.593291	0.286384	190	254	444	189	3	3.50711e-05	3.18779e-05	2.64423e-05	2.41179e-05	2.86109e-05	2.6205e-05	0.187786	0.171956	-0.235476	-0.235476	-0.368224	-0.121759	-0.248482	5292	1809	7101	4029	3	3.12212e-05	3.07934e-05	2.97361e-05	2.41416e-05	2.48489e-05	2.3496e-05	0.00043557	0.0297682	0.00986443	-0.04054	-0.341238	-0.299577	-0.380342	5052	24
RRS1	Q15050	21	13.1639	16.0258	21.0848	17.5778	0.176549	-0.148872	0.134937	0.530742	0.268292	251	199	450	190	23	0.000274031	0.000270516	0.000272675	0.000274917	0.000285324	0.000281994	0.100986	0.00857321	0.00141808	0.00141808	0.013233	0.0668359	0.0499012	1456	1167	2623	845	24	0.000323772	0.000309879	0.000345315	0.000319619	0.000318762	0.000312675	0.463769	-0.011317	-0.0745924	0.0816167	-0.0299421	-0.033815	-0.061634	2837	3179
EIF5B	O60841	54	89.4771	105.577	134.745	117.017	0.142606	-0.124281	0.114419	0.466355	0.262847	336	115	451	191	62	0.000667206	0.000684385	0.000616404	0.000628838	0.000691707	0.000621651	0.790016	0.0244395	-0.0898154	-0.0898154	-0.0610038	0.0764686	-0.0775879	3082	4602	7684	4830	59	0.000570771	0.000612596	0.000540561	0.000562152	0.000555863	0.000547393	0.450286	-0.00975338	0.0922716	-0.0882082	-0.0317053	-0.0479354	-0.0700879	3054	3106
LSM3	P62310	3	17.101	20.8074	27.5451	22.8068	0.181833	-0.148438	0.13458	0.539277	0.266946	243	215	458	192	3	8.11444e-06	8.01101e-06	8.61176e-06	8.71561e-06	7.64008e-06	8.20576e-06	0.880857	-0.0231564	0.0626594	0.0626594	0.0799528	-0.11006	-0.00701092	2849	4938	7787	4997	9	3.30491e-05	2.83947e-05	3.4098e-05	3.10217e-05	3.01269e-05	3.16081e-05	0.653269	0.0534419	-0.16555	0.0985189	-0.0378939	-0.0801188	-0.0108739	2880	3942
UBE4A	Q14139	2	0.482356	0.55869	0.689479	0.635432	0.106189	-0.109863	0.102085	0.405545	0.287776	402	58	460	193	5	5.09155e-06	4.85402e-06	5.97824e-06	5.4984e-06	5.20268e-06	4.91297e-06	0.804685	-0.0600458	0.17157	0.17157	0.0508611	-0.0288964	-0.111554	3312	4659	7971	5265	4	6.1996e-06	5.55868e-06	5.79603e-06	5.39988e-06	5.93671e-06	5.84758e-06	0.648081	0.0833844	-0.0740485	-0.013726	-0.115863	0.0208725	-0.000949915	2570	3917
PSAP	P07602	7	7.7366	10.167	13.4978	10.9567	0.203738	-0.210479	0.183645	0.592472	0.291567	188	276	464	194	10	5.92359e-05	6.25196e-05	5.91605e-05	7.5397e-05	7.63703e-05	7.29881e-05	0.000643315	-0.0258132	-0.0276515	-0.0276515	0.322223	0.340727	0.275377	83	30	113	29	6	2.51178e-05	2.24106e-05	2.4018e-05	2.4856e-05	2.50262e-05	2.62739e-05	0.182888	0.074793	-0.0897346	0.0101991	0.0596783	0.069523	0.139711	448	1630
ATP1B3	P54709	7	1.98568	2.61167	3.4505	2.81143	0.203901	-0.21117	0.184171	0.586003	0.290504	191	278	469	195	7	7.50254e-05	7.44585e-05	7.31345e-05	7.59127e-05	8.10901e-05	7.54821e-05	0.202879	0.0158409	-0.0209868	-0.0209868	0.032802	0.127987	0.0245948	1121	1902	3023	982	5	5.58195e-05	5.88139e-05	5.40199e-05	5.35606e-05	5.53262e-05	5.34032e-05	0.266904	-0.0102572	0.0651311	-0.057535	-0.0698524	-0.0230623	-0.0740988	3213	2163
RPS10	P46783	23	35.0776	35.5942	52.5919	43.8652	0.206688	-0.010586	0.0105089	0.573705	0.311943	186	283	469	195	23	0.000677762	0.000643497	0.000611875	0.000617959	0.000646243	0.000610734	0.437572	0.0728711	-0.0746699	-0.0746699	-0.0603964	0.0041685	-0.0773635	3669	3177	6846	3712	24	0.000721508	0.000729655	0.000767137	0.000730965	0.000745428	0.000757549	0.765499	-0.0354041	-0.0192064	0.0530644	-0.0166179	0.0116489	0.0349183	1557	4342
ALDOC	P09972	16	43.1682	49.5887	67.5621	55.7336	0.187744	-0.103485	0.0965562	0.542761	0.265094	241	234	475	197	18	0.000134142	0.000123404	0.000119898	0.000129739	0.000133986	0.000121389	0.67545	0.0924625	-0.0694936	-0.0694936	0.0443131	0.0907814	-0.0516657	1797	4163	5960	2683	18	0.000115183	0.00011632	0.000114949	0.000118209	0.000117391	0.000117072	0.020378	-0.0037627	0.0104016	-0.00669693	0.0336489	0.0236335	0.0197081	1222	349
RPL17	P18621	31	21.5515	23.9739	31.4935	27.1878	0.149002	-0.0788849	0.0747942	0.46838	0.256286	348	129	477	198	33	0.000907472	0.000870254	0.000803126	0.00086055	0.000874599	0.000878931	0.753407	0.0770409	-0.0991872	-0.0991872	0.000446586	0.0238089	0.0309365	2018	4485	6503	3311	30	0.000744221	0.000809517	0.000738909	0.000739164	0.000740543	0.000716429	0.290315	-0.0382483	0.0830815	-0.0485835	-0.0480858	-0.0453963	-0.0931548	3386	2307
EBNA1BP2	Q99848	17	13.5691	16.9663	23.5904	18.5492	0.21405	-0.170156	0.152188	0.627722	0.280879	172	307	479	199	19	0.000330203	0.000315442	0.000283947	0.000311357	0.00032466	0.000315159	0.656312	0.091716	-0.126013	-0.126013	0.00693665	0.0672961	0.024446	1685	4084	5769	2470	18	0.000315629	0.000359648	0.000316055	0.000326511	0.000320916	0.000314989	0.580314	-0.0661755	0.122178	-0.0642291	-0.0172741	-0.0422117	-0.0691026	2878	3647
TMUB1	Q9BVT8	2	0.227854	0.273987	0.366223	0.300722	0.189745	-0.139119	0.126876	0.545493	0.261197	242	238	480	200	3	2.89818e-05	2.92437e-05	3.42983e-05	2.9067e-05	2.92972e-05	3.15224e-05	0.677171	-0.0897148	0.153273	0.153273	-0.0854806	-0.0741012	0.0315165	3635	4175	7810	5042	3	2.15235e-05	2.045e-05	2.00685e-05	2.07311e-05	2.14709e-05	1.98878e-05	0.981053	0.0576296	-0.0161784	-0.043353	0.00351487	0.0541031	-0.0563976	1757	5013
LYAR	Q9NX58	25	23.1637	28.9168	39.9351	31.5661	0.212002	-0.168877	0.151164	0.616915	0.277633	178	303	481	201	27	0.00030264	0.000299562	0.000280995	0.000309331	0.000316502	0.000313689	0.0981085	0.0398278	-0.0672273	-0.0672273	0.0713803	0.104441	0.091562	728	1139	1867	596	18	0.000172284	0.000196114	0.000168955	0.000173187	0.000170041	0.000165418	0.38044	-0.0561202	0.130786	-0.0842685	-0.0485805	-0.075031	-0.114793	3754	2793
ATP1A3	P13637	4	1.77991	2.12743	2.54673	2.56789	0.177286	-0.134382	0.122925	0.382456	0.394394	281	201	482	202	4	2.22083e-05	2.13103e-05	2.14758e-05	2.11417e-05	2.26458e-05	2.19511e-05	0.659391	0.0357467	-0.0126389	-0.0126389	-0.0352647	0.0638875	0.0189404	2079	4093	6172	2915	2	1.88104e-05	1.96856e-05	1.69757e-05	1.57141e-05	1.60578e-05	1.44026e-05	0.0390566	0.0247419	0.090352	-0.12332	-0.234731	-0.203516	-0.360467	5010	542
POLR2C	P19387	17	30.7937	35.4397	47.4489	39.6091	0.178129	-0.104925	0.0978085	0.518816	0.258275	279	203	482	202	18	0.000113623	0.000111182	0.00011844	0.000108004	0.000108318	0.000106153	0.0718198	-0.0100209	0.0498825	0.0498825	-0.0831955	-0.0789953	-0.108126	4543	918	5461	2124	17	0.00011364	0.00010944	0.000114505	0.000109999	0.000109723	0.000106333	0.126612	0.0141837	-0.0401467	0.0251197	-0.0327994	-0.0364151	-0.0816928	3067	1247
TPM4	P67936	10	30.9593	35.7586	47.9409	39.9333	0.179125	-0.1077	0.100215	0.523182	0.259518	273	209	482	202	16	0.00018622	0.000165695	0.000195604	0.000193108	0.000183164	0.000183795	0.691664	0.0290654	0.0999878	0.0999878	0.0814643	0.00518892	0.0101496	1697	4239	5936	2646	15	0.000131877	0.000119563	0.000128887	0.000124576	0.000122243	0.000123111	0.449731	0.0569163	-0.0845099	0.0238305	-0.02525	-0.0525266	-0.0423153	2798	3104
RPS13	P62277	19	12.4963	14.3787	18.941	16.024	0.166146	-0.10476	0.0976654	0.495247	0.253971	313	170	483	205	20	0.00034261	0.000322093	0.000307562	0.000299506	0.000313665	0.000300286	0.184212	0.080179	-0.0755084	-0.0755084	-0.113803	-0.0471617	-0.110053	4548	1786	6334	3090	21	0.000249377	0.000250057	0.00025295	0.000250084	0.000257229	0.000262356	0.2423	-0.00817819	-0.0042476	0.0123435	-0.00409464	0.0365474	0.0650202	1090	2013
RPL8	P62917	40	15.7789	19.7175	27.0204	21.4616	0.210666	-0.169673	0.151802	0.606378	0.274082	189	296	485	206	44	0.0010274	0.000983298	0.00100261	0.00103909	0.00101662	0.00103919	0.156789	0.0326112	-0.00262732	-0.00262732	0.0489356	0.0174037	0.0490716	1553	1600	3153	1021	35	0.0011605	0.00119259	0.00128826	0.00122513	0.00119945	0.00121702	0.998494	-0.064761	-0.0254135	0.0859105	0.0134279	-0.0171412	0.00383863	1769	5070
RPS2	P15880	29	36.3392	38.1979	56.1139	46.002	0.214259	-0.0364328	0.0355353	0.590399	0.303738	179	310	489	207	31	0.00067768	0.000650343	0.000607843	0.000613203	0.000643452	0.000619025	0.439511	0.0706589	-0.0862453	-0.0862453	-0.073579	-0.00411187	-0.0599476	3703	3188	6891	3770	35	0.000638254	0.000720648	0.000667359	0.000690158	0.000680416	0.000664335	0.918087	-0.0816541	0.0935094	-0.0173237	0.031141	0.0106306	-0.0238757	1634	4841
RPS6	P62753	42	22.7788	24.598	32.0782	28.3135	0.132924	-0.0564911	0.0543622	0.437413	0.257311	400	89	489	207	43	0.00108123	0.001041	0.0010837	0.00106283	0.00105456	0.00106433	0.622072	0.0168917	0.0201829	0.0201829	-0.00787175	-0.019131	-0.00582659	2810	3955	6765	3608	44	0.00117703	0.0012233	0.00122574	0.00125935	0.00129442	0.00124374	0.0589622	-0.0382966	0.0173335	0.0202124	0.0592376	0.0988589	0.0412452	634	727
RPS7	P62081	38	26.9013	29.9605	41.5924	34.3152	0.19573	-0.079783	0.0756011	0.548861	0.271389	231	258	489	207	43	0.000766467	0.000717621	0.000771184	0.000744229	0.000741909	0.000711165	0.401963	0.0279567	0.0368078	0.0368078	-0.0145208	-0.019025	-0.0800821	3519	3016	6535	3356	47	0.00093373	0.000910923	0.000976903	0.000932955	0.000960653	0.000968535	0.582824	-0.0104508	-0.046128	0.0547589	-0.0116486	0.0305585	0.0423473	1318	3662
NAGLU	P54802	2	2.0647	2.3116	1.84961	1.61044	0.116756	-0.0837805	0.0791811	-0.242493	-0.442254	425	65	490	210	3	8.60873e-06	8.82186e-06	9.7961e-06	9.11356e-06	8.5144e-06	1.01979e-05	0.762353	-0.0761873	0.110221	0.110221	0.00602727	-0.0920825	0.168215	1810	4519	6329	3084	3	1.22914e-05	1.01643e-05	1.11843e-05	1.12616e-05	1.12147e-05	1.20474e-05	0.692868	0.13244	-0.141709	-0.00374281	0.0061965	0.000179285	0.103511	1023	4101
CALU	O43852	20	63.8067	72.8505	97.3999	81.5481	0.17823	-0.0987821	0.0924497	0.511431	0.255161	292	204	496	211	24	0.000215902	0.000211946	0.000209896	0.000221752	0.000219636	0.000204695	0.663749	0.0223628	-0.0183413	-0.0183413	0.060931	0.0470976	-0.054542	2029	4116	6145	2888	27	0.000235665	0.000231347	0.000224606	0.000232933	0.000235306	0.000230859	0.530606	0.0317256	0.00504438	-0.0376164	0.0148995	0.0295253	0.00199521	1426	3462
SMYD4	Q8IYR2	2	1.0632	1.19384	1.52196	1.34481	0.119756	-0.0860164	0.0811752	0.431499	0.252966	426	70	496	211	3	5.95654e-06	5.76234e-06	6.52875e-06	5.40872e-06	5.71354e-06	5.33737e-06	0.105067	-0.0302001	0.102132	0.102132	-0.169387	-0.0902898	-0.188547	5065	1203	6268	3020
GSTP1	P09211	39	31.7445	38.4373	54.6115	42.6459	0.220633	-0.144589	0.131409	0.638109	0.281309	163	334	497	213	47	0.000577423	0.000579883	0.00059109	0.000696237	0.000680684	0.00068896	6.91922e-05	-0.0133691	0.0203798	0.0203798	0.256581	0.223988	0.241422	134	6	140	39	37	0.000395135	0.000351226	0.000406116	0.000418064	0.000420577	0.000438448	0.118181	0.0406412	-0.129302	0.0801876	0.122021	0.130667	0.190701	166	1171
JMY	Q8N9B5	2	0.909173	1.09269	1.83504	1.30615	0.251386	-0.138713	0.126538	0.874474	0.383983	48	451	499	214	3	2.87072e-05	2.69065e-05	3.01501e-05	2.8669e-05	2.84508e-05	2.75656e-05	0.746634	0.00600711	0.076757	0.076757	0.00408794	-0.00693612	-0.0525373	3023	4460	7483	4542	3	2.26433e-05	2.11793e-05	2.10352e-05	1.86154e-05	1.88573e-05	1.92286e-05	0.0239815	0.0667688	-0.0296659	-0.0395112	-0.215824	-0.197197	-0.169066	4854	386
SCAF11	Q99590	17	41.2506	49.378	65.393	54.0674	0.187427	-0.135552	0.123903	0.52917	0.254792	269	232	501	215	20	0.000103435	0.000100991	9.6738e-05	9.11216e-05	9.74022e-05	9.31443e-05	0.0735314	0.043141	-0.0534311	-0.0534311	-0.139721	-0.0435596	-0.108046	4636	939	5575	2244	13	9.69846e-05	0.000100418	8.99323e-05	8.65796e-05	8.74292e-05	8.45433e-05	0.0804727	0.018059	0.0682431	-0.0908572	-0.14567	-0.131582	-0.180006	4657	885
CARHSP1	Q9Y2V2	5	10.8653	11.79	16.9088	13.8163	0.210877	-0.0601251	0.0577193	0.57793	0.286519	204	298	502	216	6	5.35608e-05	6.04526e-05	6.77633e-05	6.41284e-05	5.69016e-05	6.04935e-05	0.986525	-0.177955	0.161371	0.161371	0.0818304	-0.0906637	-0.00235298	2600	5321	7921	5230	5	4.24928e-05	3.83382e-05	4.33671e-05	3.83044e-05	4.00326e-05	3.85578e-05	0.252994	0.0376099	-0.110825	0.0669916	-0.1121	-0.0484325	-0.102587	3927	2083
NDUFC2-KCTD14	E9PQ53	2	0.202876	0.259822	0.363008	0.281	0.226154	-0.189475	0.167454	0.64993	0.280502	155	356	511	217	2	3.58491e-05	3.22767e-05	3.25485e-05	3.07204e-05	3.31223e-05	3.35895e-05	0.500473	0.0952759	-0.0440686	-0.0440686	-0.127463	-0.0188589	0.00134792	3758	3452	7210	4182	2	4.40014e-05	3.99662e-05	4.32571e-05	3.83241e-05	3.76301e-05	3.62379e-05	0.0377414	0.0532039	-0.0855644	0.0285941	-0.146091	-0.172457	-0.226845	4811	520
RPL13A	P40429	27	19.6895	22.3376	30.5567	25.1444	0.197085	-0.0938947	0.0881554	0.54017	0.258917	250	261	511	217	33	0.000681096	0.000626111	0.000677538	0.000688149	0.000681228	0.000700181	0.248229	0.0419396	0.0343826	0.0343826	0.0568025	0.042219	0.0818093	1145	2194	3339	1071	33	0.000634506	0.000529254	0.000655253	0.000608169	0.000626014	0.000629752	0.739724	0.065512	-0.196161	0.111931	0.00435033	0.0460731	0.0546623	1049	4265
ITGA3	P26006	15	8.94882	11.4222	15.4758	12.2914	0.215717	-0.186749	0.165322	0.603498	0.271131	196	316	512	219	16	0.000206731	0.000204451	0.000202543	0.000191519	0.000200093	0.00018896	0.068	0.0151226	-0.0144017	-0.0144017	-0.0951409	-0.0319562	-0.114551	4422	891	5313	1934	13	0.000126697	0.000122995	0.000128892	0.000118734	0.000120111	0.000119206	0.0512294	0.00573653	-0.037055	0.0305103	-0.0879141	-0.0712854	-0.0821907	3773	652
GIT2	Q14161	4	8.35644	9.84767	13.9424	11.0029	0.220046	-0.123304	0.11359	0.61521	0.273624	182	333	515	220	5	2.19177e-05	2.11951e-05	2.45527e-05	2.4513e-05	2.23357e-05	2.22956e-05	0.716677	-0.0413617	0.122426	0.122426	0.120089	-0.0141077	-0.0166979	1752	4325	6077	2810	4	2.59028e-05	2.14863e-05	2.74498e-05	2.57757e-05	2.56765e-05	2.53731e-05	0.746781	0.054284	-0.21541	0.137969	0.0471867	0.0416197	0.0244714	1002	4291
SEPTIN6	Q14141	7	17.6258	19.5446	24.7803	22.1625	0.105279	-0.0764672	0.0726174	0.415037	0.253962	461	56	517	221	7	4.3451e-05	3.97117e-05	3.97379e-05	3.87074e-05	3.71787e-05	3.72268e-05	0.104687	0.0849314	-0.0439412	-0.0439412	-0.0818472	-0.13998	-0.138116	4886	1196	6082	2815	6	5.14016e-05	4.87488e-05	4.94289e-05	4.88476e-05	4.84859e-05	4.88791e-05	0.29267	0.0439381	-0.0325101	-0.0125217	-0.0295887	-0.0403103	-0.0286569	2595	2322
RPS24	P62847	11	7.26826	8.04278	11.2268	9.20014	0.208391	-0.0748901	0.0711937	0.552378	0.265155	234	288	522	222	13	0.000216479	0.00019454	0.000194018	0.00018979	0.000193719	0.000183468	0.222469	0.102169	-0.0558715	-0.0558715	-0.0876539	-0.0580926	-0.136533	4594	2035	6629	3466	18	0.000247653	0.000251656	0.000260203	0.000248264	0.00025361	0.000256504	0.936571	-0.0317906	-0.00865462	0.0395252	-0.0282345	0.0025041	0.0188684	1821	4893
PEX19	P40855	9	27.8573	31.9593	45.04	36.0436	0.216454	-0.10249	0.0956896	0.590662	0.269198	207	319	526	223	10	2.72335e-05	2.35191e-05	2.75374e-05	2.33584e-05	2.06303e-05	2.13719e-05	0.0581348	0.0615179	0.0775276	0.0775276	-0.159924	-0.339103	-0.288147	5305	802	6107	2839	7	1.81408e-05	1.54543e-05	1.82266e-05	1.75417e-05	1.77257e-05	1.69238e-05	0.906602	0.0706485	-0.160587	0.0774488	0.0221962	0.037247	-0.0295423	1558	4796
PFDN5	Q99471	14	13.7173	19.1072	22.7821	23.4521	0.238945	-0.258777	0.219343	0.47313	0.514943	124	402	526	223	15	0.000171525	0.000213741	0.000208533	0.000178631	0.000201486	0.000203112	0.83332	-0.206595	0.0752659	0.0752659	-0.14803	0.0256705	0.0372648	3280	4755	8035	5296	15	0.000116838	0.000110444	0.00012562	0.000139749	0.000119861	0.000132139	0.154818	-0.00979827	-0.0909881	0.0947619	0.248535	0.0270608	0.167752	167	1431
RPS15A	P62244	17	18.4453	19.5096	30.2875	23.7094	0.24057	-0.0410326	0.0398978	0.674438	0.321176	120	407	527	225	19	0.000396059	0.000357992	0.000345072	0.000350527	0.000357719	0.000345209	0.42627	0.112397	-0.0864219	-0.0864219	-0.0637907	-0.0344902	-0.085848	4045	3124	7169	4123	20	0.000354886	0.00035905	0.000369585	0.000356854	0.000348893	0.00034225	0.123351	-0.0253375	-0.00850826	0.0332143	-0.0173584	-0.0499053	-0.0776425	3021	1220
RPL28	P46779	20	10.8469	13.0295	17.1301	14.1799	0.19086	-0.138303	0.126197	0.520953	0.248261	288	242	530	226	22	0.000646542	0.000640642	0.000622439	0.000596254	0.000588403	0.000638507	0.197211	0.0224912	-0.0323205	-0.0323205	-0.094326	-0.113448	0.00444859	4175	1862	6037	2770	25	0.000556186	0.000570183	0.00060226	0.000571286	0.000597876	0.000609739	0.400309	-0.0510269	-0.0151679	0.0637921	-0.0123813	0.0532526	0.0815973	955	2882
RPS3A	P61247	44	45.2087	50.7431	69.1016	57.2629	0.195124	-0.0857094	0.0809018	0.526409	0.255292	275	255	530	226	47	0.000869182	0.000846759	0.000801043	0.000834412	0.000864712	0.000806746	0.894281	0.0509964	-0.0667823	-0.0667823	-0.00790162	0.0435588	-0.0565461	2701	4974	7675	4822	40	0.000817931	0.000832391	0.000844726	0.000826679	0.000808532	0.000808728	0.161673	-0.0240539	0.00122812	0.0224503	-0.00870671	-0.0407285	-0.0403795	2514	1480
SAFB	Q15424	32	41.4877	52.3752	67.4583	56.2083	0.197399	-0.177871	0.158328	0.523441	0.260229	270	262	532	228	38	0.000467729	0.000460494	0.000442357	0.000441083	0.000466289	0.000443516	0.583507	0.0339218	-0.0465408	-0.0465408	-0.0507028	0.0294727	-0.0427668	3096	3785	6881	3757	31	0.000497326	0.000550002	0.000476039	0.000485578	0.0004984	0.000476442	0.443896	-0.0300372	0.115207	-0.0931489	-0.0645251	-0.0269245	-0.0919289	3351	3081
METTL15	A6NJ78	3	0.912037	0.994996	1.41629	1.15218	0.218298	-0.0641659	0.0614331	0.570786	0.273039	213	325	538	229	3	1.52678e-05	1.41899e-05	1.70985e-05	1.21654e-05	1.23878e-05	1.28267e-05	0.0625924	-0.0235193	0.139863	0.139863	-0.351224	-0.325089	-0.274865	5341	844	6185	2924	3	1.77483e-05	1.77027e-05	1.78325e-05	1.59312e-05	1.63365e-05	1.65866e-05	0.0136302	-0.00104471	-0.00475837	0.00578326	-0.15687	-0.120628	-0.0987088	4426	268
OSGIN1	Q9UJX0	2	1.1453	1.60419	1.06765	0.771194	0.25784	-0.263443	0.222684	-0.364726	-0.833999	58	481	539	230	2	3.13731e-06	3.11269e-06	3.86547e-06	6.17379e-06	6.10241e-06	5.97645e-06	0.00596182	-0.104	0.197116	0.197116	0.872628	0.85585	0.825761	8	144	152	45	3	1.6463e-05	1.22528e-05	1.83686e-05	2.01824e-05	2.17876e-05	2.15384e-05	0.0846183	0.0689416	-0.357178	0.226956	0.362816	0.473224	0.456628	16	918
CENPV	Q7Z7K6	4	0.891233	1.10627	1.48592	1.19074	0.215766	-0.164323	0.147506	0.573159	0.253659	223	317	540	231	6	7.52611e-05	7.3034e-05	6.84775e-05	7.1185e-05	7.56536e-05	6.79378e-05	0.835356	0.0587568	-0.0775185	-0.0775185	-0.0215759	0.0662606	-0.0889328	2925	4763	7688	4836	5	5.48228e-05	6.22649e-05	4.80681e-05	5.28028e-05	5.35697e-05	5.36498e-05	0.717202	-0.00601739	0.177626	-0.195713	-0.060179	-0.0393753	-0.0372194	2954	4194
COLGALT1	Q8NBJ5	15	19.9345	25.1079	31.8597	26.9446	0.193919	-0.176014	0.156856	0.500449	0.258713	302	252	554	232	18	0.000150042	0.000149841	0.00014648	0.000145142	0.000147251	0.000144166	0.0940841	0.0121091	-0.0225482	-0.0225482	-0.0357943	-0.0149792	-0.0455204	3372	1112	4484	1461	16	0.000142618	0.000133818	0.000148662	0.000139639	0.000139192	0.000139723	0.66313	0.00932096	-0.0825635	0.0692075	-0.0211304	-0.0257588	-0.0202624	2330	3993
RPL18	Q07020	24	17.8139	21.4297	28.7916	23.2648	0.211898	-0.139457	0.127156	0.553189	0.245691	252	302	554	232	24	0.000400155	0.000345411	0.000390541	0.000397146	0.00039032	0.000396423	0.445299	0.0794949	0.0444098	0.0444098	0.0686063	0.0435956	0.0659779	1157	3214	4371	1415	20	0.000298385	0.000265384	0.000312206	0.000287149	0.000286803	0.000284312	0.712408	0.0312474	-0.137848	0.0965732	-0.024129	-0.0258681	-0.0384511	2505	4183
JAG2	Q9Y219	3	0.70751	0.799558	1.2212	0.930549	0.247219	-0.0909218	0.0855299	0.696555	0.30441	116	439	555	234	3	1.45172e-05	1.3153e-05	1.50304e-05	1.22831e-05	1.18032e-05	1.11216e-05	0.0269445	0.0284688	0.0785885	0.0785885	-0.212618	-0.270112	-0.355932	5317	462	5779	2479
RPL27	P61353	11	6.54388	8.25502	10.5521	8.83229	0.19932	-0.177272	0.157854	0.512038	0.255369	291	265	556	235	13	0.000203664	0.000201044	0.000203474	0.000208505	0.000200083	0.000199964	0.96999	0.00665087	0.00530496	0.00530496	0.0405385	-0.0189419	-0.0198019	2473	5259	7732	4911	17	0.00024611	0.000276082	0.000248125	0.000236849	0.000241898	0.00024189	0.22656	-0.0611873	0.104608	-0.0494227	-0.116524	-0.0860932	-0.0861404	4076	1922
DPH2	Q9BQC3	8	9.07653	9.34763	7.76846	5.97761	0.226275	-0.0213857	0.0210733	-0.245899	-0.62396	203	357	560	236	8	4.30299e-05	4.12403e-05	4.43116e-05	3.70175e-05	3.83046e-05	3.72467e-05	0.0148109	0.00568746	0.0480319	0.0480319	-0.211444	-0.162133	-0.202538	5207	287	5494	2158	6	5.02356e-05	4.46389e-05	4.95984e-05	4.13635e-05	4.17681e-05	4.07569e-05	0.0569297	0.0609451	-0.109462	0.042529	-0.219405	-0.205365	-0.240719	4943	702
RPS25	P62851	17	8.31425	9.6218	12.3677	10.5597	0.167044	-0.109204	0.101517	0.46371	0.23571	388	172	560	236	19	0.000483464	0.000474883	0.000496233	0.00047993	0.000475927	0.00046168	0.212619	-0.00415932	0.033449	0.033449	-0.0147429	-0.0268276	-0.0706751	3510	1971	5481	2143	22	0.000543098	0.000575074	0.000560093	0.000562945	0.000580374	0.000575408	0.288823	-0.0427238	0.0398109	0.00173105	0.0090587	0.0530476	0.0406498	1067	2301
ZNF589	Q86UQ0	2	1.82102	2.47999	3.0627	2.71902	0.224548	-0.23993	0.20566	0.510131	0.338413	211	349	560	236	2	2.16019e-05	2.07387e-05	1.99909e-05	2.01748e-05	1.95806e-05	1.94971e-05	0.14505	0.0561588	-0.0556528	-0.0556528	-0.0424443	-0.0855767	-0.091739	4300	1497	5797	2496	2	2.78886e-05	2.63126e-05	2.48748e-05	2.71296e-05	2.56047e-05	2.40949e-05	0.576941	0.0813976	-0.00252434	-0.0835911	0.0415943	-0.0418685	-0.129551	2888	3632
NCBP1	Q09161	12	56.9321	67.8689	89.7525	73.7597	0.20026	-0.132315	0.121193	0.524395	0.241275	293	268	561	239	12	7.20231e-05	6.78366e-05	5.89046e-05	5.75342e-05	6.04573e-05	5.5266e-05	0.147238	0.120436	-0.169645	-0.169645	-0.203604	-0.132107	-0.261633	5218	1520	6738	3586	8	3.6097e-05	3.40333e-05	3.80109e-05	3.68992e-05	3.53964e-05	3.59209e-05	0.985202	0.00199577	-0.0829348	0.0765325	0.0337062	-0.0262775	-0.0050601	1747	5027
MBNL2	Q5VZF2	9	10.4037	11.6567	14.0788	13.4132	0.093504	-0.0843598	0.0796983	0.352061	0.282197	532	35	567	240	9	0.000193548	0.000211773	0.00020071	0.0001988	0.000205431	0.000194192	0.708536	-0.0617406	-0.00931669	-0.00931669	-0.0231113	0.0242237	-0.056943	3027	4303	7330	4348	6	0.000154971	0.000173675	0.00014441	0.000145773	0.000144727	0.000136688	0.209117	-0.0250536	0.139342	-0.126874	-0.113325	-0.123712	-0.206157	4625	1812
FAM122B	Q7Z309	11	23.6158	26.918	21.8866	17.6044	0.186062	-0.0974958	0.0913221	-0.207203	-0.521312	340	229	569	241	11	0.000129408	0.000122782	0.000146573	9.67685e-05	9.55392e-05	9.36885e-05	0.0320587	-0.0386407	0.14105	0.14105	-0.457956	-0.476401	-0.504621	5368	521	5889	2585	8	9.89626e-05	8.81424e-05	9.77535e-05	7.7939e-05	8.02384e-05	7.79158e-05	0.036152	0.0596724	-0.107375	0.0419371	-0.284866	-0.242919	-0.285297	5014	499
UGGT1	Q9NYU2	49	65.9721	76.5767	100.18	83.9394	0.185537	-0.111528	0.103522	0.491132	0.235964	341	228	569	241	54	0.000273182	0.000271798	0.000273907	0.000272283	0.00027959	0.000261471	0.759825	0.00115907	0.00498392	0.00498392	-0.00359539	0.0346106	-0.0620506	2790	4514	7304	4313	50	0.00027907	0.000284055	0.000263117	0.000266504	0.000273701	0.000274836	0.627165	0.0190262	0.0445697	-0.0659	-0.0474428	-0.0090036	-0.00302992	2271	3838
HECTD1	Q9ULT8	54	67.2872	81.2294	106.511	87.6674	0.201534	-0.142221	0.12945	0.520377	0.239488	300	271	571	243	59	0.000403233	0.000402405	0.000397935	0.000402443	0.000425445	0.000409232	0.239284	0.00732311	-0.0117549	-0.0117549	0.00449402	0.0846851	0.0286309	1534	2134	3668	1186	40	0.000351068	0.000337877	0.0003486	0.000345008	0.000346423	0.000337268	0.586815	0.0216115	-0.0336423	0.0114335	-0.00350948	0.00239643	-0.0362456	2087	3678
RNASEH1	O60930	4	3.25827	3.63538	5.12892	4.12601	0.225725	-0.0811627	0.0768388	0.573389	0.259482	218	354	572	244	5	2.89978e-05	2.93058e-05	2.93109e-05	2.80357e-05	3.05603e-05	2.84144e-05	0.822524	-0.0102633	0.00523154	0.00523154	-0.0589434	0.065453	-0.0395869	2811	4718	7529	4605	5	3.24526e-05	3.2399e-05	3.07075e-05	3.07059e-05	3.01269e-05	2.88001e-05	0.0699474	0.0269052	0.0245171	-0.0528402	-0.0529154	-0.0803793	-0.145357	4009	819
DGCR8	Q8WYQ5	4	1.13349	1.27258	1.03935	0.866029	0.158946	-0.0859066	0.0810775	-0.210989	-0.474187	423	150	573	245	4	5.90849e-06	6.03484e-06	6.18357e-06	8.11589e-06	8.35428e-06	7.19471e-06	0.029749	-0.0323087	0.0333414	0.0333414	0.425651	0.467417	0.251839	44	492	536	168	3	4.76034e-06	4.45846e-06	4.80177e-06	5.09199e-06	5.82692e-06	5.92307e-06	0.0539055	0.026554	-0.0679654	0.039056	0.12372	0.318225	0.341835	60	680
VASP	P50552	19	22.5528	28.1094	38.5204	30.2275	0.229587	-0.167602	0.150142	0.60471	0.254949	208	365	573	245	21	0.000261859	0.000249405	0.000253496	0.000268746	0.000278672	0.000255262	0.197432	0.0387454	-0.00807956	-0.00807956	0.0761996	0.128525	0.00193636	1002	1865	2867	932	21	0.000364133	0.000403896	0.000353493	0.000365834	0.000366475	0.000363501	0.632738	-0.0379591	0.111561	-0.0807411	-0.0312361	-0.0287081	-0.0404645	2611	3860
TPR	P12270	138	181.182	218.762	275.798	236.295	0.176292	-0.14236	0.129565	0.463814	0.240791	377	198	575	247	145	0.00153036	0.00156853	0.00161997	0.00152548	0.00160077	0.00147725	0.439201	-0.0396059	0.0424915	0.0424915	-0.0442132	0.0252892	-0.0905561	3475	3185	6660	3493	149	0.00172687	0.00183662	0.00159521	0.00163876	0.0016728	0.00161083	0.376906	0.00611356	0.0950086	-0.108298	-0.0694349	-0.0397784	-0.0942411	3507	2766
NCAPG2	Q86XI2	2	0.896014	0.96994	1.5339	1.16367	0.256441	-0.0583204	0.0560541	0.71729	0.318768	104	472	576	248	3	1.2714e-05	1.18016e-05	1.0293e-05	1.01757e-05	1.05146e-05	1.08869e-05	0.263169	0.131934	-0.172814	-0.172814	-0.189358	-0.142084	-0.0918869	5007	2274	7281	4285	3	1.26032e-05	1.16931e-05	1.13446e-05	1.14511e-05	1.08094e-05	1.07239e-05	0.128839	0.085216	-0.0229173	-0.0665588	-0.053088	-0.136287	-0.147736	4293	1266
HIST2H2BE	Q16778	35	8.64036	10.9371	14.3052	11.6226	0.216951	-0.180033	0.160039	0.547346	0.247734	257	321	578	249	43	0.002757	0.00262835	0.00272613	0.00240144	0.00242247	0.00235942	0.00640531	0.0280967	0.0118509	0.0118509	-0.171103	-0.158525	-0.196573	5160	156	5316	1936	49	0.00292415	0.002983	0.00280229	0.00262695	0.00267479	0.00263881	0.0331668	0.0104019	0.0391451	-0.0510119	-0.144231	-0.118194	-0.137731	4503	474
PRKRA	O75569	4	0.791904	1.00987	1.34947	1.07161	0.228626	-0.186017	0.164748	0.582977	0.250363	217	361	578	249	4	4.50757e-05	4.35333e-05	4.37075e-05	4.22693e-05	4.42342e-05	4.17578e-05	0.218574	0.0313908	-0.013077	-0.013077	-0.0613478	0.00420412	-0.0789132	3687	2003	5690	2382	3	3.57083e-05	3.80792e-05	3.24257e-05	3.10888e-05	3.34795e-05	3.30575e-05	0.216617	0.0123313	0.105074	-0.126791	-0.187534	-0.0806511	-0.0989521	4394	1856
NDUFS7	O75251	4	2.97554	3.45064	5.13758	3.91426	0.248014	-0.11081	0.102903	0.67713	0.284782	138	441	579	251	4	4.06958e-05	3.90936e-05	3.98034e-05	3.5535e-05	3.71304e-05	3.73541e-05	0.0135391	0.0297847	-0.00220496	-0.00220496	-0.165853	-0.102494	-0.0938292	4890	271	5161	1814	4	4.52905e-05	4.17828e-05	4.53923e-05	4.07004e-05	4.02058e-05	3.83968e-05	0.0448148	0.0366258	-0.0796737	0.039863	-0.117541	-0.135181	-0.201599	4651	602
SLC19A1	P41440	5	1.70488	2.02472	2.63232	2.1928	0.193342	-0.129352	0.118703	0.497312	0.233751	332	250	582	252	5	2.37346e-05	2.36077e-05	2.61745e-05	2.41935e-05	2.45443e-05	2.38534e-05	0.750633	-0.0461179	0.0950509	0.0950509	-0.018491	0.00227856	-0.0389177	3020	4473	7493	4555	3	1.77137e-05	1.51504e-05	2.05358e-05	1.80312e-05	1.94526e-05	2.01596e-05	0.468576	-0.00701077	-0.232516	0.206266	0.0186181	0.12809	0.179589	310	3204
ASPSCR1	Q9BZE9	4	9.43349	11.2977	14.7916	12.2066	0.20068	-0.135939	0.124226	0.512975	0.235864	314	269	583	253	5	1.32518e-05	1.22159e-05	1.46346e-05	1.44046e-05	1.26648e-05	1.28441e-05	0.947343	-0.0125384	0.130664	0.130664	0.107805	-0.0778927	-0.0576133	2763	5171	7934	5242	3	1.06367e-05	8.38279e-06	1.05153e-05	9.58794e-06	9.8171e-06	9.80803e-06	0.897234	0.111595	-0.23195	0.09504	-0.0381598	-0.00408421	-0.00541671	2171	4763
PAWR	Q96IZ0	17	27.1999	31.1302	41.8813	34.3946	0.207356	-0.100639	0.0940742	0.522066	0.237942	299	285	584	254	17	0.000130762	0.000127788	0.000136497	0.000145514	0.000143756	0.00013979	0.0267253	-0.0101156	0.0518019	0.0518019	0.144096	0.126559	0.0861979	492	457	949	295	17	0.000154905	0.000151747	0.000147027	0.000155752	0.000160523	0.000154543	0.126303	0.0346758	0.00496153	-0.0406329	0.042538	0.0860722	0.0313002	777	1243
PDAP1	Q13442	18	26.925	32.7286	42.2204	35.1632	0.196575	-0.147663	0.133943	0.50133	0.237458	324	260	584	254	20	0.000312807	0.000301031	0.000323938	0.000317517	0.000316342	0.000314722	0.64155	0.000990823	0.0514371	0.0514371	0.0225548	0.0172035	0.00979987	2065	4025	6090	2822	23	0.000335556	0.000330316	0.00032603	0.00032496	0.000322968	0.000320701	0.0893542	0.0213176	-0.00138778	-0.0202299	-0.0249731	-0.0338441	-0.0440048	2633	955
PRKCSH	P14314	24	54.2781	61.1403	88.001	69.4444	0.236077	-0.0884314	0.0833226	0.608718	0.267057	194	390	584	254	27	0.000363669	0.000346086	0.000361185	0.000354888	0.000347479	0.000334759	0.234138	0.0267834	0.0168939	0.0168939	-0.00848119	-0.0389189	-0.0927226	3719	2091	5810	2511	22	0.000342225	0.000347065	0.000322053	0.000319781	0.000321937	0.000311859	0.114244	0.0217058	0.0419699	-0.0659405	-0.0761541	-0.0664574	-0.112343	3879	1141
SNU13	P55769	12	10.9294	14.137	17.83	15.0339	0.210688	-0.197543	0.173723	0.508557	0.26247	287	297	584	254	18	0.000203353	0.000191987	0.000197928	0.000206714	0.000198027	0.000196035	0.618203	0.0402654	0.0012515	0.0012515	0.063915	0.00197622	-0.012613	2031	3935	5966	2689	7	0.000181859	0.000221464	0.000198412	0.000207295	0.000208752	0.000194027	0.838828	-0.141348	0.142909	-0.0156668	0.0475218	0.0576217	-0.0479084	1347	4587
RPL35	P42766	13	10.7071	12.8996	16.3453	13.9143	0.180529	-0.140625	0.128127	0.469677	0.237372	372	214	586	258	13	0.000359319	0.000369685	0.000405143	0.000385863	0.000363799	0.000362292	0.671065	-0.0733067	0.0998564	0.0998564	0.0295166	-0.0554332	-0.0614208	3301	4148	7449	4503	18	0.000483676	0.000503866	0.000479521	0.00047155	0.000483778	0.000485244	0.379712	-0.0158556	0.0431433	-0.0283019	-0.0524871	-0.0155518	-0.0111882	2424	2787
SERBP1	Q8NC51	41	75.4039	92.58	117.269	99.3914	0.188775	-0.155612	0.140449	0.481494	0.242871	349	237	586	258	47	0.000618977	0.000599166	0.000619993	0.000592975	0.000577078	0.00058216	0.0307399	0.0146762	0.0170428	0.0170428	-0.0472375	-0.0864434	-0.073794	4205	505	4710	1545	53	0.000795084	0.000797884	0.000842944	0.000805205	0.000804212	0.000797636	0.599756	-0.0303206	-0.0252479	0.0540088	-0.0120707	-0.013851	-0.0256965	2217	3732
GSTZ1	O43708	2	3.61061	3.84491	5.44151	4.4724	0.223831	-0.0460655	0.04464	0.545698	0.262739	240	347	587	260	2	1.04852e-05	9.84096e-06	9.64136e-06	9.76092e-06	9.7115e-06	1.00332e-05	0.618305	0.0699137	-0.0511265	-0.0511265	-0.0333461	-0.0406699	0.00633934	3134	3936	7070	3995	2	1.20375e-05	1.09382e-05	1.25451e-05	1.15813e-05	1.13498e-05	1.27268e-05	0.946284	0.0238297	-0.114319	0.0834204	-0.0319013	-0.0610297	0.104168	1687	4916
CLIP1	P30622	51	119.991	136.271	177.782	150.437	0.180257	-0.0946901	0.0888562	0.472486	0.231541	378	211	589	261	54	0.000393651	0.000390169	0.000393463	0.000421275	0.00043064	0.000411544	0.0306289	0.00449122	0.00380045	0.00380045	0.102335	0.134057	0.0686196	603	503	1106	356	49	0.000393888	0.000406602	0.000382593	0.000413758	0.000428241	0.000412511	0.0553814	-0.00173133	0.0441012	-0.0437074	0.0692696	0.118906	0.0649164	486	692
PRDX1	Q06830	49	45.5479	48.8808	64.5696	55.8067	0.174085	-0.0518414	0.050043	0.451628	0.241212	404	191	595	262	60	0.00121718	0.00124244	0.00129494	0.00153803	0.00149612	0.00147451	0.00124668	-0.0401374	0.0492044	0.0492044	0.297398	0.257542	0.236551	112	48	160	47	50	0.00137935	0.00136766	0.0013841	0.00159697	0.00158707	0.00161153	3.70801e-05	0.00242635	-0.00986237	0.00738143	0.213771	0.204797	0.226866	92	6
TSR1	Q2NL82	21	8.75646	10.6198	14.1709	11.4193	0.219548	-0.145874	0.132469	0.548636	0.237187	267	330	597	263	27	0.000306516	0.000302956	0.000306461	0.000307563	0.000321308	0.000306749	0.297398	0.00568162	0.00542499	0.00542499	0.0106012	0.0736762	0.00677727	1741	2477	4218	1355	24	0.000322822	0.000333556	0.000332674	0.000325674	0.000323825	0.000314854	0.161263	-0.0303453	0.0168458	0.0130249	-0.0176529	-0.0258684	-0.0664015	2708	1477
SGO2	Q562F6	2	1.44917	1.69218	1.84421	2.14573	0.165496	-0.116159	0.107499	0.231616	0.450083	432	167	599	264	2	3.60413e-06	3.70421e-06	3.68098e-06	3.52548e-06	3.32697e-06	3.92189e-06	0.7235	-0.0234154	0.00702171	0.00702171	-0.0552481	-0.138859	0.0984825	3364	4348	7712	4876	2	5.1721e-06	4.3785e-06	3.86249e-06	4.15648e-06	3.71572e-06	3.86987e-06	0.278523	0.210144	-0.0301714	-0.211076	-0.105243	-0.266966	-0.208322	4850	2248
ELP2	Q6IA86	12	24.6905	28.5721	23.083	18.6585	0.191572	-0.109166	0.101484	-0.206293	-0.513289	355	245	600	265	14	8.74031e-05	8.16454e-05	7.27477e-05	7.22723e-05	7.50792e-05	7.03319e-05	0.192561	0.116927	-0.147856	-0.147856	-0.157314	-0.102343	-0.196577	5076	1825	6901	3783	8	3.1429e-05	3.4529e-05	3.06708e-05	3.3165e-05	3.22845e-05	3.40488e-05	0.515815	-0.0353957	0.100319	-0.0706246	0.0421715	0.00335134	0.0801134	944	3396
NFKB1	P19838	7	1.23981	1.53803	1.87601	1.67367	0.182629	-0.163844	0.14712	0.433699	0.269046	381	219	600	265	9	0.000100543	9.92537e-05	0.000110102	9.41062e-05	9.48961e-05	9.06853e-05	0.0842372	-0.0390244	0.0920079	0.0920079	-0.134471	-0.122411	-0.187892	5056	1029	6085	2819	7	9.1928e-05	9.4312e-05	8.44112e-05	7.87522e-05	7.99471e-05	7.62702e-05	0.0445567	0.0271036	0.0640411	-0.0959657	-0.196081	-0.174355	-0.242281	4889	598
MAD2L1BP	Q15013	3	2.90215	3.25505	4.12709	3.61586	0.140614	-0.0851535	0.0804063	0.42285	0.232063	494	107	601	267	4	1.51763e-05	1.39041e-05	1.34146e-05	1.27343e-05	1.2337e-05	1.2255e-05	0.0721496	0.0994883	-0.0785248	-0.0785248	-0.153606	-0.199338	-0.20896	5196	922	6118	2856	3	1.51161e-05	1.36632e-05	1.46573e-05	1.35786e-05	1.24477e-05	1.22185e-05	0.0449497	0.0621359	-0.0836518	0.0176708	-0.0926098	-0.218074	-0.244878	4829	604
CHID1	Q9BWS9	3	2.04189	2.51231	3.1202	2.70248	0.183083	-0.157291	0.141816	0.454439	0.247085	383	223	606	268	4	3.90573e-05	3.61094e-05	3.7518e-05	3.06167e-05	2.99249e-05	2.92931e-05	0.00509655	0.0563366	-0.00167459	-0.00167459	-0.294937	-0.327909	-0.358696	5345	126	5471	2132	4	3.83905e-05	3.88756e-05	3.64302e-05	3.08322e-05	2.85013e-05	2.86592e-05	0.00127476	0.0186003	0.0367123	-0.0570161	-0.297713	-0.411126	-0.403153	5063	55
RALGAPB	Q86X10	3	2.58479	3.17674	4.13832	3.38917	0.212326	-0.156405	0.141095	0.522593	0.234479	305	304	609	269	3	8.42337e-06	7.75402e-06	7.07033e-06	7.01733e-06	7.8485e-06	7.10734e-06	0.424739	0.120343	-0.132277	-0.132277	-0.143133	0.0183611	-0.124746	4453	3116	7569	4658	3	7.85436e-06	8.71861e-06	7.8212e-06	8.60507e-06	8.10702e-06	7.55355e-06	0.924114	-0.0500083	0.100597	-0.0561126	0.0816843	-0.0043301	-0.106348	2002	4855
DPY30	Q9C005	2	4.88192	6.98139	8.44743	8.22362	0.258997	-0.280987	0.23508	0.510078	0.471339	128	487	615	270	5	2.66935e-05	3.57881e-05	3.69764e-05	3.10595e-05	3.12389e-05	3.15649e-05	0.623926	-0.312639	0.15748	0.15748	-0.0940894	-0.0857791	-0.0708056	4458	3965	8423	5366	6	3.8252e-05	3.27956e-05	3.73328e-05	3.62084e-05	3.52107e-05	3.57548e-05	0.834972	0.0824663	-0.139569	0.0473752	0.00325477	-0.0370571	-0.0149327	2189	4567
DDX18	Q9NVP1	28	9.59328	12.3047	15.4769	13.0394	0.212573	-0.190704	0.168414	0.499313	0.252072	311	305	616	271	32	0.000287614	0.000284542	0.000271458	0.000277409	0.000285227	0.00027294	0.686093	0.0325152	-0.0508915	-0.0508915	-0.0196075	0.0204917	-0.043038	2900	4216	7116	4054	32	0.000303145	0.000317865	0.000307341	0.000309897	0.000314253	0.000307295	0.845276	-0.0296981	0.0387061	-0.00986915	0.00208109	0.0222177	-0.0100834	1652	4607
PAK1IP1	Q9NWT1	10	11.4222	14.5271	18.5308	15.3685	0.214738	-0.183855	0.163051	0.51423	0.244276	304	312	616	271	11	7.8593e-05	7.0278e-05	6.80341e-05	7.27795e-05	7.48352e-05	6.90138e-05	0.981347	0.120371	-0.0877713	-0.0877713	0.00950372	0.0496878	-0.0671444	2574	5294	7868	5158	10	6.09723e-05	5.98821e-05	6.24092e-05	6.03697e-05	6.22467e-05	5.9432e-05	0.732674	-0.00273181	-0.0287613	0.030873	-0.017062	0.0271119	-0.0396473	2005	4246
HSPA7	P48741	10	10.9795	12.7728	16.5056	13.8901	0.187485	-0.113261	0.105013	0.474891	0.225991	385	233	618	273	13	0.00032134	0.000330713	0.000329383	0.000442761	0.00039582	0.000415646	0.018016	-0.025833	0.00983548	0.00983548	0.436597	0.274913	0.345421	57	343	400	125	8	0.000267803	0.000253847	0.000278654	0.00033126	0.000330585	0.000323821	0.00796472	0.00558497	-0.0716239	0.0628884	0.312377	0.309436	0.279612	51	183
RER1	O15258	3	1.08589	1.38923	1.734	1.47463	0.210511	-0.188619	0.166786	0.486609	0.252855	323	295	618	273	3	2.67552e-05	2.57943e-05	2.60912e-05	2.66317e-05	2.64455e-05	2.40481e-05	0.613769	0.0295072	-0.00675141	-0.00675141	0.0228276	0.012706	-0.124391	3310	3918	7228	4212	3	2.88583e-05	2.69906e-05	2.87144e-05	2.75994e-05	2.7775e-05	2.83019e-05	0.679625	0.0339184	-0.0626122	0.026704	-0.030434	-0.0212827	0.00582896	2156	4051
WBP2	Q969T9	6	24.3194	26.8525	37.6004	30.3724	0.231759	-0.0732458	0.0697061	0.555396	0.247408	246	372	618	273	6	4.32519e-05	4.29728e-05	4.00593e-05	4.08709e-05	3.83148e-05	3.9848e-05	0.13483	0.0391259	-0.0715005	-0.0715005	-0.042563	-0.135735	-0.0791287	4491	1431	5922	2627	6	4.74032e-05	4.2157e-05	4.81093e-05	4.54727e-05	4.64296e-05	4.83709e-05	0.704133	0.0468105	-0.122402	0.0681405	-0.0131762	0.0168693	0.0759631	1205	4146
PPAN	Q9NQ55	8	1.9622	2.38549	2.97611	2.56512	0.180525	-0.147777	0.134037	0.453179	0.238774	406	213	619	276	9	0.000132916	0.000124751	0.000123645	0.000129706	0.000124414	0.000130316	0.781603	0.0645053	-0.0398089	-0.0398089	0.029234	-0.0308536	0.0360084	2186	4571	6757	3605	7	0.000127482	0.000122109	0.000133533	0.000132538	0.000128163	0.000125386	0.814853	-0.00255166	-0.0646844	0.0643485	0.0535548	0.00512793	-0.0264746	1544	4502
HLA-B	P01889	5	12.5838	15.5704	22.054	16.7968	0.250576	-0.161786	0.145458	0.64769	0.254837	175	447	622	277	6	2.36134e-05	2.06102e-05	2.17288e-05	2.30838e-05	2.26203e-05	2.25153e-05	0.481039	0.103142	-0.016854	-0.016854	0.0704171	0.0411599	0.0344449	1357	3368	4725	1551	5	3.2849e-05	3.39342e-05	3.4515e-05	2.69599e-05	2.68123e-05	2.67821e-05	0.00453001	-0.0397236	0.00716456	0.0316496	-0.324758	-0.332679	-0.334303	5049	120
RPS27A	P62979	12	14.4216	15.6871	21.9574	17.8938	0.228789	-0.0619506	0.0593996	0.54453	0.249282	260	362	622	277	13	0.000206861	0.000204281	0.000209881	0.000203326	0.000207619	0.000203858	0.38274	-0.00102175	0.0198883	0.0198883	-0.0258902	0.00425514	-0.0221165	2916	2929	5845	2541	5	8.45431e-05	8.39335e-05	9.57467e-05	8.32521e-05	8.51871e-05	8.28726e-05	0.379017	-0.0590359	-0.0694769	0.1205	-0.081237	-0.0480884	-0.0878276	3622	2780
NPM1	P06748	71	87.4176	105.244	136.518	112.666	0.208172	-0.140077	0.127672	0.503016	0.225981	337	286	623	279	76	0.00211055	0.00203124	0.0019371	0.00208041	0.00204483	0.00204819	0.597101	0.0587754	-0.0649469	-0.0649469	0.0380236	0.0131366	0.0155037	1934	3840	5774	2473	79	0.00238403	0.00249858	0.00245943	0.00246455	0.00251284	0.00244573	0.535556	-0.0378165	0.0298893	0.00710657	0.0101049	0.0381033	-0.000953349	1420	3479
NLN	Q9BYT8	25	54.5329	60.5292	84.5575	68.1978	0.232132	-0.0772141	0.0732907	0.555592	0.245385	248	376	624	280	26	0.00017201	0.000171483	0.000169167	0.000182075	0.000179872	0.000176235	0.0214034	0.00944922	-0.014591	-0.014591	0.0914915	0.0739325	0.0444631	989	380	1369	438	26	0.000175632	0.000166485	0.00017783	0.000183805	0.000183882	0.000189694	0.0487216	0.0191529	-0.0580097	0.0370973	0.0847723	0.0853733	0.130271	367	632
RPS16	P62249	20	25.924	27.3375	37.9321	31.684	0.218641	-0.0388051	0.0377887	0.510325	0.250661	298	326	624	280	25	0.000588366	0.000585291	0.000516003	0.000534441	0.00055719	0.000543655	0.527774	0.0630147	-0.126318	-0.126318	-0.0756693	-0.01553	-0.0510075	3736	3578	7314	4326	26	0.000613298	0.00066257	0.000669379	0.000645514	0.00062851	0.000618943	0.438689	-0.0803303	0.0311536	0.0459044	-0.0064701	-0.0449844	-0.067113	2779	3058
LATS1	O95835	3	0.593597	0.693503	0.813408	0.818727	0.178551	-0.116568	0.107849	0.337926	0.347329	422	206	628	282	3	5.91078e-06	5.36578e-06	6.7192e-06	5.3835e-06	5.45176e-06	5.64443e-06	0.326573	-0.0212747	0.163667	0.163667	-0.156078	-0.137901	-0.0877948	4932	2597	7529	4605	3	6.92692e-06	5.38597e-06	6.70323e-06	6.54459e-06	6.78963e-06	6.86411e-06	0.500416	0.128026	-0.234983	0.0806678	0.0461139	0.0991447	0.114885	472	3336
OS9	Q13438	10	3.12347	3.86892	4.92127	4.10799	0.207084	-0.162636	0.146145	0.493245	0.232648	345	284	629	283	11	8.48104e-05	8.25847e-05	8.83405e-05	8.30057e-05	8.15222e-05	7.61186e-05	0.137291	-0.00737794	0.051456	0.051456	-0.0384086	-0.0644258	-0.163369	4528	1447	5975	2697	9	7.42027e-05	7.91744e-05	6.89292e-05	6.59393e-05	6.89604e-05	6.42127e-05	0.103737	0.00195821	0.095519	-0.104399	-0.168376	-0.103747	-0.206656	4698	1060
H3-3B	P84243	25	8.52244	11.2855	14.0831	11.9344	0.225612	-0.216744	0.188394	0.50788	0.269041	280	352	632	284	29	0.000721188	0.000661464	0.000721698	0.000625192	0.000612203	0.000605302	0.0398295	0.0400349	0.0410543	0.0410543	-0.16604	-0.19633	-0.212686	5205	611	5816	2515	28	0.00103617	0.00102919	0.0011611	0.0010909	0.00105163	0.00108459	0.996489	-0.0537298	-0.0634789	0.110502	0.0205283	-0.0323615	0.0121511	1764	5066
PLOD1	Q02809	31	29.8088	37.3448	49.4621	39.5058	0.23188	-0.171726	0.153442	0.558858	0.234601	261	373	634	285	34	0.000229353	0.000223458	0.000223888	0.000219617	0.000226493	0.000209872	0.287208	0.02402	-0.0107744	-0.0107744	-0.0385643	0.00591633	-0.104039	3695	2421	6116	2852	33	0.000251259	0.000239784	0.000251855	0.000244629	0.000237848	0.000243475	0.292585	0.0209731	-0.0464636	0.0243897	-0.0176073	-0.0581595	-0.0244285	2610	2321
CCNK	O75909	3	13.7253	14.2666	20.6693	16.7984	0.241456	-0.0281715	0.0276319	0.56248	0.263316	224	411	635	286	3	1.36705e-05	1.32727e-05	1.36645e-05	1.22943e-05	1.37781e-05	1.22849e-05	0.266676	0.0142766	0.0136454	0.0136454	-0.138799	0.025582	-0.139903	4470	2287	6757	3605	2	1.56087e-05	1.49713e-05	1.55141e-05	1.34879e-05	1.41113e-05	1.50064e-05	0.102205	0.0227278	-0.0374175	0.0139609	-0.187959	-0.12277	-0.0340374	4320	1049
ATP11C	Q8NB49	4	1.36596	1.50465	1.93936	1.68158	0.160937	-0.071442	0.0680705	0.43422	0.228457	480	156	636	287	5	2.12037e-05	2.02624e-05	2.06902e-05	1.9889e-05	2.09658e-05	1.98366e-05	0.350833	0.0333793	-0.00198839	-0.00198839	-0.0589709	0.0170954	-0.0627721	3438	2747	6185	2924	4	1.56125e-05	1.58381e-05	1.36676e-05	1.34484e-05	1.35962e-05	1.3849e-05	0.174474	0.0539557	0.0746492	-0.137985	-0.161315	-0.145549	-0.118965	4584	1574
FN1	P02751	2	2.33564	2.94755	2.15356	1.83385	0.240868	-0.177589	0.158105	-0.294684	-0.526531	228	408	636	287	2	4.00688e-06	4.22262e-06	4.54394e-06	4.52875e-06	4.6969e-06	3.95684e-06	0.646608	-0.0876333	0.0938311	0.0938311	0.089002	0.141596	-0.105763	1490	4044	5534	2201	2	4.84115e-06	4.07786e-06	5.08584e-06	4.88673e-06	4.51798e-06	4.96189e-06	0.743063	0.052458	-0.195081	0.123595	0.0659781	-0.0472151	0.0879978	1040	4281
CNOT8	Q9UFF9	2	0.625981	0.694469	0.929898	0.773962	0.208378	-0.0768386	0.0729523	0.494115	0.229304	351	287	638	289	2	6.4165e-06	6.64852e-06	7.40064e-06	7.11822e-06	7.12922e-06	6.59557e-06	0.738071	-0.0883843	0.117479	0.117479	0.061345	0.0635737	-0.0486737	1859	4425	6284	3040	2	7.55035e-06	6.26231e-06	7.25763e-06	6.81695e-06	7.76079e-06	6.91947e-06	0.787386	0.104367	-0.165481	0.0473235	-0.0430489	0.144027	-0.0215138	1208	4407
HMGN4	O00479	3	2.65362	3.00811	4.46162	3.41153	0.258319	-0.0932807	0.087614	0.656323	0.269175	157	483	640	290	3	2.88903e-05	2.72388e-05	2.43831e-05	2.37003e-05	2.51696e-05	2.21783e-05	0.12675	0.106339	-0.138361	-0.138361	-0.179339	-0.0925631	-0.275096	5183	1375	6558	3389	6	3.38765e-05	4.14662e-05	3.35116e-05	3.7361e-05	3.70178e-05	3.72746e-05	0.753491	-0.0990785	0.192572	-0.114704	0.0421694	0.0288575	0.0388277	1025	4308
HIST2H2BF	Q5QNW6	10	5.16554	6.71978	8.74045	7.0283	0.236236	-0.20219	0.177306	0.556599	0.242067	253	391	644	291	10	0.000325225	0.000305827	0.000288164	0.000267987	0.000283946	0.000261686	0.0602526	0.0859977	-0.0885537	-0.0885537	-0.19328	-0.109824	-0.227607	5165	826	5991	2717	11	0.000239533	0.000301637	0.000228166	0.000223333	0.000233875	0.000226591	0.337693	-0.0984268	0.23416	-0.168565	-0.199454	-0.132914	-0.178559	4764	2573
C17orf75	Q9HAS0	2	12.7399	12.8479	21.8921	16.1845	0.272803	-0.00609735	0.00607168	0.774955	0.339159	87	559	646	292	5	1.12701e-05	1.19656e-05	1.17303e-05	1.13723e-05	1.22658e-05	1.16059e-05	0.79754	-0.0484926	0.00925482	0.00925482	-0.0354603	0.0736551	-0.00612943	2204	4627	6831	3680	3	6.97695e-06	5.07893e-06	6.2817e-06	5.80645e-06	5.83114e-06	6.03881e-06	0.730427	0.190828	-0.267245	0.0393863	-0.0741132	-0.0679897	-0.0175045	3138	4243
PPP1R10	Q96QC0	10	12.7235	14.826	18.8358	16.0734	0.177072	-0.114529	0.106102	0.451449	0.222646	446	200	646	292	10	6.30986e-05	5.67904e-05	5.65151e-05	5.70046e-05	5.78725e-05	5.4879e-05	0.419058	0.101759	-0.0572147	-0.0572147	-0.0447722	-0.0229721	-0.0995952	3931	3097	7028	3945	8	5.90251e-05	5.83469e-05	5.73921e-05	5.53882e-05	5.46042e-05	5.41581e-05	0.00498271	0.0189537	0.00228185	-0.0215221	-0.0727954	-0.0933632	-0.105198	3969	125
LGALSL	Q3ZCW2	2	0.968566	1.45226	1.84138	1.52962	0.26099	-0.321575	0.262799	0.605293	0.337673	149	498	647	294	2	3.24486e-06	3.57571e-06	4.59453e-06	4.04954e-06	3.92171e-06	3.93687e-06	0.725495	-0.229752	0.272007	0.272007	0.0898475	0.0435724	0.04914	1136	4353	5489	2152
RBBP8	Q99708	3	1.46287	1.82053	2.21727	1.96289	0.191287	-0.166385	0.149165	0.433596	0.257789	407	243	650	295	3	2.29314e-05	2.2336e-05	2.29726e-05	2.10548e-05	2.18629e-05	1.93973e-05	0.103242	0.0116697	0.0142594	0.0142594	-0.111509	-0.0571691	-0.229804	4963	1187	6150	2894	3	2.87236e-05	2.76942e-05	2.66251e-05	2.62218e-05	2.5212e-05	2.56398e-05	0.0626377	0.0533437	0.000690652	-0.0561101	-0.0781298	-0.134785	-0.110511	4234	756
PDIA3	P30101	77	55.2829	69.3959	87.9514	73.2283	0.215616	-0.173312	0.154707	0.496563	0.232257	338	315	653	296	84	0.00155853	0.00154535	0.00162814	0.00174139	0.00176422	0.00168358	0.0124217	-0.0173091	0.0457354	0.0457354	0.142749	0.161535	0.094044	398	258	656	201	72	0.00165923	0.00174153	0.00161314	0.00173433	0.00175848	0.00171976	0.21401	-0.0104607	0.0593866	-0.0510973	0.0534062	0.0733557	0.0412348	750	1844
YBX3	P16989	27	42.4155	53.631	69	56.4284	0.224892	-0.179142	0.159335	0.522863	0.232687	308	350	658	297	37	0.000280713	0.000265168	0.0002733	0.000273544	0.000268369	0.000279635	0.894334	0.0398759	0.00126675	0.00126675	0.00255491	-0.0250015	0.0343272	2386	4975	7361	4387	41	0.000324261	0.00031972	0.000335826	0.000331346	0.000348762	0.000350311	0.0985637	-0.0103796	-0.0307261	0.0401789	0.020806	0.0947102	0.101103	573	1025
WDR41	Q9HAD4	5	10.8754	11.1453	17.1547	13.4079	0.261711	-0.0177935	0.0175767	0.639745	0.284231	158	503	661	298	5	2.11214e-05	2.141e-05	2.52342e-05	2.36246e-05	2.21425e-05	2.2393e-05	0.932339	-0.096886	0.159791	0.159791	0.0647031	-0.0287691	-0.0125422	2288	5110	7398	4435	4	2.46252e-05	2.02741e-05	2.45724e-05	2.40468e-05	2.34766e-05	2.2711e-05	0.878673	0.0886723	-0.191823	0.0855748	0.0543824	0.0197587	-0.0280753	1429	4701
GLA	P06280	11	15.5824	17.8933	25.0293	19.7259	0.245956	-0.103196	0.0963045	0.580499	0.236973	235	430	665	299	13	0.000111149	0.000104985	0.000112197	0.000140848	0.000136294	0.000137416	0.00105287	0.022308	0.0358442	0.0358442	0.363952	0.316532	0.328361	72	42	114	30	9	0.000101218	9.83131e-05	0.000100292	0.000122192	0.000119693	0.00011904	0.000101646	0.0183151	-0.0236916	0.00505743	0.290002	0.260187	0.2523	58	10
ABCB6	Q9NP58	2	0.66474	0.700046	0.591356	0.490621	0.188762	-0.0378127	0.0368469	-0.206576	-0.475996	430	236	666	300	4	2.09017e-05	2.14676e-05	2.30054e-05	2.78928e-05	2.76553e-05	2.59903e-05	0.00345253	-0.0601491	0.0782026	0.0782026	0.356123	0.343787	0.254207	80	94	174	53	4	1.99226e-05	1.91195e-05	1.68016e-05	2.29929e-05	2.4338e-05	2.37929e-05	0.0198683	0.0979728	0.0386149	-0.147834	0.304755	0.386775	0.354099	34	340
ZC3H7B	Q9UGR2	5	1.55435	1.92818	2.28635	2.16464	0.209258	-0.163826	0.147105	0.392907	0.313993	373	293	666	300	6	3.95722e-05	3.92198e-05	4.12674e-05	3.755e-05	3.93111e-05	3.7057e-05	0.0933004	-0.0162268	0.0442882	0.0442882	-0.0919024	-0.025778	-0.110969	4353	1107	5460	2120	5	3.69244e-05	4.05131e-05	3.3956e-05	3.279e-05	3.37624e-05	3.36362e-05	0.184863	-0.00805745	0.125758	-0.128963	-0.179372	-0.137214	-0.142616	4662	1648
MAP1B	P46821	9	8.13729	9.87959	12.3885	10.5469	0.192297	-0.14673	0.133174	0.459653	0.227466	420	247	667	302	9	4.03937e-05	3.64505e-05	3.75924e-05	4.80199e-05	4.61963e-05	4.27239e-05	0.0208624	0.0826166	-0.0210744	-0.0210744	0.332118	0.276263	0.163528	121	375	496	156	10	4.56561e-05	4.406e-05	4.45217e-05	4.78726e-05	4.77892e-05	4.86124e-05	0.00764961	0.029051	-0.022287	-0.0072479	0.0974427	0.0949275	0.119568	338	177
DNAJA4	Q8WW22	8	15.9673	15.7472	20.2278	18.8334	0.112335	0.00997759	-0.0100471	0.351197	0.248156	609	63	672	303	8	4.60162e-05	4.60567e-05	4.27434e-05	5.08364e-05	4.69537e-05	4.50306e-05	0.270088	0.0341815	-0.0722588	-0.0722588	0.177902	0.06328	0.00294608	827	2309	3136	1016	6	2.8435e-05	2.78797e-05	2.57591e-05	2.99598e-05	2.99073e-05	2.91675e-05	0.0933616	0.0557087	0.0272568	-0.0868782	0.13107	0.128538	0.0923993	273	990
NMNAT1	Q9HAN9	3	2.38891	2.40585	3.76776	2.92723	0.265014	-0.00510741	0.00508939	0.652246	0.288074	150	524	674	304	3	3.34052e-05	3.51124e-05	3.41584e-05	3.25925e-05	3.28351e-05	3.50224e-05	0.471257	-0.0349935	-0.0028239	-0.0028239	-0.070526	-0.0598263	0.0332144	3376	3320	6696	3536	4	5.03356e-05	4.38969e-05	5.35938e-05	4.51529e-05	4.30052e-05	4.18389e-05	0.162714	0.0307116	-0.166749	0.121196	-0.126049	-0.196357	-0.236024	4834	1487
ST13	P50502	16	31.6017	41.0031	51.1034	43.0637	0.226446	-0.200064	0.175669	0.493355	0.246408	322	358	680	305	19	0.00025198	0.000248288	0.000262486	0.000269175	0.000254189	0.000265001	0.238624	-0.0129455	0.0459847	0.0459847	0.0822881	-0.000354256	0.0597415	1384	2128	3512	1132	19	0.000260017	0.00023784	0.00028138	0.000281038	0.000274967	0.00028158	0.260089	0.00150876	-0.12711	0.115419	0.113667	0.0821608	0.116443	336	2123
TOMM20	Q15388	10	4.21137	5.11711	6.3006	5.48609	0.182492	-0.147351	0.133686	0.433848	0.234135	464	217	681	306	11	0.000118337	0.000105032	9.23518e-05	9.7102e-05	0.000107706	9.66767e-05	0.610101	0.169215	-0.188472	-0.188472	-0.116111	0.0334133	-0.122443	4185	3904	8089	5318	7	0.000109803	0.000130229	0.000107508	0.000115639	0.000107912	0.000107758	0.54061	-0.0772981	0.168833	-0.107772	-0.00258516	-0.102363	-0.10443	3559	3505
AP1S1	P61966	2	9.28503	11.8841	15.0781	12.4369	0.228961	-0.188982	0.16707	0.510494	0.232666	318	364	682	307	3	2.35699e-06	2.17113e-06	2.27643e-06	2.60347e-06	2.35607e-06	2.17189e-06	0.487468	0.0554077	0.00523846	0.00523846	0.198901	0.0548482	-0.0625828	1095	3393	4488	1464	4	4.68722e-06	3.46698e-06	4.51769e-06	4.93015e-06	4.61509e-06	5.46009e-06	0.174045	0.150135	-0.284919	0.0969891	0.223035	0.127762	0.370328	74	1569
SYAP1	Q96A49	13	24.5544	28.0202	36.7081	30.5198	0.20846	-0.0983853	0.0921021	0.481734	0.215381	392	291	683	308	16	0.000104179	9.79333e-05	0.000103407	0.000102127	0.000102737	9.78775e-05	0.72998	0.0327642	0.0220299	0.0220299	0.00406276	0.0126578	-0.0572488	2879	4377	7256	4253	16	0.000102426	0.000100872	9.93343e-05	0.0001009	0.000101372	0.000102353	0.552175	0.0219809	-8.04111e-05	-0.0222393	0.000328491	0.00705038	0.020948	1565	3541
RPS9	P46781	17	16.8212	18.7528	25.7614	20.8451	0.235948	-0.0805405	0.0762809	0.534389	0.228886	295	389	684	309	20	0.000326173	0.000307487	0.000313806	0.000313098	0.00031336	0.000306961	0.492344	0.0465261	-0.0092395	-0.0092395	-0.012497	-0.0112876	-0.0410548	3104	3418	6522	3338	26	0.000406903	0.000365833	0.000444727	0.000405595	0.00041581	0.00041304	0.827734	0.00384088	-0.149658	0.132076	-0.000804621	0.035081	0.0254363	1331	4545
EMD	P50402	4	0.534009	0.596961	0.851341	0.668357	0.255342	-0.0826245	0.0781478	0.590248	0.24113	220	467	687	310	5	5.37027e-05	5.27296e-05	5.82975e-05	5.21507e-05	5.66449e-05	5.41376e-05	0.795708	-0.0320722	0.0863674	0.0863674	-0.0743794	0.044879	-0.0204366	2978	4621	7599	4702	6	6.65293e-05	6.69856e-05	6.41549e-05	5.98486e-05	6.20018e-05	5.92609e-05	0.0103911	0.0139313	0.0237928	-0.038498	-0.138739	-0.0877466	-0.152978	4433	225
POLE4	Q9NR33	2	1.42407	1.79203	2.1232	2.00226	0.219635	-0.175295	0.156284	0.400926	0.316315	358	331	689	311	3	1.02495e-05	9.06777e-06	8.29038e-06	8.51383e-06	8.71264e-06	7.8338e-06	0.274521	0.155444	-0.150594	-0.150594	-0.112223	-0.0789215	-0.23232	5009	2333	7342	4362	3	9.15508e-06	9.63333e-06	8.84295e-06	8.1906e-06	7.76923e-06	7.2969e-06	0.0138715	-0.00869937	0.0647627	-0.058745	-0.169303	-0.245501	-0.33599	4994	275
FLNB	O75369	156	233.25	281.68	358.258	299.104	0.208392	-0.142498	0.12968	0.476623	0.216273	403	289	692	312	164	0.00147363	0.00149008	0.00151406	0.00172722	0.00172049	0.00161819	0.0219762	-0.0184411	0.0206048	0.0206048	0.210633	0.205	0.116562	214	389	603	185	140	0.00141991	0.00144491	0.00140984	0.00154997	0.00157238	0.00154617	0.000763705	-0.00504554	0.0201335	-0.015319	0.121397	0.142102	0.117854	242	33
ILF2	Q12905	33	61.6894	73.2851	92.0375	78.6043	0.184873	-0.129592	0.118905	0.447606	0.219993	467	225	692	312	41	0.000235458	0.000228881	0.000236919	0.000227578	0.000219641	0.000215267	0.0484976	0.0104897	0.0194087	0.0194087	-0.03862	-0.0898358	-0.118855	4446	715	5161	1814	39	0.000298839	0.000284049	0.000304289	0.000296425	0.000293381	0.000298453	0.958548	0.0151089	-0.0581197	0.0411828	0.00340682	-0.0114826	0.0132447	1730	4958
ZC3H13	Q5T200	8	8.54922	10.9886	14.3455	11.4446	0.244423	-0.192408	0.16974	0.554322	0.228395	272	421	693	314	8	7.4435e-05	7.54533e-05	7.26018e-05	7.37296e-05	7.6871e-05	7.16725e-05	0.969117	0.00527492	-0.0307009	-0.0307009	-0.00846363	0.051733	-0.0492874	2553	5251	7804	5030	7	6.78954e-05	7.2976e-05	6.48468e-05	6.61485e-05	6.55318e-05	6.40718e-05	0.294242	-0.0143211	0.0897876	-0.0806004	-0.0519264	-0.0654404	-0.0979458	3606	2334
MTCL1	Q9Y4B5	5	1.62093	1.88018	2.34571	2.03428	0.166503	-0.110992	0.10306	0.422211	0.216707	525	171	696	315	5	4.86112e-05	4.92469e-05	5.5789e-05	4.96173e-05	5.06518e-05	4.70902e-05	0.471215	-0.075298	0.123395	0.123395	-0.0457415	-0.0159726	-0.12116	4037	3317	7354	4374	5	5.74858e-05	5.52477e-05	5.4895e-05	5.45672e-05	5.31263e-05	5.42235e-05	0.128594	0.0409716	-0.0163177	-0.0255583	-0.0341996	-0.0728061	-0.0433154	3065	1262
RAP1A	P62834	2	0.303753	0.420707	0.587503	0.433895	0.272297	-0.254007	0.215909	0.697691	0.260442	141	555	696	315	2	2.52861e-05	2.23737e-05	2.18627e-05	2.1733e-05	2.33218e-05	2.1357e-05	0.456468	0.125829	-0.0840467	-0.0840467	-0.0926314	0.0091636	-0.117811	4162	3256	7418	4468
RPS27	P42677	3	1.82928	1.78226	2.82049	2.19161	0.267151	0.0186629	-0.0189075	0.64333	0.279373	160	537	697	317	3	6.08126e-05	5.52463e-05	5.16706e-05	5.50625e-05	5.49064e-05	5.59874e-05	0.84542	0.121268	-0.113759	-0.113759	-0.0220319	-0.0261262	0.00200166	2943	4800	7743	4926	6	8.60324e-05	9.12928e-05	9.90364e-05	9.07085e-05	9.07902e-05	9.53126e-05	0.973246	-0.0986429	-0.013022	0.104437	-0.0222856	-0.0209861	0.0491435	1727	4998
FIS1	Q9Y3D6	4	2.74499	3.51506	4.06521	4.11308	0.241914	-0.189372	0.167374	0.377155	0.394044	286	413	699	318	7	6.6522e-05	5.69101e-05	4.87573e-05	4.94071e-05	5.15591e-05	5.26372e-05	0.350544	0.212869	-0.235343	-0.235343	-0.216242	-0.154734	-0.124878	5127	2746	7873	5169	6	4.40321e-05	5.27627e-05	4.46134e-05	4.58161e-05	5.03564e-05	4.36254e-05	0.884564	-0.0982739	0.162686	-0.0793551	-0.0409773	0.0953452	-0.111663	2255	4726
SLTM	Q9NWH9	27	25.7386	31.3313	37.6976	34.034	0.17952	-0.148797	0.134875	0.401745	0.25425	490	210	700	319	29	0.000241706	0.000233525	0.000235737	0.000235229	0.000246473	0.000230373	0.94943	0.0284302	-0.0076411	-0.0076411	-0.0107552	0.0566072	-0.0408491	2442	5181	7623	4742	31	0.000248884	0.000257788	0.000244139	0.000246322	0.000251617	0.000244828	0.593389	-0.00801107	0.0426964	-0.0357857	-0.0229409	0.00774557	-0.0317153	2164	3700
GULP1	Q9UBP9	3	0.597278	0.763475	0.577693	0.446215	0.259288	-0.18793	0.166247	-0.23603	-0.608595	212	489	701	320	3	2.54898e-05	2.62241e-05	2.26304e-05	4.24795e-05	5.03036e-05	4.38947e-05	0.00550691	0.0406598	-0.130996	-0.130996	0.777507	1.0214	0.824788	7	134	141	41	2	1.61628e-05	1.76707e-05	1.49689e-05	2.38179e-05	2.55625e-05	2.40093e-05	0.00161367	-0.00931037	0.11937	-0.120024	0.550056	0.652037	0.561604	8	62
DAG1	Q14118	7	14.9385	18.2617	23.1474	19.2887	0.214172	-0.152154	0.137627	0.479657	0.216564	396	308	704	321	9	6.33389e-05	6.22493e-05	6.02317e-05	5.55557e-05	5.68304e-05	5.36633e-05	0.00702355	0.032221	-0.0403468	-0.0403468	-0.156936	-0.124207	-0.206936	5119	166	5285	1908	9	6.41433e-05	6.32403e-05	6.33485e-05	6.00421e-05	5.94853e-05	5.81688e-05	0.00619068	0.0127852	-0.00766851	-0.00520321	-0.0825402	-0.095981	-0.128267	4160	151
TOM1L2	Q6ZVM7	2	2.13091	1.99336	3.92068	2.67444	0.294326	0.0473323	-0.048938	0.926964	0.375097	40	664	704	321	3	2.56751e-06	2.68289e-06	2.86265e-06	2.37367e-06	2.20358e-06	2.1644e-06	0.0153358	-0.0749106	0.0820689	0.0820689	-0.188162	-0.295436	-0.321313	5310	296	5606	2281
SOD2	P04179	15	41.9155	49.5429	64.3792	52.9421	0.219015	-0.125631	0.115562	0.493478	0.211299	376	329	705	323	15	0.000127955	0.000132073	0.000135226	0.00013792	0.000127429	0.000131594	0.887486	-0.0421842	0.0375562	0.0375562	0.0660106	-0.0481261	-0.00172001	2346	4954	7300	4308	12	0.000132339	0.000119908	0.000135288	0.000133264	0.000132068	0.000136261	0.427008	0.0348729	-0.107434	0.0666693	0.0449241	0.0319221	0.0770058	797	3010
TASOR	Q9UK61	3	0.98217	1.16336	1.66098	1.26799	0.262	-0.127293	0.116966	0.630694	0.241206	199	506	705	323	3	9.57212e-06	9.27159e-06	9.45389e-06	8.73242e-06	9.16505e-06	7.92367e-06	0.144872	0.0211925	0.00326303	0.00326303	-0.111263	-0.0415025	-0.251477	4973	1495	6468	3259	3	1.06559e-05	1.10406e-05	9.63561e-06	9.18137e-06	8.5546e-06	8.82673e-06	0.0464934	0.028975	0.080138	-0.116232	-0.185898	-0.287908	-0.242729	4979	616
SRRM1	Q8IYB3	16	25.7639	32.0743	39.0859	34.2223	0.199856	-0.166673	0.149396	0.434627	0.242913	439	267	706	325	17	0.000198744	0.000191761	0.000185296	0.000186932	0.000192893	0.000184237	0.454205	0.0503053	-0.0507796	-0.0507796	-0.0380983	0.00719228	-0.0590498	3319	3250	6569	3398	17	0.000185899	0.000204574	0.000173377	0.000179633	0.000184008	0.0001782	0.505053	-0.0158273	0.122274	-0.116439	-0.0652988	-0.0305785	-0.0768499	3274	3356
ATP6V1C1	P21283	21	23.5149	27.4473	35.002	29.528	0.194567	-0.115853	0.107237	0.458008	0.212655	454	253	707	326	24	0.000276742	0.000271351	0.000273993	0.000292211	0.000294611	0.000280561	0.0601372	0.014216	-0.000187315	-0.000187315	0.0926835	0.104483	0.0339882	879	822	1701	538	21	0.00022783	0.000233436	0.000228574	0.000236967	0.000237958	0.000242096	0.0188342	-0.0133396	0.0217252	-0.00863721	0.0433865	0.0494073	0.0742791	752	326
RNF126	Q9BV68	6	10.3362	12.7754	15.4373	13.7567	0.192346	-0.160907	0.144748	0.417803	0.251515	459	248	707	326	7	2.98033e-05	2.89136e-05	3.15011e-05	2.79516e-05	2.89388e-05	2.78252e-05	0.121628	-0.0129805	0.0669478	0.0669478	-0.105522	-0.0554486	-0.112061	4557	1338	5895	2593	4	1.45619e-05	1.38903e-05	1.47077e-05	1.44707e-05	1.45715e-05	1.50568e-05	0.375051	0.0174718	-0.0506528	0.0318418	0.00840717	0.0184222	0.0656821	1125	2749
MYL12B	O14950	14	41.5	46.612	56.105	51.7766	0.101335	-0.0862263	0.0813622	0.348792	0.232961	658	53	711	328	15	9.50781e-05	8.93086e-05	9.10781e-05	9.31113e-05	8.87378e-05	8.42046e-05	0.374831	0.0502797	-0.011729	-0.011729	0.0201223	-0.0492849	-0.124935	3835	2885	6720	3563	9	7.27288e-05	6.18491e-05	7.65396e-05	7.12563e-05	6.76894e-05	6.95319e-05	0.862042	0.0475157	-0.18626	0.121195	0.0180052	-0.0560817	-0.0173376	2243	4650
MRPL10	Q7Z7H8	3	1.44544	1.51818	1.87385	1.74233	0.075158	-0.0358508	0.0349815	0.338641	0.233654	694	20	714	329	3	2.13662e-05	2.23116e-05	2.56805e-05	2.29829e-05	2.14385e-05	1.96744e-05	0.345269	-0.113777	0.151568	0.151568	-0.00854917	-0.108905	-0.232791	4864	2710	7574	4667
CIAO2B	Q9Y3D0	2	3.16848	3.75988	5.16552	4.03823	0.25456	-0.128724	0.118173	0.5764	0.221207	254	463	717	330	2	2.95676e-05	2.1853e-05	3.45839e-05	2.66737e-05	2.61405e-05	2.5838e-05	0.576326	0.0445666	0.270651	0.270651	-0.104034	-0.133166	-0.149954	4945	3761	8706	5379	2	1.54547e-05	1.25598e-05	1.42266e-05	1.38313e-05	1.22196e-05	1.22487e-05	0.268288	0.134363	-0.164873	0.0149055	-0.0257531	-0.204484	-0.201055	4604	2179
PPP1R14C	Q8TAE6	4	8.9397	10.2771	14.0583	11.1906	0.246454	-0.104067	0.0970626	0.549061	0.219921	289	435	724	331	4	1.15584e-05	1.09398e-05	1.06263e-05	1.09688e-05	1.15821e-05	1.0505e-05	0.958714	0.066003	-0.0552945	-0.0552945	-0.00953512	0.0689619	-0.0718648	2612	5214	7826	5075	3	9.0127e-06	9.43504e-06	8.94833e-06	9.49715e-06	8.90084e-06	9.73758e-06	0.454837	-0.0189754	0.047094	-0.0293158	0.0565608	-0.0369936	0.0926292	1009	3134
PTGES2	Q9H7Z7	12	23.8534	25.1082	32.911	28.65	0.185279	-0.0374542	0.0365064	0.42692	0.226884	497	227	724	331	17	0.000138893	0.000143197	0.00013173	0.000127531	0.000135514	0.000124909	0.135657	0.00993465	-0.0664592	-0.0664592	-0.113191	-0.0256005	-0.143163	4593	1434	6027	2756	15	0.00010851	0.000111474	0.000108113	0.000112347	0.000114144	0.000107898	0.39516	-0.0113307	0.0275474	-0.0166212	0.0388054	0.0616973	-0.019488	1200	2855
SF3B4	Q15427	13	20.0532	27.6086	35.0278	28.407	0.259052	-0.249002	0.212285	0.555669	0.253415	238	488	726	333	15	9.76136e-05	9.31568e-05	8.94742e-05	9.35485e-05	9.57095e-05	9.44924e-05	0.673416	0.06343	-0.0621802	-0.0621802	0.0020618	0.0350091	0.0165454	2028	4159	6187	2927	13	9.14392e-05	0.00010327	8.76002e-05	9.68189e-05	0.000101853	9.77029e-05	0.429175	-0.0414319	0.134111	-0.103312	0.0410428	0.11417	0.0541564	603	3023
GPHN	Q9NQX3	32	73.2998	83.2743	129.02	94.7564	0.282161	-0.0949647	0.0890979	0.720745	0.275449	119	610	729	334	38	0.000226527	0.000221765	0.000231476	0.000225841	0.000222574	0.000214438	0.271461	-0.000396498	0.0307826	0.0307826	-0.00477415	-0.0257952	-0.0795174	3481	2317	5798	2498	32	0.000224336	0.000206205	0.000232418	0.000220831	0.00022326	0.000224075	0.844257	0.0217034	-0.0998781	0.0727654	-0.0010189	0.014765	0.0200238	1535	4603
PON2	Q15165	6	1.25426	1.54154	1.93732	1.62386	0.214604	-0.156426	0.141112	0.470801	0.216167	421	311	732	335	8	3.97393e-05	3.73899e-05	3.92023e-05	3.71352e-05	3.97661e-05	3.84201e-05	0.762464	0.035359	0.0157304	0.0157304	-0.0624181	0.036331	-0.0133467	2871	4520	7391	4426	6	2.87814e-05	2.91015e-05	2.71657e-05	2.65336e-05	2.54569e-05	2.54536e-05	0.0311566	0.0218104	0.0377686	-0.0615374	-0.0955038	-0.155268	-0.155456	4522	454
ATP1A1	P05023	74	26.7218	33.6689	43.6116	35.0807	0.243151	-0.176311	0.157091	0.530386	0.21635	316	417	733	336	87	0.000976699	0.000953488	0.000941039	0.000985122	0.0010203	0.000983958	0.0689953	0.029282	-0.0243781	-0.0243781	0.0416699	0.0922885	0.0399644	1186	896	2082	670	62	0.000776962	0.000796192	0.000787041	0.000765906	0.000764399	0.000753095	0.0238892	-0.0180275	0.0172453	0.000566384	-0.038704	-0.0415454	-0.06304	3009	385
PSMB2	P49721	26	47.2537	55.9285	74.0348	59.6284	0.238339	-0.126696	0.116462	0.521082	0.208877	334	400	734	337	29	0.000215138	0.000213774	0.000208256	0.000226567	0.00021653	0.000211415	0.328901	0.0185506	-0.0283513	-0.0283513	0.0932232	0.027855	-0.00663337	1559	2610	4169	1339	22	0.000164691	0.000158611	0.000162765	0.000166903	0.000170822	0.000171799	0.0300664	0.023571	-0.030702	0.00659788	0.0428134	0.0762968	0.084528	621	442
RECQL5	O94762	2	5.58191	5.78038	7.39454	6.63966	0.156472	-0.025423	0.0249827	0.380279	0.224928	592	144	736	338	2	1.21259e-05	1.15158e-05	9.27237e-06	9.28451e-06	1.00216e-05	9.58629e-06	0.259251	0.144349	-0.242733	-0.242733	-0.240846	-0.130634	-0.194699	5201	2248	7449	4503	2	1.21721e-05	1.17442e-05	1.12713e-05	1.06892e-05	9.74109e-06	1.0739e-05	0.0345098	0.053475	0.00184302	-0.0574515	-0.13395	-0.267953	-0.127246	4790	488
GAN	Q9H2C0	6	8.5595	10.6478	12.7686	11.474	0.20157	-0.16606	0.148903	0.410938	0.256708	465	272	737	339	6	3.68628e-05	3.42661e-05	3.30008e-05	3.41562e-05	3.41898e-05	3.37567e-05	0.613431	0.0868183	-0.0728458	-0.0728458	-0.0232	-0.0217843	-0.0401735	3281	3917	7198	4160	5	3.58276e-05	3.12252e-05	3.47349e-05	3.31019e-05	3.21199e-05	3.46527e-05	0.71179	0.0785423	-0.119819	0.0338581	-0.0356154	-0.0790632	0.0304395	2475	4180
TM9SF2	Q99805	2	0.521355	0.613208	0.80842	0.655229	0.233955	-0.121798	0.112311	0.51104	0.207934	356	383	739	340	2	4.57416e-05	4.43796e-05	3.47446e-05	4.0983e-05	4.34565e-05	4.08865e-05	0.96919	0.136162	-0.260554	-0.260554	-0.0223187	0.0622273	-0.0257181	2364	5252	7616	4728	2	3.25989e-05	3.89075e-05	2.97407e-05	3.33703e-05	3.11614e-05	3.14018e-05	0.584561	-0.0500245	0.205203	-0.182407	-0.016282	-0.115088	-0.103999	3737	3671
RPLP0	P05388	47	49.4372	57.6632	77.7385	62.0368	0.245757	-0.115294	0.106758	0.537736	0.212232	312	428	740	341	54	0.000964262	0.00100542	0.000973066	0.0009593	0.000989818	0.000930726	0.38246	-0.0247033	-0.0115902	-0.0115902	-0.0321464	0.0130346	-0.0757712	3356	2927	6283	3037	39	0.000753338	0.000770331	0.000707876	0.000735275	0.000742916	0.000716651	0.592318	0.0182885	0.0504703	-0.0715119	-0.0167232	-0.00180938	-0.0537376	2371	3698
ACAD8	Q9UKU7	2	1.75702	1.71908	1.47562	1.38779	0.0558619	0.0156625	-0.0158344	-0.23615	-0.32468	731	10	741	342	2	1.59589e-05	1.65138e-05	1.79496e-05	1.74452e-05	1.67797e-05	1.58598e-05	0.888493	-0.0747417	0.0948518	0.0948518	0.053733	-0.00238131	-0.0837235	2799	4956	7755	4940
IGF2BP3	O00425	18	4.07925	4.88106	6.5697	5.19023	0.251026	-0.135244	0.123646	0.552281	0.212252	294	449	743	343	21	0.000314008	0.000312662	0.000318823	0.000287318	0.000288534	0.000278324	0.00296469	-0.00530254	0.0166502	0.0166502	-0.133455	-0.127363	-0.179336	5050	88	5138	1791	20	0.000330172	0.00035122	0.000324147	0.000292699	0.000298216	0.000289541	0.027959	-0.0217172	0.0674412	-0.048287	-0.195518	-0.168577	-0.211167	4846	428
RPL23A	P62750	20	29.2019	34.4571	41.0989	37.4993	0.159866	-0.124303	0.114437	0.368733	0.236501	591	153	744	344	22	0.000282335	0.000283864	0.000279222	0.000275099	0.000294197	0.000274086	0.927608	0.00270216	-0.0132957	-0.0132957	-0.0347533	0.0620743	-0.0400801	2616	5097	7713	4878	22	0.000316876	0.000371875	0.000307886	0.000315865	0.000319649	0.000305966	0.456465	-0.0681868	0.162712	-0.10971	-0.072796	-0.0556168	-0.118732	3822	3144
TXNDC5	Q8NBS9	38	59.7132	68.0751	90.5872	73.8251	0.23363	-0.0976339	0.0914433	0.503622	0.208426	365	382	747	345	43	0.000560478	0.000568698	0.000585507	0.000599452	0.000598837	0.000591324	0.0637473	-0.0282499	0.0347801	0.0347801	0.0687363	0.0672551	0.0490422	1124	853	1977	630	36	0.000391294	0.000396575	0.000401126	0.000423354	0.000427996	0.000421061	0.00201554	-0.0184555	0.000886028	0.017347	0.0951537	0.110888	0.0873203	379	72
HGS	O14964	22	40.785	50.6331	63.528	53.0785	0.221923	-0.164441	0.147601	0.474912	0.215649	409	340	749	346	26	0.000179905	0.000183507	0.000188084	0.000191895	0.000191983	0.000182519	0.27991	-0.0311542	0.0329911	0.0329911	0.0619296	0.0625941	-0.0103391	1563	2372	3935	1278	15	0.00010263	0.000107764	0.000104021	0.000106632	0.000108499	0.000106303	0.264866	-0.0302572	0.0401664	-0.0108292	0.024927	0.0499709	0.0204743	1103	2153
RPL22L1	Q6P5R6	14	14.3297	16.2224	21.3118	17.6411	0.220031	-0.092262	0.0867147	0.480374	0.207662	418	332	750	347	14	0.000179335	0.000161279	0.000148093	0.000147972	0.000156591	0.000141897	0.258755	0.138647	-0.137503	-0.137503	-0.138683	-0.0570041	-0.199163	4958	2244	7202	4166	19	0.000199341	0.000217594	0.000201491	0.000206676	0.000198567	0.000206492	0.749924	-0.0483984	0.0780009	-0.0329253	0.00372768	-0.0540132	0.00244628	2176	4298
DR1	Q01658	12	29.9843	37.2382	50.5008	39.0772	0.262029	-0.164737	0.147839	0.587363	0.217385	244	507	751	348	13	0.000134298	0.000122392	0.000128227	0.000130768	0.000125192	0.000121159	0.589719	0.0658533	-0.000882295	-0.000882295	0.027423	-0.0354399	-0.0826797	3323	3811	7134	4083	9	9.38829e-05	9.30039e-05	9.21499e-05	9.26111e-05	9.4451e-05	9.1488e-05	0.8806	0.0134418	-0.000129589	-0.0134375	-0.00623615	0.022146	-0.0238384	1828	4709
SRP72	O76094	32	10.5663	14.2492	17.6019	14.8057	0.251108	-0.231771	0.199639	0.504491	0.254913	301	450	751	348	37	0.000478047	0.000479311	0.000466892	0.000478633	0.000495985	0.000469049	0.516952	0.00998497	-0.0240802	-0.0240802	0.0117501	0.0631285	-0.0174295	2003	3535	5538	2206	26	0.000298004	0.000319627	0.00027678	0.000284757	0.000286402	0.000281253	0.375079	-0.000643597	0.100415	-0.107237	-0.0662452	-0.057935	-0.0841088	3547	2750
FDFT1	P37268	2	0.407945	0.449985	0.591363	0.496132	0.212979	-0.0724857	0.0690173	0.463186	0.209865	449	306	755	350	2	1.09451e-05	1.15513e-05	1.14566e-05	1.03887e-05	1.06468e-05	1.10442e-05	0.0802227	-0.0482869	0.0175991	0.0175991	-0.123563	-0.0881532	-0.0352848	4443	997	5440	2090
EPS8	Q12929	14	8.63416	10.2143	13.3731	10.8454	0.236943	-0.12632	0.116144	0.504885	0.202636	371	395	766	351	16	0.000101339	9.78912e-05	9.71843e-05	8.80024e-05	9.5557e-05	9.08451e-05	0.0585384	0.0365361	-0.023858	-0.023858	-0.167038	-0.0482209	-0.121173	4817	805	5622	2309	15	8.49934e-05	8.5587e-05	8.47732e-05	8.25218e-05	8.18007e-05	8.07238e-05	0.0111432	-0.00211153	0.00792997	-0.00585368	-0.044686	-0.0573483	-0.0764675	3312	234
VWA8	A3KMH1	4	2.40149	2.90817	3.58997	3.0825	0.197756	-0.144689	0.131491	0.435352	0.215482	504	263	767	352	4	3.09063e-05	2.91994e-05	2.9052e-05	2.85093e-05	2.93277e-05	2.85017e-05	0.252673	0.0565025	-0.0327581	-0.0327581	-0.0599656	-0.0191362	-0.0603478	3714	2215	5929	2638	4	3.95912e-05	3.70077e-05	3.5885e-05	3.52768e-05	3.55316e-05	3.38224e-05	0.124474	0.0784961	-0.0188574	-0.063305	-0.0879633	-0.0775832	-0.148706	4195	1228
YTHDC2	Q9H6S0	6	1.33048	1.71447	2.13665	1.77897	0.239569	-0.194468	0.171341	0.488933	0.224624	363	406	769	353	8	3.23434e-05	3.08699e-05	3.53249e-05	3.1421e-05	3.23013e-05	3.15324e-05	0.493545	-0.0222496	0.104965	0.104965	-0.0639886	-0.0241253	-0.058884	3774	3426	7200	4163	6	3.054e-05	2.91783e-05	2.90443e-05	2.89257e-05	2.91557e-05	2.96959e-05	0.580889	0.0457129	-0.0200953	-0.0267351	-0.032639	-0.0212097	0.00527249	2184	3649
CCDC59	Q9P031	6	3.12158	3.76968	4.97429	3.96848	0.249311	-0.14249	0.129673	0.529723	0.203817	326	444	770	354	6	9.72681e-05	8.79527e-05	7.9821e-05	8.15988e-05	8.77517e-05	9.20134e-05	0.847083	0.138781	-0.146418	-0.146418	-0.114637	-0.00975876	0.0586588	3115	4811	7926	5234	5	5.62235e-05	5.89706e-05	6.01916e-05	5.80289e-05	5.92573e-05	5.68353e-05	0.776356	-0.0563229	0.0124986	0.0420655	-0.0107242	0.0194952	-0.0407104	2034	4376
VCP	P55072	122	231.348	252.102	345.928	280.764	0.249296	-0.0633022	0.060641	0.517105	0.215993	328	443	771	355	145	0.00122327	0.00124971	0.00131619	0.0014165	0.00137821	0.00135703	0.0281027	-0.0461796	0.0594503	0.0594503	0.165414	0.125873	0.103532	404	474	878	268	130	0.00132732	0.00122237	0.00136429	0.00141339	0.00143312	0.00144713	0.0899167	0.024846	-0.0939968	0.0644764	0.115492	0.135486	0.149523	212	961
MYCBP	Q99417	5	2.0166	2.58536	3.106	2.74699	0.226798	-0.190322	0.168116	0.43281	0.255602	416	359	775	356	5	9.05838e-05	8.50948e-05	0.000111634	9.55775e-05	9.05907e-05	8.61493e-05	0.607623	-0.080336	0.221121	0.221121	-0.00291939	-0.0802275	-0.152751	4384	3893	8277	5350	6	9.18626e-05	8.30027e-05	9.48945e-05	9.75254e-05	8.06987e-05	8.77993e-05	0.847643	0.0308361	-0.115482	0.0776831	0.117138	-0.156096	-0.0344318	2376	4609
NDUFA4	O00483	6	1.38069	1.59737	2.03383	1.71338	0.202466	-0.108984	0.101326	0.44983	0.202473	501	274	775	356	6	8.68104e-05	8.09941e-05	7.15217e-05	6.34586e-05	7.50106e-05	6.5409e-05	0.110588	0.121924	-0.157563	-0.157563	-0.330127	-0.0888493	-0.286455	5282	1252	6534	3352	6	6.9377e-05	8.03258e-05	7.74056e-05	6.53433e-05	6.73812e-05	6.06749e-05	0.0540954	-0.125889	0.0855165	0.0320914	-0.212308	-0.168	-0.319245	4969	683
DDX12P	Q92771	2	0.936078	1.25137	1.47068	1.40351	0.262713	-0.224546	0.194258	0.427236	0.359788	266	510	776	358	3	1.59451e-05	1.43294e-05	1.22927e-05	9.53953e-06	1.08756e-05	1.00881e-05	0.0491679	0.168333	-0.206977	-0.206977	-0.572793	-0.383694	-0.492133	5369	723	6092	2823	3	1.4154e-05	1.4079e-05	1.21785e-05	9.83662e-06	9.09929e-06	9.20415e-06	0.0155213	0.0714065	0.0637397	-0.145465	-0.45357	-0.565979	-0.549448	5072	290
RPL32	P62910	18	9.29059	11.2681	15.0152	11.8509	0.256197	-0.145905	0.132495	0.546681	0.205248	310	471	781	359	19	0.000635254	0.000567479	0.000529903	0.00057435	0.000577515	0.00056117	0.852794	0.137399	-0.124206	-0.124206	-0.00800336	-7.55406e-05	-0.0414964	2973	4835	7808	5038	15	0.000406356	0.000361557	0.000379395	0.000339371	0.000326067	0.000315694	0.032253	0.0875273	-0.0809951	-0.0115194	-0.172354	-0.23005	-0.276692	4953	466
POLD1	P28340	7	3.02304	3.59425	4.7294	3.80334	0.244927	-0.130241	0.119451	0.515416	0.201025	359	423	782	360	8	8.13458e-05	7.83045e-05	7.22299e-05	5.8616e-05	6.42875e-05	5.8726e-05	0.00923057	0.0737229	-0.0977497	-0.0977497	-0.399051	-0.265807	-0.396346	5352	206	5558	2225	6	5.18827e-05	5.17104e-05	4.90303e-05	4.1928e-05	4.24563e-05	4.14162e-05	0.00612457	0.0283114	0.0235136	-0.0532687	-0.279027	-0.260962	-0.296747	5022	147
RAB11B	Q15907	5	2.50883	3.00132	4.19438	3.20471	0.272507	-0.135074	0.123503	0.606368	0.218101	225	557	782	360	6	2.70916e-05	2.64035e-05	3.3837e-05	3.0286e-05	2.49662e-05	2.75556e-05	0.626214	-0.103704	0.217051	0.217051	0.057102	-0.221572	-0.0792059	4429	3972	8401	5365	6	2.85351e-05	2.48253e-05	3.4066e-05	2.7777e-05	2.88475e-05	3.00833e-05	0.938113	-0.0303699	-0.231293	0.225225	-0.0692154	-0.0146606	0.0458585	2094	4901
TRIM65	Q6PJ69	2	0.691287	0.864738	1.1055	0.897916	0.243851	-0.170509	0.15247	0.50683	0.206787	362	420	782	360	3	1.56133e-05	1.40414e-05	1.40484e-05	1.26811e-05	1.33231e-05	1.27642e-05	0.0729824	0.100003	-0.0523677	-0.0523677	-0.200099	-0.128843	-0.190667	5151	933	6084	2818	3	1.63629e-05	1.41845e-05	1.53492e-05	1.40799e-05	1.3347e-05	1.34665e-05	0.104689	0.0970056	-0.109106	0.00473383	-0.119784	-0.196907	-0.184046	4740	1066
DCTN4	Q9UJW0	21	38.04	40.6483	55.0498	45.6824	0.23702	-0.0486327	0.0470466	0.484587	0.215488	387	397	784	363	23	0.000159197	0.000154797	0.000156473	0.000156166	0.000158541	0.000149419	0.536738	0.0216854	-0.00321927	-0.00321927	-0.00604727	0.0157217	-0.0697691	3066	3607	6673	3509	13	7.75662e-05	7.34142e-05	7.74422e-05	7.66246e-05	7.63158e-05	7.61846e-05	0.879775	0.0267564	-0.0526119	0.0244497	0.0091364	0.00331085	0.000829063	1669	4705
F3	P13726	2	0.771103	0.936604	1.23363	0.982118	0.252552	-0.147065	0.133451	0.530846	0.201909	329	455	784	363	3	2.16042e-05	2.20148e-05	2.22346e-05	2.1307e-05	2.34082e-05	2.26177e-05	0.510671	-0.0229887	0.0185095	0.0185095	-0.0429724	0.0927164	0.0431492	1726	3506	5232	1859	2	2.08116e-05	2.2852e-05	2.15117e-05	1.96219e-05	1.98664e-05	1.90675e-05	0.0513746	-0.0619773	0.0729571	-0.0142385	-0.146896	-0.12903	-0.188243	4671	656
MAD2L1	Q13257	13	31.0439	35.8747	47.0553	38.4558	0.233173	-0.108097	0.100559	0.491949	0.200796	405	379	784	363	15	0.000179369	0.000169244	0.000169923	0.000183415	0.000179654	0.000173682	0.234434	0.0534499	-0.0245994	-0.0245994	0.0856269	0.0557384	0.00696398	1337	2093	3430	1099	14	0.000175409	0.000171014	0.000163265	0.000172595	0.000169884	0.000168835	0.895564	0.0460714	0.00946404	-0.0574384	0.0227378	-9.79766e-05	-0.00903626	1660	4756
METTL26	Q96S19	2	4.92537	5.58852	8.15107	6.19806	0.276984	-0.0939916	0.0882408	0.632764	0.237593	202	583	785	366	2	2.33662e-05	2.19195e-05	2.23686e-05	1.99394e-05	1.98652e-05	1.94697e-05	0.0148685	0.0512053	-0.0117465	-0.0117465	-0.177596	-0.182973	-0.211991	5204	288	5492	2154	2	1.97879e-05	2.04948e-05	1.75714e-05	2.07074e-05	1.78017e-05	1.68533e-05	0.600951	0.0371631	0.0878031	-0.134231	0.102692	-0.115444	-0.194424	3538	3737
RPS18	P62269	21	20.2078	22.0112	29.4474	24.4151	0.232004	-0.0629794	0.0603447	0.480247	0.209877	411	375	786	367	23	0.000379031	0.000365148	0.000334383	0.000333054	0.000358141	0.000331828	0.31442	0.0762419	-0.104574	-0.104574	-0.110318	-0.00554658	-0.115639	4365	2553	6918	3797	27	0.000430551	0.00041274	0.000470083	0.000433936	0.000444442	0.000450108	0.798306	-0.0240597	-0.0850102	0.102673	-0.0127596	0.0217532	0.0400279	1413	4451
ZPR1	O75312	23	63.7932	74.2006	94.7471	79.2716	0.210879	-0.113128	0.104899	0.45755	0.200272	488	299	787	368	24	0.000178049	0.000169206	0.000177336	0.000180699	0.000180528	0.000176051	0.278592	0.0260431	0.0202536	0.0202536	0.0473596	0.0459949	0.00976256	1646	2358	4004	1296	21	0.000149148	0.000131755	0.000149308	0.000150526	0.000153936	0.000154025	0.244424	0.0566638	-0.122228	0.0582122	0.0699254	0.102251	0.103081	433	2036
TACC3	Q9Y6A5	35	62.7158	72.8319	95.1146	77.8133	0.232635	-0.111901	0.103842	0.488939	0.199288	417	378	795	369	35	0.000350164	0.000353641	0.000367437	0.000365694	0.000377358	0.000355272	0.338736	-0.0282201	0.0412476	0.0412476	0.0343877	0.0796847	-0.00732597	1611	2671	4282	1379	27	0.000326643	0.000338651	0.000313393	0.00033692	0.000344257	0.000335416	0.218876	0.00182966	0.0539132	-0.057911	0.0465213	0.0776017	0.0400653	762	1873
SIL1	Q9H173	5	6.7364	8.30707	11.341	8.70583	0.271326	-0.159088	0.143275	0.592415	0.210916	245	553	798	370	5	6.17622e-05	5.73377e-05	5.86159e-05	5.16379e-05	5.33891e-05	4.98362e-05	0.0117445	0.0601873	-0.0152451	-0.0152451	-0.198108	-0.149993	-0.249343	5219	244	5463	2125	3	4.82499e-05	5.50654e-05	4.28814e-05	4.27411e-05	4.37019e-05	4.0143e-05	0.198227	-0.0143516	0.17627	-0.184524	-0.189251	-0.15718	-0.279729	4905	1733
H1-0	P07305	13	7.30889	9.37188	11.3003	9.87874	0.230102	-0.190462	0.168225	0.438173	0.244213	431	368	799	371	16	0.000347402	0.000317516	0.000289208	0.000209847	0.000232885	0.000212973	0.015749	0.127388	-0.137109	-0.137109	-0.599878	-0.449597	-0.578547	5373	307	5680	2368	18	0.000315448	0.000359705	0.000299414	0.000236746	0.000235471	0.000218419	0.0252288	-0.0423962	0.147016	-0.117658	-0.45646	-0.46425	-0.572703	5070	397
FAM114A2	Q9NRY5	7	9.72535	10.6583	13.974	11.7482	0.216489	-0.067587	0.0645619	0.455332	0.205032	485	320	805	372	7	4.34121e-05	4.32165e-05	4.77902e-05	4.67448e-05	4.54338e-05	4.55124e-05	0.546066	-0.0456043	0.0930153	0.0930153	0.0611064	0.0200675	0.0225602	1641	3641	5282	1904	7	5.23637e-05	4.92509e-05	5.0107e-05	5.13067e-05	5.04789e-05	5.36951e-05	0.402265	0.050175	-0.0382418	-0.0133801	0.0207563	-0.00271188	0.0863983	1057	2893
HSPA1A	P0DMV8	101	92.1401	106.572	142.057	114.122	0.249447	-0.108778	0.101149	0.515791	0.199896	361	445	806	373	116	0.00129212	0.00130707	0.00142133	0.00181784	0.00169973	0.00167882	0.00278073	-0.0526781	0.0848198	0.0848198	0.439806	0.34288	0.325025	49	83	132	35	113	0.00187517	0.00184409	0.00187579	0.00222536	0.00226718	0.00224849	2.1603e-05	0.00783585	-0.0162811	0.00830839	0.254853	0.281712	0.26977	57	3
RAP2B	P61225	2	4.45045	5.4887	7.86674	5.82002	0.284719	-0.159171	0.143342	0.662644	0.227901	180	626	806	373	2	1.11831e-05	1.03904e-05	8.50463e-06	9.85901e-06	1.0263e-05	9.5064e-06	0.870428	0.157569	-0.237431	-0.237431	-0.0242378	0.033704	-0.0767805	3128	4905	8033	5295
CCDC137	Q6PK04	12	8.81569	11.2597	14.0151	11.6488	0.242272	-0.187283	0.16574	0.481557	0.214748	395	414	809	375	12	0.000154451	0.000155512	0.000152756	0.000154703	0.00015893	0.00015589	0.215592	0.00197592	-0.0139466	-0.0139466	0.00432912	0.0432105	0.0153479	1963	1988	3951	1283	12	0.00017111	0.000172636	0.00016622	0.000160042	0.000165045	0.000159138	0.0325404	0.00948906	0.0222917	-0.032345	-0.086984	-0.0425749	-0.0951623	3664	467
H4C14	P62805	37	10.3855	12.6109	16.0804	13.2071	0.233324	-0.146837	0.133263	0.483903	0.199912	428	381	809	375	40	0.00140677	0.00137029	0.00141964	0.00126096	0.0012423	0.00123016	0.00202704	0.00809653	0.0212344	0.0212344	-0.14977	-0.171276	-0.185444	5141	65	5206	1843	46	0.00168054	0.00160902	0.00175199	0.00159512	0.00159191	0.00164228	0.222376	2.07956e-05	-0.0627236	0.0600899	-0.075244	-0.0781523	-0.0332083	3384	1893
ALAD	P13716	2	1.84718	2.22104	1.80326	1.34696	0.264583	-0.139073	0.126838	-0.173789	-0.594695	290	521	811	377	2	1.21053e-06	1.06784e-06	1.37776e-06	1.19384e-06	1.11068e-06	1.08595e-06	0.432977	-0.0097164	0.176971	0.176971	-0.0297435	-0.133907	-0.166402	4799	3160	7959	5259	2	2.57835e-06	2.30919e-06	2.50168e-06	2.19469e-06	2.41944e-06	2.5212e-06	0.537798	0.0659904	-0.0930763	0.0224391	-0.166445	-0.0257875	0.0336521	3129	3491
NCAPD3	P42695	2	0.567251	0.678389	0.953711	0.723748	0.278192	-0.134828	0.123297	0.614736	0.216673	219	593	812	378	6	2.87942e-05	2.72875e-05	2.68262e-05	2.21702e-05	2.57338e-05	2.40905e-05	0.0505657	0.0592295	-0.0429036	-0.0429036	-0.317927	-0.102881	-0.198079	5231	742	5973	2695	5	2.53564e-05	2.26153e-05	2.48702e-05	2.04114e-05	2.12598e-05	1.92638e-05	0.0224832	0.0625429	-0.102507	0.0346129	-0.250433	-0.191677	-0.333914	5000	372
FNBP4	Q8N3X1	8	31.9487	35.4359	47.1556	38.7793	0.236993	-0.07666	0.0727912	0.485011	0.202868	419	396	815	379	9	3.38125e-05	3.28327e-05	3.15725e-05	2.97143e-05	3.18921e-05	2.91957e-05	0.0818579	0.0465351	-0.0523526	-0.0523526	-0.139861	-0.0378197	-0.165262	4836	1012	5848	2547	6	2.02382e-05	1.68487e-05	1.8561e-05	1.95153e-05	1.93386e-05	1.92487e-05	0.491247	0.125713	-0.138725	0.000911124	0.0732436	0.0601199	0.0533962	681	3300
SENP3	Q9H4L4	2	0.190652	0.217357	0.283503	0.233882	0.228843	-0.0976587	0.091465	0.474761	0.197178	453	363	816	380	2	2.57324e-05	2.70837e-05	3.0412e-05	2.78984e-05	2.82526e-05	2.81522e-05	0.820957	-0.108523	0.132532	0.132532	0.00807387	0.0262748	0.0211433	2016	4713	6729	3574
CCDC43	Q96MW1	3	9.28751	11.08	15.1922	11.7583	0.270035	-0.132906	0.121688	0.577065	0.20741	268	549	817	381	4	1.18925e-05	1.26501e-05	9.62946e-06	1.1036e-05	1.06849e-05	1.12489e-05	0.70395	0.0621952	-0.242329	-0.242329	-0.0456336	-0.0922776	-0.01807	3846	4281	8127	5325	6	3.82174e-05	4.14662e-05	3.11702e-05	3.35519e-05	3.41888e-05	3.16434e-05	0.334728	0.0486047	0.166312	-0.245454	-0.139231	-0.112099	-0.223721	4685	2557
RPL37A	P61513	9	3.38035	4.28171	5.50558	4.41198	0.256893	-0.180559	0.160454	0.523161	0.203694	342	475	817	381	11	0.000306591	0.000301569	0.000313681	0.000313779	0.000303479	0.000288957	0.563353	-0.0032385	0.0297401	0.0297401	0.0301917	-0.0179614	-0.0887024	3218	3715	6933	3819	6	0.000110003	0.000101681	0.000109927	0.000106229	0.000104665	0.000109172	0.877481	0.0371902	-0.0763087	0.0361942	-0.0131778	-0.0345781	0.0262402	1923	4698
NENF	Q9UMX5	5	20.3959	23.5147	30.3117	25.1585	0.221536	-0.10629	0.0989933	0.465302	0.196475	481	337	818	383	8	4.50185e-05	4.06311e-05	4.62161e-05	4.41385e-05	4.2267e-05	4.13609e-05	0.522797	0.0344832	0.0723603	0.0723603	0.00600519	-0.056502	-0.0877678	3705	3563	7268	4267	9	4.31932e-05	3.53446e-05	4.21254e-05	3.98241e-05	4.03282e-05	3.9524e-05	0.905998	0.102853	-0.186462	0.0667392	-0.0143103	0.0038376	-0.0252225	2064	4793
GLRX3	O76003	16	19.5603	25.3212	31.3929	26.1258	0.24785	-0.198191	0.174224	0.484317	0.219358	380	440	820	384	19	0.000210076	0.000205836	0.00021749	0.000232132	0.000228847	0.000222824	0.0199477	-0.00724668	0.04279	0.04279	0.136787	0.116222	0.0777438	543	364	907	281	17	0.00020187	0.000206605	0.000193555	0.000208266	0.000213033	0.000207111	0.133164	0.00855235	0.0420021	-0.0521277	0.0535569	0.0862051	0.045532	686	1308
HSPA12A	O43301	8	8.14768	9.22406	11.4163	9.94664	0.17128	-0.0922806	0.0867312	0.394356	0.195539	637	184	821	385	9	2.94051e-05	2.74869e-05	2.93437e-05	3.16228e-05	3.09212e-05	2.94054e-05	0.104018	0.0327455	0.0297264	0.0297264	0.137643	0.105276	0.0327607	701	1191	1892	606	7	2.78578e-05	2.78542e-05	2.64143e-05	2.86217e-05	2.8193e-05	2.63393e-05	0.709843	0.0251996	0.0250118	-0.0515614	0.0642298	0.0424573	-0.0556647	1395	4173
CXXC5	Q7LFL8	2	0.915157	1.09492	1.57484	1.17516	0.284539	-0.135163	0.123577	0.647948	0.225599	197	625	822	386	2	7.97486e-06	6.83462e-06	8.00174e-06	7.6703e-06	7.30205e-06	7.17224e-06	0.632972	0.0687501	0.0736046	0.0736046	0.012574	-0.058407	-0.084284	3650	4001	7651	4784	2	9.34365e-06	8.78898e-06	8.5772e-06	9.70636e-06	8.53771e-06	7.72968e-06	0.721283	0.0696499	-0.018641	-0.0538293	0.124594	-0.0604875	-0.203928	2983	4208
HSPA13	P48723	9	6.67174	8.2265	10.3295	8.57079	0.232198	-0.159007	0.143209	0.471624	0.20236	447	377	824	387	10	6.45014e-05	6.32861e-05	6.01097e-05	7.82864e-05	8.18755e-05	7.2374e-05	0.0187346	0.0424206	-0.0593106	-0.0593106	0.321852	0.386522	0.208562	86	349	435	137	9	6.22807e-05	7.19398e-05	5.74517e-05	7.21089e-05	6.87872e-05	7.05887e-05	0.258378	-0.0368205	0.171183	-0.153258	0.174571	0.106534	0.14383	186	2113
R3HDM1	Q15032	2	2.02973	2.52968	3.08672	2.649	0.220893	-0.167561	0.150109	0.437227	0.216602	496	335	831	388	2	1.62014e-06	1.59511e-06	1.76461e-06	1.72911e-06	1.6978e-06	1.8149e-06	0.250338	-0.0350225	0.0882037	0.0882037	0.0588858	0.0325198	0.12875	940	2205	3145	1019
RTRAF	Q9Y224	21	41.6274	55.3035	65.3309	59.4186	0.258544	-0.219423	0.190414	0.430809	0.293958	347	485	832	389	26	0.000218474	0.000217835	0.000204302	0.000210324	0.000211365	0.000200833	0.355709	0.0329787	-0.0637849	-0.0637849	-0.0218749	-0.0147461	-0.0884911	3615	2781	6396	3164	28	0.000290134	0.000314299	0.000272015	0.000297281	0.000297156	0.000291202	0.826996	-0.00998483	0.105431	-0.103021	0.0251241	0.0245161	-0.00468734	1439	4543
R3HCC1	Q9Y3T6	2	1.55052	1.80742	2.31451	1.9206	0.223287	-0.114827	0.106358	0.46313	0.193979	489	344	833	390	2	2.0396e-05	3.12376e-05	2.56954e-05	1.94714e-05	2.15503e-05	1.53855e-05	0.143496	-0.337764	-0.0045357	-0.0045357	-0.40469	-0.258338	-0.744476	5367	1485	6852	3721	2	1.58665e-05	1.68583e-05	1.27604e-05	1.30576e-05	1.3537e-05	1.20474e-05	0.198104	0.0655477	0.153025	-0.248761	-0.215547	-0.163524	-0.331711	4977	1732
RPL3	P39023	75	33.2316	40.1305	49.6523	42.1195	0.21425	-0.142479	0.129664	0.436826	0.199455	528	309	837	391	82	0.00141799	0.00139102	0.00137499	0.00138121	0.00140551	0.0013901	0.878311	0.0239262	-0.0204966	-0.0204966	-0.0139862	0.0111773	-0.00472934	2570	4925	7495	4559	75	0.00119703	0.0012646	0.0011971	0.00115691	0.00118674	0.0011591	0.133504	-0.0269256	0.0523031	-0.0268349	-0.0761014	-0.0393799	-0.0733762	3407	1311
ABCE1	P61221	46	93.0107	102.137	86.5513	72.9973	0.178923	-0.0691006	0.0659417	-0.172943	-0.418654	630	208	838	392	57	0.000607117	0.000601772	0.000563886	0.000526905	0.000545122	0.000514946	0.0249275	0.0389991	-0.0675713	-0.0675713	-0.165432	-0.116395	-0.198553	5107	427	5534	2201	42	0.000386796	0.000378278	0.000385314	0.000376622	0.000374126	0.000380234	0.12061	0.0124855	-0.0196394	0.00694994	-0.0259695	-0.0355599	-0.0121994	2381	1191
RRN3	Q9NYV6	4	1.68166	1.84472	2.53176	2.03465	0.261066	-0.0682988	0.0652111	0.521954	0.206592	339	499	838	392	4	8.32268e-06	7.41727e-06	8.10886e-06	7.95615e-06	8.69739e-06	8.5278e-06	0.279663	0.0661653	0.028616	0.028616	0.00118637	0.1297	0.101291	868	2368	3236	1045
GANAB	Q14697	60	77.8858	96.538	116.881	101.395	0.216444	-0.163165	0.146572	0.422445	0.217385	523	318	841	394	66	0.000495912	0.000491018	0.000480333	0.000476553	0.000477681	0.000468835	0.0643533	0.0199919	-0.0260579	-0.0260579	-0.0374561	-0.0340474	-0.0610149	3666	860	4526	1474	50	0.000442746	0.000428504	0.000453025	0.000450827	0.000442939	0.00043804	0.774794	0.00431069	-0.0428586	0.0374216	0.0304046	0.00493992	-0.0111048	1593	4363
AP1G1	O43747	11	13.8763	16.8084	21.6554	17.5474	0.246419	-0.144896	0.131662	0.497208	0.193737	408	434	842	395	11	9.66502e-05	9.45636e-05	9.28874e-05	9.70431e-05	9.72039e-05	9.4415e-05	0.344984	0.0294025	-0.0278879	-0.0278879	0.0352555	0.037644	-0.00435486	1918	2706	4624	1508	7	5.61235e-05	5.52893e-05	5.52707e-05	5.60237e-05	5.99793e-05	5.67497e-05	0.234413	0.0145273	-0.00707612	-0.00756166	0.011961	0.110388	0.0305363	800	1964
HMGCS1	Q01581	22	38.3644	40.9612	57.8047	46.1525	0.269277	-0.0480176	0.0464707	0.543401	0.218622	297	546	843	396	25	0.000159335	0.000157695	0.000161892	0.000175929	0.000177295	0.000169915	0.00993135	-0.00276467	0.0202032	0.0202032	0.14017	0.151329	0.0899843	432	216	648	196	21	0.000158392	0.000158134	0.000147311	0.000159711	0.000163437	0.000164527	0.149594	0.0348425	0.0324964	-0.0697931	0.0468072	0.0800771	0.0896726	574	1396
PTPN12	Q05209	12	11.7222	14.2946	17.8006	14.9449	0.223456	-0.150199	0.136026	0.452485	0.200211	500	346	846	397	12	8.44236e-05	8.34754e-05	9.01021e-05	8.31514e-05	8.53295e-05	7.88672e-05	0.275134	-0.0266958	0.067218	0.067218	-0.0486022	-0.0112979	-0.124917	4053	2338	6391	3155	11	8.46778e-05	8.2088e-05	8.44341e-05	8.19731e-05	8.07155e-05	7.91789e-05	0.0545247	0.0161819	-0.0286299	0.0120244	-0.0306504	-0.0529552	-0.0806862	3183	689
FLOT2	Q14254	6	2.69242	3.25008	4.37202	3.41157	0.268454	-0.142165	0.129404	0.55723	0.199365	306	541	847	398	7	4.60871e-05	4.47629e-05	4.5972e-05	4.16303e-05	4.18756e-05	4.11487e-05	0.00356028	0.0150976	0.0114908	0.0114908	-0.13163	-0.123156	-0.148421	4970	97	5067	1738	7	5.3853e-05	5.23597e-05	4.87874e-05	4.69608e-05	4.60622e-05	4.33234e-05	0.0329019	0.0597918	0.0192214	-0.0827253	-0.137778	-0.16565	-0.254087	4832	471
PITPNM1	O00562	2	0.298858	0.396291	0.518906	0.402767	0.27728	-0.217864	0.189239	0.578151	0.212622	264	585	849	399	2	6.83069e-06	7.01185e-06	6.71027e-06	6.00845e-06	6.62598e-06	6.38087e-06	0.0856268	-0.00427024	-0.0299303	-0.0299303	-0.189309	-0.048167	-0.102547	4829	1040	5869	2567
DYNLL2	Q96FJ2	7	8.33106	10.9732	13.2956	11.3686	0.254191	-0.212344	0.185062	0.462032	0.23614	390	462	852	400	11	0.000145097	0.000152759	0.000137904	0.000143659	0.000146895	0.000139985	0.73877	-0.00155564	-0.0749029	-0.0749029	-0.0159208	0.0162155	-0.0532993	3009	4430	7439	4492	5	4.87694e-05	5.57755e-05	4.52548e-05	4.94081e-05	4.79834e-05	4.88892e-05	0.741976	-0.0340242	0.159631	-0.141929	-0.0152528	-0.0574635	-0.0304842	2640	4277
DIABLO	Q9NR28	12	38.5977	45.8741	57.5213	48.2634	0.218997	-0.129956	0.119211	0.445628	0.192459	527	328	855	401	14	7.29705e-05	7.03578e-05	6.90875e-05	6.80154e-05	6.83719e-05	6.58284e-05	0.0787565	0.0434569	-0.0354317	-0.0354317	-0.0579954	-0.0504533	-0.105147	4258	984	5242	1868	16	7.64348e-05	7.23492e-05	7.24755e-05	7.59101e-05	7.68352e-05	7.59984e-05	0.199693	0.0515242	-0.0277284	-0.0252107	0.0415878	0.059062	0.0432651	848	1741
RPS23	P62266	24	12.0357	13.7913	17.9309	14.7516	0.234308	-0.10156	0.0948786	0.47357	0.191997	470	386	856	402	25	0.000442068	0.000407423	0.000387279	0.000401425	0.000410074	0.000392147	0.568541	0.100725	-0.0901686	-0.0901686	-0.0384113	-0.00765944	-0.0721494	3551	3734	7285	4290	13	0.000257108	0.000273005	0.00027031	0.000270432	0.000269922	0.000274147	0.442979	-0.0534257	0.0331275	0.0188146	0.0194649	0.0167395	0.0391481	1230	3077
NUDT21	O43809	18	33.4352	39.0993	51.9429	41.4177	0.259867	-0.117299	0.108475	0.518258	0.191579	367	491	858	403	22	0.00020731	0.000201243	0.000216163	0.000198127	0.000209032	0.000207216	0.566129	-0.00645069	0.0538811	0.0538811	-0.0718096	0.00548783	-0.00710144	3185	3723	6908	3791	25	0.00028193	0.000265748	0.000297966	0.0002887	0.00029347	0.000287427	0.482741	0.000247195	-0.0850278	0.0800604	0.0344833	0.0581251	0.0281089	963	3261
PKN1	Q16512	14	7.72943	9.15502	11.4297	9.63854	0.215445	-0.127261	0.11694	0.437095	0.191192	545	314	859	404	15	0.000105426	0.000101695	0.000102695	9.21192e-05	9.9288e-05	8.91201e-05	0.0695153	0.0297793	-0.00807991	-0.00807991	-0.164877	-0.0567594	-0.212629	5032	903	5935	2645	12	8.8022e-05	9.62502e-05	8.42188e-05	8.10416e-05	8.10153e-05	8.05225e-05	0.135165	-0.0239754	0.10495	-0.087697	-0.143176	-0.143644	-0.152447	4617	1323
MOCS3	O95396	4	2.05522	2.33804	3.26316	2.53535	0.277081	-0.0959988	0.0900075	0.570981	0.206898	277	584	861	405	4	2.35493e-05	2.24136e-05	2.29042e-05	2.06512e-05	2.08005e-05	2.06804e-05	0.019188	0.0368323	-0.00323932	-0.00323932	-0.152623	-0.142229	-0.150585	5060	355	5415	2064	4	2.74383e-05	2.68499e-05	2.4073e-05	2.32376e-05	2.33161e-05	2.1468e-05	0.0589485	0.0710153	0.0397391	-0.117762	-0.168713	-0.163848	-0.282991	4892	726
ITGB1	P05556	37	19.8557	23.9387	28.2734	25.6568	0.193555	-0.141193	0.128598	0.368703	0.228595	611	251	862	406	43	0.000680272	0.000678342	0.000679752	0.000688528	0.000680936	0.000658131	0.732422	0.00173397	0.00062944	0.00062944	0.0191358	0.0031402	-0.0460031	2729	4393	7122	4064	29	0.00056516	0.000608211	0.000542361	0.000534296	0.000545261	0.000536357	0.224465	-0.0171311	0.0887823	-0.0765359	-0.0981518	-0.0688445	-0.0925966	3906	1908
FLNC	Q14315	83	120.544	139.974	179.047	148.603	0.226067	-0.111825	0.103778	0.458955	0.190079	510	355	865	407	96	0.000778424	0.000780726	0.000797686	0.00089069	0.000876622	0.000817773	0.0675157	-0.0132608	0.0220042	0.0220042	0.181108	0.158138	0.0578838	401	884	1285	408	74	0.000689552	0.000703995	0.000663359	0.000710771	0.000722399	0.000703194	0.142298	0.0082187	0.0381233	-0.047652	0.0519433	0.075355	0.0364825	763	1363
STMN3	Q9NZ72	5	9.80079	11.2896	14.5423	12.0237	0.230696	-0.105614	0.0984069	0.463667	0.189291	499	371	870	408	5	4.99864e-05	4.59459e-05	4.39128e-05	4.26112e-05	4.43079e-05	4.10538e-05	0.143695	0.100741	-0.0861533	-0.0861533	-0.129563	-0.0732318	-0.183281	4941	1487	6428	3206	5	4.87963e-05	5.32104e-05	4.39719e-05	4.60726e-05	4.57878e-05	4.38065e-05	0.325712	0.00404962	0.128986	-0.146141	-0.0788127	-0.0877601	-0.151577	4218	2511
GIGYF2	Q6Y7W6	25	21.9503	26.7399	32.0952	28.1462	0.208415	-0.149389	0.135361	0.398724	0.209309	581	290	871	409	27	0.000228232	0.000235191	0.000231607	0.00023093	0.000240619	0.000234452	0.357543	-0.0216109	-0.000432892	-0.000432892	-0.00465571	0.0546417	0.0171824	1931	2794	4725	1551	26	0.000244786	0.000256844	0.000224496	0.000230182	0.000230518	0.0002201	0.245988	0.0162624	0.0856349	-0.108566	-0.0724855	-0.070378	-0.137102	4022	2044
CTDP1	Q9Y5B0	6	1.60646	1.96791	2.50348	2.04121	0.247147	-0.153804	0.138975	0.486247	0.191734	438	438	876	410	6	4.32427e-05	4.21221e-05	4.57518e-05	4.62824e-05	4.73782e-05	4.5455e-05	0.114455	-0.0153589	0.0660137	0.0660137	0.082648	0.116407	0.0566228	782	1284	2066	667	3	4.47402e-05	4.01677e-05	4.45584e-05	4.40556e-05	4.2849e-05	4.22817e-05	0.95742	0.0520306	-0.103507	0.0461547	0.0297827	-0.0102807	-0.0295074	1843	4952
DDX24	Q9GZR7	31	13.9041	18.023	22.1785	18.5187	0.254134	-0.199271	0.175058	0.474378	0.214195	415	461	876	410	41	0.000280891	0.000275226	0.000274187	0.000270517	0.000277592	0.000259651	0.28524	0.0213349	-0.0135178	-0.0135178	-0.0329548	0.00429111	-0.0921014	3574	2411	5985	2705	38	0.000266775	0.000279984	0.000260986	0.000267183	0.000266907	0.000271223	0.900269	-0.0133138	0.0564065	-0.0449646	-0.0111072	-0.0126014	0.0105425	1865	4773
H2AFY2	Q9P0M6	14	4.47074	5.4225	6.93189	5.64332	0.246638	-0.14593	0.132515	0.486806	0.190102	440	436	876	410	15	0.000209989	0.000203913	0.000208355	0.000192542	0.000198172	0.000191668	0.00849789	0.0177679	0.00649316	0.00649316	-0.107374	-0.0657949	-0.113935	4615	192	4807	1587	15	0.000221388	0.000229732	0.000200176	0.000185988	0.000188784	0.000181507	0.0620746	0.0282277	0.0816003	-0.117083	-0.223143	-0.201616	-0.25833	4954	751
EIF2AK1	Q9BQI3	4	3.98144	4.14678	5.26586	4.67848	0.178255	-0.0296495	0.0290525	0.37373	0.203101	674	205	879	413	4	1.70527e-05	1.47459e-05	1.43043e-05	1.55396e-05	1.67492e-05	1.38127e-05	0.999705	0.150103	-0.103445	-0.103445	0.0160497	0.124197	-0.153896	2628	5381	8009	5286	2	5.07205e-06	5.81134e-06	4.43522e-06	4.72489e-06	4.95711e-06	4.51401e-06	0.450678	-0.00968285	0.186621	-0.203245	-0.111969	-0.0427528	-0.177841	4281	3109
GLS	O94925	19	10.0203	12.1491	16.0656	12.6508	0.268355	-0.145645	0.132281	0.535403	0.190659	343	540	883	414	20	0.000134488	0.000136446	0.000133991	0.000148059	0.000152685	0.000137563	0.127013	-0.00521747	-0.0105561	-0.0105561	0.133477	0.177862	0.0274016	528	1379	1907	612	12	9.10929e-05	9.46318e-05	8.27526e-05	8.55889e-05	8.81385e-05	8.78295e-05	0.582966	0.0255727	0.0805598	-0.112961	-0.0643429	-0.0219928	-0.0270607	2740	3663
HIST3H3	Q16695	3	1.98183	2.54192	1.86243	1.60736	0.279279	-0.190687	0.1684	-0.280328	-0.492826	284	600	884	415	5	4.2975e-06	3.97006e-06	4.7939e-06	4.07756e-06	4.44782e-06	3.94686e-06	0.532075	-0.0187844	0.138918	0.138918	-0.0945752	0.030817	-0.141578	4186	3591	7777	4980
MCFD2	Q8NI22	5	24.7817	27.4409	36.6786	29.8711	0.253029	-0.0754009	0.0716551	0.490264	0.194075	427	457	884	415	5	1.21305e-05	1.04413e-05	9.79015e-06	1.01925e-05	9.25655e-06	9.77352e-06	0.269619	0.169299	-0.139934	-0.139934	-0.081829	-0.220791	-0.142386	5058	2303	7361	4387	4	1.90452e-05	1.51568e-05	1.83732e-05	1.5051e-05	1.46602e-05	1.52782e-05	0.167008	0.120007	-0.209452	0.068181	-0.219563	-0.257515	-0.197946	4951	1521
PLCD1	P51178	2	0.75164	0.961501	1.09803	1.09134	0.263959	-0.18853	0.166716	0.35827	0.349457	370	516	886	417	2	4.30207e-06	3.88809e-06	4.30588e-06	4.0075e-06	4.35124e-06	3.85698e-06	0.667067	0.0465957	0.0478714	0.0478714	-0.0557347	0.0629893	-0.110964	3433	4133	7566	4654
SURF6	O75683	16	10.5876	13.0662	17.0503	13.5028	0.266071	-0.159694	0.143766	0.527725	0.191184	357	532	889	418	16	0.000161467	0.000161731	0.000166055	0.000162517	0.000161804	0.000163416	0.771977	-0.0143759	0.0260392	0.0260392	-0.00503069	-0.0113708	0.00293325	2626	4546	7172	4126	14	0.000139012	0.000132986	0.000143173	0.000130671	0.000135852	0.000132673	0.207776	0.00646372	-0.0574687	0.0490186	-0.0828078	-0.0267107	-0.0608726	3249	1798
PSAT1	Q9Y617	37	76.2435	84.791	113.589	92.0214	0.25739	-0.0786832	0.0746129	0.496459	0.192671	412	478	890	419	43	0.000335781	0.000328498	0.000335064	0.000435198	0.000406599	0.000378177	0.0442095	0.0115044	0.00841898	0.00841898	0.385652	0.28759	0.183042	94	658	752	225	36	0.00036506	0.000371242	0.000337379	0.000434035	0.000420771	0.000421534	0.0129285	0.0286041	0.0528271	-0.0851605	0.27828	0.233505	0.236118	65	255
KCNAB2	Q13303	4	7.94109	9.00937	12.6177	9.76037	0.283069	-0.0939153	0.0881735	0.574125	0.203684	278	615	893	420	6	1.99085e-05	1.78896e-05	1.87888e-05	1.93705e-05	1.89248e-05	1.82839e-05	0.997144	0.077881	-0.00563678	-0.00563678	0.0383559	0.00477475	-0.0449361	2507	5372	7879	5178	6	2.35708e-05	2.04532e-05	2.23823e-05	2.33245e-05	2.4414e-05	2.40093e-05	0.180268	0.0906418	-0.114028	0.0159993	0.0754866	0.141349	0.117236	303	1616
VPS33B	Q9H267	4	0.728257	0.864686	1.06919	0.906313	0.217427	-0.129176	0.118554	0.424818	0.186386	574	323	897	421	6	4.15036e-05	4.26383e-05	5.20723e-05	4.91493e-05	4.58964e-05	4.63762e-05	0.662253	-0.129606	0.197674	0.197674	0.114329	0.0155398	0.0305421	1265	4109	5374	2005	6	5.94907e-05	5.34183e-05	5.81206e-05	5.81592e-05	5.89533e-05	5.98547e-05	0.39578	0.0614527	-0.0938779	0.027838	0.0287955	0.0483594	0.0702519	824	2859
ATRX	P46100	5	1.54711	1.8387	2.44632	1.9292	0.269213	-0.129926	0.119186	0.531114	0.188508	354	545	899	422	6	7.49934e-05	7.26109e-05	7.18936e-05	6.73372e-05	7.40854e-05	6.48647e-05	0.246604	0.035591	-0.0253089	-0.0253089	-0.119769	0.0180172	-0.173738	4570	2185	6755	3601	4	5.70971e-05	6.56103e-05	4.68905e-05	4.97357e-05	4.9115e-05	4.5437e-05	0.25613	0.0143332	0.214838	-0.269787	-0.184802	-0.202919	-0.315216	4972	2101
LSM1	O15116	6	20.0464	22.3442	31.4313	24.4275	0.283941	-0.0803995	0.0761545	0.568458	0.204759	283	622	905	423	9	9.26228e-05	9.46013e-05	9.07359e-05	8.91038e-05	8.92106e-05	8.82638e-05	0.0679818	-0.000476041	-0.0301686	-0.0301686	-0.0563557	-0.0546282	-0.0700212	4030	890	4920	1645	9	0.000106755	0.000103811	0.000113405	0.000112628	0.000114727	0.000118119	0.110744	-0.016595	-0.0569451	0.0705808	0.0606573	0.0873009	0.129338	429	1118
CASC3	O15234	7	13.6553	17.1435	21.2455	17.6716	0.245611	-0.173411	0.154786	0.464283	0.198561	479	427	906	424	7	3.28331e-05	2.9534e-05	3.00697e-05	2.81254e-05	2.90354e-05	2.73908e-05	0.107357	0.0916452	-0.0351917	-0.0351917	-0.131633	-0.085693	-0.169811	4944	1224	6168	2911	7	3.84406e-05	3.76762e-05	4.02698e-05	3.77518e-05	3.94584e-05	3.91818e-05	0.998552	-0.0132598	-0.0422369	0.0538077	-0.0393453	0.0244426	0.0142944	1774	5071
KIF18A	Q8NI77	2	0.441132	0.569216	0.66372	0.614567	0.25534	-0.19557	0.172196	0.393793	0.282788	441	466	907	425	2	1.11785e-05	1.05809e-05	1.04299e-05	9.04069e-06	9.63525e-06	8.40298e-06	0.0215399	0.0591083	-0.0408924	-0.0408924	-0.247117	-0.155228	-0.352649	5296	383	5679	2366	3	2.40903e-05	2.36484e-05	2.31245e-05	2.04351e-05	2.06053e-05	2.07735e-05	0.00434498	0.0283782	0.00166615	-0.0306496	-0.209027	-0.197055	-0.185329	4864	117
PHAX	Q9H814	4	13.367	16.4093	22.7662	17.0699	0.295199	-0.155491	0.140351	0.612729	0.19729	237	670	907	425	6	1.89337e-05	1.70057e-05	1.71223e-05	1.77227e-05	1.61926e-05	1.77346e-05	0.592344	0.0982476	-0.0468287	-0.0468287	0.0028872	-0.127374	0.00386077	3571	3821	7392	4430	7	2.76808e-05	2.43936e-05	3.10511e-05	2.98217e-05	3.03971e-05	2.93235e-05	0.381627	-0.00144434	-0.183827	0.164318	0.106034	0.133607	0.0817275	319	2797
FLNA	P21333	184	241.566	313.227	379.481	323.154	0.253052	-0.199535	0.175261	0.452079	0.220272	452	458	910	427	225	0.00249371	0.00256765	0.00255905	0.00270045	0.00276367	0.00262807	0.0360007	-0.0266125	0.0107013	0.0107013	0.0882939	0.121681	0.0490977	767	581	1348	430	189	0.00247693	0.00260661	0.0025047	0.00268774	0.00270838	0.00265385	0.0447496	-0.0302491	0.0433711	-0.0141648	0.0875906	0.0986278	0.0692855	480	600
CPPED1	Q9BRF8	4	6.73461	7.81575	10.2562	8.26602	0.257122	-0.111388	0.103401	0.495448	0.184209	436	476	912	428	5	3.44166e-05	3.3041e-05	3.56463e-05	3.33071e-05	3.57961e-05	3.3547e-05	0.896655	0.00204068	0.052687	0.052687	-0.0452348	0.0587368	-0.0348789	2710	4982	7692	4842	3	3.40574e-05	2.74032e-05	3.14864e-05	2.94467e-05	2.87842e-05	3.08533e-05	0.581437	0.136522	-0.177101	0.0232834	-0.0733391	-0.10617	-0.00602083	3371	3654
CASKIN2	Q8WXE0	2	0.369597	0.291556	0.509802	0.379292	0.298315	0.160968	-0.18121	0.624954	0.198326	227	686	913	429	3	6.40963e-06	5.57846e-06	6.29962e-06	5.7282e-06	6.28795e-06	5.08273e-06	0.417595	0.0724013	0.047424	0.047424	-0.0897583	0.0447484	-0.262237	4702	3084	7786	4993	3	7.90824e-06	6.82841e-06	7.69291e-06	6.54064e-06	7.90857e-06	6.4112e-06	0.425337	0.0809897	-0.130817	0.0411624	-0.192934	0.0810503	-0.221771	4286	3004
MDM2	Q00987	2	1.86983	2.1435	1.80011	1.42051	0.244569	-0.101893	0.0951692	-0.156721	-0.498395	493	422	915	430	2	1.73914e-06	1.41123e-06	1.6307e-06	1.74873e-06	1.70796e-06	2.02211e-06	0.167115	0.126001	0.0331207	0.0331207	0.133935	0.0999062	0.34349	185	1669	1854	588
PJA2	O43164	2	3.04543	3.34769	4.38544	3.64547	0.237919	-0.0698731	0.0666447	0.4562	0.189585	516	399	915	430	2	1.52678e-05	1.35053e-05	1.20874e-05	1.39646e-05	1.5392e-05	1.31836e-05	0.64745	0.164747	-0.172239	-0.172239	0.0360295	0.176437	-0.0469945	1245	4047	5292	1915	2	1.27378e-05	1.5176e-05	1.05703e-05	1.17116e-05	1.29375e-05	1.15392e-05	0.630963	-0.0101814	0.242491	-0.279286	-0.131367	0.0122517	-0.152764	3975	3854
SAP30	O75446	2	0.553044	0.686325	0.838207	0.71141	0.234057	-0.164139	0.147358	0.435773	0.199147	531	385	916	432	2	3.90619e-05	3.72392e-05	3.88303e-05	3.75864e-05	3.66272e-05	3.51422e-05	0.105791	0.0255153	0.0169349	0.0169349	-0.0300362	-0.0673337	-0.127041	4328	1207	5535	2203
NMD3	Q96D46	21	27.675	27.3324	39.6835	31.8995	0.278978	0.00895805	-0.00901402	0.528915	0.21391	319	598	917	433	21	0.000167893	0.000162985	0.000157464	0.000171776	0.000177915	0.000161636	0.25647	0.0446136	-0.0479096	-0.0479096	0.0775995	0.128262	-0.0101772	1072	2232	3304	1063	13	9.06811e-05	9.72161e-05	8.40492e-05	9.66768e-05	9.55193e-05	9.41903e-05	0.332226	0.000514138	0.100907	-0.109053	0.0928809	0.0755042	0.055291	553	2543
CNBP	P62633	13	23.7534	31.1478	36.3116	33.6189	0.265087	-0.208701	0.182291	0.403595	0.292437	397	525	922	434	14	0.000287406	0.000319291	0.000325589	0.000336352	0.000320057	0.000347149	0.180154	-0.11272	0.0672436	0.0672436	0.114164	0.0425209	0.159743	580	1758	2338	760
FAM76B	Q5HYJ3	7	7.57957	9.67308	12.155	9.8784	0.263042	-0.18663	0.165229	0.494732	0.195531	410	513	923	435	7	4.2975e-05	3.91356e-05	4.05443e-05	3.94837e-05	4.03633e-05	3.87121e-05	0.352206	0.071926	-0.0120714	-0.0120714	-0.0503147	-0.0185257	-0.0787849	3776	2758	6534	3352	6	2.98743e-05	2.97955e-05	2.70512e-05	2.66915e-05	2.69474e-05	2.62688e-05	0.128618	0.0474854	0.0436773	-0.0957274	-0.115038	-0.101272	-0.138067	4361	1263
GCH1	P30793	3	4.36844	4.76242	6.72413	5.26127	0.285704	-0.0636328	0.0609443	0.558599	0.204662	296	630	926	436	3	9.96113e-06	7.45051e-06	7.61192e-06	7.93933e-06	7.61467e-06	7.05241e-06	0.429229	0.256058	-0.131993	-0.131993	-0.0712347	-0.131471	-0.242135	5057	3139	8196	5340	3	8.83183e-06	7.77191e-06	7.92658e-06	9.17348e-06	8.08169e-06	7.76994e-06	0.775692	0.11118	-0.073262	-0.044833	0.165937	-0.016875	-0.073629	1229	4372
HP1BP3	Q5SSJ5	24	6.31455	8.08656	9.95732	8.28559	0.25592	-0.189427	0.167417	0.467649	0.202496	457	469	926	436	25	0.000493656	0.000491419	0.000471644	0.000468048	0.000487189	0.000470774	0.329669	0.0238183	-0.0419895	-0.0419895	-0.0530323	0.00479254	-0.044653	3341	2615	5956	2680	22	0.000434634	0.000462387	0.000423848	0.000407979	0.000409675	0.000398768	0.0834405	-0.0186525	0.0706492	-0.0549069	-0.109958	-0.103973	-0.142903	4366	907
GAR1	Q9NY12	7	5.19529	6.02712	7.73317	6.36152	0.241327	-0.111106	0.103158	0.46275	0.181062	519	409	928	438	8	0.000127788	0.000119472	0.000110617	0.000120575	0.000129213	0.000117247	0.645855	0.0992503	-0.108928	-0.108928	0.0154362	0.115253	-0.0249429	1622	4040	5662	2352	3	3.12212e-05	3.59299e-05	3.11657e-05	3.37887e-05	3.497e-05	3.56944e-05	0.32477	-0.0699495	0.13271	-0.0725172	0.0440664	0.0936422	0.123223	468	2506
PSMB6	P28072	27	47.6609	57.1933	74.0667	59.4804	0.260752	-0.137507	0.125534	0.498513	0.182101	435	497	932	439	30	0.000213147	0.000197643	0.000209587	0.000225303	0.000218281	0.000213113	0.113468	0.0436672	0.0193633	0.0193633	0.123682	0.078005	0.0434338	823	1273	2096	672	23	0.000201123	0.000178623	0.000212098	0.000207445	0.000205885	0.000208374	0.418796	0.0278253	-0.143338	0.104476	0.0724766	0.0615815	0.0789222	588	2970
UBE2A	P49459	5	8.67506	10.481	14.4264	10.9396	0.292979	-0.142853	0.129974	0.590915	0.191767	274	658	932	439	5	2.14875e-05	1.95313e-05	1.8271e-05	2.0825e-05	2.22899e-05	2.02435e-05	0.30125	0.120677	-0.113266	-0.113266	0.0754954	0.173572	0.0346424	669	2487	3156	1023	5	7.50032e-06	8.05336e-06	6.91399e-06	7.81167e-06	7.58767e-06	8.21278e-06	0.382638	0.00213531	0.104775	-0.115297	0.0608135	0.0188397	0.133054	590	2798
LAMP1	P11279	2	0.86353	1.04624	1.30244	1.08556	0.237336	-0.145082	0.131816	0.447822	0.18504	536	398	934	441	2	3.01122e-05	3.0666e-05	2.92842e-05	3.05299e-05	3.13838e-05	2.77079e-05	0.910235	0.00438684	-0.0358428	-0.0358428	0.0242579	0.064058	-0.115667	2762	5036	7798	5024	2	2.51717e-05	2.65748e-05	2.42425e-05	2.42087e-05	2.38059e-05	2.44471e-05	0.219898	-0.00902717	0.069232	-0.0632892	-0.0653048	-0.0895069	-0.0511637	3526	1880
TMSB10	P63313	2	1.33207	1.7769	1.98722	2.03944	0.283793	-0.222765	0.192924	0.354316	0.391733	317	620	937	442	2	3.34189e-05	3.21925e-05	3.53576e-05	3.22534e-05	3.22378e-05	3.32774e-05	0.36994	-0.0102142	0.0711433	0.0711433	-0.0614281	-0.0621244	-0.0163345	3718	2858	6576	3407	2	1.55586e-05	1.55694e-05	1.63801e-05	1.59825e-05	1.55258e-05	1.71402e-05	0.538264	-0.0254958	-0.0244973	0.04873	0.0132843	-0.0285448	0.114169	1083	3494
RPL10	P27635	42	22.9893	26.4757	34.6954	28.0483	0.257609	-0.105446	0.0982612	0.488336	0.181504	458	480	938	443	45	0.000908292	0.000842816	0.000840019	0.000845291	0.000841998	0.000832894	0.400482	0.0726108	-0.0401233	-0.0401233	-0.0310967	-0.0367282	-0.0524119	3569	3010	6579	3410	25	0.000411163	0.000401491	0.000409584	0.000394582	0.00039493	0.000385427	0.0218166	0.0132188	-0.0211229	0.00766898	-0.0461668	-0.0448936	-0.0800335	3253	368
PSMD6	Q15008	23	52.3697	62.015	74.9767	65.1467	0.202613	-0.12709	0.116795	0.390619	0.18787	667	275	942	444	28	0.000246397	0.000266521	0.000263147	0.000288565	0.000282358	0.00028174	0.042407	-0.0702312	0.024653	0.024653	0.157683	0.12631	0.123148	378	636	1014	324	29	0.000316564	0.000309482	0.000324532	0.000334469	0.000327351	0.000329357	0.0706442	-0.00134403	-0.0339867	0.0345167	0.078029	0.0469942	0.0558086	697	822
SSNA1	O43805	2	0.823618	1.0852	1.29859	1.12353	0.261973	-0.212634	0.185282	0.444264	0.235363	437	505	942	444	4	5.36089e-05	5.71737e-05	5.87915e-05	5.14081e-05	5.67567e-05	5.46643e-05	0.361248	-0.0764092	0.0567259	0.0567259	-0.136886	0.00591002	-0.0482817	4017	2808	6825	3676	4	3.36379e-05	3.63105e-05	3.3507e-05	3.85175e-05	3.20523e-05	3.4235e-05	0.845178	-0.0358865	0.0744124	-0.0415127	0.159541	-0.105547	-0.0105016	1462	4606
CCNB2	O95067	2	0.525696	0.560762	0.772834	0.623006	0.274199	-0.0473315	0.0458279	0.508598	0.197684	374	569	943	446	2	3.60573e-05	3.44899e-05	3.22361e-05	3.72501e-05	3.41033e-05	3.25609e-05	0.842211	0.0737214	-0.0878953	-0.0878953	0.120674	-0.00665827	-0.0734293	2149	4788	6937	3826	3	2.01227e-05	2.49213e-05	1.83319e-05	1.89904e-05	1.87348e-05	1.7588e-05	0.303742	-0.070148	0.238406	-0.204614	-0.153706	-0.17325	-0.264378	4863	2379
CHCHD10	Q8WYQ3	3	2.60825	3.2985	2.56349	2.05725	0.282446	-0.179283	0.159446	-0.204256	-0.521644	344	612	956	447	3	2.94395e-05	2.70815e-05	2.44813e-05	2.57993e-05	2.72512e-05	2.85966e-05	0.903869	0.124752	-0.141318	-0.141318	-0.0656662	0.0133179	0.0828442	2218	5006	7224	4206
ARPC3	O15145	15	28.6098	35.6476	41.7137	37.7502	0.233301	-0.167354	0.149943	0.376659	0.232623	578	380	958	448	17	0.000156277	0.000160083	0.000171655	0.000162458	0.000157824	0.000151843	0.40153	-0.0578542	0.0775477	0.0775477	-0.00189828	-0.043648	-0.0993847	3756	3014	6770	3617	16	0.000155132	0.000140915	0.000168621	0.000162048	0.000160794	0.000165896	0.422296	0.00226189	-0.136415	0.122545	0.0651808	0.0539719	0.0990435	570	2989
SAMHD1	Q9Y3Z3	16	21.3854	23.4619	20.1702	16.2463	0.236417	-0.0683959	0.0652996	-0.152798	-0.464906	566	392	958	448	17	0.000145195	0.000145514	0.000133491	0.000128806	0.000132682	0.000124342	0.0628542	0.0382085	-0.0830387	-0.0830387	-0.134583	-0.0918078	-0.185468	4992	846	5838	2535	16	0.000132839	0.000139971	0.000120589	0.000121695	0.000117873	0.0001175	0.159792	0.0186469	0.0940964	-0.12093	-0.107768	-0.153804	-0.158371	4564	1466
RNF213	Q63HN8	2	0.787172	0.989992	0.725368	0.659066	0.282125	-0.174826	0.155912	-0.292792	-0.431082	350	609	959	450	3	1.89932e-06	1.92521e-06	1.77651e-06	2.35406e-06	1.89096e-06	2.03709e-06	0.233305	0.0247501	-0.0716869	-0.0716869	0.334415	0.018385	0.125774	270	2087	2357	769
DOHH	Q9BU89	7	7.29952	10.1428	6.82719	5.79161	0.317253	-0.25672	0.217865	-0.353231	-0.590558	148	813	961	451	10	6.38606e-05	5.62454e-05	6.8903e-05	5.79322e-05	5.6406e-05	5.70934e-05	0.251204	0.0195057	0.129146	0.129146	-0.121056	-0.159573	-0.142099	5005	2207	7212	4187	7	4.1219e-05	3.419e-05	4.4902e-05	3.70531e-05	3.90826e-05	3.86534e-05	0.61979	0.0395759	-0.23016	0.163045	-0.114141	-0.0372085	-0.0531391	3517	3812
MBOAT7	Q96N66	3	0.791005	0.893777	1.21111	0.957622	0.278847	-0.0908039	0.0854255	0.523768	0.184967	368	597	965	452	3	2.47484e-05	2.8455e-05	2.59692e-05	2.47456e-05	2.48188e-05	2.32068e-05	0.179947	-0.0927052	-0.0232377	-0.0232377	-0.0928664	-0.0886033	-0.18549	4901	1756	6657	3492	2	1.8618e-05	2.00183e-05	1.87214e-05	1.71628e-05	1.82957e-05	1.77642e-05	0.0745606	-0.038324	0.0662929	-0.0303368	-0.155742	-0.0635206	-0.106054	4246	843
SLC2A1	P11166	11	6.58322	8.2422	10.5752	8.4142	0.273919	-0.171207	0.153028	0.512608	0.182825	398	567	965	452	12	0.00012884	0.000124445	0.000135857	0.000180337	0.00016765	0.000169722	0.00127774	-0.00975274	0.0667517	0.0667517	0.475363	0.370114	0.38784	41	49	90	21	12	0.000166993	0.000143013	0.000177377	0.000208993	0.000209558	0.000215963	0.0352926	0.0396942	-0.183947	0.126725	0.363361	0.367259	0.410693	25	495
FMNL3	Q8IVF7	2	5.79021	8.67994	10.3461	9.05721	0.309641	-0.321392	0.262677	0.516009	0.324059	215	752	967	454	2	1.0952e-05	9.93844e-06	7.29351e-06	7.22191e-06	7.66804e-06	7.14728e-06	0.198821	0.221282	-0.365225	-0.365225	-0.379459	-0.29298	-0.394445	5354	1873	7227	4211	2	8.46239e-06	8.14931e-06	1.02725e-05	7.80772e-06	7.88324e-06	7.04025e-06	0.160274	-0.082658	-0.137045	0.196989	-0.198823	-0.184936	-0.348098	4988	1468
PAM16	Q9Y3D7	4	0.540912	0.663745	0.840211	0.682694	0.259292	-0.155157	0.140079	0.480202	0.18069	482	490	972	455	5	9.84534e-05	9.77871e-05	7.99221e-05	8.65059e-05	9.74606e-05	8.83986e-05	0.866578	0.0969578	-0.203889	-0.203889	-0.0896847	0.0823358	-0.0584605	3116	4887	8003	5281	5	7.87476e-05	0.000101304	8.86494e-05	7.98179e-05	8.65087e-05	7.30797e-05	0.28223	-0.185729	0.177648	-0.0148536	-0.166252	-0.0501196	-0.293495	4761	2267
D2HGDH	Q8N465	3	4.14771	4.58101	3.93494	3.01105	0.270942	-0.0734547	0.0698952	-0.149429	-0.535504	424	550	974	456	3	1.06888e-05	1.11481e-05	1.12423e-05	9.64882e-06	1.05833e-05	1.12065e-05	0.353087	-0.0448584	0.0279762	0.0279762	-0.192537	-0.0591762	0.0233707	4352	2763	7115	4052	3	1.69864e-05	1.36536e-05	1.86298e-05	1.77035e-05	1.63914e-05	1.6959e-05	0.728063	0.0486373	-0.266456	0.18187	0.108299	-0.0028012	0.0463114	803	4235
EIF4G1	Q04637	61	56.7234	72.4445	89.5426	73.9003	0.262258	-0.187231	0.1657	0.471399	0.194404	469	508	977	457	69	0.000804829	0.000789957	0.000770967	0.000764451	0.000801782	0.000762018	0.485582	0.029417	-0.0325964	-0.0325964	-0.0448403	0.0239445	-0.0494406	3160	3388	6548	3373	65	0.000849264	0.000900432	0.00088024	0.000878064	0.000884045	0.000888606	0.690027	-0.0457803	0.0386242	0.00590357	0.00233339	0.0121274	0.0195505	1534	4093
TMEM245	Q9H330	2	0.992969	1.15324	1.59355	1.22049	0.296044	-0.111973	0.103905	0.570454	0.185667	307	673	980	458	2	1.38879e-05	1.22846e-05	1.38044e-05	1.28941e-05	1.33765e-05	1.26594e-05	0.584209	0.059626	0.0509245	0.0509245	-0.0474982	0.0054962	-0.073996	3535	3789	7324	4342	2	1.70364e-05	1.60172e-05	1.69528e-05	1.56549e-05	1.65434e-05	1.48605e-05	0.17881	0.0314699	-0.0575293	0.0243746	-0.0905341	-0.010894	-0.165666	3950	1607
TSTD1	Q8NFU3	5	2.87207	3.62792	2.80526	2.3052	0.282867	-0.178345	0.158704	-0.212304	-0.495544	369	614	983	459	5	0.000100231	0.000101245	9.11436e-05	9.31926e-05	0.000100007	0.00010143	0.878429	0.0392675	-0.0978546	-0.0978546	-0.0657812	0.0360376	0.0564156	2254	4929	7183	4141	5	9.60995e-05	9.51564e-05	9.72037e-05	9.63768e-05	8.78641e-05	8.6194e-05	0.193553	-0.000805561	-0.0150347	0.0156765	0.00335058	-0.130061	-0.157748	4057	1701
ECHDC1	Q9NTX5	21	40.9873	37.6899	59.6191	45.2614	0.307746	0.0592312	-0.0617675	0.599831	0.202338	247	738	985	460	23	0.000186756	0.000182988	0.000186974	0.000180186	0.000181026	0.000176982	0.0260115	0.00916875	0.0108533	0.0108533	-0.0424964	-0.0357853	-0.0683825	3770	446	4216	1354	19	0.000196205	0.000197387	0.000195324	0.000192161	0.000193564	0.000188104	0.077723	-0.000737443	0.00792979	-0.00723247	-0.0307812	-0.0202923	-0.0615702	2729	869
MMACHC	Q9Y4U1	2	1.12917	1.46568	1.78874	1.4955	0.26471	-0.200389	0.17592	0.463294	0.204984	463	522	985	460	2	9.02063e-06	8.99688e-06	9.27832e-06	8.43537e-06	9.45734e-06	8.68758e-06	0.524058	-0.0124185	0.0282181	0.0282181	-0.109196	0.0557877	-0.0666925	3565	3569	7134	4083	2	9.97092e-06	9.60455e-06	9.72724e-06	9.45373e-06	9.8171e-06	9.4759e-06	0.310185	0.029727	-0.024282	-0.00596888	-0.0471157	0.00729671	-0.0437369	2472	2422
RPL26	P61254	18	13.2627	15.0092	17.8267	16.1114	0.146712	-0.0919936	0.0864776	0.334673	0.188711	863	122	985	460	19	0.000344836	0.000333363	0.000328759	0.000330106	0.000333856	0.000329761	0.456637	0.038943	-0.0299407	-0.0299407	-0.0240406	-0.00774367	-0.0255488	3041	3259	6300	3063	29	0.000722959	0.00067362	0.000830495	0.000867687	0.000862617	0.000905394	0.0887682	-0.0382011	-0.14018	0.161856	0.225059	0.216605	0.28643	73	948
CDV3	Q9UKY7	26	42.9681	48.2102	61.3701	51.4079	0.234051	-0.0854243	0.0806477	0.428848	0.173302	602	384	986	463	28	0.000224104	0.000216226	0.000239302	0.000241268	0.000239252	0.000230538	0.261474	-0.0156252	0.0790416	0.0790416	0.0908461	0.0787392	0.0252113	1077	2267	3344	1074	35	0.000266036	0.000262825	0.000265206	0.000271521	0.000273696	0.000274404	0.00287451	0.00732403	-0.0101961	0.00281478	0.0367678	0.0482783	0.0520006	885	86
GID8	Q9NWU2	5	3.00381	4.03605	4.27331	4.71339	0.280707	-0.228752	0.197397	0.279808	0.421218	384	604	988	464	5	0.000120348	0.000124142	0.000131426	0.000123224	0.000123182	0.000125713	0.73849	-0.0582334	0.0688029	0.0688029	-0.02417	-0.0246601	0.00468213	2923	4427	7350	4370	5	4.99931e-05	5.49023e-05	5.23246e-05	5.74921e-05	4.94148e-05	5.4299e-05	0.658637	-0.0680207	0.0671163	-0.00226171	0.133613	-0.0848067	0.0511739	1078	3976
SPTBN4	Q9H254	4	15.0646	17.056	21.1144	18.1134	0.206037	-0.0923398	0.0867834	0.394728	0.173558	707	282	989	465	4	3.21557e-05	3.31252e-05	2.82635e-05	3.00282e-05	3.15922e-05	2.79026e-05	0.508379	0.044387	-0.141749	-0.141749	-0.0543695	0.0188814	-0.160289	4124	3494	7618	4730	4	3.05477e-05	3.119e-05	2.90397e-05	3.11085e-05	2.90291e-05	3.19906e-05	0.701338	0.0136943	0.0437124	-0.0593448	0.0399381	-0.0598735	0.080277	1328	4131
KIAA0930	Q6ICG6	4	11.968	12.4748	18.6067	14.1496	0.310194	-0.0302286	0.0296082	0.606412	0.21135	233	757	990	466	5	3.11328e-05	2.86766e-05	2.59484e-05	2.82823e-05	2.64709e-05	2.64247e-05	0.423115	0.123132	-0.139662	-0.139662	-0.0154058	-0.110899	-0.113417	4411	3109	7520	4592	4	2.81656e-05	2.53115e-05	2.65609e-05	2.82428e-05	2.60227e-05	2.65456e-05	0.820977	0.0782128	-0.0759311	-0.00641846	0.0821587	-0.0359529	-0.00725048	1487	4524
RPS11	P62280	20	11.4972	12.7372	16.6435	13.7006	0.25383	-0.0757723	0.0719905	0.4579	0.177185	530	460	990	466	22	0.000633995	0.000616886	0.000589168	0.000585568	0.000605608	0.000571672	0.196108	0.0477629	-0.0580312	-0.0580312	-0.0668715	-0.0183262	-0.101521	4073	1855	5928	2635	19	0.000410586	0.000487504	0.000435902	0.000431414	0.000433536	0.000418852	0.539039	-0.115032	0.132698	-0.0287102	-0.0436426	-0.0365645	-0.0862751	3202	3500
NOP58	Q9Y2X3	25	15.8277	19.4625	25.2625	19.9547	0.278181	-0.156814	0.141428	0.51773	0.17746	399	592	991	468	30	0.000294095	0.000293412	0.000274948	0.000272897	0.000286391	0.000264522	0.22304	0.0327941	-0.0643262	-0.0643262	-0.0751326	-0.0054997	-0.120101	4159	2039	6198	2936	27	0.000218745	0.000230346	0.000210673	0.000217463	0.000212117	0.000212294	0.40876	-0.0077395	0.0668164	-0.0619816	-0.0162133	-0.0521272	-0.0509204	2787	2923
PDIA6	Q15084	34	59.415	62.2074	89.2124	69.8932	0.297886	-0.0335105	0.0327498	0.552907	0.200815	309	682	991	468	43	0.000343983	0.000340395	0.000350999	0.000364523	0.000363862	0.000362566	0.023981	-0.00478482	0.024346	0.024346	0.0788869	0.0762704	0.071124	899	418	1317	419	39	0.000424713	0.000407005	0.000442477	0.000440497	0.000435993	0.000433697	0.361889	-6.44505e-05	-0.0615049	0.0590515	0.0525789	0.0377535	0.0301365	965	2689
HAX1	O00165	2	0.539407	0.616505	0.713016	0.676303	0.158502	-0.0995842	0.0931519	0.302974	0.22671	843	149	992	470	2	1.6579e-05	1.52865e-05	1.61374e-05	1.59543e-05	1.59105e-05	1.47739e-05	0.448274	0.0511989	0.0122478	0.0122478	-0.00421052	-0.00818053	-0.115111	3629	3229	6858	3733	2	1.67478e-05	1.59404e-05	1.81258e-05	1.59549e-05	1.62098e-05	1.7271e-05	0.581193	-0.0162933	-0.0875722	0.0977794	-0.0862619	-0.0633933	0.0280899	2809	3652
BCAP29	Q9UHQ4	3	0.663334	0.815756	1.04862	0.836082	0.2733	-0.156902	0.141499	0.503777	0.177006	434	560	994	471	3	5.5792e-05	5.6148e-05	4.89626e-05	5.24198e-05	5.50767e-05	5.39129e-05	0.950525	0.0569041	-0.131471	-0.131471	-0.033042	0.0382896	0.00747747	2376	5185	7561	4650	2	4.26968e-05	5.42659e-05	3.71633e-05	4.43161e-05	4.35921e-05	4.09884e-05	0.76462	-0.0664264	0.279491	-0.266676	-0.0127229	-0.036486	-0.125337	3289	4337
USP39	Q53GS9	18	26.1	31.6552	39.3485	32.6355	0.248356	-0.145901	0.132492	0.446355	0.176489	553	442	995	472	19	0.000122115	0.000122077	0.000115756	0.000118765	0.000119489	0.000114057	0.403589	0.0254134	-0.0517398	-0.0517398	-0.0147167	-0.00595008	-0.0730716	3350	3027	6377	3140	15	0.000110184	0.000110134	0.000108631	0.000109016	0.000105788	0.000108754	0.219762	0.0070161	0.00635886	-0.0134688	-0.00836286	-0.0517234	-0.0118344	2368	1879
GPATCH4	Q5T3I0	9	5.69963	7.46709	8.95972	7.67258	0.265122	-0.207956	0.181722	0.44463	0.220888	472	526	998	473	10	0.000110712	0.000108073	0.000113521	0.000111039	0.000113966	0.000117634	0.238543	-0.000739547	0.0354085	0.0354085	0.00350873	0.0410497	0.0867565	1444	2127	3571	1156	9	0.000106636	0.000101748	0.000102372	9.98148e-05	0.000101245	9.60121e-05	0.105733	0.0418756	-0.0258192	-0.0169995	-0.0534946	-0.0329718	-0.109533	3452	1076
SCPEP1	Q9HB40	9	11.8298	13.8439	17.1752	14.4595	0.230398	-0.117864	0.108958	0.420034	0.171719	629	369	998	473	10	7.18103e-05	7.20747e-05	7.65655e-05	8.72121e-05	8.24194e-05	8.07121e-05	0.0176323	-0.0332296	0.059274	0.059274	0.247108	0.165563	0.135364	198	333	531	166	8	6.86689e-05	5.96326e-05	6.73851e-05	6.843e-05	7.03706e-05	6.99445e-05	0.260543	0.074146	-0.129409	0.0469188	0.0691187	0.109463	0.1007	423	2130
CLINT1	Q14677	19	33.6137	37.8298	48.8621	40.2473	0.251964	-0.0877518	0.0827189	0.451912	0.172091	548	452	1000	475	19	0.000163037	0.000159325	0.000160585	0.000164647	0.0001689	0.000160773	0.244601	0.0182969	-0.00356495	-0.00356495	0.0324682	0.0692672	-0.00188278	1672	2174	3846	1246	19	0.000182648	0.000181204	0.000183461	0.000182952	0.000186922	0.000180238	0.686061	0.00165933	-0.00978928	0.00807322	0.00406529	0.0350312	-0.0174972	1608	4073
GABARAP	O95166	3	7.70171	7.88504	12.4246	9.13395	0.319878	-0.0170697	0.0168701	0.672881	0.228991	176	829	1005	476	3	1.14714e-05	1.26767e-05	1.31974e-05	1.14284e-05	1.23675e-05	1.19829e-05	0.432687	-0.117926	0.0842769	0.0842769	-0.123352	-0.00942067	-0.0549997	4076	3159	7235	4222	4	2.13542e-05	2.14863e-05	2.32391e-05	2.17613e-05	2.1661e-05	2.06276e-05	0.404191	-0.0447238	-0.0358243	0.0773119	-0.0174734	-0.0241448	-0.0946675	2950	2903
IK	Q13123	18	8.42111	9.8151	12.3629	10.249	0.24505	-0.114723	0.106269	0.43921	0.168677	582	425	1007	477	20	0.0002646	0.000262861	0.000276109	0.000275921	0.00027274	0.000265086	0.555859	-0.0176469	0.0437753	0.0437753	0.0427902	0.0260654	-0.0150026	2027	3681	5708	2412	17	0.000259409	0.000272142	0.000252216	0.000254809	0.000257575	0.000250072	0.349341	-0.0102324	0.0588945	-0.0508009	-0.0360489	-0.0204691	-0.0631189	2791	2631
KIFC1	Q9BW19	5	0.695329	0.828708	1.02588	0.859075	0.239074	-0.13213	0.121037	0.42896	0.172958	603	404	1007	477	6	7.67394e-05	7.46801e-05	7.35184e-05	6.74409e-05	6.65724e-05	6.27228e-05	0.00852724	0.0334755	-0.0283873	-0.0283873	-0.152869	-0.171567	-0.257502	5210	193	5403	2046	5	5.7405e-05	5.51262e-05	4.96671e-05	4.3728e-05	4.35035e-05	4.19144e-05	0.0343744	0.086451	0.0280142	-0.122433	-0.306168	-0.313594	-0.367279	5046	485
TXNRD1	Q16881	48	71.3838	85.8406	106.091	88.6496	0.243775	-0.139156	0.126907	0.432477	0.173362	589	419	1008	479	58	0.000580858	0.000599204	0.000601951	0.000643187	0.00063126	0.000614758	0.0298065	-0.0322885	0.0191732	0.0191732	0.114764	0.0877606	0.0495457	793	495	1288	411	50	0.000571968	0.000546641	0.000572446	0.000579109	0.000585487	0.00058275	0.153341	0.0210453	-0.0442958	0.0222507	0.0389473	0.0547501	0.0479895	860	1417
SDC4	P31431	3	3.24024	3.89415	4.87902	4.01768	0.253516	-0.13869	0.126519	0.4518	0.171572	550	459	1009	480	4	2.19314e-05	2.23183e-05	2.3907e-05	2.42496e-05	2.46155e-05	2.28848e-05	0.210783	-0.0508938	0.0735402	0.0735402	0.0940659	0.115674	0.0104945	939	1959	2898	947	4	2.22816e-05	2.21643e-05	2.03434e-05	2.1714e-05	2.20536e-05	2.18857e-05	0.692822	0.0450598	0.0374473	-0.0862351	0.00783098	0.0302232	0.0191923	1346	4100
UBTF	P17480	22	6.41731	8.02171	10.0477	8.18717	0.264943	-0.169932	0.152009	0.476895	0.181464	487	523	1010	481	24	0.000292834	0.000281411	0.000252047	0.000239856	0.000262528	0.000240074	0.136112	0.0883931	-0.127996	-0.127996	-0.199522	-0.0692178	-0.19821	5097	1440	6537	3362	19	0.000236054	0.000266554	0.000220185	0.000219725	0.000221719	0.000214891	0.243379	-0.0295025	0.145809	-0.129905	-0.13292	-0.11989	-0.165015	4557	2024
ANAPC5	Q9UJX4	3	3.94976	4.60762	5.95422	4.82175	0.261731	-0.115404	0.106852	0.476743	0.172387	509	504	1013	482	4	1.9682e-05	1.89309e-05	1.814e-05	1.79357e-05	1.90087e-05	1.77471e-05	0.312476	0.057144	-0.0605541	-0.0605541	-0.0769014	0.00692852	-0.0921473	3895	2543	6438	3222	4	1.31996e-05	1.23903e-05	1.23389e-05	1.19958e-05	1.23125e-05	1.32049e-05	0.777755	0.0621666	-0.0291225	-0.035119	-0.0758046	-0.0382032	0.0627379	2211	4384
JADE1	Q6IE81	2	2.08823	2.27447	1.9698	1.44406	0.299627	-0.062943	0.0603113	-0.147174	-0.595094	321	698	1019	483	2	2.15333e-06	2.04485e-06	2.49069e-06	2.44654e-06	2.33066e-06	2.1644e-06	0.626059	-0.0502307	0.159746	0.159746	0.133943	0.0639399	-0.0428269	1295	3971	5266	1889
CRTAP	O75718	7	5.38931	6.43849	8.37334	6.66376	0.274975	-0.134009	0.122612	0.501693	0.172226	448	572	1020	484	9	7.4387e-05	7.55707e-05	7.95502e-05	8.21958e-05	8.32861e-05	8.17756e-05	0.0536956	-0.0404588	0.056356	0.056356	0.103555	0.122566	0.0961606	562	772	1334	423	7	7.31175e-05	7.15943e-05	7.15225e-05	7.15326e-05	7.02398e-05	7.31501e-05	0.685687	0.0206558	-0.00971578	-0.0111643	-0.0109608	-0.0372737	0.0212988	1982	4072
P3H1	Q32P28	9	4.71644	5.32587	6.56454	5.6503	0.205123	-0.0903213	0.0849982	0.386674	0.170308	745	279	1024	485	11	6.00071e-05	5.82792e-05	6.30765e-05	5.7722e-05	5.93136e-05	5.51461e-05	0.175844	-0.0107118	0.061259	0.061259	-0.0667231	-0.0274818	-0.132585	4344	1726	6070	2796	6	4.19156e-05	4.32636e-05	4.04714e-05	4.07162e-05	4.08518e-05	4.11293e-05	0.346103	0.00110345	0.046772	-0.0494812	-0.040781	-0.0359838	-0.0262156	2638	2613
SPOUT1	Q5T280	5	3.51665	4.40793	5.57578	4.48198	0.274535	-0.172132	0.153766	0.492839	0.1778	455	570	1025	486	8	3.219e-05	2.91263e-05	2.45646e-05	2.6385e-05	2.84152e-05	2.58655e-05	0.522717	0.169238	-0.220793	-0.220793	-0.117657	-0.0107129	-0.146347	4565	3562	8127	5325	2	1.20336e-05	1.48818e-05	1.36951e-05	1.46918e-05	1.39846e-05	1.53839e-05	0.302335	-0.169821	0.136656	0.0167713	0.118118	0.0469504	0.184528	278	2376
ZMIZ2	Q8NF64	3	4.31043	4.66278	6.03872	5.0647	0.245881	-0.057793	0.0555668	0.42862	0.174852	597	429	1026	487	3	1.77094e-05	1.70721e-05	1.61255e-05	1.5377e-05	1.64341e-05	1.52207e-05	0.0990398	0.0616157	-0.0735614	-0.0735614	-0.142127	-0.0462143	-0.156865	4843	1150	5993	2721
GCC2	Q8IWJ2	5	1.91487	2.35057	2.95099	2.40796	0.26251	-0.155448	0.140316	0.468499	0.175111	520	509	1029	488	9	5.57874e-05	5.26476e-05	5.97229e-05	5.72848e-05	5.84571e-05	5.47043e-05	0.764155	-0.00684291	0.0915022	0.0915022	0.0313711	0.0605956	-0.0351283	2011	4528	6539	3364	7	5.10822e-05	5.13362e-05	4.82651e-05	4.82239e-05	4.93051e-05	4.73946e-05	0.183208	0.024334	0.0314895	-0.0575071	-0.0587385	-0.0267515	-0.0837644	3241	1633
LRRC42	Q9Y546	2	2.13387	2.54131	3.2535	2.63178	0.264156	-0.13155	0.12055	0.476967	0.171016	512	517	1029	488	2	7.0046e-06	6.66846e-06	8.80221e-06	7.45171e-06	7.05551e-06	7.72395e-06	0.915517	-0.0970009	0.232562	0.232562	-0.00773298	-0.0865528	0.0440358	2980	5057	8037	5299	2	9.29362e-06	8.29004e-06	1.02404e-05	1.018e-05	1.07714e-05	1.11617e-05	0.109535	0.00294188	-0.16192	0.142902	0.134371	0.21583	0.26719	97	1106
CHORDC1	Q9UHD1	37	55.8475	64.38	79.7675	67.5438	0.225633	-0.106203	0.0989177	0.408105	0.168127	677	353	1030	490	43	0.000685	0.000698726	0.000672786	0.000797658	0.00077312	0.000762604	0.00280296	-0.00106057	-0.0270179	-0.0270179	0.218605	0.173528	0.15377	201	85	286	92	32	0.000409681	0.000428495	0.000392709	0.000418897	0.00041155	0.000416633	0.656427	-0.00215981	0.0626152	-0.0632	0.0299338	0.0044044	0.0221138	1352	3960
FBL	P22087	20	9.06586	11.5266	13.916	11.7826	0.259886	-0.183603	0.162853	0.434621	0.194534	544	492	1036	491	23	0.000300305	0.000290986	0.000300343	0.000303183	0.00029805	0.000299741	0.436801	0.0149397	0.0151219	0.0151219	0.0286968	0.00406214	0.0122274	2107	3171	5278	1898	20	0.000345954	0.000369	0.00034214	0.000347195	0.000351773	0.000343588	0.627382	-0.0264889	0.0665514	-0.0424824	-0.0213225	-0.00242289	-0.0363872	2276	3839
HSD17B7	P56937	2	0.398515	0.422924	0.6006	0.468553	0.303922	-0.0435205	0.042246	0.548251	0.190058	325	711	1036	491	2	1.82975e-05	1.76725e-05	1.753e-05	1.70725e-05	1.83809e-05	1.68209e-05	0.504525	0.0370715	-0.024751	-0.024751	-0.0629039	0.0436313	-0.0843201	3431	3477	6908	3791	2	1.7629e-05	1.77059e-05	1.67558e-05	1.63891e-05	1.64674e-05	1.66923e-05	0.0983985	0.0218892	0.0281661	-0.051404	-0.0833263	-0.0764512	-0.0568822	3617	1024
RTN3	O95197	5	6.3173	7.84991	10.3387	7.97437	0.298153	-0.165176	0.148192	0.545503	0.170886	360	684	1044	493	5	2.46294e-05	2.46644e-05	2.6853e-05	2.59086e-05	2.53907e-05	2.33291e-05	0.663203	-0.0434406	0.0812615	0.0812615	0.0296115	0.000479328	-0.121688	3329	4113	7442	4496	3	1.65092e-05	1.69927e-05	1.47764e-05	1.57615e-05	1.54667e-05	1.47196e-05	0.375975	0.0368562	0.0785008	-0.123114	-0.0300077	-0.0572477	-0.128673	3613	2757
POLR2H	P52434	13	41.3776	51.3554	65.109	52.3	0.275019	-0.164233	0.147433	0.489774	0.173729	474	573	1047	494	17	0.000121714	0.000109972	0.000124201	0.000125407	0.000118622	0.000118882	0.66689	0.0370416	0.0662186	0.0662186	0.0801563	-8.53947e-05	0.00307816	1799	4132	5931	2641	21	0.000127933	0.000116	0.000125194	0.000121359	0.000116247	0.000117878	0.338026	0.0562308	-0.0850307	0.0250143	-0.0198707	-0.0819582	-0.0618636	3178	2575
PROCR	Q9UNN8	2	5.91402	6.41044	8.78752	6.98973	0.289372	-0.0593134	0.0569708	0.512003	0.181782	401	646	1047	494	2	9.27921e-06	8.91712e-06	7.94817e-06	8.33728e-06	8.32886e-06	7.83629e-06	0.302846	0.0905284	-0.13285	-0.13285	-0.0638967	-0.0653542	-0.153302	4596	2496	7092	4024	3	2.44443e-05	2.30919e-05	2.11589e-05	2.48047e-05	2.49418e-05	2.43364e-05	0.196768	0.0942553	0.0121388	-0.113979	0.115368	0.123318	0.0878708	309	1723
BRPF3	Q9ULD4	2	0.828314	0.822813	1.00102	0.95337	0.0955457	0.00479921	-0.00481523	0.278021	0.207656	1009	42	1051	496	3	1.40824e-05	1.46795e-05	1.60511e-05	1.43289e-05	1.44592e-05	1.39201e-05	0.352008	-0.085058	0.103716	0.103716	-0.0600253	-0.0469638	-0.101785	4214	2757	6971	3865	3	1.63052e-05	1.62091e-05	1.55141e-05	1.54852e-05	1.5074e-05	1.58921e-05	0.200715	0.026408	0.0178769	-0.0453444	-0.0480372	-0.0868631	-0.0106119	3026	1747
PTMS	P20962	4	13.0417	15.771	20.339	16.1979	0.278003	-0.143575	0.130571	0.49755	0.169107	468	589	1057	497	5	4.26935e-05	4.93399e-05	5.43071e-05	5.43983e-05	4.871e-05	4.59767e-05	0.83835	-0.192278	0.154845	0.154845	0.157267	-0.00207736	-0.0853904	1910	4771	6681	3518	8	4.10882e-05	3.76698e-05	4.01873e-05	3.86518e-05	3.76808e-05	3.68418e-05	0.193296	0.0514604	-0.0738559	0.019476	-0.0367299	-0.0734355	-0.105921	3615	1699
SYNE2	Q8WXH0	8	2.74307	3.38332	4.10511	3.4645	0.252076	-0.159246	0.143403	0.422385	0.17761	606	453	1059	498	9	2.98079e-05	2.89402e-05	2.78409e-05	2.59927e-05	2.80009e-05	2.54885e-05	0.0735299	0.0464723	-0.0520147	-0.0520147	-0.151116	-0.0437468	-0.179372	4918	938	5856	2556	8	2.1993e-05	2.17997e-05	1.85427e-05	1.79483e-05	1.96933e-05	1.82926e-05	0.188077	0.0819536	0.069221	-0.164238	-0.211244	-0.0773841	-0.183832	4681	1673
MAP4K5	Q9Y4K4	2	1.31594	1.43348	1.80874	1.54627	0.223372	-0.0630323	0.0603933	0.395862	0.169667	716	345	1061	499	3	1.21488e-05	1.20785e-05	1.23612e-05	1.19608e-05	1.26598e-05	1.08969e-05	0.55971	-0.00561632	0.0193882	0.0193882	-0.0281091	0.0538225	-0.162508	3697	3702	7399	4439	3	1.14179e-05	1.23135e-05	1.14225e-05	1.16839e-05	1.04842e-05	1.04673e-05	0.175146	-0.0374287	0.0715204	-0.0368419	-0.00419578	-0.160501	-0.162838	4256	1577
FANCI	Q9NVI1	8	5.48362	6.62161	8.59051	6.7978	0.283315	-0.14243	0.129624	0.505186	0.167509	450	617	1067	500	10	5.31238e-05	5.29888e-05	5.44618e-05	4.66916e-05	4.64098e-05	4.60966e-05	0.00177451	-0.0108496	0.0250379	0.0250379	-0.197045	-0.205777	-0.215547	5230	60	5290	1914	8	3.19293e-05	3.3496e-05	3.15872e-05	2.9052e-05	2.91895e-05	2.91675e-05	0.0315114	-0.0183278	0.0507808	-0.0338676	-0.154571	-0.147758	-0.148848	4641	456
ALAS1	P13196	6	3.20219	4.19793	3.06549	2.63899	0.311489	-0.208489	0.182129	-0.271429	-0.487561	303	765	1068	501	7	3.1055e-05	2.97289e-05	2.81653e-05	4.94688e-05	5.09517e-05	4.45763e-05	0.00431407	0.0668074	-0.0741018	-0.0741018	0.738499	0.78111	0.588256	12	110	122	33	5	2.47868e-05	2.43424e-05	2.31841e-05	3.68676e-05	3.53458e-05	3.50754e-05	0.000107712	0.0402751	0.0141719	-0.0561635	0.613054	0.552238	0.541161	9	11
COX7A2	P14406	4	1.60946	2.1109	2.50831	2.1637	0.27348	-0.208867	0.182417	0.431274	0.218065	508	563	1071	502	4	4.05928e-05	5.58555e-05	4.98167e-05	3.75388e-05	4.45087e-05	4.17753e-05	0.229049	-0.264326	0.0310785	0.0310785	-0.377169	-0.131463	-0.222902	5290	2072	7362	4393	5	3.54351e-05	3.36143e-05	3.46524e-05	3.82531e-05	3.16554e-05	3.51861e-05	0.833655	0.0357706	-0.0403309	0.00355021	0.146169	-0.126956	0.0256001	1443	4561
RPL11	P62913	23	18.6637	21.1451	27.4499	22.3426	0.266064	-0.0928521	0.0872357	0.463715	0.16671	541	531	1072	503	30	0.000630732	0.000626119	0.000695354	0.000669751	0.000644995	0.000640469	0.969769	-0.0450427	0.0956764	0.0956764	0.0415549	-0.0127825	-0.0229414	2430	5256	7686	4834	27	0.000611343	0.000573378	0.00065704	0.000610841	0.000621918	0.000616854	0.924059	-0.00606942	-0.0985646	0.0979295	-0.00725436	0.0186731	0.00687781	1625	4854
KIF20B	Q96Q89	8	3.28232	3.84042	4.9901	3.99693	0.27529	-0.117717	0.108832	0.486636	0.166459	498	575	1073	504	8	5.83526e-05	5.57625e-05	6.08061e-05	5.35716e-05	5.70846e-05	5.3154e-05	0.127179	0.00112684	0.0605446	0.0605446	-0.122203	-0.0305689	-0.133492	4613	1380	5993	2721	8	6.74451e-05	7.61104e-05	6.34264e-05	6.18578e-05	6.54304e-05	6.35082e-05	0.283733	-0.0327557	0.141623	-0.121387	-0.157515	-0.0765085	-0.119528	4360	2278
ERICH5	Q6P6B1	4	19.0419	21.108	28.4258	22.6421	0.286379	-0.0762173	0.072392	0.501802	0.173611	444	631	1075	505	4	1.41946e-05	1.14649e-05	1.14774e-05	1.1874e-05	1.23624e-05	1.13563e-05	0.635073	0.19745	-0.109093	-0.109093	-0.0600857	-0.00192915	-0.1244	4066	4007	8073	5310	4	6.69218e-06	7.17703e-06	7.0377e-06	7.41694e-06	6.5574e-06	7.27677e-06	0.729339	-0.0584695	0.0424408	0.0141596	0.0898783	-0.0878216	0.0623523	1302	4239
FBXO3	Q9UK99	3	5.16493	6.03833	5.04857	4.11741	0.252101	-0.117098	0.108303	-0.149971	-0.444108	621	454	1075	505	4	1.31053e-05	1.21494e-05	1.398e-05	1.42981e-05	1.28936e-05	1.31637e-05	0.613938	0.00298269	0.0961932	0.0961932	0.128653	-0.0205142	0.0093936	1536	3919	5455	2111	3	2.03151e-05	1.81249e-05	2.09802e-05	1.91246e-05	1.8663e-05	1.93695e-05	0.476587	0.0365626	-0.128021	0.0830393	-0.0505647	-0.0858076	-0.0322062	3234	3234
NOL3	O60936	9	28.4976	36.2238	42.8217	37.2636	0.260008	-0.183402	0.162695	0.404099	0.203524	583	493	1076	507	9	4.38651e-05	3.99022e-05	4.23149e-05	4.31745e-05	3.80759e-05	3.90067e-05	0.379471	0.0617447	0.00983451	0.00983451	0.0388491	-0.142453	-0.107608	4237	2909	7146	4098	7	4.28199e-05	4.22178e-05	4.21987e-05	3.81544e-05	3.93655e-05	3.88296e-05	0.00222545	0.0138048	-0.00662645	-0.00727808	-0.152628	-0.107546	-0.127323	4466	76
BNIP2	Q12982	2	5.65974	5.21687	7.59862	6.14904	0.278059	0.0575791	-0.059973	0.482581	0.177203	486	591	1077	508	2	6.69339e-06	6.01269e-06	6.19249e-06	5.85992e-06	6.29049e-06	5.82417e-06	0.295554	0.0874939	-0.0247223	-0.0247223	-0.104362	-0.00207061	-0.11319	4299	2470	6769	3616	2	8.31231e-06	8.47874e-06	7.22556e-06	8.5577e-06	8.8375e-06	8.11717e-06	0.343197	0.0542511	0.082852	-0.147889	0.0962252	0.14264	0.0199784	475	2603
H1-2	P16403	6	2.37523	3.00532	3.64619	3.05771	0.265124	-0.179685	0.159764	0.438635	0.184698	551	527	1078	509	9	0.000169371	0.000150326	0.000130893	0.000105582	0.000120355	0.000107327	0.0557344	0.173334	-0.198463	-0.198463	-0.508489	-0.319554	-0.484849	5365	789	6154	2899	9	0.000148101	0.000155717	0.000165134	0.000121347	0.000129805	0.000122598	0.0102607	-0.0778918	-0.00555594	0.0791597	-0.365336	-0.268129	-0.350543	5045	224
CHD1L	Q86WJ1	2	0.594896	0.722745	0.837472	0.764534	0.224902	-0.147249	0.133602	0.346155	0.214695	730	351	1081	510	2	1.07346e-05	1.0931e-05	9.76039e-06	1.054e-05	1.14068e-05	9.87588e-06	0.829016	0.035274	-0.101982	-0.101982	0.00888198	0.122895	-0.0850125	2086	4737	6823	3672	2	9.71309e-06	1.02954e-05	9.182e-06	1.00379e-05	9.45397e-06	9.24441e-06	0.725675	-0.00253359	0.0814626	-0.0836542	0.0449266	-0.0415429	-0.0738817	2358	4222
NOLC1	Q14978	57	63.5528	73.0246	93.5645	76.4501	0.26317	-0.103691	0.0967356	0.454315	0.162871	567	514	1081	510	62	0.00102823	0.0010119	0.000942405	0.00097139	0.00103235	0.000983781	0.961678	0.0485901	-0.0771612	-0.0771612	-0.0334574	0.0543479	-0.015171	2431	5234	7665	4806	64	0.00105757	0.00116085	0.00103976	0.00108585	0.00107147	0.00104055	0.656544	-0.0383454	0.0960748	-0.0628553	-0.000277567	-0.0195101	-0.0617584	2455	3962
NUP107	P57740	22	16.4985	19.3544	22.8647	20.3424	0.195292	-0.119753	0.11057	0.351031	0.182401	827	256	1083	512	26	0.000128682	0.000132784	0.000138264	0.000136034	0.000142272	0.000135217	0.269087	-0.0502523	0.0533618	0.0533618	0.029896	0.0945828	0.0212058	1361	2300	3661	1182	24	0.000155117	0.00014931	0.00015072	0.000150762	0.00015085	0.000155711	0.777066	0.0319866	-0.0230559	-0.00950248	-0.00909291	-0.00825715	0.037499	1616	4379
SMNDC1	O75940	15	16.3858	19.222	23.2978	20.0029	0.221598	-0.119749	0.110566	0.387997	0.168018	748	338	1086	513	17	0.000144309	0.000138886	0.000143409	0.000138892	0.000141113	0.000137139	0.205099	0.0212295	0.0122027	0.0122027	-0.0339719	-0.0110872	-0.0522985	3378	1922	5300	1924	12	0.000116869	0.00012175	0.000114958	0.000115588	0.00012017	0.000114637	0.709595	-0.0121746	0.0468624	-0.0359527	-0.02807	0.0280097	-0.0399941	2110	4171
RPL13	P26373	21	7.23145	8.64814	10.897	8.89222	0.2656	-0.134817	0.123288	0.456758	0.163441	560	528	1088	514	23	0.000971212	0.000915648	0.00085002	0.000904226	0.000915463	0.00090045	0.888544	0.0902882	-0.102001	-0.102001	-0.0128137	0.00500402	-0.0188518	2753	4957	7710	4871	25	0.000906846	0.00103594	0.000920665	0.000900619	0.00092141	0.000890966	0.344672	-0.0738657	0.118152	-0.0520461	-0.0838061	-0.0508805	-0.0993526	3725	2607
ASB6	Q9NWX5	5	3.41689	3.94813	5.13385	4.12827	0.274676	-0.108006	0.100481	0.479351	0.164847	518	571	1089	515	6	3.05768e-05	3.081e-05	3.16499e-05	3.257e-05	3.38263e-05	3.148e-05	0.125133	-0.0204011	0.029362	0.029362	0.0707084	0.125309	0.0215977	952	1364	2316	755	5	2.5822e-05	2.68115e-05	2.71566e-05	2.94862e-05	2.87462e-05	3.03853e-05	0.00963934	-0.0426445	0.0116049	0.0300535	0.148792	0.112122	0.192126	160	215
B4GALT1	P15291	2	1.73138	1.7478	1.46976	1.48639	0.00199297	-0.00682685	0.00679469	-0.243171	-0.226936	1088	1	1089	515	2	1.57918e-05	1.44446e-05	1.39353e-05	1.58927e-05	1.68788e-05	1.54554e-05	0.129007	0.101014	-0.0794146	-0.0794146	0.110199	0.197053	0.0699479	446	1393	1839	582	2	1.84641e-05	1.81377e-05	1.87764e-05	1.95232e-05	2.07785e-05	1.86952e-05	0.17687	0.000368933	-0.0253655	0.0245645	0.0808387	0.170735	0.0183101	443	1589
LTV1	Q96GA3	12	8.67814	10.461	12.9715	10.7181	0.260485	-0.141065	0.128492	0.438817	0.163531	600	495	1095	517	13	0.000127248	0.000128692	0.000136824	0.000136608	0.000139715	0.000138537	0.122148	-0.0410619	0.0636215	0.0636215	0.0613426	0.0937859	0.0815699	852	1343	2195	714	12	0.000147205	0.000146256	0.000144827	0.000149981	0.000151694	0.000150849	0.00672627	0.0109081	0.00157785	-0.0125829	0.0378611	0.0542493	0.046193	879	163
H3C2	P68431	28	8.32463	9.95286	11.8654	10.334	0.221888	-0.13461	0.123115	0.376689	0.177333	760	339	1099	518	38	0.000283905	0.000277955	0.00025566	0.000263452	0.000256444	0.000258186	0.262916	0.0591167	-0.0920658	-0.0920658	-0.0487486	-0.08765	-0.0778815	4262	2273	6535	3356
NDUFB5	O43674	4	0.8868	1.07187	1.45151	1.09841	0.312668	-0.143191	0.130253	0.56768	0.165544	327	774	1101	519	4	3.57118e-05	3.4913e-05	4.30588e-05	3.7791e-05	3.45329e-05	3.54468e-05	0.536	-0.0855894	0.184318	0.184318	-0.00394756	-0.13402	-0.0963344	4378	3604	7982	5272	3	3.27182e-05	2.91623e-05	3.48999e-05	3.10098e-05	3.1326e-05	3.19705e-05	0.672521	0.0203411	-0.145648	0.113471	-0.0570255	-0.0423883	-0.0130109	2724	4034
MIEN1	Q9BRT3	2	11.217	14.2467	18.1101	14.3061	0.294844	-0.182756	0.162187	0.508353	0.168183	442	667	1109	520	4	2.09337e-05	1.97639e-05	1.59469e-05	1.61113e-05	1.44084e-05	1.54579e-05	0.131357	0.148854	-0.243695	-0.243695	-0.228904	-0.390065	-0.288631	5330	1401	6731	3580	3	1.50815e-05	1.46291e-05	1.44878e-05	1.48615e-05	1.44364e-05	1.39849e-05	0.386367	0.0337459	-0.0101878	-0.0241935	0.0125508	-0.0293172	-0.0751617	2536	2815
RPS3	P23396	41	35.1974	38.1655	51.657	41.3748	0.289252	-0.059581	0.0572177	0.493914	0.173701	466	643	1109	520	46	0.000857621	0.000835112	0.000857706	0.000820063	0.000815629	0.000791238	0.0256769	0.0126284	0.0127723	0.0127723	-0.0519764	-0.0597994	-0.103599	4271	438	4709	1543	48	0.000941615	0.000893872	0.00100449	0.000963562	0.000962679	0.000998019	0.480495	-0.0077076	-0.0827765	0.0855464	0.0255329	0.0242102	0.0762222	942	3256
CDC34	P49427	6	1.9171	2.23134	2.71322	2.32445	0.222722	-0.113644	0.105342	0.387436	0.16432	770	342	1112	522	6	5.6673e-05	5.85606e-05	6.96231e-05	6.86487e-05	6.31057e-05	6.90962e-05	0.322786	-0.120712	0.176194	0.176194	0.15586	0.0343968	0.165233	495	2587	3082	1000	7	7.83435e-05	6.98801e-05	8.42967e-05	7.92377e-05	7.96219e-05	7.9511e-05	0.686941	0.0154919	-0.149441	0.121154	0.0318648	0.0388443	0.0368328	1035	4079
HMOX1	P09601	56	37.6861	44.8431	35.8036	31.9031	0.246161	-0.130872	0.119981	-0.204798	-0.371207	679	433	1112	522	63	0.00034515	0.000365693	0.000427109	0.00154397	0.00136061	0.00140014	0.000683026	-0.136182	0.1712	0.1712	2.02516	1.84277	1.88409	1	33	34	10	67	0.000619667	0.000581947	0.000672279	0.00200348	0.00204635	0.00210003	3.24113e-06	-0.0115109	-0.102117	0.106057	1.68144	1.71198	1.74933	1	1
UBE2L5	A0A1B0GUS4	6	14.9563	17.0027	23.2937	17.9429	0.309214	-0.09547	0.0895425	0.543719	0.167188	366	746	1112	522	6	4.47553e-05	3.98025e-05	4.41926e-05	4.14258e-05	4.02261e-05	4.04222e-05	0.289094	0.0605167	0.0422613	0.0422613	-0.0510135	-0.0934107	-0.0863944	4360	2433	6793	3639	8	0.00015312	0.000156606	0.000150096	0.000146314	0.000150343	0.000142898	0.0784815	-0.00145277	0.031024	-0.0302223	-0.0670464	-0.027854	-0.101123	3453	873
AKR1B1	P15121	13	19.6006	23.1308	30.7816	23.902	0.301032	-0.124399	0.114519	0.526771	0.161837	414	703	1117	525	18	0.000168515	0.00018239	0.000173854	0.000215107	0.000209985	0.000214543	0.00508969	-0.053813	-0.00881767	-0.00881767	0.298363	0.263595	0.294574	93	125	218	68	13	0.000127879	0.000124443	0.000127545	0.000140543	0.00013928	0.000140166	0.00330767	0.0142453	-0.0250416	0.0104715	0.150479	0.137461	0.146604	176	93
NUDCD1	Q96RS6	25	67.1462	75.2001	100.533	79.9221	0.289403	-0.0840273	0.0794015	0.498268	0.167262	471	647	1118	526	27	0.000173129	0.000170684	0.000168766	0.000170327	0.000168336	0.000163836	0.228213	0.0190364	-0.0177889	-0.0177889	-0.00450086	-0.0214652	-0.0605592	3291	2071	5362	1993	24	0.00018349	0.000173745	0.000183814	0.000180864	0.00018006	0.000179423	0.950181	0.0249049	-0.0538244	0.0274488	0.00410847	-0.00231883	-0.00743353	1807	4928
ETNK1	Q9HBU6	7	16.138	18.4459	22.0668	19.4247	0.190078	-0.0996371	0.0931981	0.351778	0.167794	879	240	1119	527	7	5.34464e-05	5.36445e-05	5.5905e-05	5.64385e-05	5.64212e-05	5.21854e-05	0.700522	-0.0237088	0.0411761	0.0411761	0.0548772	0.0544363	-0.0581565	2049	4267	6316	3073	6	5.33566e-05	4.52434e-05	5.44597e-05	5.32883e-05	5.41017e-05	5.83349e-05	0.288934	0.0646055	-0.173352	0.0941299	0.0627579	0.0846142	0.1933	290	2302
EPRS1	P07814	91	33.6214	42.2221	51.7717	42.7345	0.273619	-0.173646	0.154973	0.449136	0.172373	557	565	1122	528	110	0.00144338	0.00146374	0.00140922	0.00150697	0.00155479	0.00145161	0.145554	0.00460656	-0.0299513	-0.0299513	0.0668071	0.111868	0.0128107	1092	1502	2594	836	88	0.00114373	0.0012729	0.00109209	0.0011782	0.00117559	0.00115497	0.999764	-0.0322311	0.122135	-0.098893	0.0106096	0.00740586	-0.0181203	1772	5076
MYO9B	Q13459	5	2.63656	3.366	4.34537	3.36335	0.307261	-0.186921	0.165458	0.533905	0.164322	389	733	1122	528	5	3.22129e-05	2.71612e-05	2.86384e-05	2.83888e-05	3.0296e-05	2.52089e-05	0.550664	0.134893	-0.0347953	-0.0347953	-0.0474259	0.0463806	-0.218811	4301	3659	7960	5260	5	2.59567e-05	2.53019e-05	2.4971e-05	2.40666e-05	2.4718e-05	2.42307e-05	0.0445096	0.0307187	-0.00614412	-0.0251347	-0.0783595	-0.039829	-0.0685518	3388	597
SRSF7	Q16629	9	9.32478	13.0044	15.6129	13.0147	0.309543	-0.259787	0.220069	0.483806	0.221217	375	749	1124	530	11	0.000184028	0.000169713	0.000168649	0.000177199	0.000170395	0.000176373	0.929271	0.0797588	-0.0461396	-0.0461396	0.0252008	-0.0312868	0.0184605	2380	5104	7484	4546	7	0.000165161	0.000153887	0.000177748	0.000172595	0.000177265	0.000180279	0.2435	-0.00381806	-0.105819	0.102141	0.0596981	0.098218	0.122538	417	2025
PSMA7	O14818	31	46.2391	52.3575	66.497	54.9887	0.258593	-0.0924248	0.0868585	0.43175	0.157595	639	486	1125	531	35	0.000425294	0.000417005	0.000415138	0.000441834	0.000421407	0.00043844	0.129947	0.0210101	-0.0138606	-0.0138606	0.076052	0.00776184	0.0649293	1332	1395	2727	878	37	0.000497546	0.000511539	0.000474491	0.000510075	0.000512828	0.000498921	0.363069	0.00878496	0.0488006	-0.059664	0.0446666	0.0524323	0.0127692	1024	2694
TACC2	O95359	8	8.27031	10.139	12.6358	10.308	0.273628	-0.154421	0.139479	0.457082	0.163334	559	566	1125	531	9	6.11146e-05	5.93537e-05	5.53962e-05	6.32624e-05	6.62954e-05	5.82517e-05	0.247141	0.0600878	-0.0816436	-0.0816436	0.109919	0.177479	-0.00912995	687	2187	2874	937	8	4.26391e-05	4.43991e-05	4.05813e-05	4.54845e-05	4.66365e-05	4.55528e-05	0.0808949	0.00336183	0.0617149	-0.0679972	0.096561	0.132645	0.0987246	308	889
PPAT	Q06203	31	79.9079	92.9518	78.3251	63.5267	0.258498	-0.113192	0.104953	-0.142055	-0.444167	647	484	1131	533	42	0.000428336	0.000407075	0.000406842	0.000331412	0.000330387	0.000322267	0.00267839	0.0488178	-0.0254562	-0.0254562	-0.321299	-0.325769	-0.361669	5349	79	5428	2078	26	0.000294752	0.000293379	0.000289664	0.000247842	0.000241636	0.000239318	0.000279707	0.0105816	0.00384249	-0.0145411	-0.239501	-0.276087	-0.289991	5012	15
MAGEB2	O15479	25	16.2803	21.8067	26.2016	21.9439	0.293611	-0.226174	0.195475	0.460356	0.204523	473	660	1133	534	26	0.000403345	0.000411561	0.000425315	0.000451516	0.000445351	0.00044764	0.0253122	-0.0355496	0.0409691	0.0409691	0.127215	0.107381	0.114776	510	431	941	291	24	0.000323156	0.000351895	0.00031414	0.000348557	0.00034476	0.000336422	0.358095	-0.0290546	0.0938577	-0.0698794	0.0801058	0.0643036	0.0289855	727	2672
SDHA	P31040	31	21.7731	26.5055	33.8972	26.9871	0.286468	-0.148837	0.134908	0.489786	0.160888	505	632	1137	535	36	0.000414033	0.000412556	0.000426934	0.000352122	0.000363224	0.000353846	0.000619274	-0.013207	0.0310581	0.0310581	-0.24688	-0.202094	-0.239831	5274	27	5301	1926	18	0.000238352	0.000220386	0.000240854	0.000203028	0.000195519	0.000197791	0.0235862	0.0315408	-0.0815146	0.0466055	-0.19987	-0.254245	-0.237572	4963	382
GTPBP1	O00178	6	3.76762	4.20443	5.19929	4.44929	0.223098	-0.0812966	0.0769588	0.383365	0.158627	797	343	1140	536	7	4.39132e-05	4.25718e-05	4.59244e-05	4.48868e-05	4.50272e-05	4.34579e-05	0.788825	-0.00731672	0.0572905	0.0572905	0.0243197	0.0288251	-0.0223545	2213	4600	6813	3663	6	4.29931e-05	4.19363e-05	3.99536e-05	3.8336e-05	4.11094e-05	4.14313e-05	0.371434	0.0465617	0.0106575	-0.059217	-0.118845	-0.0180767	-0.00682353	3013	2730
CNKSR1	Q969H4	2	1.44989	1.61023	2.04873	1.70619	0.25654	-0.0776472	0.0736807	0.421142	0.157187	668	473	1141	537	3	6.99087e-06	7.98886e-06	7.60596e-06	7.47973e-06	8.1052e-06	7.19471e-06	0.878271	-0.106902	0.0147564	0.0147564	-0.00938836	0.106473	-0.065438	2205	4924	7129	4075	3	7.59653e-06	9.33269e-06	7.47298e-06	7.12484e-06	7.48211e-06	7.04528e-06	0.263771	-0.0986368	0.198317	-0.122293	-0.191119	-0.120532	-0.20732	4777	2144
DEF6	Q9H4E7	6	0.799739	1.06974	1.28829	1.0741	0.294895	-0.225035	0.194624	0.462826	0.200489	476	668	1144	538	7	4.50116e-05	4.72109e-05	4.58084e-05	4.52847e-05	4.8527e-05	4.52453e-05	0.80288	-0.0316599	-0.00634526	-0.00634526	-0.0229317	0.0768306	-0.0241889	2226	4652	6878	3752	7	5.20905e-05	5.20846e-05	4.86958e-05	4.82792e-05	4.75148e-05	4.47979e-05	0.0575332	0.0317404	0.0315781	-0.0654822	-0.0778781	-0.100903	-0.185848	4386	709
KIF4A	O95239	23	5.82559	6.89631	8.55704	7.08802	0.260371	-0.126838	0.116582	0.42787	0.156142	651	494	1145	539	31	0.000315793	0.000318116	0.000312071	0.000282851	0.000305814	0.000282261	0.0774966	0.00213142	-0.0149744	-0.0149744	-0.156805	-0.0441913	-0.159816	4888	975	5863	2561	16	0.000166677	0.000172399	0.000156099	0.000150119	0.000151441	0.00015009	0.0921207	0.0140812	0.0627756	-0.0805172	-0.136869	-0.124221	-0.137151	4499	979
SCYL2	Q6P3W7	7	6.24236	6.72859	9.05048	7.29558	0.288897	-0.0551199	0.0530913	0.480783	0.169811	506	641	1147	540	9	4.26066e-05	4.00063e-05	3.90237e-05	3.75836e-05	4.08056e-05	3.55741e-05	0.248999	0.0715326	-0.0551917	-0.0551917	-0.109439	0.0092233	-0.188715	4626	2199	6825	3676	8	3.70206e-05	3.56644e-05	3.59079e-05	3.63821e-05	3.62874e-05	3.77627e-05	0.388973	0.0324317	-0.0214085	-0.011595	0.00733266	0.00357257	0.0610667	1255	2825
TCF25	Q9BQ70	15	5.89065	7.21955	8.62529	7.39304	0.250467	-0.15419	0.13929	0.395956	0.17355	701	446	1147	540	23	0.000138444	0.00013665	0.000148046	0.000130734	0.00013222	0.000132099	0.115514	-0.0268661	0.0698677	0.0698677	-0.109537	-0.0932358	-0.094558	4663	1291	5954	2678	18	0.000175651	0.000154655	0.000188863	0.000160267	0.000159185	0.000165916	0.375543	0.021472	-0.162193	0.1261	-0.110762	-0.120541	-0.0607872	4095	2755
CBL	P22681	13	23.7492	25.2272	32.9565	27.4897	0.266417	-0.0442089	0.0428944	0.428474	0.166802	614	534	1148	542	14	3.86226e-05	3.63065e-05	3.99432e-05	3.86457e-05	3.80454e-05	3.69272e-05	0.746907	0.0124471	0.0609537	0.0609537	0.0133128	-0.00927543	-0.0523132	2963	4463	7426	4474	12	4.25544e-05	3.75163e-05	4.11357e-05	4.56069e-05	4.37315e-05	4.40682e-05	0.0990483	0.0748766	-0.106915	0.025961	0.174819	0.11424	0.125307	194	1029
MFAP1	P55081	18	56.6527	65.001	83.4183	67.7445	0.275153	-0.102564	0.0957537	0.455655	0.155395	575	574	1149	543	20	0.000148676	0.000145381	0.000143082	0.000149597	0.000148783	0.000144291	0.470159	0.0290387	-0.0262869	-0.0262869	0.0379563	0.0300845	-0.0141461	2026	3310	5336	1965	21	0.000174085	0.000169162	0.000177913	0.000175251	0.000174335	0.000168729	0.78567	0.0030287	-0.0383568	0.0344059	0.0126608	0.00509601	-0.0420529	1958	4402
PSMA5	P28066	18	34.7945	40.8232	48.4468	42.5121	0.21147	-0.119865	0.110665	0.357676	0.16915	852	301	1153	544	23	0.000397253	0.000389602	0.000440557	0.000441041	0.000421806	0.000413868	0.424535	-0.0425263	0.106743	0.106743	0.108327	0.0439942	0.0165863	1220	3115	4335	1401	22	0.000321629	0.000286848	0.000323102	0.000337149	0.000351803	0.000348726	0.0818708	0.0506813	-0.11443	0.0572756	0.118672	0.180052	0.16738	154	897
ACIN1	Q9UKV3	44	73.8862	90.3349	111.865	91.7269	0.273919	-0.152262	0.137716	0.446125	0.159777	587	568	1155	545	51	0.000520709	0.00050803	0.000502848	0.000492973	0.000484609	0.000496168	0.0465846	0.0284845	-0.0218712	-0.0218712	-0.0504845	-0.0751713	-0.0411641	3927	688	4615	1505	48	0.000463442	0.000456726	0.000458839	0.000433316	0.000426446	0.000413659	0.0172774	0.0117931	-0.00926605	-0.00260742	-0.0851745	-0.108232	-0.152155	4325	306
EIF4G2	P78344	35	18.2397	23.8889	29.4956	23.8201	0.297229	-0.207718	0.181541	0.485704	0.177382	478	678	1156	546	42	0.000322255	0.000316537	0.000310446	0.000306904	0.000321399	0.000305044	0.447501	0.0263961	-0.0274652	-0.0274652	-0.044018	0.0225603	-0.052791	3191	3225	6416	3184	42	0.000357098	0.000369713	0.000365901	0.000365944	0.000363912	0.000366269	0.791422	-0.0285577	0.0215259	0.00657458	0.00674528	-0.00128764	0.00802447	1664	4424
FAR1	Q8WVX9	4	0.493972	0.639977	0.884168	0.636891	0.335316	-0.198855	0.174737	0.641037	0.167762	239	917	1156	546	4	3.21168e-05	3.0367e-05	3.08643e-05	2.93024e-05	2.91116e-05	2.80349e-05	0.027425	0.0456717	-0.0117199	-0.0117199	-0.0866392	-0.0960623	-0.150433	4806	467	5273	1894	3	2.54218e-05	2.77838e-05	2.35919e-05	2.37153e-05	2.39495e-05	2.32041e-05	0.242601	-0.0100298	0.118147	-0.117806	-0.110281	-0.0961012	-0.141715	4336	2017
MTF2	Q9Y483	2	0.869528	1.02214	1.1981	1.06954	0.203868	-0.121353	0.111933	0.341092	0.17733	882	277	1159	548	2	1.37026e-05	1.17861e-05	1.17571e-05	1.05989e-05	1.22836e-05	1.08095e-05	0.230935	0.142331	-0.0785815	-0.0785815	-0.228206	-0.0153802	-0.199809	5054	2077	7131	4078
RRM1	P23921	69	147.723	155.607	210.708	170.989	0.289328	-0.0379926	0.0370177	0.474358	0.173016	514	645	1159	548	76	0.000514416	0.000516229	0.000494048	0.000462628	0.000455355	0.000441574	0.00453804	0.0174503	-0.0408327	-0.0408327	-0.135633	-0.158493	-0.202832	5129	117	5246	1877	51	0.000361832	0.000346982	0.000357278	0.000342971	0.000345815	0.000356275	0.305897	0.0260212	-0.0344354	0.00774958	-0.0512103	-0.0392964	0.00369253	2489	2398
POGZ	Q7Z3K3	13	5.44327	6.22932	7.96579	6.49392	0.273329	-0.10058	0.0940226	0.448765	0.154038	599	561	1160	550	15	6.82314e-05	6.68441e-05	7.05218e-05	6.85086e-05	6.92182e-05	6.49995e-05	0.602217	-0.00635162	0.0412829	0.0412829	-0.000501155	0.0143657	-0.076357	3087	3869	6956	3842	12	5.77128e-05	6.09471e-05	5.63612e-05	5.47211e-05	5.62805e-05	5.67497e-05	0.209962	-0.0156032	0.0630637	-0.0497927	-0.092397	-0.0518605	-0.0398816	3361	1820
ILF3	Q12906	76	95.6244	117.162	138.281	120.565	0.244977	-0.153956	0.139099	0.378199	0.180404	741	424	1165	551	83	0.000738337	0.000719405	0.0006938	0.000683007	0.000707714	0.000667213	0.149333	0.0419425	-0.0478161	-0.0478161	-0.0704365	-0.0191694	-0.104188	4116	1541	5657	2347	78	0.000665416	0.000710183	0.000655313	0.000664307	0.000661681	0.000647129	0.373306	-0.0248374	0.0690982	-0.0469093	-0.0272424	-0.0329577	-0.0650399	2835	2744
SDC1	P18827	2	2.56564	3.26473	4.08408	3.26881	0.294712	-0.18427	0.163377	0.486422	0.16518	503	666	1169	552	2	7.19224e-06	7.08274e-06	7.71904e-06	6.89962e-06	7.513e-06	7.1323e-06	0.60334	-0.0276355	0.0743442	0.0743442	-0.0875598	0.0353121	-0.0397102	3331	3875	7206	4175	3	2.05345e-05	2.53275e-05	1.71681e-05	2.05969e-05	2.05842e-05	2.11761e-05	0.933279	-0.0330302	0.269625	-0.291344	-0.0286513	-0.0295387	0.0113579	2163	4881
RPL36AL	Q969Q0	10	8.59202	9.88642	11.8747	10.3226	0.211174	-0.104773	0.0976764	0.362044	0.159963	870	300	1170	553	10	0.000233131	0.000224789	0.000206394	0.000227096	0.000222139	0.000231327	0.571477	0.0742398	-0.101504	-0.101504	0.0364015	0.00456252	0.063029	1638	3747	5385	2019	6	0.000158473	0.000175086	0.000173088	0.000173388	0.000162913	0.000158348	0.592662	-0.0917827	0.0520435	0.0354904	0.0379892	-0.0519132	-0.0929206	2680	3699
LAMTOR3	Q9UHA4	2	0.534251	0.713639	0.545285	0.414815	0.334253	-0.223901	0.193776	-0.194408	-0.588949	271	904	1175	554	2	3.26546e-06	2.70283e-06	3.36853e-06	3.65159e-06	2.92794e-06	3.15798e-06	0.676494	0.0693175	0.11415	0.11415	0.230556	-0.0880836	0.021036	1249	4171	5420	2073
TSEN54	Q7Z6J9	2	1.35574	1.34413	1.21657	0.993092	0.271577	0.00619079	-0.00621747	-0.150063	-0.442887	625	554	1179	555	3	2.46477e-05	2.22895e-05	2.27673e-05	2.18619e-05	2.30702e-05	2.26975e-05	0.454091	0.0851633	-0.0293253	-0.0293253	-0.0878708	-0.0102578	-0.0337528	3661	3249	6910	3794	2	1.63706e-05	1.76643e-05	1.52988e-05	1.45181e-05	1.44069e-05	1.40906e-05	0.0865149	-0.00650117	0.103226	-0.104196	-0.179759	-0.190856	-0.222882	4865	935
RPL34	P49207	16	6.74681	8.38316	10.9468	8.42699	0.311933	-0.165132	0.148158	0.533098	0.15568	413	767	1180	556	17	0.000798788	0.000749067	0.000721739	0.000766018	0.000728899	0.000761978	0.878354	0.0784121	-0.0679221	-0.0679221	0.0179784	-0.0536819	0.010349	2741	4927	7668	4810	20	0.00052787	0.000534656	0.000511736	0.000507557	0.000516607	0.000529065	0.489816	0.00854078	0.02697	-0.0362412	-0.0480724	-0.0225739	0.0118035	2265	3291
KANSL2	Q9H9L4	3	1.80699	2.06259	2.74755	2.15766	0.301734	-0.0985876	0.0922793	0.505966	0.15729	477	704	1181	557	3	8.18081e-06	8.44745e-06	8.60283e-06	8.20837e-06	8.53981e-06	8.02103e-06	0.476589	-0.0399251	0.0326437	0.0326437	-0.035073	0.0220365	-0.0683809	3252	3350	6602	3438	3	1.05443e-05	9.58856e-06	1.07169e-05	1.11629e-05	1.00367e-05	1.01049e-05	0.779466	0.0361673	-0.100913	0.059592	0.118414	-0.0350187	-0.0252372	1337	4388
TNIP1	Q15025	3	2.76996	3.62452	4.56557	3.58973	0.309472	-0.206961	0.180962	0.513968	0.16705	433	748	1181	557	3	1.11442e-05	1.03948e-05	9.92406e-06	8.95382e-06	1.1056e-05	9.41903e-06	0.418716	0.0875962	-0.0796954	-0.0796954	-0.228123	0.0761334	-0.155047	4700	3094	7794	5013	3	1.10215e-05	1.34553e-05	9.36528e-06	1.08076e-05	1.08727e-05	9.95397e-06	0.602796	-0.0335356	0.25432	-0.268463	-0.061804	-0.0531467	-0.180513	4109	3745
NCSTN	Q92542	10	5.89267	6.27695	7.56126	6.82445	0.155471	-0.0462911	0.0448518	0.313414	0.1655	1042	141	1183	559	11	6.62817e-05	6.33215e-05	6.86144e-05	6.44002e-05	6.38529e-05	5.99268e-05	0.183629	0.00455981	0.0544599	0.0544599	-0.0369849	-0.0492985	-0.140849	4346	1783	6129	2867	13	7.84436e-05	7.75272e-05	7.90688e-05	7.69719e-05	7.64002e-05	7.7951e-05	0.123583	0.00178573	-0.0151662	0.013239	-0.0255367	-0.036292	-0.00730216	2346	1222
PWP1	Q13610	11	4.27669	5.36184	6.50614	5.41601	0.275929	-0.172319	0.153915	0.432987	0.168417	605	579	1184	560	13	0.000164051	0.000168205	0.000178642	0.00019472	0.000190804	0.000191102	0.0291738	-0.0539278	0.0689995	0.0689995	0.193327	0.164019	0.166269	222	488	710	215	8	0.000124827	0.000117695	0.000126821	0.000128827	0.000124443	0.000125466	0.385969	0.0199329	-0.0649454	0.0427931	0.0654416	0.0154855	0.0273033	1034	2814
CLTB	P09497	6	18.372	21.4223	27.7875	22.1122	0.292494	-0.115053	0.106552	0.481873	0.152278	533	655	1188	561	8	6.90529e-05	6.52711e-05	6.37818e-05	6.04151e-05	6.11029e-05	5.81468e-05	0.0388436	0.0644649	-0.0500922	-0.0500922	-0.128326	-0.111996	-0.183536	5012	607	5619	2303	8	4.58024e-05	4.46933e-05	4.23637e-05	4.29503e-05	4.11938e-05	3.88497e-05	0.104641	0.0485567	0.0131933	-0.0640373	-0.0441955	-0.104438	-0.188962	4296	1065
CDC37L1	Q7L3B6	3	13.5218	15.7599	20.268	16.2606	0.287126	-0.114715	0.106262	0.469205	0.151384	558	634	1192	562	3	2.39475e-05	2.41948e-05	2.33892e-05	2.39189e-05	2.61888e-05	2.3057e-05	0.6233	0.00625712	-0.0277706	-0.0277706	0.00453502	0.135333	-0.0484086	1739	3961	5700	2399	3	1.75328e-05	1.64458e-05	1.54362e-05	1.78812e-05	1.71725e-05	1.67325e-05	0.333215	0.0900774	-0.00226517	-0.0936611	0.118461	0.0601227	0.0226762	628	2549
ERO1A	Q96HE7	24	39.2981	44.0419	55.486	46.2918	0.256884	-0.0845503	0.0798683	0.413116	0.15175	718	474	1192	562	28	0.000305839	0.000299332	0.000295222	0.000310108	0.000302121	0.000291393	0.873452	0.027179	-0.0237908	-0.0237908	0.0471772	0.00953661	-0.0426239	2365	4912	7277	4281	16	0.000180435	0.000181597	0.000173716	0.000182202	0.000178996	0.000179992	0.547535	0.0148858	0.0241508	-0.0398627	0.0289505	0.00333792	0.0113391	1459	3519
S100A13	Q99584	5	1.62781	2.30747	2.7572	2.3009	0.319713	-0.273534	0.229845	0.48674	0.225733	364	828	1192	562	9	0.000162106	0.000155096	0.000168036	0.000162937	0.000157186	0.000154222	0.47331	0.00320534	0.0550436	0.0550436	0.0105842	-0.0412583	-0.0687225	3394	3328	6722	3569	10	0.000159435	0.000158227	0.00015948	0.00015617	0.000148667	0.000149068	0.0824818	0.00350959	-0.00745847	0.00392002	-0.0263373	-0.0973739	-0.093485	3625	902
GEMIN4	P57678	5	1.90649	2.38131	2.84404	2.41882	0.267145	-0.16932	0.151519	0.407707	0.174071	657	536	1193	565	7	8.0657e-05	7.82469e-05	7.49705e-05	7.76054e-05	7.97329e-05	7.63009e-05	0.969878	0.0491003	-0.0563766	-0.0563766	-0.00654379	0.0324749	-0.0310003	2542	5258	7800	5028	7	8.3404e-05	8.22671e-05	7.82166e-05	7.94114e-05	7.79288e-05	7.65419e-05	0.156621	0.0369341	0.0171336	-0.0557085	-0.0338373	-0.0610269	-0.0869325	3338	1446
DNAAF2	Q9NVR5	3	2.81642	3.02053	3.75785	3.25841	0.221453	-0.0513531	0.0495878	0.364693	0.158953	861	336	1197	566	3	2.35104e-05	2.23936e-05	2.23686e-05	2.26185e-05	2.41885e-05	2.11323e-05	0.915881	0.0469548	-0.0248709	-0.0248709	-0.00883673	0.0879791	-0.106895	2764	5059	7823	5066
ERP29	P30040	31	36.4878	43.3117	53.732	44.3299	0.268046	-0.128964	0.118376	0.429401	0.1519	659	539	1198	567	34	0.000439967	0.0004438	0.000470942	0.000469116	0.000464307	0.000447255	0.508697	-0.0375529	0.0606001	0.0606001	0.0549945	0.040129	-0.0138501	1819	3497	5316	1936	35	0.000502433	0.0004928	0.00050584	0.0005016	0.000507373	0.000501548	0.523205	0.0059716	-0.0219568	0.0157207	0.00357951	0.0200874	0.00342965	1577	3432
NPW	Q8N729	2	0.730275	0.869169	1.05951	0.890298	0.255249	-0.131059	0.120139	0.405827	0.154789	734	465	1199	568	4	5.26615e-05	4.95969e-05	4.91829e-05	3.79059e-05	4.22517e-05	4.09564e-05	0.00426955	0.0610247	-0.0375688	-0.0375688	-0.413302	-0.256713	-0.301634	5344	109	5453	2109	4	4.52097e-05	4.30781e-05	5.10646e-05	4.20819e-05	4.2963e-05	4.23421e-05	0.23577	-0.039071	-0.108748	0.136619	-0.142503	-0.112609	-0.13361	4471	1970
ADD3	Q9UEY8	7	12.4959	14.2231	19.4139	14.9117	0.317014	-0.0964122	0.0903708	0.539227	0.15858	391	811	1202	569	8	2.41534e-05	2.30627e-05	2.40558e-05	2.1817e-05	2.10013e-05	2.21458e-05	0.0124881	0.0238562	0.0180142	0.0180142	-0.122914	-0.177889	-0.101335	4968	259	5227	1857	7	2.84543e-05	2.87561e-05	2.75185e-05	2.55349e-05	2.65885e-05	2.52221e-05	0.0117624	0.0107538	0.0259759	-0.037488	-0.145418	-0.0870885	-0.163203	4495	243
RPL19	P84098	25	22.3411	26.1847	33.0378	26.9077	0.277605	-0.119052	0.109973	0.445365	0.149268	616	587	1203	570	27	0.000670947	0.000595684	0.000680383	0.000675869	0.000635431	0.00067498	0.69211	0.047971	0.0681176	0.0681176	0.0585147	-0.0304937	0.0566154	1785	4244	6029	2762	31	0.00078442	0.000717104	0.000831095	0.00078059	0.000791621	0.000800666	0.726167	0.0127099	-0.116733	0.0960968	0.00564859	0.0258935	0.0422833	1243	4225
ECT2	Q9H8V3	3	0.814536	1.008	1.24165	1.01666	0.282318	-0.161899	0.14555	0.446312	0.157892	594	611	1205	571	3	2.74417e-05	2.71435e-05	2.70226e-05	2.44289e-05	2.52179e-05	2.65321e-05	0.0927895	0.0126268	-0.00957896	-0.00957896	-0.155155	-0.109299	-0.0360088	4679	1101	5780	2480	4	2.88622e-05	3.13339e-05	2.80225e-05	2.73191e-05	2.82099e-05	2.73709e-05	0.210573	-0.0269405	0.0916045	-0.0695339	-0.10621	-0.059919	-0.103477	3964	1828
EXOC4	Q96A65	3	1.2718	1.60411	1.82114	1.71255	0.276067	-0.177144	0.157753	0.340828	0.252131	624	581	1205	571	4	2.13982e-05	2.15207e-05	2.45795e-05	2.19572e-05	2.30855e-05	2.2373e-05	0.981764	-0.0724005	0.127564	0.127564	-0.0352007	0.0370913	-0.00813389	2556	5296	7852	5129	4	2.90815e-05	2.44415e-05	3.04967e-05	2.76744e-05	2.80748e-05	2.89813e-05	0.909898	0.0543366	-0.196431	0.122887	-0.0172162	0.00350835	0.0493534	1519	4810
DDX42	Q86XP3	24	4.13935	5.18447	6.27311	5.23089	0.277683	-0.171518	0.153276	0.428259	0.166136	618	588	1206	573	28	0.000283912	0.000277532	0.000277347	0.000266033	0.000281336	0.000266836	0.236496	0.0220945	-0.0116565	-0.0116565	-0.0717403	0.00894631	-0.0673953	3653	2110	5763	2459	24	0.000258844	0.000277844	0.000255882	0.00025049	0.000254983	0.000242755	0.152483	-0.0294944	0.0727008	-0.0460975	-0.0768206	-0.0511761	-0.122074	3842	1410
ELOVL1	Q9BW60	3	1.28734	1.33335	1.74031	1.47035	0.26571	-0.025552	0.0251073	0.409401	0.166212	680	529	1209	574	4	2.81923e-05	2.39134e-05	3.16737e-05	3.32258e-05	3.06595e-05	2.98723e-05	0.276073	0.0136694	0.181651	0.181651	0.250672	0.134699	0.0971746	262	2343	2605	840	4	3.90063e-05	3.40557e-05	4.09067e-05	4.01991e-05	4.29799e-05	4.38569e-05	0.154926	0.038104	-0.157706	0.106733	0.0815606	0.178059	0.2072	152	1434
MAP4K3	Q8IVH8	3	4.00618	4.56905	5.62365	4.75911	0.241872	-0.0979496	0.0917201	0.391333	0.150518	798	412	1210	575	3	1.91488e-05	1.64407e-05	1.82888e-05	1.8272e-05	1.77862e-05	1.52856e-05	0.528238	0.0925107	0.026219	0.026219	0.0248869	-0.0139859	-0.232567	4310	3580	7890	5196	2	1.22914e-05	1.08167e-05	1.31315e-05	1.22366e-05	1.21268e-05	1.35823e-05	0.53185	0.0250455	-0.159347	0.120429	0.01859	0.00558494	0.169118	660	3466
SNCG	O76070	7	11.9282	13.8646	16.9603	14.3241	0.246119	-0.112588	0.104434	0.395198	0.151475	785	432	1217	576	8	0.000100005	0.000101416	0.000111873	0.000110837	0.000108092	0.000109506	0.308633	-0.0624808	0.0993041	0.0993041	0.0858847	0.0497104	0.0684566	1015	2524	3539	1143	9	0.000111497	0.000106568	0.000107948	0.000111471	0.000112312	0.000106459	0.581308	0.0370336	-0.0281915	-0.00962717	0.0367052	0.0475445	-0.0296646	1362	3653
EIF1B	O60739	3	8.2059	9.49592	12.4851	9.82894	0.302256	-0.109164	0.101482	0.496305	0.15121	513	706	1219	577	4	1.42609e-05	1.52045e-05	1.6801e-05	1.79132e-05	1.83454e-05	1.84237e-05	0.0575486	-0.112936	0.123542	0.123542	0.216024	0.250412	0.256556	133	798	931	287	3	1.04289e-05	8.62906e-06	1.22152e-05	1.14313e-05	1.28952e-05	1.25003e-05	0.208323	0.000622324	-0.272685	0.228715	0.133032	0.306878	0.262007	78	1803
MRPL40	Q9NQ50	8	11.2976	15.3393	19.1007	15.0496	0.319611	-0.237411	0.203808	0.520205	0.176304	394	827	1221	578	9	8.25953e-05	7.85128e-05	8.97361e-05	8.30449e-05	8.13849e-05	7.81882e-05	0.504042	-0.0176979	0.101932	0.101932	-0.00986504	-0.0389949	-0.0968062	3765	3472	7237	4227	10	0.000102118	9.46958e-05	0.00010037	9.45689e-05	9.54222e-05	9.6309e-05	0.243624	0.0438477	-0.0650206	0.0189316	-0.0669551	-0.0539963	-0.040651	3159	2030
VCPIP1	Q96JH7	16	5.05653	6.00431	7.19569	6.17009	0.241388	-0.129242	0.11861	0.379743	0.157901	813	410	1223	579	17	0.000100341	9.87619e-05	0.000107183	0.000103293	0.000105599	0.000101692	0.649704	-0.025001	0.0701566	0.0701566	0.01682	0.0486777	-0.00570953	1988	4058	6046	2775	15	0.000111108	0.00010858	0.00010875	0.000107982	0.000107355	0.000107118	0.12401	0.0213045	-0.0119019	-0.00964173	-0.0198686	-0.0282708	-0.0314495	2428	1226
DNAJB11	Q9UBS4	18	18.2441	22.1534	26.1073	22.7459	0.245425	-0.146836	0.133262	0.370188	0.171344	801	426	1227	580	19	0.000224575	0.000230412	0.000223186	0.0002506	0.000254392	0.000234612	0.0637031	-0.00949172	-0.0184458	-0.0184458	0.148699	0.170366	0.0535866	458	852	1310	417	18	0.000234607	0.000257394	0.000221564	0.000252752	0.000247699	0.000242041	0.458193	-0.0198359	0.113897	-0.10236	0.0876403	0.0585055	0.0251656	737	3150
FBXO21	O94952	2	1.73265	1.61294	1.41922	1.42583	0.148513	0.0507203	-0.0525687	-0.23716	-0.230457	1100	127	1227	580	2	1.56293e-06	1.23843e-06	1.19029e-06	1.53014e-06	1.4233e-06	1.59023e-06	0.253022	0.232233	-0.160709	-0.160709	0.201636	0.097218	0.257207	193	2219	2412	790
KCTD3	Q9Y597	10	23.3916	25.9064	34.1355	27.3954	0.29635	-0.0755381	0.071779	0.469744	0.152402	556	674	1230	582	10	3.64853e-05	3.67164e-05	3.67026e-05	3.33267e-05	3.51886e-05	3.34921e-05	0.0455239	-0.00589985	0.00267069	0.00267069	-0.136535	-0.0581048	-0.129392	4775	675	5450	2103	9	3.42767e-05	3.31538e-05	3.2444e-05	3.22887e-05	3.17145e-05	3.26549e-05	0.172215	0.0420756	-0.00598104	-0.0372021	-0.0441225	-0.070011	-0.0278557	2999	1555
RHOG	P84095	7	2.1744	2.79771	3.43516	2.78722	0.299039	-0.193241	0.170389	0.466517	0.164969	538	692	1230	582	7	5.48743e-05	5.34119e-05	5.55569e-05	5.56818e-05	5.38771e-05	5.47442e-05	0.861031	0.00685094	0.0246846	0.0246846	0.0279257	-0.019609	0.00342582	2388	4865	7253	4247	5	4.76111e-05	4.59854e-05	5.18481e-05	4.70081e-05	4.7633e-05	4.62472e-05	0.478726	-0.0261383	-0.0762585	0.0968558	-0.0445241	-0.0254741	-0.0680681	2969	3247
TAF12	Q16514	3	0.497294	0.600754	0.735329	0.610624	0.269731	-0.142771	0.129906	0.42152	0.153415	683	547	1230	582	3	4.3856e-05	4.15549e-05	3.97052e-05	3.96574e-05	4.15503e-05	3.99354e-05	0.397149	0.0725414	-0.0709061	-0.0709061	-0.0726414	-0.00537484	-0.0625647	3726	2991	6717	3556	2	2.84658e-05	2.77454e-05	2.78393e-05	2.44652e-05	2.5592e-05	2.40093e-05	0.00884133	0.0229367	-0.0140443	-0.00917294	-0.19556	-0.1306	-0.2227	4819	200
FIGNL1	Q6PIW4	2	0.675906	0.702262	1.00946	0.774961	0.33042	-0.027857	0.0273293	0.550832	0.169443	353	881	1234	585	2	9.5744e-06	9.26273e-06	9.50448e-06	8.9314e-06	8.98714e-06	8.79243e-06	0.0127471	0.0192952	0.00872003	0.00872003	-0.0810015	-0.0720258	-0.103626	4483	261	4744	1562
MRPS15	P82914	6	1.39417	1.82622	2.39928	1.7925	0.333701	-0.207828	0.181624	0.575368	0.154738	333	901	1234	585	7	6.84602e-05	6.2216e-05	6.46388e-05	6.16314e-05	6.40029e-05	5.88608e-05	0.202029	0.0724968	-0.0103683	-0.0103683	-0.0791027	-0.0246322	-0.145461	4452	1895	6347	3099	7	6.25886e-05	6.44973e-05	6.39854e-05	6.06499e-05	6.03213e-05	5.8667e-05	0.010554	-0.0251764	0.018162	0.00666582	-0.0705701	-0.0784085	-0.118526	3954	228
ZNF410	Q86VK4	2	0.602872	0.79783	1.16723	0.787483	0.359225	-0.216226	0.188003	0.736933	0.16917	173	1062	1235	587	2	2.25172e-06	2.70283e-06	2.24072e-06	2.13266e-06	2.32557e-06	1.80991e-06	0.222238	-0.0910579	-0.0981229	-0.0981229	-0.169433	-0.0445009	-0.406169	5232	2034	7266	4262
NDUFAF2	Q8N183	10	6.46844	8.21245	9.97761	8.22467	0.29044	-0.18245	0.161946	0.442827	0.16409	586	651	1237	588	10	0.000122804	0.000120207	0.00012268	0.000132152	0.000129917	0.000126874	0.0196528	0.0106895	0.00924094	0.00924094	0.116537	0.0919266	0.0577277	732	358	1090	351	11	0.00015935	0.000186612	0.000155535	0.000167223	0.000167908	0.000162424	0.906248	-0.0690804	0.158764	-0.10404	0.000489544	0.00639357	-0.041516	2056	4794
NUCKS1	Q9H1E3	11	49.4863	51.792	67.3352	56.6414	0.268935	-0.0332234	0.0324755	0.411107	0.161603	693	544	1237	588	12	4.48468e-05	4.25962e-05	4.76385e-05	3.06223e-05	3.23395e-05	2.94229e-05	0.00269052	-0.00578883	0.0813313	0.0813313	-0.556211	-0.477499	-0.613855	5375	80	5455	2111	15	2.55103e-05	2.51356e-05	2.54933e-05	2.36087e-05	2.47644e-05	2.51315e-05	0.189695	0.00740313	-0.0139468	0.00644307	-0.104361	-0.035409	-0.0141802	3093	1678
C1QBP	Q07021	15	38.9484	46.3371	57.8101	47.2535	0.278388	-0.130736	0.119867	0.439022	0.148121	644	594	1238	590	21	0.000266074	0.000250074	0.000279305	0.000272356	0.000260619	0.000262123	0.990636	0.00501441	0.075027	0.075027	0.0386786	-0.0248697	-0.016572	2522	5344	7866	5154	23	0.00031945	0.000314308	0.000320316	0.000323776	0.00032624	0.000324194	0.0543178	0.00645193	-0.01696	0.010357	0.0258537	0.0367938	0.027715	1133	688
DCTPP1	Q9H773	17	44.1107	49.6735	64.8303	51.931	0.297438	-0.0882177	0.0831328	0.467322	0.147252	570	680	1250	591	20	0.000102296	9.57599e-05	0.000103615	9.84416e-05	8.93732e-05	9.01386e-05	0.107178	0.0247329	0.0432208	0.0432208	-0.0306713	-0.170096	-0.157794	4882	1220	6102	2830	14	5.63467e-05	4.60846e-05	6.31744e-05	5.39277e-05	5.51742e-05	5.53608e-05	0.94596	0.0296132	-0.260434	0.194623	-0.0336901	-0.000723474	0.00414737	2017	4915
GPATCH1	Q9BRR8	3	2.05046	2.47644	2.84185	2.59291	0.236578	-0.142579	0.129747	0.328306	0.196046	858	394	1252	592	4	1.05561e-05	1.01954e-05	1.31974e-05	1.06213e-05	1.02732e-05	1.09094e-05	0.530774	-0.100325	0.221847	0.221847	-0.0914451	-0.139517	-0.0528303	4602	3586	8188	5339	3	7.92363e-06	7.65038e-06	7.9724e-06	7.9064e-06	8.08591e-06	7.65922e-06	0.836983	0.0136892	-0.0369417	0.0225414	0.0105484	0.0429378	-0.0352741	1626	4577
BSG	P35613	18	12.7777	15.8914	19.6708	15.9163	0.295808	-0.165872	0.148753	0.456561	0.151013	584	672	1256	593	18	0.000215561	0.000205725	0.000190423	0.000204391	0.000209581	0.000194085	0.895708	0.0802146	-0.0986775	-0.0986775	0.00344648	0.0396256	-0.071196	2773	4979	7752	4935	14	0.000115964	0.000121542	0.000117918	0.000123814	0.000119937	0.000120409	0.232091	-0.030901	0.0368777	-0.00679659	0.063595	0.0176997	0.0233585	1054	1951
NDUFB7	P17568	4	1.06388	1.29298	1.68155	1.30539	0.312498	-0.147529	0.133833	0.512922	0.147616	484	772	1256	593	4	2.67095e-05	2.44407e-05	2.51925e-05	2.42496e-05	2.53475e-05	2.37835e-05	0.298557	0.0698245	-0.0145315	-0.0145315	-0.0695679	-0.00568428	-0.0975669	3976	2480	6456	3247	5	4.10266e-05	3.85237e-05	4.0925e-05	3.6986e-05	3.65449e-05	3.33795e-05	0.0366723	0.030857	-0.0599558	0.0272782	-0.118724	-0.136032	-0.26674	4780	510
RPL30	P62888	21	15.1639	19.0496	23.6118	19.0257	0.299198	-0.173926	0.155196	0.46494	0.153381	564	693	1257	595	23	0.000576464	0.000558013	0.000596244	0.000574202	0.000576786	0.000557463	0.595639	-0.00110735	0.0475641	0.0475641	-0.0067808	-0.000303226	-0.0494631	3033	3835	6868	3741	13	0.000442592	0.000405438	0.000463256	0.000442936	0.000445223	0.000449398	0.657013	0.0180293	-0.108467	0.0838617	0.0191505	0.0265814	0.0400466	1166	3968
BRK1	Q8WUW1	4	4.62248	6.29196	7.17323	6.60663	0.315765	-0.2395	0.205344	0.394457	0.275749	456	802	1258	596	5	3.61832e-05	3.73146e-05	3.43191e-05	3.27242e-05	3.64416e-05	3.4628e-05	0.389438	0.00977159	-0.066537	-0.066537	-0.135191	0.0200391	-0.05361	3941	2951	6892	3774	5	3.05785e-05	3.04992e-05	2.84899e-05	2.9802e-05	2.8535e-05	2.7854e-05	0.276848	0.0345049	0.0307559	-0.0675645	-0.00260663	-0.0652795	-0.100128	3228	2230
NFYA	P23511	3	9.72761	11.5393	15.2061	11.7768	0.314085	-0.128454	0.117946	0.516043	0.147338	475	784	1259	597	3	5.80094e-06	5.70917e-06	5.97824e-06	6.01966e-06	5.9677e-06	5.77924e-06	0.437463	-0.00707418	0.036361	0.036361	0.0463212	0.0338161	-0.0124812	1924	3176	5100	1767	3	8.33925e-06	7.32095e-06	8.0228e-06	8.43928e-06	8.52926e-06	8.60531e-06	0.168282	0.0790998	-0.108786	0.0232885	0.0963032	0.111604	0.124409	305	1535
L3MBTL3	Q96JM7	4	1.32127	1.47336	1.92422	1.54686	0.29758	-0.0807327	0.0764534	0.461617	0.146687	580	681	1261	598	5	2.69566e-05	2.37339e-05	2.51033e-05	2.2044e-05	2.28669e-05	2.01761e-05	0.0450752	0.0935217	-0.00924339	-0.00924339	-0.196729	-0.143858	-0.324467	5260	667	5927	2633	3	2.03228e-05	2.08242e-05	1.88726e-05	1.86114e-05	1.78523e-05	1.81013e-05	0.0751134	0.0226281	0.0577917	-0.0841801	-0.104285	-0.16436	-0.144377	4540	846
NUP153	P49790	45	51.2407	58.0797	73.0735	60.4696	0.268512	-0.0932003	0.087543	0.418856	0.145719	720	542	1262	599	46	0.000417857	0.000432125	0.000442741	0.000522107	0.000541971	0.000504199	0.00363011	-0.0443686	0.0390838	0.0390838	0.276967	0.330836	0.226614	100	98	198	61	39	0.000423362	0.000426902	0.000431902	0.00048908	0.00050736	0.000502832	0.00177398	-0.0136572	-0.00164449	0.0151564	0.194521	0.247462	0.234526	84	66
AHNAK2	Q8IVF2	3	1.91673	2.49262	3.17667	2.45595	0.321401	-0.201921	0.177099	0.52695	0.155716	429	834	1263	600	3	8.61559e-06	7.80276e-06	9.45092e-06	8.89497e-06	7.80529e-06	8.30063e-06	0.642468	-0.00125504	0.132249	0.132249	0.0447844	-0.143753	-0.0549841	3832	4028	7860	5147	3	9.64767e-06	9.53099e-06	9.8143e-06	9.32742e-06	9.5342e-06	9.55642e-06	0.157121	-0.00248794	-0.0200421	0.0222173	-0.0511897	-0.0195564	-0.0161979	2490	1449
SMARCC2	Q8TAQ2	19	9.59772	11.4363	13.3683	11.8189	0.229818	-0.131963	0.120897	0.346089	0.168375	899	367	1266	601	22	0.000233518	0.000227374	0.000227012	0.000220861	0.000233823	0.000210047	0.379588	0.026287	-0.0144753	-0.0144753	-0.054109	0.0281713	-0.126534	3820	2910	6730	3578	21	0.00028751	0.000329695	0.000256221	0.000265822	0.000266974	0.000257978	0.324366	-0.0181127	0.179411	-0.184334	-0.131265	-0.125022	-0.174475	4602	2503
PTK2	Q05397	23	29.1432	31.4763	40.4697	33.6662	0.273452	-0.0566216	0.054483	0.417059	0.151519	705	562	1267	602	24	0.000170424	0.000168747	0.000171078	0.000167833	0.000174909	0.000166627	0.921487	0.002889	0.00841232	0.00841232	-0.0192131	0.0403623	-0.0296193	2577	5080	7657	4792	16	0.000158619	0.00016677	0.000147521	0.000152179	0.000152615	0.000151076	0.415764	0.00896048	0.0812551	-0.095679	-0.0508303	-0.0467098	-0.0613298	3132	2952
ESRP1	Q6NXG1	10	3.41183	3.77011	5.00774	3.98447	0.305854	-0.0738273	0.0702326	0.479785	0.150015	542	726	1268	603	12	9.91468e-05	0.000102083	0.00010593	8.42247e-05	8.50296e-05	8.31186e-05	0.00759995	-0.0463878	0.0490854	0.0490854	-0.28171	-0.267989	-0.300782	5321	171	5492	2154	9	7.63385e-05	7.21189e-05	6.96577e-05	5.85737e-05	5.91897e-05	5.68755e-05	0.0106241	0.0703564	-0.0116785	-0.0617726	-0.311803	-0.296709	-0.354247	5043	229
PSTPIP2	Q9H939	3	0.872407	0.993847	1.16846	1.04076	0.191343	-0.0970724	0.0909506	0.324468	0.157497	1025	244	1269	604	4	3.42495e-05	3.39582e-05	3.95683e-05	3.51567e-05	3.36331e-05	3.50199e-05	0.548138	-0.0689166	0.139343	0.139343	-0.031202	-0.0951179	-0.0368258	3899	3649	7548	4626	4	4.02531e-05	4.19268e-05	3.71633e-05	3.40177e-05	3.46111e-05	3.25391e-05	0.0334024	0.0170192	0.0757895	-0.0982032	-0.225798	-0.200848	-0.289906	4980	476
DHX8	Q14562	2	1.05089	1.40485	1.69751	1.39178	0.310671	-0.224549	0.194261	0.467263	0.180773	511	761	1272	605	5	1.45424e-05	1.38465e-05	1.51524e-05	1.4668e-05	1.42508e-05	1.35132e-05	0.506122	0.00284312	0.0621268	0.0621268	0.0152521	-0.0263764	-0.103054	3522	3482	7004	3908	5	1.50891e-05	1.41813e-05	1.45794e-05	1.35036e-05	1.30726e-05	1.29834e-05	0.0150795	0.0459003	-0.043617	-0.00367871	-0.114263	-0.161068	-0.170938	4629	287
BDH1	Q02338	3	0.71145	0.84725	1.0921	0.860397	0.307273	-0.131509	0.120516	0.486755	0.14273	543	734	1277	606	3	3.99612e-05	3.35528e-05	3.05459e-05	2.87055e-05	3.11449e-05	2.5858e-05	0.145885	0.204222	-0.183402	-0.183402	-0.273054	-0.155383	-0.423767	5322	1506	6828	3679	2	2.43174e-05	3.00802e-05	2.04762e-05	2.32574e-05	2.29826e-05	2.08037e-05	0.451554	-0.0375118	0.269315	-0.285547	-0.10181	-0.118958	-0.262658	4710	3114
SLC25A5	P05141	13	1.91741	2.32521	2.89487	2.34527	0.292029	-0.145797	0.132405	0.44854	0.144795	623	654	1277	606	16	0.000370532	0.000356251	0.000392112	0.000374289	0.000346231	0.000371721	0.553923	-0.00944105	0.0722253	0.0722253	0.00511349	-0.107305	-0.00482011	3452	3674	7126	4072	11	0.000303114	0.000269174	0.00033167	0.000279823	0.000286587	0.000295434	0.52188	0.00856913	-0.162757	0.138455	-0.106781	-0.0723181	-0.0284592	3540	3424
TIMM8B	Q9Y5J9	2	16.7814	22.1879	15.8828	14.3972	0.340806	-0.215476	0.187436	-0.294868	-0.436545	330	951	1281	608	2	5.28606e-06	4.69451e-06	4.39515e-06	4.05794e-06	3.59638e-06	3.78209e-06	0.0450684	0.141593	-0.124686	-0.124686	-0.239851	-0.414054	-0.341415	5347	666	6013	2743
PPME1	Q9Y570	28	51.2024	52.5921	71.353	57.9454	0.305491	-0.0194473	0.0191886	0.459315	0.159036	563	721	1284	609	29	0.000319338	0.000310112	0.00030237	0.000320706	0.000325677	0.000304222	0.487078	0.0399941	-0.0387738	-0.0387738	0.0461654	0.068354	-0.0299613	1786	3391	5177	1827	21	0.000223008	0.00023309	0.000206169	0.00022428	0.000219916	0.000219143	0.968214	0.0146465	0.0784365	-0.0986246	0.0228519	-0.00550158	-0.0105767	1721	4985
BAX	Q07812	5	4.65239	5.11108	6.50606	5.40367	0.272319	-0.0694218	0.0662341	0.41439	0.146546	729	556	1285	610	5	3.01077e-05	3.23188e-05	3.04953e-05	3.14687e-05	3.13559e-05	3.40738e-05	0.305896	-0.0409224	-0.0224672	-0.0224672	0.0228636	0.0176822	0.137609	1158	2514	3672	1190	5	2.32899e-05	2.16494e-05	2.27213e-05	2.5827e-05	2.34681e-05	2.29978e-05	0.216729	0.0463481	-0.0590256	0.0106941	0.195529	0.05735	0.0281424	416	1859
PRKCZ	Q05513	2	3.58985	3.72573	3.32204	2.79979	0.246048	-0.0270487	0.0265509	-0.138899	-0.385652	857	431	1288	611	2	5.3181e-06	5.30597e-06	4.904e-06	5.74782e-06	5.85333e-06	5.58451e-06	0.0352428	0.0390664	-0.077884	-0.077884	0.151171	0.177414	0.109588	322	574	896	275	2	6.44974e-06	6.66529e-06	6.44207e-06	6.83274e-06	6.44339e-06	6.25017e-06	0.959872	-0.0154177	0.032011	-0.0171345	0.0678065	-0.0168369	-0.0607625	1842	4962
POLRMT	O00411	9	2.19215	2.6052	3.18064	2.65631	0.266222	-0.129889	0.119154	0.407078	0.147186	757	533	1290	612	14	0.000110502	0.000107905	0.000104838	9.7853e-05	0.000103886	9.79075e-05	0.0403195	0.0364035	-0.0395023	-0.0395023	-0.138974	-0.0526641	-0.138172	4797	617	5414	2063	9	7.39988e-05	7.64782e-05	6.73301e-05	6.70011e-05	6.71996e-05	6.3956e-05	0.125598	0.0274851	0.0750317	-0.108764	-0.115831	-0.111563	-0.182936	4530	1237
DHCR7	Q9UBM7	2	0.303939	0.371525	0.504888	0.373454	0.33995	-0.152098	0.137581	0.580085	0.145052	346	946	1292	613	2	4.71443e-05	4.62007e-05	4.86532e-05	4.78602e-05	4.78204e-05	4.88202e-05	0.371042	-0.0057537	0.039696	0.039696	0.0159881	0.0147888	0.0446397	1866	2861	4727	1554	2	4.92273e-05	5.11987e-05	4.53235e-05	4.60371e-05	4.66872e-05	4.36757e-05	0.207725	0.0190026	0.0756494	-0.100196	-0.0776597	-0.0574312	-0.153626	4075	1796
SETX	Q7Z333	7	2.97493	3.63018	4.61193	3.64416	0.308868	-0.150726	0.136458	0.481788	0.142004	549	743	1292	613	8	5.56226e-05	5.36933e-05	5.811e-05	5.31932e-05	5.60171e-05	5.44047e-05	0.457323	-0.00481687	0.0582989	0.0582989	-0.0692456	0.0053791	-0.0367574	3405	3264	6669	3504	5	4.45786e-05	4.45174e-05	4.08792e-05	4.47108e-05	4.03704e-05	4.07821e-05	0.499719	0.0411499	0.0391675	-0.0838358	0.0454228	-0.101902	-0.0872654	3012	3335
GFM2	Q969S9	4	3.51903	4.39184	5.71194	4.37195	0.325147	-0.16866	0.15099	0.530144	0.144441	445	848	1293	615	5	4.35722e-05	4.23192e-05	4.10413e-05	4.54529e-05	4.82093e-05	4.12585e-05	0.318418	0.0423795	-0.0439547	-0.0439547	0.103342	0.188281	-0.0363384	783	2571	3354	1077	4	4.35165e-05	4.87871e-05	4.18276e-05	4.31674e-05	4.30137e-05	4.33335e-05	0.53931	-0.039049	0.12589	-0.0961553	-0.050667	-0.0558155	-0.045128	3074	3503
SNRPD1	P62314	14	25.5953	29.3909	37.0005	30.3419	0.278764	-0.10319	0.0962996	0.428474	0.142242	698	596	1294	616	15	0.000127236	0.000121594	0.00012335	0.000124751	0.000119224	0.000117884	0.272238	0.0364698	-0.00828188	-0.00828188	0.00801171	-0.0573587	-0.0736719	3596	2321	5917	2620	18	0.000164741	0.000145517	0.000169698	0.000158744	0.000162005	0.000167386	0.754195	0.0422639	-0.136752	0.0850258	-0.01124	0.0181014	0.0652368	1253	4312
MT1X	P80297	7	5.62519	6.68351	5.61498	4.49275	0.290154	-0.129704	0.118999	-0.132325	-0.454008	646	650	1296	617	8	0.000261619	0.000224116	0.000206611	0.000224625	0.000220368	0.000250589	0.957564	0.180937	-0.159613	-0.159613	-0.0390135	-0.066615	0.118795	2373	5207	7580	4673
METTL8	Q9H825	2	0.271007	0.295436	0.432846	0.316874	0.35071	-0.0636011	0.0609152	0.611924	0.161979	282	1015	1297	618	2	1.84188e-05	1.91126e-05	2.01873e-05	1.85018e-05	1.92629e-05	1.77346e-05	0.337657	-0.0628957	0.0693743	0.0693743	-0.056415	0.00174583	-0.117507	3973	2663	6636	3472	2	1.80754e-05	1.83296e-05	1.76676e-05	1.74154e-05	1.67081e-05	1.67225e-05	0.0251656	0.0040954	0.0242382	-0.0288304	-0.0495708	-0.109389	-0.108146	3951	396
AKT1	P31749	4	2.44075	3.01045	3.54692	3.0631	0.264333	-0.159247	0.143404	0.379994	0.168418	780	519	1299	619	4	2.13822e-05	2.02025e-05	2.11277e-05	1.99058e-05	2.08768e-05	1.72229e-05	0.28523	0.0326227	0.0153448	0.0153448	-0.070602	-0.00188908	-0.279464	4868	2410	7278	4282	4	2.00034e-05	2.06132e-05	1.86572e-05	1.75299e-05	1.81648e-05	1.9289e-05	0.139158	0.0178138	0.0611331	-0.0826965	-0.172618	-0.121287	-0.0346567	4265	1339
PSMD11	O00231	39	58.8269	65.8597	85.4069	68.7988	0.298644	-0.0837577	0.0791607	0.454119	0.142148	613	689	1302	620	45	0.000451409	0.000460507	0.000444125	0.000502728	0.000501496	0.000474099	0.030755	-0.00193085	-0.0254012	-0.0254012	0.153413	0.149871	0.0688241	460	506	966	300	43	0.000515051	0.000528925	0.000494816	0.000562452	0.000555766	0.00056645	0.0298883	0.0059525	0.0442994	-0.0518728	0.132965	0.115714	0.143186	223	440
NDUFB10	O96000	11	1.8878	2.24805	2.62881	2.31501	0.235207	-0.13148	0.120492	0.346224	0.162833	918	387	1305	621	11	9.94122e-05	9.80064e-05	0.000109075	9.48796e-05	9.65101e-05	9.60102e-05	0.206974	-0.0394008	0.0944289	0.0944289	-0.106726	-0.0821449	-0.0896368	4584	1937	6521	3336	7	8.62133e-05	8.11317e-05	8.76735e-05	7.8543e-05	8.18767e-05	8.17504e-05	0.151503	0.0203424	-0.0673011	0.0445732	-0.114085	-0.0541143	-0.0563416	3662	1405
MYL6	P60660	11	32.7457	40.5617	46.233	42.4434	0.264394	-0.162655	0.14616	0.334964	0.211583	786	520	1306	622	19	0.000200607	0.000189736	0.000235294	0.00017584	0.000175214	0.000161299	0.0981889	-0.0559916	0.174099	0.174099	-0.246105	-0.25125	-0.370624	5324	1140	6464	3254	14	0.00011025	0.000108289	0.000100264	0.000101867	0.000100286	9.91321e-05	0.190287	0.0530731	0.0271807	-0.0838923	-0.0610086	-0.0835754	-0.100277	3805	1680
AREG	P15514	5	4.65271	5.26997	6.88134	5.47104	0.307285	-0.0926596	0.0870658	0.47196	0.141084	572	735	1307	623	5	7.10346e-05	6.98615e-05	6.28266e-05	7.0277e-05	6.94978e-05	6.75309e-05	0.693909	0.0649494	-0.112197	-0.112197	0.0494798	0.0333957	-0.00802371	1870	4246	6116	2852	2	9.85547e-06	9.86361e-06	1.03504e-05	1.00419e-05	9.26396e-06	9.85333e-06	0.35471	-0.0243394	-0.0231483	0.0463464	0.00269266	-0.113635	-0.0246537	2946	2654
EMC1	Q8N766	4	1.46293	1.6714	2.08369	1.72939	0.26856	-0.0992974	0.0929009	0.410986	0.142108	764	543	1307	623	6	2.02381e-05	1.87913e-05	1.75449e-05	1.93621e-05	2.12682e-05	1.89629e-05	0.394285	0.101887	-0.104132	-0.104132	0.0380522	0.173515	0.00799458	943	2982	3925	1275	4	1.37153e-05	1.42101e-05	1.31453e-05	1.39615e-05	1.30388e-05	1.33357e-05	0.58346	0.00263899	0.0537713	-0.0586016	0.0283085	-0.0703376	-0.0378538	2432	3664
EIF3A	Q14152	85	63.282	82.9675	97.8704	83.0018	0.304106	-0.208565	0.182187	0.420514	0.182783	598	713	1311	625	89	0.00108499	0.001097	0.00104091	0.00106486	0.0011147	0.00107637	0.654124	0.014287	-0.0455483	-0.0455483	-0.0127345	0.0532542	0.00278046	2117	4074	6191	2931	84	0.00125598	0.00135381	0.00128171	0.00131856	0.00129964	0.00128277	0.926703	-0.0465544	0.0616624	-0.0172911	0.023594	0.00274171	-0.0160986	1699	4864
TFAM	Q00059	9	4.2817	6.27682	4.20583	3.50245	0.372201	-0.302152	0.249698	-0.327945	-0.591973	162	1153	1315	626	9	0.000277269	0.000256915	0.000214324	0.000226485	0.000251739	0.000240708	0.659533	0.15223	-0.219262	-0.219262	-0.139637	0.012874	-0.051769	4012	4097	8109	5321	6	0.000104785	0.000113057	9.60399e-05	9.65268e-05	9.66889e-05	9.3828e-05	0.207021	0.00217224	0.111793	-0.123555	-0.116261	-0.113839	-0.157171	4465	1793
CERT1	Q9Y5P4	4	10.8642	12.8823	16.7726	13.089	0.315135	-0.128134	0.117676	0.498395	0.140646	524	792	1316	627	4	2.83548e-05	2.58984e-05	2.95192e-05	2.92463e-05	2.70173e-05	2.89561e-05	0.727468	0.0220791	0.0801419	0.0801419	0.0667425	-0.0476284	0.0523534	1897	4363	6260	3016	2	2.28396e-05	2.15727e-05	2.12277e-05	2.20219e-05	2.22352e-05	2.23134e-05	0.593416	0.0619268	-0.0204072	-0.0436657	0.00932598	0.0232343	0.0282997	1325	3701
MID1IP1	Q9NPA3	2	0.630767	0.737761	0.876149	0.759217	0.235272	-0.117446	0.1086	0.356623	0.149958	928	388	1316	627	2	1.6412e-05	1.55546e-05	1.81222e-05	1.7165e-05	1.741e-05	1.55528e-05	0.989795	-0.0247758	0.118234	0.118234	0.0399457	0.0603963	-0.102353	2512	5340	7852	5129	2	1.23953e-05	1.35609e-05	1.17433e-05	1.1384e-05	9.7791e-06	1.02308e-05	0.0429589	-0.0197832	0.109868	-0.0977496	-0.14258	-0.361809	-0.296669	5011	583
PSMB5	P28074	18	35.4437	40.9592	52.6831	42.0354	0.304081	-0.108098	0.10056	0.463713	0.137976	604	712	1316	627	23	0.000221788	0.000235917	0.000222129	0.000219928	0.000225665	0.000213188	0.302899	-0.0310398	-0.0288214	-0.0288214	-0.0431921	-0.00604082	-0.0880972	3701	2497	6198	2936	21	0.000222204	0.000207817	0.000222425	0.000229854	0.000231316	0.000229656	0.116337	0.0309885	-0.065583	0.0324239	0.0798204	0.0889687	0.0785769	497	1155
HERC4	Q5GLZ8	3	1.19835	1.31942	1.58693	1.39245	0.205719	-0.0710988	0.0677589	0.334093	0.145472	1039	281	1320	630	5	3.3682e-05	3.34974e-05	3.40572e-05	2.99357e-05	3.17066e-05	3.49975e-05	0.410198	-0.00271746	0.0132638	0.0132638	-0.172828	-0.0899137	0.0525528	4229	3067	7296	4304	4	3.31453e-05	3.39597e-05	2.89251e-05	2.77257e-05	2.88264e-05	2.74665e-05	0.115827	0.0502797	0.0852995	-0.146202	-0.207303	-0.151136	-0.220852	4848	1150
RPL21	P46778	32	17.8899	22.1103	27.7748	22.0677	0.309575	-0.160864	0.144713	0.473769	0.141929	569	751	1320	630	33	0.000625423	0.000599045	0.000626814	0.000629317	0.000621434	0.000621629	0.522589	0.019343	0.0225466	0.0225466	0.0282982	0.0101117	0.0105629	2067	3561	5628	2318	30	0.000621195	0.000614771	0.000658745	0.00061587	0.000632263	0.000628132	0.70654	-0.0238971	-0.0388939	0.0607762	-0.0363167	0.00158234	-0.00787564	2130	4158
FZD6	O60353	5	14.7942	16.0352	21.8638	17.1175	0.32226	-0.0592762	0.0569366	0.504235	0.151162	491	837	1328	632	6	4.36683e-05	4.4528e-05	3.95564e-05	4.11707e-05	4.38326e-05	4.09439e-05	0.757383	0.0362681	-0.10641	-0.10641	-0.0487001	0.0416855	-0.0566696	3092	4506	7598	4698	4	1.91491e-05	1.9401e-05	1.97844e-05	2.40429e-05	2.29868e-05	2.21725e-05	0.0140609	-0.0221099	-0.00325537	0.0249756	0.306223	0.241419	0.189385	69	277
EP400	Q96L91	2	0.410792	0.490367	0.664228	0.496616	0.33966	-0.133373	0.12208	0.559898	0.140349	386	943	1329	633	3	1.51579e-05	1.57783e-05	1.47775e-05	1.4696e-05	1.58622e-05	1.47714e-05	0.802221	-0.00759102	-0.044266	-0.044266	-0.0522388	0.0579271	-0.0448613	2867	4647	7514	4585	4	1.69902e-05	1.94714e-05	1.55004e-05	1.56904e-05	1.48207e-05	1.57613e-05	0.239161	-0.0277892	0.168861	-0.160191	-0.142607	-0.224884	-0.136106	4745	1994
OSBPL8	Q9BZF1	11	3.29262	4.02517	4.84275	4.06349	0.27625	-0.152171	0.137641	0.404418	0.15131	750	582	1332	634	12	0.000161465	0.000158153	0.000141841	0.000139506	0.000152049	0.000137858	0.235383	0.069981	-0.116966	-0.116966	-0.140916	-0.0167016	-0.15806	4738	2099	6837	3692	11	0.000125754	0.000134544	0.000121767	0.000120368	0.000118498	0.000115341	0.119486	-0.0182463	0.0792185	-0.0647332	-0.0813999	-0.103997	-0.142947	4264	1186
TNKS1BP1	Q9C0C2	38	100.055	113.454	145.979	117.513	0.299476	-0.0935017	0.0878089	0.451456	0.138524	636	696	1332	634	43	0.000193296	0.000184668	0.000187516	0.000187041	0.000186692	0.000182055	0.352884	0.0362999	-0.00750045	-0.00750045	-0.0111571	-0.0138545	-0.0501394	3201	2761	5962	2686	35	0.000185896	0.000168695	0.000181757	0.000180284	0.000181053	0.000176585	0.930012	0.0562859	-0.0837866	0.0238043	0.0120657	0.0182028	-0.0178444	1677	4872
QARS1	P47897	28	13.3587	17.2662	20.5608	17.1993	0.303039	-0.196925	0.173245	0.425193	0.167642	626	707	1333	636	33	0.00034772	0.000339981	0.000357564	0.000330865	0.000337437	0.000326066	0.0583163	-0.00290786	0.0373671	0.0373671	-0.074589	-0.0462146	-0.095668	4280	804	5084	1753	28	0.000347389	0.000337352	0.000357727	0.000333612	0.00033759	0.000340252	0.214573	-0.000416761	-0.0427136	0.0418901	-0.0587972	-0.0416972	-0.0303665	2899	1848
RAB1A	P62820	33	53.7902	63.6431	76.8945	64.8542	0.263209	-0.126425	0.116234	0.389111	0.14343	829	515	1344	637	34	0.000340141	0.000329506	0.000315966	0.000335646	0.000352427	0.000312566	0.733364	0.0500737	-0.0562894	-0.0562894	0.0308832	0.101268	-0.0718998	1985	4399	6384	3147	27	0.000252729	0.000268668	0.000231832	0.000257639	0.000254341	0.000256498	0.681157	0.00946411	0.0977001	-0.115047	0.0372244	0.0186377	0.0308243	1159	4059
PGD	P52209	47	85.3712	93.7953	126.936	99.223	0.322374	-0.0694802	0.0662872	0.502803	0.147446	507	838	1345	638	57	0.000488917	0.000523642	0.000496114	0.000561479	0.000580085	0.000540564	0.0207805	-0.040656	-0.0195752	-0.0195752	0.158985	0.206018	0.104221	282	372	654	199	43	0.000389043	0.000381028	0.000392389	0.000417662	0.000415983	0.000413397	0.00769069	0.00578278	-0.0242481	0.0181366	0.108188	0.102378	0.0933806	356	178
DNAJC10	Q8IXB1	8	8.39514	9.41512	11.9578	9.8081	0.284833	-0.0850824	0.0803429	0.425242	0.139337	719	627	1346	639	10	4.93434e-05	4.72574e-05	4.50883e-05	4.7849e-05	5.00494e-05	4.79989e-05	0.391528	0.0631634	-0.0669429	-0.0669429	0.0187937	0.0836587	0.0233056	1483	2960	4443	1441	7	3.06362e-05	3.30322e-05	2.66022e-05	3.05796e-05	3.03633e-05	2.96506e-05	0.959724	0.0259453	0.13458	-0.177751	0.023274	0.0130361	-0.0212348	1647	4961
PHLDA2	Q53GA4	4	1.80717	2.21045	2.54085	2.27864	0.257302	-0.152609	0.137999	0.338969	0.181831	873	477	1350	640	5	2.67255e-05	2.47929e-05	2.49366e-05	2.80217e-05	2.66615e-05	2.6215e-05	0.148561	0.0685677	-0.0313835	-0.0313835	0.136894	0.0651092	0.0407441	830	1533	2363	771	6	2.57874e-05	2.69842e-05	2.88198e-05	2.90164e-05	2.85815e-05	2.93436e-05	0.174464	-0.0767879	-0.0113387	0.0836045	0.0934168	0.0716264	0.109591	436	1573
ARPP19	P56211	2	2.5801	3.01927	3.72084	3.08203	0.275902	-0.117838	0.108936	0.410362	0.138616	775	578	1353	641	3	4.49155e-05	4.66282e-05	4.64005e-05	4.46037e-05	4.60616e-05	4.37599e-05	0.247723	-0.0338382	0.0130905	0.0130905	-0.0438864	0.00251397	-0.0714412	3512	2190	5702	2404	4	5.44418e-05	5.31401e-05	5.90599e-05	5.3162e-05	4.86252e-05	4.96692e-05	0.0933024	-0.0290013	-0.0639156	0.0884636	-0.0633211	-0.19201	-0.161363	4552	989
STK26	Q9P289	5	7.37823	9.70711	12.2507	9.47328	0.332316	-0.211413	0.184355	0.520102	0.149176	460	893	1353	641	5	1.60664e-05	1.4613e-05	1.57952e-05	1.55396e-05	1.5941e-05	1.48013e-05	0.914196	0.0525685	0.0280038	0.0280038	0.00446662	0.0412611	-0.0657527	2696	5053	7749	4931	2	5.69547e-06	5.56507e-06	5.91515e-06	6.18539e-06	6.42228e-06	5.51545e-06	0.368279	-0.00751925	-0.0409336	0.0470814	0.111529	0.165752	-0.0538565	556	2721
SCML2	Q9UQR0	2	0.417471	0.455249	0.585319	0.481479	0.288628	-0.0638444	0.0611384	0.423705	0.141954	715	640	1355	643	2	1.36888e-05	1.3235e-05	1.31468e-05	1.45979e-05	1.47312e-05	1.26894e-05	0.430707	0.0354176	-0.0228735	-0.0228735	0.128183	0.141291	-0.0739635	1073	3145	4218	1355	2	7.70043e-06	9.15359e-06	6.86359e-06	6.70248e-06	7.22454e-06	6.97986e-06	0.294612	-0.0379852	0.211413	-0.20396	-0.238229	-0.130019	-0.179726	4816	2336
ITGB5	P18084	5	3.01589	3.59666	4.48283	3.63366	0.296404	-0.132625	0.121452	0.439204	0.136218	682	675	1357	644	5	8.79912e-05	8.51569e-05	7.52175e-05	7.91075e-05	8.12833e-05	7.39867e-05	0.36734	0.0879279	-0.138362	-0.138362	-0.0656166	-0.0264721	-0.162165	4474	2845	7319	4333	4	6.91384e-05	7.02606e-05	6.60655e-05	6.03934e-05	5.74459e-05	5.47066e-05	0.0072764	0.0136318	0.0368617	-0.0519575	-0.181465	-0.253652	-0.324141	4997	172
ARPC2	O15144	18	63.8259	69.776	88.03	73.6614	0.271311	-0.0657265	0.0628622	0.398126	0.141041	806	552	1358	645	24	0.000222138	0.000235919	0.000225105	0.000215242	0.00021836	0.000202158	0.0735353	-0.0358095	-0.0166682	-0.0166682	-0.0813071	-0.0605576	-0.17178	4727	941	5668	2361	27	0.000199772	0.000206042	0.000192368	0.000205866	0.000204086	0.000211489	0.181521	0.00273339	0.0473143	-0.0517519	0.0460839	0.0335517	0.0849596	761	1621
DDRGK1	Q96HY6	3	0.748692	0.878182	1.11505	0.892499	0.305117	-0.119658	0.110489	0.455006	0.133819	640	718	1358	645	5	2.1698e-05	2.17423e-05	2.1952e-05	2.39133e-05	2.47705e-05	2.50542e-05	0.011648	-0.00659388	0.0101924	0.0101924	0.133655	0.184469	0.200894	226	242	468	146	4	2.83311e-05	2.58136e-05	2.82654e-05	2.76033e-05	2.89235e-05	2.77685e-05	0.547148	0.0445288	-0.089726	0.0411764	0.00698317	0.074383	0.0155886	1096	3518
RPL27A	P46776	11	4.17243	4.92213	6.18013	4.99142	0.298788	-0.124116	0.114279	0.442634	0.134446	673	690	1363	647	14	0.000432715	0.000426252	0.000445526	0.000466518	0.000428783	0.000455334	0.308579	-0.00703659	0.0350549	0.0350549	0.101477	-0.0202091	0.0664693	1342	2523	3865	1254	11	0.000284181	0.000299497	0.000303487	0.000287283	0.000296025	0.00029567	0.705529	-0.0574305	0.0183011	0.0373959	-0.0417675	0.00147687	-0.000251006	2115	4155
ZNF629	Q9UEG4	4	3.06782	3.47967	4.96873	3.62059	0.356686	-0.0937274	0.0880079	0.601934	0.145283	315	1048	1363	647	4	2.43159e-05	2.36675e-05	2.44635e-05	2.36667e-05	2.31007e-05	2.2398e-05	0.0774866	0.0099384	0.018669	0.018669	-0.0291037	-0.0640232	-0.108592	4163	973	5136	1787	3	2.00419e-05	1.97144e-05	1.97157e-05	1.86746e-05	1.95709e-05	1.94953e-05	0.172123	0.0157715	-0.00799551	-0.00790629	-0.0861721	-0.0185405	-0.0241218	2879	1553
MRPS17	Q9Y2R5	5	1.86793	2.35514	2.95614	2.33054	0.318497	-0.176853	0.157522	0.485423	0.142373	546	819	1365	649	5	5.09842e-05	4.83053e-05	4.83526e-05	4.61507e-05	4.88294e-05	4.52078e-05	0.15349	0.0509792	-0.0254757	-0.0254757	-0.0927175	-0.0113188	-0.122497	4342	1581	5923	2628	3	3.0998e-05	3.01058e-05	3.03134e-05	2.83375e-05	2.81339e-05	2.79043e-05	0.00524046	0.0246713	-0.0174632	-0.00754527	-0.10479	-0.115193	-0.127014	4331	131
PSME4	Q14997	13	27.6069	31.0425	41.1929	32.3218	0.319276	-0.0870872	0.0821281	0.490278	0.14039	540	825	1365	649	15	6.85746e-05	6.47483e-05	6.39335e-05	6.56501e-05	6.89895e-05	6.54863e-05	0.630133	0.0606365	-0.0404649	-0.0404649	-0.00224034	0.0693388	-0.00584382	1978	3992	5970	2692	13	7.12165e-05	6.35858e-05	6.98226e-05	7.22747e-05	7.21018e-05	7.5309e-05	0.15342	0.0622639	-0.101243	0.0337478	0.0835432	0.0800889	0.142875	351	1418
MDM4	O15151	5	3.64605	4.31942	5.19934	4.39511	0.26433	-0.127424	0.117077	0.384569	0.142141	853	518	1371	651	5	1.68902e-05	1.58138e-05	1.77502e-05	1.59431e-05	1.58063e-05	1.62218e-05	0.275389	0.00617575	0.077825	0.077825	-0.0770783	-0.0895143	-0.0520783	4293	2340	6633	3470	4	1.86026e-05	1.77954e-05	1.75576e-05	1.85285e-05	1.8055e-05	1.83077e-05	0.438266	0.0486948	-0.0153048	-0.0347164	0.0429358	0.00558716	0.025635	1241	3055
NPLOC4	Q8TAT6	37	49.1975	54.628	70.7196	57.0514	0.304936	-0.0775041	0.0735518	0.44602	0.136172	655	717	1372	652	39	0.000418377	0.000421194	0.000421173	0.000474855	0.000471512	0.00046358	0.00262093	-0.00643773	0.00317191	0.00317191	0.176247	0.166054	0.141576	260	76	336	101	32	0.000310372	0.000302817	0.000304729	0.000340046	0.000340795	0.000341102	0.00370089	0.0205972	-0.0149578	-0.00587639	0.152328	0.1555	0.156801	156	102
ZC3H18	Q86VM9	7	8.08709	9.02126	12.2525	9.44026	0.331926	-0.0810081	0.0767003	0.518371	0.142199	483	889	1372	652	8	5.87187e-05	5.69389e-05	5.58396e-05	5.35856e-05	5.84088e-05	5.26647e-05	0.334842	0.0386706	-0.0338629	-0.0338629	-0.0933055	0.0310346	-0.118315	4027	2650	6677	3513	8	5.26793e-05	5.68693e-05	4.7587e-05	5.01699e-05	4.97442e-05	4.75355e-05	0.352696	0.00825997	0.118675	-0.138408	-0.0621524	-0.0744471	-0.139969	3998	2644
RPL22	P35268	19	10.8476	13.5891	17.077	13.4633	0.318752	-0.171673	0.1534	0.482998	0.139979	552	821	1373	654	22	0.000420839	0.000401153	0.00042397	0.000402776	0.00040132	0.00037234	0.137794	0.0190426	0.0297364	0.0297364	-0.0442479	-0.0494712	-0.157605	4461	1452	5913	2616	18	0.000308171	0.000303757	0.000322983	0.000321936	0.000331163	0.000350206	0.0960253	-0.016135	-0.0369489	0.0515913	0.0469077	0.0876766	0.168336	361	1009
REXO2	Q9Y3B8	18	35.2497	40.7797	52.9396	41.7112	0.316713	-0.108946	0.101294	0.477788	0.133876	573	808	1381	655	20	0.000193566	0.000192366	0.000190363	0.000222694	0.000218335	0.000217199	0.000592644	0.0109787	-0.0130903	-0.0130903	0.213214	0.184695	0.177174	187	26	213	65	15	0.000183617	0.000177996	0.000182682	0.000194569	0.000197908	0.000193977	0.00394235	0.0172739	-0.0275837	0.00990985	0.100855	0.125405	0.0964546	316	107
SRPK1	Q96SB4	8	4.14179	5.16694	6.28161	5.141	0.303312	-0.168331	0.150727	0.432549	0.143464	678	709	1387	656	9	7.28172e-05	6.86763e-05	7.71071e-05	7.45703e-05	7.40066e-05	7.34699e-05	0.684474	-0.000983499	0.0816011	0.0816011	0.0333388	0.0223922	0.0118914	1925	4203	6128	2866	9	9.24475e-05	8.18641e-05	9.85095e-05	9.04322e-05	8.88943e-05	9.06828e-05	0.865448	0.023713	-0.151689	0.115342	-0.00808523	-0.0328295	-0.00409217	2149	4662
CTSD	P07339	16	18.1033	20.3157	26.6833	21.1102	0.317403	-0.0855665	0.0807745	0.474118	0.136122	577	815	1392	657	24	0.00019495	0.000210475	0.000213642	0.00027008	0.000262256	0.000247359	0.00396541	-0.0820286	0.0500633	0.0500633	0.388253	0.345841	0.26147	74	105	179	55	21	0.000203328	0.000190322	0.000201752	0.000230667	0.00022513	0.000229102	0.00992429	0.0349077	-0.0604586	0.0236804	0.216909	0.181857	0.207089	102	220
GNB2	P62879	11	5.38879	7.03307	8.68113	6.88689	0.326133	-0.204848	0.179345	0.483074	0.149044	537	855	1392	657	12	9.42017e-05	8.92399e-05	9.54912e-05	9.391e-05	9.34703e-05	9.30295e-05	0.821079	0.0188701	0.038484	0.038484	0.0143957	0.00762499	0.000804608	2291	4714	7005	3911
ARHGAP12	Q8IWW6	11	10.1054	11.9123	14.9092	12.0677	0.299306	-0.123538	0.113789	0.437541	0.132497	699	695	1394	659	13	0.0001189	0.000119321	0.000104341	0.000100078	0.000115483	9.99496e-05	0.274818	0.0583437	-0.130096	-0.130096	-0.190274	0.0162812	-0.19213	4899	2337	7236	4225	10	7.09894e-05	8.71062e-05	6.21801e-05	6.45143e-05	6.45944e-05	6.1616e-05	0.308885	-0.0486722	0.246499	-0.239823	-0.186657	-0.184867	-0.252971	4902	2414
KBTBD4	Q9NVX7	3	5.68429	6.44347	5.59454	4.50684	0.28015	-0.0932612	0.0875967	-0.116224	-0.428125	791	603	1394	659	4	7.11902e-06	6.36716e-06	7.61489e-06	7.02293e-06	6.64886e-06	6.89764e-06	0.679703	0.0173967	0.114542	0.114542	-0.00220816	-0.0811756	-0.0281797	3503	4190	7693	4845	3	9.83623e-06	8.23247e-06	1.08544e-05	1.10919e-05	1.07291e-05	1.09705e-05	0.231541	0.028919	-0.227861	0.171018	0.202242	0.154276	0.186371	125	1950
RAI1	Q7Z5J4	3	1.2332	1.51828	1.80744	1.5282	0.280846	-0.157802	0.142231	0.393743	0.151633	789	605	1394	659	5	2.05127e-05	1.97993e-05	2.24906e-05	1.61757e-05	1.78345e-05	1.68259e-05	0.0200169	-0.0293464	0.103459	0.103459	-0.372031	-0.231191	-0.315174	5335	366	5701	2402	2	4.57562e-06	4.05867e-06	4.58642e-06	3.91965e-06	4.00284e-06	4.30265e-06	0.198477	0.054202	-0.118759	0.057604	-0.16904	-0.13874	-0.0345382	4312	1736
SGPL1	O95470	9	1.48083	1.86467	2.21694	1.86315	0.295411	-0.175816	0.156698	0.40635	0.155521	726	671	1397	662	12	0.000124234	0.000127339	0.000132658	0.000135983	0.000133597	0.000126826	0.333101	-0.0439516	0.0507019	0.0507019	0.0864178	0.0608805	-0.0141579	1436	2642	4078	1311	10	0.000107367	0.000111791	0.000101272	0.000103158	0.000105556	0.000107179	0.679498	0.00750589	0.0657526	-0.0768083	-0.0501906	-0.0170408	0.00497088	2294	4050
LSM2	Q9Y333	8	24.652	30.1711	40.7489	30.0336	0.352098	-0.15308	0.138384	0.571976	0.131794	379	1021	1400	663	9	7.976e-05	7.59318e-05	7.63632e-05	7.31607e-05	7.23521e-05	7.15277e-05	0.0398547	0.0442333	-0.0185553	-0.0185553	-0.0803637	-0.0963983	-0.11293	4630	612	5242	1868	12	0.000170972	0.000170579	0.000167104	0.000162541	0.000165058	0.000170108	0.243349	0.0120334	0.00871531	-0.0209772	-0.0609214	-0.0387512	0.00472768	2558	2023
URB1	O60287	3	1.67957	2.04894	2.27392	2.22505	0.280098	-0.150508	0.136279	0.28658	0.255234	799	602	1401	664	4	1.62953e-05	1.55989e-05	1.65302e-05	1.51977e-05	1.6185e-05	1.55702e-05	0.28879	0.0136829	0.0343334	0.0343334	-0.0869186	0.00388696	-0.0519782	3679	2429	6108	2841	3	1.34113e-05	1.28636e-05	1.40388e-05	1.29194e-05	1.33006e-05	1.20978e-05	0.247128	-0.00285865	-0.0630087	0.0631078	-0.0567631	-0.0148174	-0.151568	3655	2049
TRAPPC4	Q9Y296	4	4.82068	4.99754	6.57367	5.43541	0.299251	-0.026225	0.0257568	0.421237	0.146927	708	694	1402	665	4	2.52953e-05	2.41261e-05	2.64929e-05	2.67269e-05	2.57592e-05	2.63698e-05	0.28699	-0.000540438	0.0661979	0.0661979	0.0788856	0.0256807	0.0594772	1248	2419	3667	1184	4	2.89045e-05	2.60663e-05	2.88014e-05	3.04256e-05	3.01311e-05	3.14471e-05	0.0814708	0.049785	-0.0993244	0.044631	0.123777	0.109744	0.171417	207	895
DMAP1	Q9NPF5	3	0.647492	0.750589	0.952656	0.765069	0.306507	-0.110514	0.102647	0.446579	0.130214	675	729	1404	666	3	2.22404e-05	2.10887e-05	2.06575e-05	2.15508e-05	2.3332e-05	2.11073e-05	0.470164	0.0603727	-0.0461404	-0.0461404	0.0149355	0.129503	-0.0150639	1460	3311	4771	1573	2	2.05229e-05	2.23562e-05	1.97844e-05	1.92667e-05	2.00607e-05	1.88109e-05	0.17728	-0.0254271	0.0980136	-0.0783024	-0.116557	-0.0582952	-0.151096	4249	1592
NIPSNAP3A	Q9UFN0	3	15.1988	17.6756	23.4662	18.0313	0.332568	-0.11301	0.104797	0.513622	0.133538	515	895	1410	667	3	9.13047e-06	8.9858e-06	8.16838e-06	8.27002e-06	7.76462e-06	8.393e-06	0.169276	0.0595027	-0.101136	-0.101136	-0.0832949	-0.17427	-0.0619998	4749	1683	6432	3213	2	9.60918e-06	7.45848e-06	1.00067e-05	9.54057e-06	9.11618e-06	9.76778e-06	0.63084	0.090519	-0.275014	0.149005	0.0801813	0.0145344	0.114135	607	3853
PLS1	Q14651	32	72.1515	82.455	107.74	84.6741	0.322483	-0.0994995	0.0930778	0.478948	0.131391	576	840	1416	668	36	0.000300779	0.000295608	0.000287661	0.000292309	0.000311241	0.000286043	0.841633	0.0295429	-0.0347929	-0.0347929	-0.011666	0.0788691	-0.0429272	2277	4784	7061	3985	28	0.000215443	0.000224116	0.000197674	0.000207868	0.000205011	0.000198496	0.387028	0.0204465	0.0773861	-0.103733	-0.0311925	-0.0511596	-0.0977501	3327	2816
SMARCC1	Q92922	24	6.75493	8.79776	10.4285	8.71696	0.313448	-0.203152	0.178044	0.423369	0.164734	642	778	1420	669	28	0.000297672	0.000310256	0.00029674	0.00028349	0.000309014	0.000276038	0.356666	-0.0187037	-0.0232268	-0.0232268	-0.0891274	0.0352482	-0.127559	4035	2788	6823	3672	26	0.00025403	0.000282114	0.000237348	0.000242387	0.000244406	0.000236711	0.329501	-0.0214276	0.129855	-0.119417	-0.0891138	-0.0771463	-0.123295	4082	2534
TKT	P29401	94	124.296	147.681	184.614	148.815	0.30556	-0.129704	0.118999	0.441032	0.130041	697	723	1420	669	110	0.00141408	0.00148365	0.00150436	0.00175403	0.0017121	0.0017171	0.00383459	-0.0533659	0.0359264	0.0359264	0.25745	0.222538	0.226752	137	103	240	75	86	0.00144137	0.00142581	0.00145427	0.00168736	0.00168882	0.00169195	0.000833355	0.000886072	-0.0147692	0.0137418	0.228213	0.229461	0.232136	82	34
ACTN3	Q08043	2	4.62789	5.02532	6.55076	5.30392	0.309185	-0.0606532	0.0582058	0.440654	0.13605	676	745	1421	671	2	1.12701e-05	1.12854e-05	1.08793e-05	1.06913e-05	1.18973e-05	1.09369e-05	0.944114	0.0161096	-0.0348046	-0.0348046	-0.0599439	0.0942462	-0.0271874	2421	5157	7578	4672	2	6.83072e-06	7.05229e-06	5.80061e-06	6.44591e-06	6.77274e-06	6.19985e-06	0.848062	0.0580761	0.104131	-0.177757	-0.0255775	0.0457792	-0.0817285	2287	4612
NT5C2	P49902	14	51.213	56.4899	73.2667	59.0778	0.309555	-0.0724744	0.0690071	0.444173	0.133632	671	750	1421	671	14	0.000105119	9.92094e-05	9.82883e-05	0.000101084	9.53663e-05	9.27948e-05	0.243684	0.0594976	-0.0374387	-0.0374387	0.00302749	-0.0809788	-0.120415	4139	2169	6308	3068	13	6.76568e-05	6.33011e-05	6.82786e-05	6.6409e-05	6.86141e-05	6.74535e-05	0.573861	0.0267876	-0.0692166	0.0399852	-6.81046e-05	0.0470582	0.0224462	1265	3625
HOOK1	Q9UJC3	17	15.1251	18.2331	21.9988	18.3703	0.282718	-0.141099	0.12852	0.399387	0.139338	811	613	1424	673	17	0.000213207	0.000203725	0.000200918	0.000193842	0.000209637	0.000182137	0.313615	0.0499594	-0.0356846	-0.0356846	-0.0874088	0.0256013	-0.177269	4406	2551	6957	3845	11	0.000160639	0.000177216	0.0001454	0.000147403	0.000151745	0.000145103	0.290927	-0.00399774	0.137684	-0.147794	-0.128054	-0.0861739	-0.150749	4387	2310
NECAP1	Q8NC96	6	17.8158	21.1333	26.2679	21.3262	0.299936	-0.128432	0.117927	0.431712	0.13104	723	701	1424	673	7	6.0689e-05	5.17858e-05	5.96485e-05	6.03395e-05	5.65991e-05	5.71108e-05	0.848004	0.0810273	0.0560779	0.0560779	0.0726946	-0.0196275	-0.00664352	2091	4815	6906	3788	6	6.8057e-05	6.03139e-05	6.89704e-05	7.01313e-05	6.83608e-05	6.54808e-05	0.523855	0.0490854	-0.125169	0.068319	0.0923999	0.0555102	-0.00658594	863	3434
PDCL3	Q9H2J4	17	34.6867	37.8176	50.6153	39.8631	0.32769	-0.0636845	0.0609917	0.48151	0.136988	562	867	1429	675	18	0.000123319	0.000122762	0.000116988	0.000124563	0.000128674	0.000120897	0.290127	0.0271121	-0.0489189	-0.0489189	0.0416002	0.0884451	-0.00149751	1466	2439	3905	1272	15	0.00010542	0.000107208	9.86241e-05	0.000101717	0.000102723	0.000100461	0.506438	0.0230301	0.0472879	-0.0731078	-0.0285526	-0.0143641	-0.0464891	2511	3362
VPS25	Q9BRG1	11	19.6502	23.2027	28.8348	23.452	0.298795	-0.124849	0.1149	0.428414	0.130315	740	691	1431	676	12	5.77622e-05	5.46481e-05	5.45659e-05	5.27056e-05	5.49191e-05	4.86629e-05	0.184763	0.0535173	-0.0286079	-0.0286079	-0.078652	-0.0192998	-0.193786	4639	1790	6429	3207	9	4.80575e-05	4.65131e-05	4.61895e-05	4.50187e-05	4.87561e-05	4.91006e-05	0.658285	0.0345562	-0.0125658	-0.0226388	-0.0596792	0.0553798	0.0655354	1320	3974
PFKP	Q01813	83	141.01	146.279	198.983	158.72	0.326819	-0.0267064	0.026221	0.470143	0.14398	571	861	1432	677	93	0.000854346	0.000872903	0.00087751	0.00093662	0.000936426	0.000891667	0.0519944	-0.0232948	0.0152996	0.0152996	0.109348	0.10905	0.0383899	773	754	1527	488	61	0.000735701	0.000730541	0.000736443	0.00079375	0.000792694	0.000800802	7.81449e-05	0.00289051	-0.00726429	0.00434607	0.112457	0.110535	0.125216	282	9
P4HA1	P13674	18	12.5936	14.9799	19.035	15.0747	0.317395	-0.130587	0.119742	0.465371	0.128848	619	814	1433	678	21	0.000175312	0.000170693	0.000188643	0.000205142	0.000199862	0.000190904	0.0430995	-0.023703	0.0820352	0.0820352	0.202996	0.165379	0.0992247	285	647	932	288	19	0.00017706	0.000164681	0.000183686	0.000190144	0.000193306	0.000195808	0.0741415	0.0157089	-0.0888507	0.0687127	0.118567	0.142358	0.160915	188	840
CLASP1	Q7Z460	6	1.56721	1.93493	2.36238	1.92494	0.306515	-0.160039	0.144045	0.432009	0.136578	704	730	1434	679	9	0.000102888	0.00010574	0.000109132	0.000111389	0.000115778	0.000111111	0.0455236	-0.0418998	0.0430951	0.0430951	0.0726272	0.128384	0.0690252	723	674	1397	452	9	0.000126682	0.000125835	0.000124658	0.000129427	0.000128699	0.000124057	0.430599	0.0109403	0.00125894	-0.0122936	0.0418723	0.0337307	-0.0192634	1355	3028
CHD4	Q14839	40	16.1832	19.2848	23.2024	19.5041	0.276055	-0.132021	0.120946	0.387755	0.137261	856	580	1436	680	42	0.000478279	0.000482579	0.000443607	0.000427897	0.000455586	0.000427773	0.119666	0.0308653	-0.0777043	-0.0777043	-0.129722	-0.0392613	-0.13014	4672	1324	5996	2726	38	0.000433691	0.000451417	0.000420342	0.000391795	0.000390771	0.000382528	0.0258674	-0.00484615	0.0529476	-0.0499479	-0.151414	-0.155189	-0.185946	4724	404
AKAP13	Q12802	15	23.8877	27.97	35.1308	28.337	0.305601	-0.11829	0.109322	0.438177	0.128128	713	724	1437	681	19	7.19156e-05	6.98571e-05	7.75058e-05	7.63218e-05	7.86019e-05	7.32403e-05	0.351636	-0.0234256	0.0845751	0.0845751	0.0623659	0.104834	0.0029069	1206	2753	3959	1284	9	5.34374e-05	5.05334e-05	5.05743e-05	5.28699e-05	5.52798e-05	5.16973e-05	0.283773	0.0528552	-0.0277558	-0.0265883	0.0374516	0.101758	0.00509381	847	2280
RAI14	Q9P0K7	19	7.24065	8.91869	10.9206	8.87372	0.307684	-0.158178	0.142536	0.434689	0.135242	700	737	1437	681	20	0.000209371	0.000200096	0.000209866	0.000202213	0.000216952	0.000196292	0.863708	0.0203106	0.0237163	0.0237163	-0.0298758	0.0716214	-0.0727543	2789	4876	7665	4806	17	0.0002149	0.000228008	0.000185739	0.00019614	0.0001995	0.000190298	0.372711	0.0363791	0.121798	-0.174014	-0.0954012	-0.0708961	-0.139027	4157	2740
IARS1	P41252	44	18.6428	24.967	29.2502	24.7282	0.325423	-0.226034	0.19537	0.423792	0.1815	590	850	1440	683	53	0.000619155	0.000629347	0.000610057	0.000640199	0.000652373	0.000611828	0.336796	-0.000849134	-0.0222063	-0.0222063	0.0473704	0.0745466	-0.0180259	1639	2658	4297	1384	43	0.00055385	0.000588046	0.000551915	0.000572383	0.000570236	0.000587677	0.420735	-0.027743	0.0586909	-0.0327931	0.0197431	0.0143216	0.0577853	1128	2981
RABL6	Q3YEC7	4	6.50161	7.4518	9.66538	7.63073	0.32077	-0.101749	0.0950435	0.47028	0.129275	608	833	1441	684	4	1.82495e-05	1.83903e-05	2.03004e-05	1.82187e-05	1.75854e-05	1.69807e-05	0.160366	-0.0566297	0.0970239	0.0970239	-0.0590654	-0.110107	-0.160589	4796	1622	6418	3188	3	2.00804e-05	1.93722e-05	1.75072e-05	1.77628e-05	1.79199e-05	1.81668e-05	0.308384	0.0808051	0.0290071	-0.117033	-0.0961262	-0.0834191	-0.0636808	3790	2410
BCAP31	P51572	8	1.0901	1.39878	1.60519	1.42027	0.299893	-0.191033	0.16867	0.367245	0.190666	742	700	1442	685	10	0.000246859	0.000233937	0.000232669	0.000256572	0.000262134	0.000268851	0.0143827	0.0538073	-0.031599	-0.031599	0.109486	0.140426	0.176924	343	282	625	190	13	0.000307321	0.000358365	0.000294392	0.000330731	0.000334567	0.000317928	0.734993	-0.0584445	0.163241	-0.120449	0.0474676	0.0641046	-0.00948791	1070	4255
EPCAM	P16422	24	23.8127	28.3863	36.0804	28.5115	0.320154	-0.13229	0.121172	0.467191	0.127519	615	831	1446	686	28	0.000563691	0.000551227	0.000491492	0.000506596	0.000543602	0.000496443	0.500533	0.0740984	-0.123637	-0.123637	-0.0799712	0.0217463	-0.109179	3932	3453	7385	4417	16	0.00025966	0.000272212	0.000266471	0.000256715	0.000258074	0.000263921	0.212828	-0.0354233	0.0326861	0.00193144	-0.0518758	-0.0442624	-0.0119376	2693	1836
RPP30	P78346	7	11.5154	12.7301	17.2273	13.3191	0.336988	-0.0741516	0.070526	0.506976	0.135783	521	925	1446	686	8	6.38675e-05	6.29449e-05	6.7555e-05	6.52858e-05	6.5205e-05	6.28876e-05	0.850599	-0.0206701	0.0603106	0.0603106	0.0110172	0.0092314	-0.0429773	2722	4826	7548	4626	6	5.63159e-05	5.57787e-05	5.61779e-05	5.69869e-05	5.56049e-05	5.64528e-05	0.599866	0.00577719	-0.00805139	0.00223846	0.0228647	-0.0125531	0.00928067	1620	3733
NCAPD2	Q15021	18	8.11097	10.1426	12.3505	10.0452	0.311809	-0.170232	0.152249	0.436395	0.138331	684	766	1450	688	22	0.000128781	0.000121785	0.000123993	0.000120749	0.000123754	0.000122158	0.333492	0.0446902	-0.009972	-0.009972	-0.0482155	-0.0127566	-0.031481	3334	2645	5979	2701	18	0.000114098	0.000106139	0.000112283	0.000107962	0.000110036	0.000107561	0.441204	0.041795	-0.0625181	0.0186554	-0.0379542	-0.0105033	-0.0433193	2534	3070
ZNF622	Q969S3	18	20.9555	22.8231	30.8783	24.0653	0.335021	-0.0628962	0.0602684	0.496364	0.136726	534	916	1450	688	19	0.000191422	0.000189683	0.000196761	0.000207524	0.000209025	0.000199215	0.0325923	-0.00901836	0.0306726	0.0306726	0.107505	0.1179	0.0485541	710	527	1237	395	17	0.000178638	0.000178796	0.000171443	0.00017473	0.000178684	0.000175639	0.984047	0.019068	0.0203427	-0.0402373	-0.0128389	0.0194409	-0.00535667	1756	5021
ARHGAP4	P98171	5	1.91459	2.30458	2.83268	2.30975	0.301903	-0.139926	0.127547	0.425208	0.130778	749	705	1454	690	6	1.49978e-05	1.38044e-05	1.66611e-05	1.40767e-05	1.45101e-05	1.35057e-05	0.307009	-0.0149907	0.136746	0.136746	-0.10643	-0.0626847	-0.166171	4814	2517	7331	4350	6	1.66977e-05	1.62251e-05	1.56882e-05	1.53352e-05	1.64547e-05	1.51222e-05	0.332037	0.0433315	0.00190365	-0.0466396	-0.0794758	0.0221809	-0.0996539	3112	2540
SP3	Q02447	3	1.41394	1.63775	1.95551	1.67387	0.255714	-0.109887	0.102106	0.357937	0.13358	986	468	1454	690	4	3.9396e-05	3.75516e-05	3.89374e-05	3.51343e-05	3.66145e-05	3.5287e-05	0.0162049	0.0283898	0.0114971	0.0114971	-0.136781	-0.0772468	-0.130522	4839	313	5152	1808	5	5.09937e-05	5.50143e-05	5.02857e-05	4.34635e-05	4.53867e-05	4.18288e-05	0.0117385	-0.0309057	0.0785811	-0.0510772	-0.261421	-0.198956	-0.316727	5002	241
NCK2	O43639	3	1.35712	1.87669	2.19916	1.85045	0.337664	-0.252686	0.214955	0.443719	0.194642	526	930	1456	692	3	1.3984e-05	1.39262e-05	1.50691e-05	1.44943e-05	1.35798e-05	1.39176e-05	0.51547	-0.0349007	0.0729116	0.0729116	0.0168002	-0.0772156	-0.0417709	3418	3529	6947	3832	3	1.88913e-05	1.76515e-05	1.8781e-05	1.91246e-05	1.7637e-05	1.70345e-05	0.533731	0.0347829	-0.0631438	0.0263345	0.052491	-0.0643311	-0.114478	2851	3472
PKP3	Q9Y446	20	5.87212	7.50641	9.0343	7.40777	0.315288	-0.187966	0.166275	0.433566	0.147191	660	797	1457	693	21	0.000193772	0.000187556	0.000195505	0.00017494	0.000182658	0.000176478	0.013451	0.011166	0.0240155	0.0240155	-0.136333	-0.0740482	-0.123708	4811	268	5079	1748	19	0.00020157	0.000190316	0.000207832	0.000185112	0.000183573	0.000182895	0.0863289	0.0119571	-0.070925	0.056098	-0.110926	-0.122964	-0.128302	4371	932
ATP5F1E	P56381	4	0.431248	0.509634	0.654641	0.513228	0.326392	-0.125496	0.115448	0.476691	0.125588	601	857	1458	694	5	0.00017933	0.0001836	0.000157818	0.000163545	0.000162056	0.000161162	0.291076	0.0469961	-0.137362	-0.137362	-0.0859325	-0.0991323	-0.10711	4646	2443	7089	4020	4	0.000121517	0.000133712	0.000117382	0.000113701	0.000108626	0.000103918	0.066961	-0.0315465	0.106419	-0.0814977	-0.127461	-0.193345	-0.257267	4847	790
CTNNAL1	Q9UBT7	5	1.91367	2.36496	2.74866	2.39255	0.278658	-0.160805	0.144666	0.361576	0.161401	865	595	1460	695	5	4.1467e-05	4.24588e-05	3.96694e-05	3.92903e-05	4.33497e-05	4.10089e-05	0.990699	0.00937399	-0.0545602	-0.0545602	-0.0684151	0.0734343	-0.00665304	2506	5345	7851	5128	4	3.20794e-05	4.04299e-05	2.63685e-05	2.89691e-05	3.04309e-05	3.02595e-05	0.530849	-0.0390387	0.29474	-0.321869	-0.18617	-0.115147	-0.123297	4580	3463
CUEDC2	Q9H467	6	7.6399	9.36125	11.5912	9.30579	0.314934	-0.154007	0.139141	0.447394	0.130567	669	791	1460	695	6	4.64967e-05	4.48448e-05	5.24859e-05	4.85272e-05	4.71876e-05	4.60966e-05	0.804101	-0.0441755	0.130625	0.130625	0.0174879	-0.0228983	-0.0566452	3081	4657	7738	4915	6	5.54154e-05	5.3332e-05	5.63612e-05	5.43777e-05	5.73319e-05	5.56476e-05	0.577611	0.00990635	-0.0453802	0.0343219	-0.0173648	0.0589566	0.0159402	1344	3636
TATDN1	Q6P1N9	10	14.2264	16.7063	20.4424	16.9222	0.287038	-0.120564	0.111261	0.402432	0.12979	830	633	1463	697	12	0.000102193	0.000100357	9.68124e-05	0.00010633	0.000104511	0.000102064	0.0913784	0.0343622	-0.0436648	-0.0436648	0.0916265	0.0667274	0.0325464	1097	1088	2185	709	8	7.2244e-05	7.31903e-05	6.86726e-05	7.15602e-05	7.18738e-05	7.02062e-05	0.92339	0.0175804	0.036356	-0.0555622	0.00386115	0.0101697	-0.0236981	1841	4850
TXN2	Q99757	5	16.4032	19.3408	23.547	19.577	0.283701	-0.123725	0.113947	0.397841	0.131459	845	619	1464	698	6	4.22793e-05	4.60633e-05	4.37373e-05	4.17621e-05	4.18959e-05	3.9536e-05	0.100098	-0.0584243	-0.00951345	-0.00951345	-0.0761836	-0.0715668	-0.155211	4687	1158	5845	2541	4	3.00552e-05	3.05056e-05	2.8357e-05	2.87993e-05	2.7775e-05	2.66915e-05	0.103014	0.020104	0.0415638	-0.0638034	-0.0414721	-0.0937215	-0.151126	4065	1054
HMGB2	P26583	27	51.5193	60.3423	77.9529	60.9953	0.328351	-0.118531	0.109527	0.47896	0.125055	596	870	1466	699	28	0.000379676	0.000358318	0.000305277	0.000320891	0.000334339	0.000315144	0.387514	0.12669	-0.18796	-0.18796	-0.115995	-0.056769	-0.142067	4734	2947	7681	4828	23	0.000218464	0.000248193	0.000222957	0.000205026	0.000204956	0.000196991	0.0868626	-0.0734317	0.110636	-0.0440603	-0.165021	-0.165513	-0.222695	4825	939
RFK	Q969G6	7	19.1827	21.3848	26.0227	22.1919	0.256125	-0.0805175	0.0762603	0.359447	0.12971	996	470	1466	699	8	3.96592e-05	3.83204e-05	3.45958e-05	3.48064e-05	3.50793e-05	3.29853e-05	0.154105	0.0797979	-0.117259	-0.117259	-0.108505	-0.0972361	-0.186032	4955	1584	6539	3364	9	3.81327e-05	3.87732e-05	3.72687e-05	3.72505e-05	3.85168e-05	3.89302e-05	0.80712	0.00282192	0.0268528	-0.0302438	-0.0309486	0.0172806	0.0326824	1622	4477
ACTR3B	Q9P1U1	7	16.7625	18.1518	23.9437	19.1602	0.320692	-0.0585825	0.0562963	0.45583	0.134299	635	832	1467	701	7	4.83571e-05	4.74524e-05	4.95786e-05	5.14221e-05	4.88167e-05	4.90374e-05	0.284919	-0.00314624	0.0328429	0.0328429	0.085513	0.0105002	0.0170062	1570	2407	3977	1291	6	7.00735e-05	6.71839e-05	7.18386e-05	6.40564e-05	6.41722e-05	6.89431e-05	0.134115	0.00773819	-0.0530165	0.0436288	-0.121788	-0.119184	-0.0157255	3887	1315
ZCCHC7	Q8N3Z6	2	0.395144	0.402526	0.577	0.440568	0.352892	-0.0134131	0.0132896	0.532779	0.14357	443	1026	1469	702	2	9.18768e-06	9.33584e-06	9.13549e-06	9.13037e-06	1.04536e-05	8.12338e-06	0.983133	-0.00501498	-0.0132329	-0.0132329	-0.0140412	0.18122	-0.182634	2651	5305	7956	5256	2	9.6823e-06	1.11781e-05	7.52796e-06	8.82217e-06	9.01484e-06	8.07188e-06	0.521188	0.0330836	0.24034	-0.330007	-0.101133	-0.0699643	-0.229362	4506	3420
PURA	Q00577	10	8.73098	10.3644	13.0237	10.4204	0.313928	-0.129011	0.118415	0.447918	0.126184	688	782	1470	703	11	5.30116e-05	4.99913e-05	4.9659e-05	5.19882e-05	5.10101e-05	5.10345e-05	0.715935	0.0590034	-0.0352511	-0.0352511	0.0308786	0.00347866	0.00416789	2161	4323	6484	3285	9	6.09723e-05	6.39248e-05	5.67507e-05	6.04526e-05	5.83875e-05	5.94722e-05	0.652324	0.0100453	0.0782662	-0.0934721	-0.00230527	-0.0524507	-0.0258932	2443	3936
FERMT2	Q96AC1	14	26.6126	27.0131	39.4011	29.577	0.362045	-0.0108152	0.0107347	0.55531	0.141552	393	1079	1472	704	15	8.68699e-05	8.0675e-05	8.16451e-05	8.57577e-05	8.48746e-05	8.24845e-05	0.587382	0.0646441	-0.0248457	-0.0248457	0.0460541	0.0311206	-0.010088	1932	3805	5737	2436	11	7.53226e-05	6.52873e-05	7.86793e-05	7.35141e-05	7.41328e-05	7.31501e-05	0.912118	0.0432824	-0.162999	0.106184	0.00822113	0.0203119	0.00106001	1560	4824
UBQLN1	Q9UMX0	20	46.9923	52.0045	69.4633	54.2012	0.334846	-0.0749571	0.0712542	0.488869	0.130942	561	912	1473	705	21	9.49477e-05	9.06467e-05	9.22179e-05	9.52552e-05	9.12413e-05	9.21632e-05	0.879403	0.0360572	-0.00602986	-0.00602986	0.0407215	-0.0213888	-0.00688512	2379	4932	7311	4321	17	0.000106805	9.50252e-05	0.000110083	0.000107366	0.000108313	0.000112166	0.36692	0.0387999	-0.129803	0.0824095	0.0463515	0.0590235	0.109448	582	2712
RPS29	P62273	2	0.484898	0.567466	0.742536	0.573972	0.335426	-0.11788	0.108972	0.4969	0.125417	555	919	1474	706	3	9.90713e-05	9.15174e-05	9.98923e-05	0.000100286	8.83769e-05	9.54934e-05	0.65604	0.033058	0.0449638	0.0449638	0.050633	-0.13174	-0.0200075	3411	4083	7494	4558	4	7.34485e-05	7.683e-05	6.79166e-05	7.12208e-05	7.61469e-05	7.05635e-05	0.979158	0.0141485	0.0790856	-0.09882	-0.0302864	0.0662012	-0.0436619	1826	5006
SHTN1	A0MZ66	47	41.4975	55.6279	63.8266	55.9238	0.327237	-0.226825	0.19596	0.394309	0.203614	610	865	1475	707	50	0.000597933	0.000602758	0.000595188	0.000686356	0.000713474	0.000664842	0.0216033	-0.00167054	-0.00831119	-0.00831119	0.197301	0.253204	0.151355	171	385	556	175	45	0.000535243	0.000573046	0.000510545	0.000588539	0.000601917	0.000586982	0.0922699	-0.0117259	0.0867296	-0.0798825	0.125218	0.157643	0.121396	209	982
DFFA	O00273	19	32.1339	37.2311	47.447	37.8346	0.316222	-0.110113	0.102301	0.45211	0.125501	672	807	1479	708	21	0.000188921	0.000183101	0.00018149	0.000180124	0.000187873	0.000174044	0.463613	0.0341289	-0.023763	-0.023763	-0.0346567	0.0261097	-0.0842021	3339	3289	6628	3465	18	0.000152208	0.000154213	0.000145478	0.000150841	0.000153898	0.00014779	0.950851	0.015003	0.0338898	-0.0502368	0.00199427	0.03094	-0.0274905	1729	4929
SERPINH1	P50454	33	38.6767	43.5368	54.3415	44.8987	0.289204	-0.0879105	0.08286	0.402679	0.127301	842	642	1484	709	38	0.00039556	0.00039049	0.000384768	0.000403785	0.000399229	0.000378182	0.714417	0.0194135	-0.0204942	-0.0204942	0.049105	0.0327333	-0.0454027	2175	4319	6494	3299	35	0.000407226	0.000409845	0.000391399	0.000400826	0.000404992	0.000401163	0.940126	0.0156825	0.0249316	-0.0415077	-0.00717001	0.00774653	-0.00595838	1805	4904
ARL6IP5	O75915	2	0.273723	0.298768	0.335325	0.325995	0.141912	-0.064536	0.0617723	0.228308	0.187597	1377	111	1488	710	2	1.03135e-05	1.01423e-05	1.27837e-05	1.11537e-05	1.05096e-05	1.02528e-05	0.663537	-0.103398	0.206372	0.206372	0.00958992	-0.0762348	-0.111914	4013	4115	8128	5327	2	1.66362e-05	1.43445e-05	1.90742e-05	1.50983e-05	1.60409e-05	1.63098e-05	0.59462	-0.00422367	-0.218053	0.193076	-0.144156	-0.0567888	-0.0328053	3723	3706
LAMTOR5	O43504	2	14.6749	17.5472	20.7639	17.7405	0.271236	-0.134699	0.123189	0.366026	0.138996	941	551	1492	711	2	5.58583e-06	5.59397e-06	5.48724e-06	5.20695e-06	4.36141e-06	5.30741e-06	0.18335	0.00780791	-0.0178823	-0.0178823	-0.0935267	-0.349171	-0.0659563	5144	1778	6922	3803	2	6.16496e-06	5.94247e-06	5.76853e-06	6.37486e-06	6.21961e-06	6.40617e-06	0.0627861	0.0491047	-0.00392336	-0.0467823	0.0974054	0.0618361	0.104475	461	758
FAM136A	Q96C01	11	5.16953	6.56298	7.7927	6.50484	0.309711	-0.182407	0.161911	0.409684	0.149074	739	754	1493	712	12	0.000124653	0.000119419	0.000120383	9.92431e-05	0.000105828	0.000101155	0.00180303	0.0371377	-0.0131422	-0.0131422	-0.291737	-0.199059	-0.264203	5297	61	5358	1986	7	7.55458e-05	8.73461e-05	6.95981e-05	7.13786e-05	6.82088e-05	6.53097e-05	0.213353	-0.0367827	0.172609	-0.155086	-0.118642	-0.184177	-0.246836	4821	1841
MARCKSL1	P49006	10	28.7604	35.0341	40.7857	35.4386	0.27358	-0.149348	0.135328	0.354634	0.151891	930	564	1494	713	13	7.09408e-05	6.78277e-05	6.63885e-05	6.1623e-05	6.27397e-05	5.97795e-05	0.016736	0.0529206	-0.0427603	-0.0427603	-0.150225	-0.124316	-0.194043	5100	320	5420	2073	11	0.00010345	9.52939e-05	0.00010596	9.81688e-05	9.66467e-05	0.0001012	0.473909	0.0264879	-0.0919868	0.061072	-0.0491054	-0.0716501	-0.00522735	2845	3227
ZNF185	O15231	19	47.7492	52.8558	66.0006	54.9897	0.283618	-0.075154	0.0714321	0.391849	0.128531	877	618	1495	714	20	0.000152712	0.000149435	0.00015042	0.000147781	0.000150067	0.000138482	0.262886	0.0176438	-0.00417379	-0.00417379	-0.0297065	-0.00756571	-0.123474	3882	2272	6154	2899	18	0.000159704	0.000156209	0.000160626	0.000154212	0.000155575	0.000155197	0.0928853	0.00777041	-0.0241527	0.0160704	-0.0427129	-0.030024	-0.033526	2675	988
MICU1	Q9BPX6	2	0.607318	0.680462	0.958993	0.703509	0.368097	-0.0843624	0.0797006	0.574707	0.127754	382	1118	1500	715	4	2.91557e-05	2.84728e-05	2.80076e-05	2.72174e-05	2.82526e-05	2.67992e-05	0.113334	0.0305229	-0.027439	-0.027439	-0.0687282	-0.0148743	-0.0910669	3987	1272	5259	1882	4	2.64455e-05	2.91559e-05	2.43067e-05	2.75757e-05	2.53767e-05	2.49403e-05	0.705013	-0.0103572	0.130409	-0.132026	0.05002	-0.0698742	-0.0948989	2753	4151
MAP7	Q14244	10	24.1813	28.0654	34.7335	28.4809	0.297246	-0.111446	0.103451	0.410986	0.124655	822	679	1501	716	11	0.000123639	0.000125004	0.000107254	0.000112911	0.00012338	0.000111036	0.701935	0.0596362	-0.145462	-0.145462	-0.0713156	0.0566121	-0.0954661	3484	4274	7758	4945	12	9.59148e-05	0.00010659	8.66197e-05	9.28282e-05	9.33617e-05	9.13773e-05	0.573635	-0.0069045	0.145347	-0.153963	-0.0540955	-0.0458278	-0.0768227	3299	3624
EIF3C	Q99613	56	33.5452	44.4177	52.1121	43.8186	0.326995	-0.216681	0.188347	0.418832	0.168755	643	863	1506	717	65	0.000865863	0.000852515	0.000791958	0.000841721	0.000882755	0.000825924	0.664075	0.0492936	-0.0794227	-0.0794227	0.00849538	0.0771672	-0.0188371	1933	4119	6052	2783	52	0.000642245	0.00066201	0.000646901	0.000651348	0.000648802	0.000641619	0.670595	-0.0181707	0.0255588	-0.00775061	0.00213472	-0.00351534	-0.0195788	1917	4025
TIMM23	O14925	5	1.40606	1.5864	1.83172	1.65293	0.192182	-0.0896709	0.0844221	0.291866	0.143698	1260	246	1506	717	5	3.04967e-05	3.23188e-05	3.22331e-05	2.99946e-05	3.0939e-05	3.1797e-05	0.38405	-0.0550499	0.0248411	0.0248411	-0.0789996	-0.0342736	0.00519006	3460	2936	6396	3164	5	3.47924e-05	3.33489e-05	3.67189e-05	3.45071e-05	3.50671e-05	3.45118e-05	0.817939	-0.0066595	-0.0677941	0.0710894	-0.0185378	0.00468634	-0.0183418	2038	4518
BOD1L1	Q8NFC6	21	54.7795	61.9572	78.5662	63.6173	0.30881	-0.0915505	0.0860859	0.428722	0.124233	765	742	1507	719	22	9.69775e-05	9.26783e-05	9.24113e-05	9.03705e-05	9.14929e-05	8.47413e-05	0.122051	0.0446459	-0.0249346	-0.0249346	-0.0571515	-0.0393433	-0.149938	4441	1340	5781	2482	16	7.08586e-05	7.13577e-05	6.80999e-05	6.798e-05	6.72756e-05	6.98187e-05	0.24474	0.0154175	0.0255435	-0.041873	-0.0444138	-0.0594412	-0.00591123	2706	2038
FMC1	Q96HJ9	2	12.4373	13.8703	18.1571	14.3464	0.329427	-0.0808118	0.0765243	0.465056	0.125214	633	874	1507	719	2	5.61329e-06	5.59619e-06	4.98137e-06	4.52595e-06	4.84939e-06	4.6134e-06	0.0535107	0.0567028	-0.115602	-0.115602	-0.253923	-0.15434	-0.226313	5243	768	6011	2741	2	6.29196e-06	5.5171e-06	5.58526e-06	5.93276e-06	5.99582e-06	5.71171e-06	0.778978	0.117927	-0.0716717	-0.0539567	0.033122	0.0483753	-0.0216592	1330	4386
NSDHL	Q15738	8	1.44565	1.68528	2.02322	1.71117	0.272733	-0.114876	0.106399	0.370064	0.128392	960	558	1518	721	9	0.000138094	0.000138141	0.000131239	0.000122397	0.000125795	0.000135691	0.180337	0.023908	-0.0495539	-0.0495539	-0.150179	-0.110677	-0.00142134	4514	1760	6274	3027	7	9.99055e-05	0.000112654	9.14672e-05	9.39571e-05	9.65665e-05	9.77985e-05	0.486244	-0.0206016	0.152666	-0.14791	-0.109164	-0.0696432	-0.0513525	3696	3275
ZDHHC5	Q9C0B5	2	0.552068	0.719635	0.869404	0.701989	0.333244	-0.203843	0.178575	0.451336	0.142758	620	898	1518	721	3	1.25973e-05	1.15313e-05	1.24534e-05	1.13023e-05	1.10153e-05	1.14361e-05	0.0919323	0.0469405	0.0303689	0.0303689	-0.109562	-0.146659	-0.092573	4858	1092	5950	2672	3	1.238e-05	1.35865e-05	1.20411e-05	1.14668e-05	1.10965e-05	1.02509e-05	0.0464318	-0.0333151	0.100848	-0.073357	-0.143852	-0.191218	-0.305573	4920	615
INTS8	Q75QN2	3	1.23522	1.50737	1.80761	1.50441	0.2984	-0.150773	0.136496	0.398546	0.133663	831	688	1519	723	3	2.44806e-05	2.39976e-05	2.37731e-05	2.25289e-05	2.275e-05	2.01687e-05	0.103152	0.0235795	-0.0187314	-0.0187314	-0.0962865	-0.0821973	-0.255946	5034	1186	6220	2963	2	1.24762e-05	1.37432e-05	1.00434e-05	1.14116e-05	1.06151e-05	1.14888e-05	0.491005	0.0456491	0.18519	-0.267278	-0.0830257	-0.187402	-0.0732919	4317	3298
NT5E	P21589	9	8.05694	10.208	12.2564	10.0723	0.316132	-0.180775	0.160625	0.42446	0.14132	714	805	1519	723	9	0.000133946	0.000136187	0.000135616	0.000107373	0.000114688	0.000106992	0.00638379	-0.013977	0.0039025	0.0039025	-0.332993	-0.237913	-0.338121	5331	154	5485	2145	8	0.000119959	0.00013533	0.000111242	9.73557e-05	9.66045e-05	9.43715e-05	0.0636469	-0.0264354	0.14751	-0.135268	-0.327639	-0.338814	-0.372553	5055	766
ZRANB1	Q9UGI0	2	1.91863	2.26649	2.81943	2.27949	0.310048	-0.125191	0.115189	0.430133	0.123443	763	756	1519	723	2	8.14419e-06	7.33309e-06	8.4719e-06	7.64508e-06	7.4088e-06	7.44685e-06	0.288013	0.0288298	0.0857438	0.0857438	-0.0624113	-0.107703	-0.100312	4544	2426	6970	3862	2	9.7939e-06	8.68663e-06	8.71466e-06	8.61691e-06	8.65171e-06	8.43421e-06	0.304408	0.111566	-0.0615202	-0.0568732	-0.0731464	-0.0673312	-0.104065	3804	2383
STIL	Q15468	2	0.559723	0.657693	0.76015	0.673273	0.242556	-0.121036	0.111663	0.320534	0.14544	1111	415	1526	726	3	1.23708e-05	1.18836e-05	1.28968e-05	1.2583e-05	1.39026e-05	1.28791e-05	0.216911	-0.00151122	0.0585698	0.0585698	0.0230299	0.166912	0.0565852	814	1995	2809	906	2	1.69825e-05	1.89788e-05	1.51384e-05	1.67838e-05	1.66701e-05	1.53335e-05	0.572101	-0.00430342	0.156037	-0.170141	-0.0212809	-0.0310931	-0.151662	3514	3616
BMS1	Q14692	24	13.1116	15.9151	19.4908	15.8461	0.311004	-0.146538	0.133016	0.425408	0.126749	767	762	1529	727	27	0.000255186	0.000247052	0.000236103	0.000221248	0.000244076	0.000230088	0.175554	0.0522249	-0.0599076	-0.0599076	-0.153664	-0.0119952	-0.0971372	4517	1722	6239	2990	25	0.00023241	0.000239999	0.000227071	0.00022027	0.000221567	0.000213537	0.0379359	-0.0046487	0.0417061	-0.0381742	-0.0820467	-0.0735792	-0.126831	4044	525
ISCA2	Q86U28	4	6.85459	8.29337	7.01744	5.39468	0.335882	-0.143981	0.130907	-0.110108	-0.489515	607	922	1529	727	4	2.12129e-05	1.89553e-05	2.07676e-05	1.79525e-05	1.78929e-05	1.70331e-05	0.043931	0.0626145	0.0320089	0.0320089	-0.178144	-0.182936	-0.253982	5228	656	5884	2581	4	2.56104e-05	2.3255e-05	2.44075e-05	1.98943e-05	2.02253e-05	1.98778e-05	0.020441	0.0684132	-0.0707762	-0.000993431	-0.295961	-0.272152	-0.297161	5029	351
RPS8	P62241	28	16.8772	19.1084	24.2802	19.5865	0.313396	-0.092345	0.086788	0.432359	0.122441	754	777	1531	729	29	0.000586496	0.000564595	0.000566686	0.000586199	0.000572704	0.000579319	0.453993	0.0346138	-0.0149588	-0.0149588	0.0338823	0.000280976	0.0168497	2051	3246	5297	1923	23	0.000390979	0.000397285	0.00039993	0.000393398	0.000390796	0.000391748	0.260375	-0.0186467	0.00443943	0.0140122	-0.00974819	-0.0193191	-0.0158118	2148	2126
DDI2	Q5TDH0	10	22.3504	24.3312	31.0623	25.4811	0.305805	-0.0625535	0.0599536	0.412309	0.126572	808	725	1533	730	10	5.97737e-05	5.75747e-05	5.1248e-05	5.30868e-05	5.54732e-05	5.26822e-05	0.443918	0.0889708	-0.133043	-0.133043	-0.0821873	-0.018748	-0.0932247	4118	3209	7327	4346	7	4.06841e-05	4.16645e-05	3.78231e-05	3.91886e-05	3.9374e-05	3.69072e-05	0.332624	0.0224034	0.0567555	-0.082796	-0.0316292	-0.0248212	-0.118161	3290	2546
ODF2	Q5BJF6	4	0.881759	1.08067	1.30752	1.07363	0.308755	-0.154185	0.139287	0.414186	0.12986	793	741	1534	731	4	4.83137e-05	4.92513e-05	5.41374e-05	4.63889e-05	4.83364e-05	4.64411e-05	0.182405	-0.0657784	0.0984169	0.0984169	-0.12443	-0.0651009	-0.122808	4720	1769	6489	3292	3	5.46996e-05	5.59386e-05	5.29752e-05	4.9941e-05	5.14205e-05	5.03536e-05	0.0263971	0.0042739	0.0365871	-0.0419389	-0.127033	-0.0849135	-0.115161	4254	410
NMU	P48645	2	0.234603	0.267373	0.354157	0.273026	0.344186	-0.0973982	0.0912365	0.496773	0.121422	565	976	1541	732	3	2.73937e-05	2.61887e-05	2.53711e-05	2.12005e-05	2.45443e-05	2.2745e-05	0.0475205	0.0578045	-0.0528548	-0.0528548	-0.31194	-0.100649	-0.210491	5234	704	5938	2650	3	2.25741e-05	2.54522e-05	1.8506e-05	2.09956e-05	1.77046e-05	1.82523e-05	0.253339	0.0255737	0.198698	-0.261096	-0.0790077	-0.324973	-0.281015	4958	2086
TANC1	Q9C0D5	2	0.635549	0.723046	0.975785	0.739813	0.352574	-0.0960396	0.0900434	0.522519	0.123117	517	1024	1541	732	4	2.18902e-05	2.11441e-05	2.37642e-05	2.05139e-05	2.2079e-05	2.04607e-05	0.264828	-0.024566	0.0939347	0.0939347	-0.118251	-0.0121802	-0.121995	4466	2283	6749	3598	4	2.46368e-05	2.35012e-05	2.29092e-05	2.25745e-05	2.18636e-05	2.21876e-05	0.0851041	0.0569973	-0.0110782	-0.0478885	-0.0691218	-0.115282	-0.0940617	4008	924
C7orf25	Q9BPX7	3	2.01912	2.56603	3.19749	2.50161	0.341157	-0.183241	0.162568	0.479972	0.125889	588	954	1542	734	3	6.51261e-06	6.20765e-06	6.2282e-06	6.19621e-06	6.36674e-06	6.14871e-06	0.546937	0.0441895	-0.0202304	-0.0202304	-0.0276599	0.0115081	-0.038763	3017	3644	6661	3494	3	8.07371e-06	7.44568e-06	7.82578e-06	7.26694e-06	7.18654e-06	7.52335e-06	0.113348	0.0531423	-0.0636858	0.00814437	-0.0987421	-0.114793	-0.0487147	3920	1134
PSMC1	P62191	40	71.8119	80.4358	100.166	82.8763	0.293695	-0.0841259	0.0794895	0.395975	0.122611	881	661	1542	734	45	0.000507567	0.000518221	0.000553733	0.00057951	0.000572795	0.000560633	0.0705608	-0.0528542	0.0727371	0.0727371	0.13838	0.121567	0.0906048	507	908	1415	457	42	0.000624716	0.000608474	0.00062855	0.000664655	0.000669057	0.000668139	0.013704	0.00958353	-0.0284226	0.0184111	0.0989877	0.108513	0.106531	333	271
PIBF1	Q8WXW3	3	0.834902	0.949066	1.22961	0.969138	0.332207	-0.0954108	0.0894904	0.463111	0.119684	652	892	1544	736	4	2.7547e-05	2.63925e-05	2.66566e-05	2.50511e-05	2.58202e-05	2.42303e-05	0.0370877	0.0361488	-0.011255	-0.011255	-0.100874	-0.057245	-0.148932	4701	591	5292	1915	4	2.96934e-05	3.15642e-05	2.81966e-05	2.63678e-05	2.57398e-05	2.5212e-05	0.0416665	-0.00604458	0.0821017	-0.0806645	-0.177409	-0.212187	-0.242075	4912	569
KDSR	Q06136	2	0.153995	0.184755	0.243395	0.183867	0.352659	-0.137334	0.12539	0.52308	0.118443	522	1025	1547	737	3	3.71718e-05	3.91556e-05	5.38815e-05	4.74174e-05	4.22619e-05	4.39746e-05	0.851064	-0.223587	0.311997	0.311997	0.127623	-0.0384353	0.0188775	1596	4828	6424	3200	2	4.32856e-05	3.67167e-05	4.87553e-05	4.30846e-05	4.72445e-05	4.98604e-05	0.407745	0.012263	-0.225187	0.183937	0.00554732	0.138524	0.216272	264	2920
TCF7L2	Q9NQB0	2	1.37959	1.57004	2.1028	1.6041	0.350705	-0.096295	0.0902678	0.511781	0.12123	535	1014	1549	738	2	2.48285e-05	2.34947e-05	2.36035e-05	1.94322e-05	1.97382e-05	1.8551e-05	0.00120504	0.0504314	-0.0225636	-0.0225636	-0.303117	-0.280576	-0.370069	5342	45	5387	2023	2	2.486e-05	2.64949e-05	2.69229e-05	2.26021e-05	2.38524e-05	2.35866e-05	0.0284731	-0.0698151	0.0220738	0.0451939	-0.207181	-0.129506	-0.145672	4707	432
FTSJ1	Q9UET6	2	5.58601	6.5119	8.34888	6.56271	0.33304	-0.114867	0.106392	0.464896	0.117606	653	897	1550	739	2	1.38582e-05	1.31287e-05	1.20725e-05	1.27259e-05	1.27106e-05	1.18306e-05	0.386841	0.0900308	-0.108978	-0.108978	-0.0329372	-0.0346742	-0.138185	4192	2945	7137	4088
FRAS1	Q86XX4	8	3.52637	4.20279	5.02494	4.22815	0.285269	-0.132128	0.121036	0.378792	0.129713	922	629	1551	740	10	3.14372e-05	3.09629e-05	3.14267e-05	2.83888e-05	3.06163e-05	2.86615e-05	0.0931407	0.00743477	0.00695263	0.00695263	-0.139716	-0.0307395	-0.125922	4660	1106	5766	2464	6	1.61936e-05	1.49138e-05	1.71407e-05	1.49483e-05	1.55638e-05	1.61488e-05	0.5213	0.00991713	-0.108864	0.0919152	-0.105522	-0.0473135	0.00591837	3035	3421
ASCC3	Q8N3C0	6	2.34743	2.77817	3.44331	2.78725	0.312244	-0.126641	0.116416	0.426076	0.121121	784	768	1552	741	9	9.17806e-05	8.78531e-05	8.31895e-05	8.16437e-05	8.61276e-05	7.99482e-05	0.184778	0.0671318	-0.0746569	-0.0746569	-0.101717	-0.0245828	-0.131993	4496	1791	6287	3044	5	4.8146e-05	4.23969e-05	4.7422e-05	4.43872e-05	4.40397e-05	4.27246e-05	0.335492	0.0661481	-0.117308	0.0442905	-0.0511247	-0.0624618	-0.1062	3639	2560
MLPH	Q9BV36	3	3.39308	3.62572	4.64987	3.83582	0.306289	-0.0486288	0.047043	0.405967	0.128311	826	727	1553	742	3	1.07071e-05	9.81216e-06	1.00758e-05	1.12686e-05	1.14703e-05	1.06647e-05	0.0601921	0.0702334	-0.0174414	-0.0174414	0.143975	0.169564	0.0645114	444	824	1268	402	2	1.22953e-05	1.10214e-05	1.14821e-05	1.17037e-05	1.1599e-05	1.11366e-05	0.790666	0.0840314	-0.0737663	-0.0146893	0.0128882	-7.95609e-05	-0.0587689	2158	4420
SYNCRIP	O60506	56	63.5177	84.8163	97.6426	84.3173	0.333412	-0.223619	0.193564	0.396733	0.18505	656	899	1555	743	69	0.000677577	0.000663963	0.000685373	0.000662983	0.000661457	0.000644418	0.0886554	0.00413448	0.0206394	0.0206394	-0.0272774	-0.0306027	-0.0682521	3622	1067	4689	1536	61	0.000598821	0.000589891	0.000601495	0.000574298	0.000583799	0.000580732	0.0205869	0.00503282	-0.0166427	0.0114598	-0.0552937	-0.0316214	-0.0392188	2848	353
ARF3	P61204	19	78.52	85.2996	100.809	89.7162	0.202169	-0.0609755	0.0585026	0.299514	0.131333	1285	273	1558	744	26	0.000165939	0.000161237	0.000156613	0.00015386	0.000141001	0.00014137	0.0427991	0.0412372	-0.0422135	-0.0422135	-0.0677964	-0.193709	-0.189935	5068	641	5709	2414	23	0.000191098	0.000167135	0.000202274	0.000192363	0.000190291	0.000197233	0.599229	0.0325451	-0.160761	0.114543	0.0420586	0.0264384	0.0781271	829	3729
BPHL	Q86WA6	6	11.6045	13.4808	11.6515	9.31167	0.308384	-0.112157	0.104063	-0.10633	-0.429733	819	739	1558	744	9	4.62153e-05	4.37349e-05	4.93941e-05	5.1977e-05	4.46129e-05	4.59718e-05	0.722338	-0.00724999	0.0887202	0.0887202	0.162253	-0.0581584	-0.0148717	1754	4346	6100	2828	7	3.75516e-05	3.38894e-05	3.56055e-05	3.67373e-05	3.51853e-05	3.51006e-05	0.995199	0.0736725	-0.0743696	-0.00310398	0.0420438	-0.020229	-0.0237077	1784	5063
ATP5PO	P48047	13	2.28515	2.67265	3.47472	2.68828	0.342801	-0.117411	0.108571	0.487198	0.116983	595	964	1559	746	16	0.000287006	0.000282836	0.000323578	0.000272751	0.000283842	0.0002765	0.257257	-0.0532957	0.119738	0.119738	-0.12679	-0.0692861	-0.107097	4688	2235	6923	3805	13	0.000267595	0.000287043	0.000254049	0.000252413	0.000259167	0.000240652	0.180967	-0.0105684	0.0906469	-0.0855103	-0.0948337	-0.0567353	-0.163672	4201	1618
CDK5RAP1	Q96SZ6	3	1.46343	1.73603	1.38816	1.29634	0.288094	-0.128474	0.117963	-0.204647	-0.30338	923	637	1560	747	4	1.74348e-05	1.6906e-05	1.75628e-05	1.83056e-05	1.90977e-05	1.73377e-05	0.195858	0.0111019	0.0216476	0.0216476	0.0814122	0.142525	0.00304148	896	1852	2748	882	4	2.27126e-05	2.27784e-05	2.24098e-05	2.16508e-05	2.21465e-05	2.22379e-05	0.0549944	0.00502748	0.00920153	-0.0143382	-0.0640442	-0.0313856	-0.0254444	2803	691
NCOA4	Q13772	2	1.57136	1.75425	1.55201	1.22308	0.312368	-0.0816065	0.0772365	-0.0994848	-0.443103	794	771	1565	748	2	7.06867e-06	6.52224e-06	6.56446e-06	9.5115e-06	9.69879e-06	8.96468e-06	0.000866083	0.0733097	-0.033454	-0.033454	0.501544	0.529675	0.416122	30	35	65	17	2	7.33869e-06	7.54483e-06	6.17174e-06	8.11166e-06	9.17951e-06	8.76634e-06	0.0389653	0.0643764	0.104343	-0.18547	0.208851	0.387272	0.320828	50	537
RAB10	P61026	11	17.7017	20.6749	25.0319	20.896	0.28824	-0.116339	0.107654	0.383542	0.123001	929	639	1568	749	13	0.000169593	0.00016258	0.000159309	0.000180525	0.000179278	0.000175409	0.0238961	0.0499041	-0.0403503	-0.0403503	0.140026	0.130021	0.0985492	466	415	881	269	15	0.000240888	0.000263183	0.000249651	0.000279728	0.000271855	0.000280739	0.0400813	-0.0607087	0.0669984	-0.00915835	0.154955	0.113771	0.160162	182	555
NIP7	Q9Y221	13	15.99	20.1975	24.1533	19.9144	0.317833	-0.178322	0.158686	0.416729	0.138322	753	816	1569	750	15	0.000130234	0.000127374	0.000126296	0.000125592	0.000126656	0.000128034	0.438387	0.0253217	-0.0189751	-0.0189751	-0.0270423	-0.0148661	0.000748546	2891	3179	6070	2796	13	9.90473e-05	0.0001025	0.000101126	0.000107986	0.000109766	0.000108402	0.00590865	-0.0266067	0.0228233	0.00335417	0.0980441	0.121631	0.103591	315	144
PFDN6	O15212	12	9.32158	12.9838	12.602	15.2847	0.353422	-0.258746	0.219322	0.176264	0.454697	539	1031	1570	751	18	0.00026588	0.000274184	0.000271009	0.000277577	0.000278144	0.000274383	0.102757	-0.0240952	0.00347	0.00347	0.0380182	0.0409623	0.0213204	1670	1182	2852	919	17	0.000232306	0.000244652	0.000243461	0.000249523	0.000252323	0.000248819	0.115738	-0.047847	0.0268589	0.0198152	0.0553015	0.0713966	0.0512244	707	1149
SERPINB5	P36952	18	20.4557	22.6179	28.8914	23.4452	0.313984	-0.0742998	0.07066	0.423833	0.122491	787	783	1570	751	18	0.00016511	0.00016398	0.000166549	0.0002102	0.000203301	0.000193181	0.0156874	-0.000895532	0.0116165	0.0116165	0.347438	0.29929	0.225628	92	302	394	124	16	0.000161697	0.000163047	0.000161226	0.000182518	0.000187032	0.000189221	0.00409232	-0.00260832	0.0093828	-0.00682352	0.172135	0.207376	0.224167	103	111
NR2F2	P24468	3	1.66998	2.20207	2.63402	2.14328	0.338253	-0.213266	0.185762	0.444163	0.146719	632	939	1571	753	3	3.43731e-05	2.78613e-05	2.81564e-05	2.45915e-05	2.5988e-05	2.32468e-05	0.108022	0.190068	-0.0977526	-0.0977526	-0.293055	-0.213369	-0.374184	5325	1229	6554	3382
SRI	P30626	12	19.7142	23.4626	27.1396	23.828	0.261463	-0.13102	0.120105	0.330141	0.1424	1069	502	1571	753	13	0.00011108	0.000110535	0.000106251	0.00011138	0.000111671	0.00010819	0.586634	0.0234591	-0.0406645	-0.0406645	0.0273498	0.0311055	-0.0145753	2114	3802	5916	2618	9	7.60846e-05	7.28481e-05	7.66542e-05	7.76548e-05	7.79963e-05	7.80919e-05	0.147141	0.0169554	-0.0457572	0.0277158	0.0464272	0.0527577	0.0545243	798	1381
EIF3G	O75821	25	42.5657	54.923	62.9838	55.1285	0.314517	-0.195544	0.172176	0.369745	0.177564	783	789	1572	755	26	0.000363702	0.000346237	0.000320397	0.000340298	0.000355132	0.000330175	0.919979	0.0826755	-0.10022	-0.10022	-0.0132794	0.0482749	-0.0568471	2715	5074	7789	5001	21	0.000327274	0.00040428	0.000329617	0.000345107	0.000342175	0.000335728	0.665608	-0.112124	0.192732	-0.101831	-0.0355814	-0.0478874	-0.0753323	3131	4009
LRRFIP1	Q32MZ4	36	89.0459	100.734	129.433	103.037	0.326986	-0.0917042	0.0862218	0.447885	0.118835	712	862	1574	756	48	0.000331212	0.000346563	0.00033848	0.000336806	0.0003535	0.000323882	0.947603	-0.0324739	-0.00115568	-0.00115568	-0.00830759	0.0614828	-0.06476	2605	5174	7779	4984	36	0.00025707	0.00026777	0.00023793	0.000253147	0.000258365	0.000242428	0.785428	0.0158747	0.0747073	-0.0957458	-0.00630996	0.0231253	-0.0687281	2220	4400
SF3B1	O75533	52	46.6118	57.3907	70.1375	56.7375	0.320003	-0.157851	0.14227	0.431639	0.125755	744	830	1574	756	59	0.000542231	0.000528911	0.000513525	0.000501501	0.000517841	0.00049325	0.0955898	0.0377626	-0.040711	-0.040711	-0.0748927	-0.0286362	-0.0988264	4171	1121	5292	1915	53	0.000460656	0.000458188	0.000457465	0.000428896	0.00043395	0.000427296	0.00122595	0.00592009	-0.00182996	-0.0041093	-0.0971428	-0.0802419	-0.102533	4021	53
DNAJB6	O75190	4	4.76584	5.97432	6.85232	6.01825	0.298341	-0.172214	0.153831	0.35165	0.1644	889	687	1576	758	5	3.68583e-05	3.34531e-05	2.98674e-05	3.72081e-05	3.8724e-05	3.60909e-05	0.180289	0.142446	-0.16097	-0.16097	0.156075	0.213686	0.112093	263	1759	2022	655	5	4.92889e-05	5.80047e-05	3.92251e-05	5.54987e-05	5.65338e-05	5.51595e-05	0.331658	0.0132124	0.248119	-0.316273	0.184404	0.211063	0.175559	117	2539
DHX9	Q08211	85	74.5436	96.4344	113.824	94.8016	0.325906	-0.197655	0.173809	0.412995	0.149172	725	854	1579	759	101	0.00107179	0.00106392	0.00104715	0.00103838	0.00105545	0.00102968	0.132531	0.0146627	-0.0188955	-0.0188955	-0.0310302	-0.00750583	-0.0431714	3258	1415	4673	1529	77	0.000934846	0.000911613	0.000965705	0.00093106	0.000920362	0.000915992	0.444741	-0.00391771	-0.0402244	0.0429359	-0.00977164	-0.0264444	-0.0333116	2350	3085
CRTC2	Q53ET0	2	0.890055	1.14213	1.33803	1.13074	0.316969	-0.191065	0.168695	0.397079	0.15423	771	810	1581	760	2	1.00939e-05	9.82324e-06	9.8824e-06	9.41342e-06	9.89195e-06	9.5763e-06	0.150232	0.0231524	-0.00739223	-0.00739223	-0.0775344	-0.00599807	-0.0527841	3692	1552	5244	1872	2	1.09368e-05	1.09191e-05	1.07261e-05	1.00735e-05	9.71998e-06	1.00144e-05	0.00386126	0.0100843	0.00773638	-0.0179885	-0.108553	-0.160086	-0.117042	4457	105
SF3B3	Q15393	59	68.4655	81.3843	95.7969	82.0797	0.275717	-0.130067	0.119305	0.354534	0.131579	1006	576	1582	761	68	0.000658108	0.000647837	0.000638666	0.00062165	0.000633392	0.000596774	0.0842969	0.0218764	-0.0213856	-0.0213856	-0.0603445	-0.0333474	-0.119262	4251	1032	5283	1907	54	0.000514524	0.000522739	0.00051328	0.000501841	0.000490247	0.000502776	0.0239938	-0.0065013	0.016352	-0.00999284	-0.0425091	-0.0762318	-0.0398236	3128	387
SPCS3	P61009	5	0.955573	1.14996	1.42087	1.14487	0.318606	-0.139748	0.127399	0.432589	0.121	762	820	1582	761	5	7.73138e-05	7.40664e-05	6.93345e-05	7.65488e-05	7.81622e-05	7.55245e-05	0.302921	0.0715773	-0.0855749	-0.0855749	0.0572323	0.0873225	0.0377965	1139	2498	3637	1177	5	8.08603e-05	8.63354e-05	8.21386e-05	9.01914e-05	8.96966e-05	8.713e-05	0.0494732	-0.0396156	0.0549052	-0.0169863	0.117943	0.110006	0.0681221	375	643
NUDC	Q9Y266	64	94.6733	113.395	133.346	114.143	0.279455	-0.136029	0.124301	0.358112	0.133786	983	601	1584	763	71	0.00099061	0.000961226	0.000984386	0.00102673	0.000998698	0.000971538	0.345212	0.0173903	0.00829765	0.00829765	0.0690578	0.0291222	-0.0106561	1767	2709	4476	1457	79	0.00121646	0.00129989	0.0012333	0.00128052	0.0012864	0.00129024	0.294136	-0.0391095	0.0565982	-0.0192671	0.0349325	0.0415487	0.045848	956	2332
SH3KBP1	Q96B97	16	37.3982	42.7384	52.6487	43.5075	0.297119	-0.0994926	0.0930717	0.393938	0.118804	907	677	1584	763	18	0.000144811	0.000142226	0.000142648	0.000150623	0.000149154	0.000139992	0.420038	0.0158515	-0.00586066	-0.00586066	0.0726277	0.0584917	-0.032968	1688	3102	4790	1580	21	0.000166754	0.000164438	0.000169597	0.000170061	0.000174331	0.000171824	0.0588587	-0.00151842	-0.0216944	0.0228676	0.0268081	0.0625844	0.041693	913	723
GSTK1	Q9Y2Q3	9	5.04065	6.06158	7.46389	6.03814	0.316183	-0.139168	0.126916	0.42715	0.121326	779	806	1585	765	12	7.78675e-05	6.99191e-05	7.64762e-05	7.13027e-05	7.36203e-05	7.16825e-05	0.409426	0.0588656	0.0328551	0.0328551	-0.0682008	-0.0220527	-0.0605359	3806	3062	6868	3741	12	8.40313e-05	8.34601e-05	8.44524e-05	7.99206e-05	8.61625e-05	7.90833e-05	0.418466	0.000858696	-0.00898096	0.0080715	-0.0715011	0.0369915	-0.0866955	2806	2968
ATXN2	Q99700	16	31.9226	37.7443	45.8463	37.8936	0.299955	-0.125894	0.115784	0.396332	0.121479	884	702	1586	766	16	0.000116815	0.000117631	0.000111248	0.000126718	0.000117689	0.000112344	0.488196	0.0196957	-0.0507558	-0.0507558	0.137094	0.0304528	-0.0366032	1446	3399	4845	1605	15	0.000156321	0.000146349	0.000147993	0.00013868	0.000137068	0.000137403	0.0526627	0.0574276	-0.0376786	-0.0215552	-0.115331	-0.132198	-0.128674	4425	667
GPRC5A	Q8NFJ5	7	1.52429	1.88018	2.22922	1.86777	0.305491	-0.159293	0.143441	0.389111	0.133884	864	722	1586	766	8	0.000108508	0.00010598	0.000110632	0.000104181	0.000101466	0.000103297	0.0361257	0.00179772	0.0297555	0.0297555	-0.0569172	-0.0950095	-0.0692067	4309	582	4891	1628	6	0.000112974	0.000119089	0.000110917	0.00010602	0.000105349	0.000100919	0.0319645	-0.017171	0.0588794	-0.0436829	-0.108829	-0.117988	-0.179973	4523	463
CACNA1C	Q13936	2	7.77489	10.4542	12.0815	10.3223	0.33953	-0.229346	0.197838	0.406553	0.179523	648	942	1590	768	2	6.06638e-06	5.78671e-06	4.92781e-06	5.11447e-06	4.74519e-06	4.98787e-06	0.19341	0.11705	-0.18284	-0.18284	-0.129203	-0.237321	-0.165363	5169	1831	7000	3900	2	6.48437e-06	6.16636e-06	7.50963e-06	6.92747e-06	6.43073e-06	6.59237e-06	0.883221	-0.0515206	-0.124069	0.160255	0.0438425	-0.0635052	-0.0276902	2167	4721
TBCB	Q99426	14	30.7526	39.8578	47.3717	39.0041	0.331201	-0.199172	0.174981	0.424145	0.143744	709	883	1592	769	17	0.000117097	0.000115626	0.000120288	0.000118647	0.000116035	0.00011044	0.411274	-0.00704901	0.0317444	0.0317444	0.0119308	-0.0201906	-0.0914902	3397	3069	6466	3256	11	8.95728e-05	8.47938e-05	9.21041e-05	8.55889e-05	8.82314e-05	8.95606e-05	0.700655	0.0121183	-0.0669838	0.0523229	-0.0535199	-0.00965006	0.0119213	2210	4129
ZNF460	Q14592	2	0.310579	0.375054	0.438012	0.377206	0.281605	-0.142477	0.129662	0.353534	0.137918	987	608	1595	770	2	1.06248e-05	1.02818e-05	1.11501e-05	1.06185e-05	1.12238e-05	1.09768e-05	0.460335	-0.00823166	0.0613904	0.0613904	-0.00908464	0.0708948	0.0387971	1667	3276	4943	1657
ARF5	P84085	11	42.5864	43.0834	57.3284	46.9792	0.322143	-0.00839266	0.00834412	0.420464	0.133236	761	836	1597	771	11	6.30048e-05	6.03817e-05	6.24992e-05	6.04011e-05	5.75827e-05	5.66665e-05	0.0595491	0.0240803	0.0124573	0.0124573	-0.0368057	-0.105745	-0.128886	4551	814	5365	1996	8	5.92175e-05	5.859e-05	5.72363e-05	5.71329e-05	6.11151e-05	5.92105e-05	0.577296	0.0213419	0.00597246	-0.0277506	-0.0303595	0.0668479	0.0211723	1343	3634
MRPL17	Q9NRX2	9	3.66466	4.52356	5.8264	4.42938	0.355833	-0.159869	0.143907	0.509054	0.113555	554	1044	1598	772	10	0.00017095	0.000160708	0.000153473	0.000143934	0.000164003	0.000152994	0.355209	0.0801644	-0.0754251	-0.0754251	-0.168008	0.0203061	-0.0799399	4349	2777	7126	4072	9	0.00014231	0.000154853	0.000146866	0.000145153	0.000142662	0.000136855	0.227364	-0.0566565	0.0652075	-0.0111885	-0.0281142	-0.0530854	-0.113048	3441	1928
EGLN1	Q9GZT9	3	10.5548	11.1729	10.1021	8.03838	0.315467	-0.0416363	0.0404683	-0.104874	-0.434552	805	798	1603	773	4	2.23914e-05	2.04529e-05	2.08063e-05	2.196e-05	2.35048e-05	2.29946e-05	0.104064	0.0777326	-0.0281906	-0.0281906	0.0496653	0.147746	0.116085	585	1192	1777	561	3	8.37003e-06	8.67704e-06	9.30571e-06	8.39192e-06	9.21752e-06	9.32493e-06	0.656011	-0.0696877	-0.0177185	0.0831959	-0.0659209	0.0694571	0.0861719	1140	3958
PNO1	Q9NRX1	4	1.69313	2.03432	2.59907	2.01635	0.344595	-0.138494	0.126356	0.479807	0.113559	622	983	1605	774	6	3.77988e-05	3.50504e-05	3.52386e-05	3.55799e-05	3.53665e-05	3.49051e-05	0.491265	0.0691705	-0.0320124	-0.0320124	-0.0181073	-0.026784	-0.0457313	3322	3414	6736	3585	5	2.63377e-05	2.72465e-05	2.86686e-05	2.9123e-05	2.84084e-05	2.79345e-05	0.254905	-0.0579717	-0.00903181	0.0643684	0.087059	0.0512143	0.0269484	757	2095
WDR76	Q9H967	2	0.548357	0.607349	0.687985	0.641295	0.154047	-0.0755867	0.0718229	0.251675	0.150285	1468	137	1605	774	2	1.12197e-05	1.0973e-05	1.16887e-05	1.22915e-05	1.24005e-05	1.17532e-05	0.0422084	-0.00949574	0.0495778	0.0495778	0.122132	0.134869	0.0575203	583	635	1218	389	2	1.22991e-05	1.08135e-05	1.23297e-05	1.15182e-05	1.12738e-05	1.10661e-05	0.40343	0.0580442	-0.127678	0.061628	-0.0366026	-0.0675354	-0.0943634	3471	2898
PSMD3	O43242	39	72.1376	79.3169	96.1649	82.4172	0.261356	-0.0700609	0.0668156	0.344698	0.122132	1106	501	1607	776	41	0.000316724	0.000327477	0.000320224	0.000346097	0.000347349	0.000331758	0.0347398	-0.0214794	-0.00562439	-0.00562439	0.106468	0.111681	0.0454249	741	567	1308	416	41	0.000311161	0.000307982	0.000302314	0.000317839	0.000319045	0.000320299	0.0363204	0.0187072	0.00389094	-0.0229061	0.0493402	0.0548052	0.0604618	760	504
HMGA1	P17096	7	4.77713	5.78242	7.25973	5.7188	0.336646	-0.144332	0.131197	0.459439	0.115236	685	923	1608	777	9	0.000140321	0.000121348	0.000129867	0.000128055	0.00012417	0.000118575	0.343418	0.104548	-0.00714947	-0.00714947	-0.0274182	-0.0718603	-0.138377	4395	2695	7090	4021	17	0.000235038	0.000259771	0.000242439	0.000242955	0.000264728	0.000269416	0.292974	-0.0642914	0.0800513	-0.019566	-0.0164975	0.107324	0.132651	555	2324
DCAF16	Q9NXF7	2	1.34713	1.43958	1.64242	1.54705	0.0938315	-0.0486748	0.047086	0.237257	0.150956	1573	36	1609	778	2	2.23113e-05	2.12859e-05	2.09759e-05	1.97208e-05	2.10674e-05	2.06455e-05	0.138459	0.0518032	-0.037237	-0.037237	-0.126251	-0.0309574	-0.0601452	4286	1457	5743	2445	3	4.30085e-05	3.74299e-05	3.77635e-05	3.38321e-05	3.41804e-05	3.41797e-05	0.0974275	0.126403	-0.0740274	-0.0612262	-0.219825	-0.20505	-0.205081	4908	1021
RBM45	Q8IUH3	3	1.04248	1.17343	1.53458	1.20052	0.34264	-0.0878809	0.0828337	0.469937	0.115751	649	963	1612	779	3	4.15814e-05	4.14884e-05	3.6292e-05	3.85168e-05	4.25999e-05	3.86522e-05	0.953994	0.0636307	-0.132656	-0.132656	-0.046818	0.0985447	-0.0417556	2401	5198	7599	4702	3	3.7467e-05	4.83682e-05	3.34703e-05	3.64255e-05	3.56371e-05	3.29719e-05	0.398095	-0.0860067	0.282432	-0.248743	-0.126677	-0.158245	-0.270388	4828	2876
CDK7	P50613	8	15.3065	14.5926	21.5885	16.3022	0.368516	0.0340451	-0.0348679	0.530162	0.124962	492	1122	1614	780	8	6.26432e-05	6.10241e-05	6.45376e-05	6.68804e-05	6.82194e-05	6.41582e-05	0.0802277	-0.0021117	0.0408698	0.0408698	0.0923128	0.120911	0.0323642	820	998	1818	574	7	6.53401e-05	6.9122e-05	6.33439e-05	6.6709e-05	6.72207e-05	6.66232e-05	0.643809	-0.0130832	0.0680935	-0.0578464	0.0168292	0.0278537	0.0149717	1332	3896
RPAP2	Q8IXW5	2	1.21322	1.73155	2.11545	1.63357	0.374153	-0.279315	0.23391	0.522808	0.149872	451	1164	1615	781	2	3.02289e-06	3.05951e-06	2.94002e-06	3.24523e-06	3.17956e-06	2.78602e-06	0.708072	0.0073769	-0.0327272	-0.0327272	0.109769	0.0802718	-0.11035	1834	4301	6135	2874
CALD1	Q05682	29	75.4609	86.5745	109.993	87.7118	0.328089	-0.102508	0.0957048	0.441102	0.114533	751	868	1619	782	34	0.000241852	0.000240585	0.000222957	0.000223868	0.000232278	0.000214019	0.220466	0.0406589	-0.0767039	-0.0767039	-0.0708188	-0.0176146	-0.135728	4324	2014	6338	3093	38	0.000294206	0.000318284	0.000284605	0.000279219	0.000283518	0.000274061	0.175856	-0.0234731	0.0900155	-0.0713348	-0.0989028	-0.076859	-0.125799	4143	1583
CNOT4	O95628	8	8.38272	9.79076	11.7223	9.88507	0.284106	-0.116345	0.107659	0.367424	0.121488	997	624	1621	783	8	3.46935e-05	3.17715e-05	3.65092e-05	3.42683e-05	3.44897e-05	3.30253e-05	0.806232	0.0154155	0.0890117	0.0890117	-0.00237377	0.00691492	-0.0556789	2987	4666	7653	4787	6	3.85291e-05	3.21111e-05	3.9358e-05	3.78623e-05	3.79299e-05	3.88497e-05	0.569873	0.0715026	-0.191373	0.102211	0.0463166	0.0488897	0.0834573	704	3607
TCF20	Q9UGU0	9	4.66566	5.85703	6.76586	5.84753	0.306401	-0.173351	0.154738	0.36284	0.152394	893	728	1621	783	9	5.25471e-05	5.59087e-05	5.37982e-05	4.9494e-05	5.30256e-05	4.74496e-05	0.112499	-0.0416087	-0.00766155	-0.00766155	-0.127966	-0.0285296	-0.188822	4845	1266	6111	2842	6	3.67204e-05	4.30654e-05	3.15001e-05	3.40848e-05	3.22381e-05	3.01588e-05	0.275185	-0.0146548	0.215291	-0.235878	-0.12211	-0.20247	-0.298656	4899	2219
ABCC4	O15439	3	0.739551	0.904364	1.04729	0.907873	0.289287	-0.152414	0.13784	0.34952	0.143427	979	644	1623	785	3	1.72495e-05	1.77323e-05	1.60451e-05	1.65681e-05	1.69576e-05	1.62068e-05	0.492792	0.0202564	-0.0841614	-0.0841614	-0.0378919	-0.00436248	-0.0696958	3508	3421	6929	3812	3	1.69633e-05	1.8176e-05	1.43778e-05	1.60141e-05	1.53062e-05	1.62595e-05	0.626856	0.0394492	0.139073	-0.199121	-0.0436211	-0.108846	-0.0216822	3285	3836
ALCAM	Q13740	12	12.1088	14.8927	18.3332	14.6572	0.331578	-0.156985	0.141567	0.441418	0.118572	737	887	1624	786	13	6.67348e-05	6.75663e-05	7.22329e-05	6.84049e-05	7.1005e-05	6.68744e-05	0.970393	-0.0449056	0.0693105	0.0693105	-0.00924439	0.0445759	-0.0418914	2560	5261	7821	5062	6	2.72344e-05	3.01282e-05	2.92596e-05	2.71218e-05	2.80452e-05	2.72552e-05	0.239112	-0.0843455	0.0613392	0.0191379	-0.0903227	-0.0420177	-0.0832435	3612	1993
CAST	P20810	25	49.8388	58.5615	69.5421	59.052	0.280877	-0.121028	0.111656	0.359591	0.123691	1019	606	1625	787	31	0.00030255	0.000318938	0.000297103	0.00029387	0.000308699	0.00028297	0.330452	-0.0172859	-0.0434987	-0.0434987	-0.0592818	0.0117402	-0.11381	3886	2619	6505	3315	27	0.000257489	0.000272813	0.000249674	0.000252121	0.000246931	0.000237089	0.157392	-0.0139557	0.0694469	-0.0584243	-0.0443532	-0.0743615	-0.13304	3857	1450
NOP9	Q86U38	2	1.1321	1.20881	1.09665	0.821585	0.35415	-0.0480689	0.0465188	-0.0939694	-0.510593	593	1036	1629	788	2	8.19225e-06	8.57595e-06	1.00252e-05	8.72121e-06	8.64656e-06	8.99963e-06	0.824595	-0.124585	0.166719	0.166719	-0.0343156	-0.0467181	0.0110209	3156	4723	7879	5178	2	1.39924e-05	1.18082e-05	1.47902e-05	1.28287e-05	1.31444e-05	1.41509e-05	0.88429	0.0484534	-0.196401	0.128451	-0.0768184	-0.0417452	0.06471	2232	4725
RNF123	Q5XPI4	2	5.0706	6.03239	7.28591	6.02789	0.305271	-0.130719	0.119853	0.392233	0.118777	912	720	1632	789	2	1.18696e-05	1.09686e-05	8.01364e-06	8.67357e-06	1.05324e-05	8.77745e-06	0.518713	0.206877	-0.359866	-0.359866	-0.245697	0.0344443	-0.228522	5048	3542	8590	5375	2	7.92363e-06	8.49473e-06	7.88076e-06	7.79982e-06	7.49477e-06	7.91084e-06	0.2069	-0.0317083	0.0686985	-0.0395348	-0.0544286	-0.111985	-0.0340388	3488	1791
CCNE1	P24864	2	4.56746	5.19568	7.10124	5.27975	0.370718	-0.0959527	0.089967	0.540725	0.113123	495	1141	1636	790	2	1.04806e-06	1.15424e-06	1.37776e-06	1.18263e-06	1.14118e-06	1.27318e-06	0.960835	-0.187303	0.207305	0.207305	-0.0130204	-0.0644915	0.0934132	2349	5228	7577	4671
NUP88	Q99567	13	6.18364	7.64897	8.7323	7.71697	0.294115	-0.161545	0.145264	0.33636	0.158032	974	662	1636	790	16	0.000158344	0.000168568	0.00015494	0.000160003	0.000167868	0.000159422	0.733603	-0.0205673	-0.0519156	-0.0519156	-0.00552967	0.0637025	-0.0107769	2081	4400	6481	3279	11	0.00013922	0.000144849	0.000129199	0.000134926	0.000135227	0.000132411	0.519204	0.0152511	0.0724346	-0.09252	-0.0299442	-0.02673	-0.0570886	2744	3408
HSPH1	Q92598	80	69.8144	90.7332	105.583	89.4754	0.328383	-0.201405	0.176702	0.395371	0.156562	769	871	1640	792	88	0.000959951	0.00102154	0.00103396	0.00116393	0.00115437	0.00109611	0.0131749	-0.0663768	0.0407696	0.0407696	0.211601	0.199699	0.12499	205	264	469	147	76	0.00106613	0.00109936	0.00105707	0.0011308	0.00115515	0.00115369	0.013627	-0.010862	0.0334202	-0.0231743	0.0741089	0.104844	0.103021	411	266
NUF2	Q9BZD4	5	1.7703	2.2264	2.82066	2.15861	0.359271	-0.174817	0.155904	0.497224	0.111297	579	1063	1642	793	6	7.2657e-05	7.14323e-05	6.32134e-05	5.91456e-05	6.65724e-05	5.69835e-05	0.119381	0.0723976	-0.128474	-0.128474	-0.224432	-0.0537796	-0.27816	5190	1319	6509	3322	6	6.25155e-05	7.26178e-05	5.26316e-05	5.32962e-05	5.46253e-05	5.09625e-05	0.23458	-0.00167921	0.214431	-0.249964	-0.231861	-0.196324	-0.296456	4984	1965
TMF1	P82094	18	40.6876	50.9035	60.3195	50.2522	0.316762	-0.170619	0.152558	0.397418	0.13398	836	809	1645	794	19	9.98287e-05	9.79288e-05	9.71724e-05	0.000100591	0.000103855	9.7543e-05	0.329116	0.0221168	-0.016791	-0.016791	0.0330915	0.079165	-0.0112998	1663	2611	4274	1376	17	0.000101472	0.000102871	9.51327e-05	0.000100975	0.000101524	9.75821e-05	0.944688	0.0236041	0.0433583	-0.0694603	0.0165293	0.0243409	-0.0327847	1713	4910
PDSS2	Q86YH6	3	4.27152	5.38949	6.46688	5.28016	0.329489	-0.177425	0.157975	0.420897	0.128409	774	875	1649	795	3	1.48078e-05	1.43051e-05	1.39086e-05	1.2185e-05	1.33968e-05	1.31038e-05	0.0371627	0.0462668	-0.0441208	-0.0441208	-0.234983	-0.0982016	-0.130113	5091	593	5684	2375	2	1.0502e-05	1.14596e-05	8.3252e-06	8.95638e-06	8.77839e-06	8.33859e-06	0.266996	0.0569374	0.182829	-0.278168	-0.172738	-0.201697	-0.275849	4926	2167
TRMU	O75648	4	1.45355	1.90669	2.28631	1.84654	0.345804	-0.208981	0.182504	0.444458	0.136262	662	987	1649	795	4	3.13411e-05	2.99194e-05	3.05578e-05	2.94369e-05	3.20116e-05	2.95452e-05	0.788734	0.0342356	-0.00227988	-0.00227988	-0.056193	0.0647757	-0.0508928	2901	4599	7500	4566	3	2.09963e-05	2.15375e-05	2.0687e-05	2.13232e-05	2.16356e-05	1.99633e-05	0.87296	-0.00530224	0.0314134	-0.0267111	0.0169884	0.0379726	-0.0780853	1942	4687
LSM4	Q9Y4Z0	11	13.7119	18.1222	21.3779	17.6421	0.342621	-0.215146	0.187186	0.425553	0.148453	689	962	1651	797	13	0.000127859	0.000123156	0.000130111	0.000125712	0.000122897	0.000120463	0.196094	0.00924578	0.0344375	0.0344375	-0.0151789	-0.0478525	-0.0767163	3717	1854	5571	2240	12	0.000181116	0.000167477	0.000192245	0.000180391	0.000178211	0.000177798	0.855944	0.00668109	-0.106272	0.0927118	0.000891959	-0.0166467	-0.0199961	2065	4630
SLC25A6	P12236	27	8.25123	10.1182	12.7057	9.92214	0.346955	-0.154626	0.139646	0.468172	0.111417	664	991	1655	798	31	0.00062449	0.000585745	0.000577916	0.0005933	0.00057369	0.000604773	0.767109	0.0672431	-0.0445737	-0.0445737	-0.00667162	-0.0551631	0.0209584	2884	4533	7417	4467	23	0.000540308	0.000506911	0.000543172	0.000497132	0.00050063	0.000507084	0.126594	0.0274341	-0.0646147	0.0350629	-0.0927178	-0.0826031	-0.0641226	3761	1246
NSFL1C	Q9UNZ2	23	32.7696	39.2027	46.0353	39.3007	0.288024	-0.135084	0.123511	0.355297	0.127114	1021	636	1657	799	25	0.000252449	0.000243532	0.000241647	0.000274402	0.000274586	0.00026034	0.0178845	0.0380631	-0.0250296	-0.0250296	0.158358	0.159324	0.0824669	394	340	734	222	26	0.000265967	0.000271221	0.00025432	0.000285463	0.000299077	0.000284992	0.0189334	0.0116072	0.0398269	-0.0529974	0.113665	0.180879	0.11128	204	327
SRCAP	Q6ZRS2	2	0.797586	1.0636	1.23758	1.04101	0.343391	-0.222514	0.192736	0.411293	0.161764	691	968	1659	800	3	1.35836e-05	1.14804e-05	1.251e-05	1.16806e-05	1.24463e-05	1.11665e-05	0.357165	0.117094	-0.00169123	-0.00169123	-0.100655	-0.00905553	-0.165588	4569	2791	7360	4385	3	1.4027e-05	1.20832e-05	1.38876e-05	1.31879e-05	1.30937e-05	1.2611e-05	0.621363	0.0732498	-0.141951	0.0588336	-0.0157484	-0.0260875	-0.0802705	2813	3818
NUP93	Q8N1F7	44	37.6869	44.8355	54.6367	44.7042	0.314365	-0.130722	0.119855	0.405084	0.115624	874	786	1660	801	45	0.000462713	0.000443202	0.000444151	0.000437431	0.0004613	0.000433677	0.614988	0.0401222	-0.0189448	-0.0189448	-0.0409405	0.0357087	-0.0533744	3050	3921	6971	3865	35	0.000459367	0.000464693	0.000447664	0.000448277	0.000442453	0.000454602	0.232767	0.00669045	0.023323	-0.0305395	-0.0285662	-0.04743	-0.00835268	2477	1959
FOSL1	P15407	5	3.59299	4.51151	5.28437	4.46336	0.315261	-0.173536	0.154886	0.383007	0.139408	867	795	1662	802	5	2.24577e-05	2.1328e-05	2.25471e-05	2.72874e-05	2.60973e-05	2.61176e-05	0.00138777	0.0224524	0.0281813	0.0281813	0.303476	0.239138	0.240264	115	53	168	51	5	2.39941e-05	2.25865e-05	2.57958e-05	2.71375e-05	2.57187e-05	2.66261e-05	0.109611	-0.00787687	-0.0950941	0.0965773	0.169734	0.0922607	0.142286	208	1107
IFT43	Q96FT9	2	2.22321	2.40096	2.91434	2.51381	0.261349	-0.0565505	0.0544172	0.333979	0.120682	1164	500	1664	803	2	3.49429e-06	3.13262e-06	2.67816e-06	2.93136e-06	2.93048e-06	2.74857e-06	0.432277	0.171945	-0.211815	-0.211815	-0.0814849	-0.0819189	-0.174374	4822	3155	7977	5270	2	2.90546e-06	2.83371e-06	3.40889e-06	3.1223e-06	2.82901e-06	2.68224e-06	0.487913	-0.0697365	-0.105811	0.160798	0.0341052	-0.108204	-0.185065	3902	3282
TNPO1	Q92973	34	31.106	40.5879	47.6538	39.6878	0.336937	-0.204656	0.179198	0.410741	0.146842	743	924	1667	804	40	0.000289111	0.000287521	0.000272934	0.000316208	0.000319953	0.000319006	0.01708	0.0298592	-0.0532121	-0.0532121	0.159113	0.176098	0.171821	238	323	561	178	32	0.000286109	0.000297245	0.000281526	0.000324226	0.000329238	0.000336155	0.00273157	-0.0109743	0.0441153	-0.0342679	0.169459	0.191592	0.22159	110	85
CUL5	Q93034	18	40.5265	40.0667	54.4739	43.9706	0.33814	0.00820703	-0.00825399	0.434906	0.125879	732	936	1668	805	18	9.20781e-05	8.87016e-05	8.60878e-05	9.03285e-05	9.03746e-05	8.65812e-05	0.951679	0.0497691	-0.0472798	-0.0472798	0.0220913	0.0228282	-0.0390359	2429	5188	7617	4729	20	0.000103257	0.000103021	0.00010075	0.000101867	0.000103407	0.000105654	0.397821	0.0128347	0.00952909	-0.0226291	-0.00671682	0.0149209	0.045938	1369	2871
HIST1H2BB	P33778	2	0.3388	0.357935	0.510393	0.377995	0.381052	-0.040175	0.0390865	0.551	0.117759	462	1206	1668	805	2	1.49749e-05	1.33436e-05	2.01159e-05	1.81543e-05	1.52929e-05	1.72603e-05	0.756799	-0.108524	0.31727	0.31727	0.169239	-0.078209	0.0963901	1113	4501	5614	2295	2	1.27802e-05	1.13764e-05	1.44282e-05	1.26905e-05	1.23928e-05	1.21732e-05	0.667291	-0.00916268	-0.177024	0.165822	-0.019321	-0.0535719	-0.0793575	3079	4017
TXNDC12	O95881	17	19.8744	23.7325	26.7957	24.3431	0.262798	-0.133643	0.122306	0.297446	0.158954	1158	511	1669	807	18	0.000196344	0.000187065	0.000218148	0.0002117	0.000198851	0.000191371	0.991754	-0.0303542	0.121568	0.121568	0.0782815	-0.0120524	-0.0673627	2499	5351	7850	5126	18	0.000170352	0.000159839	0.000174261	0.000165928	0.00016263	0.000162157	0.400764	0.0187654	-0.0731352	0.0514944	-0.0192001	-0.0481603	-0.0523632	2793	2887
CKAP5	Q14008	41	20.4221	24.7835	30.3331	24.4825	0.327448	-0.146369	0.132878	0.424392	0.115251	804	866	1670	808	44	0.000311935	0.000322461	0.000300736	0.000306888	0.000338787	0.000311862	0.56477	0.00103702	-0.051709	-0.051709	-0.0224971	0.12017	0.000698328	1687	3720	5407	2051	35	0.000273294	0.000290829	0.000254003	0.000269812	0.000268537	0.000262064	0.637909	0.00309202	0.0928112	-0.102514	-0.015406	-0.022243	-0.0574416	2561	3876
ZNF706	Q9Y5V0	4	2.50535	3.35147	3.89337	3.27999	0.345117	-0.225105	0.194676	0.410902	0.163573	686	984	1670	808	4	0.000117492	0.000100707	9.29261e-05	0.000107096	0.000111892	0.000100299	0.757279	0.180033	-0.158379	-0.158379	0.0463639	0.109572	-0.0482259	1600	4504	6104	2835	4	0.000104535	0.000120337	0.000111123	0.000112849	0.000112658	0.000111421	0.952196	-0.0994917	0.1036	-0.0113156	0.0109132	0.00847318	-0.00745505	1681	4933
FHOD1	Q9Y613	6	4.3977	5.01302	3.9759	4.0597	0.262904	-0.0975562	0.0913751	-0.243024	-0.21293	1159	512	1671	810	8	5.48286e-05	5.0585e-05	5.4066e-05	5.46561e-05	5.74277e-05	5.49564e-05	0.194553	0.0445902	0.0243847	0.0243847	0.0400455	0.111409	0.0479501	1038	1842	2880	939	8	5.93945e-05	6.10175e-05	5.5848e-05	6.02434e-05	5.67956e-05	5.44197e-05	0.521384	0.0156586	0.0545521	-0.0731648	0.0361313	-0.0488919	-0.110541	2825	3422
CSNK2A1	P68400	30	58.3905	64.8194	81.372	66.6639	0.313715	-0.0773126	0.0733793	0.401486	0.11386	892	780	1672	811	34	0.000352285	0.000357613	0.00037024	0.000375693	0.000369011	0.000363787	0.221876	-0.0314388	0.0402799	0.0402799	0.0613733	0.0354839	0.0149132	1580	2029	3609	1172	35	0.000419852	0.000388538	0.000431884	0.000434702	0.000433975	0.000450978	0.166028	0.0222571	-0.0895692	0.0630191	0.0724016	0.0699863	0.125433	452	1512
DHCR24	Q15392	3	0.469191	0.589807	0.71614	0.575936	0.337102	-0.174452	0.155614	0.435614	0.121281	746	926	1672	811	4	5.38766e-05	5.3886e-05	5.664e-05	5.37005e-05	5.52216e-05	5.49389e-05	0.872299	-0.0245399	0.0476228	0.0476228	-0.0292641	0.0110332	0.00362962	2643	4908	7551	4636	3	5.29102e-05	4.68266e-05	6.1108e-05	5.10659e-05	5.36499e-05	5.44248e-05	0.904968	-0.0190895	-0.195307	0.188727	-0.0702725	0.000941754	0.0216296	2172	4790
CHEK1	O14757	6	6.7539	7.02697	9.02014	7.51044	0.312281	-0.0288734	0.0283069	0.388556	0.124302	906	769	1675	813	8	7.18858e-05	6.94649e-05	7.0004e-05	6.67683e-05	6.91369e-05	6.4695e-05	0.08884	0.029075	-0.00919456	-0.00919456	-0.0774693	-0.0271764	-0.122979	4347	1070	5417	2069	7	5.37298e-05	5.47328e-05	5.13487e-05	5.09357e-05	5.16274e-05	5.02177e-05	0.131295	0.0123883	0.0390709	-0.0530084	-0.0646583	-0.0451988	-0.085138	3445	1293
CTDSPL2	Q05D32	3	0.691878	0.824943	0.95637	0.831704	0.27574	-0.132461	0.121315	0.33459	0.133091	1099	577	1676	814	6	2.14944e-05	2.09757e-05	2.26721e-05	2.05083e-05	2.0709e-05	2.00064e-05	0.106168	-0.0146715	0.0622876	0.0622876	-0.0824209	-0.0683679	-0.118168	4534	1210	5744	2447	6	2.56681e-05	2.41633e-05	2.72665e-05	2.44455e-05	2.45871e-05	2.4276e-05	0.293502	-0.00175281	-0.0889123	0.0854013	-0.0721605	-0.0638289	-0.0821975	3630	2327
GNG5	P63218	2	0.514562	0.618497	0.719721	0.620889	0.285104	-0.138807	0.126616	0.345288	0.132185	1048	628	1676	814	3	4.77919e-05	4.61741e-05	4.20203e-05	3.99601e-05	4.57261e-05	4.26939e-05	0.349214	0.0763402	-0.109341	-0.109341	-0.181867	0.0125921	-0.0863953	4480	2737	7217	4198	4	8.17223e-05	0.000100712	7.50414e-05	8.43178e-05	8.64031e-05	7.17763e-05	0.612792	-0.0706708	0.230761	-0.193715	-0.025563	0.00968283	-0.257893	3982	3789
ATRN	O75882	2	0.572003	0.671908	0.759556	0.690632	0.246703	-0.120788	0.111452	0.288344	0.151106	1243	437	1680	816	2	6.75746e-06	7.1337e-06	7.07033e-06	7.05096e-06	6.80135e-06	6.16119e-06	0.361358	-0.0482258	0.0170711	0.0170711	0.0131119	-0.0388855	-0.181498	4201	2809	7010	3918
SLC25A11	Q02978	4	0.7444	0.882287	1.11888	0.876789	0.344242	-0.127787	0.117383	0.460117	0.108364	706	977	1683	817	5	3.11603e-05	3.08566e-05	2.97037e-05	2.6584e-05	2.87558e-05	2.6215e-05	0.031017	0.0274256	-0.0416391	-0.0416391	-0.201724	-0.0884306	-0.22189	5146	509	5655	2344	4	3.47424e-05	3.51079e-05	3.26044e-05	2.82073e-05	2.95949e-05	2.90165e-05	0.00963414	0.0247448	0.0398459	-0.0668863	-0.275885	-0.206605	-0.235079	4982	214
VAV2	P52735	3	1.14552	1.40495	1.58935	1.42657	0.289901	-0.154764	0.139758	0.317677	0.16179	1040	649	1689	818	3	2.36042e-05	2.18287e-05	1.99493e-05	1.93117e-05	2.2295e-05	1.91826e-05	0.35516	0.115109	-0.127597	-0.127597	-0.174462	0.0327865	-0.184139	4781	2776	7557	4644	2	1.943e-05	2.14895e-05	1.67558e-05	1.89983e-05	1.83844e-05	1.78648e-05	0.618422	0.0152963	0.160641	-0.198332	-0.0171244	-0.064512	-0.10587	3396	3808
XPO7	Q9UIA9	16	31.7216	36.117	45.7419	36.5999	0.33163	-0.0966398	0.0905708	0.43141	0.109733	802	888	1690	819	18	0.000106726	0.000111795	0.000104877	0.00010709	0.000109465	0.000108884	0.780166	-0.014438	-0.0396537	-0.0396537	-0.00952415	0.0221186	0.0144491	2251	4568	6819	3667	8	5.93253e-05	6.04482e-05	5.79099e-05	5.35883e-05	5.59891e-05	5.19489e-05	0.0245045	0.00237248	0.0294258	-0.0324649	-0.144357	-0.0811272	-0.189182	4546	389
MICOS13	Q5XKP0	2	0.610923	0.528648	0.677133	0.645988	0.238966	0.100571	-0.108111	0.24902	0.181088	1289	403	1692	820	2	2.44646e-05	2.21411e-05	1.86013e-05	1.76806e-05	2.18502e-05	1.94547e-05	0.382803	0.170633	-0.224661	-0.224661	-0.297893	0.00758538	-0.159946	5067	2930	7997	5278	2	2.67687e-05	2.86185e-05	3.13398e-05	2.69323e-05	2.84379e-05	2.60373e-05	0.321739	-0.110972	-0.0145688	0.116476	-0.102183	-0.0237036	-0.150937	4002	2485
EIF4B	P23588	34	71.5197	83.3775	101.748	83.7187	0.309988	-0.114898	0.106418	0.393684	0.11231	938	755	1693	821	39	0.000594208	0.000578031	0.000587671	0.000563286	0.000579556	0.000562995	0.0682645	0.0185008	0.00254097	0.00254097	-0.0585991	-0.0175192	-0.0593455	3684	892	4576	1492	52	0.000692046	0.000672072	0.000707418	0.000684344	0.000684009	0.000672457	0.428977	0.00320144	-0.03905	0.0348958	-0.0129451	-0.013651	-0.0382246	2317	3022
DMXL1	Q9Y485	2	1.12956	1.41727	1.71866	1.38396	0.337424	-0.172945	0.154414	0.432582	0.120095	766	929	1695	822	2	4.24258e-06	4.19382e-06	3.66015e-06	3.50306e-06	3.94204e-06	4.5485e-06	0.928707	0.0733808	-0.139659	-0.139659	-0.202945	-0.0326182	0.173829	3077	5103	8180	5337	2	4.13691e-06	4.48724e-06	3.66547e-06	3.67097e-06	3.71572e-06	3.33644e-06	0.146464	0.0141482	0.131422	-0.160408	-0.158245	-0.140765	-0.296096	4867	1379
MRPS21	P82921	3	0.96131	1.16068	1.38766	1.15221	0.311371	-0.142347	0.129555	0.38723	0.118984	935	764	1699	823	3	4.80574e-05	4.54186e-05	4.92364e-05	4.34379e-05	4.46688e-05	4.20099e-05	0.0438812	0.0146815	0.0496493	0.0496493	-0.131121	-0.0908083	-0.179346	4965	655	5620	2305	3	4.33087e-05	4.58703e-05	4.31518e-05	3.92873e-05	3.92346e-05	3.85125e-05	0.0218727	-0.0264577	0.0564462	-0.0316941	-0.167052	-0.168986	-0.195786	4793	369
USF1	P22415	2	1.0338	1.28443	1.55043	1.25889	0.332152	-0.165067	0.148105	0.419646	0.119135	810	890	1700	824	2	1.56637e-05	1.42164e-05	1.56821e-05	1.44662e-05	1.47769e-05	1.51359e-05	0.512493	0.0445472	0.046243	0.046243	-0.070186	-0.0395287	-0.00490501	3526	3518	7044	3963	2	1.89067e-05	1.88029e-05	1.98073e-05	1.88522e-05	1.94315e-05	1.86197e-05	0.637964	-0.0201282	-0.0280662	0.0470091	-0.024289	0.0193765	-0.0421951	2166	3877
NMT1	P30419	18	26.9443	29.9223	36.4122	30.7769	0.283803	-0.0776027	0.0736406	0.35684	0.114266	1080	621	1701	825	19	0.000204944	0.000209407	0.000205037	0.000210141	0.000215356	0.000201439	0.60807	-0.0106534	-0.00999773	-0.00999773	0.0254812	0.0608426	-0.0355337	2054	3896	5950	2672	17	0.000171899	0.000170342	0.000169684	0.000170653	0.000174027	0.000173576	0.17924	0.0105923	-0.00253374	-0.00812254	9.18865e-05	0.0283358	0.0245922	1380	1611
C8orf33	Q9H7E9	8	2.51775	3.31148	3.89631	3.22131	0.344504	-0.211171	0.184171	0.418805	0.144344	722	982	1704	826	8	7.96319e-05	7.53203e-05	7.82795e-05	8.16465e-05	7.70744e-05	7.80234e-05	0.568837	0.034616	0.00990549	0.00990549	0.0706611	-0.0124786	0.00517754	1958	3735	5693	2389	5	8.54513e-05	9.04196e-05	8.30733e-05	7.49628e-05	7.52982e-05	7.24607e-05	0.0188236	-0.0145048	0.0670291	-0.0552221	-0.203433	-0.196992	-0.252409	4930	325
SLC25A10	Q9UBX3	2	0.626947	0.756526	0.875121	0.758874	0.28811	-0.141879	0.129167	0.33926	0.133639	1066	638	1704	826	2	1.7682e-05	1.91768e-05	1.5691e-05	1.68119e-05	1.79794e-05	1.77022e-05	0.987292	0.0135573	-0.158784	-0.158784	-0.0592419	0.0376187	0.0152045	2558	5323	7881	5184	2	2.18352e-05	1.95833e-05	2.17408e-05	1.94009e-05	1.8245e-05	1.85643e-05	0.0693892	0.0526226	-0.104409	0.0463733	-0.117911	-0.20653	-0.181502	4751	811
FAM49B	Q9NUQ9	26	51.528	56.2514	71.8625	58.2915	0.327225	-0.0646531	0.0618796	0.415229	0.113277	849	864	1713	828	27	0.000230658	0.000218781	0.000229322	0.000237395	0.000229604	0.000231397	0.226823	0.0278136	0.0194333	0.0194333	0.0693523	0.0212094	0.0324286	1503	2060	3563	1151	24	0.000253756	0.000246546	0.000253165	0.000261815	0.000264373	0.000260781	0.0249831	0.0148623	-0.0267272	0.0114961	0.0599671	0.0739956	0.0542574	675	393
TAB1	Q15750	9	4.41959	5.42194	6.69119	5.31358	0.34203	-0.154971	0.139927	0.44338	0.110804	758	958	1716	829	14	5.58309e-05	5.50048e-05	6.04341e-05	5.65646e-05	5.69804e-05	5.74429e-05	0.96093	-0.0321732	0.0821265	0.0821265	-0.0133368	-0.00277058	0.0088914	2568	5229	7797	5020	11	5.7936e-05	5.6751e-05	5.38549e-05	5.31225e-05	5.46717e-05	5.33831e-05	0.169749	0.0443876	0.0145717	-0.0609945	-0.0807504	-0.0392778	-0.0736902	3440	1542
ELF2	Q15723	2	0.764737	0.941038	1.06559	0.95075	0.296725	-0.157392	0.141897	0.321222	0.15671	1045	676	1721	830	2	9.35015e-06	8.76426e-06	9.38545e-06	8.94541e-06	8.90072e-06	8.56026e-06	0.211296	0.0285994	0.0340363	0.0340363	-0.035242	-0.0424671	-0.0987354	3999	1962	5961	2685
ARMC6	Q6NXE6	7	1.48555	1.65786	2.04683	1.69613	0.306964	-0.0813335	0.0769919	0.381062	0.109921	990	732	1722	831	9	7.60918e-05	7.40753e-05	8.10618e-05	7.39145e-05	7.71964e-05	7.36846e-05	0.42961	-0.0185464	0.0727356	0.0727356	-0.0604292	0.00224551	-0.0649238	3598	3141	6739	3588	9	7.75469e-05	8.22064e-05	7.33598e-05	7.53378e-05	7.39048e-05	7.29488e-05	0.28801	-0.00292635	0.0812545	-0.0830056	-0.0446224	-0.0723275	-0.0911108	3542	2296
SMARCAD1	Q9H4L7	7	2.48821	2.85199	3.59224	2.8756	0.333609	-0.101783	0.0950727	0.427989	0.10697	823	900	1723	832	8	0.000112016	0.000118448	0.00011445	0.000114149	0.000117232	0.000122103	0.394117	-0.0375646	-0.0065633	-0.0065633	-0.0103532	0.0280895	0.0868225	1634	2980	4614	1504	6	6.47706e-05	6.23288e-05	6.5502e-05	6.28683e-05	6.09293e-05	5.80783e-05	0.110542	0.0127552	-0.0426841	0.0289546	-0.0302505	-0.0754464	-0.144585	3844	1116
SIPA1	Q96FS4	3	2.71587	3.75893	4.55173	3.55167	0.376943	-0.253422	0.215487	0.491578	0.133662	547	1177	1724	833	4	2.08422e-05	1.97484e-05	2.0232e-05	1.86727e-05	1.99466e-05	1.90378e-05	0.101489	0.0398624	-0.00300591	-0.00300591	-0.118713	-0.0235033	-0.0907788	4370	1170	5540	2207	4	2.4098e-05	2.12816e-05	2.37385e-05	2.11732e-05	2.09727e-05	2.178e-05	0.183139	0.064812	-0.114494	0.0431278	-0.121862	-0.135589	-0.0810989	4301	1632
ARL1	P40616	5	10.4347	11.3104	13.8737	11.7813	0.284046	-0.0593027	0.0569609	0.351666	0.115808	1102	623	1725	834	5	1.95927e-05	1.87271e-05	1.86043e-05	1.89081e-05	1.79082e-05	1.76797e-05	0.175759	0.0462432	-0.0284434	-0.0284434	-0.00507129	-0.0834565	-0.101981	4097	1723	5820	2518	5	2.19006e-05	2.00471e-05	2.31978e-05	2.17771e-05	2.24379e-05	2.15737e-05	0.839919	0.0122683	-0.115313	0.0952873	0.0041107	0.0472323	-0.00943335	1469	4589
AKAP10	O43572	3	1.7773	2.03265	2.49832	2.05451	0.312304	-0.100082	0.0935877	0.391189	0.109026	956	770	1726	835	5	2.26568e-05	2.23139e-05	2.90878e-05	2.68951e-05	2.47756e-05	3.06062e-05	0.384245	-0.123756	0.23671	0.23671	0.123641	0.00521997	0.310124	319	2937	3256	1053	5	3.29452e-05	3.10109e-05	3.17705e-05	3.28493e-05	3.4552e-05	3.49245e-05	0.0620236	0.046112	-0.041182	-0.00627067	0.0419036	0.114811	0.130281	397	750
CSTF3	Q12996	23	35.7802	39.7091	49.8352	40.7639	0.318125	-0.077111	0.0731978	0.400891	0.11102	910	817	1727	836	23	0.000156117	0.000158235	0.000160859	0.000166751	0.000162475	0.000159861	0.139308	-0.0209771	0.0221896	0.0221896	0.07409	0.0366111	0.0132144	1499	1462	2961	965	20	0.000144099	0.000137908	0.000145341	0.000142197	0.000143963	0.000144529	0.682283	0.0166139	-0.0467399	0.0289878	-0.00256018	0.015249	0.0209087	1538	4063
PSMA2	P25787	23	45.1116	50.3473	60.9577	51.6132	0.283106	-0.0813811	0.0770346	0.352929	0.112861	1112	616	1728	837	30	0.000323576	0.000360245	0.00035069	0.000365251	0.000362622	0.000349965	0.321632	-0.0918113	0.0242814	0.0242814	0.0829758	0.0725522	0.021295	1170	2584	3754	1217	25	0.000340058	0.000351591	0.000322438	0.000352314	0.000353969	0.000337419	0.388586	0.00863426	0.0567517	-0.0681263	0.0597165	0.0664747	-0.00260763	951	2821
RUFY1	Q96T51	6	5.37422	6.94899	8.32192	6.72881	0.347549	-0.197251	0.173498	0.43361	0.127045	733	995	1728	837	6	6.24693e-05	5.68702e-05	5.34917e-05	5.14081e-05	5.35518e-05	4.8261e-05	0.113838	0.116818	-0.107014	-0.107014	-0.164334	-0.105396	-0.255472	5156	1277	6433	3215	6	6.04874e-05	6.7235e-05	5.59305e-05	5.43896e-05	5.50855e-05	5.34334e-05	0.167345	-0.0173124	0.135265	-0.130313	-0.170618	-0.152274	-0.196206	4778	1524
DDOST	P39656	13	2.28103	2.93289	3.5842	2.82561	0.356717	-0.192683	0.169955	0.459279	0.116192	681	1049	1730	839	15	0.000193788	0.000190341	0.000185346	0.000189866	0.000196144	0.000183657	0.989106	0.0298072	-0.0344479	-0.0344479	0.000308851	0.0472405	-0.0476544	2491	5335	7826	5075	17	0.000192946	0.000189165	0.000197193	0.000194818	0.000193606	0.000194082	0.691888	-0.00116217	-0.0297149	0.0302532	0.0127703	0.00376608	0.00731247	1597	4098
ATP5MG	O75964	6	0.788487	0.918844	1.13749	0.919632	0.326742	-0.114583	0.106148	0.414107	0.107386	871	860	1731	840	7	0.000129154	0.000126293	0.000118253	0.000108488	0.000120998	0.000117919	0.154728	0.0521743	-0.0750447	-0.0750447	-0.199376	-0.0419264	-0.0791209	4755	1590	6345	3097	7	0.00012617	0.000135132	0.00013329	0.000125926	0.000127449	0.000119156	0.120794	-0.0600312	0.0389699	0.0191705	-0.0628236	-0.0454791	-0.142552	3851	1193
TARS1	P26639	60	104.957	126.049	154.682	124.577	0.332354	-0.138132	0.126054	0.421379	0.109115	838	894	1732	841	69	0.000693417	0.000696165	0.000675565	0.000716078	0.000738493	0.000692243	0.167398	0.0105128	-0.0271152	-0.0271152	0.056908	0.101375	0.00806794	1243	1671	2914	954	52	0.00060606	0.000621491	0.00060905	0.000635867	0.000628805	0.000631363	0.0365342	-0.0145436	0.0217295	-0.00744259	0.054722	0.0386097	0.0444656	883	508
HIST2H3C	Q71DI3	19	6.23529	8.17596	9.31677	8.11472	0.338212	-0.208668	0.182265	0.370706	0.171417	796	938	1734	842	25	0.000168953	0.000156631	0.000177696	0.00016051	0.000156784	0.000149946	0.178854	0.0102209	0.0830114	0.0830114	-0.0637326	-0.0976153	-0.161958	4770	1747	6517	3333
CDK12	Q9NYV4	15	17.7322	20.8911	25.8566	20.7981	0.3314	-0.1231	0.113417	0.421059	0.106977	850	886	1736	843	18	8.66319e-05	8.84313e-05	8.61146e-05	8.45919e-05	9.03517e-05	8.28191e-05	0.672826	-0.00709976	-0.0157395	-0.0157395	-0.041479	0.0535546	-0.072035	3064	4156	7220	4202	18	9.60918e-05	9.88248e-05	9.56963e-05	9.23229e-05	9.7166e-05	9.11659e-05	0.2078	-0.0116508	0.028809	-0.0176016	-0.0693758	0.00438776	-0.08757	3084	1799
PRKD2	Q9BZL6	2	0.198115	0.244302	0.307225	0.237737	0.35957	-0.159071	0.143261	0.473889	0.103961	670	1066	1736	843	2	1.64943e-05	1.52954e-05	1.65212e-05	1.66914e-05	1.64722e-05	1.60471e-05	0.552271	0.0345832	0.0369352	0.0369352	0.0517151	0.0326442	-0.00507937	1843	3668	5511	2173
ADRM1	Q16186	9	10.0561	12.3805	14.1952	12.3736	0.303166	-0.157785	0.142217	0.339556	0.141414	1030	708	1738	845	9	0.000131422	0.000133205	0.000112387	0.000125821	0.000130753	0.000120001	0.985453	0.0645456	-0.161176	-0.161176	0.00172213	0.0571904	-0.0666108	2571	5315	7886	5190	6	0.000112001	0.000122675	0.000106285	0.000116646	0.000117767	0.000114078	0.656736	-0.0211339	0.110197	-0.0967043	0.0374963	0.0512964	0.00538159	1114	3964
ST14	Q9Y5Y6	9	2.38555	2.75416	3.29598	2.77713	0.292692	-0.107365	0.0999255	0.359021	0.11191	1082	656	1738	845	10	0.000130147	0.000129151	0.000120824	0.000106437	0.000117773	0.000105237	0.0309885	0.0386433	-0.0685963	-0.0685963	-0.251499	-0.105487	-0.267856	5236	508	5744	2447	4	4.73879e-05	4.46069e-05	4.65377e-05	4.01636e-05	3.75203e-05	3.67663e-05	0.00428764	0.0373269	-0.0499222	0.0112106	-0.201303	-0.299518	-0.328807	5020	115
NPTN	Q9Y639	2	0.413917	0.512987	0.608333	0.504606	0.324331	-0.163079	0.146503	0.39244	0.122738	894	845	1739	847	2	3.70619e-05	3.32581e-05	3.592e-05	3.16592e-05	3.59816e-05	3.01219e-05	0.258088	0.0656442	0.0204952	0.0204952	-0.161667	0.0229658	-0.233479	4913	2239	7152	4105
STK3	Q13188	8	9.7818	9.66555	13.1414	10.5672	0.345497	0.00859863	-0.00865019	0.434549	0.120025	755	985	1740	848	13	9.3339e-05	9.42468e-05	9.40836e-05	9.67293e-05	9.90441e-05	9.16664e-05	0.47097	-0.00848857	0.00297518	0.00297518	0.0429837	0.0771018	-0.0345754	1778	3316	5094	1763	10	9.11468e-05	9.91319e-05	7.99302e-05	8.52691e-05	8.63862e-05	8.19769e-05	0.427279	0.0171512	0.138309	-0.1723	-0.0790169	-0.0602388	-0.135824	3991	3013
RRP36	Q96EU6	10	4.52099	5.31221	6.46294	5.30659	0.31576	-0.121022	0.111651	0.394529	0.110122	942	801	1743	849	10	9.04923e-05	8.61959e-05	8.40048e-05	8.57353e-05	9.0273e-05	8.393e-05	0.929752	0.0584774	-0.0488453	-0.0488453	-0.0194291	0.0549761	-0.0501316	2642	5105	7747	4930	10	0.000102657	0.000103769	9.85004e-05	9.46794e-05	9.73138e-05	9.31336e-05	0.0338763	0.0143317	0.029881	-0.0452995	-0.102377	-0.0627837	-0.126127	4091	483
TCP1	P17987	98	120.865	127.678	162.098	134.797	0.314463	-0.0400996	0.0390151	0.383369	0.117291	955	788	1743	849	118	0.00141591	0.00152037	0.00154979	0.00159276	0.00155238	0.00150407	0.331582	-0.0787607	0.0515805	0.0515805	0.0910368	0.0539885	0.0083793	1302	2632	3934	1277	97	0.00149329	0.0014593	0.00147044	0.0014758	0.0014841	0.00150281	0.362655	0.0184223	-0.0147972	-0.0038239	0.00142139	0.009512	0.0275893	1495	2691
TMX3	Q96JJ7	2	0.277176	0.342025	0.404092	0.337465	0.318854	-0.159606	0.143694	0.384273	0.12433	921	822	1743	849	2	4.06798e-05	4.14175e-05	4.67249e-05	4.58592e-05	4.42037e-05	4.54425e-05	0.362902	-0.0780354	0.121845	0.121845	0.0948654	0.0418202	0.0816955	949	2821	3770	1223	2	4.80767e-05	4.58575e-05	4.47646e-05	4.47977e-05	4.52558e-05	4.54974e-05	0.394738	0.0564175	-0.0117631	-0.0465632	-0.0454966	-0.0308187	-0.0231361	2601	2852
CUL1	Q13616	42	94.783	102.968	130.755	106.816	0.325001	-0.0609869	0.0585131	0.403183	0.111446	897	847	1744	852	46	0.000325731	0.000326595	0.000308315	0.000320437	0.000328989	0.000325839	0.511017	0.0246462	-0.0546289	-0.0546289	0.00100706	0.0390027	0.025124	1940	3509	5449	2102	40	0.000294856	0.000297824	0.00027776	0.000289186	0.000288872	0.000287231	0.809774	0.0232277	0.0376778	-0.0629431	-0.0047876	-0.00635372	-0.0145717	1971	4488
LRRC59	Q96AG4	20	5.79655	6.94166	8.22302	6.90481	0.306808	-0.135896	0.12419	0.368578	0.116512	1013	731	1744	852	23	0.000373784	0.000366597	0.000372651	0.000405724	0.000392666	0.000396568	0.00729435	0.0107448	0.00636375	0.00636375	0.12904	0.0818439	0.096108	599	169	768	232	19	0.000415681	0.000462634	0.000409978	0.000443402	0.000443285	0.000427809	0.659493	-0.0469497	0.107444	-0.0668783	0.0461886	0.0458094	-0.00545756	1161	3980
RDH13	Q8NBN7	7	2.07076	2.4863	3.02916	2.45883	0.328153	-0.137943	0.125897	0.410817	0.109868	875	869	1744	852	10	8.79866e-05	7.92616e-05	7.37326e-05	6.44367e-05	7.19632e-05	6.65249e-05	0.0724349	0.1314	-0.123581	-0.123581	-0.318002	-0.158625	-0.27199	5294	926	6220	2963	8	5.37837e-05	6.05953e-05	5.22559e-05	4.91791e-05	4.92459e-05	4.62019e-05	0.0885523	-0.046487	0.12555	-0.0880632	-0.17561	-0.173652	-0.265703	4891	947
GNB1	P62873	28	16.5301	20.6456	24.8733	20.1626	0.33772	-0.169263	0.151473	0.420235	0.117321	814	931	1745	855	28	0.000281138	0.000264137	0.000274243	0.000285502	0.000279473	0.000272488	0.393278	0.0414652	0.00564122	0.00564122	0.0636866	0.0328945	-0.00362296	1725	2977	4702	1540	5	6.65716e-05	7.05517e-05	6.49155e-05	6.66301e-05	6.7681e-05	6.6286e-05	0.804029	-0.0166913	0.067083	-0.053035	-0.0154244	0.00715255	-0.0228933	2027	4463
RACK1	P63244	51	73.378	89.0455	104.438	88.4075	0.307648	-0.146341	0.132854	0.362884	0.12248	1011	736	1747	856	57	0.00068771	0.000671272	0.000677338	0.000690543	0.000657955	0.000653917	0.441608	0.0188693	-0.00305307	-0.00305307	0.0248003	-0.0449421	-0.0538217	3189	3197	6386	3150	38	0.000542128	0.000525359	0.000543356	0.000535539	0.000525132	0.000540282	0.677621	0.0138524	-0.0314777	0.0171157	-0.00378894	-0.0320999	0.00893238	1984	4046
LGALS3BP	Q08380	22	45.082	54.6604	65.4357	54.0489	0.31905	-0.145656	0.132289	0.391871	0.116057	925	823	1748	857	25	0.000177316	0.000175832	0.000181457	0.000173536	0.000174083	0.000167738	0.0739052	-0.0071869	0.0261147	0.0261147	-0.0382787	-0.0337411	-0.0873067	3872	943	4815	1592	18	0.00014413	0.000133242	0.000144878	0.000149101	0.000142418	0.000148112	0.267192	0.0342371	-0.0790858	0.041702	0.0831519	0.0169934	0.0735536	723	2171
NFXL1	Q6ZNB6	9	2.35332	2.97379	3.58801	2.8911	0.343771	-0.178657	0.158951	0.429828	0.118267	781	970	1751	858	11	9.35678e-05	9.38037e-05	8.83524e-05	7.62322e-05	8.86234e-05	8.77295e-05	0.183383	0.0258226	-0.0569211	-0.0569211	-0.26979	-0.0525016	-0.0671273	4950	1780	6730	3578	5	3.71629e-05	3.79704e-05	3.89227e-05	3.80676e-05	3.82888e-05	3.63335e-05	0.60091	-0.0328443	-0.00183275	0.0339033	0.00185291	0.010213	-0.0654084	2228	3736
RPS6KB1	P23443	4	2.46575	2.53801	2.3035	2.04606	0.218976	-0.0209857	0.0206848	-0.119184	-0.290166	1425	327	1752	859	4	7.91994e-06	6.88779e-06	6.69539e-06	7.81042e-06	8.11282e-06	7.2746e-06	0.290426	0.143978	-0.0983428	-0.0983428	0.123889	0.178693	0.0213561	559	2440	2999	975	3	7.63501e-06	7.00112e-06	7.14309e-06	7.66562e-06	6.93742e-06	6.67792e-06	0.665905	0.0727124	-0.0523321	-0.0233699	0.0784842	-0.0655191	-0.120519	2689	4010
EEFSEC	P57772	6	1.89544	2.19634	2.6141	2.21282	0.289486	-0.110197	0.102374	0.353588	0.11316	1107	648	1755	860	6	5.82817e-05	5.72801e-05	4.88793e-05	5.22965e-05	5.42151e-05	5.44771e-05	0.739861	0.0885061	-0.165312	-0.165312	-0.0678228	-0.0158411	-0.00888642	3335	4436	7771	4973	5	5.84902e-05	6.42734e-05	5.29706e-05	5.15633e-05	5.20412e-05	4.81595e-05	0.121114	-0.00216638	0.133861	-0.145168	-0.184016	-0.170707	-0.28254	4916	1198
LTA4H	P09960	54	84.5501	99.0011	119.281	98.9785	0.310397	-0.118305	0.109334	0.378176	0.109004	1002	758	1760	861	61	0.000628325	0.000626365	0.000629283	0.000629205	0.000630769	0.000610155	0.559146	0.000766293	0.00296558	0.00296558	0.00278663	0.00636851	-0.0415688	2802	3699	6501	3308	56	0.000744244	0.000771447	0.000695693	0.000713092	0.00069983	0.000711588	0.320367	0.0138608	0.0656522	-0.083465	-0.0478273	-0.0749099	-0.0508723	3280	2480
GTF2A1	P52655	5	9.35243	11.3876	13.8184	11.1923	0.334134	-0.149007	0.135048	0.41417	0.110088	859	903	1762	862	6	4.11649e-05	3.91334e-05	4.97691e-05	4.3707e-05	4.0709e-05	4.2649e-05	0.791663	-0.0748103	0.199024	0.199024	0.011638	-0.0908777	-0.0237129	3422	4609	8031	5292	9	4.88271e-05	4.51123e-05	5.21642e-05	4.97476e-05	4.88617e-05	5.23062e-05	0.533584	0.00372499	-0.110437	0.0991034	0.0306681	0.00474657	0.103023	878	3471
PPP2R2D	Q66LE6	9	26.2742	27.9672	33.7994	29.4185	0.260699	-0.0457479	0.0443417	0.317602	0.117327	1268	496	1764	863	12	0.000109163	0.000113062	0.000110525	0.000111392	0.000107757	0.000108235	0.329969	-0.0229936	-0.00510892	-0.00510892	0.0061656	-0.0416981	-0.0353057	3163	2617	5780	2480	11	0.000125389	0.00013675	0.000116878	0.000125216	0.000127141	0.000122673	0.840963	-0.0108926	0.114244	-0.112297	-0.0128877	0.00912658	-0.0424793	2161	4592
UFD1	Q92890	16	29.453	31.3206	37.4414	32.9819	0.242864	-0.0450291	0.0436661	0.301189	0.118233	1348	416	1764	863	17	0.000266191	0.000256521	0.000259784	0.000301759	0.000298751	0.000293306	0.000652922	0.0293407	-0.00580701	-0.00580701	0.210277	0.195824	0.169284	186	31	217	67	13	0.000225163	0.000231808	0.000229179	0.000253411	0.000260789	0.00025366	0.00113992	-0.0225889	0.0193666	0.00291288	0.147919	0.189319	0.149336	147	49
VDAC1	P21796	40	6.43325	8.13658	9.40796	8.02952	0.325578	-0.179364	0.15951	0.368968	0.140402	917	853	1770	865	53	0.00101408	0.000999792	0.00102432	0.00100225	0.000995946	0.000951047	0.199202	0.00192186	0.0164155	0.0164155	-0.0150087	-0.0241126	-0.0906624	3647	1877	5524	2190	44	0.00080395	0.000872287	0.000758235	0.000760866	0.000739677	0.000743619	0.191956	-0.0134681	0.104228	-0.0979299	-0.0929327	-0.133679	-0.126011	4357	1691
ERP44	Q9BS26	21	18.5062	22.5782	26.9688	22.2482	0.324343	-0.150585	0.136342	0.392702	0.1151	926	846	1772	866	21	0.000186326	0.000184444	0.000206337	0.000215982	0.000203133	0.00019375	0.279116	-0.0460491	0.101128	0.101128	0.167035	0.0785512	0.0103245	780	2364	3144	1018	18	0.00014002	0.000136875	0.000149501	0.000151149	0.00015299	0.000153713	0.104494	-0.0215981	-0.0543705	0.0729216	0.0887417	0.10621	0.113006	345	1062
FAU	P35544	4	0.830399	1.00848	1.13023	1.02975	0.287981	-0.146951	0.133357	0.297788	0.163474	1140	635	1775	867	4	7.97714e-06	8.11071e-06	1.00104e-05	8.1271e-06	7.95779e-06	7.91119e-06	0.397696	-0.125044	0.202505	0.202505	-0.0981762	-0.128549	-0.137022	4892	2995	7887	5194
MRPS9	P82933	17	5.59384	6.91226	8.3868	6.75328	0.341082	-0.160722	0.144598	0.42356	0.111029	824	953	1777	868	20	0.000221193	0.000211567	0.000199454	0.000196353	0.000202772	0.000193091	0.155981	0.069854	-0.0793942	-0.0793942	-0.101999	-0.0555912	-0.126168	4601	1594	6195	2934	18	0.000171788	0.000188864	0.00016216	0.000162667	0.000160118	0.000157608	0.208738	-0.020703	0.116017	-0.103908	-0.0994049	-0.122195	-0.14499	4391	1808
EIF3B	P55884	45	49.461	68.0315	76.3215	67.6283	0.368084	-0.248206	0.211706	0.377592	0.20313	661	1117	1778	869	54	0.000583592	0.000583045	0.000545927	0.000560809	0.000590444	0.000557323	0.939031	0.0318373	-0.0644151	-0.0644151	-0.0256148	0.048677	-0.0346103	2604	5137	7741	4921	48	0.00050936	0.000511222	0.000496131	0.000510581	0.000496838	0.000509499	0.992087	0.0107716	0.0160374	-0.0271934	0.014225	-0.0251378	0.0111672	1766	5053
NAV3	Q8IVL0	3	5.44502	6.50845	8.36768	6.3917	0.368626	-0.134421	0.122957	0.485469	0.0968412	654	1124	1778	869	3	5.58583e-06	5.51643e-06	5.15991e-06	7.26114e-06	8.00099e-06	7.60413e-06	0.00206084	0.0432861	-0.0711389	-0.0711389	0.42171	0.561693	0.488296	28	66	94	23	3	4.86809e-06	5.80175e-06	4.54518e-06	6.89195e-06	6.81497e-06	6.29043e-06	0.0334234	-0.0591067	0.194026	-0.158123	0.44245	0.426245	0.310696	24	477
WDR43	Q15061	25	40.5883	45.3161	58.7374	46.1521	0.353207	-0.081668	0.0772916	0.451546	0.103663	752	1027	1779	871	29	0.000186216	0.000173967	0.000178508	0.000180116	0.000188638	0.00018209	0.414744	0.0524802	-0.00850579	-0.00850579	0.00443195	0.0711285	0.0201536	1703	3078	4781	1576	20	0.00015287	0.000145184	0.000158463	0.000157433	0.000155553	0.000152742	0.516632	0.00659508	-0.0678187	0.0584394	0.0490349	0.0317053	0.00538791	1164	3400
NDUFA9	Q16795	5	2.08901	2.42703	2.99686	2.42728	0.32907	-0.112239	0.104134	0.408392	0.104279	908	873	1781	872	6	4.81215e-05	4.3345e-05	4.09907e-05	3.93744e-05	4.32836e-05	3.92264e-05	0.241035	0.124189	-0.107195	-0.107195	-0.165234	-0.0286688	-0.170666	4894	2150	7044	3963	6	4.09766e-05	4.2269e-05	4.24553e-05	4.00175e-05	3.97666e-05	4.07368e-05	0.0440116	-0.0321601	0.0126385	0.0189848	-0.0663289	-0.0754019	-0.0406274	3342	590
TSR3	Q9UJK0	3	6.54631	7.55905	8.68356	7.684	0.252857	-0.10749	0.100034	0.300115	0.123686	1325	456	1781	872	3	8.33413e-06	7.3641e-06	5.67769e-06	6.5241e-06	6.25236e-06	6.5706e-06	0.475998	0.226079	-0.327648	-0.327648	-0.127174	-0.18855	-0.116926	5029	3344	8373	5363	2	9.08197e-06	8.15891e-06	8.93e-06	8.95243e-06	8.88817e-06	8.23794e-06	0.937155	0.0580767	-0.0965517	0.0337327	0.0373512	0.0269581	-0.0826437	1890	4898
GABARAPL2	P60520	5	6.52251	7.88645	6.69526	5.34702	0.342535	-0.143467	0.130482	-0.105755	-0.43016	821	961	1782	874	7	7.45334e-05	7.66562e-05	7.14086e-05	6.29822e-05	6.15324e-05	6.50645e-05	0.00590223	0.00647995	-0.0553106	-0.0553106	-0.236464	-0.270061	-0.189538	5279	143	5422	2075	6	7.02582e-05	7.21668e-05	7.00334e-05	6.54617e-05	6.48731e-05	6.2401e-05	0.00626015	-0.0114791	0.0271896	-0.0161035	-0.113496	-0.126527	-0.182577	4574	154
AATF	Q9NY61	10	6.40276	7.63718	9.17338	7.57696	0.318398	-0.132771	0.121575	0.385988	0.110153	965	818	1783	875	14	0.000136648	0.000129233	0.00012063	0.000118389	0.000128054	0.000112951	0.230696	0.0849177	-0.0949573	-0.0949573	-0.122008	-0.00879506	-0.189851	4756	2075	6831	3680	14	0.000105374	0.000117561	0.000100324	0.000104788	0.000105957	0.000104793	0.665269	-0.0322078	0.125679	-0.10306	-0.0402462	-0.0242452	-0.0401763	2660	4007
B2M	P61769	2	0.201522	0.260218	0.314193	0.250372	0.358186	-0.196143	0.17264	0.444568	0.116992	727	1056	1783	875	2	4.43686e-05	4.1114e-05	4.74421e-05	4.13809e-05	4.42291e-05	4.06044e-05	0.365396	0.00196389	0.098592	0.098592	-0.0986083	-0.0025778	-0.125937	4345	2837	7182	4138	2	3.59546e-05	3.28403e-05	3.3255e-05	2.81441e-05	2.68376e-05	2.80553e-05	0.0123979	0.0799353	-0.0507717	-0.0326697	-0.273408	-0.341983	-0.277967	5035	251
SRGAP2	O75044	3	0.847316	1.11147	1.41983	1.04936	0.388909	-0.208986	0.182508	0.535756	0.0995493	529	1255	1784	877	3	1.46271e-05	1.34942e-05	1.44174e-05	1.32247e-05	1.41974e-05	1.41548e-05	0.533729	0.0448267	0.0239993	0.0239993	-0.100572	0.0018184	-0.00252551	3413	3598	7011	3921
CCDC12	Q8WUD4	9	16.5183	20.55	24.596	20.0777	0.33735	-0.166119	0.148951	0.408241	0.115411	860	928	1788	878	9	0.00010941	0.000107367	0.000101246	0.000106134	0.000110286	0.000105532	0.676733	0.0455768	-0.0662998	-0.0662998	0.00172282	0.0570767	-0.00649294	2037	4172	6209	2947	9	0.000114456	0.000116428	0.0001048	0.000103916	0.000102157	9.92177e-05	0.0916932	0.0326474	0.0572987	-0.0944999	-0.106725	-0.131357	-0.173475	4535	975
PTPRF	P10586	5	2.35309	2.79593	3.35087	2.77798	0.315746	-0.129743	0.119031	0.380239	0.109737	994	799	1793	879	5	2.47186e-05	2.45404e-05	2.69095e-05	2.6825e-05	2.55e-05	2.47097e-05	0.783621	-0.0386338	0.0838845	0.0838845	0.0793472	0.00626435	-0.0391568	2090	4577	6667	3503	6	4.13153e-05	3.97903e-05	3.8941e-05	3.92754e-05	4.04802e-05	3.76922e-05	0.462588	0.0461146	-0.00814395	-0.0392682	-0.0269329	0.0166574	-0.0862922	2576	3175
ZNF787	Q6DD87	5	7.51968	9.39726	11.6105	9.0924	0.359752	-0.169725	0.151843	0.456961	0.104264	728	1067	1795	880	7	3.73914e-05	3.64417e-05	4.04164e-05	4.27597e-05	3.86986e-05	3.94735e-05	0.266953	-0.0264452	0.0857861	0.0857861	0.1671	0.0231274	0.0517332	835	2291	3126	1011
PARVB	Q9HBI1	4	6.38061	7.14321	8.9045	7.26857	0.32546	-0.0837367	0.079142	0.397104	0.104242	951	852	1803	881	4	3.38628e-05	3.03692e-05	2.81147e-05	2.80889e-05	2.82551e-05	2.6577e-05	0.193714	0.137604	-0.130774	-0.130774	-0.132096	-0.123587	-0.21192	5099	1835	6934	3823	4	3.90602e-05	3.57348e-05	4.18139e-05	3.6236e-05	3.66716e-05	3.70632e-05	0.334624	0.00705509	-0.121312	0.105339	-0.101218	-0.0839789	-0.0686551	3870	2555
COTL1	Q14019	17	30.9895	36.661	44.5438	36.3819	0.326716	-0.126321	0.116146	0.397127	0.105123	948	859	1807	882	21	0.000395741	0.000400903	0.000401411	0.000435859	0.000418601	0.000398106	0.235672	-0.0131041	0.00742124	0.00742124	0.126202	0.0679163	-0.00450749	1102	2103	3205	1037	20	0.000421957	0.000438768	0.000397662	0.000427238	0.000420087	0.000422737	0.776904	0.00855562	0.0649154	-0.0769977	0.0264972	0.00214758	0.0112182	1482	4378
HSD17B12	Q53GQ0	7	1.43244	1.78724	2.10727	1.75007	0.332857	-0.168443	0.150816	0.388459	0.120497	919	896	1815	883	7	0.000126662	0.000119598	0.000112468	0.000123787	0.000128933	0.00011887	0.446315	0.0830554	-0.0884152	-0.0884152	0.0499327	0.1087	-0.00854101	1323	3220	4543	1478	6	0.000102522	0.000115568	9.70525e-05	0.000105049	0.000103217	0.000104049	0.87979	-0.0351054	0.137699	-0.114206	1.81407e-05	-0.0253662	-0.0137844	2098	4706
NUP133	Q8WUM0	30	20.0253	23.0744	27.8713	23.1728	0.310558	-0.105852	0.0986138	0.371101	0.104755	1055	760	1815	883	31	0.000209442	0.000219191	0.000230128	0.00022609	0.000228138	0.000229003	0.30466	-0.0682394	0.0676439	0.0676439	0.0421057	0.0551113	0.0605706	1279	2509	3788	1231	29	0.000222481	0.000214051	0.000222471	0.000221955	0.000223944	0.000225701	0.27092	0.0183611	-0.0373705	0.0182958	0.0149478	0.0278143	0.0390873	1194	2198
UNC45A	Q9H3U1	38	26.6702	32.8933	40.2692	32.0324	0.350409	-0.159202	0.143367	0.435247	0.105103	803	1012	1815	883	43	0.000397228	0.000386609	0.000385384	0.000396712	0.000411228	0.000384767	0.42799	0.0274545	-0.016217	-0.016217	0.0255779	0.0774246	-0.0185266	1788	3135	4923	1647	31	0.000333389	0.000341129	0.000319079	0.000322516	0.000322516	0.000325099	0.349266	0.00950721	0.0426199	-0.0537845	-0.0383268	-0.0383287	-0.0268185	2644	2630
CD44	P16070	25	35.8944	43.7091	52.6189	42.9147	0.334289	-0.149075	0.135103	0.402748	0.10864	911	905	1816	886	29	0.000322237	0.000315961	0.000338311	0.000288148	0.000293444	0.000285714	0.0223952	-0.0145484	0.0556788	0.0556788	-0.175862	-0.149583	-0.188099	5149	394	5543	2210	24	0.000171226	0.00017016	0.000182357	0.000171213	0.000169082	0.000172328	0.444298	-0.0279964	-0.0370041	0.06287	-0.0281028	-0.0461731	-0.0187438	2541	3082
EIF4E2	O60573	4	3.24174	4.1166	4.78949	4.03427	0.334748	-0.182612	0.162073	0.380492	0.132927	905	911	1816	886	5	3.40505e-05	3.09585e-05	3.34323e-05	3.08381e-05	3.35544e-05	3.30053e-05	0.795921	0.0533737	0.0269428	0.0269428	-0.0895856	0.0321993	0.00839703	2970	4622	7592	4691	5	3.8556e-05	3.48936e-05	4.13099e-05	3.99267e-05	3.95048e-05	3.99014e-05	0.498456	0.0113768	-0.132615	0.110906	0.0617752	0.0464501	0.0608612	745	3327
JUNB	P17275	5	2.05587	2.6084	2.91644	2.63577	0.32658	-0.181901	0.161513	0.322557	0.176572	958	858	1816	886	7	5.07553e-05	4.36795e-05	5.1495e-05	5.2686e-05	5.01689e-05	4.78815e-05	0.611899	0.0613189	0.0821918	0.0821918	0.115179	0.044552	-0.0227713	1420	3910	5330	1955	7	5.09013e-05	4.99769e-05	5.07301e-05	5.08015e-05	5.30841e-05	5.26232e-05	0.130317	0.0103887	-0.0160532	0.00552741	0.00755548	0.070965	0.058384	886	1281
CYFIP2	Q96F07	14	32.2226	33.7889	41.9568	35.7304	0.298276	-0.034643	0.0338306	0.346187	0.114434	1142	685	1827	889	14	0.000103618	0.000105537	8.98194e-05	9.67489e-05	0.000100714	9.36411e-05	0.661765	0.0562187	-0.14996	-0.14996	-0.0427421	0.0152039	-0.0898453	3547	4107	7654	4788	14	8.62594e-05	8.17234e-05	8.3394e-05	8.73099e-05	8.41104e-05	8.36979e-05	0.515912	0.0418646	-0.0360681	-0.00687336	0.0593269	0.00546582	-0.00162604	1309	3398
RPS27L	Q71UM5	5	3.22623	3.5045	4.48546	3.62021	0.340585	-0.0609122	0.0584443	0.414494	0.105312	878	949	1827	889	5	0.000147424	0.000139194	0.000140865	0.00014911	0.000141031	0.000150585	0.32135	0.0490673	-0.0165888	-0.0165888	0.0654723	-0.0148856	0.079672	1453	2583	4036	1303	5	3.96412e-05	3.56772e-05	4.04943e-05	3.97491e-05	3.85844e-05	3.94234e-05	0.708446	0.0382423	-0.113756	0.0689585	0.0421622	-0.00074372	0.0302911	1256	4164
TMED10	P49755	15	4.06711	4.8929	6.15091	4.79104	0.361009	-0.139495	0.127189	0.457299	0.0968374	759	1071	1830	891	15	0.000181092	0.000178681	0.000172176	0.000183406	0.000191038	0.000180038	0.151395	0.0303979	-0.0424447	-0.0424447	0.0487157	0.107531	0.0219714	1156	1564	2720	872	13	0.000150183	0.000162523	0.000152044	0.000154078	0.000149908	0.00014547	0.337158	-0.044766	0.0691484	-0.027005	-0.0078296	-0.0474126	-0.0907705	3031	2570
ERVK3-1	B3KNS4	2	0.869266	1.15849	1.25162	1.21518	0.367718	-0.222011	0.192359	0.30392	0.261292	717	1114	1831	892	3	5.21421e-05	5.71649e-05	4.40289e-05	4.76108e-05	5.81114e-05	5.13291e-05	0.813784	0.0287874	-0.21521	-0.21521	-0.102372	0.185161	0.00611661	1757	4690	6447	3237	2	1.40847e-05	1.5675e-05	9.86012e-06	1.66496e-05	1.2739e-05	1.25205e-05	0.746475	0.0928737	0.247202	-0.421583	0.33423	-0.0520073	-0.0769713	617	4289
MAOB	P27338	5	2.51522	2.91273	2.48844	2.18253	0.278058	-0.109725	0.101966	-0.125166	-0.314405	1241	590	1831	892	7	3.84418e-05	3.59122e-05	3.74347e-05	3.78891e-05	3.73846e-05	3.60534e-05	0.875494	0.0449359	0.00663591	0.00663591	0.0240429	0.00470333	-0.0476024	2686	4916	7602	4706	7	4.74494e-05	4.57423e-05	4.43522e-05	4.36372e-05	4.3115e-05	4.32781e-05	0.103607	0.0495322	-0.00332817	-0.0478529	-0.0713009	-0.0886684	-0.0832199	3789	1059
COPB1	P53618	31	59.5499	61.5401	81.1295	65.3859	0.349611	-0.0239079	0.0235181	0.422218	0.110972	828	1004	1832	894	39	0.000325701	0.000319047	0.000301331	0.000315177	0.000316296	0.000308574	0.813549	0.0465508	-0.0656486	-0.0656486	-0.000835907	0.00427588	-0.0313839	2768	4689	7457	4516	34	0.000291035	0.000293158	0.000290195	0.000284611	0.00029401	0.000290135	0.569438	-0.00211971	0.00836673	-0.00628656	-0.0343212	0.0125567	-0.00658824	1997	3602
SOAT1	P35610	2	0.15292	0.206209	0.229092	0.207349	0.364163	-0.231723	0.199604	0.351421	0.20756	738	1096	1834	895	3	3.91901e-05	3.59388e-05	3.61938e-05	3.92959e-05	4.22467e-05	3.67749e-05	0.295408	0.0787755	-0.0359702	-0.0359702	0.0826665	0.187125	-0.0129909	772	2469	3241	1048	2	2.70496e-05	3.24437e-05	2.32391e-05	2.63086e-05	2.67743e-05	2.54385e-05	0.652935	-0.0278818	0.234449	-0.246938	-0.0679557	-0.0426428	-0.116478	3676	3941
DHX57	Q6P158	5	6.20339	6.83068	9.36011	6.95698	0.392223	-0.0711581	0.0678127	0.52231	0.0942451	568	1273	1841	896	6	2.13387e-05	2.02313e-05	2.15056e-05	2.04999e-05	2.09225e-05	2.0663e-05	0.501193	0.0213539	0.0325905	0.0325905	-0.0365048	-0.00706325	-0.0250753	3145	3458	6603	3441	6	2.65186e-05	2.34533e-05	2.51635e-05	2.50257e-05	2.35019e-05	2.40345e-05	0.452136	0.0824748	-0.0947395	0.00680187	-0.00111505	-0.0917496	-0.0594235	3080	3116
NDUFA12	Q9UI09	4	0.626826	0.729134	0.957767	0.722309	0.38073	-0.113178	0.104942	0.498431	0.0913737	638	1203	1841	896	4	2.89841e-05	2.74005e-05	3.17689e-05	2.82178e-05	2.86999e-05	2.78726e-05	0.473936	-0.0197939	0.11256	0.11256	-0.0584473	-0.0340102	-0.0762051	3938	3334	7272	4275	4	3.45807e-05	3.18233e-05	3.51427e-05	2.99835e-05	3.07898e-05	3.01538e-05	0.0675159	0.0308598	-0.0890272	0.0541161	-0.174939	-0.136657	-0.16677	4695	794
ESRP2	Q9H6T0	2	0.70564	0.991676	0.773265	0.565207	0.425613	-0.266251	0.224685	-0.134221	-0.586405	352	1492	1844	898	4	1.69818e-05	1.61084e-05	1.85477e-05	1.81318e-05	1.79565e-05	1.80966e-05	0.356116	-0.0194824	0.107774	0.107774	0.0750569	0.0610372	0.0722525	995	2785	3780	1228	3	2.32591e-05	2.04756e-05	2.50672e-05	2.33718e-05	2.26363e-05	2.18102e-05	0.834095	0.0203067	-0.163579	0.128316	0.0272845	-0.0188468	-0.0724857	2305	4563
SINHCAF	Q9NP50	2	0.361416	0.490914	0.559057	0.479077	0.367067	-0.237751	0.204057	0.391582	0.168846	735	1109	1844	898	3	3.19521e-05	3.29147e-05	3.64824e-05	3.21889e-05	3.2736e-05	3.27881e-05	0.472537	-0.0803916	0.110902	0.110902	-0.0697369	-0.0454244	-0.0431277	3865	3326	7191	4149	2	2.79463e-05	2.53051e-05	2.7184e-05	2.33166e-05	2.3865e-05	2.43716e-05	0.0490906	0.0597881	-0.0834409	0.0198917	-0.201513	-0.167969	-0.137666	4753	637
ZC3H4	Q9UPT8	16	26.243	32.4368	38.8701	31.6556	0.341425	-0.160932	0.144768	0.405798	0.109598	891	955	1846	900	19	0.000113797	0.000107234	0.000113435	0.000106468	0.00010766	0.000107706	0.18298	0.0295655	0.0249697	0.0249697	-0.066477	-0.0504098	-0.0497954	3926	1774	5700	2399	17	0.00010447	9.90295e-05	0.00010815	0.000102282	0.000102275	9.9112e-05	0.428677	0.00812392	-0.0690281	0.0580713	-0.0224078	-0.0225028	-0.0678273	2731	3020
SF3A3	Q12874	30	29.6311	37.3054	43.4708	36.5397	0.334622	-0.175681	0.156592	0.377257	0.126675	946	908	1854	901	33	0.000376253	0.000385054	0.000370466	0.000375878	0.000398972	0.00037413	0.571058	-0.00384701	-0.0262076	-0.0262076	-0.00528503	0.0807372	-0.0120107	1957	3746	5703	2407	23	0.000330611	0.000403794	0.000305187	0.0003501	0.000348737	0.000336442	0.965836	-0.0678499	0.220637	-0.183289	0.0147843	0.00915726	-0.0426236	1893	4979
RPS5	P46782	31	22.7818	26.001	32.5893	26.1065	0.343448	-0.0984901	0.0921939	0.418026	0.0980377	888	969	1857	902	38	0.00043188	0.000431476	0.000423232	0.000428738	0.000436496	0.000420299	0.952381	0.0101155	-0.019067	-0.019067	-0.000419694	0.0254538	-0.0291	2532	5191	7723	4895	27	0.000322768	0.000337467	0.000350167	0.000342655	0.000326375	0.000322176	0.561949	-0.0613988	0.00285277	0.0561481	0.0248633	-0.0453635	-0.0640479	2478	3574
ABRACL	Q9P1F3	7	14.0096	15.8094	18.1917	16.161	0.238506	-0.0898139	0.0845488	0.287044	0.116279	1458	401	1859	903	9	6.18583e-05	5.9172e-05	6.00621e-05	6.42433e-05	5.96287e-05	6.49596e-05	0.261457	0.0352757	-0.00723699	-0.00723699	0.0898535	-0.0176844	0.10585	1160	2266	3426	1098	7	3.66858e-05	3.35216e-05	3.63157e-05	3.52887e-05	3.59876e-05	3.46728e-05	0.871093	0.0470898	-0.0830405	0.0324612	-0.00892507	0.0193688	-0.0343244	1950	4681
EPPK1	P58107	24	8.3956	10.4203	12.7982	10.0868	0.36055	-0.16425	0.147447	0.443982	0.100516	790	1070	1860	904	28	0.000202429	0.000202023	0.000228423	0.000215273	0.000210204	0.000199794	0.813504	-0.0595443	0.11475	0.11475	0.0292081	-0.00516773	-0.0784424	3015	4688	7703	4860	27	0.000246891	0.000234047	0.000234343	0.000226538	0.000232904	0.000229193	0.159025	0.050328	-0.0267507	-0.024926	-0.0737911	-0.0338119	-0.0569831	3186	1460
PCYOX1	Q9UHG3	4	2.8825	2.79337	3.91752	3.05083	0.373993	0.0224788	-0.0228346	0.465097	0.104361	702	1162	1864	905	4	2.76843e-05	2.72277e-05	2.50467e-05	2.61076e-05	2.54542e-05	2.32493e-05	0.222222	0.0547757	-0.0896714	-0.0896714	-0.0298231	-0.0663868	-0.197108	4649	2033	6682	3521	2	8.43161e-06	8.66105e-06	7.99989e-06	7.36957e-06	8.40259e-06	7.34722e-06	0.193542	0.0115832	0.050317	-0.064244	-0.182644	0.00661016	-0.187026	4377	1700
STAT1	P42224	15	5.43882	6.59575	8.05156	6.45441	0.347084	-0.145819	0.132424	0.420155	0.101172	872	992	1864	905	18	0.000165406	0.000164682	0.000166013	0.000158201	0.000170941	0.000154831	0.496798	0.000337775	0.00562545	0.00562545	-0.0639124	0.0478294	-0.0949754	3491	3443	6934	3823	15	0.000134209	0.00014141	0.000123233	0.000122192	0.000123881	0.000120167	0.171582	0.0135894	0.088995	-0.109503	-0.121744	-0.101936	-0.145849	4400	1552
LSM8	O95777	4	14.5458	17.364	21.5686	17.0621	0.353547	-0.133398	0.122101	0.434935	0.0967993	832	1033	1865	907	5	2.27392e-05	2.4886e-05	2.40558e-05	2.29128e-05	2.27881e-05	2.28523e-05	0.236936	-0.0714457	0.00975664	0.00975664	-0.0604737	-0.068348	-0.0642873	4114	2113	6227	2972	6	5.13554e-05	4.96027e-05	5.01162e-05	5.29133e-05	5.25521e-05	5.25427e-05	0.0409775	0.0282932	-0.0218049	-0.00694831	0.0714058	0.0615241	0.061266	654	563
BID	P55957	9	21.6117	22.9246	30.7417	23.8923	0.372871	-0.0431687	0.0419144	0.465215	0.101563	711	1155	1866	908	9	3.78445e-05	3.65369e-05	3.99789e-05	3.87971e-05	3.49777e-05	3.50024e-05	0.317191	-0.0104684	0.0686865	0.0686865	0.0253948	-0.124119	-0.123097	4311	2564	6875	3748	10	4.59794e-05	4.04107e-05	4.84621e-05	4.67792e-05	4.57076e-05	4.67605e-05	0.602319	0.032642	-0.153606	0.108512	0.0575223	0.0240879	0.056946	876	3743
SLC25A1	P53007	3	1.51324	2.01773	2.38083	1.93011	0.3694	-0.222423	0.192668	0.431401	0.128614	736	1131	1867	909	3	5.22267e-05	4.88105e-05	3.93748e-05	3.71604e-05	4.28922e-05	3.80281e-05	0.182905	0.158156	-0.249358	-0.249358	-0.332864	-0.125916	-0.299566	5300	1772	7072	4001	3	3.87446e-05	4.256e-05	3.73603e-05	3.80873e-05	3.58102e-05	3.52012e-05	0.167498	-0.0298642	0.10564	-0.0823526	-0.0545493	-0.143487	-0.168233	4390	1527
CAMSAP3	Q9P1Y5	4	1.47958	1.63722	2.06536	1.67044	0.339482	-0.074877	0.0711819	0.406323	0.100161	931	941	1872	910	4	1.64875e-05	1.67509e-05	1.85686e-05	1.71286e-05	1.70618e-05	1.71854e-05	0.846638	-0.0668122	0.104679	0.104679	-0.0117789	-0.0174094	-0.006997	2843	4807	7650	4779	4	2.10117e-05	1.96281e-05	1.98165e-05	1.98311e-05	1.96089e-05	2.01998e-05	0.605885	0.060263	-0.0380089	-0.0242291	-0.0231609	-0.039422	0.00341478	2268	3764
NDRG1	Q92597	18	14.0497	15.4781	19.9959	15.8051	0.357924	-0.0715326	0.0681527	0.437629	0.0983128	820	1054	1874	911	19	0.000122161	0.000122321	0.000133711	0.000199473	0.000191394	0.000185352	0.000303921	-0.0453803	0.0849632	0.0849632	0.662031	0.602382	0.556112	16	13	29	8	11	0.00010612	0.000102097	0.000108622	0.000151062	0.000152256	0.000149174	0.000305275	0.00691633	-0.0488503	0.040525	0.516358	0.527711	0.498207	12	18
SRP19	P09132	6	5.06349	5.77284	6.63922	5.87223	0.250774	-0.0976726	0.0914772	0.293209	0.116105	1427	448	1875	912	7	4.03914e-05	3.95588e-05	3.75567e-05	4.09942e-05	4.08284e-05	4.06219e-05	0.187765	0.0443384	-0.0606418	-0.0606418	0.0657082	0.0598633	0.0525466	1159	1808	2967	966	3	1.30957e-05	1.54095e-05	1.96882e-05	1.59194e-05	1.59396e-05	1.62645e-05	0.991477	-0.294776	-0.0600531	0.293456	-0.013089	-0.0112584	0.0178563	1816	5049
INTS1	Q8N201	3	2.02457	2.21501	2.93874	2.265	0.376096	-0.0663054	0.0633915	0.47128	0.095594	710	1172	1882	913	6	2.30687e-05	2.27304e-05	2.48682e-05	2.13687e-05	2.26127e-05	2.19386e-05	0.124522	-0.0301408	0.0782209	0.0782209	-0.140583	-0.0589451	-0.102606	4685	1362	6047	2776	6	2.87929e-05	2.79181e-05	2.78255e-05	2.65455e-05	2.75048e-05	2.56599e-05	0.074198	0.0311012	-0.0134108	-0.0182046	-0.0861478	-0.034931	-0.135096	3882	841
SMARCA5	O60264	30	8.5127	10.4172	12.3668	10.208	0.33466	-0.152977	0.1383	0.385803	0.109032	972	910	1882	913	33	0.000398864	0.000389199	0.000348892	0.000353276	0.000380411	0.000350212	0.39261	0.0737564	-0.119359	-0.119359	-0.101343	0.00541656	-0.113914	4225	2971	7196	4155	27	0.000339327	0.000375134	0.000332669	0.000323811	0.000322089	0.000320268	0.176586	-0.0407301	0.104	-0.0693185	-0.108253	-0.115944	-0.124125	4337	1586
ATG5	Q9H1Y0	9	13.504	14.6706	18.5854	15.1195	0.338164	-0.0610083	0.0585328	0.399779	0.102023	949	937	1886	915	9	6.22382e-05	6.31355e-05	6.46001e-05	6.51457e-05	6.36089e-05	6.12025e-05	0.996922	-0.0249653	0.0287708	0.0287708	0.0409037	0.00646305	-0.0491758	2508	5371	7879	5178	6	5.42109e-05	4.92509e-05	5.06843e-05	5.15436e-05	5.0804e-05	5.41027e-05	0.691305	0.0773185	-0.0611137	-0.0197248	0.00452873	-0.0163214	0.0744372	1311	4096
MRPS34	P82930	9	7.28274	8.94267	10.4973	8.7804	0.329617	-0.155701	0.140522	0.371759	0.114104	1008	878	1886	915	10	8.36204e-05	8.0099e-05	7.75237e-05	7.33204e-05	7.46751e-05	7.08162e-05	0.0307226	0.0564018	-0.0528162	-0.0528162	-0.133239	-0.106827	-0.183374	5008	504	5512	2175	10	8.70907e-05	8.33929e-05	8.10207e-05	7.72482e-05	7.58767e-05	7.41012e-05	0.0268266	0.0549697	-0.00762315	-0.0492588	-0.118046	-0.143892	-0.178051	4620	414
RPF1	Q9H9Y2	12	4.88882	6.02613	6.90233	5.98018	0.31594	-0.158748	0.142999	0.338849	0.131956	1084	803	1887	917	12	7.95243e-05	7.52096e-05	8.28264e-05	7.84153e-05	7.81266e-05	7.41789e-05	0.438195	0.00613639	0.064832	0.064832	-0.0141249	-0.0194458	-0.0942503	3633	3178	6811	3661	11	8.94304e-05	8.50881e-05	9.35657e-05	8.53046e-05	8.70407e-05	8.46591e-05	0.26715	0.001114	-0.0706953	0.0663283	-0.0670275	-0.0379615	-0.0779868	3349	2169
CCNB1	P14635	13	17.3629	18.5388	25.2381	19.1763	0.387639	-0.0480422	0.0464938	0.491551	0.0952711	645	1243	1888	918	13	0.000137435	0.000136072	0.000137541	0.000136928	0.000141817	0.000130548	0.874855	0.00440635	0.00551778	0.00551778	-0.000933085	0.0496829	-0.0697622	2702	4913	7615	4725	12	0.000148779	0.000148843	0.000152818	0.000149665	0.000149275	0.000145299	0.344866	-0.0132042	-0.0125784	0.0254421	-0.00463579	-0.00840253	-0.04735	2279	2610
MAIP1	Q8WWC4	3	3.18293	4.52659	5.2099	4.31271	0.39264	-0.276285	0.231783	0.434614	0.161953	612	1276	1888	918	3	4.09063e-05	3.68338e-05	3.18016e-05	3.07933e-05	3.39102e-05	3.05238e-05	0.20394	0.163877	-0.199346	-0.199346	-0.245831	-0.106728	-0.25851	5224	1911	7135	4086	3	3.18331e-05	3.71165e-05	3.13948e-05	3.11361e-05	2.89742e-05	2.87951e-05	0.162688	-0.0713983	0.150136	-0.0914006	-0.103334	-0.207157	-0.216103	4785	1486
NMI	Q13287	4	2.77855	3.50113	4.38253	3.34924	0.380241	-0.17636	0.15713	0.481073	0.0931438	687	1202	1889	920	4	1.26454e-05	1.25017e-05	1.3361e-05	1.32079e-05	1.30308e-05	1.24172e-05	0.897105	-0.0215911	0.0578322	0.0578322	0.0412061	0.0217318	-0.0478537	2356	4983	7339	4357	2	5.44918e-06	4.60238e-06	5.23704e-06	4.62621e-06	4.66154e-06	4.39323e-06	0.16036	0.0966171	-0.147042	0.03933	-0.139591	-0.128616	-0.214138	4706	1470
POLR2D	O15514	11	26.9926	30.8191	39.0594	30.8665	0.355521	-0.0987968	0.0924626	0.434306	0.0946788	847	1043	1890	921	11	2.9872e-05	2.57655e-05	2.9796e-05	2.79404e-05	2.55407e-05	2.45898e-05	0.224674	0.0689535	0.0652792	0.0652792	-0.0274859	-0.157043	-0.211776	4961	2048	7009	3916	11	2.95318e-05	2.57752e-05	2.95391e-05	3.00625e-05	2.90544e-05	3.02192e-05	0.355387	0.062382	-0.1339	0.06274	0.0880773	0.0388695	0.0955796	558	2660
UBE2H	P62256	5	7.80486	9.50401	11.3741	9.31049	0.337898	-0.149067	0.135097	0.394241	0.105418	957	933	1890	921	6	4.38537e-05	4.28221e-05	4.35736e-05	4.65066e-05	4.50348e-05	4.39571e-05	0.127573	0.0144559	0.00521171	0.00521171	0.0991929	0.0527979	0.0178547	1209	1383	2592	835	10	7.92363e-05	7.14184e-05	8.35773e-05	8.31771e-05	8.46002e-05	8.59222e-05	0.205488	0.0212575	-0.128608	0.0982073	0.0912815	0.115756	0.138127	284	1782
RPL36	Q9Y3U8	14	10.2273	12.2623	14.1002	12.232	0.299604	-0.136836	0.124975	0.32646	0.121406	1194	697	1891	923	16	0.000465372	0.000475082	0.000442033	0.000476522	0.000477546	0.000488798	0.165831	0.0141537	-0.0600787	-0.0600787	0.0483125	0.0514077	0.085008	1128	1658	2786	893	13	0.000340689	0.000378975	0.000347056	0.000332665	0.000344658	0.000341339	0.307477	-0.0616913	0.0919556	-0.0349792	-0.0960781	-0.0449809	-0.0589433	3484	2405
LIMS1	P48059	18	45.7156	50.1468	63.7196	51.3677	0.344342	-0.068279	0.0651931	0.410772	0.0998973	914	978	1892	924	19	0.000115321	0.00011063	0.000114688	0.000113303	0.000114357	0.000111331	0.76831	0.0223743	0.0144311	0.0144311	-0.00309296	0.0102699	-0.0284255	2706	4535	7241	4233	4	5.96716e-05	5.81134e-05	6.13096e-05	5.94026e-05	6.07393e-05	5.90092e-05	0.986883	-0.00064316	-0.0388158	0.038425	-0.00716147	0.0249435	-0.0167466	1758	5036
TOP1	P11387	52	20.527	24.748	29.9825	24.2759	0.342271	-0.141191	0.128597	0.405407	0.100811	934	959	1893	925	58	0.0010491	0.00105258	0.00101977	0.000939986	0.000987215	0.000952121	0.0123146	0.0119002	-0.0290072	-0.0290072	-0.146541	-0.0758151	-0.128035	4865	256	5121	1780	50	0.000826594	0.000901833	0.00081055	0.000772005	0.000763804	0.000769314	0.108278	-0.0340345	0.0916474	-0.0623113	-0.132603	-0.14801	-0.13764	4559	1092
FHL2	Q14192	20	43.2458	49.6904	57.4308	50.2515	0.267371	-0.10368	0.0967258	0.305583	0.112926	1356	538	1894	926	21	0.000214678	0.000209742	0.000217933	0.000223125	0.000215577	0.000216538	0.270387	0.00377026	0.0254831	0.0254831	0.0594488	0.00979808	0.0162143	1779	2313	4092	1316	2	8.18531e-06	6.49259e-06	8.79255e-06	7.34589e-06	8.20414e-06	8.26311e-06	0.889435	0.0652269	-0.269018	0.16847	-0.0908745	0.0685408	0.0788731	1351	4737
NAMPT	P43490	31	54.3725	60.33	75.6114	61.4014	0.33778	-0.0769483	0.0730512	0.398779	0.0984468	962	932	1894	926	42	0.000304241	0.000303129	0.000296546	0.000305982	0.000303509	0.000291271	0.850954	0.0139889	-0.0229699	-0.0229699	0.0222212	0.0105123	-0.0488654	2661	4827	7488	4550	38	0.000314325	0.000300482	0.000321705	0.000336292	0.000342285	0.000345782	0.0272679	0.00992128	-0.0550552	0.043403	0.107382	0.132865	0.14753	230	421
GLUL	P15104	14	18.2834	21.3203	27.7142	21.0465	0.380943	-0.1151	0.106592	0.48499	0.0879433	692	1205	1897	928	15	0.000131149	0.000128338	0.00013555	0.000140871	0.000143601	0.000142396	0.0254342	-0.00581817	0.0418024	0.0418024	0.0973433	0.125039	0.112885	533	435	968	307	12	0.000148548	0.000148952	0.000137331	0.000154066	0.000158729	0.000152304	0.100211	0.0354344	0.0393545	-0.0778316	0.0880572	0.13107	0.0714587	391	1038
MGA	Q8IWI9	7	3.28869	3.83743	4.73425	3.80931	0.342805	-0.115603	0.107023	0.41002	0.0964135	933	965	1898	929	8	5.22405e-05	5.3855e-05	5.88302e-05	5.18397e-05	5.50945e-05	5.1409e-05	0.405718	-0.0736136	0.097775	0.097775	-0.0847248	0.00312743	-0.0967607	4010	3044	7054	3977	6	6.51285e-05	6.65122e-05	6.29774e-05	6.09026e-05	6.09125e-05	5.87224e-05	0.0245412	0.0056772	0.0360082	-0.0427777	-0.0911082	-0.090874	-0.1437	4248	390
EIF2AK2	P19525	11	6.63618	7.52463	9.25772	7.57254	0.331038	-0.0934792	0.087789	0.386826	0.0969451	1018	882	1900	930	14	0.000155991	0.000149938	0.000150393	0.000155639	0.00016279	0.000145829	0.65595	0.0363731	-0.0163525	-0.0163525	0.0331149	0.0979206	-0.0608161	1908	4081	5989	2712	12	0.000133847	0.000147129	0.000126225	0.000128658	0.000128501	0.000128868	0.367229	-0.0201912	0.116302	-0.104782	-0.0772436	-0.079006	-0.0748839	3701	2714
ATE1	O95260	10	18.9093	23.5937	27.7649	23.0216	0.339976	-0.16847	0.150838	0.385701	0.115423	954	947	1901	931	10	4.7737e-05	4.59924e-05	4.58917e-05	4.81629e-05	5.0146e-05	4.63937e-05	0.261628	0.0366254	-0.0202497	-0.0202497	0.049438	0.107652	-0.0045554	1309	2268	3577	1160	7	5.24561e-05	5.01336e-05	5.33967e-05	5.2112e-05	5.31643e-05	5.18633e-05	0.741115	0.0127231	-0.0526073	0.0383657	0.00322883	0.0320726	-0.00367166	1548	4274
TRAPPC6B	Q86SZ2	5	12.8952	14.5941	18.0766	14.6983	0.335614	-0.09204	0.0865186	0.395252	0.0967803	982	921	1903	932	5	1.4428e-05	1.38509e-05	1.21945e-05	1.13976e-05	1.28224e-05	1.1863e-05	0.15104	0.0968565	-0.145776	-0.145776	-0.243288	-0.073342	-0.185539	5137	1560	6697	3539	5	1.63244e-05	1.54863e-05	1.59219e-05	1.62036e-05	1.62394e-05	1.55701e-05	0.788279	0.0370221	-0.0390239	0.000999252	0.0263004	0.0294843	-0.0312372	1590	4412
DYNLL1	P63167	7	3.4008	4.52338	5.03942	4.51145	0.362259	-0.220389	0.191141	0.346997	0.187331	825	1080	1905	933	9	0.000146788	0.000150149	0.000136949	0.000143967	0.000152891	0.000147771	0.497425	0.021379	-0.0787132	-0.0787132	-0.00661092	0.0801479	0.0310128	1635	3446	5081	1751	2	1.04789e-05	1.51856e-05	1.10102e-05	1.28642e-05	1.10205e-05	1.12875e-05	0.777203	-0.222335	0.312884	-0.150986	0.0735383	-0.149634	-0.11509	3422	4380
KCTD5	Q9NXV2	4	7.36424	8.87335	11.5842	8.59201	0.395163	-0.140729	0.128213	0.512823	0.081729	617	1295	1912	934	7	2.30687e-05	2.141e-05	1.99433e-05	2.32995e-05	2.44147e-05	2.3786e-05	0.107665	0.103347	-0.106685	-0.106685	0.11771	0.18516	0.14752	304	1228	1532	489	4	1.28648e-05	1.30427e-05	1.13446e-05	1.15655e-05	1.28277e-05	1.18864e-05	0.651122	0.0510696	0.0708836	-0.130354	-0.102532	0.0468962	-0.0630526	2781	3928
NUP155	O75694	26	21.3446	26.0122	30.4196	25.6051	0.325446	-0.149701	0.135617	0.36143	0.112856	1061	851	1912	934	30	0.000177138	0.000177676	0.000179678	0.000176554	0.000182061	0.000172566	0.732178	-0.00833022	0.0122065	0.0122065	-0.0130925	0.0312163	-0.0460574	2767	4391	7158	4111	24	0.000163533	0.000157488	0.000159173	0.000158886	0.00016239	0.000163878	0.518755	0.0309263	-0.0234112	-0.0080603	-0.0106657	0.0208024	0.0339675	1453	3407
SMARCD3	Q6STE5	4	1.74835	2.27224	2.5286	2.27981	0.349618	-0.201415	0.17671	0.330931	0.181509	909	1005	1914	936	5	4.42793e-05	4.28775e-05	4.03866e-05	3.92174e-05	4.17739e-05	3.90442e-05	0.161715	0.0586791	-0.0740778	-0.0740778	-0.116459	-0.0253517	-0.122847	4525	1629	6154	2899	5	4.55599e-05	4.67402e-05	4.86408e-05	4.52634e-05	4.51122e-05	4.66347e-05	0.287126	-0.0442912	-0.00739176	0.0501106	-0.0537098	-0.0585385	-0.010652	2820	2292
UTP20	O75691	5	2.41447	3.21541	3.77229	3.0779	0.370727	-0.221399	0.1919	0.422338	0.128843	772	1142	1914	936	6	2.52838e-05	2.5174e-05	2.69095e-05	2.63626e-05	2.49052e-05	2.47746e-05	0.591473	-0.0285465	0.0613544	0.0613544	0.0317314	-0.0503123	-0.0579022	3219	3818	7037	3955	6	3.3915e-05	3.45418e-05	3.74382e-05	3.59794e-05	3.71361e-05	3.53723e-05	0.526353	-0.0576774	-0.0312557	0.0849108	0.0275726	0.073221	0.00302096	1061	3444
CMSS1	Q9BQ75	3	0.870085	1.05315	1.22449	1.04209	0.315283	-0.144304	0.131174	0.348643	0.115951	1119	796	1915	938	3	2.01648e-05	1.84391e-05	1.69468e-05	1.74929e-05	1.98856e-05	1.72878e-05	0.825113	0.122999	-0.127831	-0.127831	-0.0820745	0.10288	-0.0990894	3226	4724	7950	5252
IRF2BP1	Q8IU81	2	0.875285	1.07849	1.35785	1.0391	0.379544	-0.158437	0.142746	0.475064	0.0890679	721	1195	1916	939	4	7.35243e-06	7.11598e-06	9.05812e-06	7.34802e-06	7.34017e-06	7.39443e-06	0.513901	-0.0930329	0.207958	0.207958	-0.0938991	-0.0954396	-0.0848157	4561	3523	8084	5315	4	1.10946e-05	1.01451e-05	1.12209e-05	1.01287e-05	9.92688e-06	1.07088e-05	0.250731	0.036133	-0.0929495	0.0524637	-0.095276	-0.124315	-0.0149276	3730	2071
VPS29	Q9UBQ0	15	57.1289	62.5486	76.7841	64.1908	0.31352	-0.0668583	0.0638967	0.359728	0.101286	1141	779	1920	940	16	0.00014911	0.000152453	0.00013858	0.000143227	0.000149431	0.000138639	0.604668	0.0233708	-0.0822937	-0.0822937	-0.0347017	0.0264745	-0.0816742	3318	3878	7196	4155	13	0.000107621	0.000112648	9.02576e-05	0.000105033	9.84623e-05	9.78942e-05	0.70504	0.0562079	0.122065	-0.197635	0.0210889	-0.072112	-0.0804612	2907	4152
PGK2	P07205	13	21.0949	23.9957	30.3692	24.0393	0.357289	-0.0959309	0.0899478	0.429784	0.09257	868	1053	1921	941	14	0.000222564	0.000211087	0.000214416	0.000222587	0.000226369	0.000211637	0.498353	0.0430391	-0.0107656	-0.0107656	0.043191	0.0674947	-0.0295851	1821	3449	5270	1892	16	0.000296422	0.000316656	0.000306333	0.000312242	0.000307032	0.000303118	0.887358	-0.048093	0.0471688	-0.000648276	0.0269158	0.00264377	-0.015867	1659	4734
SMARCA4	P51532	5	0.749901	1.04446	1.21586	0.989588	0.390157	-0.258702	0.21929	0.438506	0.141426	663	1259	1922	942	7	0.000107264	0.000111024	0.000111432	0.000102253	0.000104872	0.000107069	0.0547347	-0.035119	0.0198867	0.0198867	-0.104137	-0.0676496	-0.0377327	4223	783	5006	1698	6	0.000114244	0.000119947	0.000124383	0.000111262	0.000111041	0.00011124	0.10455	-0.0651869	0.00508331	0.0574833	-0.103348	-0.106217	-0.103633	4189	1063
SLC9A3R1	O14745	31	98.7584	110.565	134.23	112.113	0.312608	-0.083757	0.0791601	0.358973	0.0992193	1151	773	1924	943	34	0.000248708	0.000261689	0.000258668	0.000246461	0.000255668	0.000249843	0.304839	-0.0436913	0.0129589	0.0129589	-0.0567836	-0.00387068	-0.037124	3379	2510	5889	2585	35	0.000305547	0.00031451	0.000299849	0.000308184	0.000300842	0.000290185	0.366466	-0.00513099	0.0365816	-0.032286	0.00726765	-0.0275159	-0.0795506	2606	2709
ITFG2	Q969R8	2	5.22041	5.59691	7.64852	5.75825	0.395058	-0.0511081	0.0493593	0.499909	0.0903579	634	1291	1925	944	3	5.95425e-06	6.08801e-06	7.13282e-06	5.87673e-06	5.85333e-06	6.29849e-06	0.41946	-0.102278	0.158274	0.158274	-0.121185	-0.126941	-0.0211924	4537	3099	7636	4761	2	7.51956e-06	6.4702e-06	6.89567e-06	6.76958e-06	6.46873e-06	6.72824e-06	0.42406	0.111186	-0.105652	-0.013772	-0.040395	-0.10598	-0.0492326	3448	2998
RPL29	P47914	17	7.88655	9.16175	11.2182	9.10668	0.338719	-0.112161	0.104067	0.396217	0.0953698	985	940	1925	944	19	0.000647043	0.00062627	0.000607775	0.000564177	0.000613047	0.00060279	0.151099	0.0453294	-0.0449963	-0.0449963	-0.152384	-0.0325359	-0.0568767	4423	1561	5984	2703	22	0.000754469	0.000804812	0.000771137	0.000714631	0.000714871	0.000676669	0.0193869	-0.0420928	0.0510973	-0.0105669	-0.120356	-0.119872	-0.199104	4618	336
[truncated: 4,182 more rows]
[truncated: 2 more columns]
