# Supplementary material for: Multifaceted Proteome Analysis at Solubility, Redox, and Expression Dimensions for Target Identification
Source: Adv Sci (Weinh). 2024 Aug 9;11(38):2401502. doi: 10.1002/advs.202401502 (PMC11481203; doi:10.1002/advs.202401502)
Supplement: Supplementary file 6 — Supplemental Data 5 [file ADVS-11-2401502-s005.xlsx]

## Sheet: Sheet1
Supplementary Data 5. Redox proteomics data on HCT116 cells treated with auranofin for 24h
Gene names	Accession	Peptide_sequence	Modifications	Master Protein Descriptions	Redox_Ctrl_Rep1_normToNonCys	Redox_Ctrl_Rep2_normToNonCys	Redox_Ctrl_Rep3_normToNonCys	Redox_Treat_Rep1_normToNonCys	Redox_Treat_Rep2_normToNonCys	Redox_Treat_Rep3_normToNonCys	Redox_P_value	Redox_Ctrl_log2FC_Rep1	Redox_Ctrl_log2FC_Rep2	Redox_Ctrl_log2FC_Rep3	Redox_Treat_log2FC_Rep1	Redox_Treat_log2FC_Rep2	Redox_Treat_log2FC_Rep3	Rank_Redox_Log2FC	Rank_Redox_P_value	Sum_Rank_Redox	Rank_Redox_Total
PLCB3	Q01970	NEANQPLCLPALLIYTEASDYIPDDHQDYAEALINPIK	1xCarbamidomethyl [C8]; 1xDeamidated [Q27]; 1xTMTpro [K38]; 1xTMTpro [N-Term]	1-phosphatidylinositol 4,5-bisphosphate phosphodiesterase beta-3 OS=Homo sapiens (Human) OX=9606 GN=PLCB3 PE=1 SV=2	0.00151227	0.00129051	0.000996722	0.00338674	0.00270502	0.00314714	0.00254228	0.255865	0.0270961	-0.345584	-1.41905	-1.09479	-1.31319	23	48	71	1
RPS3A	P61247	MCSMVK	1xCarbamidomethyl [C2]; 1xTMTpro [K6]	40S ribosomal protein S3a OS=Homo sapiens (Human) OX=9606 GN=RPS3A PE=1 SV=2	0.0087935	0.00718258	0.00779849	0.0150053	0.0136313	0.014902	0.000525959	0.150053	-0.141882	-0.0231901	-0.921013	-0.782463	-0.911045	106	13	119	2
SQSTM1	Q13501	YKCSVCPDYDLCSVCEGK	4xCarbamidomethyl [C3; C6; C12; C15]; 2xTMTpro [K2; K18]; 1xTMTpro [N-Term]	Sequestosome-1 OS=Homo sapiens (Human) OX=9606 GN=SQSTM1 PE=1 SV=1	0.0279872	0.0261259	0.0243586	0.0124531	0.0143619	0.014698	0.00117573	0.0975568	-0.00172859	-0.102779	1.0707	0.864968	0.831585	94	29	123	3
TXNL1	O43396	AGCECLNESDEHGFDNCLR	3xCarbamidomethyl [C3; C5; C17]; 1xTMTpro [N-Term]	Thioredoxin-like protein 1 OS=Homo sapiens (Human) OX=9606 GN=TXNL1 PE=1 SV=3	0.00338098	0.00434641	0.00337107	0.0139597	0.0177806	0.0173185	0.00597943	-0.129882	0.232498	-0.134118	-1.91588	-2.2649	-2.22691	2	125	127	4
COX5B	P10606	IVGCICEEDNTSVVWFWLHK	2xCarbamidomethyl [C4; C6]; 1xTMTpro [K20]	Cytochrome c oxidase subunit 5B, mitochondrial OS=Homo sapiens (Human) OX=9606 GN=COX5B PE=1 SV=2	0.162489	0.133891	0.150711	0.261602	0.256572	0.278712	0.000500144	0.124736	-0.154549	0.0161803	-0.81177	-0.78376	-0.903172	125	12	137	5
TUBB3	Q13509	ECENCDCLQGFQLTHSLGGGTGSGMGTLLISK	3xCarbamidomethyl [C2; C5; C7]; 1xDeamidated [Q12]; 1xTMTpro [K32]; 1xTMTpro [N-Term]	Tubulin beta-3 chain OS=Homo sapiens (Human) OX=9606 GN=TUBB3 PE=1 SV=2	0.00919086	0.00852768	0.00963043	0.0177299	0.0207341	0.020367	0.00423918	0.0117483	-0.0962994	0.0791482	-0.959661	-1.18548	-1.15971	53	90	143	6
MRPS18A	Q9NVS2	ITATPKESPNPPNPSGQCPICR	2xCarbamidomethyl [C18; C21]; 1xTMTpro [K6]; 1xTMTpro [N-Term]	39S ribosomal protein S18a, mitochondrial OS=Homo sapiens (Human) OX=9606 GN=MRPS18A PE=1 SV=1	0.00877294	0.00788322	0.00736521	0.0147241	0.0156142	0.013416	0.00192941	0.131776	-0.0224992	-0.120557	-0.878825	-0.963506	-0.744601	110	39	149	7
TXNL1	O43396	AGCECLNESDEHGFDNCLRK	3xCarbamidomethyl [C3; C5; C17]; 1xTMTpro [K20]; 1xTMTpro [N-Term]	Thioredoxin-like protein 1 OS=Homo sapiens (Human) OX=9606 GN=TXNL1 PE=1 SV=3	0.00266481	0.00278225	0.00229034	0.0116729	0.00982129	0.00922491	0.00725966	0.0471462	0.109365	-0.171324	-2.17821	-1.92902	-1.83865	5	154	159	8
CDC25B	P30305	SLCHDEIENLLDSDHRELIGDYSK	1xCarbamidomethyl [C3]; 1xTMTpro [K24]; 1xTMTpro [N-Term]	M-phase inducer phosphatase 2 OS=Homo sapiens (Human) OX=9606 GN=CDC25B PE=1 SV=2	1.3042	1.17861	1.24108	2.03828	2.12475	2.15602	6.87499e-05	0.0713129	-0.0747611	-0.000247813	-0.715502	-0.775442	-0.796519	164	1	165	9
SQSTM1	Q13501	CSVCPDYDLCSVCEGKGLHR	4xCarbamidomethyl [C1; C4; C10; C13]; 1xTMTpro [K16]; 1xTMTpro [N-Term]	Sequestosome-1 OS=Homo sapiens (Human) OX=9606 GN=SQSTM1 PE=1 SV=1	0.027786	0.0288484	0.0243928	0.0115775	0.0115346	0.0110597	0.00665954	0.0409168	0.095045	-0.146988	1.22212	1.22748	1.28813	32	144	176	10
SETD7	Q8WTS6	DNIRHGVCWIYYPDGGSLVGEVNEDGEMTGEK	1xCarbamidomethyl [C8]; 1xTMTpro [K32]; 1xTMTpro [N-Term]	Histone-lysine N-methyltransferase SETD7 OS=Homo sapiens (Human) OX=9606 GN=SETD7 PE=1 SV=1	0.080985	0.0744609	0.0752683	0.0495884	0.0421743	0.0450163	0.000470022	0.0745826	-0.046589	-0.0310306	0.63307	0.866707	0.772623	167	11	178	11
TXNDC17	Q9BRA2	DAGGKSWCPDCVQAEPVVREGLK	2xCarbamidomethyl [C8; C11]; 2xTMTpro [K5; K23]; 1xTMTpro [N-Term]	Thioredoxin domain-containing protein 17 OS=Homo sapiens (Human) OX=9606 GN=TXNDC17 PE=1 SV=1	0.0263775	0.0245743	0.0209852	0.037806	0.0417029	0.0428563	0.00158844	0.137536	0.0353767	-0.192397	-0.656845	-0.798375	-0.837736	162	38	200	12
SQSTM1	Q13501	IALESEGRPEEQMESDNCSGGDDDWTHLSSK	1xCarbamidomethyl [C18]; 1xDeamidated [N17]; 1xTMTpro [K31]; 1xTMTpro [N-Term]	Sequestosome-1 OS=Homo sapiens (Human) OX=9606 GN=SQSTM1 PE=1 SV=1	0.00876396	0.00797628	0.00879236	0.00538339	0.00537702	0.00450657	0.00101257	0.0422763	-0.0935893	0.0469442	0.660791	0.662498	0.917274	173	28	201	13
EIF4H	Q15056	GFCYVEFDEVDSLK	1xCarbamidomethyl [C3]; 1xTMTpro [N-Term]	Eukaryotic translation initiation factor 4H OS=Homo sapiens (Human) OX=9606 GN=EIF4H PE=1 SV=5	0.00483305	0.00456325	0.00463215	0.00257729	0.00305071	0.00245086	0.00308014	0.0476124	-0.0352601	-0.0136384	0.859464	0.616178	0.932035	143	60	203	14
GCLM	P48507	TLNEWSSQINPDLVREFPDVLECTVSHAVEK	1xCarbamidomethyl [C23]; 1xDeamidated [N/Q]; 1xTMTpro [K31]; 1xTMTpro [N-Term]	Glutamate--cysteine ligase regulatory subunit OS=Homo sapiens (Human) OX=9606 GN=GCLM PE=1 SV=1	0.0267656	0.0280246	0.0266977	0.0175186	0.0166328	0.0146692	0.00144622	-0.0212436	0.0450725	-0.0249098	0.632738	0.707591	0.88883	177	36	213	15
MKI67	P46013	IACKSPPPESMDTPTSTR	1xCarbamidomethyl [C3]; 1xOxidation [M11]; 1xTMTpro [K4]; 1xTMTpro [N-Term]	Proliferation marker protein Ki-67 OS=Homo sapiens (Human) OX=9606 GN=MKI67 PE=1 SV=2	0.00064184	0.000457401	0.000511762	0.00109447	0.000963621	0.0012515	0.00726393	0.257289	-0.231464	-0.0694519	-1.02724	-0.843542	-1.22066	62	155	217	16
ANKRD11	Q6UB99	SLPEAPLDVAPEPACVAAVAQVEALGPLENSFLDGSR	1xCarbamidomethyl [C15]; 2xDeamidated [Q21; N30]; 1xTMTpro [N-Term]	Ankyrin repeat domain-containing protein 11 OS=Homo sapiens (Human) OX=9606 GN=ANKRD11 PE=1 SV=3	0.408248	0.316675	0.444825	0.784423	0.751481	0.779157	0.00667107	0.066282	-0.300158	0.190073	-1.00847	-0.946574	-0.998751	74	146	220	17
HSPA1A	P0DMV8	CQEVISWLDANTLAEK	1xCarbamidomethyl [C1]; 1xTMTpro [K16]; 1xTMTpro [N-Term]	Heat shock 70 kDa protein 1A OS=Homo sapiens (Human) OX=9606 GN=HSPA1A PE=1 SV=1	0.000773601	0.00069897	0.000758522	0.000446437	0.000436537	0.000488847	0.000861909	0.0568735	-0.0894853	0.0284743	0.736261	0.768613	0.605334	202	25	227	18
GCLC	P48506	RKEATSILEENQALCTITSFPR	1xCarbamidomethyl [C15]; 1xTMTpro [K2]	Glutamate--cysteine ligase catalytic subunit OS=Homo sapiens (Human) OX=9606 GN=GCLC PE=1 SV=2	0.0438371	0.0442471	0.0407172	0.0252613	0.0265789	0.0282061	0.000456563	0.0300373	0.0434697	-0.076475	0.765185	0.691835	0.606107	217	10	227	18
HSP90AB4P	Q58FF6	GFEVIYMSEPIDEYCVQQLK	1xCarbamidomethyl [C15]; 1xOxidation [M7]; 1xTMTpro [K20]	Putative heat shock protein HSP 90-beta 4 OS=Homo sapiens (Human) OX=9606 GN=HSP90AB4P PE=5 SV=1	0.0698927	0.0558188	0.0728135	0.0200679	0.0214012	0.0218403	0.0126044	0.0788555	-0.245534	0.137919	1.72139	1.62859	1.59929	10	230	240	20
TES	Q9UGI8	CAGCDELIFSNEYTQAENQNWHLK	2xCarbamidomethyl [C1; C4]; 1xTMTpro [K24]; 1xTMTpro [N-Term]	Testin OS=Homo sapiens (Human) OX=9606 GN=TES PE=1 SV=1	0.00153773	0.00120651	0.00148516	0.000783182	0.000614365	0.000705585	0.00960811	0.12531	-0.22465	0.0751287	0.848071	1.19832	0.998598	65	185	250	21
DDX17	Q92841	TTSSANNPNLMYQDECDRR	1xCarbamidomethyl [C16]; 1xTMTpro [N-Term]	Probable ATP-dependent RNA helicase DDX17 OS=Homo sapiens (Human) OX=9606 GN=DDX17 PE=1 SV=2	0.000402045	0.000316319	0.000370181	0.000148922	0.000159302	0.000168764	0.0115199	0.147991	-0.197985	0.0288622	1.28481	1.1876	1.10436	41	218	259	22
ZNF787	Q6DD87	AGGEEEDDDDEAAGGRCPECR	2xCarbamidomethyl [C17; C20]; 1xTMTpro [N-Term]	Zinc finger protein 787 OS=Homo sapiens (Human) OX=9606 GN=ZNF787 PE=1 SV=4	0.0283667	0.0326269	0.031663	0.0504408	0.0507029	0.0510573	0.00364962	-0.122733	0.0791317	0.035866	-0.707659	-0.715136	-0.725187	191	74	265	23
MLST8	Q9BVC4	FSPDSTLLATCSADQTCK	2xCarbamidomethyl [C11; C17]; 1xTMTpro [K18]; 1xTMTpro [N-Term]	Target of rapamycin complex subunit LST8 OS=Homo sapiens (Human) OX=9606 GN=MLST8 PE=1 SV=1	0.026513	0.0236817	0.0255006	0.0395685	0.0379615	0.0417751	0.000678825	0.0714584	-0.0914676	0.0152894	-0.649111	-0.589298	-0.727403	250	20	270	24
CHD4	Q14839	VCKDGGELLCCDTCPSSYHIHCLNPPLPEIPNGEWLCPR	6xCarbamidomethyl [C2; C10; C11; C14; C22; C37]; 1xTMTpro [K3]; 1xTMTpro [N-Term]	Chromodomain-helicase-DNA-binding protein 4 OS=Homo sapiens (Human) OX=9606 GN=CHD4 PE=1 SV=2	0.00308641	0.00300612	0.00308509	0.00194129	0.00190265	0.00204733	0.000109833	0.0127735	-0.0252572	0.0121559	0.65614	0.68515	0.579417	269	3	272	25
EIF4H	Q15056	GFCYVEFDEVDSLKEALTYDGALLGDR	1xCarbamidomethyl [C3]; 1xTMTpro [K14]; 1xTMTpro [N-Term]	Eukaryotic translation initiation factor 4H OS=Homo sapiens (Human) OX=9606 GN=EIF4H PE=1 SV=5	0.0288997	0.0262045	0.0282887	0.016844	0.0173476	0.0179909	0.00231684	0.0560899	-0.0851469	0.0252659	0.722731	0.680227	0.627695	228	44	272	25
SQSTM1	Q13501	CSVCPDYDLCSVCEGK	4xCarbamidomethyl [C1; C4; C10; C13]; 1xTMTpro [K16]; 1xTMTpro [N-Term]	Sequestosome-1 OS=Homo sapiens (Human) OX=9606 GN=SQSTM1 PE=1 SV=1	0.0562905	0.0468547	0.0452276	0.0212093	0.021855	0.0201556	0.0130668	0.186698	-0.0779983	-0.128988	1.2215	1.17823	1.29501	36	241	277	27
SRXN1	Q9BYN0	GAQGGDYFYSFGGCHR	1xCarbamidomethyl [C14]; 1xDeamidated [Q3]; 1xTMTpro [N-Term]	Sulfiredoxin-1 OS=Homo sapiens (Human) OX=9606 GN=SRXN1 PE=1 SV=2	0.00950985	0.00966677	0.00792581	0.00430672	0.00458965	0.00483254	0.01084	0.0740351	0.0976458	-0.188829	1.0688	0.977005	0.902606	75	204	279	28
HNRNPM	P52272	SKGCGVVKFESPEVAER	1xCarbamidomethyl [C4]; 2xTMTpro [K2; K8]; 1xTMTpro [N-Term]	Heterogeneous nuclear ribonucleoprotein M OS=Homo sapiens (Human) OX=9606 GN=HNRNPM PE=1 SV=3	0.00163412	0.00152259	0.00141191	0.000903776	0.000893302	0.000989034	0.00431258	0.10172	-0.000268478	-0.10915	0.752759	0.769577	0.622705	192	92	284	29
TRMT1	Q9NXH9	VSLSHACK	1xCarbamidomethyl [C7]; 1xTMTpro [K8]	tRNA (guanine(26)-N(2))-dimethyltransferase OS=Homo sapiens (Human) OX=9606 GN=TRMT1 PE=1 SV=1	0.0279139	0.0237731	0.026148	0.0427985	0.0476727	0.053102	0.00961782	0.10553	-0.126127	0.0112424	-0.722104	-0.877708	-1.03331	104	186	290	30
SERPINB5	P36952	ACLENLGLK	1xCarbamidomethyl [C2]; 1xTMTpro [K9]; 1xTMTpro [N-Term]	Serpin B5 OS=Homo sapiens (Human) OX=9606 GN=SERPINB5 PE=1 SV=2	0.142063	0.145888	0.122501	0.0733902	0.0703671	0.0732195	0.0112622	0.05428	0.0926092	-0.159457	0.898591	0.959278	0.901949	96	212	308	31
GCLM	P48507	EFPDVLECTVSHAVEK	1xCarbamidomethyl [C8]; 1xTMTpro [K16]	Glutamate--cysteine ligase regulatory subunit OS=Homo sapiens (Human) OX=9606 GN=GCLM PE=1 SV=1	0.0377568	0.0330431	0.0347756	0.0200686	0.020669	0.0209334	0.00715354	0.101495	-0.0908907	-0.0171649	0.8103	0.76777	0.749435	156	152	308	31
PRDX4	Q13162	HGEVCPAGWKPGSETIIPDPAGK	1xCarbamidomethyl [C5]; 2xTMTpro [K10; K23]; 1xTMTpro [N-Term]	Peroxiredoxin-4 OS=Homo sapiens (Human) OX=9606 GN=PRDX4 PE=1 SV=1	0.00764951	0.00760631	0.00699336	0.00461339	0.00507617	0.00468468	0.000957978	0.0446494	0.0364792	-0.084732	0.68489	0.546977	0.662768	284	26	310	33
GLRX2	Q9NS18	TSCSYCTMAK	2xCarbamidomethyl [C3; C6]; 1xTMTpro [K10]; 1xTMTpro [N-Term]	Glutaredoxin-2, mitochondrial OS=Homo sapiens (Human) OX=9606 GN=GLRX2 PE=1 SV=1	30.1251	29.5539	33.1892	18.4757	20.0564	19.5535	0.00397465	-0.0392545	-0.0668755	0.100492	0.744595	0.626159	0.662794	226	84	310	33
GDF15	Q99988	TDTGVSLQTYDDLLAKDCHCI	2xCarbamidomethyl [C18; C20]; 1xTMTpro [K16]; 1xTMTpro [N-Term]	Growth/differentiation factor 15 OS=Homo sapiens (Human) OX=9606 GN=GDF15 PE=1 SV=3	0.107723	0.102897	0.0881987	0.0511878	0.0507434	0.0550199	0.0117608	0.113021	0.0468909	-0.175479	0.960436	0.973017	0.856283	90	221	311	35
SHPK	Q9UHJ6	ILQALHECLAALPRPQLR	1xCarbamidomethyl [C8]; 1xTMTpro [N-Term]	Sedoheptulokinase OS=Homo sapiens (Human) OX=9606 GN=SHPK PE=1 SV=3	0.114655	0.106586	0.101976	0.0694604	0.0661726	0.065786	0.00472734	0.0897604	-0.0155232	-0.0793123	0.633275	0.703233	0.711686	223	99	322	36
SQSTM1	Q13501	SSSQPSSCCSDPSKPGGNVEGATQSLAEQMR	2xCarbamidomethyl [C8; C9]; 1xOxidation [M30]; 1xTMTpro [K14]; 1xTMTpro [N-Term]	Sequestosome-1 OS=Homo sapiens (Human) OX=9606 GN=SQSTM1 PE=1 SV=1	0.00882142	0.00742702	0.00656861	0.00335651	0.00301807	0.00295615	0.0178286	0.213934	-0.0342949	-0.21149	1.18012	1.33345	1.36336	21	311	332	37
EIF4H	Q15056	GFCYVEFDEVDSLK	1xCarbamidomethyl [C3]; 1xTMTpro [K14]; 1xTMTpro [N-Term]	Eukaryotic translation initiation factor 4H OS=Homo sapiens (Human) OX=9606 GN=EIF4H PE=1 SV=5	0.037426	0.0324437	0.0355436	0.0217873	0.0218069	0.0242572	0.00409686	0.091018	-0.115084	0.016568	0.689535	0.688238	0.534609	274	87	361	38
SQSTM1	Q13501	FSFCCSPEPEAEAEAAAGPGPCER	3xCarbamidomethyl [C4; C5; C22]; 1xTMTpro [N-Term]	Sequestosome-1 OS=Homo sapiens (Human) OX=9606 GN=SQSTM1 PE=1 SV=1	0.0245678	0.0216124	0.0175847	0.00955065	0.00784004	0.00988139	0.0190767	0.208969	0.024058	-0.273478	1.15413	1.43887	1.10501	35	335	370	39
GCLC	P48506	EATSILEENQALCTITSFPR	1xCarbamidomethyl [C13]; 1xTMTpro [N-Term]	Glutamate--cysteine ligase catalytic subunit OS=Homo sapiens (Human) OX=9606 GN=GCLC PE=1 SV=2	0.0180355	0.0151859	0.0177419	0.0096476	0.00949697	0.0100661	0.0128918	0.0863424	-0.161764	0.0626657	0.816255	0.838957	0.754996	141	238	379	40
ACTG1	P60712	FRCPEALFQPSFLGMESCGIHETTFNSIMK	2xCarbamidomethyl [C3; C18]; 2xDeamidated [Q9; N26]; 2xOxidation [M15; M29]; 1xTMTpro [K30]; 1xTMTpro [N-Term]	SWISS-PROT:P60712 (Bos taurus) Actin, cytoplasmic 1_x000D_ Actin, cytoplasmic 2 OS=Homo sapiens (Human) OX=9606 GN=ACTG1 PE=1 SV=1	0.0041853	0.0048835	0.00435179	0.0027489	0.00271787	0.00321157	0.0048963	-0.0960824	0.126501	-0.0398036	0.702562	0.718937	0.478135	277	102	379	40
APLP2	Q06481	CLVGEFVSDVLLVPEK	1xCarbamidomethyl [C1]; 1xTMTpro [K16]; 1xTMTpro [N-Term]	Amyloid-like protein 2 OS=Homo sapiens (Human) OX=9606 GN=APLP2 PE=1 SV=2	5.50527	4.57543	4.08506	2.41265	2.95792	2.16294	0.0170397	0.221439	-0.0454653	-0.209017	0.968753	0.674789	1.12638	93	299	392	42
ADK	P55263	AAEAHVDAHYYEQNEQPTGTCAACITGDNR	2xCarbamidomethyl [C21; C24]; 1xTMTpro [N-Term]	Adenosine kinase OS=Homo sapiens (Human) OX=9606 GN=ADK PE=1 SV=2	0.00788402	0.00664878	0.00602783	0.00344382	0.00351921	0.00478293	0.015017	0.202082	-0.0437609	-0.185212	0.992841	0.961597	0.518955	126	267	393	43
GSR	P00390	AAVVESHKLGGTCVNVGCVPK	2xCarbamidomethyl [C13; C18]; 2xTMTpro [K8; K21]	Glutathione reductase, mitochondrial OS=Homo sapiens (Human) OX=9606 GN=GSR PE=1 SV=2	0.00803827	0.00790565	0.0065075	0.00467125	0.00491636	0.0040545	0.0128048	0.103113	0.0791112	-0.201668	0.679965	0.606182	0.884249	187	236	423	44
ACAT1	P24752	IHMGSCAENTAK	1xCarbamidomethyl [C6]; 1xTMTpro [K12]; 1xTMTpro [N-Term]	Acetyl-CoA acetyltransferase, mitochondrial OS=Homo sapiens (Human) OX=9606 GN=ACAT1 PE=1 SV=1	0.0108058	0.0105971	0.00957181	0.0066486	0.00665805	0.00643231	0.00832558	0.065675	0.0375415	-0.109262	0.635004	0.632954	0.682717	257	167	424	45
EPHA2	P29317	WTPPQDSGGREDIVYSVTCEQCWPESGECGPCEASVR	4xCarbamidomethyl [C19; C22; C29; C32]; 1xTMTpro [N-Term]	Ephrin type-A receptor 2 OS=Homo sapiens (Human) OX=9606 GN=EPHA2 PE=1 SV=2	0.00139947	0.00182607	0.00151627	0.00079349	0.000793138	0.000928693	0.018895	-0.175595	0.208265	-0.0599474	0.994192	0.994831	0.767202	97	329	426	46
SRXN1	Q9BYN0	GAQGGDYFYSFGGCHR	1xCarbamidomethyl [C14]; 1xTMTpro [N-Term]	Sulfiredoxin-1 OS=Homo sapiens (Human) OX=9606 GN=SRXN1 PE=1 SV=2	0.0319677	0.0242277	0.0285678	0.0137912	0.0143211	0.0157932	0.0201854	0.178141	-0.221817	0.0159121	1.03473	0.980336	0.839177	82	353	435	47
HSP90AB4P	Q58FF6	GFEVIYMSEPIDEYCVQQLKEFDGK	1xCarbamidomethyl [C15]; 1xTMTpro [K20]	Putative heat shock protein HSP 90-beta 4 OS=Homo sapiens (Human) OX=9606 GN=HSP90AB4P PE=5 SV=1	0.0951924	0.0632311	0.0732469	0.024779	0.0325927	0.0228543	0.0246794	0.301807	-0.288405	-0.0762717	1.63992	1.24449	1.75657	12	425	437	48
FABP5	Q01469	TQTVCNFTDGALVQHQEWDGKESTITR	1xCarbamidomethyl [C5]; 1xTMTpro [K21]; 1xTMTpro [N-Term]	Fatty acid-binding protein 5 OS=Homo sapiens (Human) OX=9606 GN=FABP5 PE=1 SV=3	0.00707994	0.00620468	0.00670424	0.0041814	0.00476301	0.00452826	0.00339889	0.0875756	-0.102804	0.0089112	0.672176	0.484289	0.557205	368	70	438	49
SQSTM1	Q13501	NMVHPNVICDGCNGPVVGTR	2xCarbamidomethyl [C9; C12]; 1xOxidation [M2]; 1xTMTpro [N-Term]	Sequestosome-1 OS=Homo sapiens (Human) OX=9606 GN=SQSTM1 PE=1 SV=1	0.0196255	0.0223527	0.0168663	0.0102641	0.00940112	0.0111217	0.0198188	0.000785726	0.188504	-0.217803	0.934336	1.06104	0.818563	89	350	439	50
PEPD	P12955	VGMKEYELESLFEHYCYSR	1xCarbamidomethyl [C16]; 1xTMTpro [K4]; 1xTMTpro [N-Term]	Xaa-Pro dipeptidase OS=Homo sapiens (Human) OX=9606 GN=PEPD PE=1 SV=3	0.00820948	0.00835095	0.00794165	0.00505876	0.00557678	0.00594242	0.00325941	0.00742067	0.0320707	-0.0404308	0.691086	0.550439	0.458819	376	64	440	51
PUM2	Q8TB72	ALLIDEVCCQNDGPHSALYTMMK	2xCarbamidomethyl [C8; C9]; 1xTMTpro [K23]	Pumilio homolog 2 OS=Homo sapiens (Human) OX=9606 GN=PUM2 PE=1 SV=2	0.0878639	0.0844173	0.0834683	0.0600796	0.0566221	0.0597032	0.000135747	0.043573	-0.0141577	-0.0304687	0.504822	0.590331	0.51389	444	4	448	52
MRPL44	Q9H9J2	SNQELSEQGTSFSQTCLTQFLEDEYPDMPTEGIK	1xCarbamidomethyl [C16]; 1xOxidation [M28]; 1xTMTpro [K34]; 1xTMTpro [N-Term]	39S ribosomal protein L44, mitochondrial OS=Homo sapiens (Human) OX=9606 GN=MRPL44 PE=1 SV=1	0.00325502	0.00323225	0.00382515	0.00502093	0.00532336	0.00509824	0.00501286	-0.0786816	-0.0888107	0.154168	-0.546604	-0.630988	-0.56865	345	104	449	53
TUBA4A	P68366	SIQFVDWCPTGFKVGINYQPPTVVPGGDLAK	1xCarbamidomethyl [C8]; 1xDeamidated [N/Q]; 2xTMTpro [K13; K31]; 1xTMTpro [N-Term]	Tubulin alpha-4A chain OS=Homo sapiens (Human) OX=9606 GN=TUBA4A PE=1 SV=1	0.0252091	0.0221078	0.0214876	0.0125334	0.0158827	0.0162965	0.00837993	0.136407	-0.0529882	-0.094036	0.871761	0.530082	0.492981	283	168	451	54
KCTD17	Q8N5Z5	LCQGEELQSDRDETGAYLIDRDPTYFGPILNFLR	1xCarbamidomethyl [C2]; 1xTMTpro [N-Term]	BTB/POZ domain-containing protein KCTD17 OS=Homo sapiens (Human) OX=9606 GN=KCTD17 PE=1 SV=3	0.232058	0.200353	0.233671	0.152894	0.155426	0.131198	0.0064551	0.0637472	-0.148191	0.0737403	0.538202	0.514508	0.758987	316	138	454	55
PITPNM1	O00562	CNTGSEGSEAQPPGKPSTEAR	1xCarbamidomethyl [C1]; 1xTMTpro [K15]; 1xTMTpro [N-Term]	Membrane-associated phosphatidylinositol transfer protein 1 OS=Homo sapiens (Human) OX=9606 GN=PITPNM1 PE=1 SV=4	0.30613	0.320897	0.275826	0.177044	0.220178	0.207361	0.00573073	0.0246181	0.0925808	-0.125772	0.765422	0.450858	0.537386	341	115	456	56
SFN	P31947	VETELQGVCDTVLGLLDSHLIKEAGDAESR	1xCarbamidomethyl [C9]; 1xDeamidated [Q6]; 1xTMTpro [K22]; 1xTMTpro [N-Term]	14-3-3 protein sigma OS=Homo sapiens (Human) OX=9606 GN=SFN PE=1 SV=1	0.0011903	0.00124654	0.00128222	0.000886988	0.000901553	0.000771205	0.00260893	-0.0586501	0.00795303	0.0486687	0.482987	0.459489	0.684788	422	50	472	57
ACTG1	P60712	FRCPEALFQPSFLGMESCGIHETTFNSIMKCDVDIR	3xCarbamidomethyl [C3; C18; C31]; 1xTMTpro [K30]	SWISS-PROT:P60712 (Bos taurus) Actin, cytoplasmic 1_x000D_ Actin, cytoplasmic 2 OS=Homo sapiens (Human) OX=9606 GN=ACTG1 PE=1 SV=1	0.000714935	0.00069532	0.00059766	0.000427076	0.00039655	0.000497489	0.00898941	0.0951475	0.0550139	-0.163338	0.648171	0.755163	0.427998	305	176	481	58
SQSTM1	Q13501	NMVHPNVICDGCNGPVVGTR	2xCarbamidomethyl [C9; C12]; 1xTMTpro [N-Term]	Sequestosome-1 OS=Homo sapiens (Human) OX=9606 GN=SQSTM1 PE=1 SV=1	0.00862028	0.00721209	0.00581596	0.0025944	0.00241099	0.00281144	0.0274368	0.256514	-0.000804224	-0.311205	1.47582	1.5816	1.35991	17	478	495	59
ACTG1	P60712	FRCPEALFQPSFLGMESCGIHETTFNSIMK	2xCarbamidomethyl [C3; C18]; 2xOxidation [M15; M29]; 1xTMTpro [K30]; 1xTMTpro [N-Term]	SWISS-PROT:P60712 (Bos taurus) Actin, cytoplasmic 1_x000D_ Actin, cytoplasmic 2 OS=Homo sapiens (Human) OX=9606 GN=ACTG1 PE=1 SV=1	0.000808376	0.000868699	0.000729611	0.000481274	0.000544966	0.000585932	0.00768066	0.0110129	0.114843	-0.136886	0.737157	0.557848	0.453281	344	160	504	60
FTL	P02792	TDPHLCDFLETHFLDEEVK	1xCarbamidomethyl [C6]; 1xTMTpro [N-Term]	Ferritin light chain OS=Homo sapiens (Human) OX=9606 GN=FTL PE=1 SV=2	0.0315808	0.0307328	0.0349662	0.0206938	0.0236357	0.0229293	0.00464154	-0.0381291	-0.0773998	0.108783	0.647978	0.456213	0.499986	451	96	547	61
LARS1	Q9P2J5	EIELYGCPPDFPDEEEEEEETSVKTEDIIIK	1xCarbamidomethyl [C7]; 2xTMTpro [K24; K31]; 1xTMTpro [N-Term]	Leucine--tRNA ligase, cytoplasmic OS=Homo sapiens (Human) OX=9606 GN=LARS1 PE=1 SV=2	0.006618	0.00565718	0.00621757	0.00368471	0.00449693	0.00445203	0.00708018	0.10247	-0.123842	0.0124256	0.742376	0.454984	0.46946	398	151	549	62
ESRP1	Q6NXG1	NGLSPPPCKLPCLSPPSYTFPAPAAVIPTEAAIYQPSVILNPR	2xCarbamidomethyl [C8; C12]; 1xDeamidated [N1]; 1xTMTpro [N-Term]; 1xTMTpro [K9]	Epithelial splicing regulatory protein 1 OS=Homo sapiens (Human) OX=9606 GN=ESRP1 PE=1 SV=2	0.0165392	0.0117469	0.0186346	0.0224754	0.0267017	0.0277835	0.0201466	0.0806278	-0.412979	0.252719	-0.523083	-0.771668	-0.828963	199	352	551	63
SNU13	P55769	GISEFIVMAADAEPLEIILHLPLLCEDK	1xCarbamidomethyl [C25]; 1xOxidation [M8]; 1xTMTpro [K28]	NHP2-like protein 1 OS=Homo sapiens (Human) OX=9606 GN=SNU13 PE=1 SV=3	0.00145646	0.00151058	0.00177708	0.00114009	0.000970905	0.000973693	0.0147558	-0.118712	-0.0660748	0.16833	0.472033	0.703774	0.699637	291	265	556	64
ALAS1	P13196	NTEVCDELMSR	1xCarbamidomethyl [C5]; 1xTMTpro [N-Term]	5-aminolevulinate synthase, nonspecific, mitochondrial OS=Homo sapiens (Human) OX=9606 GN=ALAS1 PE=1 SV=2	0.0450215	0.0435209	0.048281	0.0259378	0.0351838	0.0267356	0.0173972	-0.0186673	-0.0675711	0.0821748	0.814227	0.374368	0.770516	253	306	559	65
AKAP12	Q02952	EQSHAEISPPAESGQAVEECKEEGEEK	1xCarbamidomethyl [C20]; 2xTMTpro [K21; K27]; 1xTMTpro [N-Term]	A-kinase anchor protein 12 OS=Homo sapiens (Human) OX=9606 GN=AKAP12 PE=1 SV=4	0.00021995	0.000229975	0.000225974	0.000120064	0.000154554	0.000158257	0.017407	-0.034669	0.0296324	0.00431045	0.908045	0.543733	0.509579	252	307	559	65
GDF15	Q99988	NGDHCPLGPGR	1xCarbamidomethyl [C5]; 1xDeamidated [N1]; 1xTMTpro [N-Term]	Growth/differentiation factor 15 OS=Homo sapiens (Human) OX=9606 GN=GDF15 PE=1 SV=3	0.119897	0.116081	0.0919761	0.0584688	0.056691	0.057664	0.0270544	0.133268	0.0865979	-0.249202	0.902793	0.947342	0.92279	92	471	563	67
THOC2	Q8NI27	SQCGVK	1xCarbamidomethyl [C3]; 1xTMTpro [K6]; 1xTMTpro [N-Term]	THO complex subunit 2 OS=Homo sapiens (Human) OX=9606 GN=THOC2 PE=1 SV=2	0.0613603	0.0635992	0.0614403	0.0868438	0.0955247	0.0882852	0.00597353	-0.0180605	0.0336428	-0.0161806	-0.483057	-0.620508	-0.506806	441	123	564	68
VCP	P55072	EAVCIVLSDDTCSDEKIR	2xCarbamidomethyl [C4; C12]; 1xTMTpro [K16]	Transitional endoplasmic reticulum ATPase OS=Homo sapiens (Human) OX=9606 GN=VCP PE=1 SV=4	0.0011208	0.00100245	0.00088198	0.000538085	0.000731822	0.000663132	0.0172802	0.162018	0.00101567	-0.183696	0.896607	0.452949	0.595145	261	304	565	69
ALDH1A3	P47895	HEPIGVCGAITPWNFPLLMLVWK	1xCarbamidomethyl [C7]; 1xOxidation [M19]; 1xTMTpro [K23]; 1xTMTpro [N-Term]	Aldehyde dehydrogenase family 1 member A3 OS=Homo sapiens (Human) OX=9606 GN=ALDH1A3 PE=1 SV=2	0.00329359	0.0024937	0.00344385	0.00462266	0.00434107	0.00512414	0.0139928	0.0981132	-0.303257	0.162476	-0.587177	-0.496504	-0.735763	312	255	567	70
NHSL1	Q5SYE7	SRSEPSPDAPESPSSCSPSK	1xCarbamidomethyl [C16]; 1xTMTpro [K20]; 1xTMTpro [N-Term]	NHS-like protein 1 OS=Homo sapiens (Human) OX=9606 GN=NHSL1 PE=1 SV=2	0.020005	0.0174861	0.0147838	0.0122792	0.01073	0.00705559	0.0266852	0.199204	0.00505635	-0.237143	0.504942	0.6995	1.30432	121	468	589	71
TNPO1	Q92973	LGYVCPQEVAPMLQQFIRPWCTSLR	2xCarbamidomethyl [C5; C21]; 1xTMTpro [N-Term]	Transportin-1 OS=Homo sapiens (Human) OX=9606 GN=TNPO1 PE=1 SV=2_x000D_ Transportin-2 OS=Homo sapiens (Human) OX=9606 GN=TNPO2 PE=1 SV=3	0.00225447	0.00228055	0.00200932	0.00156636	0.00162625	0.00139491	0.00479551	0.0475024	0.0640965	-0.118577	0.477874	0.423736	0.64511	492	101	593	72
NDRG1	Q92597	MADCGGLPQISQPAK	1xCarbamidomethyl [C4]; 1xTMTpro [K15]; 1xTMTpro [N-Term]	Protein NDRG1 OS=Homo sapiens (Human) OX=9606 GN=NDRG1 PE=1 SV=1	0.0815036	0.0850195	0.101975	0.0505648	0.0531781	0.0544132	0.025232	-0.135014	-0.0740848	0.188267	0.823746	0.751045	0.717921	163	439	602	73
SQSTM1	Q13501	SSSQPSSCCSDPSKPGGNVEGATQSLAEQMRK	2xCarbamidomethyl [C8; C9]; 1xDeamidated [N18]; 1xOxidation [M30]; 2xTMTpro [K14; K32]; 1xTMTpro [N-Term]	Sequestosome-1 OS=Homo sapiens (Human) OX=9606 GN=SQSTM1 PE=1 SV=1	0.0115799	0.00780912	0.00814234	0.00308086	0.00459649	0.00370035	0.0344127	0.335511	-0.232883	-0.172599	1.57471	0.99751	1.31038	20	594	614	74
BOP1	Q14137	WVSSLAVHPAGDNVICGSYDSK	1xCarbamidomethyl [C16]; 1xDeamidated [N13]; 1xTMTpro [K22]; 1xTMTpro [N-Term]	Ribosome biogenesis protein BOP1 OS=Homo sapiens (Human) OX=9606 GN=BOP1 PE=1 SV=2	0.00858795	0.00758756	0.0085515	0.0123236	0.0114662	0.0109841	0.00311149	0.0592602	-0.119417	0.0531241	-0.580298	-0.476266	-0.414291	566	61	627	75
HSPA1A	P0DMV8	ELEQVCNPIISGLYQGAGGPGPGGFGAQGPK	1xCarbamidomethyl [C6]; 2xDeamidated [Q4; Q15]; 1xTMTpro [K31]; 1xTMTpro [N-Term]	Heat shock 70 kDa protein 1A OS=Homo sapiens (Human) OX=9606 GN=HSPA1A PE=1 SV=1	0.000691016	0.000729787	0.000626082	0.000453284	0.000498062	0.000460913	0.00963856	0.0183244	0.0970794	-0.124045	0.58998	0.454069	0.565902	442	187	629	76
AARS1	P49588	ILPGNMKDNFWEMGDTGPCGPCSEIHYDR	2xCarbamidomethyl [C19; C22]; 1xTMTpro [K7]; 1xTMTpro [N-Term]	Alanine--tRNA ligase, cytoplasmic OS=Homo sapiens (Human) OX=9606 GN=AARS1 PE=1 SV=2	0.0225726	0.019568	0.0222919	0.0149298	0.0140505	0.0146179	0.0137005	0.0717452	-0.134328	0.0536937	0.524627	0.612208	0.55509	381	253	634	77
CHCHD2	Q9Y6H1	QFLECAQNQGDIKLCEGFNEVLKQCR	3xCarbamidomethyl [C5; C15; C25]; 1xDeamidated [N/Q]; 2xTMTpro [K13; K23]; 1xTMTpro [N-Term]	Coiled-coil-helix-coiled-coil-helix domain-containing protein 2 OS=Homo sapiens (Human) OX=9606 GN=CHCHD2 PE=1 SV=1	0.192247	0.207631	0.164587	0.115053	0.111905	0.120339	0.0253613	0.0310399	0.142098	-0.193068	0.70962	0.749644	0.644822	205	444	649	78
WDR70	Q9NW82	SLQPCECHQIK	2xCarbamidomethyl [C5; C7]; 1xTMTpro [K11]	WD repeat-containing protein 70 OS=Homo sapiens (Human) OX=9606 GN=WDR70 PE=1 SV=1	0.015075	0.0153016	0.0280997	0.0322598	0.0487674	0.0524279	0.0352213	-0.370734	-0.349207	0.527666	-0.726847	-1.32303	-1.42744	43	618	661	79
MGST3	O14880	GALGSIALLGLVGTTVCSAFQHLGWVKSGLGSGPK	1xCarbamidomethyl [C17]; 2xTMTpro [K27; K35]	Microsomal glutathione S-transferase 3 OS=Homo sapiens (Human) OX=9606 GN=MGST3 PE=1 SV=1	1.44832	1.16589	1.28201	1.98578	1.75863	1.80159	0.00741401	0.157269	-0.155683	-0.0187042	-0.612587	-0.437335	-0.472154	510	158	668	80
PIR	O00625	GILHAEMPCSEEPAHGLQLWVNLR	1xCarbamidomethyl [C9]; 1xTMTpro [N-Term]	Pirin OS=Homo sapiens (Human) OX=9606 GN=PIR PE=1 SV=1	0.171752	0.176875	0.167382	0.118112	0.129261	0.127112	0.000534553	-0.00210657	0.0402954	-0.0392885	0.542283	0.412145	0.43633	673	14	687	81
SFN	P31947	GEELSCEER	1xCarbamidomethyl [C6]; 1xTMTpro [N-Term]	14-3-3 protein sigma OS=Homo sapiens (Human) OX=9606 GN=SFN PE=1 SV=1	0.0101241	0.00944325	0.00915203	0.00686821	0.00664896	0.00708382	0.00465982	0.0807296	-0.0197058	-0.0648972	0.479054	0.525861	0.434462	599	97	696	82
HSPH1	Q92598	LMSSNSTDLPLNIECFMNDK	1xCarbamidomethyl [C15]; 1xTMTpro [K20]; 1xTMTpro [N-Term]	Heat shock protein 105 kDa OS=Homo sapiens (Human) OX=9606 GN=HSPH1 PE=1 SV=1	0.000285701	0.000260425	0.000274322	0.000130042	0.000196563	0.000187414	0.0283461	0.0630551	-0.0705828	0.0044238	1.07247	0.476457	0.545221	207	493	700	83
YWHAG	P61981	ELEAVCQDVLSLLDNYLIKNCSETQYESK	2xCarbamidomethyl [C6; C21]; 2xTMTpro [K19; K29]; 1xTMTpro [N-Term]	14-3-3 protein gamma OS=Homo sapiens (Human) OX=9606 GN=YWHAG PE=1 SV=2	0.000827792	0.000790662	0.000713444	0.000518233	0.000531494	0.000606199	0.00732391	0.0907978	0.0245907	-0.12367	0.58487	0.548417	0.358678	544	157	701	84
ARID1A	O14497	GYQGYPGGDYSGGPQDGGAGKGPADMASQCWGAAAAAAAAAAASGGAQQR	1xCarbamidomethyl [C30]; 2xDeamidated [Q15; Q29]; 1xTMTpro [K21]	AT-rich interactive domain-containing protein 1A OS=Homo sapiens (Human) OX=9606 GN=ARID1A PE=1 SV=3	0.00639926	0.00494448	0.00458334	0.00717712	0.00833715	0.00843519	0.0208751	0.269458	-0.102629	-0.212047	-0.434959	-0.651108	-0.667974	340	362	702	85
BAZ1A	Q9NRL2	SSNAYDPSQMCAEK	1xCarbamidomethyl [C11]; 1xTMTpro [K14]	Bromodomain adjacent to zinc finger domain protein 1A OS=Homo sapiens (Human) OX=9606 GN=BAZ1A PE=1 SV=2	0.00971104	0.00876264	0.00644175	0.0124624	0.0138072	0.0128619	0.0262441	0.22562	0.0773604	-0.366552	-0.585506	-0.73334	-0.631023	258	458	716	86
CNN2	Q99439	CASQSGMTAYGTR	1xCarbamidomethyl [C1]; 1xTMTpro [N-Term]	Calponin-2 OS=Homo sapiens (Human) OX=9606 GN=CNN2 PE=1 SV=4	0.00290322	0.00299095	0.00284451	0.00217392	0.00208428	0.00211455	0.000300825	-0.00479954	0.0381513	-0.0342725	0.422155	0.4829	0.462099	709	8	717	87
GPRIN1	Q7Z2K8	DLEAAGAERSPCPEAAAPPPGPR	1xCarbamidomethyl [C12]; 1xTMTpro [N-Term]	G protein-regulated inducer of neurite outgrowth 1 OS=Homo sapiens (Human) OX=9606 GN=GPRIN1 PE=1 SV=2	0.0647633	0.0655115	0.0679118	0.100905	0.0909282	0.11095	0.0238983	-0.0286495	-0.0120761	0.0398375	-0.611107	-0.460903	-0.748015	311	410	721	88
TRIP6	Q15654	VFHVGCFVCSTCR	3xCarbamidomethyl [C6; C9; C12]; 1xTMTpro [N-Term]	Thyroid receptor-interacting protein 6 OS=Homo sapiens (Human) OX=9606 GN=TRIP6 PE=1 SV=3	0.108052	0.0962421	0.119865	0.0668213	0.0713538	0.0698496	0.0260194	-1.59071e-05	-0.166998	0.149672	0.693359	0.598676	0.629415	268	455	723	89
GCLM	P48507	CPSTHSEELHDCIQK	2xCarbamidomethyl [C1; C12]; 1xTMTpro [K15]; 1xTMTpro [N-Term]	Glutamate--cysteine ligase regulatory subunit OS=Homo sapiens (Human) OX=9606 GN=GCLM PE=1 SV=1	0.0151638	0.0133639	0.00965316	0.00468544	0.00634264	0.00663419	0.0388135	0.252744	0.070452	-0.398811	1.44163	1.00473	0.939892	45	683	728	90
GSR	P00390	MVCANK	1xCarbamidomethyl [C3]; 1xTMTpro [K6]; 1xTMTpro [N-Term]	Glutathione reductase, mitochondrial OS=Homo sapiens (Human) OX=9606 GN=GSR PE=1 SV=2	0.0250212	0.0227202	0.02494	0.017153	0.0176096	0.0169766	0.00831688	0.0465274	-0.0926483	0.0418378	0.498163	0.460257	0.513076	564	166	730	91
MAD2L1BP	Q15013	DCMVPVVFPGPVSQEGCCQFTCELLK	4xCarbamidomethyl [C2; C17; C18; C22]; 1xTMTpro [K26]	MAD2L1-binding protein OS=Homo sapiens (Human) OX=9606 GN=MAD2L1BP PE=1 SV=1	0.0497021	0.0488179	0.0468346	0.0659517	0.0672365	0.065528	0.000212346	0.0367645	0.0108681	-0.0489678	-0.444867	-0.472701	-0.435568	733	5	738	92
EGFR	P00533	GKSPSDCCHNQCAAGCTGPR	4xCarbamidomethyl [C7; C8; C12; C16]; 1xTMTpro [K2]; 1xTMTpro [N-Term]	Epidermal growth factor receptor OS=Homo sapiens (Human) OX=9606 GN=EGFR PE=1 SV=2	0.0047364	0.00593089	0.00488734	0.00280625	0.00402687	0.0021815	0.0353661	-0.130518	0.193938	-0.0852599	0.885667	0.364652	1.24899	124	621	745	93
RIN1	Q13671	SPQELDQGTGAALCFFNPLFPGDLGPTKR	1xCarbamidomethyl [C14]; 1xTMTpro [K28]	Ras and Rab interactor 1 OS=Homo sapiens (Human) OX=9606 GN=RIN1 PE=1 SV=4	0.41494	0.403678	0.488256	0.617989	0.569819	0.634471	0.00810635	-0.0701828	-0.109882	0.164553	-0.504495	-0.387419	-0.542467	601	161	762	94
AGPS	O00116	ESGYCTGHEPDSLEFSTVGGWVSTR	1xCarbamidomethyl [C5]; 1xTMTpro [N-Term]	Alkyldihydroxyacetonephosphate synthase, peroxisomal OS=Homo sapiens (Human) OX=9606 GN=AGPS PE=1 SV=1	0.224541	0.278179	0.234186	0.158613	0.15113	0.16389	0.0286844	-0.129537	0.179495	-0.0688654	0.631009	0.700728	0.583787	273	500	773	95
NDRG1	Q92597	DLEIERPMPGTHTVTLQCPALLVVGDSSPAVDAVVECNSK	2xCarbamidomethyl [C18; C37]; 1xTMTpro [K40]; 1xTMTpro [N-Term]	Protein NDRG1 OS=Homo sapiens (Human) OX=9606 GN=NDRG1 PE=1 SV=1	0.00531545	0.00377864	0.00477635	0.00294434	0.0022125	0.00325735	0.0349176	0.201213	-0.291112	0.0469292	0.651037	1.0633	0.505283	178	610	788	96
GSR	P00390	VMWNTAVHSEFMHDHADYGFPSCEGK	1xCarbamidomethyl [C23]; 1xTMTpro [K26]; 1xTMTpro [N-Term]	Glutathione reductase, mitochondrial OS=Homo sapiens (Human) OX=9606 GN=GSR PE=1 SV=2	0.00840448	0.00759368	0.00837146	0.00587496	0.00574307	0.00577221	0.0113282	0.049109	-0.0972498	0.0434299	0.46747	0.500228	0.492925	581	214	795	97
SFN	P31947	VETELQGVCDTVLGLLDSHLIK	1xCarbamidomethyl [C9]; 1xDeamidated [Q6]; 1xTMTpro [K22]; 1xTMTpro [N-Term]	14-3-3 protein sigma OS=Homo sapiens (Human) OX=9606 GN=SFN PE=1 SV=1	0.00294741	0.00282283	0.00312508	0.0023755	0.00198124	0.00210998	0.00630157	-0.00863789	-0.0709423	0.0758111	0.319854	0.581683	0.490853	667	135	802	98
CCT8	P50990	KAHEILPNLVCCSAK	2xCarbamidomethyl [C11; C12]; TMTpro [K]; 1xTMTpro [N-Term]	T-complex protein 1 subunit theta OS=Homo sapiens (Human) OX=9606 GN=CCT8 PE=1 SV=4	0.00363926	0.00405924	0.00329906	0.0024971	0.0023562	0.0025196	0.0264605	-0.010504	0.147061	-0.152095	0.553896	0.637687	0.540952	351	463	814	99
NDRG1	Q92597	FALNNPEMVEGLVLINVNPCAEGWMDWAASK	1xCarbamidomethyl [C20]; 1xOxidation [M]; 1xTMTpro [K31]; 1xTMTpro [N-Term]	Protein NDRG1 OS=Homo sapiens (Human) OX=9606 GN=NDRG1 PE=1 SV=1	0.00725442	0.00608473	0.005453	0.00484234	0.00400853	0.0031953	0.0345078	0.211765	-0.0419035	-0.200045	0.371391	0.644022	0.971144	242	598	840	100
EIF5	P55010	FVLCPECENPETDLHVNPKKQTIGNSCK	3xCarbamidomethyl [C4; C7; C27]; 3xTMTpro [K19; K20; K28]; 1xTMTpro [N-Term]	Eukaryotic translation initiation factor 5 OS=Homo sapiens (Human) OX=9606 GN=EIF5 PE=1 SV=2	0.00977243	0.00868011	0.00649188	0.00401151	0.00508255	0.00411201	0.0432945	0.233034	0.0620311	-0.357046	1.05154	0.710129	1.01584	91	754	845	101
EXO1	Q9UQ84	AGIVQAIITEDSDLLAFGCK	1xCarbamidomethyl [C19]; 1xTMTpro [K20]; 1xTMTpro [N-Term]	Exonuclease 1 OS=Homo sapiens (Human) OX=9606 GN=EXO1 PE=1 SV=2	0.266844	0.238037	0.253108	0.338693	0.335213	0.351087	0.00202928	0.0787806	-0.0860256	0.00253754	-0.422767	-0.407864	-0.474615	806	41	847	102
PPP3CA	Q08209	VTEMLVNVLNICSDDELGSEEDGFDGATAAAR	1xCarbamidomethyl [C12]; 1xTMTpro [N-Term]	Serine/threonine-protein phosphatase 2B catalytic subunit alpha isoform OS=Homo sapiens (Human) OX=9606 GN=PPP3CA PE=1 SV=1	0.00744981	0.00620788	0.00690398	0.00966804	0.00961531	0.00889065	0.00621083	0.12028	-0.142823	0.010506	-0.496301	-0.488411	-0.375367	716	133	849	103
SOD1	P00441	GLTEGLHGFHVHEFGDNTAGCTSAGPHFNPLSR	1xCarbamidomethyl [C21]; 1xDeamidated [N17]; 1xTMTpro [N-Term]	Superoxide dismutase [Cu-Zn] OS=Homo sapiens (Human) OX=9606 GN=SOD1 PE=1 SV=2	0.00974477	0.00845557	0.00757455	0.00614884	0.00568556	0.00523491	0.0298347	0.181696	-0.0230293	-0.181772	0.482618	0.595628	0.714766	327	523	850	104
ERI3	O43414	SIFVTCGDWDLK	1xCarbamidomethyl [C6]; 1xTMTpro [K12]; 1xTMTpro [N-Term]	ERI1 exoribonuclease 3 OS=Homo sapiens (Human) OX=9606 GN=ERI3 PE=1 SV=2	0.241169	0.216312	0.212868	0.16992	0.152818	0.165069	0.00814005	0.110096	-0.0468351	-0.069994	0.395094	0.548132	0.436885	691	162	853	105
ME1	P48163	LALYTACGGMNPQECLPVILDVGTENEELLK	2xCarbamidomethyl [C7; C15]; 1xDeamidated [N/Q]; 1xOxidation [M10]; 1xTMTpro [K31]; 1xTMTpro [N-Term]	NADP-dependent malic enzyme OS=Homo sapiens (Human) OX=9606 GN=ME1 PE=1 SV=1	0.00469985	0.00449538	0.00439804	0.00327789	0.00331157	0.00351562	0.000648077	0.0527563	-0.0114142	-0.0429981	0.467089	0.452344	0.366077	835	18	853	105
EEF1A2	Q05639	SGDAAIVEMVPGKPMCVESFSQYPPLGR	1xCarbamidomethyl [C16]; 1xDeamidated [Q22]; 2xOxidation [M9; M15]; 1xTMTpro [K13]; 1xTMTpro [N-Term]	Elongation factor 1-alpha 2 OS=Homo sapiens (Human) OX=9606 GN=EEF1A2 PE=1 SV=1	0.000271145	0.000233799	0.000258264	0.000181654	0.000170707	0.000203451	0.00939637	0.0919504	-0.121843	0.0217311	0.485923	0.575594	0.32243	679	181	860	107
MORC2	Q9Y6X9	QYEVGLQNLCNSYQSR	1xCarbamidomethyl [C10]; 1xTMTpro [N-Term]	ATPase MORC2 OS=Homo sapiens (Human) OX=9606 GN=MORC2 PE=1 SV=2	1.46886	1.75003	1.30785	0.933104	0.881173	0.873325	0.0392157	-0.0388118	0.213867	-0.20631	0.693401	0.776015	0.78892	169	693	862	108
SEC13	P55735	VFIWTCDDASSNTWSPK	1xCarbamidomethyl [C6]; 1xDeamidated [N12]; 1xTMTpro [K17]	Protein SEC13 homolog OS=Homo sapiens (Human) OX=9606 GN=SEC13 PE=1 SV=3	0.0569888	0.0522525	0.0466937	0.038816	0.0354797	0.0349313	0.0222405	0.132767	0.00759088	-0.154683	0.42126	0.550918	0.573388	493	378	871	109
FN3KRP	Q9HA64	ATGHSGGGCISQGR	1xCarbamidomethyl [C9]; 1xTMTpro [N-Term]	Ketosamine-3-kinase OS=Homo sapiens (Human) OX=9606 GN=FN3KRP PE=1 SV=2	0.00874762	0.00796429	0.00926364	0.00578134	0.00712767	0.00587147	0.0146545	0.0147703	-0.120574	0.09746	0.582716	0.280688	0.560398	618	264	882	110
NDRG1	Q92597	MADCGGLPQISQPAK	1xCarbamidomethyl [C4]; 1xOxidation [M1]; 1xTMTpro [K15]; 1xTMTpro [N-Term]	Protein NDRG1 OS=Homo sapiens (Human) OX=9606 GN=NDRG1 PE=1 SV=1	0.051015	0.0427876	0.0463306	0.0316091	0.0331094	0.033256	0.0232141	0.127157	-0.126572	-0.0117982	0.563426	0.496522	0.490151	489	397	886	111
SAR1B	Q9Y6B6	NYLPAINGIVFLVDCADHER	1xCarbamidomethyl [C15]; 1xTMTpro [N-Term]	GTP-binding protein SAR1b OS=Homo sapiens (Human) OX=9606 GN=SAR1B PE=1 SV=1	43.6952	46.5701	36.5024	32.2865	26.9907	27.4931	0.0277175	0.0483213	0.140252	-0.211162	0.388222	0.646691	0.620085	406	485	891	112
UHRF1BP1	Q6BDS2	GHTLNFVAPFPLSIWACLPLR	1xCarbamidomethyl [C17]; 1xTMTpro [N-Term]	UHRF1-binding protein 1 OS=Homo sapiens (Human) OX=9606 GN=UHRF1BP1 PE=1 SV=1	0.138035	0.0945554	0.117482	0.082749	0.0656463	0.0585527	0.0420427	0.242343	-0.303462	0.00975169	0.49588	0.829907	0.994887	158	734	892	113
MIS18A	Q9NYP9	GCAGGCECGDK	3xCarbamidomethyl [C2; C6; C8]; 1xTMTpro [K11]; 1xTMTpro [N-Term]	Protein Mis18-alpha OS=Homo sapiens (Human) OX=9606 GN=MIS18A PE=1 SV=1	0.020956	0.0216045	0.02676	0.0290367	0.0363234	0.0348049	0.024781	-0.140955	-0.0969867	0.211757	-0.329557	-0.652577	-0.590967	475	426	901	114
SLC1A5	Q15758	CVEENNGVAK	1xCarbamidomethyl [C1]; 1xTMTpro [K10]	Neutral amino acid transporter B(0) OS=Homo sapiens (Human) OX=9606 GN=SLC1A5 PE=1 SV=2	0.00784656	0.00652128	0.00572172	0.00474697	0.0045248	0.00350528	0.0377659	0.228649	-0.038256	-0.226963	0.496404	0.565555	0.93388	239	669	908	115
NDC80	O14777	CYESFMSGADSFDEMNAELQSK	1xCarbamidomethyl [C1]; 1xTMTpro [K22]; 1xTMTpro [N-Term]	Kinetochore protein NDC80 homolog OS=Homo sapiens (Human) OX=9606 GN=NDC80 PE=1 SV=1	0.0527708	0.045781	0.0482479	0.0621488	0.068169	0.0674108	0.00375064	0.108925	-0.0960648	-0.0203489	-0.344912	-0.478302	-0.462165	836	77	913	116
TRIP4	Q15650	DVEFPNDYPSGCLLGCVDLIDCLSQK	3xCarbamidomethyl [C12; C16; C22]; 1xDeamidated [N6]; 1xTMTpro [K26]; 1xTMTpro [N-Term]	Activating signal cointegrator 1 OS=Homo sapiens (Human) OX=9606 GN=TRIP4 PE=1 SV=4	0.0489266	0.0397282	0.0247742	0.0530311	0.0712728	0.0771433	0.044093	0.371865	0.0714075	-0.609917	-0.488083	-0.914598	-1.02879	134	780	914	117
UBAP1	Q9NZ09	ADFNLADFECEEDPFDNLELK	1xCarbamidomethyl [C10]; 1xTMTpro [K21]; 1xTMTpro [N-Term]	Ubiquitin-associated protein 1 OS=Homo sapiens (Human) OX=9606 GN=UBAP1 PE=1 SV=1	0.0706336	0.0570805	0.0744089	0.0897837	0.100537	0.0920584	0.0182682	0.0681557	-0.239201	0.143276	-0.414253	-0.577458	-0.45035	596	319	915	118
NUP155	O75694	LHQEDQACATCLILACSTAACDREVSAWATR	4xCarbamidomethyl [C8; C11; C16; C21]; 1xTMTpro [N-Term]	Nuclear pore complex protein Nup155 OS=Homo sapiens (Human) OX=9606 GN=NUP155 PE=1 SV=1	0.0117325	0.0116092	0.0105912	0.00771306	0.00843344	0.00902423	0.00510858	0.052791	0.0375435	-0.0948561	0.552348	0.423531	0.325848	813	105	918	119
GSR	P00390	SFDSMISTNCTEELENAGVEVLK	1xCarbamidomethyl [C10]; 1xTMTpro [K23]; 1xTMTpro [N-Term]	Glutathione reductase, mitochondrial OS=Homo sapiens (Human) OX=9606 GN=GSR PE=1 SV=2	0.0140441	0.0115275	0.0128188	0.00846706	0.00924744	0.00936459	0.0234712	0.134181	-0.150704	0.00247919	0.595849	0.468656	0.450495	522	403	925	120
RPS3	P23396	FIMESGAKGCEVVVSGK	1xCarbamidomethyl [C10]; 2xTMTpro [K8; K17]	40S ribosomal protein S3 OS=Homo sapiens (Human) OX=9606 GN=RPS3 PE=1 SV=2	0.00703975	0.00787208	0.00661499	0.00583127	0.00491917	0.00484457	0.0160264	-0.0275763	0.133644	-0.117362	0.29929	0.544685	0.566733	646	282	928	121
AKAP13	Q12802	KGEEVEPAPIVDSGTVSDQDSCLQSLPDCGVK	2xCarbamidomethyl [C22; C29]; 1xDeamidated [Q24]; 2xTMTpro [K1; K32]; 1xTMTpro [N-Term]	A-kinase anchor protein 13 OS=Homo sapiens (Human) OX=9606 GN=AKAP13 PE=1 SV=2	0.00548268	0.00341749	0.00292032	0.0077605	0.00637979	0.00641263	0.0445601	0.476625	-0.205316	-0.43213	-0.977895	-0.695254	-0.702662	147	787	934	122
GPX1	P07203	GLVVLGFPCNQFGHQENAK	1xCarbamidomethyl [C9]; 1xTMTpro [K19]; 1xTMTpro [N-Term]	Glutathione peroxidase 1 OS=Homo sapiens (Human) OX=9606 GN=GPX1 PE=1 SV=4	0.11895	0.101111	0.135796	0.169367	0.151766	0.189182	0.0252573	0.00402676	-0.2304	0.195104	-0.513817	-0.355517	-0.673445	494	441	935	123
UBTF	P17480	MNGEADCPTDLEMAAPKGQDRWSQEDMLTLLECMK	1xAcetyl [N-Term]; 2xCarbamidomethyl [C7; C33]; 2xTMTpro [K17; K35]	Nucleolar transcription factor 1 OS=Homo sapiens (Human) OX=9606 GN=UBTF PE=1 SV=1	0.00615252	0.00579284	0.00580743	0.00441407	0.00422471	0.00467967	0.00118275	0.0561651	-0.0307406	-0.0271104	0.422901	0.486158	0.338604	907	30	937	124
LIMD1	Q9UGP4	CVICNECLDGVPFTVDSENK	3xCarbamidomethyl [C1; C4; C7]; 1xTMTpro [K20]; 1xTMTpro [N-Term]	LIM domain-containing protein 1 OS=Homo sapiens (Human) OX=9606 GN=LIMD1 PE=1 SV=1	0.0533306	0.0446016	0.054518	0.0732384	0.0709967	0.0644361	0.0108701	0.0696592	-0.188207	0.101429	-0.527297	-0.482449	-0.342566	735	206	941	125
GSR	P00390	SFDSMISTNCTEELENAGVEVLK	1xCarbamidomethyl [C10]; 1xOxidation [M5]; 1xTMTpro [K23]	Glutathione reductase, mitochondrial OS=Homo sapiens (Human) OX=9606 GN=GSR PE=1 SV=2	0.0257353	0.0227658	0.0233376	0.0177548	0.0168122	0.0180403	0.0106185	0.103948	-0.0729296	-0.0371417	0.431588	0.510292	0.408573	742	200	942	126
PABPC3	Q9H361	GFGFVCFSSPEEATKAVTEMNGR	1xCarbamidomethyl [C6]; 1xTMTpro [K15]	Polyadenylate-binding protein 3 OS=Homo sapiens (Human) OX=9606 GN=PABPC3 PE=1 SV=2_x000D_ Polyadenylate-binding protein 4 OS=Homo sapiens (Human) OX=9606 GN=PABPC4 PE=1 SV=1_x000D_ Polyadenylate-binding protein 1 OS=Homo sapiens (Human) OX=9606 GN=PABPC1 PE=1 SV=2_x000D_ Polyadenylate-binding protein 1-like OS=Homo sapiens (Human) OX=9606 GN=PABPC1L PE=2 SV=1	0.00432069	0.00300215	0.00434035	0.00552724	0.00570945	0.00617063	0.0341155	0.152333	-0.372932	0.158884	-0.507632	-0.554426	-0.66649	354	589	943	127
GCLC	P48506	CNQIANELCECPELLGSAFRK	3xCarbamidomethyl [C1; C9; C11]; 1xTMTpro [K21]; 1xTMTpro [N-Term]	Glutamate--cysteine ligase catalytic subunit OS=Homo sapiens (Human) OX=9606 GN=GCLC PE=1 SV=2	0.0393824	0.0334188	0.0248293	0.0147614	0.0154611	0.0142313	0.0514337	0.275182	0.0382902	-0.390326	1.14054	1.07373	1.1933	44	900	944	128
PNP	P00491	QMGEQRELQEGTYVMVAGPSFETVAECR	1xCarbamidomethyl [C27]; 1xDeamidated [Q]; 2xOxidation [M2; M15]; 1xTMTpro [N-Term]	Purine nucleoside phosphorylase OS=Homo sapiens (Human) OX=9606 GN=PNP PE=1 SV=2	0.00171202	0.00181092	0.00142543	0.00102291	0.00116882	0.00123	0.0293551	0.0537114	0.13473	-0.210595	0.689307	0.496942	0.423328	443	513	956	129
MCM3AP	O60318	ALAPSAECPIAEENLAR	1xCarbamidomethyl [C8]; 1xTMTpro [N-Term]	Germinal-center associated nuclear protein OS=Homo sapiens (Human) OX=9606 GN=MCM3AP PE=1 SV=2	0.356977	0.263944	0.399545	0.47774	0.498077	0.545805	0.0345641	0.0696387	-0.365963	0.232164	-0.49003	-0.550176	-0.68219	359	600	959	130
TOMM34	Q15785	AIEKYSESLLCSNLESATYSNR	1xCarbamidomethyl [C11]; 1xTMTpro [K4]; 1xTMTpro [N-Term]	Mitochondrial import receptor subunit TOM34 OS=Homo sapiens (Human) OX=9606 GN=TOMM34 PE=1 SV=2	0.0387398	0.0380981	0.0327257	0.0253716	0.0252014	0.0263983	0.0258037	0.085081	0.0609859	-0.15831	0.52552	0.535228	0.468287	506	453	959	130
TARDBP	Q13148	AFAFVTFADDQIAQSLCGEDLIIK	1xCarbamidomethyl [C17]; 1xTMTpro [K24]; 1xTMTpro [N-Term]	TAR DNA-binding protein 43 OS=Homo sapiens (Human) OX=9606 GN=TARDBP PE=1 SV=1	0.00135064	0.00106073	0.00132778	0.00101072	0.000803948	0.00069384	0.0355315	0.115894	-0.232694	0.091272	0.302359	0.632572	0.845072	331	629	960	132
LYPLA1	O75608	ASFPQGPIGGANRDISILQCHGDCDPLVPLMFGSLTVEK	2xCarbamidomethyl [C20; C24]; 1xTMTpro [K39]	Acyl-protein thioesterase 1 OS=Homo sapiens (Human) OX=9606 GN=LYPLA1 PE=1 SV=1	0.00751922	0.00622108	0.00479886	0.00288508	0.00404142	0.00302135	0.0496808	0.283041	0.0096232	-0.364848	1.09893	0.612679	1.03235	98	867	965	133
EIF3D	O15371	YLEVSEPQDIECCGALEYYDK	2xCarbamidomethyl [C12; C13]; 1xTMTpro [K21]	Eukaryotic translation initiation factor 3 subunit D OS=Homo sapiens (Human) OX=9606 GN=EIF3D PE=1 SV=1	0.000467845	0.000383192	0.000306767	0.000196021	0.000267527	0.000189583	0.0484109	0.277675	-0.0102909	-0.331213	0.977352	0.528672	1.02553	116	850	966	134
LRWD1	Q9UFC0	CANNQLGDVTALCQFPKLEELSLEGNPFLTVNDNLK	2xCarbamidomethyl [C1; C13]; TMTpro [K]; 1xTMTpro [N-Term]	Leucine-rich repeat and WD repeat-containing protein 1 OS=Homo sapiens (Human) OX=9606 GN=LRWD1 PE=1 SV=2	0.00736519	0.00618465	0.0078604	0.00883871	0.0109052	0.0109483	0.0265732	0.0454563	-0.206575	0.139336	-0.30857	-0.611681	-0.617362	500	466	966	134
ALAS1	P13196	MMPGCEIYSDSGNHASMIQGIR	1xCarbamidomethyl [C5]; 1xTMTpro [N-Term]	5-aminolevulinate synthase, nonspecific, mitochondrial OS=Homo sapiens (Human) OX=9606 GN=ALAS1 PE=1 SV=2	0.222234	0.227822	0.166893	0.133883	0.118893	0.118763	0.0446537	0.111892	0.147718	-0.301266	0.619213	0.790521	0.792106	182	788	970	136
FABP5	Q01469	MGAMAKPDCIITCDGKNLTIKTESTLK	2xCarbamidomethyl [C9; C13]; 4xTMTpro [K6; K16; K21; K27]; 1xTMTpro [N-Term]	Fatty acid-binding protein 5 OS=Homo sapiens (Human) OX=9606 GN=FABP5 PE=1 SV=3	0.00514604	0.0042723	0.00526105	0.00331646	0.0038761	0.00323633	0.0251369	0.072705	-0.195745	0.104593	0.561115	0.336152	0.596397	543	432	975	137
GCLM	P48507	TLNEWSSQINPDLVREFPDVLECTVSHAVEK	1xCarbamidomethyl [C23]; 1xTMTpro [K31]; 1xTMTpro [N-Term]	Glutamate--cysteine ligase regulatory subunit OS=Homo sapiens (Human) OX=9606 GN=GCLM PE=1 SV=1	0.064251	0.0462096	0.0545666	0.0307041	0.03382	0.0353647	0.0453362	0.224049	-0.251476	-0.0116511	0.841236	0.701791	0.637358	183	798	981	138
CTSD	P07339	EGCEAIVDTGTSLMVGPVDEVRELQK	1xCarbamidomethyl [C3]; 1xTMTpro [K26]; 1xTMTpro [N-Term]	Cathepsin D OS=Homo sapiens (Human) OX=9606 GN=CTSD PE=1 SV=1	0.0437545	0.0446516	0.0394314	0.0307354	0.0331587	0.0306999	0.00906278	0.0381556	0.0674354	-0.111933	0.471376	0.36189	0.473044	804	178	982	139
VDAC2	P45880	WCEYGLTFTEK	1xCarbamidomethyl [C2]; 1xTMTpro [K11]; 1xTMTpro [N-Term]	Voltage-dependent anion-selective channel protein 2 OS=Homo sapiens (Human) OX=9606 GN=VDAC2 PE=1 SV=2	0.0181567	0.0161244	0.0149204	0.0110751	0.0115272	0.0114091	0.0309077	0.146763	-0.0244943	-0.136455	0.56642	0.508693	0.523553	457	540	997	140
CNPY3	Q9BT09	NHQEEDLTEFLCANHVLK	1xCarbamidomethyl [C12]; 1xTMTpro [K18]	Protein canopy homolog 3 OS=Homo sapiens (Human) OX=9606 GN=CNPY3 PE=1 SV=1	0.12997	0.129997	0.126167	0.0982487	0.101079	0.0916119	0.00265984	0.014042	0.0143371	-0.0288048	0.389628	0.348651	0.490531	949	51	1000	141
DLD	P09622	NETLGGTCLNVGCIPSK	2xCarbamidomethyl [C8; C13]; 1xTMTpro [K17]	Dihydrolipoyl dehydrogenase, mitochondrial OS=Homo sapiens (Human) OX=9606 GN=DLD PE=1 SV=2	0.0132477	0.0148875	0.0137122	0.0101243	0.0101167	0.0109927	0.00649507	-0.0744354	0.0939271	-0.0247149	0.462359	0.463436	0.343634	860	141	1001	142
NDRG1	Q92597	DLEIERPMPGTHTVTLQCPALLVVGDSSPAVDAVVECNSK	2xCarbamidomethyl [C18; C37]; 1xDeamidated [Q17]; 1xTMTpro [K40]; 1xTMTpro [N-Term]	Protein NDRG1 OS=Homo sapiens (Human) OX=9606 GN=NDRG1 PE=1 SV=1	0.0119681	0.0106691	0.0105876	0.00873568	0.00765265	0.00831399	0.00873648	0.111899	-0.053859	-0.0649259	0.342307	0.533267	0.413686	830	172	1002	143
SRSF4	Q08170	CSWQDLKDYMR	1xCarbamidomethyl [C1]; 1xTMTpro [K7]	Serine/arginine-rich splicing factor 4 OS=Homo sapiens (Human) OX=9606 GN=SRSF4 PE=1 SV=2	0.00621882	0.00591553	0.00725134	0.00874835	0.00870853	0.00916931	0.0175335	-0.0553169	-0.12745	0.16629	-0.437053	-0.430471	-0.504855	701	308	1009	144
IFIT5	Q13325	KLSSPSNYKLECPETDCEK	2xCarbamidomethyl [C12; C17]; 3xTMTpro [K1; K9; K19]; 1xTMTpro [N-Term]	Interferon-induced protein with tetratricopeptide repeats 5 OS=Homo sapiens (Human) OX=9606 GN=IFIT5 PE=1 SV=1	0.0159219	0.0123201	0.0120278	0.00801072	0.007974	0.00992909	0.0427087	0.246276	-0.123722	-0.158362	0.744732	0.75136	0.435002	266	746	1012	145
LASP1	Q14847	MNPNCAR	1xCarbamidomethyl [C5]; 1xTMTpro [N-Term]	LIM and SH3 domain protein 1 OS=Homo sapiens (Human) OX=9606 GN=LASP1 PE=1 SV=2	0.00571313	0.00487705	0.00847073	0.00851221	0.0121133	0.0118989	0.0482805	-0.153302	-0.381573	0.414904	-0.421952	-0.930939	-0.905178	170	845	1015	146
RAD21	O60216	YLLADCNEAFIK	1xCarbamidomethyl [C6]; 1xTMTpro [K12]; 1xTMTpro [N-Term]	Double-strand-break repair protein rad21 homolog OS=Homo sapiens (Human) OX=9606 GN=RAD21 PE=1 SV=2	0.21365	0.217246	0.203352	0.158751	0.155486	0.166016	0.000858312	0.0151656	0.0392426	-0.0561036	0.413316	0.443302	0.348762	1002	24	1026	147
DHX15	O43143	FQIYFDNCPLLTIPGR	1xCarbamidomethyl [C8]; 1xTMTpro [N-Term]	Pre-mRNA-splicing factor ATP-dependent RNA helicase DHX15 OS=Homo sapiens (Human) OX=9606 GN=DHX15 PE=1 SV=2	0.0174457	0.0157419	0.0197326	0.0285031	0.031799	0.0228952	0.0435093	-0.0159846	-0.164245	0.161724	-0.692262	-0.850125	-0.37619	270	758	1028	148
SPINT2	O43291	SIHDFCLVSK	1xCarbamidomethyl [C6]; 1xTMTpro [K10]	Kunitz-type protease inhibitor 2 OS=Homo sapiens (Human) OX=9606 GN=SPINT2 PE=1 SV=2	0.0481197	0.0412058	0.0360532	0.0249827	0.0281041	0.0280371	0.0425871	0.203369	-0.0204103	-0.21313	0.74233	0.572477	0.575921	285	744	1029	149
GLRX2	Q9NS18	LLPLVHQCYLK	1xCarbamidomethyl [C8]; 1xTMTpro [K11]; 1xTMTpro [N-Term]	Glutaredoxin-2, mitochondrial OS=Homo sapiens (Human) OX=9606 GN=GLRX2 PE=1 SV=1	37.7014	32.3806	38.7386	24.4783	27.1122	27.1043	0.0223472	0.0557008	-0.163787	0.094854	0.567416	0.419977	0.420395	650	379	1029	149
ME1	P48163	SQMYSTDYDQILPDCYSWPEEVQK	1xCarbamidomethyl [C15]; 1xOxidation [M3]; 1xTMTpro [K24]; 1xTMTpro [N-Term]	NADP-dependent malic enzyme OS=Homo sapiens (Human) OX=9606 GN=ME1 PE=1 SV=1	0.0288092	0.0278905	0.0254065	0.0205649	0.0204955	0.0195681	0.0131832	0.0740011	0.0272459	-0.107332	0.412348	0.417221	0.484027	794	246	1040	151
SQSTM1	Q13501	RFSFCCSPEPEAEAEAAAGPGPCER	3xCarbamidomethyl [C5; C6; C23]; 1xTMTpro [N-Term]	Sequestosome-1 OS=Homo sapiens (Human) OX=9606 GN=SQSTM1 PE=1 SV=1	0.0103156	0.007833	0.00650019	0.00342137	0.00407613	0.00409313	0.0551798	0.328274	-0.0689181	-0.338001	1.26391	1.01128	1.00528	55	987	1042	152
ALDH1A3	P47895	NPCIVCADADLDLAVECAHQGVFFNQGQCCTAASR	5xCarbamidomethyl [C3; C6; C17; C29; C30]; 2xDeamidated [N1; Q20]; 1xTMTpro [N-Term]	Aldehyde dehydrogenase family 1 member A3 OS=Homo sapiens (Human) OX=9606 GN=ALDH1A3 PE=1 SV=2	0.00528362	0.00416044	0.00561118	0.00729894	0.00667296	0.00722094	0.0278957	0.0742954	-0.270495	0.161073	-0.540454	-0.411095	-0.524954	559	489	1048	153
PPIA	P62937	HTGPGILSMANAGPNTNGSQFFICTAK	1xCarbamidomethyl [C24]; 1xOxidation [M9]; 1xTMTpro [K27]; 1xTMTpro [N-Term]	Peptidyl-prolyl cis-trans isomerase A OS=Homo sapiens (Human) OX=9606 GN=PPIA PE=1 SV=2	0.0106077	0.0106475	0.0095784	0.0074105	0.00775292	0.00777787	0.0107417	0.0455729	0.0509701	-0.101682	0.471897	0.406728	0.402093	845	203	1048	153
ST13	P50502	LLGHWEEAAHDLALACKLDYDEDASAMLKEVQPR	1xCarbamidomethyl [C16]; 2xTMTpro [K17; K29]; 1xTMTpro [N-Term]	Hsc70-interacting protein OS=Homo sapiens (Human) OX=9606 GN=ST13 PE=1 SV=2	0.00396624	0.00356006	0.00300508	0.00243847	0.00194527	0.00277507	0.038984	0.176113	0.0202395	-0.224255	0.525685	0.851689	0.339139	361	688	1049	155
NFAT5	O94916	NTTPCK	1xCarbamidomethyl [C5]; 1xTMTpro [K6]; 1xTMTpro [N-Term]	Nuclear factor of activated T-cells 5 OS=Homo sapiens (Human) OX=9606 GN=NFAT5 PE=1 SV=1	0.539362	0.457978	0.533637	0.747368	0.64318	0.677977	0.0119107	0.0798362	-0.156141	0.064441	-0.5504	-0.333803	-0.409819	826	225	1051	156
CCT7	Q99832	CQVFEETQIGGERYNFFTGCPK	2xCarbamidomethyl [C1; C20]; 1xDeamidated [N/Q]; 1xTMTpro [K22]; 1xTMTpro [N-Term]	T-complex protein 1 subunit eta OS=Homo sapiens (Human) OX=9606 GN=CCT7 PE=1 SV=2	0.00335194	0.00290345	0.00319588	0.00237348	0.00223504	0.00233883	0.0167168	0.089451	-0.117778	0.0206679	0.408541	0.495245	0.429759	762	296	1058	157
USP34	Q70CQ2	SLFGGVITNNVVSLDCEHVSQTAEEFYTVR	1xCarbamidomethyl [C16]; 1xDeamidated [N]; 1xTMTpro [N-Term]	Ubiquitin carboxyl-terminal hydrolase 34 OS=Homo sapiens (Human) OX=9606 GN=USP34 PE=1 SV=2	0.658874	0.767839	0.668678	0.543466	0.543266	0.459888	0.0162824	-0.0841827	0.136619	-0.0628739	0.361997	0.362526	0.602901	771	292	1063	158
ANXA6	P08133	QRQEVCQSYK	1xCarbamidomethyl [C6]; 1xTMTpro [K10]; 1xTMTpro [N-Term]	Annexin A6 OS=Homo sapiens (Human) OX=9606 GN=ANXA6 PE=1 SV=3	0.00256998	0.00224646	0.00247703	0.00195795	0.00166305	0.00184676	0.00946856	0.0801129	-0.113986	0.0269671	0.312295	0.547808	0.396644	884	184	1068	159
HSPA1A	P0DMV8	AAAIGIDLGTTYSCVGVFQHGK	1xCarbamidomethyl [C14]; 1xTMTpro [K22]; 1xTMTpro [N-Term]	Heat shock 70 kDa protein 1A OS=Homo sapiens (Human) OX=9606 GN=HSPA1A PE=1 SV=1	0.00325283	0.00315307	0.00335716	0.00241295	0.00252107	0.00248614	0.00120166	-0.00067497	-0.0456142	0.0448704	0.431574	0.368333	0.388467	1040	32	1072	160
SCAF11	Q99590	TDVCTVHLPNDFPTCLTSESK	2xCarbamidomethyl [C4; C15]; 1xTMTpro [K21]; 1xTMTpro [N-Term]	Protein SCAF11 OS=Homo sapiens (Human) OX=9606 GN=SCAF11 PE=1 SV=2	0.041023	0.0345283	0.0398491	0.0479074	0.055607	0.0516757	0.0116471	0.0928184	-0.155833	0.0509327	-0.316635	-0.531652	-0.425873	852	220	1072	160
TRMT1	Q9NXH9	FSAACGPPVTPECEHCGQR	3xCarbamidomethyl [C5; C13; C16]; 1xDeamidated [Q18]; 1xTMTpro [N-Term]	tRNA (guanine(26)-N(2))-dimethyltransferase OS=Homo sapiens (Human) OX=9606 GN=TRMT1 PE=1 SV=1	0.00251897	0.00235715	0.00271032	0.00314723	0.00361598	0.0039133	0.0281247	-0.00562638	-0.101419	0.100004	-0.315624	-0.515924	-0.629926	580	492	1072	160
HINT1	P49773	CAADLGLNK	1xCarbamidomethyl [C1]; 1xTMTpro [K9]; 1xTMTpro [N-Term]	Histidine triad nucleotide-binding protein 1 OS=Homo sapiens (Human) OX=9606 GN=HINT1 PE=1 SV=2	0.224341	0.26377	0.258355	0.342487	0.33366	0.333805	0.0151863	-0.149422	0.0841664	0.0542423	-0.460936	-0.423265	-0.42389	802	271	1073	163
UBA1	P22314	NFAMIGLGCGEGGEIIVTDMDTIEKSNLNR	1xCarbamidomethyl [C9]; 1xDeamidated [N27]; 1xTMTpro [K25]; 1xTMTpro [N-Term]	Ubiquitin-like modifier-activating enzyme 1 OS=Homo sapiens (Human) OX=9606 GN=UBA1 PE=1 SV=3	0.000401341	0.000364308	0.000349062	0.000258714	0.000273566	0.000303293	0.0108655	0.111192	-0.0284772	-0.09015	0.522277	0.441748	0.292921	883	205	1088	164
TIPIN	Q9BVW5	EVQTCLK	1xCarbamidomethyl [C5]; 1xTMTpro [K7]; 1xTMTpro [N-Term]	TIMELESS-interacting protein OS=Homo sapiens (Human) OX=9606 GN=TIPIN PE=1 SV=2	1.17349	1.24065	1.21568	0.938691	0.962051	0.855317	0.00326904	-0.0441342	0.0361655	0.00682716	0.366211	0.330749	0.500403	1026	65	1091	165
HNRNPL	P14866	QALVEFEDVLGACNAVNYAADNQIYIAGHPAFVNYSTSQK	1xCarbamidomethyl [C13]; 1xTMTpro [K40]	Heterogeneous nuclear ribonucleoprotein L OS=Homo sapiens (Human) OX=9606 GN=HNRNPL PE=1 SV=2	0.00161845	0.00155295	0.00126337	0.000877898	0.000971332	0.0012201	0.0384013	0.130718	0.0711136	-0.226621	0.751772	0.605862	0.276902	418	676	1094	166
IMPA1	P29218	GAFCNGQK	1xCarbamidomethyl [C4]; 1xTMTpro [K8]; 1xTMTpro [N-Term]	Inositol monophosphatase 1 OS=Homo sapiens (Human) OX=9606 GN=IMPA1 PE=1 SV=1	0.0150672	0.0142546	0.0128498	0.0116064	0.0101716	0.0095823	0.0152874	0.1001	0.0201213	-0.129564	0.276389	0.466758	0.552864	822	272	1094	166
WDR47	O94967	SLNPALDGLTCGLTSHDK	1xCarbamidomethyl [C11]; 1xTMTpro [K18]; 1xTMTpro [N-Term]	WD repeat-containing protein 47 OS=Homo sapiens (Human) OX=9606 GN=WDR47 PE=1 SV=1	1.33799	1.25228	1.47411	0.993106	0.963709	0.973898	0.0262467	-0.0179994	-0.113518	0.121768	0.448052	0.491402	0.476229	637	459	1096	168
UGDH	O60701	LVTISKDPYEACDGAHAVVICTEWDMFK	2xCarbamidomethyl [C12; C21]; 2xTMTpro [K6; K28]	UDP-glucose 6-dehydrogenase OS=Homo sapiens (Human) OX=9606 GN=UGDH PE=1 SV=1	0.00883275	0.00793611	0.00797333	0.00580745	0.00506702	0.00690168	0.0297041	0.0989236	-0.0555061	-0.0487568	0.506034	0.702801	0.256992	576	521	1097	169
UTP4	Q969X6	CVAYNNQSNR	1xCarbamidomethyl [C1]; 1xTMTpro [N-Term]	U3 small nucleolar RNA-associated protein 4 homolog OS=Homo sapiens (Human) OX=9606 GN=UTP4 PE=1 SV=1	0.00332081	0.00306873	0.00221192	0.00170534	0.00116547	0.00214393	0.0544284	0.211916	0.0980227	-0.374319	0.749558	1.29871	0.419365	127	970	1097	169
MRTO4	Q9UKD2	GVVTLLSDYEVCKEGDVLTPEQAR	1xCarbamidomethyl [C12]; 1xTMTpro [K13]; 1xTMTpro [N-Term]	mRNA turnover protein 4 homolog OS=Homo sapiens (Human) OX=9606 GN=MRTO4 PE=1 SV=2	0.0257441	0.0236832	0.0257104	0.0200269	0.0184552	0.0186606	0.00288938	0.0396681	-0.0807108	0.0377772	0.322638	0.440546	0.424579	1043	57	1100	171
HDLBP	Q00341	IQEIIEDLEAQVTLECAIPQK	1xCarbamidomethyl [C16]; 1xTMTpro [K21]; 1xTMTpro [N-Term]	Vigilin OS=Homo sapiens (Human) OX=9606 GN=HDLBP PE=1 SV=2	0.00049618	0.000505305	0.000478432	0.000391052	0.000368872	0.000371645	0.00041661	0.00838091	0.0346728	-0.0441674	0.335122	0.419361	0.408558	1097	9	1106	172
CSDE1	O75534	ATVECVKDQFGFINYEVGDSK	1xCarbamidomethyl [C5]; 2xTMTpro [K7; K21]; 1xTMTpro [N-Term]	Cold shock domain-containing protein E1 OS=Homo sapiens (Human) OX=9606 GN=CSDE1 PE=1 SV=2	0.000610671	0.000527158	0.000538277	0.000452756	0.000299813	0.000403133	0.0404378	0.128317	-0.0838442	-0.0537306	0.303346	0.898016	0.470823	393	714	1107	173
DNAJA2	O60884	NVLCSACSGQGGKSGAVQKCSACR	4xCarbamidomethyl [C4; C7; C20; C23]; 2xTMTpro [K13; K19]; 1xTMTpro [N-Term]	DnaJ homolog subfamily A member 2 OS=Homo sapiens (Human) OX=9606 GN=DNAJA2 PE=1 SV=1	0.00386117	0.00377641	0.00318471	0.00288488	0.00270321	0.00230938	0.0250867	0.0980664	0.0660453	-0.179811	0.322459	0.4163	0.643464	682	430	1112	174
ATP1A1	P05023	NLEAVETLGSTSTICSDKTGTLTQNR	1xCarbamidomethyl [C15]; 1xDeamidated [N1]; 1xTMTpro [K18]; 1xTMTpro [N-Term]	Sodium/potassium-transporting ATPase subunit alpha-1 OS=Homo sapiens (Human) OX=9606 GN=ATP1A1 PE=1 SV=1_x000D_ Sodium/potassium-transporting ATPase subunit alpha-3 OS=Homo sapiens (Human) OX=9606 GN=ATP1A3 PE=1 SV=3	0.00226164	0.0018835	0.00177865	0.00142915	0.00155476	0.00101016	0.0440686	0.195814	-0.0681432	-0.150778	0.466397	0.34486	0.96697	333	779	1112	174
NPLOC4	Q8TAT6	FVTAVATGGPDNQVHFEGYQVSNQCMALVRDECLLPCK	3xCarbamidomethyl [C25; C33; C37]; 1xDeamidated [Q20]; 1xTMTpro [K38]; 1xTMTpro [N-Term]	Nuclear protein localization protein 4 homolog OS=Homo sapiens (Human) OX=9606 GN=NPLOC4 PE=1 SV=3	0.00270767	0.00229723	0.00198801	0.00141138	0.00147693	0.0017472	0.0448704	0.216122	-0.021035	-0.229606	0.723821	0.658323	0.415885	324	792	1116	176
RTKN	Q9BST9	SLLVCNSR	1xCarbamidomethyl [C5]; 1xTMTpro [N-Term]	Rhotekin OS=Homo sapiens (Human) OX=9606 GN=RTKN PE=1 SV=2	0.0419015	0.0410475	0.0346564	0.0283792	0.0304119	0.0265322	0.0257518	0.0960835	0.0663734	-0.177799	0.466088	0.366284	0.563176	665	452	1117	177
DNAJB4	Q9UDY4	DYYCILGIEK	1xCarbamidomethyl [C4]; 1xTMTpro [K10]; 1xTMTpro [N-Term]	DnaJ homolog subfamily B member 4 OS=Homo sapiens (Human) OX=9606 GN=DNAJB4 PE=1 SV=1	0.0825951	0.0744792	0.0827981	0.0629527	0.0633345	0.0549072	0.00727812	0.0468232	-0.102395	0.050365	0.344965	0.336242	0.542238	961	156	1117	177
EEFSEC	P57772	GITLDLGFSCFSVPLPAR	1xCarbamidomethyl [C10]; 1xTMTpro [N-Term]	Selenocysteine-specific elongation factor OS=Homo sapiens (Human) OX=9606 GN=EEFSEC PE=1 SV=4	0.0427675	0.0383287	0.0547524	0.0639829	0.0639354	0.0695344	0.0392087	-0.0824496	-0.240541	0.273957	-0.498723	-0.497651	-0.618763	433	692	1125	179
TNPO1	Q92973	TQDQDENVALEACEFWLTLAEQPICKDVLVR	2xCarbamidomethyl [C13; C25]; 1xTMTpro [K26]	Transportin-1 OS=Homo sapiens (Human) OX=9606 GN=TNPO1 PE=1 SV=2	0.00550091	0.00535341	0.00510767	0.00442265	0.00328946	0.00312754	0.0438545	0.0480643	0.00885188	-0.0589408	0.266694	0.693753	0.766575	357	771	1128	180
SAMM50	Q9Y512	TKDDIIICEIGDVFK	1xCarbamidomethyl [C8]; 2xTMTpro [K2; K15]; 1xTMTpro [N-Term]	Sorting and assembly machinery component 50 homolog OS=Homo sapiens (Human) OX=9606 GN=SAMM50 PE=1 SV=3	0.0309743	0.0300113	0.0293523	0.0419546	0.0397862	0.0379343	0.00680671	0.0407024	-0.00486155	-0.0368964	-0.47846	-0.4019	-0.333136	986	148	1134	181
SEC63	Q9UGP8	EQSICAAEEQPAEDGQGETNK	1xCarbamidomethyl [C5]; 1xTMTpro [K21]; 1xTMTpro [N-Term]	Translocation protein SEC63 homolog OS=Homo sapiens (Human) OX=9606 GN=SEC63 PE=1 SV=2	0.037736	0.0462787	0.0365278	0.0301383	0.0264525	0.0264035	0.0404888	-0.0905651	0.203842	-0.137515	0.414911	0.603106	0.60578	426	715	1141	182
G6PD	P11413	NIHESCMSQIGWNR	1xCarbamidomethyl [C6]; 1xTMTpro [N-Term]	Glucose-6-phosphate 1-dehydrogenase OS=Homo sapiens (Human) OX=9606 GN=G6PD PE=1 SV=4	0.0285949	0.0288417	0.0253295	0.0198222	0.0209125	0.020992	0.0170913	0.0516813	0.0640788	-0.12326	0.476958	0.39971	0.394236	857	301	1158	183
TXN	P10599	TAFQEALDAAGDKLVVVDFSATWCGPCK	2xCarbamidomethyl [C24; C27]; 2xTMTpro [K13; K28]; 1xTMTpro [N-Term]	Thioredoxin OS=Homo sapiens (Human) OX=9606 GN=TXN PE=1 SV=3	0.0200419	0.0178619	0.0163173	0.0140328	0.0126952	0.0125341	0.0288521	0.149125	-0.0170069	-0.147486	0.365093	0.509614	0.528038	657	505	1162	184
PDCD11	Q14690	FEILSVESLCEGMR	1xCarbamidomethyl [C10]; 1xTMTpro [N-Term]	Protein RRP5 homolog OS=Homo sapiens (Human) OX=9606 GN=PDCD11 PE=1 SV=3	0.00530045	0.00454731	0.00577133	0.00634735	0.00729924	0.0077185	0.0245243	0.0258385	-0.195262	0.148628	-0.285878	-0.487471	-0.568044	750	419	1169	185
VCP	P55072	REDEEESLNEVGYDDIGGCRK	1xCarbamidomethyl [C19]; 1xTMTpro [K21]; 1xTMTpro [N-Term]	Transitional endoplasmic reticulum ATPase OS=Homo sapiens (Human) OX=9606 GN=VCP PE=1 SV=4	0.00245365	0.00217426	0.00215741	0.00183718	0.0016418	0.0016366	0.0118223	0.117474	-0.0569281	-0.0681548	0.299964	0.462174	0.466755	948	222	1170	186
RBBP7	Q16576	HPAKPDPSGECNPDLRLR	1xCarbamidomethyl [C11]; 1xTMTpro [K4]; 1xTMTpro [N-Term]	Histone-binding protein RBBP7 OS=Homo sapiens (Human) OX=9606 GN=RBBP7 PE=1 SV=1	0.00454551	0.00428148	0.00346365	0.00261485	0.00292874	0.00273229	0.0457105	0.149916	0.0635837	-0.242231	0.647794	0.484245	0.584417	362	808	1170	186
RNF213	Q63HN8	AGPSDSNLDGTVTEMAIHAAAVLLCGQNELLEPLK	1xCarbamidomethyl [C25]; 1xTMTpro [K35]; 1xTMTpro [N-Term]	E3 ubiquitin-protein ligase RNF213 OS=Homo sapiens (Human) OX=9606 GN=RNF213 PE=1 SV=3	0.395621	0.260671	0.352214	0.181394	0.219074	0.179038	0.0577685	0.234934	-0.366955	0.0672664	0.89006	0.617766	0.908922	139	1035	1174	188
MLST8	Q9BVC4	AVVCLAFNDSVLG	1xCarbamidomethyl [C4]; 1xTMTpro [N-Term]	Target of rapamycin complex subunit LST8 OS=Homo sapiens (Human) OX=9606 GN=MLST8 PE=1 SV=1	0.0173608	0.0171732	0.0205577	0.0242357	0.0256604	0.0236463	0.0150207	-0.081038	-0.0967174	0.162809	-0.400261	-0.482671	-0.364741	906	268	1174	188
NDUFS5	O43920	EWIECAHGIGYTR	1xCarbamidomethyl [C5]; 1xTMTpro [N-Term]	NADH dehydrogenase [ubiquinone] iron-sulfur protein 5 OS=Homo sapiens (Human) OX=9606 GN=NDUFS5 PE=1 SV=3	0.465897	0.459068	0.466263	0.365667	0.345119	0.357502	0.00101123	0.00668637	-0.0146169	0.00781996	0.342794	0.426231	0.375375	1151	27	1178	190
FBXO2	Q9UK22	DWYSGRSDAGCLYELTVK	1xCarbamidomethyl [C11]; 1xTMTpro [K18]; 1xTMTpro [N-Term]	F-box only protein 2 OS=Homo sapiens (Human) OX=9606 GN=FBXO2 PE=1 SV=2	0.0126524	0.0102503	0.0101904	0.00624185	0.00705082	0.00929456	0.0463283	0.197839	-0.105902	-0.114353	0.821523	0.645706	0.247112	366	816	1182	191
GLA	P06280	FMCNLDCQEEPDSCISEK	3xCarbamidomethyl [C3; C7; C14]; 1xTMTpro [K18]; 1xTMTpro [N-Term]	Alpha-galactosidase A OS=Homo sapiens (Human) OX=9606 GN=GLA PE=1 SV=1	0.041047	0.0429148	0.0417194	0.0344502	0.0310956	0.0295311	0.0115197	-0.0294567	0.0347407	-0.00601688	0.282222	0.430025	0.5045	976	217	1193	192
PSMB5	P28074	VIEINPYLLGTMAGGAADCSFWER	1xCarbamidomethyl [C19]; 1xDeamidated [N5]; 1xTMTpro [N-Term]	Proteasome subunit beta type-5 OS=Homo sapiens (Human) OX=9606 GN=PSMB5 PE=1 SV=3	0.00115016	0.00102943	0.00145367	0.000479964	0.000990162	0.000568193	0.060703	-0.0744675	-0.234457	0.263398	1.3353	0.290563	1.09185	99	1095	1194	193
GART	P22102	NRVEFDSAIDLVLEEFSIDIVCLAGFMR	1xCarbamidomethyl [C22]; 1xTMTpro [N-Term]	Trifunctional purine biosynthetic protein adenosine-3 OS=Homo sapiens (Human) OX=9606 GN=GART PE=1 SV=1	0.000468168	0.000379367	0.00035767	0.00024191	0.00033209	0.000185045	0.0557208	0.220781	-0.0826493	-0.167614	0.731775	0.274672	1.11837	198	997	1195	194
SOD1	P00441	GLTEGLHGFHVHEFGDNTAGCTSAGPHFNPLSR	1xCarbamidomethyl [C21]; 1xTMTpro [N-Term]	Superoxide dismutase [Cu-Zn] OS=Homo sapiens (Human) OX=9606 GN=SOD1 PE=1 SV=2	0.0804827	0.0760582	0.0706357	0.0548185	0.057859	0.058647	0.0127679	0.0878992	0.00632412	-0.100383	0.466118	0.388239	0.368723	963	235	1198	195
HNRNPA1	P09651	SHFEQWGTLTDCVVMRDPNTK	1xCarbamidomethyl [C12]; 1xDeamidated [Q5]; 1xTMTpro [K21]; 1xTMTpro [N-Term]	Heterogeneous nuclear ribonucleoprotein A1 OS=Homo sapiens (Human) OX=9606 GN=HNRNPA1 PE=1 SV=5	0.00194289	0.0019883	0.00168027	0.00252944	0.00269274	0.00227904	0.0164696	0.0547936	0.0881222	-0.154725	-0.435406	-0.525661	-0.28501	911	294	1205	196
MTPN	P58546	CDKEFMWALK	1xAcetyl [N-Term]; 1xCarbamidomethyl [C1]; 2xTMTpro [K3; K10]	Myotrophin OS=Homo sapiens (Human) OX=9606 GN=MTPN PE=1 SV=2	0.0328217	0.0321262	0.0230579	0.021327	0.0170269	0.0167702	0.0550027	0.162014	0.131113	-0.347374	0.459956	0.784823	0.806737	221	984	1205	196
ABI1	Q8IZP0	KNDDGWYEGVCNR	1xCarbamidomethyl [C11]; 1xTMTpro [K1]; 1xTMTpro [N-Term]	Abl interactor 1 OS=Homo sapiens (Human) OX=9606 GN=ABI1 PE=1 SV=4	0.437663	0.460949	0.514939	0.36777	0.378033	0.315023	0.0182477	-0.106469	-0.0316821	0.128112	0.357486	0.317779	0.580831	888	318	1206	198
ME1	P48163	SQMYSTDYDQILPDCYSWPEEVQK	1xCarbamidomethyl [C15]; 1xDeamidated [Q10]; 1xTMTpro [K24]; 1xTMTpro [N-Term]	NADP-dependent malic enzyme OS=Homo sapiens (Human) OX=9606 GN=ME1 PE=1 SV=1	0.00502966	0.00439944	0.00400535	0.00342097	0.00230975	0.00349904	0.0482325	0.167557	-0.0255829	-0.160974	0.388496	0.955168	0.355945	377	844	1221	199
KIF20A	O95235	NLLSDCSVVSTSLEDKQQVPSEDSMEK	1xCarbamidomethyl [C6]; 2xTMTpro [K16; K27]; 1xTMTpro [N-Term]	Kinesin-like protein KIF20A OS=Homo sapiens (Human) OX=9606 GN=KIF20A PE=1 SV=1	0.0342245	0.0233524	0.0339494	0.0453891	0.0464311	0.0450462	0.0500309	0.165806	-0.385654	0.154162	-0.573124	-0.605868	-0.562182	348	876	1224	200
ADK	P55263	TGCTFPEKPDFH	1xCarbamidomethyl [C3]; 1xTMTpro [K8]; 1xTMTpro [N-Term]	Adenosine kinase OS=Homo sapiens (Human) OX=9606 GN=ADK PE=1 SV=2	0.0166569	0.0171037	0.0161509	0.0108124	0.0136447	0.0125337	0.0252072	0.00171081	0.0399	-0.0427973	0.621721	0.286074	0.408596	789	437	1226	201
PPAT	Q06203	YPCFMGINIPTK	1xCarbamidomethyl [C3]; 1xTMTpro [K12]; 1xTMTpro [N-Term]	Amidophosphoribosyltransferase OS=Homo sapiens (Human) OX=9606 GN=PPAT PE=1 SV=1	0.0189785	0.0141444	0.0218445	0.024259	0.0258108	0.0300575	0.0451236	0.0507536	-0.373385	0.253656	-0.404906	-0.494362	-0.714111	437	795	1232	202
SQSTM1	Q13501	SSSQPSSCCSDPSKPGGNVEGATQSLAEQMRK	2xCarbamidomethyl [C8; C9]; 1xDeamidated [N18]; 2xTMTpro [K14; K32]; 1xTMTpro [N-Term]	Sequestosome-1 OS=Homo sapiens (Human) OX=9606 GN=SQSTM1 PE=1 SV=1	0.0123845	0.0117973	0.00711599	0.00424834	0.00459649	0.00429985	0.0676177	0.247437	0.177356	-0.551958	1.29612	1.18249	1.27874	29	1207	1236	203
CLU	P10909	CREILSVDCSTNNPSQAK	2xCarbamidomethyl [C1; C9]; 1xDeamidated [N13]; 1xTMTpro [K18]	Clusterin OS=Homo sapiens (Human) OX=9606 GN=CLU PE=1 SV=1	0.0785751	0.0679034	0.064776	0.049937	0.0497489	0.0501967	0.0391397	0.158125	-0.0524641	-0.120488	0.495838	0.501283	0.488354	551	689	1240	204
UNC45A	Q9H3U1	EGNELFKCGDYGGALAAYTQALGLDATPQDQAVLHR	1xCarbamidomethyl [C8]; 1xDeamidated [Q20]; 1xTMTpro [K7]; 1xTMTpro [N-Term]	Protein unc-45 homolog A OS=Homo sapiens (Human) OX=9606 GN=UNC45A PE=1 SV=1	0.00380238	0.00342588	0.00345316	0.00462647	0.00442598	0.00515335	0.016191	0.0948334	-0.0555944	-0.0441515	-0.377842	-0.313929	-0.533442	959	290	1249	205
ESRP1	Q6NXG1	NVLLPECFYSFFDLRK	1xCarbamidomethyl [C7]; 1xTMTpro [K16]; 1xTMTpro [N-Term]	Epithelial splicing regulatory protein 1 OS=Homo sapiens (Human) OX=9606 GN=ESRP1 PE=1 SV=2	0.164689	0.133491	0.183791	0.21003	0.232336	0.226121	0.0349048	0.035763	-0.267244	0.194081	-0.386615	-0.53223	-0.493114	644	609	1253	206
CMAS	Q8NFW8	VNNSCQK	1xCarbamidomethyl [C5]; 1xTMTpro [K7]; 1xTMTpro [N-Term]	N-acylneuraminate cytidylyltransferase OS=Homo sapiens (Human) OX=9606 GN=CMAS PE=1 SV=2	0.0875342	0.0748866	0.0773647	0.0612016	0.0545951	0.0650675	0.0181174	0.131137	-0.0940023	-0.047035	0.385141	0.549938	0.296774	940	316	1256	207
DCTPP1	Q9H773	KYTELPHGAISEDQAVGPADIPCDSTGQTST	1xCarbamidomethyl [C23]; 1xDeamidated [Q]; 1xTMTpro [N-Term]; 1xTMTpro [K1]	dCTP pyrophosphatase 1 OS=Homo sapiens (Human) OX=9606 GN=DCTPP1 PE=1 SV=1	0.00843528	0.00787965	0.00780214	0.00374416	0.0060077	0.00596674	0.0561535	0.0694157	-0.0288891	-0.0431499	1.10238	0.420206	0.430076	256	1005	1261	208
SLMAP	Q14BN4	CRPAQNNATFDCK	2xCarbamidomethyl [C1; C12]; 1xTMTpro [K13]; 1xTMTpro [N-Term]	Sarcolemmal membrane-associated protein OS=Homo sapiens (Human) OX=9606 GN=SLMAP PE=1 SV=1	0.0422265	0.0346687	0.0336332	0.0251029	0.0279987	0.0247831	0.0430954	0.196765	-0.0877485	-0.131496	0.55353	0.396022	0.572025	512	753	1265	209
ERP44	Q9BS26	TPADCPVIAIDSFR	1xCarbamidomethyl [C5]; 1xTMTpro [N-Term]	Endoplasmic reticulum resident protein 44 OS=Homo sapiens (Human) OX=9606 GN=ERP44 PE=1 SV=1	0.176424	0.129344	0.194773	0.0905752	0.0933194	0.104493	0.0622142	0.0805198	-0.367311	0.223268	0.881336	0.838275	0.675116	144	1122	1266	210
UGDH	O60701	DPYEACDGAHAVVICTEWDMFK	2xCarbamidomethyl [C6; C15]; 1xOxidation [M20]; 1xTMTpro [K22]; 1xTMTpro [N-Term]	UDP-glucose 6-dehydrogenase OS=Homo sapiens (Human) OX=9606 GN=UGDH PE=1 SV=1	0.00571679	0.00455282	0.00604357	0.00369657	0.00300348	0.00448094	0.0515314	0.0722004	-0.256242	0.152398	0.556818	0.856369	0.279203	380	903	1283	211
CHAF1A	Q13111	SPDLEASLDTLENNCHVGSDIDFRPK	1xCarbamidomethyl [C15]; 1xTMTpro [K26]; 1xTMTpro [N-Term]	Chromatin assembly factor 1 subunit A OS=Homo sapiens (Human) OX=9606 GN=CHAF1A PE=1 SV=3	0.0382341	0.0327402	0.0384888	0.0478389	0.0448197	0.0515973	0.0129526	0.0674484	-0.156347	0.0770298	-0.390774	-0.296725	-0.499885	1044	239	1283	211
GPC1	P35052	QLHPQLLLPDDYLDCLGK	1xCarbamidomethyl [C15]; 1xTMTpro [K18]; 1xTMTpro [N-Term]	Glypican-1 OS=Homo sapiens (Human) OX=9606 GN=GPC1 PE=1 SV=2	0.164594	0.159981	0.165484	0.134361	0.122957	0.118252	0.00889877	0.0109186	-0.0300953	0.0187018	0.281873	0.409841	0.466126	1110	174	1284	213
ACSF3	Q4G176	AVCEEK	1xCarbamidomethyl [C3]; 1xTMTpro [K6]; 1xTMTpro [N-Term]	Malonate--CoA ligase ACSF3, mitochondrial OS=Homo sapiens (Human) OX=9606 GN=ACSF3 PE=1 SV=3	0.331197	0.366673	0.308115	0.265819	0.262637	0.229082	0.0202892	-0.0178833	0.128918	-0.122105	0.335128	0.352503	0.549709	926	359	1285	214
TTF2	Q9UNY4	FVCEGTVEEK	1xCarbamidomethyl [C3]; 1xTMTpro [K10]	Transcription termination factor 2 OS=Homo sapiens (Human) OX=9606 GN=TTF2 PE=1 SV=2	0.0110161	0.0150007	0.010168	0.0190118	0.0165515	0.0169906	0.0476569	-0.13081	0.314605	-0.246378	-0.656475	-0.456538	-0.494313	447	839	1286	215
UBA1	P22314	LIAGKIIPAIATTTAAVVGLVCLELYKVVQGHR	1xCarbamidomethyl [C22]; 2xTMTpro [K5; K27]; 1xTMTpro [N-Term]	Ubiquitin-like modifier-activating enzyme 1 OS=Homo sapiens (Human) OX=9606 GN=UBA1 PE=1 SV=3	0.000333027	0.000338286	0.000433786	0.000457954	0.00051214	0.000591422	0.0414255	-0.145501	-0.122899	0.235843	-0.31406	-0.475397	-0.683047	563	728	1291	216
FAM83D	Q9H4H8	GAGEGGPYGCK	1xCarbamidomethyl [C10]; 1xTMTpro [K11]	Protein FAM83D OS=Homo sapiens (Human) OX=9606 GN=FAM83D PE=1 SV=3	0.108807	0.122202	0.102537	0.0906574	0.0770496	0.0833851	0.0219619	-0.0311548	0.136344	-0.116774	0.294426	0.529062	0.41506	922	375	1297	217
CLTC	Q00610	VVGKYCEK	1xCarbamidomethyl [C6]; 1xTMTpro [K8]; 1xTMTpro [N-Term]	Clathrin heavy chain 1 OS=Homo sapiens (Human) OX=9606 GN=CLTC PE=1 SV=5	0.00137963	0.00117029	0.00111688	0.00083652	0.000854346	0.000992833	0.0340457	0.174724	-0.0626938	-0.130086	0.547088	0.516668	0.299937	713	587	1300	218
PPA1	Q15181	GISCMNTTLSESPFK	1xCarbamidomethyl [C4]; 1xOxidation [M5]; 1xTMTpro [K15]; 1xTMTpro [N-Term]	Inorganic pyrophosphatase OS=Homo sapiens (Human) OX=9606 GN=PPA1 PE=1 SV=2	0.000912497	0.00100703	0.00114877	0.00172547	0.00125034	0.00164223	0.0535483	-0.164582	-0.0223737	0.167617	-0.754514	-0.289843	-0.683184	355	945	1300	218
CHCHD2	Q9Y6H1	LCEGFNEVLK	1xCarbamidomethyl [C2]; 1xTMTpro [K10]; 1xTMTpro [N-Term]	Coiled-coil-helix-coiled-coil-helix domain-containing protein 2 OS=Homo sapiens (Human) OX=9606 GN=CHCHD2 PE=1 SV=1	0.471814	0.49337	0.39093	0.291657	0.346883	0.343825	0.0367982	0.0617745	0.126225	-0.209533	0.632174	0.381995	0.394771	648	657	1305	220
DSP	P15924	LLEAQACTGGIIHPTTGQKLSLQDAVSQGVIDQDMATR	1xCarbamidomethyl [C7]; 1xTMTpro [K19]	Desmoplakin OS=Homo sapiens (Human) OX=9606 GN=DSP PE=1 SV=3	0.000584399	0.000474355	0.00042235	0.000686952	0.000728907	0.000639183	0.0372493	0.243315	-0.057671	-0.225199	-0.47657	-0.562096	-0.372591	645	662	1307	221
PALLD	Q8WX93	STAEPEEICTLVIAETFPEDAGIFTCSAR	2xCarbamidomethyl [C9; C26]; 1xTMTpro [N-Term]	Palladin OS=Homo sapiens (Human) OX=9606 GN=PALLD PE=1 SV=3	0.00292089	0.00299651	0.00270334	0.00218235	0.00238335	0.00206848	0.0065391	0.0235589	0.0604352	-0.0881077	0.396968	0.269859	0.474278	1164	143	1307	221
FUBP1	Q96AE4	IQQESGCKIQIAPDSGGLPER	1xCarbamidomethyl [C7]; 1xTMTpro [K8]; 1xTMTpro [N-Term]	Far upstream element-binding protein 1 OS=Homo sapiens (Human) OX=9606 GN=FUBP1 PE=1 SV=3	0.00323592	0.00302112	0.00243622	0.00205648	0.00193518	0.00187763	0.0528905	0.159241	0.0601479	-0.250289	0.494756	0.582467	0.62602	375	932	1307	221
POLR1D	P0DPB6	YMIMKNPEVEFCGYTTTHPSESK	1xCarbamidomethyl [C12]; 2xTMTpro [K5; K23]	DNA-directed RNA polymerases I and III subunit RPAC2 OS=Homo sapiens (Human) OX=9606 GN=POLR1D PE=1 SV=1	0.107271	0.09798	0.0899228	0.0775591	0.0799064	0.0615147	0.0302642	0.124657	-0.00604292	-0.129842	0.343234	0.300219	0.677598	781	530	1311	224
ATG16L1	Q676U5	TVFAGSSCNDIVCTEQCVMSGHFDK	3xCarbamidomethyl [C8; C13; C17]; 1xDeamidated [Q16]; 1xTMTpro [K25]; 1xTMTpro [N-Term]	Autophagy-related protein 16-1 OS=Homo sapiens (Human) OX=9606 GN=ATG16L1 PE=1 SV=2	0.0124271	0.0116156	0.0131155	0.0105291	0.0086942	0.00734753	0.0440361	0.00477125	-0.0926523	0.0825531	0.234341	0.510592	0.753385	538	778	1316	225
CAAP1	Q9H8G2	NCSIEEIK	1xCarbamidomethyl [C2]; 1xTMTpro [K8]; 1xTMTpro [N-Term]	Caspase activity and apoptosis inhibitor 1 OS=Homo sapiens (Human) OX=9606 GN=CAAP1 PE=1 SV=2	0.200448	0.232821	0.222882	0.285298	0.267202	0.30611	0.0108752	-0.125835	0.090155	0.0272135	-0.383403	-0.288862	-0.484983	1112	207	1319	226
GTSF1	Q8WW33	QETLAESTWQCPPCDEDWDK	2xCarbamidomethyl [C11; C14]; 1xTMTpro [K20]; 1xTMTpro [N-Term]	Gametocyte-specific factor 1 OS=Homo sapiens (Human) OX=9606 GN=GTSF1 PE=1 SV=2	0.00789463	0.00756808	0.00829366	0.0108835	0.0099721	0.00992306	0.00523362	-0.00440768	-0.0653533	0.0667289	-0.458788	-0.332617	-0.325505	1220	107	1327	227
ZRANB2	O95218	TCSNVNWAR	1xCarbamidomethyl [C2]; 1xTMTpro [N-Term]	Zinc finger Ran-binding domain-containing protein 2 OS=Homo sapiens (Human) OX=9606 GN=ZRANB2 PE=1 SV=2	0.156833	0.157813	0.13503	0.111254	0.114145	0.107916	0.0291339	0.0653032	0.0742924	-0.15064	0.430068	0.393049	0.474014	820	510	1330	228
ECHDC1	Q9NTX5	SVCSGRELYLEEALQNERDLLGTVWGGPANLEAIAK	1xCarbamidomethyl [C3]; 1xTMTpro [K36]; 1xTMTpro [N-Term]	Ethylmalonyl-CoA decarboxylase OS=Homo sapiens (Human) OX=9606 GN=ECHDC1 PE=1 SV=2	0.00247743	0.00254537	0.00211354	0.00334521	0.00300759	0.00300889	0.0141285	0.0586218	0.0976534	-0.170559	-0.491875	-0.338386	-0.339008	1084	257	1341	229
LIMD1	Q9UGP4	CVICNECLDGVPFTVDSENK	3xCarbamidomethyl [C1; C4; C7]; 1xTMTpro [K20]	LIM domain-containing protein 1 OS=Homo sapiens (Human) OX=9606 GN=LIMD1 PE=1 SV=1	0.0621282	0.0536543	0.0610023	0.0710922	0.0781136	0.0830419	0.0153218	0.0762892	-0.135267	0.0499038	-0.270732	-0.406614	-0.49488	1075	273	1348	230
ZNRD2	O60232	IYCVACQELDSDVDKDNPALNAQAALSQAR	2xCarbamidomethyl [C3; C6]; 1xDeamidated [N17]; 1xTMTpro [K15]; 1xTMTpro [N-Term]	Protein ZNRD2 OS=Homo sapiens (Human) OX=9606 GN=ZNRD2 PE=1 SV=1	0.0648534	0.0595196	0.0567955	0.0486908	0.0476673	0.0429027	0.010991	0.102885	-0.020933	-0.0885211	0.310647	0.341297	0.493228	1148	210	1358	231
FANCD2	Q9BXW9	ALEWVGHTICNDFQDAFVVDSCVVPEGDFPFPVK	2xCarbamidomethyl [C10; C22]; 1xTMTpro [K34]; 1xTMTpro [N-Term]	Fanconi anemia group D2 protein OS=Homo sapiens (Human) OX=9606 GN=FANCD2 PE=1 SV=2	0.0661249	0.0615777	0.0682954	0.0470947	0.046108	0.05597	0.0193344	0.0173891	-0.085396	0.0639834	0.472239	0.502787	0.223151	1020	339	1359	232
ALDH1A3	P47895	EQICEVEEGDKPDVDK	1xCarbamidomethyl [C4]; 1xTMTpro [K]; 1xTMTpro [N-Term]	Aldehyde dehydrogenase family 1 member A3 OS=Homo sapiens (Human) OX=9606 GN=ALDH1A3 PE=1 SV=2	0.0213967	0.0190586	0.0206172	0.0261399	0.0272956	0.0251864	0.00327398	0.0718312	-0.0951216	0.0182876	-0.360695	-0.423111	-0.307087	1294	66	1360	233
RSBN1	Q5VWQ0	YLKDEQLCR	1xCarbamidomethyl [C8]; 1xTMTpro [K3]	Lysine-specific demethylase 9 OS=Homo sapiens (Human) OX=9606 GN=RSBN1 PE=1 SV=2	0.569632	0.448432	0.534516	0.678215	0.651659	0.730317	0.0227467	0.138398	-0.206744	0.0465995	-0.390109	-0.332483	-0.496889	971	392	1363	234
TXN	P10599	YSNVIFLEVDVDDCQDVASECEVK	2xCarbamidomethyl [C14; C21]; 1xTMTpro [K24]; 1xTMTpro [N-Term]	Thioredoxin OS=Homo sapiens (Human) OX=9606 GN=TXN PE=1 SV=3	0.0954191	0.080017	0.0867146	0.0638234	0.063906	0.0654193	0.0340838	0.126916	-0.127055	-0.0110868	0.453276	0.451411	0.417646	779	588	1367	235
TXNDC5	Q8NBS9	IAEVDCTAER	1xCarbamidomethyl [C6]; 1xTMTpro [N-Term]	Thioredoxin domain-containing protein 5 OS=Homo sapiens (Human) OX=9606 GN=TXNDC5 PE=1 SV=2	0.0149032	0.0110653	0.0130253	0.00861077	0.00847566	0.00882249	0.0577699	0.197338	-0.23224	0.00303675	0.594066	0.616882	0.559023	337	1036	1373	236
ALDH3A2	P51648	YMNCGQTCIAPDYILCEASLQNQIVWK	3xCarbamidomethyl [C4; C8; C16]; 1xTMTpro [K27]; 1xTMTpro [N-Term]	Aldehyde dehydrogenase family 3 member A2 OS=Homo sapiens (Human) OX=9606 GN=ALDH3A2 PE=1 SV=1	0.0157857	0.0123727	0.015906	0.00922501	0.0105222	0.0116959	0.046703	0.103969	-0.247492	0.114919	0.67103	0.481212	0.328651	554	820	1374	237
TKT	P29401	RCEAFGWHAIIVDGHSVEELCK	2xCarbamidomethyl [C2; C21]; 1xTMTpro [K22]; 1xTMTpro [N-Term]	Transketolase OS=Homo sapiens (Human) OX=9606 GN=TKT PE=1 SV=3	0.00491376	0.00450473	0.00405076	0.00309036	0.00342855	0.00361274	0.0266845	0.130193	0.00480658	-0.148444	0.538861	0.389036	0.313543	916	467	1383	238
H3-3B	P84243	FQSAAIGALQEASEAYLVGLFEDTNLCAIHAK	1xCarbamidomethyl [C27]; 1xDeamidated [N25]; 1xTMTpro [K32]; 1xTMTpro [N-Term]	Histone H3.3 OS=Homo sapiens (Human) OX=9606 GN=H3-3B PE=1 SV=2	0.000478886	0.000483289	0.000553201	0.00039508	0.000309307	0.000416086	0.035614	-0.0769583	-0.0637548	0.131161	0.354497	0.707602	0.27976	749	634	1383	238
SEPTIN10	Q9P0V9	CKLEEMGFTDVGPENKPVSVQETYEAK	1xCarbamidomethyl [C1]; 1xDeamidated [N15]; 3xTMTpro [K2; K16; K27]; 1xTMTpro [N-Term]	Septin-10 OS=Homo sapiens (Human) OX=9606 GN=SEPTIN10 PE=1 SV=2	0.0558419	0.0502802	0.0468302	0.0358283	0.0397755	0.0398858	0.0245164	0.1313	-0.0200567	-0.122608	0.508947	0.358166	0.354174	965	418	1383	238
GDI1	P31150	QLICDPSYIPDRVR	1xCarbamidomethyl [C4]; 1xTMTpro [N-Term]	Rab GDP dissociation inhibitor alpha OS=Homo sapiens (Human) OX=9606 GN=GDI1 PE=1 SV=2	0.00296119	0.00317579	0.00296619	0.001902	0.00252725	0.00229435	0.0355754	-0.0352273	0.065708	-0.0327965	0.673889	0.263839	0.403318	751	633	1384	241
UBE3A	Q05086	FSFMTCPFILNAVTK	1xCarbamidomethyl [C6]; 1xTMTpro [K15]; 1xTMTpro [N-Term]	Ubiquitin-protein ligase E3A OS=Homo sapiens (Human) OX=9606 GN=UBE3A PE=1 SV=4	0.0237059	0.0209841	0.0254509	0.0285998	0.0302541	0.0332734	0.0178759	0.0199535	-0.155999	0.122424	-0.290708	-0.371836	-0.509074	1077	312	1389	242
TRIM72	Q6ZMU5	VAGEPAADGTVLCPCCQAPTRPQALSTNLQLAR	3xCarbamidomethyl [C13; C15; C16]; 1xTMTpro [N-Term]	Tripartite motif-containing protein 72 OS=Homo sapiens (Human) OX=9606 GN=TRIM72 PE=1 SV=2	0.00301238	0.00336847	0.00399959	0.00273117	0.0024048	0.00217917	0.0506599	-0.199929	-0.0387401	0.209019	0.341315	0.524916	0.667054	503	891	1394	243
STXBP4	Q6ZWJ1	SDNIQPENLSCTSLIEASGEYGPQASTLSLFSSPPEILIPK	1xCarbamidomethyl [C11]; 1xTMTpro [K41]; 1xTMTpro [N-Term]	Syntaxin-binding protein 4 OS=Homo sapiens (Human) OX=9606 GN=STXBP4 PE=1 SV=2	0.00163367	0.00104199	0.00199031	0.00242591	0.00263974	0.00250621	0.0662856	0.0709024	-0.577873	0.355778	-0.641312	-0.763182	-0.688292	208	1187	1395	244
FSCN1	Q16658	YFGGTEDRLSCFAQTVSPAEK	1xCarbamidomethyl [C11]; 1xTMTpro [K21]; 1xTMTpro [N-Term]	Fascin OS=Homo sapiens (Human) OX=9606 GN=FSCN1 PE=1 SV=3	0.0106054	0.0116144	0.0100431	0.00800371	0.00802561	0.00835388	0.0238803	-0.0201101	0.111	-0.098713	0.426172	0.422231	0.364395	989	409	1398	245
FTH1	P02794	KPDCDDWESGLNAMECALHLEK	2xCarbamidomethyl [C4; C16]; 1xOxidation [M14]; 2xTMTpro [K1; K22]; 1xTMTpro [N-Term]	Ferritin heavy chain OS=Homo sapiens (Human) OX=9606 GN=FTH1 PE=1 SV=2	0.0461498	0.0428596	0.0435817	0.0348713	0.036607	0.0302046	0.0172305	0.0623743	-0.0443317	-0.020226	0.341909	0.271829	0.54918	1098	302	1400	246
ZNF768	Q9H5H4	CYSQNSSLR	1xCarbamidomethyl [C1]; 1xTMTpro [N-Term]	Zinc finger protein 768 OS=Homo sapiens (Human) OX=9606 GN=ZNF768 PE=1 SV=2	0.383834	0.344073	0.307014	0.451218	0.427581	0.482503	0.0197446	0.153997	-0.00377064	-0.168184	-0.387337	-0.309711	-0.484053	1053	349	1402	247
PHF3	Q92576	ESTTVTCTGEK	1xCarbamidomethyl [C7]; 1xTMTpro [K11]; 1xTMTpro [N-Term]	PHD finger protein 3 OS=Homo sapiens (Human) OX=9606 GN=PHF3 PE=1 SV=3	0.0241221	0.0268274	0.0220605	0.0157901	0.0167597	0.0210669	0.0398555	-0.0127741	0.140577	-0.141669	0.624115	0.538134	0.208155	706	702	1408	248
SPINT1	O43278	FTYGGCYGNKNNFEEEQQCLESCR	3xCarbamidomethyl [C6; C19; C23]; 1xDeamidated [Q17]; 1xTMTpro [K10]	Kunitz-type protease inhibitor 1 OS=Homo sapiens (Human) OX=9606 GN=SPINT1 PE=1 SV=2	0.0255382	0.0200809	0.0254902	0.0168685	0.0197961	0.0137802	0.0517392	0.107579	-0.239249	0.104867	0.490743	0.259857	0.782478	504	907	1411	249
RANBP1	P43487	AWVWNTHADFADECPKPELLAIR	1xCarbamidomethyl [C14]; 1xTMTpro [K16]	Ran-specific GTPase-activating protein OS=Homo sapiens (Human) OX=9606 GN=RANBP1 PE=1 SV=1	0.0335959	0.0269289	0.0273302	0.0214439	0.0191572	0.0228319	0.0447277	0.198123	-0.121007	-0.0996657	0.449592	0.612273	0.359109	626	790	1416	250
EIF3I	Q13347	IPCNDSKITSAVWGPLGECIIAGHESGELNQYSAK	2xCarbamidomethyl [C3; C19]; 1xDeamidated [N4]; 2xTMTpro [K7; K35]; 1xTMTpro [N-Term]	Eukaryotic translation initiation factor 3 subunit I OS=Homo sapiens (Human) OX=9606 GN=EIF3I PE=1 SV=1	0.00152256	0.00113132	0.00131457	0.00109101	0.000752103	0.000914916	0.0553412	0.202887	-0.225607	-0.00902224	0.277946	0.814611	0.531903	425	993	1418	251
COPS8	Q99627	LLDQCENQELEAPGGIATPPVYGQLLALYLLHNDMNNAR	1xCarbamidomethyl [C5]; 1xDeamidated [Q24]; 1xTMTpro [N-Term]	COP9 signalosome complex subunit 8 OS=Homo sapiens (Human) OX=9606 GN=COPS8 PE=1 SV=1	0.00378995	0.00297057	0.00337511	0.00448278	0.00467149	0.00438768	0.0297345	0.165777	-0.185661	-0.0014668	-0.407994	-0.467481	-0.377058	896	522	1418	251
SUPT4H1	P63272	TIDQFEYDGCDNCDAYLQMK	2xCarbamidomethyl [C10; C13]; 1xTMTpro [K20]; 1xTMTpro [N-Term]	Transcription elongation factor SPT4 OS=Homo sapiens (Human) OX=9606 GN=SUPT4H1 PE=1 SV=1	0.233827	0.175174	0.21383	0.275445	0.285202	0.291587	0.0392271	0.171561	-0.245091	0.0425892	-0.407888	-0.458107	-0.490049	725	694	1419	253
SLC25A3	Q00325	SECSKPEQLVVTFVAGYIAGVFCAIVSHPADSVVSVLNK	2xCarbamidomethyl [C3; C23]; TMTpro [K]; 1xTMTpro [N-Term]	Phosphate carrier protein, mitochondrial OS=Homo sapiens (Human) OX=9606 GN=SLC25A3 PE=1 SV=2	0.00314791	0.00205288	0.00238009	0.00336084	0.00346243	0.00417402	0.0541629	0.316992	-0.299752	-0.0863882	-0.411417	-0.454381	-0.724033	467	961	1428	254
GCLC	P48506	LGCPGFTLPEVKPNPVEGGASK	1xCarbamidomethyl [C3]; 2xTMTpro [K12; K22]	Glutamate--cysteine ligase catalytic subunit OS=Homo sapiens (Human) OX=9606 GN=GCLC PE=1 SV=2	0.0386334	0.0349914	0.0231396	0.0162648	0.0164361	0.0156952	0.0745055	0.260334	0.117488	-0.479151	0.987763	0.972647	1.03919	70	1359	1429	255
GCLC	P48506	LGCPGFTLPEVKPNPVEGGASK	1xCarbamidomethyl [C3]; 2xTMTpro [K12; K22]; 1xTMTpro [N-Term]	Glutamate--cysteine ligase catalytic subunit OS=Homo sapiens (Human) OX=9606 GN=GCLC PE=1 SV=2	0.0179764	0.0131382	0.0183756	0.0100501	0.0106746	0.0105037	0.0669811	0.123924	-0.328412	0.155611	0.714971	0.627996	0.651277	240	1196	1436	256
ARID2	Q68CP9	IVTISDPNNAGCSATMVAVPAGADPSTVAK	1xCarbamidomethyl [C12]; 1xTMTpro [K30]	AT-rich interactive domain-containing protein 2 OS=Homo sapiens (Human) OX=9606 GN=ARID2 PE=1 SV=2	0.0445203	0.045403	0.052259	0.059181	0.0682339	0.059275	0.0200271	-0.0902443	-0.0619189	0.140971	-0.320426	-0.525782	-0.322717	1085	351	1436	256
RIN1	Q13671	SPQELDQGTGAALCFFNPLFPGDLGPTKR	1xCarbamidomethyl [C14]; 1xDeamidated [N17]; 1xTMTpro [K28]	Ras and Rab interactor 1 OS=Homo sapiens (Human) OX=9606 GN=RIN1 PE=1 SV=4	0.3656	0.36536	0.345728	0.452476	0.461656	0.459469	0.00141739	0.0267007	0.0257535	-0.0539295	-0.334276	-0.363253	-0.356401	1403	34	1437	258
PRKAR1A	P10644	VLGPCSDILK	1xCarbamidomethyl [C5]; 1xTMTpro [K10]	cAMP-dependent protein kinase type I-alpha regulatory subunit OS=Homo sapiens (Human) OX=9606 GN=PRKAR1A PE=1 SV=1	0.0551027	0.0481531	0.0638736	0.0676858	0.0763761	0.0865526	0.0423799	-0.0158082	-0.210302	0.197289	-0.280922	-0.45519	-0.635646	703	741	1444	259
PCBP3	P57721	INISEGNCPER	1xCarbamidomethyl [C8]; 1xDeamidated [N7]; 1xTMTpro [N-Term]	Poly(rC)-binding protein 3 OS=Homo sapiens (Human) OX=9606 GN=PCBP3 PE=2 SV=2_x000D_ Poly(rC)-binding protein 2 OS=Homo sapiens (Human) OX=9606 GN=PCBP2 PE=1 SV=1_x000D_ Poly(rC)-binding protein 1 OS=Homo sapiens (Human) OX=9606 GN=PCBP1 PE=1 SV=2	0.0081766	0.00712877	0.00687125	0.00898031	0.01013	0.00970898	0.0140515	0.145496	-0.0523516	-0.105433	-0.280759	-0.454559	-0.393314	1188	256	1444	259
PSMC5	P62195	IAELMPGASGAEVKGVCTEAGMYALRER	1xCarbamidomethyl [C17]; 1xTMTpro [K14]; 1xTMTpro [N-Term]	26S proteasome regulatory subunit 8 OS=Homo sapiens (Human) OX=9606 GN=PSMC5 PE=1 SV=1	0.00954995	0.0107054	0.00745522	0.00629228	0.0053267	0.00652462	0.0637452	0.0480924	0.212862	-0.309149	0.553817	0.794158	0.501507	298	1146	1444	259
METAP2	P50579	GQECEYPPTQDGR	1xCarbamidomethyl [C4]; 1xDeamidated [Q2]; 1xTMTpro [N-Term]	Methionine aminopeptidase 2 OS=Homo sapiens (Human) OX=9606 GN=METAP2 PE=1 SV=1	0.00488663	0.00429819	0.00310299	0.00236949	0.00254982	0.00211639	0.0720599	0.254647	0.0695363	-0.400535	0.789619	0.683798	0.952587	136	1309	1445	262
AKR7A2	O43488	GHTELDTAFMYSDGQSETILGGLGLGLGGGDCR	1xCarbamidomethyl [C32]; 1xTMTpro [N-Term]	Aflatoxin B1 aldehyde reductase member 2 OS=Homo sapiens (Human) OX=9606 GN=AKR7A2 PE=1 SV=3	0.00380692	0.00341705	0.00402493	0.00481079	0.00492556	0.00495039	0.0186094	0.0218745	-0.133999	0.102215	-0.359525	-0.393538	-0.400792	1121	325	1446	263
MYL6	P60660	CDFTEDQTAEFKEAFQLFDRTGDGK	1xAcetyl [N-Term]; 1xCarbamidomethyl [C1]; 2xTMTpro [K12; K25]	Myosin light polypeptide 6 OS=Homo sapiens (Human) OX=9606 GN=MYL6 PE=1 SV=2	0.0380424	0.0256499	0.0308764	0.0201756	0.0189821	0.0180494	0.0701253	0.271208	-0.297447	-0.0298955	0.643787	0.731757	0.804446	184	1270	1454	264
OTUD6B	Q8N6M0	AIEDQLKEKDCALTVVALR	1xCarbamidomethyl [C11]; 2xTMTpro [K7; K9]; 1xTMTpro [N-Term]	Deubiquitinase OTUD6B OS=Homo sapiens (Human) OX=9606 GN=OTUD6B PE=1 SV=1	0.0579626	0.0497147	0.044484	0.036565	0.0371643	0.0335758	0.0533244	0.192554	-0.0288947	-0.189279	0.472102	0.448651	0.595146	519	940	1459	265
SRP9	P49458	YRHSDGNLCVK	1xCarbamidomethyl [C9]; 1xTMTpro [K11]; 1xTMTpro [N-Term]	Signal recognition particle 9 kDa protein OS=Homo sapiens (Human) OX=9606 GN=SRP9 PE=1 SV=2	0.0444749	0.0455992	0.039385	0.0340874	0.0314565	0.0334949	0.0212074	0.0435294	0.079547	-0.131816	0.340222	0.456106	0.365522	1100	365	1465	266
CEP85	Q6P2H3	STELQEKVTELESLLEETQAICR	1xCarbamidomethyl [C22]; 1xTMTpro [K7]; 1xTMTpro [N-Term]	Centrosomal protein of 85 kDa OS=Homo sapiens (Human) OX=9606 GN=CEP85 PE=1 SV=1	0.0303816	0.0203732	0.0279466	0.0388583	0.0344243	0.0378178	0.0525022	0.211771	-0.364755	0.0912465	-0.566794	-0.391998	-0.527639	550	925	1475	267
PPID	Q08752	LCVIAECGELKEGDDGGIFPK	2xCarbamidomethyl [C2; C7]; 2xTMTpro [K11; K21]; 1xTMTpro [N-Term]	Peptidyl-prolyl cis-trans isomerase D OS=Homo sapiens (Human) OX=9606 GN=PPID PE=1 SV=3	0.00599143	0.00503094	0.00536446	0.00415694	0.00397347	0.00410901	0.0349424	0.133399	-0.118675	-0.0260701	0.39398	0.459102	0.410711	870	611	1481	268
PSMD5	Q16401	CLDAISSLLYLPPEQQTDDLLR	1xCarbamidomethyl [C1]; 1xTMTpro [N-Term]	26S proteasome non-ATPase regulatory subunit 5 OS=Homo sapiens (Human) OX=9606 GN=PSMD5 PE=1 SV=3	0.00262872	0.0023591	0.00285061	0.0035272	0.00324624	0.0033938	0.0155737	0.00875764	-0.147366	0.12567	-0.43292	-0.313169	-0.377299	1206	275	1481	268
GSTP1	P09211	ASCLYGQLPKFQDGDLTLYQSNTILR	1xCarbamidomethyl [C3]; 1xTMTpro [K10]; 1xTMTpro [N-Term]	Glutathione S-transferase P OS=Homo sapiens (Human) OX=9606 GN=GSTP1 PE=1 SV=2	0.0110227	0.00944001	0.0106338	0.00823218	0.0074512	0.00816287	0.0202329	0.0886853	-0.134929	0.0368684	0.332443	0.476243	0.344641	1126	357	1483	270
SRM	P19623	QFCQSLFPVVAYAYCTIPTYPSGQIGFMLCSK	3xCarbamidomethyl [C3; C15; C30]; 1xDeamidated [Q]; 1xTMTpro [K32]; 1xTMTpro [N-Term]	Spermidine synthase OS=Homo sapiens (Human) OX=9606 GN=SRM PE=1 SV=1	0.000774127	0.000679121	0.000691267	0.00103867	0.00130859	0.000941644	0.0649105	0.114954	-0.0739481	-0.0483749	-0.539046	-0.872321	-0.397564	318	1168	1486	271
VCP	P55072	QAAPCVLFFDELDSIAK	1xAcetyl [N-Term]; 1xCarbamidomethyl [C5]; 1xDeamidated [Q1]; 1xTMTpro [K17]	Transitional endoplasmic reticulum ATPase OS=Homo sapiens (Human) OX=9606 GN=VCP PE=1 SV=4	0.00145952	0.00133431	0.00124592	0.00100443	0.00115666	0.000908132	0.0283844	0.116191	-0.0132097	-0.112093	0.422933	0.219336	0.56833	993	495	1488	272
CLU	P10909	CREILSVDCSTNNPSQAK	2xCarbamidomethyl [C1; C9]; 1xTMTpro [K18]; 1xTMTpro [N-Term]	Clusterin OS=Homo sapiens (Human) OX=9606 GN=CLU PE=1 SV=1	0.0833142	0.080586	0.0501055	0.0329941	0.0367613	0.0400524	0.0775669	0.223948	0.175915	-0.509647	1.11241	0.956426	0.832725	79	1411	1490	273
YWHAQ	P27348	DNLTLWTSDSAGEECDAAEGAEN	1xCarbamidomethyl [C15]; 1xDeamidated [N23]; 1xTMTpro [N-Term]	14-3-3 protein theta OS=Homo sapiens (Human) OX=9606 GN=YWHAQ PE=1 SV=1	0.00058558	0.000546575	0.000568487	0.000286864	0.000478338	0.000344207	0.0686446	0.0468214	-0.0526263	0.00408281	0.982679	0.245014	0.71977	260	1232	1492	274
COL6A1	P12109	CGPIDLLFVLDSSESIGLQNFEIAK	1xCarbamidomethyl [C1]; 1xTMTpro [K25]; 1xTMTpro [N-Term]	Collagen alpha-1(VI) chain OS=Homo sapiens (Human) OX=9606 GN=COL6A1 PE=1 SV=3	0.00326051	0.00348991	0.00241156	0.00512564	0.00466362	0.00368042	0.0596408	0.0944013	0.192494	-0.340732	-0.747035	-0.610752	-0.269172	423	1071	1494	275
FLNA	P21333	ALGALVDSCAPGLCPDWDSWDASKPVTNAR	2xCarbamidomethyl [C9; C14]; 1xTMTpro [K24]; 1xTMTpro [N-Term]	Filamin-A OS=Homo sapiens (Human) OX=9606 GN=FLNA PE=1 SV=4	0.00229235	0.00209406	0.00178668	0.0015487	0.00138106	0.00154576	0.0475464	0.155795	0.0252736	-0.203747	0.409972	0.575256	0.41271	661	838	1499	276
FLNC	Q14315	ANEPTYFTVDCSEAGQGDVSIGIK	1xCarbamidomethyl [C11]; 1xTMTpro [K24]; 1xTMTpro [N-Term]	Filamin-C OS=Homo sapiens (Human) OX=9606 GN=FLNC PE=1 SV=3	0.00388074	0.00394151	0.00368593	0.00304889	0.00310582	0.00290494	0.00144497	0.0167075	0.0391242	-0.0575988	0.331343	0.304652	0.401116	1464	35	1499	276
GCLC	P48506	YLYDQLATICPIVMALSAASPFYR	1xCarbamidomethyl [C10]; 1xTMTpro [N-Term]	Glutamate--cysteine ligase catalytic subunit OS=Homo sapiens (Human) OX=9606 GN=GCLC PE=1 SV=2	0.00319317	0.00198219	0.00286311	0.00185849	0.00136756	0.00146388	0.0745443	0.253029	-0.434862	0.0956255	0.527825	0.970351	0.872162	149	1361	1510	278
GCLM	P48507	KKCPSTHSEELHDCIQK	2xCarbamidomethyl [C3; C14]; 3xTMTpro [K1; K2; K17]; 1xTMTpro [N-Term]	Glutamate--cysteine ligase regulatory subunit OS=Homo sapiens (Human) OX=9606 GN=GCLM PE=1 SV=1	0.0266299	0.0249233	0.0136921	0.00820989	0.00840511	0.00866938	0.0814583	0.292134	0.196583	-0.667564	1.40548	1.37157	1.32691	19	1497	1516	279
PRDX1	Q06830	KLNCQVIGASVDSHFCHLAWVNTPK	2xCarbamidomethyl [C4; C16]; 2xTMTpro [K1; K25]; 1xTMTpro [N-Term]	Peroxiredoxin-1 OS=Homo sapiens (Human) OX=9606 GN=PRDX1 PE=1 SV=1	0.00416567	0.00331346	0.00309043	0.00247737	0.00251496	0.00218071	0.062923	0.241667	-0.0885402	-0.189075	0.508073	0.486345	0.692084	384	1133	1517	280
FBXO30	Q8TB52	SMFTFVCGQLFR	1xCarbamidomethyl [C7]; 1xTMTpro [N-Term]	F-box only protein 30 OS=Homo sapiens (Human) OX=9606 GN=FBXO30 PE=1 SV=3	0.0992399	0.0813085	0.090084	0.0760133	0.0669278	0.0496787	0.0571016	0.13762	-0.149894	-0.0020293	0.247049	0.430694	0.860672	497	1020	1517	280
CCDC50	Q8IVM0	DLEQQDCEIAQEIQEK	1xCarbamidomethyl [C7]; 1xTMTpro [K16]; 1xTMTpro [N-Term]	Coiled-coil domain-containing protein 50 OS=Homo sapiens (Human) OX=9606 GN=CCDC50 PE=1 SV=1	0.0491811	0.0400107	0.042766	0.0586079	0.0588093	0.0559638	0.0267192	0.161062	-0.136658	-0.0405765	-0.414054	-0.419003	-0.347452	1056	470	1526	282
SETD7	Q8WTS6	STSSCISTNALLPDPYESERVYVAESLISSAGEGLFSK	1xCarbamidomethyl [C5]; 1xTMTpro [K38]; 1xTMTpro [N-Term]	Histone-lysine N-methyltransferase SETD7 OS=Homo sapiens (Human) OX=9606 GN=SETD7 PE=1 SV=1	0.0470347	0.0351987	0.0342725	0.0230898	0.0282768	0.0249271	0.0683595	0.276357	-0.141847	-0.180317	0.750112	0.45775	0.639653	300	1228	1528	283
SMCHD1	A6NHR9	IEIPSCK	1xCarbamidomethyl [C6]; 1xTMTpro [K7]	Structural maintenance of chromosomes flexible hinge domain-containing protein 1 OS=Homo sapiens (Human) OX=9606 GN=SMCHD1 PE=1 SV=2	0.033638	0.0294746	0.0318587	0.0399673	0.0400865	0.041546	0.00921211	0.0875625	-0.103058	0.00916	-0.336291	-0.340588	-0.392182	1362	179	1541	284
CCT3	P49368	HTQENCETWGVNGETGTLVDMKELGIWEPLAVK	1xCarbamidomethyl [C6]; 2xTMTpro [K22; K33]; 1xTMTpro [N-Term]	T-complex protein 1 subunit gamma OS=Homo sapiens (Human) OX=9606 GN=CCT3 PE=1 SV=4	0.00183255	0.00174867	0.00138491	0.00112045	0.00136515	0.00106986	0.054645	0.146693	0.079097	-0.257365	0.563075	0.278094	0.629737	565	976	1541	284
PSMD14	O00487	SWMEGLTLQDYSEHCK	1xCarbamidomethyl [C15]; 1xDeamidated [Q9]; 1xTMTpro [K16]; 1xTMTpro [N-Term]	26S proteasome non-ATPase regulatory subunit 14 OS=Homo sapiens (Human) OX=9606 GN=PSMD14 PE=1 SV=1	0.0106789	0.0111007	0.0109419	0.0087663	0.00872101	0.00688063	0.0418035	-0.0305122	0.0253793	0.00458068	0.315237	0.322709	0.664664	809	733	1542	286
RNH1	P13489	ELSLAGNELGDEGARLLCETLLEPGCQLESLWVK	2xCarbamidomethyl [C18; C26]; 1xTMTpro [K34]; 1xTMTpro [N-Term]	Ribonuclease inhibitor OS=Homo sapiens (Human) OX=9606 GN=RNH1 PE=1 SV=2	0.00534348	0.00340336	0.00297292	0.00252146	0.00118003	0.00167426	0.0817986	0.451872	-0.198948	-0.39403	0.631647	1.72708	1.22238	40	1506	1546	287
GFPT1	Q06210	ETDCGVHINAGPEIGVASTK	1xCarbamidomethyl [C4]; 1xTMTpro [K20]	Glutamine--fructose-6-phosphate aminotransferase [isomerizing] 1 OS=Homo sapiens (Human) OX=9606 GN=GFPT1 PE=1 SV=3	0.0204289	0.0185256	0.0169731	0.015108	0.0150286	0.0125129	0.0291212	0.132015	-0.0090773	-0.13535	0.303288	0.310887	0.575183	1039	509	1548	288
TNPO1	Q92973	ICEDSAEILDSDVLDRPLNIMIPK	1xCarbamidomethyl [C2]; 1xTMTpro [K24]; 1xTMTpro [N-Term]	Transportin-1 OS=Homo sapiens (Human) OX=9606 GN=TNPO1 PE=1 SV=2	0.0014171	0.00111351	0.00110436	0.00099049	0.000887047	0.000631382	0.0645083	0.225958	-0.121866	-0.133768	0.290765	0.449897	0.940394	388	1160	1548	288
ALDH3A2	P51648	HLTPVTLELGGKSPCYIDKDCDLDIVCR	3xCarbamidomethyl [C15; C21; C27]; 2xTMTpro [K12; K19]; 1xTMTpro [N-Term]	Aldehyde dehydrogenase family 3 member A2 OS=Homo sapiens (Human) OX=9606 GN=ALDH3A2 PE=1 SV=1	0.0353157	0.0287286	0.0264981	0.0218648	0.019736	0.0205003	0.0629961	0.22668	-0.0711454	-0.187741	0.465021	0.612801	0.557987	417	1136	1553	290
CTSZ	Q9UBR2	NQHIPQYCGSCWAHASTSAMADRINIK	2xCarbamidomethyl [C8; C11]; 1xTMTpro [K27]	Cathepsin Z OS=Homo sapiens (Human) OX=9606 GN=CTSZ PE=1 SV=1	0.0215018	0.0192594	0.0221662	0.0172149	0.0146128	0.0169824	0.0178154	0.0357302	-0.12316	0.0796341	0.285068	0.521492	0.304686	1246	310	1556	291
PDCD6IP	Q8WUM4	SCVLFNCAALASQIAAEQNLDNDEGLK	2xCarbamidomethyl [C2; C7]; 1xTMTpro [K27]; 1xTMTpro [N-Term]	Programmed cell death 6-interacting protein OS=Homo sapiens (Human) OX=9606 GN=PDCD6IP PE=1 SV=1	0.00252261	0.00227182	0.00170454	0.00130179	0.00167538	0.00127066	0.0701312	0.21967	0.0685995	-0.345868	0.734755	0.370761	0.769674	292	1271	1563	292
RBBP4	Q09028	SNNTSKPSHSVDAHTAEVNCLSFNPYSEFILATGSADK	1xCarbamidomethyl [C20]; 1xDeamidated [N24]; TMTpro [K]; 1xTMTpro [N-Term]	Histone-binding protein RBBP4 OS=Homo sapiens (Human) OX=9606 GN=RBBP4 PE=1 SV=3	0.0181609	0.0139863	0.0171562	0.0112992	0.0114567	0.0126302	0.0543678	0.144111	-0.232711	0.0620061	0.540498	0.520534	0.379844	597	969	1566	293
IPO9	Q96P70	LIPTLVSIMQAPADKIPAGLCATAIDILTTVVR	1xCarbamidomethyl [C21]; 1xTMTpro [K15]; 1xTMTpro [N-Term]	Importin-9 OS=Homo sapiens (Human) OX=9606 GN=IPO9 PE=1 SV=3	0.00735447	0.00617343	0.00849366	0.00968513	0.00970758	0.0105002	0.0445554	0.00273896	-0.24981	0.210504	-0.39989	-0.40323	-0.516464	783	786	1569	294
SCRN3	Q0VDG4	YGQGGNCTEGR	1xCarbamidomethyl [C7]; 1xTMTpro [N-Term]	Secernin-3 OS=Homo sapiens (Human) OX=9606 GN=SCRN3 PE=1 SV=1	0.10864	0.0917015	0.0641689	0.0705655	0.040225	0.0307769	0.0815053	0.301192	0.0566556	-0.458414	0.321327	1.1322	1.51844	72	1499	1571	295
PSAT1	Q9Y617	LSSIKSQTIYEIIDNSQGFYVCPVEPQNR	1xCarbamidomethyl [C22]; 1xTMTpro [K5]; 1xTMTpro [N-Term]	Phosphoserine aminotransferase OS=Homo sapiens (Human) OX=9606 GN=PSAT1 PE=1 SV=2	0.0151827	0.0140482	0.0159516	0.0130355	0.0111751	0.0108111	0.0201882	0.0116269	-0.100416	0.0828996	0.20835	0.430506	0.478283	1219	354	1573	296
MTX2	O75431	TLDQVLEDVDQCCQALSQR	2xCarbamidomethyl [C12; C13]; 1xTMTpro [N-Term]	Metaxin-2 OS=Homo sapiens (Human) OX=9606 GN=MTX2 PE=1 SV=1	0.356319	0.302621	0.316571	0.248156	0.269499	0.233661	0.0234747	0.131972	-0.103682	-0.0386659	0.38995	0.270916	0.476778	1170	404	1574	297
TIAL1	Q01085	NCTVYCGGIASGLTDQLMR	2xCarbamidomethyl [C2; C6]; 1xTMTpro [N-Term]	Nucleolysin TIAR OS=Homo sapiens (Human) OX=9606 GN=TIAL1 PE=1 SV=1	0.00506501	0.00435988	0.00403827	0.00323721	0.00373492	0.00306583	0.042356	0.174583	-0.0416955	-0.152245	0.471234	0.264904	0.549705	834	740	1574	297
CIAO3	Q9H6Q4	AKVSLNDCLACSGCITSAETVLITQQSHEELKK	3xCarbamidomethyl [C8; C11; C14]; 2xDeamidated [Q25; Q26]; 3xTMTpro [K2; K32; K33]; 1xTMTpro [N-Term]	Cytosolic iron-sulfur assembly component 3 OS=Homo sapiens (Human) OX=9606 GN=CIAO3 PE=1 SV=1	0.0922278	0.0956072	0.074386	0.108498	0.119088	0.118777	0.0320613	0.0774527	0.12937	-0.232717	-0.311848	-0.446208	-0.442438	1013	561	1574	297
ZRANB2	O95218	CGNVNFAR	1xCarbamidomethyl [C1]; 1xTMTpro [N-Term]	Zinc finger Ran-binding domain-containing protein 2 OS=Homo sapiens (Human) OX=9606 GN=ZRANB2 PE=1 SV=2	0.0667943	0.0661055	0.0562755	0.0449315	0.0504381	0.0485667	0.0304116	0.0830361	0.0680809	-0.164183	0.488963	0.322174	0.376722	1042	533	1575	300
ARMH3	Q5T2E6	NLMESLDSLLCAEGSESLK	1xCarbamidomethyl [C11]; 1xTMTpro [K19]; 1xTMTpro [N-Term]	Armadillo-like helical domain-containing protein 3 OS=Homo sapiens (Human) OX=9606 GN=ARMH3 PE=1 SV=1	0.135384	0.125291	0.130042	0.0878162	0.08744	0.113569	0.0473472	0.0558919	-0.0558766	-0.00218199	0.568606	0.5748	0.197594	752	830	1582	301
SMYD4	Q8IYR2	FLCALCVSALCR	3xCarbamidomethyl [C3; C6; C11]; 1xTMTpro [N-Term]	SET and MYND domain-containing protein 4 OS=Homo sapiens (Human) OX=9606 GN=SMYD4 PE=2 SV=3	0.817515	0.700249	0.862858	0.942906	1.09657	1.05879	0.0234152	0.0429405	-0.180437	0.12082	-0.248809	-0.466619	-0.416039	1182	400	1582	301
SLC25A6	P12236	KGADIMYTGTVDCWR	1xCarbamidomethyl [C13]; 1xTMTpro [K1]; 1xTMTpro [N-Term]	ADP/ATP translocase 3 OS=Homo sapiens (Human) OX=9606 GN=SLC25A6 PE=1 SV=4_x000D_ ADP/ATP translocase 1 OS=Homo sapiens (Human) OX=9606 GN=SLC25A4 PE=1 SV=4	0.008461	0.00780952	0.0100012	0.0130025	0.0110247	0.010968	0.0356305	-0.0496455	-0.165241	0.191621	-0.570247	-0.332196	-0.324759	955	635	1590	303
HSPA6	P17066	ELEQICRPIFSRLYGGPGVPGGSSCGTQARQGDPSTGPIIEEVD	1xCarbamidomethyl [C6]; 1xDeamidated [Q]; 1xTMTpro [N-Term]	Heat shock 70 kDa protein 6 OS=Homo sapiens (Human) OX=9606 GN=HSPA6 PE=1 SV=2	0.00990513	0.0128355	0.0112513	0.0147632	0.0156454	0.0147699	0.0364555	-0.193983	0.17991	-0.0101373	-0.381777	-0.465511	-0.382427	945	650	1595	304
HSPA4	P34932	AGGIETIANEYSDRCTPACISFGPK	2xCarbamidomethyl [C15; C19]; 1xTMTpro [K25]	Heat shock 70 kDa protein 4 OS=Homo sapiens (Human) OX=9606 GN=HSPA4 PE=1 SV=4	0.00098742	0.000941725	0.000591032	0.000432897	0.000421513	0.000442224	0.0823899	0.233174	0.164815	-0.507255	0.956467	0.994915	0.925714	81	1515	1596	305
UBA5	Q9GZZ9	REGVCAASLPTTMGVVAGILVQNVLK	1xCarbamidomethyl [C5]; 1xTMTpro [K26]; 1xTMTpro [N-Term]	Ubiquitin-like modifier-activating enzyme 5 OS=Homo sapiens (Human) OX=9606 GN=UBA5 PE=1 SV=1	0.0325683	0.0258993	0.0315925	0.0376727	0.0383028	0.0417162	0.0274052	0.117541	-0.21301	0.0736562	-0.327593	-0.351522	-0.474681	1122	476	1598	306
PPIA	P62937	HTGPGILSMANAGPNTNGSQFFICTAKTEWLDGK	1xCarbamidomethyl [C24]; 1xOxidation [M9]; 2xTMTpro [K27; K34]; 1xTMTpro [N-Term]	Peptidyl-prolyl cis-trans isomerase A OS=Homo sapiens (Human) OX=9606 GN=PPIA PE=1 SV=2	0.00388976	0.00335978	0.0032428	0.00248203	0.0026768	0.00279147	0.0345683	0.153379	-0.0579369	-0.10906	0.494779	0.385795	0.325275	1000	602	1602	307
UBE2O	Q9C0C9	IMSCSPDTQCSR	2xCarbamidomethyl [C4; C10]; 1xOxidation [M2]; 1xTMTpro [N-Term]	(E3-independent) E2 ubiquitin-conjugating enzyme OS=Homo sapiens (Human) OX=9606 GN=UBE2O PE=1 SV=3	0.00116936	0.00067556	0.000984771	0.000469735	0.000517254	0.000457951	0.0829064	0.310039	-0.481527	0.0621768	1.00577	0.866739	1.04242	78	1524	1602	307
VDAC2	P45880	TKSCSGVEFSTSGSSNTDTGKVTGTLETK	1xCarbamidomethyl [C4]; 3xTMTpro [K2; K21; K29]; 1xTMTpro [N-Term]	Voltage-dependent anion-selective channel protein 2 OS=Homo sapiens (Human) OX=9606 GN=VDAC2 PE=1 SV=2	0.00664165	0.00560181	0.00433527	0.00346803	0.00306303	0.00369293	0.0772203	0.265242	0.0195934	-0.350176	0.672184	0.851339	0.581534	204	1403	1607	309
PIN4	Q9Y237	HILCEK	1xCarbamidomethyl [C4]; 1xTMTpro [K6]; 1xTMTpro [N-Term]	Peptidyl-prolyl cis-trans isomerase NIMA-interacting 4 OS=Homo sapiens (Human) OX=9606 GN=PIN4 PE=1 SV=1	0.0308055	0.0336088	0.0311823	0.026617	0.0256496	0.0213183	0.0274409	-0.0488092	0.0768431	-0.03127	0.259648	0.313063	0.579906	1129	479	1608	310
SNU13	P55769	KLLDLVQQSCNYK	1xCarbamidomethyl [C10]; 1xDeamidated [Q]; 2xTMTpro [K1; K13]; 1xTMTpro [N-Term]	NHP2-like protein 1 OS=Homo sapiens (Human) OX=9606 GN=SNU13 PE=1 SV=3	0.0155516	0.0142555	0.013887	0.0120207	0.0113312	0.0109646	0.010233	0.0945886	-0.03096	-0.0687401	0.276952	0.362177	0.409618	1416	196	1612	311
DNAJA1	P31689	GAVECCPNCR	3xCarbamidomethyl [C5; C6; C9]; 1xTMTpro [N-Term]	DnaJ homolog subfamily A member 1 OS=Homo sapiens (Human) OX=9606 GN=DNAJA1 PE=1 SV=2	0.00490923	0.00373606	0.00340386	0.00244542	0.00293782	0.00238619	0.0741978	0.2896	-0.104379	-0.238726	0.715814	0.45115	0.751186	271	1351	1622	312
GRPEL1	Q9HAV7	ATQCVPK	1xCarbamidomethyl [C4]; 1xTMTpro [K7]; 1xTMTpro [N-Term]	GrpE protein homolog 1, mitochondrial OS=Homo sapiens (Human) OX=9606 GN=GRPEL1 PE=1 SV=2	0.00999484	0.0082259	0.00973872	0.00712967	0.00779266	0.00630595	0.0354999	0.100881	-0.180129	0.0634302	0.386466	0.258187	0.563588	996	627	1623	313
PELP1	Q8IZL8	KGDSNANSDVCAAALR	1xCarbamidomethyl [C11]; 1xTMTpro [K1]; 1xTMTpro [N-Term]	Proline-, glutamic acid- and leucine-rich protein 1 OS=Homo sapiens (Human) OX=9606 GN=PELP1 PE=1 SV=2	0.855283	0.771396	0.700052	0.566465	0.588807	0.574877	0.0447367	0.141132	-0.00779848	-0.147808	0.453283	0.397474	0.432017	839	791	1630	314
GPX1	P07203	GLVVLGFPCNQFGHQENAKNEEILNSLK	1xCarbamidomethyl [C9]; 1xDeamidated [N/Q]; 2xTMTpro [K19; K28]; 1xTMTpro [N-Term]	Glutathione peroxidase 1 OS=Homo sapiens (Human) OX=9606 GN=GPX1 PE=1 SV=4	0.105722	0.0891642	0.125502	0.139793	0.14006	0.155465	0.0486197	-0.0145841	-0.260324	0.232854	-0.388427	-0.39118	-0.541729	780	852	1632	315
EPRS1	P07814	CVCGKNPAKYYTLFGR	2xCarbamidomethyl [C1; C3]; 2xTMTpro [K5; K9]; 1xTMTpro [N-Term]	Bifunctional glutamate/proline--tRNA ligase OS=Homo sapiens (Human) OX=9606 GN=EPRS1 PE=1 SV=5	0.00310247	0.0028169	0.00277127	0.00346718	0.00374466	0.00381098	0.00625182	0.0989185	-0.0403936	-0.0639519	-0.259262	-0.370335	-0.395661	1503	134	1637	316
LGALS1	P09382	ACGLVASNLNLKPGECLR	1xAcetyl [N-Term]; 2xCarbamidomethyl [C2; C16]; 1xTMTpro [K12]	Galectin-1 OS=Homo sapiens (Human) OX=9606 GN=LGALS1 PE=1 SV=2	0.0050531	0.00496552	0.00422421	0.00378958	0.00359926	0.00342307	0.0348779	0.0899662	0.0647443	-0.16852	0.325164	0.3995	0.471912	1029	608	1637	316
SDHA	P31040	AGLPCQDLEFVQFHPTGIYGAGCLITEGCRGEGGILINSQGER	3xCarbamidomethyl [C5; C23; C29]; 1xTMTpro [N-Term]	Succinate dehydrogenase [ubiquinone] flavoprotein subunit, mitochondrial OS=Homo sapiens (Human) OX=9606 GN=SDHA PE=1 SV=2	0.00156165	0.00160399	0.00178916	0.00215248	0.00205716	0.00211436	0.0131771	-0.0807954	-0.0421973	0.115418	-0.382131	-0.316785	-0.356354	1397	245	1642	318
TBCD	Q9BTW9	AGAPDEAVCGENVSQIYCALLGCMDDYTTDSRGDVGTWVR	3xCarbamidomethyl [C9; C18; C23]; 1xTMTpro [N-Term]	Tubulin-specific chaperone D OS=Homo sapiens (Human) OX=9606 GN=TBCD PE=1 SV=2	0.058523	0.0465505	0.0550741	0.078415	0.0780305	0.0619304	0.0487356	0.132636	-0.197571	0.0450067	-0.554762	-0.54767	-0.21428	788	854	1642	318
SMN2	Q16637	NGDICETSGKPKTTPK	1xCarbamidomethyl [C5]; 3xTMTpro [K10; K12; K16]; 1xTMTpro [N-Term]	Survival motor neuron protein OS=Homo sapiens (Human) OX=9606 GN=SMN2 PE=1 SV=1	0.125991	0.135121	0.102504	0.0884508	0.0838581	0.0837067	0.0627607	0.0558681	0.156798	-0.241773	0.454505	0.531431	0.534037	514	1132	1646	320
BAG2	O95816	FQSIVIGCALEDQK	1xCarbamidomethyl [C8]; 1xTMTpro [K14]; 1xTMTpro [N-Term]	BAG family molecular chaperone regulator 2 OS=Homo sapiens (Human) OX=9606 GN=BAG2 PE=1 SV=1	0.0179115	0.0168743	0.0167039	0.0124231	0.014508	0.0136188	0.0109102	0.0615677	-0.0244974	-0.0391357	0.466297	0.242477	0.333725	1444	208	1652	321
GCLM	P48507	KCPSTHSEELHDCIQK	2xCarbamidomethyl [C2; C13]; 2xTMTpro [K1; K16]; 1xTMTpro [N-Term]	Glutamate--cysteine ligase regulatory subunit OS=Homo sapiens (Human) OX=9606 GN=GCLM PE=1 SV=1	0.023034	0.0179031	0.00985511	0.00543179	0.00525597	0.00441398	0.0891328	0.444122	0.0805623	-0.7807	1.64014	1.68762	1.93949	6	1654	1660	322
CPNE3	O75131	TIKVECYDYDNDGSHDLIGTFQTTMTK	1xCarbamidomethyl [C6]; 2xTMTpro [K3; K27]; 1xTMTpro [N-Term]	Copine-3 OS=Homo sapiens (Human) OX=9606 GN=CPNE3 PE=1 SV=1	0.0143894	0.0182378	0.0135007	0.0107309	0.010495	0.00988362	0.0709207	-0.0956714	0.246257	-0.187645	0.518903	0.550978	0.637563	372	1290	1662	323
CAPZB	P47756	QMEKDETVSDCSPHIANIGRLVEDMENK	1xCarbamidomethyl [C11]; 2xTMTpro [K4; K28]	F-actin-capping protein subunit beta OS=Homo sapiens (Human) OX=9606 GN=CAPZB PE=1 SV=4	0.00958834	0.0120487	0.01006	0.0076639	0.00733821	0.00830328	0.0515334	-0.140032	0.189493	-0.070757	0.463235	0.525885	0.347632	758	904	1662	323
NFXL1	Q6ZNB6	CCPGNCPPCDQNCGR	5xCarbamidomethyl [C1; C2; C6; C9; C13]; 1xTMTpro [N-Term]	NF-X1-type zinc finger protein NFXL1 OS=Homo sapiens (Human) OX=9606 GN=NFXL1 PE=1 SV=2	0.0154868	0.0166567	0.0180773	0.0132405	0.0109036	0.0142008	0.0357665	-0.112284	-0.00721919	0.110856	0.338365	0.618525	0.237353	1031	637	1668	325
ANXA6	P08133	QRQEVCQSYK	1xCarbamidomethyl [C6]; 1xTMTpro [K10]	Annexin A6 OS=Homo sapiens (Human) OX=9606 GN=ANXA6 PE=1 SV=3	0.00218687	0.0021934	0.00203357	0.00164489	0.0016517	0.00179941	0.00377659	0.0326441	0.0369414	-0.0722122	0.378232	0.372274	0.248702	1591	78	1669	326
COPS5	Q92905	IEDFGVHCK	1xCarbamidomethyl [C8]; 1xTMTpro [K9]; 1xTMTpro [N-Term]	COP9 signalosome complex subunit 5 OS=Homo sapiens (Human) OX=9606 GN=COPS5 PE=1 SV=4	0.0111665	0.00796305	0.00905905	0.00749276	0.0062989	0.00564779	0.069618	0.249026	-0.238755	-0.0527168	0.326578	0.576975	0.734389	415	1254	1669	326
LRWD1	Q9UFC0	SLDLSGLELLSEHLDPKLLCR	1xCarbamidomethyl [C20]; 1xTMTpro [K17]	Leucine-rich repeat and WD repeat-containing protein 1 OS=Homo sapiens (Human) OX=9606 GN=LRWD1 PE=1 SV=2	0.0281633	0.0217256	0.0225816	0.0309857	0.0354554	0.0299636	0.0402502	0.221385	-0.153037	-0.0972816	-0.359173	-0.553576	-0.310783	960	710	1670	328
PSMC3	P17980	CTDDFNGAQCK	2xCarbamidomethyl [C1; C10]; 1xTMTpro [K11]	26S proteasome regulatory subunit 6A OS=Homo sapiens (Human) OX=9606 GN=PSMC3 PE=1 SV=3	0.00555238	0.00568736	0.00375411	0.00361702	0.00274186	0.0030214	0.0791905	0.151769	0.186424	-0.412866	0.466536	0.86618	0.726121	218	1456	1674	329
ALDH7A1	P49419	STCTINYSK	1xCarbamidomethyl [C3]; 1xTMTpro [K9]; 1xTMTpro [N-Term]	Alpha-aminoadipic semialdehyde dehydrogenase OS=Homo sapiens (Human) OX=9606 GN=ALDH7A1 PE=1 SV=5	0.0800533	0.0879157	0.0684578	0.0570361	0.0611808	0.0549142	0.053389	0.0226024	0.157761	-0.203144	0.466484	0.36528	0.52118	734	941	1675	330
DNMT1	P26358	ACDPAAR	1xCarbamidomethyl [C2]; 1xTMTpro [N-Term]	DNA (cytosine-5)-methyltransferase 1 OS=Homo sapiens (Human) OX=9606 GN=DNMT1 PE=1 SV=2	0.00753513	0.00664718	0.00601975	0.00841331	0.00915173	0.00865782	0.0277359	0.162165	-0.018726	-0.161764	-0.321205	-0.442576	-0.362536	1193	486	1679	331
EIF3I	Q13347	LWDCETGK	1xCarbamidomethyl [C4]; 1xTMTpro [K8]	Eukaryotic translation initiation factor 3 subunit I OS=Homo sapiens (Human) OX=9606 GN=EIF3I PE=1 SV=1	0.00183514	0.00179754	0.00169874	0.0013965	0.00145234	0.00138474	0.00415111	0.0463333	0.016468	-0.0650944	0.347746	0.29118	0.359944	1594	88	1682	332
MRPL44	Q9H9J2	SNQELSEQGTSFSQTCLTQFLEDEYPDMPTEGIK	1xCarbamidomethyl [C16]; 2xDeamidated [Q8; Q]; 1xOxidation [M28]; 1xTMTpro [K34]; 1xTMTpro [N-Term]	39S ribosomal protein L44, mitochondrial OS=Homo sapiens (Human) OX=9606 GN=MRPL44 PE=1 SV=1	0.00410048	0.00238905	0.00372449	0.00604288	0.00423017	0.00696759	0.0814062	0.268276	-0.511078	0.129526	-0.82772	-0.313198	-1.03314	186	1496	1682	332
LAP3	P28838	QIQDLELSSVEVDPCGDAQAAAEGAVLGLYEYDDLKQK	1xCarbamidomethyl [C15]; 1xDeamidated [Q19]; 2xTMTpro [K36; K38]	Cytosol aminopeptidase OS=Homo sapiens (Human) OX=9606 GN=LAP3 PE=1 SV=3	0.00428277	0.00417273	0.00369491	0.0029847	0.00309321	0.00341279	0.0196335	0.0805735	0.0430203	-0.13243	0.440383	0.388868	0.247021	1337	346	1683	334
RPL37A	P61513	RAVGIWHCGSCMK	2xCarbamidomethyl [C8; C11]; 1xTMTpro [K13]; 1xTMTpro [N-Term]	60S ribosomal protein L37a OS=Homo sapiens (Human) OX=9606 GN=RPL37A PE=1 SV=2	0.0909057	0.0919485	0.0945037	0.073914	0.0760943	0.0713174	0.000593137	-0.0243443	-0.00788869	0.0316573	0.322866	0.280927	0.374461	1667	16	1683	334
PSMA5	P28066	LFQVEYAIEAIKLGSTAIGIQTSEGVCLAVEK	1xCarbamidomethyl [C27]; TMTpro [K]; 1xTMTpro [N-Term]	Proteasome subunit alpha type-5 OS=Homo sapiens (Human) OX=9606 GN=PSMA5 PE=1 SV=3	0.00290428	0.00225547	0.00301856	0.0019914	0.00168786	0.0021781	0.0617991	0.0913397	-0.273412	0.147021	0.453059	0.691643	0.323767	571	1114	1685	336
EIF2B3	Q9NR50	DCLIGSGQR	1xCarbamidomethyl [C2]; 1xTMTpro [N-Term]	Translation initiation factor eIF-2B subunit gamma OS=Homo sapiens (Human) OX=9606 GN=EIF2B3 PE=1 SV=1	0.139194	0.135206	0.139366	0.109154	0.109761	0.111661	0.000298701	0.0132448	-0.0286902	0.0150225	0.337492	0.329488	0.30473	1690	7	1697	337
FTH1	P02794	NDPHLCDFIETHYLNEQVK	1xCarbamidomethyl [C6]; 1xTMTpro [K19]	Ferritin heavy chain OS=Homo sapiens (Human) OX=9606 GN=FTH1 PE=1 SV=2	0.0477676	0.0449437	0.0471935	0.035726	0.0354733	0.0397498	0.00704431	0.0346223	-0.0532917	0.0171757	0.384438	0.394677	0.230464	1549	150	1699	338
OGFOD1	Q8N543	VCEALEHGHVEWSSR	1xCarbamidomethyl [C2]; 1xTMTpro [N-Term]	Prolyl 3-hydroxylase OGFOD1 OS=Homo sapiens (Human) OX=9606 GN=OGFOD1 PE=1 SV=1	0.0138531	0.0149406	0.0151129	0.0108562	0.0121146	0.0119181	0.00564218	-0.0792633	0.0297607	0.0463044	0.43096	0.272723	0.296317	1585	114	1699	338
TARS1	P26639	QVMVVPVGPTCDEYAQK	1xCarbamidomethyl [C11]; 1xOxidation [M3]; 1xTMTpro [K17]; 1xTMTpro [N-Term]	Threonine--tRNA ligase 1, cytoplasmic OS=Homo sapiens (Human) OX=9606 GN=TARS1 PE=1 SV=3	0.0216911	0.0217645	0.0200705	0.017487	0.0167125	0.0162891	0.004728	0.0347159	0.0395914	-0.0773116	0.276106	0.341456	0.378484	1607	100	1707	340
GLG1	Q92896	AKDDSELEGQVISCLK	1xCarbamidomethyl [C14]; 2xTMTpro [K2; K16]; 1xTMTpro [N-Term]	Golgi apparatus protein 1 OS=Homo sapiens (Human) OX=9606 GN=GLG1 PE=1 SV=2	0.0248974	0.020864	0.0257057	0.0319967	0.0288782	0.0311873	0.0246224	0.0636769	-0.1913	0.109772	-0.425603	-0.277661	-0.388641	1292	422	1714	341
POP1	Q99575	RSPNVPGDFPDCPAGMLFAEEQAK	1xCarbamidomethyl [C12]; 1xTMTpro [K24]; 1xTMTpro [N-Term]	Ribonucleases P/MRP protein subunit POP1 OS=Homo sapiens (Human) OX=9606 GN=POP1 PE=1 SV=2	0.0210546	0.0182561	0.0215209	0.0246463	0.0253671	0.0274369	0.0148039	0.0542785	-0.151479	0.0858782	-0.281516	-0.323102	-0.436259	1450	266	1716	342
CLIC1	O00299	EEFASTCPDDEEIELAYEQVAK	1xCarbamidomethyl [C7]; 1xTMTpro [K22]	Chloride intracellular channel protein 1 OS=Homo sapiens (Human) OX=9606 GN=CLIC1 PE=1 SV=4	0.0201866	0.0167418	0.0176325	0.0137989	0.0133314	0.0138548	0.0451704	0.150492	-0.119449	-0.0446679	0.398352	0.448072	0.392514	921	796	1717	343
IGF2R	P11717	TQYACPPFDLTECSFKDGAGNSFDLSSLSR	2xCarbamidomethyl [C5; C13]; 1xTMTpro [K16]; 1xTMTpro [N-Term]	Cation-independent mannose-6-phosphate receptor OS=Homo sapiens (Human) OX=9606 GN=IGF2R PE=1 SV=3	0.00194167	0.00210486	0.00164841	0.00142217	0.00119802	0.00160913	0.053055	0.0325825	0.149007	-0.203647	0.416624	0.664065	0.238434	784	935	1719	344
SORD	Q00796	KVEGQLGCKPEVTIECTGAEASIQAGIYATR	2xCarbamidomethyl [C8; C16]; 1xDeamidated [Q5]; 2xTMTpro [K1; K9]; 1xTMTpro [N-Term]	Sorbitol dehydrogenase OS=Homo sapiens (Human) OX=9606 GN=SORD PE=1 SV=4	0.00632483	0.0069143	0.00653586	0.00481238	0.00547192	0.00540811	0.00820711	-0.0596162	0.0689413	-0.0122659	0.453893	0.268594	0.285519	1555	164	1719	344
CAPZA1	P52907	TIDGQQTIIACIESHQFQPK	1xCarbamidomethyl [C11]; 1xDeamidated [Q6]; 1xTMTpro [K20]; 1xTMTpro [N-Term]	F-actin-capping protein subunit alpha-1 OS=Homo sapiens (Human) OX=9606 GN=CAPZA1 PE=1 SV=3	0.0066651	0.00533351	0.00549592	0.00414205	0.0049924	0.00386752	0.0524156	0.192756	-0.128783	-0.0855083	0.493524	0.224135	0.59246	799	921	1720	346
SOD1	P00441	DGVADVSIEDSVISLSGDHCIIGR	1xCarbamidomethyl [C20]; 1xTMTpro [N-Term]	Superoxide dismutase [Cu-Zn] OS=Homo sapiens (Human) OX=9606 GN=SOD1 PE=1 SV=2	0.159097	0.144773	0.142864	0.114118	0.118594	0.117294	0.0189869	0.0954538	-0.0406641	-0.0598088	0.383925	0.328422	0.344326	1389	332	1721	347
BMS1	Q14692	IEIENVPCEFVQNFDPHYPIILGGLGNSEGNVGYVQMR	1xCarbamidomethyl [C8]; 1xDeamidated [N/Q]; 1xOxidation [M37]; 1xTMTpro [N-Term]	Ribosome biogenesis protein BMS1 homolog OS=Homo sapiens (Human) OX=9606 GN=BMS1 PE=1 SV=1	0.00570638	0.00458076	0.00665145	0.00727475	0.00725278	0.00919314	0.0620833	0.0152965	-0.301693	0.23639	-0.365619	-0.361255	-0.703279	609	1119	1728	348
HNRNPA1	P09651	SHFEQWGTLTDCVVMRDPNTKR	1xCarbamidomethyl [C12]; 1xTMTpro [K21]	Heterogeneous nuclear ribonucleoprotein A1 OS=Homo sapiens (Human) OX=9606 GN=HNRNPA1 PE=1 SV=5	0.00718678	0.00524992	0.00848189	0.0102637	0.00951565	0.0104495	0.0699747	0.0435941	-0.409456	0.282635	-0.557729	-0.448551	-0.583606	466	1264	1730	349
TRIP4	Q15650	IVCEQEGSGPCLFCGTLVCTHEEQDILQRDSNKSQK	4xCarbamidomethyl [C3; C11; C14; C19]; 1xDeamidated [Q]; 2xTMTpro [K33; K36]	Activating signal cointegrator 1 OS=Homo sapiens (Human) OX=9606 GN=TRIP4 PE=1 SV=4	0.3363	0.258934	0.334786	0.399773	0.436364	0.391784	0.0403266	0.117449	-0.259715	0.11094	-0.36688	-0.493234	-0.337758	1021	711	1732	350
PSMD12	O00232	MVQQCCTYVEEITDLPIKLR	2xCarbamidomethyl [C5; C6]; 1xTMTpro [K18]; 1xTMTpro [N-Term]	26S proteasome non-ATPase regulatory subunit 12 OS=Homo sapiens (Human) OX=9606 GN=PSMD12 PE=1 SV=3	0.0189486	0.0180853	0.0173443	0.0146748	0.0138356	0.0148435	0.00435455	0.0640241	-0.00324548	-0.063606	0.304727	0.389679	0.288232	1650	93	1743	351
ALDH1A3	P47895	HEPIGVCGAITPWNFPLLMLVWK	1xCarbamidomethyl [C7]; 1xTMTpro [K23]	Aldehyde dehydrogenase family 1 member A3 OS=Homo sapiens (Human) OX=9606 GN=ALDH1A3 PE=1 SV=2	0.0160051	0.0112569	0.0188172	0.0210501	0.0206123	0.0248514	0.0703935	0.0593799	-0.448343	0.292897	-0.454674	-0.424349	-0.694175	474	1278	1752	352
ARHGAP18	Q8N392	DSGLFCVPLTALLEQDQR	1xCarbamidomethyl [C6]; 1xTMTpro [N-Term]	Rho GTPase-activating protein 18 OS=Homo sapiens (Human) OX=9606 GN=ARHGAP18 PE=1 SV=3	0.0121717	0.0104183	0.0101594	0.0132678	0.01394	0.0146576	0.0213539	0.157022	-0.0673851	-0.103688	-0.281422	-0.352727	-0.425145	1385	368	1753	353
VASP	P50552	SSSSVTTSETQPCTPSSSDYSDLQR	1xCarbamidomethyl [C13]; 1xTMTpro [N-Term]	Vasodilator-stimulated phosphoprotein OS=Homo sapiens (Human) OX=9606 GN=VASP PE=1 SV=3	0.00490812	0.00541967	0.00478334	0.00386775	0.00381739	0.0042472	0.0143338	-0.0374066	0.105627	-0.0745582	0.38108	0.399992	0.246065	1498	260	1758	354
SLC1A5	Q15758	CVEENNGVAKHISR	1xCarbamidomethyl [C1]; 1xTMTpro [K10]; 1xTMTpro [N-Term]	Neutral amino acid transporter B(0) OS=Homo sapiens (Human) OX=9606 GN=SLC1A5 PE=1 SV=2	0.0370336	0.0317264	0.034104	0.0262023	0.0259925	0.027473	0.0288105	0.111131	-0.112021	-0.00776131	0.388008	0.399608	0.319687	1258	504	1762	355
CRELD2	Q6UXH1	ECISGYAR	1xCarbamidomethyl [C2]; 1xTMTpro [N-Term]	Protein disulfide isomerase CRELD2 OS=Homo sapiens (Human) OX=9606 GN=CRELD2 PE=1 SV=1	0.176347	0.139351	0.180567	0.302733	0.211803	0.231226	0.0767162	0.0922679	-0.247423	0.126385	-0.871898	-0.356575	-0.483153	369	1394	1763	356
TTLL12	Q14166	CMLLPWAPTDMLDLSSCTPEPPAEHYQAILEENK	2xCarbamidomethyl [C1; C17]; 1xDeamidated [Q27]; 1xTMTpro [K34]; 1xTMTpro [N-Term]	Tubulin--tyrosine ligase-like protein 12 OS=Homo sapiens (Human) OX=9606 GN=TTLL12 PE=1 SV=2	0.00603542	0.00399336	0.0040813	0.00285997	0.00283623	0.00239278	0.088155	0.359763	-0.23609	-0.204664	0.717693	0.729715	0.975004	137	1628	1765	357
SDHB	P21912	CGPMVLDALIK	1xCarbamidomethyl [C1]; 1xTMTpro [K11]; 1xTMTpro [N-Term]	Succinate dehydrogenase [ubiquinone] iron-sulfur subunit, mitochondrial OS=Homo sapiens (Human) OX=9606 GN=SDHB PE=1 SV=3	0.0691584	0.0662553	0.064112	0.0814501	0.085802	0.0819846	0.00118868	0.0563653	-0.00550435	-0.0529467	-0.292376	-0.367471	-0.301812	1735	31	1766	358
TTL	Q8NG68	TSPELAESCTWFPESYVIYPTNLK	1xCarbamidomethyl [C9]; 1xTMTpro [K24]; 1xTMTpro [N-Term]	Tubulin--tyrosine ligase OS=Homo sapiens (Human) OX=9606 GN=TTL PE=1 SV=2	0.448498	0.347127	0.397973	0.463587	0.545195	0.586638	0.0473526	0.172819	-0.196819	0.000387976	-0.220558	-0.45449	-0.560187	934	832	1766	358
FLNB	O75369	ALGALVDSCAPGLCPDWESWDPQKPVDNAR	2xCarbamidomethyl [C9; C14]; 1xDeamidated [Q23]; 1xTMTpro [K24]; 1xTMTpro [N-Term]	Filamin-B OS=Homo sapiens (Human) OX=9606 GN=FLNB PE=1 SV=2	0.00218247	0.00142715	0.00232609	0.00116078	0.00103044	0.00119433	0.0884732	0.141503	-0.471318	0.233447	0.769367	0.941193	0.728258	133	1634	1767	360
MCM3	P25205	AILCLLLGGVERDLENGSHIRGDINILLIGDPSVAK	1xCarbamidomethyl [C4]; 1xTMTpro [K36]; 1xTMTpro [N-Term]	DNA replication licensing factor MCM3 OS=Homo sapiens (Human) OX=9606 GN=MCM3 PE=1 SV=3	0.00781958	0.00564914	0.00904709	0.0121126	0.00974025	0.0101198	0.0685206	0.0591872	-0.409873	0.26955	-0.69053	-0.376056	-0.431202	539	1229	1768	361
USP14	P54578	YEPFSFADDIGSNNCGYYDLQAVLTHQGR	1xCarbamidomethyl [C15]; 1xTMTpro [N-Term]	Ubiquitin carboxyl-terminal hydrolase 14 OS=Homo sapiens (Human) OX=9606 GN=USP14 PE=1 SV=3	0.00226815	0.00218097	0.00178986	0.00283355	0.00282366	0.00245267	0.0332187	0.125167	0.0686223	-0.216499	-0.446265	-0.441222	-0.238008	1195	578	1773	362
TUBA4A	P68366	RSIQFVDWCPTGFK	1xCarbamidomethyl [C9]; 1xTMTpro [K14]	Tubulin alpha-4A chain OS=Homo sapiens (Human) OX=9606 GN=TUBA4A PE=1 SV=1	0.133494	0.115607	0.116062	0.093965	0.0931634	0.0919684	0.0384959	0.133197	-0.074354	-0.0686777	0.373382	0.385741	0.404367	1096	679	1775	363
ZRANB2	O95218	RSECNMCNTPK	2xCarbamidomethyl [C4; C7]; 1xOxidation [M6]; 1xTMTpro [K11]; 1xTMTpro [N-Term]	Zinc finger Ran-binding domain-containing protein 2 OS=Homo sapiens (Human) OX=9606 GN=ZRANB2 PE=1 SV=2	0.0200901	0.0169842	0.0160493	0.0131799	0.0131184	0.0126246	0.0578586	0.182096	-0.0601991	-0.14188	0.426052	0.432796	0.488149	745	1038	1783	364
SPRYD7	Q5W111	GTVYPVVYVDDSAILDCQFSEFYHTPPPGFEK	1xCarbamidomethyl [C17]; 1xTMTpro [K32]; 1xTMTpro [N-Term]	SPRY domain-containing protein 7 OS=Homo sapiens (Human) OX=9606 GN=SPRYD7 PE=1 SV=2	0.0299727	0.0235534	0.0309649	0.0194931	0.0200409	0.0201574	0.0695949	0.0898149	-0.257902	0.136799	0.530872	0.49089	0.482529	533	1252	1785	365
CLIC1	O00299	IGNCPFSQRLFMVLWLK	1xCarbamidomethyl [C4]; 1xTMTpro [K17]; 1xTMTpro [N-Term]	Chloride intracellular channel protein 1 OS=Homo sapiens (Human) OX=9606 GN=CLIC1 PE=1 SV=4	0.0038312	0.00376351	0.00311077	0.00256857	0.00287082	0.00263587	0.0473157	0.102483	0.0767626	-0.198045	0.474347	0.313854	0.437036	958	829	1787	366
CUTC	Q9NTM9	GGADRIELCSGLSEGGTTPSMGVLQVVK	1xCarbamidomethyl [C9]; 1xTMTpro [K28]; 1xTMTpro [N-Term]	Copper homeostasis protein cutC homolog OS=Homo sapiens (Human) OX=9606 GN=CUTC PE=1 SV=1	0.0566655	0.0387257	0.0637066	0.0644252	0.0804495	0.0873254	0.0732421	0.0955908	-0.453587	0.264563	-0.280746	-0.601204	-0.719523	454	1333	1787	366
TKT	P29401	VYCLLGDGELSEGSVWEAMAFASIYK	1xCarbamidomethyl [C3]; 1xTMTpro [K26]	Transketolase OS=Homo sapiens (Human) OX=9606 GN=TKT PE=1 SV=3	0.000532411	0.00062164	0.000615344	0.000461416	0.0003756	0.000507907	0.0471801	-0.147682	0.0758584	0.0611712	0.354155	0.651025	0.215658	967	827	1794	368
TRAF4	Q9BUZ4	FCDTCLQEFLSEGVFK	2xCarbamidomethyl [C2; C5]; 1xTMTpro [K16]; 1xTMTpro [N-Term]	TNF receptor-associated factor 4 OS=Homo sapiens (Human) OX=9606 GN=TRAF4 PE=1 SV=1	1.76474	1.53382	1.65723	1.2454	1.31306	1.33344	0.0217448	0.0953055	-0.107027	0.00462207	0.407546	0.331226	0.308996	1422	374	1796	369
GPN3	Q9UHW5	STYCATMVQHCEALNR	2xCarbamidomethyl [C4; C11]; 1xTMTpro [N-Term]	GPN-loop GTPase 3 OS=Homo sapiens (Human) OX=9606 GN=GPN3 PE=1 SV=2	0.247778	0.234217	0.296208	0.181807	0.189805	0.201583	0.0576521	-0.0661364	-0.147339	0.191428	0.512777	0.450669	0.363811	772	1029	1801	370
FHL2	Q14192	YISFEERQWHNDCFNCK	2xCarbamidomethyl [C13; C16]; 1xTMTpro [K17]; 1xTMTpro [N-Term]	Four and a half LIM domains protein 2 OS=Homo sapiens (Human) OX=9606 GN=FHL2 PE=1 SV=3	0.19774	0.1717	0.18858	0.14272	0.143093	0.152789	0.0215137	0.0882485	-0.115462	0.0198224	0.382168	0.378405	0.283814	1438	370	1808	371
PAICS	P22234	CGETAFIAPQCEMIPIEWVCRR	3xCarbamidomethyl [C1; C11; C20]; 1xTMTpro [N-Term]	Multifunctional protein ADE2 OS=Homo sapiens (Human) OX=9606 GN=PAICS PE=1 SV=3	0.00615882	0.00469502	0.0044109	0.00306056	0.00362547	0.00358624	0.0791463	0.275486	-0.116037	-0.206097	0.733373	0.489	0.504696	356	1453	1809	372
HSPH1	Q92598	FICEQDHQNFLR	1xCarbamidomethyl [C3]; 1xTMTpro [N-Term]	Heat shock protein 105 kDa OS=Homo sapiens (Human) OX=9606 GN=HSPH1 PE=1 SV=1	0.00967081	0.00965869	0.00737379	0.00619113	0.00607833	0.00660634	0.0702904	0.119654	0.117845	-0.271577	0.523779	0.550307	0.430132	534	1275	1809	372
NARS1	O43776	YGTCPHGGYGLGLER	1xCarbamidomethyl [C4]; 1xTMTpro [N-Term]	Asparagine--tRNA ligase, cytoplasmic OS=Homo sapiens (Human) OX=9606 GN=NARS1 PE=1 SV=1	0.00394303	0.00305542	0.00260813	0.00192608	0.00221109	0.00190454	0.0859499	0.300244	-0.0676902	-0.296044	0.733389	0.534302	0.749614	234	1584	1818	374
METAP2	P50579	NLCDLGIVDPYPPLCDIK	2xCarbamidomethyl [C3; C15]; 1xDeamidated [N1]; 1xTMTpro [K18]; 1xTMTpro [N-Term]	Methionine aminopeptidase 2 OS=Homo sapiens (Human) OX=9606 GN=METAP2 PE=1 SV=1	0.00257906	0.00263983	0.00239189	0.00219922	0.00138115	0.0017727	0.0746585	0.0237615	0.0573662	-0.0849319	0.206086	0.877209	0.51713	455	1364	1819	375
CTSL	P07711	NHCGIASAASYPTV	1xCarbamidomethyl [C3]; 1xTMTpro [N-Term]	Cathepsin L1 OS=Homo sapiens (Human) OX=9606 GN=CTSL PE=1 SV=2	0.0691459	0.0707536	0.0591649	0.0509393	0.0522841	0.0488769	0.041572	0.0594441	0.0926021	-0.16546	0.38142	0.343828	0.441048	1090	730	1820	376
RCC1	P18754	VASGNDHLVMLTADGDLYTLGCGEQGQLGR	1xCarbamidomethyl [C22]; 1xDeamidated [N5]; 1xOxidation [M10]; 1xTMTpro [N-Term]	Regulator of chromosome condensation OS=Homo sapiens (Human) OX=9606 GN=RCC1 PE=1 SV=1	0.00332379	0.00307189	0.00392452	0.00252847	0.00246021	0.00249504	0.0638408	-0.0496064	-0.163311	0.19008	0.444175	0.483656	0.463377	672	1148	1820	376
RNH1	P13489	DSPCQLEALKLESCGVTSDNCRDLCGIVASK	4xCarbamidomethyl [C4; C14; C21; C25]; 2xTMTpro [K10; K31]; 1xTMTpro [N-Term]	Ribonuclease inhibitor OS=Homo sapiens (Human) OX=9606 GN=RNH1 PE=1 SV=2	0.0477917	0.0402178	0.0379344	0.0314132	0.0287703	0.0344898	0.0521549	0.187014	-0.0619131	-0.14624	0.418374	0.545168	0.283575	908	916	1824	378
KIF5B	P33176	TTIVICCSPSSYNESETKSTLLFGQR	2xCarbamidomethyl [C6; C7]; 1xDeamidated [N13]; 1xTMTpro [K18]	Kinesin-1 heavy chain OS=Homo sapiens (Human) OX=9606 GN=KIF5B PE=1 SV=1	0.00125958	0.00126059	0.00113064	0.000910761	0.00096669	0.00102611	0.01186	0.049686	0.0508428	-0.106109	0.418109	0.332128	0.246074	1606	223	1829	379
PPP1CA	P62136	IYGFYDECK	1xCarbamidomethyl [C8]; 1xTMTpro [K9]; 1xTMTpro [N-Term]	Serine/threonine-protein phosphatase PP1-alpha catalytic subunit OS=Homo sapiens (Human) OX=9606 GN=PPP1CA PE=1 SV=1_x000D_ Serine/threonine-protein phosphatase PP1-gamma catalytic subunit OS=Homo sapiens (Human) OX=9606 GN=PPP1CC PE=1 SV=1_x000D_ Serine/threonine-protein phosphatase PP1-beta catalytic subunit OS=Homo sapiens (Human) OX=9606 GN=PPP1CB PE=1 SV=3	0.00485253	0.00607533	0.00444081	0.00350897	0.0039272	0.00331138	0.0741397	-0.0782205	0.246006	-0.206136	0.545912	0.383458	0.629527	479	1350	1829	379
AKAP12	Q02952	NEDFAAHPGEDAVPTGPDCQAK	1xCarbamidomethyl [C19]; 1xDeamidated [Q20]; 1xTMTpro [K22]; 1xTMTpro [N-Term]	A-kinase anchor protein 12 OS=Homo sapiens (Human) OX=9606 GN=AKAP12 PE=1 SV=4	0.000519722	0.000514496	0.000525865	0.000732594	0.000618217	0.000786096	0.0597659	-0.000849478	-0.0154276	0.0161044	-0.494424	-0.249526	-0.596117	753	1076	1829	379
BIN1	O00499	LGKADETKDEQFEQCVQNFNK	1xCarbamidomethyl [C15]; 3xTMTpro [K3; K8; K21]; 1xTMTpro [N-Term]	Myc box-dependent-interacting protein 1 OS=Homo sapiens (Human) OX=9606 GN=BIN1 PE=1 SV=1	0.084576	0.0695786	0.0582967	0.047307	0.0442043	0.0481966	0.0825258	0.256151	-0.0254539	-0.280684	0.582046	0.679913	0.555168	313	1519	1832	382
BPTF	Q12830	CVGILQSEAELIDEYVCPQCQSTEDAMTVLTPLTEK	3xCarbamidomethyl [C1; C17; C20]; 1xTMTpro [K36]; 1xTMTpro [N-Term]	Nucleosome-remodeling factor subunit BPTF OS=Homo sapiens (Human) OX=9606 GN=BPTF PE=1 SV=3	0.0041995	0.00237256	0.00435393	0.00534616	0.00566014	0.00583709	0.0836218	0.205489	-0.618286	0.257588	-0.553774	-0.636108	-0.680519	294	1538	1832	382
ZC3H7A	Q8IWR0	NCNSEK	1xCarbamidomethyl [C2]; 1xTMTpro [K6]; 1xTMTpro [N-Term]	Zinc finger CCCH domain-containing protein 7A OS=Homo sapiens (Human) OX=9606 GN=ZC3H7A PE=1 SV=1	0.0241377	0.0253782	0.0190438	0.0704764	0.0665947	0.0335791	0.0969964	0.078891	0.151193	-0.26308	-1.62474	-1.54301	-0.555164	34	1800	1834	384
PSMA4	P25789	LNEDMACSVAGITSDANVLTNELR	1xCarbamidomethyl [C7]; 1xDeamidated [N17]; 1xTMTpro [N-Term]	Proteasome subunit alpha type-4 OS=Homo sapiens (Human) OX=9606 GN=PSMA4 PE=1 SV=1	0.0059591	0.00508595	0.00641279	0.00445841	0.00416394	0.00435676	0.0557275	0.0342535	-0.194323	0.140111	0.384311	0.482891	0.417587	837	998	1835	385
PSMF1	Q92530	QPPWCDPLGPFVVGGEDLDPFGPR	1xCarbamidomethyl [C5]; 1xDeamidated [Q1]; 1xTMTpro [N-Term]	Proteasome inhibitor PI31 subunit OS=Homo sapiens (Human) OX=9606 GN=PSMF1 PE=1 SV=2	0.00854832	0.00672561	0.00739584	0.0104441	0.0101734	0.00885192	0.0355722	0.177905	-0.168071	-0.0310204	-0.466882	-0.429001	-0.228255	1205	632	1837	386
WDR47	O94967	QLILDGQWDEVLQFIQPLECMEK	1xCarbamidomethyl [C20]; 1xTMTpro [K23]; 1xTMTpro [N-Term]	WD repeat-containing protein 47 OS=Homo sapiens (Human) OX=9606 GN=WDR47 PE=1 SV=1	0.0165216	0.00633743	0.0102894	0.0233039	0.0169841	0.0176301	0.0914805	0.580376	-0.802006	-0.102821	-1.0766	-0.620205	-0.674061	148	1692	1840	387
EFTUD2	Q15029	IEHTYTGGVDSDLGEAMSDCDPDGPLMCHTTK	2xCarbamidomethyl [C20; C28]; 1xTMTpro [K32]; 1xTMTpro [N-Term]	116 kDa U5 small nuclear ribonucleoprotein component OS=Homo sapiens (Human) OX=9606 GN=EFTUD2 PE=1 SV=1	0.00143816	0.0012133	0.00100153	0.000962244	0.000821071	0.000744562	0.077766	0.240109	-0.00518171	-0.281906	0.339641	0.568537	0.709652	431	1415	1846	388
SDHA	P31040	TFDRGMVWNTDLVETLELQNLMLCALQTIYGAEARK	1xCarbamidomethyl [C24]; 1xDeamidated [N/Q]; 1xTMTpro [K36]; 1xTMTpro [N-Term]	Succinate dehydrogenase [ubiquinone] flavoprotein subunit, mitochondrial OS=Homo sapiens (Human) OX=9606 GN=SDHA PE=1 SV=2	0.0113883	0.00863219	0.0124014	0.0131266	0.0163629	0.0145981	0.0586048	0.0755456	-0.324204	0.198496	-0.280489	-0.598426	-0.433776	796	1053	1849	389
SOD1	P00441	AVCVLKGDGPVQGIINFEQK	1xCarbamidomethyl [C3]; 1xDeamidated [Q12]; 2xTMTpro [K6; K20]; 1xTMTpro [N-Term]	Superoxide dismutase [Cu-Zn] OS=Homo sapiens (Human) OX=9606 GN=SOD1 PE=1 SV=2	0.0309258	0.0245484	0.0286751	0.0204683	0.0224524	0.0204082	0.0521518	0.140821	-0.192357	0.0318089	0.454594	0.321118	0.45884	935	915	1850	390
ACAD8	Q9UKU7	FASYCLTEPGSGSDAASLLTSAK	1xCarbamidomethyl [C5]; 1xTMTpro [K23]; 1xTMTpro [N-Term]	Isobutyryl-CoA dehydrogenase, mitochondrial OS=Homo sapiens (Human) OX=9606 GN=ACAD8 PE=1 SV=1	0.392828	0.316819	0.396938	0.498275	0.449391	0.481598	0.0342136	0.0908175	-0.21942	0.105834	-0.433863	-0.28489	-0.384749	1267	591	1858	391
HECTD1	Q9ULT8	ILQQIEEPLALASGALPDWCEQLTSK	1xCarbamidomethyl [C20]; 1xTMTpro [K26]; 1xTMTpro [N-Term]	E3 ubiquitin-protein ligase HECTD1 OS=Homo sapiens (Human) OX=9606 GN=HECTD1 PE=1 SV=3	0.00229218	0.00238592	0.00168251	0.0014044	0.00144072	0.00137953	0.0830735	0.112519	0.170342	-0.333588	0.59425	0.557415	0.620027	335	1529	1864	392
GPHN	Q9NQX3	KIIFALPGNPVSAVVTCNLFVVPALRK	1xCarbamidomethyl [C17]; TMTpro [K]; 1xTMTpro [N-Term]	Gephyrin OS=Homo sapiens (Human) OX=9606 GN=GPHN PE=1 SV=1	0.0065047	0.00516033	0.00739258	0.0048318	0.00441128	0.00392616	0.0784422	0.0341499	-0.299869	0.218744	0.394772	0.526135	0.694214	434	1431	1865	393
PTBP1	P26599	RGSDELFSTCVTNGPFIMSSNSASAANGNDSKK	1xCarbamidomethyl [C10]; 1xDeamidated [N]; 2xTMTpro [K32; K33]; 1xTMTpro [N-Term]	Polypyrimidine tract-binding protein 1 OS=Homo sapiens (Human) OX=9606 GN=PTBP1 PE=1 SV=1	0.00626477	0.00649127	0.00484098	0.00406788	0.00471935	0.00392425	0.0690652	0.0949649	0.146204	-0.276997	0.528019	0.313708	0.579879	623	1246	1869	394
NDUFA8	P51970	QQAKFDECVLDK	1xCarbamidomethyl [C8]; 2xTMTpro [K4; K12]; 1xTMTpro [N-Term]	NADH dehydrogenase [ubiquinone] 1 alpha subcomplex subunit 8 OS=Homo sapiens (Human) OX=9606 GN=NDUFA8 PE=1 SV=3	0.0977169	0.0878448	0.0958086	0.114998	0.11599	0.120337	0.00601057	0.0591725	-0.0944783	0.0307191	-0.2941	-0.306493	-0.359579	1743	127	1870	395
PDCD6IP	Q8WUM4	FIQQTYPSGGEEQAQYCR	1xCarbamidomethyl [C17]; 1xDeamidated [Q3]; 1xTMTpro [N-Term]	Programmed cell death 6-interacting protein OS=Homo sapiens (Human) OX=9606 GN=PDCD6IP PE=1 SV=1	0.000892242	0.000977488	0.000898141	0.000654961	0.000530899	0.000809071	0.0725227	-0.0483079	0.083337	-0.0388	0.494333	0.797305	0.189476	553	1317	1870	395
ELAC2	Q9BQ52	DAIITCNPEEFIVEALQLPNFQQSVQEYRR	1xCarbamidomethyl [C6]; 1xDeamidated [N/Q]; 1xTMTpro [N-Term]	Zinc phosphodiesterase ELAC protein 2 OS=Homo sapiens (Human) OX=9606 GN=ELAC2 PE=1 SV=2	0.00174002	0.00185043	0.00184893	0.00129964	0.00158735	0.0013725	0.0304518	-0.059376	0.0293785	0.0282134	0.480369	0.191863	0.401671	1344	534	1878	397
SHTN1	A0MZ66	LEGCTSSK	1xCarbamidomethyl [C4]; 1xTMTpro [K8]; 1xTMTpro [N-Term]	Shootin-1 OS=Homo sapiens (Human) OX=9606 GN=SHTN1 PE=1 SV=4	0.00377087	0.00377356	0.00394824	0.00319074	0.00275275	0.00317308	0.0193389	-0.0227816	-0.0217528	0.043529	0.263791	0.476806	0.271798	1541	341	1882	398
CLTC	Q00610	EDKLECSEELGDLVKSVDPTLALSVYLR	1xCarbamidomethyl [C6]; 2xTMTpro [K3; K15]; 1xTMTpro [N-Term]	Clathrin heavy chain 1 OS=Homo sapiens (Human) OX=9606 GN=CLTC PE=1 SV=5	0.000396797	0.00033147	0.000431247	0.000306724	0.000281231	0.000269157	0.060449	0.0379164	-0.221609	0.158028	0.333543	0.458728	0.522038	793	1090	1883	399
HNRNPU	Q00839	MKGNFTLPEVAECFDEITYVELQKEEAQK	1xCarbamidomethyl [C13]; 1xOxidation [M1]; 3xTMTpro [K2; K24; K29]; 1xTMTpro [N-Term]	Heterogeneous nuclear ribonucleoprotein U OS=Homo sapiens (Human) OX=9606 GN=HNRNPU PE=1 SV=6	0.000477018	0.000465468	0.000471372	0.000375398	0.000357677	0.000397518	0.00993845	0.0174414	-0.0179212	0.000263056	0.32818	0.397944	0.24558	1691	192	1883	399
XPO1	O14980	TSESLCQNNMVILKLLSEEVFDFSSGQITQVK	1xCarbamidomethyl [C6]; 1xOxidation [M10]; 2xTMTpro [K14; K32]	Exportin-1 OS=Homo sapiens (Human) OX=9606 GN=XPO1 PE=1 SV=1	0.00551998	0.00476784	0.00544042	0.0047018	0.00365454	0.003644	0.0500964	0.0743407	-0.136986	0.0533942	0.15711	0.520632	0.5248	1007	878	1885	401
ANXA7	P20073	LGTDESCFNMILATR	1xCarbamidomethyl [C7]; 1xTMTpro [N-Term]	Annexin A7 OS=Homo sapiens (Human) OX=9606 GN=ANXA7 PE=1 SV=3	0.0372908	0.0355713	0.0374671	0.0311992	0.0295097	0.0279543	0.00495021	0.02004	-0.0480661	0.0268431	0.237272	0.31759	0.39571	1787	103	1890	402
RNF2	Q99496	QQIENGSGAEDNGDSSHCSNASTHSNQEAGPSNKR	1xCarbamidomethyl [C18]; 1xDeamidated [N26]; 1xTMTpro [K34]; 1xTMTpro [N-Term]	E3 ubiquitin-protein ligase RING2 OS=Homo sapiens (Human) OX=9606 GN=RNF2 PE=1 SV=1	0.00119815	0.00188092	0.00206055	0.000901326	0.00093402	0.000969545	0.0967347	-0.515893	0.13474	0.266331	0.926578	0.875174	0.821319	105	1790	1895	403
DYNLT1	P63172	NGAGLHTASSCFWDSSTDGSCTVRWENK	2xCarbamidomethyl [C11; C21]; 1xTMTpro [K28]; 1xTMTpro [N-Term]	Dynein light chain Tctex-type 1 OS=Homo sapiens (Human) OX=9606 GN=DYNLT1 PE=1 SV=1	0.212206	0.20765	0.158038	0.134941	0.155396	0.126224	0.0710132	0.139622	0.108312	-0.28557	0.513516	0.309897	0.609856	603	1293	1896	404
FAF1	Q9UNN5	HQLWEGWPTSATDDSMCLAESGLSYPCHR	2xCarbamidomethyl [C17; C27]; 1xTMTpro [N-Term]	FAS-associated factor 1 OS=Homo sapiens (Human) OX=9606 GN=FAF1 PE=1 SV=2	0.054281	0.0485557	0.0578704	0.0445833	0.0404451	0.0405232	0.0316263	0.0190477	-0.141759	0.111427	0.264897	0.405435	0.40265	1348	551	1899	405
ATXN7L3B	Q96GX2	LPLCSLPGEPGNGPDQQLQR	1xCarbamidomethyl [C4]; 1xTMTpro [N-Term]	Ataxin-7-like protein 3B OS=Homo sapiens (Human) OX=9606 GN=ATXN7L3B PE=1 SV=2	1.31508	1.27461	1.17137	0.979336	1.04825	0.974455	0.0126424	0.0689743	0.0238799	-0.0979816	0.356304	0.2582	0.363513	1670	231	1901	406
PDIA3	P30101	VDCTANTNTCNK	2xCarbamidomethyl [C3; C10]; 1xTMTpro [K12]; 1xTMTpro [N-Term]	Protein disulfide-isomerase A3 OS=Homo sapiens (Human) OX=9606 GN=PDIA3 PE=1 SV=4	0.00738413	0.0072476	0.00773094	0.00631189	0.00581622	0.00591064	0.00235432	-0.0136304	-0.040555	0.0525864	0.239985	0.357977	0.334744	1856	46	1902	407
RPL9P8	P32969	TICSHVQNMIK	1xCarbamidomethyl [C3]; 1xTMTpro [K11]	60S ribosomal protein L9 OS=Homo sapiens (Human) OX=9606 GN=RPL9P8 PE=1 SV=1	0.00693631	0.0070516	0.00617714	0.00861421	0.00802499	0.00857906	0.00978833	0.0453459	0.0691281	-0.121884	-0.357896	-0.255677	-0.351997	1714	190	1904	408
NOSIP	Q9Y314	DSLSNATPCAVLRPSGAVVTLECVEK	2xCarbamidomethyl [C9; C23]; 1xTMTpro [K26]	Nitric oxide synthase-interacting protein OS=Homo sapiens (Human) OX=9606 GN=NOSIP PE=1 SV=1	0.0157623	0.0145468	0.0123793	0.0121317	0.00960457	0.0106103	0.0536234	0.147593	0.0318225	-0.20095	0.230102	0.567092	0.423417	968	947	1915	409
GSR	P00390	SFDSMISTNCTEELENAGVEVLK	1xCarbamidomethyl [C10]; 1xOxidation [M5]; 1xTMTpro [K23]; 1xTMTpro [N-Term]	Glutathione reductase, mitochondrial OS=Homo sapiens (Human) OX=9606 GN=GSR PE=1 SV=2	0.0400815	0.0321172	0.0390123	0.0260441	0.0288836	0.0291662	0.0532064	0.112671	-0.20692	0.0736648	0.50931	0.360014	0.345965	980	937	1917	410
HNRNPA1	P09651	LFIGGLSFETTDESLRSHFEQWGTLTDCVVMRDPNTK	1xCarbamidomethyl [C28]; 1xOxidation [M31]; 1xTMTpro [K37]; 1xTMTpro [N-Term]	Heterogeneous nuclear ribonucleoprotein A1 OS=Homo sapiens (Human) OX=9606 GN=HNRNPA1 PE=1 SV=5	0.0134794	0.0112751	0.013586	0.015505	0.0157597	0.0174106	0.0251399	0.0768538	-0.18077	0.0882126	-0.278828	-0.302332	-0.44606	1497	433	1930	411
PSMA5	P28066	GPQLFHMDPSGTFVQCDAR	1xCarbamidomethyl [C16]; 1xTMTpro [N-Term]	Proteasome subunit alpha type-5 OS=Homo sapiens (Human) OX=9606 GN=PSMA5 PE=1 SV=3	0.017997	0.0167973	0.0163257	0.0131672	0.0141082	0.0137207	0.0086226	0.0788299	-0.0206963	-0.0617788	0.371983	0.272393	0.312576	1764	170	1934	412
CCT6A	P40227	IQAEHSESGQLVGVDLNTGEPMVAAEVGVWDNYCVK	1xCarbamidomethyl [C34]; 1xOxidation [M22]; 1xTMTpro [K36]; 1xTMTpro [N-Term]	T-complex protein 1 subunit zeta OS=Homo sapiens (Human) OX=9606 GN=CCT6A PE=1 SV=3	0.000967408	0.000842396	0.00100711	0.00107619	0.00127645	0.00129263	0.0369644	0.0430423	-0.156583	0.10107	-0.196784	-0.442986	-0.461153	1274	660	1934	412
PCYOX1	Q9UHG3	VNYGQSTDINAFVGAVSLSCSDSGLWAVEGGNK	1xCarbamidomethyl [C20]; 1xTMTpro [K33]; 1xTMTpro [N-Term]	Prenylcysteine oxidase 1 OS=Homo sapiens (Human) OX=9606 GN=PCYOX1 PE=1 SV=3	0.147349	0.124465	0.152707	0.10901	0.10551	0.105621	0.054442	0.0583669	-0.185137	0.109893	0.376417	0.423495	0.421974	964	971	1935	414
ITGB4	P16144	VCAYGAQGEGPYSSLVSCR	2xCarbamidomethyl [C2; C18]; 1xTMTpro [N-Term]	Integrin beta-4 OS=Homo sapiens (Human) OX=9606 GN=ITGB4 PE=1 SV=5	0.0350494	0.0297126	0.0360029	0.0433772	0.0399134	0.0443733	0.0242583	0.0614304	-0.176883	0.100154	-0.368978	-0.248917	-0.401734	1522	415	1937	415
PDLIM5	Q96HC4	QPTVTSVCSETSQELAEGQRR	1xCarbamidomethyl [C8]; 1xDeamidated [Q13]; 1xTMTpro [N-Term]	PDZ and LIM domain protein 5 OS=Homo sapiens (Human) OX=9606 GN=PDLIM5 PE=1 SV=5	0.00242643	0.00220596	0.00183102	0.00175457	0.00170504	0.00130747	0.0676853	0.171501	0.0340734	-0.234684	0.296221	0.337533	0.720557	729	1208	1937	415
LAP3	P28838	TIQVDNTDAEGRLILADALCYAHTFNPK	1xCarbamidomethyl [C20]; 1xTMTpro [K28]; 1xTMTpro [N-Term]	Cytosol aminopeptidase OS=Homo sapiens (Human) OX=9606 GN=LAP3 PE=1 SV=3	0.0189694	0.0161159	0.0164584	0.0130482	0.0138199	0.0130033	0.0404087	0.142837	-0.0923475	-0.0620071	0.39698	0.314088	0.401961	1237	712	1949	417
ELAC2	Q9BQ52	NVSATLVNISPDTSLLLDCGEGTFGQLCR	2xCarbamidomethyl [C19; C28]; 1xTMTpro [N-Term]	Zinc phosphodiesterase ELAC protein 2 OS=Homo sapiens (Human) OX=9606 GN=ELAC2 PE=1 SV=2	0.00334907	0.00293891	0.00325234	0.0024441	0.00270783	0.00246061	0.0166328	0.0746849	-0.113793	0.0324025	0.379774	0.231941	0.370058	1654	295	1949	417
HSP90AB1	P08238	VFIMDSCDELIPEYLNFIRGVVDSEDLPLNISR	1xCarbamidomethyl [C7]; 1xDeamidated [N]; 1xOxidation [M4]; 1xTMTpro [N-Term]	Heat shock protein HSP 90-beta OS=Homo sapiens (Human) OX=9606 GN=HSP90AB1 PE=1 SV=4	0.000144723	0.000143839	0.000136782	0.000116696	0.000108928	0.000118451	0.00235401	0.0296261	0.0207898	-0.0517914	0.280915	0.380296	0.25938	1906	45	1951	419
CNOT10	Q9H9A5	NSNQLGGNTESSESSETCSSK	1xCarbamidomethyl [C18]; 1xDeamidated [N8]; 1xTMTpro [K21]	CCR4-NOT transcription complex subunit 10 OS=Homo sapiens (Human) OX=9606 GN=CNOT10 PE=1 SV=1	0.0112061	0.0124884	0.0104615	0.0138095	0.014772	0.0144794	0.0221177	-0.022892	0.133415	-0.12209	-0.278487	-0.375694	-0.346823	1581	376	1957	420
UBXN4	Q92575	QMHLLKSETSVANGSQSESSVSTPSASFEPNNTCENSQSR	1xCarbamidomethyl [C34]; 1xDeamidated [N/Q]; 1xTMTpro [K6]	UBX domain-containing protein 4 OS=Homo sapiens (Human) OX=9606 GN=UBXN4 PE=1 SV=2	0.00703934	0.00704708	0.00523822	0.00552524	0.00311071	0.00444889	0.0884955	0.128033	0.129618	-0.29833	0.221369	1.05016	0.533962	321	1637	1958	421
DDX1	Q92499	EHKMDQAIIFCR	1xCarbamidomethyl [C11]; 1xTMTpro [K3]; 1xTMTpro [N-Term]	ATP-dependent RNA helicase DDX1 OS=Homo sapiens (Human) OX=9606 GN=DDX1 PE=1 SV=2	0.0126535	0.0106299	0.00993519	0.00871035	0.00862472	0.00758204	0.0594485	0.192508	-0.0589022	-0.156407	0.346224	0.360477	0.546369	892	1067	1959	422
ALDH1A3	P47895	FATCNPSTR	1xCarbamidomethyl [C4]; 1xTMTpro [N-Term]	Aldehyde dehydrogenase family 1 member A3 OS=Homo sapiens (Human) OX=9606 GN=ALDH1A3 PE=1 SV=2	0.00778274	0.00659004	0.0058224	0.00927452	0.00831778	0.00883386	0.0490732	0.209301	-0.0306894	-0.209362	-0.462295	-0.305222	-0.392068	1106	860	1966	423
RNF141	Q8WVD5	DITSQAAGVLAQSSTSEEPDENSSSVTSCQASLWMGR	1xCarbamidomethyl [C29]; 1xTMTpro [N-Term]	RING finger protein 141 OS=Homo sapiens (Human) OX=9606 GN=RNF141 PE=1 SV=1	0.0471504	0.0457102	0.0479773	0.0554476	0.0595212	0.0605674	0.00898726	0.00626877	-0.0384849	0.0313506	-0.240126	-0.342404	-0.36754	1791	175	1966	423
MACF1	Q9UPN3	EAQTLCDELSVLIGEQYLK	1xCarbamidomethyl [C6]; 1xTMTpro [K19]; 1xTMTpro [N-Term]	Microtubule-actin cross-linking factor 1, isoforms 1/2/3/5 OS=Homo sapiens (Human) OX=9606 GN=MACF1 PE=1 SV=4	0.00370416	0.00394731	0.00365264	0.00488627	0.00454724	0.00456532	0.00366956	-0.0246687	0.0670579	-0.0448724	-0.374921	-0.271177	-0.276903	1892	75	1967	425
MTAP	Q13126	EAGICYASIAMATDYDCWKEHEEAVSVDRVLK	2xCarbamidomethyl [C5; C17]; 2xTMTpro [K19; K32]; 1xTMTpro [N-Term]	S-methyl-5'-thioadenosine phosphorylase OS=Homo sapiens (Human) OX=9606 GN=MTAP PE=1 SV=2	0.00444673	0.00386704	0.00289675	0.00240155	0.00244699	0.0022769	0.0930253	0.250925	0.0494109	-0.367382	0.637855	0.610809	0.714747	251	1718	1969	426
CASP7	P55210	ADDQGCIEEQGVEDSANEDSVDAKPDR	1xAcetyl [N-Term]; 1xCarbamidomethyl [C6]; 1xTMTpro [K24]	Caspase-7 OS=Homo sapiens (Human) OX=9606 GN=CASP7 PE=1 SV=1	0.00857969	0.00639206	0.00740596	0.00904473	0.0111636	0.0094748	0.0545194	0.201897	-0.222747	-0.0103411	-0.278049	-0.581707	-0.345066	1003	973	1976	427
KARS1	Q15046	AVECPPPR	1xCarbamidomethyl [C4]; 1xTMTpro [N-Term]	Lysine--tRNA ligase OS=Homo sapiens (Human) OX=9606 GN=KARS1 PE=1 SV=3	0.0082343	0.00839915	0.00679371	0.00666957	0.00581473	0.00550977	0.0497285	0.0764987	0.105095	-0.200948	0.227554	0.425435	0.503157	1114	868	1982	428
PBK	Q96KB5	AFTEANDGSLCLAMEYGGEKSLNDLIEER	1xCarbamidomethyl [C11]; 1xTMTpro [K20]	Lymphokine-activated killer T-cell-originated protein kinase OS=Homo sapiens (Human) OX=9606 GN=PBK PE=1 SV=3	0.00329061	0.00313197	0.00258605	0.00401457	0.00372621	0.00388978	0.0406293	0.132012	0.0607251	-0.215597	-0.4189	-0.311363	-0.373343	1266	716	1982	428
NME1	P15531	NIIHGSDSVESAEKEIGLWFHPEELVDYTSCAQNWIYE	1xCarbamidomethyl [C31]; 1xDeamidated [N/Q]; 1xTMTpro [K14]	Nucleoside diphosphate kinase A OS=Homo sapiens (Human) OX=9606 GN=NME1 PE=1 SV=1	0.000653948	0.000599632	0.000668939	0.000439214	0.000574586	0.000465363	0.0509263	0.0292119	-0.0958852	0.0619109	0.54504	0.15744	0.461608	1095	894	1989	430
NUBP1	P53384	STFSAHLAHGLAEDENTQIALLDIDICGPSIPK	1xCarbamidomethyl [C27]; 1xTMTpro [K33]; 1xTMTpro [N-Term]	Cytosolic Fe-S cluster assembly factor NUBP1 OS=Homo sapiens (Human) OX=9606 GN=NUBP1 PE=1 SV=2	0.143412	0.10125	0.110547	0.0786687	0.0856079	0.0753071	0.0875574	0.276462	-0.225783	-0.0990493	0.589844	0.46789	0.652847	371	1619	1990	431
TMED9	Q9BVK6	KCFIEEIPDETMVIGNYRTQLYDK	1xCarbamidomethyl [C2]; 1xDeamidated [N16]; 2xTMTpro [K1; K24]; 1xTMTpro [N-Term]	Transmembrane emp24 domain-containing protein 9 OS=Homo sapiens (Human) OX=9606 GN=TMED9 PE=1 SV=2	0.0367409	0.0316655	0.0367628	0.0276331	0.0254659	0.0299578	0.0288715	0.0677101	-0.146767	0.0685685	0.343281	0.461111	0.226744	1489	506	1995	432
CCN1	O00622	QLNEDCSKTQPCDHTK	2xCarbamidomethyl [C6; C12]; 2xTMTpro [K8; K16]; 1xTMTpro [N-Term]	CCN family member 1 OS=Homo sapiens (Human) OX=9606 GN=CCN1 PE=1 SV=1	0.145354	0.126453	0.0813948	0.0700786	0.0577474	0.0659163	0.10242	0.304041	0.103071	-0.532524	0.748486	1.0277	0.836825	107	1889	1996	433
PPP4R3B	Q5MIZ7	AGCDEIWEK	1xCarbamidomethyl [C3]; 1xTMTpro [K9]; 1xTMTpro [N-Term]	Serine/threonine-protein phosphatase 4 regulatory subunit 3B OS=Homo sapiens (Human) OX=9606 GN=PPP4R3B PE=1 SV=2_x000D_ Serine/threonine-protein phosphatase 4 regulatory subunit 3A OS=Homo sapiens (Human) OX=9606 GN=PPP4R3A PE=1 SV=1	0.190234	0.179006	0.171868	0.155007	0.137081	0.143523	0.00933962	0.0768186	-0.0109424	-0.0696543	0.218616	0.395924	0.329672	1821	180	2001	434
PCM1	Q15154	ELFASALSNDLLQNCQVSEEDGRGEPAMESSQIVSR	1xCarbamidomethyl [C15]; 1xOxidation [M28]; 1xTMTpro [N-Term]	Pericentriolar material 1 protein OS=Homo sapiens (Human) OX=9606 GN=PCM1 PE=1 SV=5	0.0107922	0.0109256	0.0140717	0.0143539	0.0159552	0.0166686	0.0521749	-0.144585	-0.12686	0.238222	-0.266874	-0.419459	-0.482562	1086	917	2003	435
GOT1	P17174	GLDLQGFLNDLENAPEFSIVVLHACAHNPTGIDPTPEQWK	1xCarbamidomethyl [C25]; 1xTMTpro [K40]	Aspartate aminotransferase, cytoplasmic OS=Homo sapiens (Human) OX=9606 GN=GOT1 PE=1 SV=3	0.00134162	0.0013121	0.000928695	0.000928038	0.000754212	0.000760593	0.0874153	0.168008	0.135904	-0.362692	0.363713	0.662927	0.650771	390	1616	2006	436
ARPC5	O15511	VDVDEYDENKFVDEEDGGDGQAGPDEGEVDSCLR	1xCarbamidomethyl [C32]; 1xDeamidated [N/Q]; 1xTMTpro [K10]; 1xTMTpro [N-Term]	Actin-related protein 2/3 complex subunit 5 OS=Homo sapiens (Human) OX=9606 GN=ARPC5 PE=1 SV=3	0.00380707	0.00404519	0.00527865	0.00301351	0.00367645	0.00244484	0.0866008	-0.201252	-0.113726	0.270238	0.538489	0.251621	0.840195	420	1601	2021	437
TPI1	P60174	IIYGGSVTGATCK	1xCarbamidomethyl [C12]; 1xTMTpro [K13]; 1xTMTpro [N-Term]	Triosephosphate isomerase OS=Homo sapiens (Human) OX=9606 GN=TPI1 PE=1 SV=3	0.00470815	0.00417927	0.00446834	0.00354615	0.00355292	0.00349769	0.0252935	0.0807323	-0.0911757	0.00531066	0.328173	0.325421	0.348025	1579	443	2022	438
FH	P07954	LLGDASVSFTENCVVGIQANTERINK	1xCarbamidomethyl [C13]; 1xDeamidated [N12]; 1xTMTpro [K26]	Fumarate hydratase, mitochondrial OS=Homo sapiens (Human) OX=9606 GN=FH PE=1 SV=3	0.00334668	0.00333059	0.00284823	0.00207519	0.00251061	0.00276397	0.0512492	0.075897	0.0689466	-0.156766	0.613588	0.338794	0.200089	1130	897	2027	439
GNB1	P62873	LLLAGYDDFNCNVWDALK	1xCarbamidomethyl [C11]; 1xTMTpro [K18]	Guanine nucleotide-binding protein G(I)/G(S)/G(T) subunit beta-1 OS=Homo sapiens (Human) OX=9606 GN=GNB1 PE=1 SV=3	0.0359894	0.0380683	0.0309882	0.0253705	0.0279774	0.0276655	0.0477927	0.0395856	0.120604	-0.176265	0.464834	0.323723	0.339897	1189	840	2029	440
KNL1	Q8NG31	TPSSCSSSLDSIKADGTSLDFSTYR	1xCarbamidomethyl [C5]; 1xTMTpro [K13]	Kinetochore scaffold 1 OS=Homo sapiens (Human) OX=9606 GN=KNL1 PE=1 SV=3	0.105822	0.0807226	0.119979	0.134078	0.136455	0.147383	0.0702367	0.0505994	-0.33999	0.231749	-0.392039	-0.417391	-0.528536	755	1274	2029	440
RUVBL1	Q9Y265	ALESSIAPIVIFASNRGNCVIR	1xCarbamidomethyl [C19]; 1xTMTpro [N-Term]	RuvB-like 1 OS=Homo sapiens (Human) OX=9606 GN=RUVBL1 PE=1 SV=1	0.00572614	0.00528385	0.0054223	0.00431151	0.00455887	0.00442746	0.00534301	0.0640637	-0.051909	-0.0145947	0.345305	0.264825	0.307021	1923	108	2031	442
FAM49B	Q9NUQ9	TLSDATTKFVSENKNLPIENTTDCLSTMASVCR	2xCarbamidomethyl [C24; C32]; 2xTMTpro [K8; K14]; 1xTMTpro [N-Term]	Protein FAM49B OS=Homo sapiens (Human) OX=9606 GN=FAM49B PE=1 SV=1	0.0149013	0.0115477	0.0133463	0.00894256	0.0106106	0.010576	0.0589234	0.167804	-0.200029	0.00880154	0.568874	0.322122	0.326835	974	1060	2034	443
STRBP	Q96SI9	HSTIYPSPEELEAVQNMVSTVECALK	1xCarbamidomethyl [C23]; 1xTMTpro [K26]; 1xTMTpro [N-Term]	Spermatid perinuclear RNA-binding protein OS=Homo sapiens (Human) OX=9606 GN=STRBP PE=1 SV=1	0.0289031	0.020952	0.020074	0.0275349	0.0361752	0.0334548	0.0755042	0.310295	-0.153842	-0.215604	-0.240331	-0.63407	-0.521281	664	1374	2038	444
ITGA6	P23229	SCFEYTANPAGYNPSISIVGTLEAEKER	1xCarbamidomethyl [C2]; 1xDeamidated [N]; 1xTMTpro [K26]; 1xTMTpro [N-Term]	Integrin alpha-6 OS=Homo sapiens (Human) OX=9606 GN=ITGA6 PE=1 SV=5	0.00270949	0.00261703	0.00247033	0.00374196	0.00323081	0.00466836	0.0892325	0.0600927	0.00999967	-0.0732234	-0.525866	-0.313969	-0.844986	385	1657	2042	445
HSP90B1	P14625	KGYEVIYLTEPVDEYCIQALPEFDGK	1xCarbamidomethyl [C16]; 2xTMTpro [K1; K26]; 1xTMTpro [N-Term]	Endoplasmin OS=Homo sapiens (Human) OX=9606 GN=HSP90B1 PE=1 SV=1	0.00029398	0.000254593	0.000211775	0.000180262	0.000141061	0.000217475	0.085247	0.21402	0.00649446	-0.259164	0.4916	0.845377	0.220846	480	1567	2047	446
HK2	P52789	DLAPKCDVSFLQSEDGSGK	1xCarbamidomethyl [C6]; 2xTMTpro [K5; K19]; 1xTMTpro [N-Term]	Hexokinase-2 OS=Homo sapiens (Human) OX=9606 GN=HK2 PE=1 SV=2	0.0546856	0.0468299	0.0463465	0.0433941	0.0356031	0.036514	0.0423882	0.149944	-0.0737868	-0.0887571	0.183716	0.469212	0.432767	1305	742	2047	446
SNRPF	P62306	CNNVLYIRGVEEEEEDGEMRE	1xCarbamidomethyl [C1]; 1xDeamidated [N3]; 1xTMTpro [N-Term]	Small nuclear ribonucleoprotein F OS=Homo sapiens (Human) OX=9606 GN=SNRPF PE=1 SV=1	0.0843321	0.0760852	0.0674987	0.0626388	0.0581219	0.0545998	0.0504924	0.150614	0.00214779	-0.170608	0.27841	0.386385	0.476572	1159	889	2048	448
SMPD4	Q9NXE4	SHVYSLEGQDCKYTPMFGPEAR	1xCarbamidomethyl [C11]; 1xTMTpro [K12]; 1xTMTpro [N-Term]	Sphingomyelin phosphodiesterase 4 OS=Homo sapiens (Human) OX=9606 GN=SMPD4 PE=1 SV=3	1.03968	0.920003	0.931628	0.79549	0.737824	0.774225	0.022375	0.109381	-0.0670521	-0.0489369	0.276848	0.385415	0.315938	1668	380	2048	448
RPL30	P62888	TGVHHYSGNNIELGTACGKYYR	1xCarbamidomethyl [C17]; 1xTMTpro [K19]; 1xTMTpro [N-Term]	60S ribosomal protein L30 OS=Homo sapiens (Human) OX=9606 GN=RPL30 PE=1 SV=2	0.00874261	0.00722209	0.00776751	0.00621504	0.00594742	0.00607241	0.0504016	0.144252	-0.131396	-0.0263594	0.348049	0.411548	0.381542	1163	886	2049	450
ME1	P48163	AECSAEQCYK	2xCarbamidomethyl [C3; C8]; 1xTMTpro [K10]; 1xTMTpro [N-Term]	NADP-dependent malic enzyme OS=Homo sapiens (Human) OX=9606 GN=ME1 PE=1 SV=1	0.00107189	0.00117867	0.00170817	0.00114466	0.000486995	0.000497494	0.106772	-0.299911	-0.162918	0.372374	0.205154	1.4381	1.40732	64	1987	2051	451
PRMT5	O14744	CLLDRVPEEEK	1xCarbamidomethyl [C1]; 1xTMTpro [K11]; 1xTMTpro [N-Term]	Protein arginine N-methyltransferase 5 OS=Homo sapiens (Human) OX=9606 GN=PRMT5 PE=1 SV=4	0.0330289	0.0376302	0.0333333	0.0271882	0.029296	0.0264655	0.0234626	-0.0697133	0.118446	-0.056479	0.350461	0.242741	0.389333	1651	402	2053	452
SPATA5L1	Q9BVQ7	NLCTEAALLALQENGLDATTVK	1xCarbamidomethyl [C3]; 1xTMTpro [K22]	Spermatogenesis-associated protein 5-like protein 1 OS=Homo sapiens (Human) OX=9606 GN=SPATA5L1 PE=1 SV=2	0.0373929	0.0441233	0.0305414	0.0257737	0.0243889	0.0258287	0.0898784	0.00155697	0.240335	-0.290439	0.535309	0.614979	0.53223	386	1667	2053	452
BUB1B	O60566	CLQIPEKLELTNETSENPTQSPWCSQYRR	2xCarbamidomethyl [C1; C24]; 1xTMTpro [K7]; 1xTMTpro [N-Term]	Mitotic checkpoint serine/threonine-protein kinase BUB1 beta OS=Homo sapiens (Human) OX=9606 GN=BUB1B PE=1 SV=3	0.0120681	0.0110042	0.00604847	0.00525751	0.00449917	0.00412889	0.107221	0.314117	0.180964	-0.682445	0.884636	1.10936	1.23326	58	1996	2054	454
PGP	A6NDG6	LSAERAQALLADVDTLLFDCDGVLWRGETAVPGAPEALR	1xCarbamidomethyl [C20]; 1xTMTpro [N-Term]	Glycerol-3-phosphate phosphatase OS=Homo sapiens (Human) OX=9606 GN=PGP PE=1 SV=1	0.0073383	0.00676225	0.00729625	0.00550047	0.00597081	0.00587253	0.00541472	0.0410853	-0.0768565	0.0327937	0.374806	0.256434	0.280379	1947	109	2056	455
PFN2	P35080	AGWQSYVDNLMCDGCCQEAAIVGYCDAK	1xAcetyl [N-Term]; 4xCarbamidomethyl [C12; C15; C16; C25]; 1xTMTpro [K28]	Profilin-2 OS=Homo sapiens (Human) OX=9606 GN=PFN2 PE=1 SV=3	0.0112505	0.00971039	0.00821756	0.00686883	0.00734759	0.00664752	0.0798781	0.210046	-0.0023376	-0.243157	0.501803	0.404596	0.549052	586	1472	2058	456
EXOSC6	Q5RKV6	APPGGCEER	1xCarbamidomethyl [C6]; 1xTMTpro [N-Term]	Exosome complex component MTR3 OS=Homo sapiens (Human) OX=9606 GN=EXOSC6 PE=1 SV=1	0.0554773	0.0519577	0.0638072	0.0738618	0.075689	0.0670501	0.0295323	-0.0411064	-0.135666	0.160716	-0.371825	-0.407081	-0.232237	1545	517	2062	457
BOLA2B	Q9H3K6	LVNACLAEELPHIHAFEQKTLTPDQWAR	1xCarbamidomethyl [C5]; 1xTMTpro [K19]	BolA-like protein 2 OS=Homo sapiens (Human) OX=9606 GN=BOLA2B PE=1 SV=1	0.0184379	0.0195768	0.0216537	0.0239627	0.0256329	0.0249348	0.0185858	-0.109334	-0.022858	0.122611	-0.268786	-0.365993	-0.326158	1741	322	2063	458
IARS2	Q9NSE4	VASVASTLETTFETISTLSGVDLENGTCSHPLIPDK	1xCarbamidomethyl [C28]; 1xTMTpro [K36]; 1xTMTpro [N-Term]	Isoleucine--tRNA ligase, mitochondrial OS=Homo sapiens (Human) OX=9606 GN=IARS2 PE=1 SV=2	0.0031287	0.00349453	0.00307467	0.00276407	0.00264954	0.002334	0.0242684	-0.0471476	0.11239	-0.072279	0.225914	0.286968	0.469903	1648	416	2064	459
G6PD	P11413	NIHESCMSQIGWNR	1xCarbamidomethyl [C6]; 1xOxidation [M7]; 1xTMTpro [N-Term]	Glucose-6-phosphate 1-dehydrogenase OS=Homo sapiens (Human) OX=9606 GN=G6PD PE=1 SV=4	0.0297442	0.0318425	0.0270749	0.0247539	0.0229755	0.0225216	0.0296539	0.00926133	0.107607	-0.126391	0.255691	0.363252	0.392033	1546	520	2066	460
MANF	P55145	ILDDWGETCKGCAEK	2xCarbamidomethyl [C9; C12]; 2xTMTpro [K10; K15]; 1xTMTpro [N-Term]	Mesencephalic astrocyte-derived neurotrophic factor OS=Homo sapiens (Human) OX=9606 GN=MANF PE=1 SV=3	0.018258	0.0227946	0.0135626	0.0105613	0.00999702	0.0117209	0.102983	0.00418809	0.324354	-0.424708	0.785551	0.86477	0.635257	165	1902	2067	461
RPL30	P62888	VCTLAIIDPGDSDIIRSMPEQTGEK	1xCarbamidomethyl [C2]; 1xTMTpro [K25]	60S ribosomal protein L30 OS=Homo sapiens (Human) OX=9606 GN=RPL30 PE=1 SV=2	0.018797	0.0200345	0.0163631	0.0151923	0.014073	0.0135783	0.045378	0.0309387	0.122921	-0.169118	0.276226	0.386634	0.438267	1273	799	2072	462
PNP	P00491	ELQEGTYVMVAGPSFETVAECR	1xCarbamidomethyl [C21]; 1xDeamidated [Q3]; 1xOxidation [M9]; 1xTMTpro [N-Term]	Purine nucleoside phosphorylase OS=Homo sapiens (Human) OX=9606 GN=PNP PE=1 SV=2	0.000694387	0.000567155	0.000627188	0.000720689	0.000833092	0.000859521	0.036922	0.141357	-0.150638	-0.00548362	-0.194994	-0.404094	-0.44915	1419	659	2078	463
HK2	P52789	LGLDPTQEDCVATHR	1xCarbamidomethyl [C10]; 1xTMTpro [N-Term]	Hexokinase-2 OS=Homo sapiens (Human) OX=9606 GN=HK2 PE=1 SV=2	0.0402285	0.0380983	0.0348534	0.0316703	0.0263026	0.0317993	0.0320037	0.0926309	0.0141387	-0.114287	0.252458	0.520384	0.246593	1523	558	2081	464
SUGT1	Q9Y2Z0	GICEYHEK	1xCarbamidomethyl [C3]; 1xTMTpro [K8]; 1xTMTpro [N-Term]	Protein SGT1 homolog OS=Homo sapiens (Human) OX=9606 GN=SUGT1 PE=1 SV=3	0.0296418	0.0312137	0.0235697	0.0202158	0.020227	0.0205541	0.0783657	0.0749222	0.149468	-0.255779	0.477228	0.47643	0.453286	653	1428	2081	464
SOD1	P00441	HVGDLGNVTADKDGVADVSIEDSVISLSGDHCIIGR	1xCarbamidomethyl [C32]; 1xTMTpro [K12]	Superoxide dismutase [Cu-Zn] OS=Homo sapiens (Human) OX=9606 GN=SOD1 PE=1 SV=2	0.049254	0.0460336	0.0483328	0.0332663	0.0384389	0.0415073	0.0377253	0.0410147	-0.05654	0.0137771	0.525167	0.31666	0.205861	1423	668	2091	466
NMT1	P30419	CPSMGAEK	1xCarbamidomethyl [C1]; 1xOxidation [M4]; 1xTMTpro [K8]; 1xTMTpro [N-Term]	Glycylpeptide N-tetradecanoyltransferase 1 OS=Homo sapiens (Human) OX=9606 GN=NMT1 PE=1 SV=2	0.0168237	0.0150318	0.0152511	0.0128185	0.0125143	0.0122931	0.0240261	0.0995266	-0.0629512	-0.0420493	0.292735	0.327385	0.353121	1683	412	2095	467
TUBB4A	P04350	VSDTVVEPYNATLSVHQLVENTDETYCIDNEALYDICFR	2xCarbamidomethyl [C27; C37]; 3xDeamidated [N/Q]; 1xTMTpro [N-Term]	Tubulin beta-4A chain OS=Homo sapiens (Human) OX=9606 GN=TUBB4A PE=1 SV=2_x000D_ Tubulin beta-6 chain OS=Homo sapiens (Human) OX=9606 GN=TUBB6 PE=1 SV=1_x000D_ Tubulin beta chain OS=Homo sapiens (Human) OX=9606 GN=TUBB PE=1 SV=2_x000D_ Tubulin beta-4B chain OS=Homo sapiens (Human) OX=9606 GN=TUBB4B PE=1 SV=1	0.00415793	0.00421067	0.00418781	0.00495954	0.00531904	0.00581243	0.0408546	-0.00952593	0.00866094	0.000807329	-0.244817	-0.345776	-0.47375	1375	721	2096	468
ASF1B	Q9NVP2	GLGLPGCIPGLLPENSMDCI	2xCarbamidomethyl [C7; C19]; 1xTMTpro [N-Term]	Histone chaperone ASF1B OS=Homo sapiens (Human) OX=9606 GN=ASF1B PE=1 SV=1	0.0629662	0.0659518	0.0469838	0.0387406	0.0394044	0.0467202	0.0851047	0.102843	0.169676	-0.319573	0.59789	0.573378	0.327689	535	1564	2099	469
UGDH	O60701	DPYEACDGAHAVVICTEWDMFK	2xCarbamidomethyl [C6; C15]; 1xTMTpro [K22]; 1xTMTpro [N-Term]	UDP-glucose 6-dehydrogenase OS=Homo sapiens (Human) OX=9606 GN=UGDH PE=1 SV=1	0.00697322	0.00635933	0.00788357	0.00515095	0.00588812	0.00538228	0.0499006	-0.0203015	-0.153251	0.156723	0.457287	0.264321	0.39391	1230	873	2103	470
PGK1	P00558	GCITIIGGGDTATCCAKWNTEDK	3xCarbamidomethyl [C2; C14; C15]; 2xTMTpro [K17; K23]; 1xTMTpro [N-Term]	Phosphoglycerate kinase 1 OS=Homo sapiens (Human) OX=9606 GN=PGK1 PE=1 SV=3	0.00340203	0.00260351	0.00246443	0.00186272	0.0020479	0.00192355	0.0903575	0.269003	-0.116935	-0.196143	0.599986	0.46325	0.55362	432	1673	2105	471
FABP5	Q01469	LKDGKLVVECVMNNVTCTR	2xCarbamidomethyl [C10; C17]; 2xTMTpro [K2; K5]; 1xTMTpro [N-Term]	Fatty acid-binding protein 5 OS=Homo sapiens (Human) OX=9606 GN=FABP5 PE=1 SV=3	0.00715157	0.00724414	0.00539881	0.0044373	0.00495462	0.00482188	0.0819687	0.116193	0.134748	-0.289424	0.572385	0.413292	0.452471	600	1507	2107	472
ZFAND3	Q9H8U3	CFADFQK	1xCarbamidomethyl [C1]; 1xTMTpro [K7]; 1xTMTpro [N-Term]	AN1-type zinc finger protein 3 OS=Homo sapiens (Human) OX=9606 GN=ZFAND3 PE=1 SV=1	1.67834	1.42561	1.59963	2.04069	1.86441	1.95193	0.0170818	0.0982347	-0.137214	0.0289426	-0.380262	-0.249923	-0.316102	1810	300	2110	473
PFKP	Q01813	HCGYLALVSALACGADWVFLPESPPEEGWEEQMCVK	3xCarbamidomethyl [C2; C13; C34]; 1xTMTpro [K36]	ATP-dependent 6-phosphofructokinase, platelet type OS=Homo sapiens (Human) OX=9606 GN=PFKP PE=1 SV=2	0.00157475	0.00154203	0.00181924	0.00141967	0.00098789	0.00131516	0.0699592	-0.0632588	-0.093557	0.144948	0.212832	0.735962	0.323141	853	1263	2116	474
SF1	Q15637	CGGAGHIASDCKFQRPGDPQSAQDK	2xCarbamidomethyl [C1; C11]; 2xTMTpro [K12; K25]; 1xTMTpro [N-Term]	Splicing factor 1 OS=Homo sapiens (Human) OX=9606 GN=SF1 PE=1 SV=4	0.00648657	0.00641883	0.00522669	0.00473772	0.00519441	0.00386521	0.0630075	0.101946	0.0867986	-0.209613	0.351318	0.21855	0.644964	983	1137	2120	475
AP3D1	O14617	KDLSSPSQYDTGVALTGLSCFVTPDLAR	1xCarbamidomethyl [C20]; 1xTMTpro [K1]; 1xTMTpro [N-Term]	AP-3 complex subunit delta-1 OS=Homo sapiens (Human) OX=9606 GN=AP3D1 PE=1 SV=1	0.0238279	0.0199018	0.0238608	0.0297832	0.0268144	0.0283287	0.0274758	0.0807955	-0.178961	0.0827843	-0.402641	-0.251149	-0.330409	1641	481	2122	476
NRDC	O43847	AFDCPETEYPVK	1xCarbamidomethyl [C4]; 1xTMTpro [K12]; 1xTMTpro [N-Term]	Nardilysin OS=Homo sapiens (Human) OX=9606 GN=NRDC PE=1 SV=3	0.0228861	0.0196615	0.0179242	0.0141255	0.0155863	0.0160993	0.0623737	0.183175	-0.0359291	-0.169393	0.512996	0.371018	0.324305	995	1127	2122	476
LANCL2	Q9NS86	SVVCQESDLPDELLYGR	1xCarbamidomethyl [C4]; 1xTMTpro [N-Term]	LanC-like protein 2 OS=Homo sapiens (Human) OX=9606 GN=LANCL2 PE=1 SV=1	0.17822	0.178957	0.195457	0.14129	0.161872	0.14279	0.0157644	-0.0477045	-0.0417474	0.0854898	0.382699	0.18651	0.367469	1844	279	2123	478
LAP3	P28838	QIQDLELSSVEVDPCGDAQAAAEGAVLGLYEYDDLK	1xCarbamidomethyl [C15]; 1xTMTpro [K36]; 1xTMTpro [N-Term]	Cytosol aminopeptidase OS=Homo sapiens (Human) OX=9606 GN=LAP3 PE=1 SV=3	0.00101469	0.000799499	0.000957069	0.000601235	0.00084221	0.000565756	0.0840146	0.135458	-0.208409	0.0511175	0.619575	0.133326	0.707325	582	1546	2128	479
XPO1	O14980	TSESLCQNNMVILKLLSEEVFDFSSGQITQVK	1xCarbamidomethyl [C6]; 2xTMTpro [K14; K32]	Exportin-1 OS=Homo sapiens (Human) OX=9606 GN=XPO1 PE=1 SV=1	0.00420252	0.0033957	0.00403067	0.0024862	0.00276804	0.00349306	0.0707488	0.116576	-0.19097	0.0563408	0.640736	0.485813	0.150187	848	1282	2130	480
ALDOA	P04075	GVVPLAGTNGETTTQGLDGLSERCAQYKK	1xCarbamidomethyl [C24]; 2xDeamidated [N9; Q15]; 2xTMTpro [K28; K29]; 1xTMTpro [N-Term]	Fructose-bisphosphate aldolase A OS=Homo sapiens (Human) OX=9606 GN=ALDOA PE=1 SV=2	0.0016416	0.00130517	0.00144096	0.00113767	0.00104977	0.00116537	0.058428	0.166592	-0.164275	-0.0214832	0.362429	0.478443	0.327726	1087	1050	2137	481
PTBP1	P26599	GSDELFSTCVTNGPFIMSSNSASAANGNDSKK	1xCarbamidomethyl [C9]; 2xTMTpro [K31; K32]	Polypyrimidine tract-binding protein 1 OS=Homo sapiens (Human) OX=9606 GN=PTBP1 PE=1 SV=1	0.00366243	0.0036151	0.00324089	0.00298686	0.00293223	0.00247	0.0301501	0.0629166	0.0441523	-0.113493	0.231256	0.257885	0.505375	1612	527	2139	482
GNB1	P62873	AGVLAGHDNRVSCLGVTDDGMAVATGSWDSFLK	1xCarbamidomethyl [C13]; 1xTMTpro [K33]	Guanine nucleotide-binding protein G(I)/G(S)/G(T) subunit beta-1 OS=Homo sapiens (Human) OX=9606 GN=GNB1 PE=1 SV=3_x000D_ Guanine nucleotide-binding protein G(I)/G(S)/G(T) subunit beta-2 OS=Homo sapiens (Human) OX=9606 GN=GNB2 PE=1 SV=3	0.0855437	0.0813611	0.0722184	0.0616446	0.0633113	0.0616909	0.0446822	0.101943	0.0296193	-0.142354	0.370744	0.332257	0.369661	1351	789	2140	483
PDIA3	P30101	VDCTANTNTCNKYGVSGYPTLK	2xCarbamidomethyl [C3; C10]; 2xTMTpro [K12; K22]; 1xTMTpro [N-Term]	Protein disulfide-isomerase A3 OS=Homo sapiens (Human) OX=9606 GN=PDIA3 PE=1 SV=4	0.000663555	0.000474673	0.000435732	0.000376856	0.000318748	0.000306147	0.102643	0.338851	-0.14443	-0.267923	0.477353	0.718947	0.777142	246	1896	2142	484
TPM4	P67936	LAQAKEENVGLHQTLDQTLNELNCI	1xCarbamidomethyl [C24]; 1xTMTpro [N-Term]	Tropomyosin alpha-4 chain OS=Homo sapiens (Human) OX=9606 GN=TPM4 PE=1 SV=3	0.0310054	0.0322108	0.0286635	0.0231738	0.0256699	0.0254949	0.0129914	0.0177373	0.072761	-0.0955706	0.402286	0.254705	0.264576	1902	240	2142	484
GSTP1	P09211	ASCLYGQLPKFQDGDLTLYQSNTILR	1xCarbamidomethyl [C3]; 1xTMTpro [K10]; 1xTMTpro [N-Term]	Glutathione S-transferase P OS=Homo sapiens (Human) OX=9606 GN=GSTP1 PE=1 SV=2	0.0134498	0.011792	0.0117075	0.00916445	0.00976559	0.0105736	0.0278629	0.126998	-0.0627703	-0.0731552	0.426462	0.334804	0.220116	1655	488	2143	486
NPLOC4	Q8TAT6	NKDTYFLSSEECITAGDFQNKHPNMCR	2xCarbamidomethyl [C12; C26]; 2xTMTpro [K2; K21]; 1xTMTpro [N-Term]	Nuclear protein localization protein 4 homolog OS=Homo sapiens (Human) OX=9606 GN=NPLOC4 PE=1 SV=3	0.00355381	0.0023066	0.00227009	0.00135002	0.00165198	0.0017472	0.106858	0.390986	-0.232612	-0.255634	1.00541	0.714187	0.633339	154	1990	2144	487
NDUFA8	P51970	HCAEPFTEYWTCIDYTGQQLFR	2xCarbamidomethyl [C2; C12]; 1xTMTpro [N-Term]	NADH dehydrogenase [ubiquinone] 1 alpha subcomplex subunit 8 OS=Homo sapiens (Human) OX=9606 GN=NDUFA8 PE=1 SV=3	0.0490129	0.0435159	0.0490383	0.062147	0.0557002	0.0575167	0.013308	0.0547098	-0.116908	0.055457	-0.397232	-0.239231	-0.285529	1899	248	2147	488
GSTP1	P09211	DQQEAALVDMVNDGVEDLRCK	1xCarbamidomethyl [C20]; 1xOxidation [M10]; 1xTMTpro [K21]; 1xTMTpro [N-Term]	Glutathione S-transferase P OS=Homo sapiens (Human) OX=9606 GN=GSTP1 PE=1 SV=2	0.0318976	0.030106	0.0311476	0.0248197	0.0245927	0.0266527	0.00286308	0.0388384	-0.0445616	0.00450753	0.323128	0.336379	0.220332	2094	55	2149	489
LGALS3BP	Q08380	AAFGQGSGPIMLDEVQCTGTEASLADCK	2xCarbamidomethyl [C17; C27]; 1xTMTpro [K28]	Galectin-3-binding protein OS=Homo sapiens (Human) OX=9606 GN=LGALS3BP PE=1 SV=1	0.0219551	0.0204738	0.0180018	0.0157306	0.0170575	0.0146633	0.0430187	0.124236	0.0234587	-0.162176	0.356749	0.239912	0.458109	1400	751	2151	490
PYCR2	Q96C36	MLLDSEQHPCQLK	1xCarbamidomethyl [C10]; 1xTMTpro [K13]; 1xTMTpro [N-Term]	Pyrroline-5-carboxylate reductase 2 OS=Homo sapiens (Human) OX=9606 GN=PYCR2 PE=1 SV=1	0.0818199	0.0874943	0.061604	0.0542759	0.0538044	0.0513702	0.0918584	0.0881043	0.184841	-0.321323	0.504036	0.516624	0.583415	452	1702	2154	491
C11orf54	Q9H0W9	APLVCLPVFVSR	1xCarbamidomethyl [C5]; 1xTMTpro [N-Term]	Ester hydrolase C11orf54 OS=Homo sapiens (Human) OX=9606 GN=C11orf54 PE=1 SV=1	0.0523134	0.0544905	0.0576836	0.0643017	0.069387	0.0683147	0.00470712	-0.0677638	-0.00893859	0.0732182	-0.229915	-0.339722	-0.317252	2056	98	2154	491
DNAJA2	O60884	QLAPGMVQQMQSVCSDCNGEGEVINEKDRCK	3xCarbamidomethyl [C14; C17; C30]; 2xTMTpro [K27; K31]; 1xTMTpro [N-Term]	DnaJ homolog subfamily A member 2 OS=Homo sapiens (Human) OX=9606 GN=DNAJA2 PE=1 SV=1	0.0106882	0.00913409	0.0105802	0.00779366	0.0076551	0.00872434	0.0324508	0.0767911	-0.149891	0.0621382	0.378851	0.40473	0.216106	1587	568	2155	493
MET	P08581	CVAPYPSLLSSEDNADDEVDTRPASFWETS	1xCarbamidomethyl [C1]; 1xDeamidated [N14]; 1xTMTpro [N-Term]	Hepatocyte growth factor receptor OS=Homo sapiens (Human) OX=9606 GN=MET PE=1 SV=4	0.0292233	0.0249451	0.0227352	0.018222	0.0214868	0.0187478	0.0638798	0.189029	-0.0393328	-0.173158	0.492411	0.254636	0.451368	1017	1150	2167	494
FDFT1	P37268	CLGHPEEFYNLVR	1xCarbamidomethyl [C1]; 1xTMTpro [N-Term]	Squalene synthase OS=Homo sapiens (Human) OX=9606 GN=FDFT1 PE=1 SV=1	5.04882	4.71518	4.22953	5.76894	5.5619	6.09825	0.0210732	0.11422	0.015587	-0.141227	-0.306581	-0.253853	-0.38667	1806	363	2169	495
DYNC1H1	Q14204	WQASSLPADDLCTENAIMLK	1xCarbamidomethyl [C12]; 1xOxidation [M18]; 1xTMTpro [K20]; 1xTMTpro [N-Term]	Cytoplasmic dynein 1 heavy chain 1 OS=Homo sapiens (Human) OX=9606 GN=DYNC1H1 PE=1 SV=5	0.00486481	0.00352129	0.00484612	0.00335295	0.00310379	0.00287991	0.0891853	0.141362	-0.324918	0.135811	0.395591	0.506989	0.614995	516	1655	2171	496
CASP7	P55210	ADDQGCIEEQGVEDSANEDSVDAKPDRSSFVPSLFSK	1xAcetyl [N-Term]; 1xCarbamidomethyl [C6]; 2xTMTpro [K24; K37]	Caspase-7 OS=Homo sapiens (Human) OX=9606 GN=CASP7 PE=1 SV=1	0.020101	0.0191762	0.0158334	0.0137252	0.0150202	0.0132647	0.062138	0.129899	0.0619483	-0.214393	0.420538	0.290466	0.469774	1055	1120	2175	497
PSMC3	P17980	MNVSPDVNYEELARCTDDFNGAQCK	2xCarbamidomethyl [C15; C24]; 1xOxidation [M1]; 1xTMTpro [K25]; 1xTMTpro [N-Term]	26S proteasome regulatory subunit 6A OS=Homo sapiens (Human) OX=9606 GN=PSMC3 PE=1 SV=3	0.00164059	0.00114239	0.0013374	0.00104461	0.00102881	0.000833084	0.0903538	0.256399	-0.265762	-0.0383805	0.394849	0.416831	0.721279	505	1672	2177	498
YARS2	Q9Y2Z4	EAPFSEFFLDPGTSVLDTCRK	1xCarbamidomethyl [C19]; 1xTMTpro [K21]; 1xTMTpro [N-Term]	Tyrosine--tRNA ligase, mitochondrial OS=Homo sapiens (Human) OX=9606 GN=YARS2 PE=1 SV=2	0.0585354	0.0509694	0.0540379	0.0416976	0.0440711	0.0456019	0.0226672	0.102676	-0.0970008	-0.0126613	0.386668	0.306801	0.25754	1786	391	2177	498
UBA6	A0AVT1	CLIVDFSNPEAPLEIHTAMLALDQFQEK	1xCarbamidomethyl [C1]; 1xDeamidated [N8]; 1xTMTpro [K28]; 1xTMTpro [N-Term]	Ubiquitin-like modifier-activating enzyme 6 OS=Homo sapiens (Human) OX=9606 GN=UBA6 PE=1 SV=1	0.00142086	0.0016178	0.00145486	0.00114228	0.00103392	0.00134426	0.0490542	-0.0761205	0.111151	-0.0420032	0.390961	0.534761	0.156066	1320	859	2179	500
TNPO1	Q92973	LCSLLDSEDYNTCEGAFGALQK	2xCarbamidomethyl [C2; C13]; 1xTMTpro [K22]; 1xTMTpro [N-Term]	Transportin-1 OS=Homo sapiens (Human) OX=9606 GN=TNPO1 PE=1 SV=2	0.0084124	0.00758043	0.00549113	0.00487183	0.00427507	0.00513916	0.099947	0.232292	0.082054	-0.383123	0.555762	0.744276	0.478693	332	1847	2179	500
HPS6	Q86YV9	LCPPELAPAELLLLLR	1xCarbamidomethyl [C2]; 1xTMTpro [N-Term]	Hermansky-Pudlak syndrome 6 protein OS=Homo sapiens (Human) OX=9606 GN=HPS6 PE=1 SV=1	0.146282	0.125815	0.138482	0.157974	0.184972	0.171483	0.0270703	0.0960544	-0.121395	0.0170035	-0.206988	-0.434607	-0.325368	1708	472	2180	502
GFM2	Q969S9	LLLAGVEIPEPVFFCTIEPPSLSKQPDLEHALK	1xCarbamidomethyl [C15]; 1xDeamidated [Q25]; 2xTMTpro [K24; K33]	Ribosome-releasing factor 2, mitochondrial OS=Homo sapiens (Human) OX=9606 GN=GFM2 PE=1 SV=1	0.0422611	0.0352663	0.0368921	0.0490078	0.048218	0.0469762	0.034542	0.148031	-0.113008	-0.047986	-0.361712	-0.338274	-0.300631	1582	599	2181	503
CHURC1	Q8WUH1	SLKEEDGEEIVTYDHLCK	1xCarbamidomethyl [C17]; 2xTMTpro [K3; K18]; 1xTMTpro [N-Term]	Protein Churchill OS=Homo sapiens (Human) OX=9606 GN=CHURC1 PE=1 SV=2	6.13489	5.10771	3.7123	2.87474	3.30866	2.99439	0.106638	0.299453	0.0350925	-0.42527	0.794154	0.591336	0.735319	200	1982	2182	504
TXNDC17	Q9BRA2	SWCPDCVQAEPVVREGLK	2xCarbamidomethyl [C3; C6]; 1xTMTpro [K18]; 1xTMTpro [N-Term]	Thioredoxin domain-containing protein 17 OS=Homo sapiens (Human) OX=9606 GN=TXNDC17 PE=1 SV=1	0.0748173	0.0656913	0.0428026	0.083465	0.086394	0.0943788	0.0927157	0.292111	0.104442	-0.513561	-0.449912	-0.49967	-0.627203	472	1714	2186	505
HEBP1	Q9NRV9	ACEGGK	1xCarbamidomethyl [C2]; 1xTMTpro [K6]; 1xTMTpro [N-Term]	Heme-binding protein 1 OS=Homo sapiens (Human) OX=9606 GN=HEBP1 PE=1 SV=1	0.0737667	0.0543485	0.0414322	0.0314093	0.0412742	0.0254585	0.110252	0.384314	-0.0564131	-0.447901	0.847464	0.453413	1.15051	129	2058	2187	506
UBE2I	P63279	FEPPLFHPNVYPSGTVCLSILEEDK	1xCarbamidomethyl [C17]; 1xTMTpro [K25]; 1xTMTpro [N-Term]	SUMO-conjugating enzyme UBC9 OS=Homo sapiens (Human) OX=9606 GN=UBE2I PE=1 SV=1	0.0163188	0.0143344	0.0143746	0.0176799	0.0185247	0.0194915	0.0146451	0.12068	-0.0663711	-0.062331	-0.236257	-0.303594	-0.376991	1925	263	2188	507
NUP37	Q8NFH4	EGQEIASVSDDHTCR	1xCarbamidomethyl [C14]; 1xTMTpro [N-Term]	Nucleoporin Nup37 OS=Homo sapiens (Human) OX=9606 GN=NUP37 PE=1 SV=1	0.00331674	0.00181932	0.00256683	0.00399171	0.0037546	0.00364126	0.0975521	0.369329	-0.497037	-0.000450539	-0.636568	-0.548219	-0.503998	382	1806	2188	507
ACTG1	P60712	EKLCYVALDFEQEMATAASSSSLEK	1xCarbamidomethyl [C4]; 1xDeamidated [Q12]; 1xOxidation [M14]; 2xTMTpro [K2; K25]; 1xTMTpro [N-Term]	SWISS-PROT:P60712 (Bos taurus) Actin, cytoplasmic 1_x000D_ Actin, cytoplasmic 2 OS=Homo sapiens (Human) OX=9606 GN=ACTG1 PE=1 SV=1	0.00268372	0.00275961	0.0026028	0.00229364	0.00220769	0.00206458	0.00545652	0.000902752	0.0411318	-0.0432692	0.225695	0.280794	0.377483	2080	110	2190	509
TCP1	P17987	YINENLIVNTDELGRDCLINAAKTSMSSK	1xCarbamidomethyl [C17]; 2xTMTpro [K23; K29]	T-complex protein 1 subunit alpha OS=Homo sapiens (Human) OX=9606 GN=TCP1 PE=1 SV=1	0.00391892	0.00363054	0.00324293	0.00274581	0.0027943	0.00283517	0.0520751	0.123477	0.0132045	-0.149684	0.389749	0.364491	0.343544	1281	912	2193	510
FABP5	Q01469	DGKLVVECVMNNVTCTR	2xCarbamidomethyl [C8; C15]; 1xOxidation [M10]; 1xTMTpro [K3]; 1xTMTpro [N-Term]	Fatty acid-binding protein 5 OS=Homo sapiens (Human) OX=9606 GN=FABP5 PE=1 SV=3	0.00638572	0.00736777	0.0046969	0.00362866	0.00417174	0.00418897	0.102933	0.0542321	0.260611	-0.388908	0.761182	0.55997	0.554023	293	1900	2193	510
VCP	P55072	NMKLADDVDLEQVANETHGHVGADLAALCSEAALQAIRK	1xCarbamidomethyl [C29]; 2xDeamidated [Q12; N15]; 2xTMTpro [K3; K39]	Transitional endoplasmic reticulum ATPase OS=Homo sapiens (Human) OX=9606 GN=VCP PE=1 SV=4	0.00225813	0.00219715	0.00224921	0.00185255	0.00189397	0.00163006	0.0274507	0.0149618	-0.0245321	0.00925528	0.270652	0.238755	0.455237	1718	480	2198	512
BOLA2B	Q9H3K6	HRLVNACLAEELPHIHAFEQK	1xCarbamidomethyl [C7]; 1xTMTpro [K21]	BolA-like protein 2 OS=Homo sapiens (Human) OX=9606 GN=BOLA2B PE=1 SV=1	0.158741	0.140457	0.140585	0.182343	0.18721	0.172955	0.0128733	0.114846	-0.0617016	-0.0603868	-0.314822	-0.35283	-0.23857	1964	237	2201	513
FLNB	O75369	VVPCLVTPVTGR	1xCarbamidomethyl [C4]; 1xTMTpro [N-Term]	Filamin-B OS=Homo sapiens (Human) OX=9606 GN=FLNB PE=1 SV=2	0.00140871	0.00154893	0.00156705	0.00120894	0.00120304	0.00121275	0.0263923	-0.098483	0.0384176	0.0551937	0.31911	0.326168	0.314574	1744	461	2205	514
PAPSS1	O43252	EYLQCLHFDCLLDGGVINLSVPIVLTATHEDK	2xCarbamidomethyl [C5; C10]; 1xTMTpro [K32]	Bifunctional 3'-phosphoadenosine 5'-phosphosulfate synthase 1 OS=Homo sapiens (Human) OX=9606 GN=PAPSS1 PE=1 SV=2	0.00458982	0.00437973	0.00445273	0.00587043	0.00529749	0.00544463	0.0162835	0.0368421	-0.0307535	-0.00690499	-0.391873	-0.243714	-0.28324	1913	293	2206	515
LGALS1	P09382	FNAHGDANTIVCNSKDGGAWGTEQR	1xCarbamidomethyl [C12]; 1xDeamidated [N13]; 1xTMTpro [K15]; 1xTMTpro [N-Term]	Galectin-1 OS=Homo sapiens (Human) OX=9606 GN=LGALS1 PE=1 SV=2	0.00491487	0.00338268	0.0036939	0.00222616	0.00289032	0.00311976	0.0977149	0.298181	-0.240803	-0.113827	0.844411	0.467744	0.357538	394	1812	2206	515
BUB3	O43684	TPCNAGTFSQPEK	1xCarbamidomethyl [C3]; 1xTMTpro [K13]	Mitotic checkpoint protein BUB3 OS=Homo sapiens (Human) OX=9606 GN=BUB3 PE=1 SV=1	0.00216869	0.00173803	0.00130422	0.00129506	0.000874943	0.00111519	0.106856	0.320245	0.000873126	-0.413399	0.423563	0.98932	0.639295	220	1989	2209	517
CREBBP	Q92793	CFTEIQGENVTLGDDPSQPQTTISK	1xCarbamidomethyl [C1]; 1xDeamidated [Q18]; 1xTMTpro [K25]; 1xTMTpro [N-Term]	CREB-binding protein OS=Homo sapiens (Human) OX=9606 GN=CREBBP PE=1 SV=3	0.0109236	0.00839895	0.0098761	0.011136	0.0133255	0.0131544	0.0507464	0.166511	-0.212659	0.0210728	-0.194287	-0.453246	-0.434605	1318	892	2210	518
OGA	O60502	KLDQVSQFGCR	1xCarbamidomethyl [C10]; 1xTMTpro [N-Term]	Protein O-GlcNAcase OS=Homo sapiens (Human) OX=9606 GN=OGA PE=1 SV=2	0.016225	0.0140138	0.0166915	0.0119561	0.0123615	0.0122792	0.0501296	0.0526589	-0.158704	0.0935545	0.387805	0.339706	0.349338	1336	879	2215	519
RRM1	P23921	QIFETIYYGALEASCDLAKEQGPYETYEGSPVSK	1xCarbamidomethyl [C15]; 2xTMTpro [K19; K34]; 1xTMTpro [N-Term]	Ribonucleoside-diphosphate reductase large subunit OS=Homo sapiens (Human) OX=9606 GN=RRM1 PE=1 SV=1	0.00167489	0.00151556	0.00121537	0.00120405	0.000949605	0.00107972	0.0816616	0.18962	0.0453984	-0.27305	0.286558	0.62905	0.44379	720	1500	2220	520
ESRP1	Q6NXG1	NVLLPECFYSFFDLR	1xCarbamidomethyl [C7]; 1xTMTpro [N-Term]	Epithelial splicing regulatory protein 1 OS=Homo sapiens (Human) OX=9606 GN=ESRP1 PE=1 SV=2	0.0423656	0.0318274	0.0506174	0.0553841	0.0541335	0.0625283	0.0831941	0.0261889	-0.386432	0.282929	-0.412768	-0.379819	-0.587807	688	1532	2220	520
COPG1	Q9Y678	SSPEPVALTESETEYVIRCTK	1xCarbamidomethyl [C19]; 1xTMTpro [K21]; 1xTMTpro [N-Term]	Coatomer subunit gamma-1 OS=Homo sapiens (Human) OX=9606 GN=COPG1 PE=1 SV=1	0.00700805	0.00680329	0.00618781	0.00517947	0.00461707	0.00596206	0.0469071	0.0721092	0.029328	-0.107475	0.364101	0.529928	0.161094	1398	824	2222	522
H3-2	Q5TEC6	FQSSAVMALQEAREAYLVGLFEDTNLCAIHAK	1xCarbamidomethyl [C27]; 2xDeamidated [Q10; N25]; 1xTMTpro [K32]; 1xTMTpro [N-Term]	Histone H3 OS=Homo sapiens (Human) OX=9606 GN=H3-2 PE=1 SV=1	0.00769246	0.00667199	0.00638984	0.0087561	0.00881883	0.0087587	0.0420728	0.15307	-0.0522589	-0.114595	-0.339913	-0.350212	-0.340342	1490	737	2227	523
ME1	P48163	DMAAFNERPIIFALSNPTSKAECSAEQCYK	2xCarbamidomethyl [C23; C28]; 2xTMTpro [K20; K30]; 1xTMTpro [N-Term]	NADP-dependent malic enzyme OS=Homo sapiens (Human) OX=9606 GN=ME1 PE=1 SV=1	0.018519	0.0146648	0.00820705	0.00593142	0.00553783	0.00588701	0.116555	0.424659	0.088007	-0.749416	1.2179	1.31696	1.22874	28	2200	2228	524
CLIC4	Q9Y696	TDVNKIEEFLEEVLCPPK	1xCarbamidomethyl [C15]; 2xTMTpro [K5; K18]; 1xTMTpro [N-Term]	Chloride intracellular channel protein 4 OS=Homo sapiens (Human) OX=9606 GN=CLIC4 PE=1 SV=4	0.00166781	0.00133777	0.00182409	0.00107802	0.00139593	0.00108502	0.0815014	0.0509931	-0.267137	0.180218	0.578582	0.20574	0.569247	732	1498	2230	525
RPLP1	P05386	ASVSELACIYSALILHDDEVTVTEDKINALIK	1xAcetyl [N-Term]; 1xCarbamidomethyl [C8]; 2xTMTpro [K26; K32]	60S acidic ribosomal protein P1 OS=Homo sapiens (Human) OX=9606 GN=RPLP1 PE=1 SV=1	0.0655582	0.0553991	0.0315312	0.0244128	0.0244754	0.0227893	0.1158	0.36711	0.124196	-0.688885	1.05803	1.05433	1.15731	56	2176	2232	526
G6PD	P11413	CISEVQANNVVLGQYVGNPDGEGEATK	1xCarbamidomethyl [C1]; 1xTMTpro [K27]; 1xTMTpro [N-Term]	Glucose-6-phosphate 1-dehydrogenase OS=Homo sapiens (Human) OX=9606 GN=G6PD PE=1 SV=4	0.00734781	0.00661818	0.00644281	0.005837	0.00496043	0.00562103	0.0255131	0.111158	-0.0397226	-0.0784674	0.22093	0.455692	0.275323	1783	449	2232	526
PPAT	Q06203	SGHCTACLTGK	2xCarbamidomethyl [C4; C7]; 1xTMTpro [K11]	Amidophosphoribosyltransferase OS=Homo sapiens (Human) OX=9606 GN=PPAT PE=1 SV=1	0.0195441	0.0210198	0.0195583	0.024129	0.0242639	0.0250445	0.00335727	-0.0362038	0.0688164	-0.0351556	-0.267835	-0.275878	-0.321558	2167	69	2236	528
EFHD2	Q96C19	RLQMEGEGGGETPEQPGLNGAAAAAAGAPDEAAEALGSADCELSAK	1xCarbamidomethyl [C41]; 2xDeamidated [Q15; N19]; 1xOxidation [M4]; 1xTMTpro [K46]	EF-hand domain-containing protein D2 OS=Homo sapiens (Human) OX=9606 GN=EFHD2 PE=1 SV=1	0.0022824	0.00200105	0.00199281	0.00173027	0.00175596	0.00154979	0.02837	0.12561	-0.0641853	-0.07014	0.273944	0.252686	0.432871	1747	494	2241	529
GPX4	P36969	NGCVVK	1xCarbamidomethyl [C3]; 1xTMTpro [K6]; 1xTMTpro [N-Term]	Phospholipid hydroperoxide glutathione peroxidase OS=Homo sapiens (Human) OX=9606 GN=GPX4 PE=1 SV=3	0.0970187	0.0992551	0.0906311	0.133363	0.137956	0.204322	0.1093	0.0207251	0.0536024	-0.0775318	-0.479753	-0.528597	-1.09523	206	2036	2242	530
CLTC	Q00610	VSQPIEGHAASFAQFKMEGNAEESTLFCFAVR	1xCarbamidomethyl [C28]; 1xTMTpro [K16]; 1xTMTpro [N-Term]	Clathrin heavy chain 1 OS=Homo sapiens (Human) OX=9606 GN=CLTC PE=1 SV=5	0.00164823	0.00150176	0.00131797	0.00109943	0.00115262	0.00117312	0.0613609	0.146267	0.0120002	-0.17634	0.437903	0.369735	0.344307	1134	1108	2242	530
RPS12	P25398	QAHLCVLASNCDEPMYVK	1xAcetyl [N-Term]; 2xCarbamidomethyl [C5; C11]; 1xDeamidated [Q1]; 1xTMTpro [K18]	40S ribosomal protein S12 OS=Homo sapiens (Human) OX=9606 GN=RPS12 PE=1 SV=3	0.019591	0.0176612	0.0178121	0.014217	0.0146848	0.0158676	0.0136909	0.0940362	-0.0555713	-0.0432973	0.368533	0.32183	0.210074	1991	252	2243	532
CUL4B	Q13620	TLQSLACGK	1xCarbamidomethyl [C7]; 1xTMTpro [K9]	Cullin-4B OS=Homo sapiens (Human) OX=9606 GN=CUL4B PE=1 SV=4_x000D_ Cullin-4A OS=Homo sapiens (Human) OX=9606 GN=CUL4A PE=1 SV=3	0.00973471	0.00881092	0.00839504	0.012851	0.0109397	0.010655	0.0472778	0.116387	-0.0274588	-0.0972147	-0.517052	-0.284745	-0.246711	1417	828	2245	533
PDIA3	P30101	FIQENIFGICPHMTEDNKDLIQGK	1xCarbamidomethyl [C10]; 2xTMTpro [K18; K24]; 1xTMTpro [N-Term]	Protein disulfide-isomerase A3 OS=Homo sapiens (Human) OX=9606 GN=PDIA3 PE=1 SV=4	0.0023437	0.00227659	0.00190138	0.00176509	0.00170062	0.00158436	0.0558649	0.10851	0.0665958	-0.193233	0.300538	0.35422	0.456373	1247	1000	2247	534
GSR	P00390	LGGTCVNVGCVPK	2xCarbamidomethyl [C5; C10]; 1xTMTpro [K13]; 1xTMTpro [N-Term]	Glutathione reductase, mitochondrial OS=Homo sapiens (Human) OX=9606 GN=GSR PE=1 SV=2	0.0248839	0.0201484	0.0268148	0.0176317	0.0182827	0.0169504	0.0805386	0.0552433	-0.249304	0.163065	0.441793	0.389487	0.498645	769	1479	2248	535
SNU13	P55769	ACGVSRPVIACSVTIK	2xCarbamidomethyl [C2; C11]; 1xTMTpro [K16]; 1xTMTpro [N-Term]	NHP2-like protein 1 OS=Homo sapiens (Human) OX=9606 GN=SNU13 PE=1 SV=3	0.0624832	0.0569918	0.0539142	0.0480054	0.0446616	0.0460458	0.0310376	0.112489	-0.0202254	-0.100315	0.267784	0.371944	0.327911	1705	543	2248	535
FLNA	P21333	WCNEHLK	1xCarbamidomethyl [C2]; 1xTMTpro [K7]; 1xTMTpro [N-Term]	Filamin-A OS=Homo sapiens (Human) OX=9606 GN=FLNA PE=1 SV=4_x000D_ Filamin-B OS=Homo sapiens (Human) OX=9606 GN=FLNB PE=1 SV=2_x000D_ Filamin-C OS=Homo sapiens (Human) OX=9606 GN=FLNC PE=1 SV=3	0.000949751	0.000891915	0.000632597	0.000589496	0.000490455	0.000604945	0.100755	0.203585	0.112942	-0.382678	0.484482	0.749844	0.44716	387	1863	2250	537
FKBP4	Q02790	TQLAVCQQR	1xCarbamidomethyl [C6]; 1xDeamidated [Q]; 1xTMTpro [N-Term]	Peptidyl-prolyl cis-trans isomerase FKBP4 OS=Homo sapiens (Human) OX=9606 GN=FKBP4 PE=1 SV=3	0.00297438	0.00309432	0.00272737	0.00233652	0.00247709	0.00229956	0.0196358	0.0206937	0.0777257	-0.104388	0.327536	0.243251	0.350539	1903	347	2250	537
STXBP4	Q6ZWJ1	SEENEEDCSRELPNQKS	1xCarbamidomethyl [C8]; 1xTMTpro [K16]	Syntaxin-binding protein 4 OS=Homo sapiens (Human) OX=9606 GN=STXBP4 PE=1 SV=2	0.0124995	0.00833591	0.00968013	0.0129242	0.0136908	0.0148239	0.0797895	0.297286	-0.287168	-0.0714818	-0.345499	-0.428631	-0.543349	785	1469	2254	539
GSR	P00390	SFDSMISTNCTEELENAGVEVLK	1xCarbamidomethyl [C10]; 1xDeamidated [N16]; 1xOxidation [M5]; 1xTMTpro [K23]; 1xTMTpro [N-Term]	Glutathione reductase, mitochondrial OS=Homo sapiens (Human) OX=9606 GN=GSR PE=1 SV=2	0.0338834	0.0271638	0.0355787	0.0235135	0.0237478	0.023891	0.0803798	0.073132	-0.245764	0.143567	0.453956	0.439655	0.430978	777	1478	2255	540
DHX35	Q9H5Z1	MLLESGNFGCSQEILSIAAMMQIQNIFVVPPNQK	1xCarbamidomethyl [C10]; 5xDeamidated [N32; Q33; N/Q]; 2xOxidation [M]; 1xTMTpro [K34]; 1xTMTpro [N-Term]	Probable ATP-dependent RNA helicase DHX35 OS=Homo sapiens (Human) OX=9606 GN=DHX35 PE=1 SV=2	0.106112	0.078147	0.0881226	0.102973	0.126761	0.134405	0.0721685	0.224923	-0.216406	-0.0430844	-0.181604	-0.481441	-0.565923	946	1312	2258	541
GCLC	P48506	DICKGGNAVVDGCGK	2xCarbamidomethyl [C3; C13]; 2xTMTpro [K4; K15]; 1xTMTpro [N-Term]	Glutamate--cysteine ligase catalytic subunit OS=Homo sapiens (Human) OX=9606 GN=GCLC PE=1 SV=2	0.00368594	0.00249003	0.00208866	0.00168093	0.00140555	0.00140351	0.114989	0.420045	-0.145827	-0.399407	0.712728	0.970852	0.972945	102	2157	2259	542
NUDCD1	Q96RS6	FEGYKLSLEPLPCYQLELDAAVAEVK	1xCarbamidomethyl [C13]; TMTpro [K]; 1xTMTpro [N-Term]	NudC domain-containing protein 1 OS=Homo sapiens (Human) OX=9606 GN=NUDCD1 PE=1 SV=2	0.0152823	0.0125635	0.0139301	0.0109085	0.0111921	0.010498	0.0522477	0.134157	-0.148472	0.00049548	0.352259	0.315233	0.407599	1341	918	2259	542
PPAT	Q06203	KHDIMIQENGNGLECFEK	1xCarbamidomethyl [C15]; 1xDeamidated [N]; 2xTMTpro [K1; K18]; 1xTMTpro [N-Term]	Amidophosphoribosyltransferase OS=Homo sapiens (Human) OX=9606 GN=PPAT PE=1 SV=1	0.0290268	0.0227032	0.0286876	0.0347393	0.0349011	0.0348013	0.0598438	0.114837	-0.239653	0.0978784	-0.374022	-0.380727	-0.376593	1184	1078	2262	544
PDLIM7	Q9NR12	YLVALGHAYHPEEFVCSQCGKVLEEGGFFEEK	2xCarbamidomethyl [C16; C19]; 1xDeamidated [Q18]; 2xTMTpro [K21; K32]; 1xTMTpro [N-Term]	PDZ and LIM domain protein 7 OS=Homo sapiens (Human) OX=9606 GN=PDLIM7 PE=1 SV=1	0.0273736	0.0244271	0.0234552	0.0185139	0.0209838	0.020831	0.0307448	0.125942	-0.0383602	-0.0969322	0.43823	0.257566	0.268113	1725	538	2263	545
FABP5	Q01469	MGAMAKPDCIITCDGK	2xCarbamidomethyl [C9; C13]; 2xOxidation [M1; M4]; 2xTMTpro [K6; K16]; 1xTMTpro [N-Term]	Fatty acid-binding protein 5 OS=Homo sapiens (Human) OX=9606 GN=FABP5 PE=1 SV=3	0.0492455	0.0478241	0.042915	0.0386818	0.0369106	0.0366241	0.0301114	0.0777587	0.0355046	-0.120753	0.27058	0.338201	0.349441	1753	525	2278	546
FLNA	P21333	VHSPSGALEECYVTEIDQDK	1xCarbamidomethyl [C11]; 1xDeamidated [Q18]; 1xTMTpro [K20]; 1xTMTpro [N-Term]	Filamin-A OS=Homo sapiens (Human) OX=9606 GN=FLNA PE=1 SV=4	0.000279958	0.000325243	0.000292105	0.000270732	0.000216423	0.000220823	0.0491907	-0.0954265	0.120878	-0.0341484	0.143775	0.466785	0.437744	1418	863	2281	547
ISYNA1	Q9NPH2	FCEVIPGLNDTAENLLR	1xCarbamidomethyl [C2]; 1xTMTpro [N-Term]	Inositol-3-phosphate synthase 1 OS=Homo sapiens (Human) OX=9606 GN=ISYNA1 PE=1 SV=1	0.0180498	0.0156371	0.0178467	0.0195563	0.0221434	0.0242248	0.0499217	0.0714331	-0.13558	0.0551068	-0.187084	-0.366327	-0.495936	1415	874	2289	548
NDUFA8	P51970	RHCAEPFTEYWTCIDYTGQQLFR	2xCarbamidomethyl [C3; C13]; 1xTMTpro [N-Term]	NADH dehydrogenase [ubiquinone] 1 alpha subcomplex subunit 8 OS=Homo sapiens (Human) OX=9606 GN=NDUFA8 PE=1 SV=3	0.0756302	0.0602462	0.0866139	0.0988761	0.095198	0.102353	0.0753912	0.0282543	-0.299837	0.22389	-0.414913	-0.360223	-0.464776	918	1372	2290	549
VTA1	Q9NP79	QLGDNEAITQEIVGCAHLENYALK	1xCarbamidomethyl [C15]; 1xTMTpro [K24]; 1xTMTpro [N-Term]	Vacuolar protein sorting-associated protein VTA1 homolog OS=Homo sapiens (Human) OX=9606 GN=VTA1 PE=1 SV=1	0.0101333	0.00960686	0.00830812	0.00784885	0.00673554	0.00754215	0.0464907	0.116151	0.0391894	-0.170354	0.252394	0.473083	0.3099	1472	818	2290	549
SLC9A3R2	Q15599	QLTCTEEMAQR	1xCarbamidomethyl [C4]; 1xTMTpro [N-Term]	Na(+)/H(+) exchange regulatory cofactor NHE-RF2 OS=Homo sapiens (Human) OX=9606 GN=SLC9A3R2 PE=1 SV=2	0.00258968	0.00197293	0.00246665	0.00330088	0.00278498	0.00414899	0.0978107	0.144363	-0.248072	0.074144	-0.494441	-0.249256	-0.824348	476	1815	2291	551
WDR26	Q9H7D7	GQFYQCDLDGNLLDSWEGVRVQCLWCLSDGK	3xCarbamidomethyl [C6; C23; C26]; 1xTMTpro [K31]	WD repeat-containing protein 26 OS=Homo sapiens (Human) OX=9606 GN=WDR26 PE=1 SV=3	0.0172565	0.0159223	0.0149425	0.0113527	0.0138069	0.0133925	0.035214	0.105429	-0.010665	-0.102294	0.498669	0.216319	0.260287	1678	617	2295	552
ST13P4	Q8IZP2	LLGHWEEAAHDLALACK	1xCarbamidomethyl [C16]; 1xTMTpro [K17]; 1xTMTpro [N-Term]	Putative protein FAM10A4 OS=Homo sapiens (Human) OX=9606 GN=ST13P4 PE=5 SV=1_x000D_ Hsc70-interacting protein OS=Homo sapiens (Human) OX=9606 GN=ST13 PE=1 SV=2	0.0149224	0.0157152	0.0141537	0.0126212	0.0124696	0.0115092	0.0101227	-0.000773721	0.0739069	-0.0770822	0.242412	0.259847	0.375465	2104	195	2299	553
ALDH1A3	P47895	EQICEVEEGDKPDVDK	1xCarbamidomethyl [C4]; 2xTMTpro [K11; K16]; 1xTMTpro [N-Term]	Aldehyde dehydrogenase family 1 member A3 OS=Homo sapiens (Human) OX=9606 GN=ALDH1A3 PE=1 SV=2	0.00317017	0.00239754	0.00247957	0.00377598	0.00302938	0.00406953	0.0788087	0.241021	-0.161983	-0.113449	-0.493312	-0.175482	-0.601322	858	1442	2300	554
EEF1A2	Q05639	NMITGTSQADCAVLIVAAGVGEFEAGISKNGQTR	1xCarbamidomethyl [C11]; 1xTMTpro [K29]	Elongation factor 1-alpha 2 OS=Homo sapiens (Human) OX=9606 GN=EEF1A2 PE=1 SV=1_x000D_ Elongation factor 1-alpha 1 OS=Homo sapiens (Human) OX=9606 GN=EEF1A1 PE=1 SV=1	0.00194377	0.00185631	0.00186434	0.00157037	0.00160355	0.00148476	0.0021427	0.0418914	-0.024528	-0.0183004	0.265861	0.235694	0.346734	2257	43	2300	554
PRKCI	P41743	DSELLIHVFPCVPERPGMPCPGEDK	2xCarbamidomethyl [C11; C20]; 1xTMTpro [K25]; 1xTMTpro [N-Term]	Protein kinase C iota type OS=Homo sapiens (Human) OX=9606 GN=PRKCI PE=1 SV=2	0.211366	0.20346	0.196661	0.160343	0.171881	0.17035	0.00314189	0.052384	-0.00261511	-0.0516475	0.346195	0.245947	0.258857	2238	63	2301	556
SETD7	Q8WTS6	STSSCISTNALLPDPYESERVYVAESLISSAGEGLFSK	1xCarbamidomethyl [C5]; 1xDeamidated [N9]; 1xTMTpro [K38]; 1xTMTpro [N-Term]	Histone-lysine N-methyltransferase SETD7 OS=Homo sapiens (Human) OX=9606 GN=SETD7 PE=1 SV=1	0.0681073	0.0519109	0.0604278	0.0431567	0.0493295	0.0440324	0.0725484	0.179277	-0.212496	0.00667974	0.478948	0.286081	0.449968	982	1319	2301	556
HNRNPA1	P09651	SHFEQWGTLTDCVVMRDPNTK	1xCarbamidomethyl [C12]; 1xTMTpro [K21]	Heterogeneous nuclear ribonucleoprotein A1 OS=Homo sapiens (Human) OX=9606 GN=HNRNPA1 PE=1 SV=5	0.00888802	0.00970853	0.00847038	0.0117169	0.0107905	0.010744	0.0134354	-0.0216352	0.105756	-0.0910702	-0.377024	-0.258189	-0.251967	2054	250	2304	558
IL18	Q14116	GMAVTISVKCEK	1xCarbamidomethyl [C10]; 1xOxidation [M2]; 2xTMTpro [K9; K12]	Interleukin-18 OS=Homo sapiens (Human) OX=9606 GN=IL18 PE=1 SV=1	0.100422	0.0884522	0.0825055	0.0711817	0.0686813	0.0703145	0.0581297	0.150726	-0.0323805	-0.132789	0.345773	0.397361	0.363458	1259	1045	2304	558
ANXA5	P08758	KALLLLCGEDD	1xCarbamidomethyl [C7]; 1xTMTpro [K1]; 1xTMTpro [N-Term]	Annexin A5 OS=Homo sapiens (Human) OX=9606 GN=ANXA5 PE=1 SV=2	0.00677496	0.00623396	0.00574476	0.00498392	0.00519306	0.00477813	0.0367006	0.116073	-0.00398959	-0.121894	0.326858	0.267555	0.387692	1652	654	2306	560
POLA1	P09884	AGDTVSYVICQDGSNLTASQR	1xCarbamidomethyl [C10]; 1xDeamidated [Q11]; 1xTMTpro [N-Term]	DNA polymerase alpha catalytic subunit OS=Homo sapiens (Human) OX=9606 GN=POLA1 PE=1 SV=2	0.0029518	0.00319884	0.00316991	0.00429132	0.00420522	0.00351977	0.0553207	-0.0738567	0.042096	0.0289887	-0.465969	-0.436728	-0.180031	1317	992	2309	561
DKK1	O94907	SSDCASGLCCAR	3xCarbamidomethyl [C4; C9; C10]; 1xTMTpro [N-Term]	Dickkopf-related protein 1 OS=Homo sapiens (Human) OX=9606 GN=DKK1 PE=1 SV=1	0.20197	0.231601	0.200898	0.139375	0.166629	0.18814	0.0603269	-0.0664457	0.131053	-0.0741235	0.601616	0.343943	0.168782	1233	1087	2320	562
WDR1	O75083	TSKIWDVSVNSVVSTFPMGSTVLDQQLGCLWQK	1xCarbamidomethyl [C29]; 2xTMTpro [K3; K33]; 1xTMTpro [N-Term]	WD repeat-containing protein 1 OS=Homo sapiens (Human) OX=9606 GN=WDR1 PE=1 SV=4	0.00159201	0.00135673	0.00176309	0.0020343	0.00196421	0.00205433	0.0563825	0.0195259	-0.211196	0.166784	-0.373209	-0.322626	-0.387345	1315	1011	2326	563
OGT	O15294	HGNLCLDK	1xCarbamidomethyl [C5]; 1xTMTpro [K8]	UDP-N-acetylglucosamine--peptide N-acetylglucosaminyltransferase 110 kDa subunit OS=Homo sapiens (Human) OX=9606 GN=OGT PE=1 SV=3	0.0340399	0.0359142	0.0330485	0.0295663	0.0281637	0.0267824	0.00611674	-0.0124187	0.0649074	-0.0550617	0.215695	0.285812	0.358363	2200	131	2331	564
CAPN1	P07384	LEICNLTPDALK	1xCarbamidomethyl [C4]; 1xTMTpro [K12]; 1xTMTpro [N-Term]	Calpain-1 catalytic subunit OS=Homo sapiens (Human) OX=9606 GN=CAPN1 PE=1 SV=1	0.0106756	0.0106622	0.00962123	0.0121632	0.012709	0.0129463	0.00815767	0.0489199	0.047105	-0.101103	-0.237132	-0.30046	-0.327145	2169	163	2332	565
SNRPG	P62308	GFDPFMNLVIDECVEMATSGQQNNIGMVVIR	1xCarbamidomethyl [C13]; 2xOxidation [M16; M27]; 1xTMTpro [N-Term]	Small nuclear ribonucleoprotein G OS=Homo sapiens (Human) OX=9606 GN=SNRPG PE=1 SV=1	0.00234105	0.00244374	0.00287649	0.00190337	0.00219117	0.00189505	0.0556524	-0.125465	-0.0635335	0.171686	0.424066	0.220926	0.430388	1340	996	2336	566
TMED9	Q9BVK6	KCFIEEIPDETMVIGNYR	1xCarbamidomethyl [C2]; 1xTMTpro [K1]; 1xTMTpro [N-Term]	Transmembrane emp24 domain-containing protein 9 OS=Homo sapiens (Human) OX=9606 GN=TMED9 PE=1 SV=2	0.072462	0.0596111	0.0521424	0.0451734	0.0420036	0.0445602	0.0947	0.238864	-0.042779	-0.235903	0.442887	0.547847	0.462604	589	1749	2338	567
RPP40	O75818	VALSTLRDLQCPVLQSSELEGTPEVSCR	2xCarbamidomethyl [C11; C27]; 2xDeamidated [Q10; Q15]; 1xTMTpro [N-Term]	Ribonuclease P protein subunit p40 OS=Homo sapiens (Human) OX=9606 GN=RPP40 PE=1 SV=3	0.175169	0.175557	0.170392	0.126257	0.155589	0.123495	0.0606269	0.012104	0.0152887	-0.0277908	0.46028	0.158908	0.492194	1245	1094	2339	568
HSP90AB1	P08238	RGFEVVYMTEPIDEYCVQQLK	1xCarbamidomethyl [C16]; 1xTMTpro [K21]; 1xTMTpro [N-Term]	Heat shock protein HSP 90-beta OS=Homo sapiens (Human) OX=9606 GN=HSP90AB1 PE=1 SV=4	0.00183813	0.00159153	0.00175596	0.00140704	0.00130316	0.00148869	0.0251408	0.0886851	-0.119138	0.0227045	0.296891	0.407543	0.215511	1908	434	2342	569
KPNB1	Q14974	QDENDDDDDWNPCK	1xCarbamidomethyl [C13]; 1xTMTpro [K14]; 1xTMTpro [N-Term]	Importin subunit beta-1 OS=Homo sapiens (Human) OX=9606 GN=KPNB1 PE=1 SV=2	0.00117221	0.000912859	0.00113741	0.000865994	0.000752344	0.00083566	0.0712372	0.126027	-0.234744	0.0825385	0.310778	0.513744	0.36222	1046	1297	2343	570
SOD1	P00441	AVCVLKGDGPVQGIINFEQKESNGPVK	1xCarbamidomethyl [C3]; 1xDeamidated [N/Q]; 3xTMTpro [K6; K20; K27]; 1xTMTpro [N-Term]	Superoxide dismutase [Cu-Zn] OS=Homo sapiens (Human) OX=9606 GN=SOD1 PE=1 SV=2	0.0849512	0.0712114	0.0845223	0.0594457	0.0643918	0.0664329	0.0473483	0.0825222	-0.172002	0.0752211	0.432539	0.317234	0.272213	1513	831	2344	571
PPP3CA	Q08209	LDRFKEPPAYGPMCDILWSDPLEDFGNEK	1xCarbamidomethyl [C14]; 2xTMTpro [K5; K29]; 1xTMTpro [N-Term]	Serine/threonine-protein phosphatase 2B catalytic subunit alpha isoform OS=Homo sapiens (Human) OX=9606 GN=PPP3CA PE=1 SV=1	0.0120101	0.0125464	0.0110698	0.0140605	0.0144835	0.0150102	0.0103231	0.0162679	0.0792974	-0.101356	-0.243672	-0.286431	-0.337961	2150	197	2347	572
RPL3	P39023	TVFAEHISDECKRR	1xCarbamidomethyl [C11]; 1xTMTpro [K12]; 1xTMTpro [N-Term]	60S ribosomal protein L3 OS=Homo sapiens (Human) OX=9606 GN=RPL3 PE=1 SV=2	0.00990271	0.0100037	0.00739898	0.00649235	0.00675241	0.0064109	0.0937622	0.121672	0.136311	-0.298825	0.487412	0.43075	0.505625	619	1730	2349	573
MAP1S	Q66K74	HQALGITVLGSNSMVSMQDDAFPACKVEF	1xCarbamidomethyl [C25]; 1xTMTpro [K26]; 1xTMTpro [N-Term]	Microtubule-associated protein 1S OS=Homo sapiens (Human) OX=9606 GN=MAP1S PE=1 SV=2	0.0945416	0.0825413	0.0999769	0.113701	0.107878	0.123814	0.0309392	0.0337867	-0.162047	0.114432	-0.300006	-0.224161	-0.422934	1807	542	2349	573
KEAP1	Q14145	LSQQLCDVTLQVK	1xCarbamidomethyl [C6]; 1xTMTpro [K13]	Kelch-like ECH-associated protein 1 OS=Homo sapiens (Human) OX=9606 GN=KEAP1 PE=1 SV=2	0.398158	0.377729	0.391346	0.31043	0.338962	0.308577	0.00677804	0.0332817	-0.0427053	0.00838641	0.325789	0.198936	0.334426	2203	147	2350	575
PITRM1	Q5JRX3	QCLQENPK	1xCarbamidomethyl [C2]; 1xTMTpro [K8]	Presequence protease, mitochondrial OS=Homo sapiens (Human) OX=9606 GN=PITRM1 PE=1 SV=3	0.0283803	0.0307443	0.0350717	0.0384914	0.0385799	0.0410864	0.0391833	-0.145819	-0.0303898	0.159601	-0.29383	-0.297143	-0.387952	1661	691	2352	576
AKAP12	Q02952	GESSASSPEEPEEITCLEK	1xCarbamidomethyl [C16]; 1xTMTpro [K19]; 1xTMTpro [N-Term]	A-kinase anchor protein 12 OS=Homo sapiens (Human) OX=9606 GN=AKAP12 PE=1 SV=4	0.00152192	0.00140934	0.00146778	0.00194544	0.00170445	0.00179012	0.0238999	0.0536656	-0.0572059	0.00140969	-0.407876	-0.217085	-0.287833	1942	411	2353	577
PSMC3	P17980	CTDDFNGAQCK	2xCarbamidomethyl [C1; C10]; 1xTMTpro [K11]; 1xTMTpro [N-Term]	26S proteasome regulatory subunit 6A OS=Homo sapiens (Human) OX=9606 GN=PSMC3 PE=1 SV=3	0.0243723	0.0258081	0.0211403	0.0191527	0.0192324	0.0176649	0.0525599	0.0358844	0.118465	-0.169362	0.311811	0.305819	0.428474	1430	926	2356	578
EMC1	Q8N766	VSTPWLQHLSGACGVVDEAVLVCPDPSSR	2xCarbamidomethyl [C13; C23]; 1xTMTpro [N-Term]	ER membrane protein complex subunit 1 OS=Homo sapiens (Human) OX=9606 GN=EMC1 PE=1 SV=1	0.14589	0.150218	0.128851	0.116551	0.120592	0.0815934	0.0845659	0.0425157	0.0846955	-0.136652	0.281398	0.232223	0.795837	800	1556	2356	578
PPIG	Q13427	ERECNPPNSQPASYQR	1xCarbamidomethyl [C4]; 1xTMTpro [N-Term]	Peptidyl-prolyl cis-trans isomerase G OS=Homo sapiens (Human) OX=9606 GN=PPIG PE=1 SV=2	0.00682172	0.00503959	0.00377389	0.00892964	0.00642755	0.00755407	0.103682	0.388373	-0.0484564	-0.465713	-0.776839	-0.302505	-0.535491	435	1923	2358	580
TES	Q9UGI8	TQYSCYCCK	3xCarbamidomethyl [C5; C7; C8]; 1xTMTpro [K9]; 1xTMTpro [N-Term]	Testin OS=Homo sapiens (Human) OX=9606 GN=TES PE=1 SV=1	0.00671009	0.00542483	0.00524928	0.00500192	0.00431172	0.00388738	0.0756971	0.21159	-0.095164	-0.142623	0.212259	0.426477	0.575945	984	1377	2361	581
TCF25	Q9BQ70	QKASLLIQQALTMFPGVLLPLLESCSVRPDASVSSHR	1xCarbamidomethyl [C25]; 1xTMTpro [K2]; 1xTMTpro [N-Term]	Transcription factor 25 OS=Homo sapiens (Human) OX=9606 GN=TCF25 PE=1 SV=1	0.00338005	0.00288309	0.00280645	0.00375723	0.00407131	0.00351478	0.0354384	0.16097	-0.0684597	-0.107328	-0.313595	-0.429418	-0.217359	1742	623	2365	582
GSR	P00390	LGGTCVNVGCVPK	2xCarbamidomethyl [C5; C10]; 1xDeamidated [N7]; 1xTMTpro [K13]; 1xTMTpro [N-Term]	Glutathione reductase, mitochondrial OS=Homo sapiens (Human) OX=9606 GN=GSR PE=1 SV=2	0.0155822	0.0128058	0.0151079	0.0117704	0.0111642	0.0110213	0.057165	0.103981	-0.179119	0.0593864	0.300745	0.37703	0.395624	1346	1021	2367	583
GBE1	Q04446	CADGGLYCK	2xCarbamidomethyl [C1; C8]; 1xTMTpro [K9]; 1xTMTpro [N-Term]	1,4-alpha-glucan-branching enzyme OS=Homo sapiens (Human) OX=9606 GN=GBE1 PE=1 SV=3	0.0549752	0.0675724	0.062007	0.0508935	0.0429324	0.0518801	0.0519402	-0.162232	0.13542	0.0114182	0.273534	0.518948	0.245833	1459	911	2370	584
NAA15	Q9BXJ9	AIELATTLDESLTNRNLQTCMEVLEALYDGSLGDCK	2xCarbamidomethyl [C20; C35]; 1xTMTpro [K36]; 1xTMTpro [N-Term]	N-alpha-acetyltransferase 15, NatA auxiliary subunit OS=Homo sapiens (Human) OX=9606 GN=NAA15 PE=1 SV=1	0.000586721	0.000528687	0.000433842	0.00037264	0.000283759	0.00045897	0.0995625	0.184138	0.0338788	-0.251365	0.470753	0.863871	0.170135	532	1842	2374	585
HNRNPL	P14866	LNVCVSKQPAIMPGQSYGLEDGSCSYK	2xCarbamidomethyl [C4; C24]; 2xTMTpro [K7; K27]; 1xTMTpro [N-Term]	Heterogeneous nuclear ribonucleoprotein L OS=Homo sapiens (Human) OX=9606 GN=HNRNPL PE=1 SV=2	0.00164704	0.00106004	0.00101665	0.000734722	0.000729506	0.000662887	0.118353	0.408085	-0.227662	-0.287962	0.756516	0.766793	0.904951	135	2242	2377	586
SFN	P31947	GAVEKGEELSCEERNLLSVAYK	1xCarbamidomethyl [C11]; 2xTMTpro [K5; K22]; 1xTMTpro [N-Term]	14-3-3 protein sigma OS=Homo sapiens (Human) OX=9606 GN=SFN PE=1 SV=1	0.00118594	0.00125741	0.000815014	0.000696677	0.000687071	0.000766872	0.110182	0.126845	0.21127	-0.414288	0.640623	0.660653	0.502126	322	2056	2378	587
PDCL	Q13371	CAPASSSVPAEAELAGEGISVNTGPK	1xCarbamidomethyl [C1]; 1xTMTpro [K26]; 1xTMTpro [N-Term]	Phosducin-like protein OS=Homo sapiens (Human) OX=9606 GN=PDCL PE=1 SV=3	0.0377524	0.0413845	0.0399348	0.0323126	0.0321109	0.0325883	0.0185852	-0.0722272	0.0602936	0.00885056	0.296699	0.305732	0.284441	2057	321	2378	587
MRPS18A	Q9NVS2	ESPNPPNPSGQCPICR	2xCarbamidomethyl [C12; C15]; 1xTMTpro [N-Term]	39S ribosomal protein S18a, mitochondrial OS=Homo sapiens (Human) OX=9606 GN=MRPS18A PE=1 SV=1	0.0794813	0.0753735	0.0781605	0.0976374	0.091779	0.093263	0.00239852	0.0332254	-0.0433326	0.00904896	-0.330044	-0.240773	-0.263914	2332	47	2379	589
PRKCSH	P14314	DGSDEPGTAACPNGSFHCTNTGYKPLYIPSNR	2xCarbamidomethyl [C11; C18]; 1xTMTpro [K24]; 1xTMTpro [N-Term]	Glucosidase 2 subunit beta OS=Homo sapiens (Human) OX=9606 GN=PRKCSH PE=1 SV=2	0.00445397	0.00326125	0.00528955	0.00581614	0.00594706	0.00630893	0.0951711	0.0390867	-0.410583	0.287138	-0.424057	-0.456169	-0.541388	622	1758	2380	590
WDR4	P57081	SGDVYSFSVLEPHGCGR	1xCarbamidomethyl [C15]; 1xTMTpro [N-Term]	tRNA (guanine-N(7)-)-methyltransferase non-catalytic subunit WDR4 OS=Homo sapiens (Human) OX=9606 GN=WDR4 PE=1 SV=2	0.184062	0.181811	0.18853	0.15313	0.149721	0.155267	0.000287399	-0.00578223	-0.0235316	0.0288216	0.271214	0.303695	0.251228	2380	6	2386	591
ATIC	P31939	SGVAYIAAPSGSAADKVVIEACDELGIILAHTNLR	1xCarbamidomethyl [C22]; 1xDeamidated [N33]; 1xTMTpro [K16]	Bifunctional purine biosynthesis protein PURH OS=Homo sapiens (Human) OX=9606 GN=ATIC PE=1 SV=3	0.00129232	0.00106689	0.00148224	0.00155042	0.00159138	0.00190235	0.0707574	0.0132756	-0.263279	0.211091	-0.275976	-0.313594	-0.571097	1104	1283	2387	592
LRCH1	Q9Y2L9	QLMELDVSCNEITALPQQIGQLK	1xCarbamidomethyl [C9]; 1xTMTpro [K23]; 1xTMTpro [N-Term]	Leucine-rich repeat and calponin homology domain-containing protein 1 OS=Homo sapiens (Human) OX=9606 GN=LRCH1 PE=1 SV=3	0.518905	0.424604	0.446853	0.351346	0.342268	0.402206	0.0534602	0.163044	-0.126309	-0.0526252	0.399532	0.437299	0.204491	1446	942	2388	593
GFPT1	Q06210	LEYRGYDSAGVGFDGGNDKDWEANACK	1xCarbamidomethyl [C26]; 2xTMTpro [K19; K27]	Glutamine--fructose-6-phosphate aminotransferase [isomerizing] 1 OS=Homo sapiens (Human) OX=9606 GN=GFPT1 PE=1 SV=3	0.00326163	0.00351735	0.00384546	0.00322122	0.00218392	0.00262212	0.0829406	-0.118761	-0.00986264	0.118804	0.136746	0.697433	0.433621	864	1525	2389	594
PPP4C	P60510	GAGYLFGSDVVAQFNAANDIDMICR	1xCarbamidomethyl [C24]; 1xTMTpro [N-Term]	Serine/threonine-protein phosphatase 4 catalytic subunit OS=Homo sapiens (Human) OX=9606 GN=PPP4C PE=1 SV=1	0.0720647	0.0573916	0.0733606	0.0504152	0.0532188	0.0495987	0.0780771	0.0921497	-0.236304	0.117861	0.423285	0.345208	0.44684	979	1423	2402	595
EIF4B	P23588	SLENETLNKEEDCHSPTSKPPKPDQPLK	1xCarbamidomethyl [C13]; 4xTMTpro [K9; K19; K22; K28]; 1xTMTpro [N-Term]	Eukaryotic translation initiation factor 4B OS=Homo sapiens (Human) OX=9606 GN=EIF4B PE=1 SV=2	0.00904464	0.00942164	0.00630065	0.00565702	0.00534122	0.00567276	0.109413	0.131682	0.190598	-0.38988	0.545338	0.628212	0.541329	364	2039	2403	596
ACTG1	P60712	CPEALFQPSFLGMESCGIHETTFNSIMKCDVDIR	3xCarbamidomethyl [C1; C16; C29]; 1xTMTpro [K28]	SWISS-PROT:P60712 (Bos taurus) Actin, cytoplasmic 1_x000D_ Actin, cytoplasmic 2 OS=Homo sapiens (Human) OX=9606 GN=ACTG1 PE=1 SV=1	0.000560648	0.000442477	0.0004269	0.000359871	0.000377997	0.000323368	0.0860079	0.234089	-0.107404	-0.159107	0.405525	0.334629	0.559828	818	1585	2403	596
KPNA4	O00629	AVGNIVTGTDEQTQVVLNCDALSHFPALLTHPKEK	1xCarbamidomethyl [C19]; 2xTMTpro [K33; K35]	Importin subunit alpha-3 OS=Homo sapiens (Human) OX=9606 GN=KPNA4 PE=1 SV=1	0.0563225	0.0503443	0.0604567	0.042731	0.0433756	0.0471881	0.0435175	0.0158302	-0.146051	0.118022	0.382598	0.360996	0.239459	1645	759	2404	598
PFKP	Q01813	YAYLNVVGMVGSIDNDFCGTDMTIGTDSALHR	1xCarbamidomethyl [C18]; 1xDeamidated [N15]; 1xTMTpro [N-Term]	ATP-dependent 6-phosphofructokinase, platelet type OS=Homo sapiens (Human) OX=9606 GN=PFKP PE=1 SV=2	0.000457354	0.000440579	0.000476467	0.000250529	0.000420379	0.000237982	0.114521	-0.00245574	-0.0563665	0.056608	0.870787	0.124077	0.944913	263	2141	2404	598
CSNK2B	P67870	GNEFFCEVDEDYIQDK	1xCarbamidomethyl [C6]; 1xTMTpro [K16]; 1xTMTpro [N-Term]	Casein kinase II subunit beta OS=Homo sapiens (Human) OX=9606 GN=CSNK2B PE=1 SV=1	0.00308304	0.00272372	0.00323716	0.00270147	0.00235744	0.00196372	0.0682091	0.032366	-0.146408	0.102745	0.158242	0.354766	0.618393	1183	1223	2406	600
BAG2	O95816	SHLMSLYSACSSEVPHGPVDQKFQSIVIGCALEDQK	2xCarbamidomethyl [C10; C30]; 1xDeamidated [Q]; 2xTMTpro [K22; K36]; 1xTMTpro [N-Term]	BAG family molecular chaperone regulator 2 OS=Homo sapiens (Human) OX=9606 GN=BAG2 PE=1 SV=1	0.00840006	0.0077979	0.00658759	0.00563478	0.00547413	0.00656874	0.0649135	0.145315	0.0380009	-0.205334	0.430725	0.472453	0.209468	1238	1169	2407	601
GDI1	P31150	NTNDANSCQIIIPQNQVNR	1xCarbamidomethyl [C8]; 1xDeamidated [N6]; 1xTMTpro [N-Term]	Rab GDP dissociation inhibitor alpha OS=Homo sapiens (Human) OX=9606 GN=GDI1 PE=1 SV=2_x000D_ Rab GDP dissociation inhibitor beta OS=Homo sapiens (Human) OX=9606 GN=GDI2 PE=1 SV=2	0.00125008	0.00142947	0.000971136	0.00109173	0.000611284	0.00076116	0.112366	0.0388179	0.232275	-0.325463	0.156591	0.993294	0.676936	308	2099	2407	601
ATP2A2	P16615	ANACNSVIK	1xCarbamidomethyl [C4]; 1xTMTpro [K9]; 1xTMTpro [N-Term]	Sarcoplasmic/endoplasmic reticulum calcium ATPase 2 OS=Homo sapiens (Human) OX=9606 GN=ATP2A2 PE=1 SV=1	0.0243675	0.0242807	0.0219324	0.0181308	0.0209029	0.0185569	0.0212892	0.0506481	0.0455019	-0.101246	0.375866	0.170608	0.342351	2042	366	2408	603
SEPTIN10	Q9P0V9	TTCMSSQGSDDEQIKRENIR	1xCarbamidomethyl [C3]; 1xOxidation [M4]; 1xTMTpro [K15]; 1xTMTpro [N-Term]	Septin-10 OS=Homo sapiens (Human) OX=9606 GN=SEPTIN10 PE=1 SV=2	0.0063144	0.00354747	0.00373802	0.00729022	0.00709298	0.0060249	0.110377	0.478086	-0.353771	-0.278287	-0.685402	-0.645831	-0.410377	347	2063	2410	604
RANBP2	P49792	CIACQNPGKQNQTTSAVSTPASSETSKAPK	2xCarbamidomethyl [C1; C4]; 1xDeamidated [N/Q]; 3xTMTpro [K9; K27; K30]; 1xTMTpro [N-Term]	E3 SUMO-protein ligase RanBP2 OS=Homo sapiens (Human) OX=9606 GN=RANBP2 PE=1 SV=2	0.00212161	0.00162685	0.00147555	0.00108183	0.00130878	0.00127522	0.103659	0.284965	-0.0981147	-0.238942	0.686725	0.411979	0.449447	491	1921	2412	605
FUS	P35637	AGDWKCPNPTCENMNFSWRNECNQCK	4xCarbamidomethyl [C6; C11; C22; C25]; 1xOxidation [M14]; 2xTMTpro [K5; K26]; 1xTMTpro [N-Term]	RNA-binding protein FUS OS=Homo sapiens (Human) OX=9606 GN=FUS PE=1 SV=1	0.00260829	0.0022154	0.00135367	0.000945374	0.00140896	0.00109691	0.120987	0.341078	0.105538	-0.605153	1.12307	0.5474	0.908582	111	2302	2413	606
MTREX	P42285	VQSVETVEGCTHEVALPAEEDYLPLKPR	1xCarbamidomethyl [C10]; 1xTMTpro [K26]; 1xTMTpro [N-Term]	Exosome RNA helicase MTR4 OS=Homo sapiens (Human) OX=9606 GN=MTREX PE=1 SV=3	0.0136596	0.0117289	0.0123465	0.0102941	0.010527	0.00959417	0.0326369	0.118972	-0.10087	-0.0268388	0.289129	0.256853	0.390712	1843	571	2414	607
PDCD6IP	Q8WUM4	HCIMQANAEYHQSILAK	1xCarbamidomethyl [C2]; 1xTMTpro [K17]; 1xTMTpro [N-Term]	Programmed cell death 6-interacting protein OS=Homo sapiens (Human) OX=9606 GN=PDCD6IP PE=1 SV=1	0.00261589	0.00231901	0.00172868	0.00142383	0.00161445	0.00150923	0.108022	0.235968	0.0621726	-0.361663	0.641559	0.460287	0.557523	403	2012	2415	608
ERRFI1	Q9UJM3	SSLPPLLIPPSENLGPHEEDQVVCGFK	1xCarbamidomethyl [C24]; 1xDeamidated [N13]; 1xTMTpro [K27]; 1xTMTpro [N-Term]	ERBB receptor feedback inhibitor 1 OS=Homo sapiens (Human) OX=9606 GN=ERRFI1 PE=1 SV=1	0.09518	0.0756127	0.0731518	0.0629242	0.0560917	0.0628719	0.0853959	0.22714	-0.104891	-0.152624	0.369904	0.535731	0.371103	847	1570	2417	609
SEC13	P55735	ESVDGQWVCISDVNKGQGSVSASVTEGQQNEQ	1xCarbamidomethyl [C9]; 1xDeamidated [N/Q]; 1xTMTpro [K15]; 1xTMTpro [N-Term]	Protein SEC13 homolog OS=Homo sapiens (Human) OX=9606 GN=SEC13 PE=1 SV=3	0.0125008	0.0143618	0.0182397	0.00961387	0.0104125	0.0114906	0.104375	-0.266222	-0.0660007	0.278845	0.64505	0.529921	0.387788	478	1940	2418	610
RPL32	P62910	SYCAEIAHNVSSK	1xCarbamidomethyl [C3]; 1xTMTpro [K13]	60S ribosomal protein L32 OS=Homo sapiens (Human) OX=9606 GN=RPL32 PE=1 SV=2	0.0153738	0.012507	0.0142231	0.0177874	0.0178313	0.0171735	0.0433015	0.131482	-0.16626	0.0192497	-0.341865	-0.345424	-0.291196	1664	755	2419	611
HSP90B1	P14625	LTESPCALVASQYGWSGNMER	1xCarbamidomethyl [C6]; 1xDeamidated [Q12]; 1xOxidation [M19]; 1xTMTpro [N-Term]	Endoplasmin OS=Homo sapiens (Human) OX=9606 GN=HSP90B1 PE=1 SV=1	0.000111169	0.000104712	0.000100005	7.62182e-05	9.18838e-05	8.79155e-05	0.0303342	0.0783142	-0.00801799	-0.0743672	0.466231	0.196556	0.260249	1891	531	2422	612
TXNDC5	Q8NBS9	VYVAKVDCTAHSDVCSAQGVRGYPTLK	2xCarbamidomethyl [C8; C15]; 2xTMTpro [K5; K27]; 1xTMTpro [N-Term]	Thioredoxin domain-containing protein 5 OS=Homo sapiens (Human) OX=9606 GN=TXNDC5 PE=1 SV=2	0.00843027	0.00692587	0.00739523	0.00552687	0.00653809	0.00598034	0.0503499	0.152659	-0.130924	-0.036323	0.456456	0.214051	0.342691	1540	883	2423	613
COPS8	Q99627	LLDQCENQELEAPGGIATPPVYGQLLALYLLHNDMNNAR	1xCarbamidomethyl [C5]; 1xOxidation [M35]; 1xTMTpro [N-Term]	COP9 signalosome complex subunit 8 OS=Homo sapiens (Human) OX=9606 GN=COPS8 PE=1 SV=1	0.0131262	0.0119591	0.0115194	0.00922585	0.0108279	0.00966027	0.0274931	0.10538	-0.0289553	-0.083	0.40331	0.172304	0.336928	1943	482	2425	614
TES	Q9UGI8	TQYSCYCCK	3xCarbamidomethyl [C5; C7; C8]; 1xTMTpro [K9]	Testin OS=Homo sapiens (Human) OX=9606 GN=TES PE=1 SV=1	0.00580681	0.00405745	0.00350805	0.00216158	0.00293778	0.00315516	0.11793	0.381531	-0.135641	-0.345544	1.04413	0.601488	0.498499	193	2234	2427	615
RNPEP	Q9H4A4	VWAEPCLIDAAKEEYNGVIEEFLATGEK	1xCarbamidomethyl [C6]; 2xTMTpro [K12; K28]; 1xTMTpro [N-Term]	Aminopeptidase B OS=Homo sapiens (Human) OX=9606 GN=RNPEP PE=1 SV=2	0.00340612	0.00355141	0.00331804	0.00264436	0.00307618	0.00252844	0.0408316	-0.00805398	0.0522063	-0.0458518	0.373269	0.155046	0.437935	1710	720	2430	616
SLC1A5	Q15758	CVEENNGVAK	1xCarbamidomethyl [C1]; 1xTMTpro [K10]; 1xTMTpro [N-Term]	Neutral amino acid transporter B(0) OS=Homo sapiens (Human) OX=9606 GN=SLC1A5 PE=1 SV=2	0.102168	0.100775	0.0834659	0.074001	0.0731259	0.0739106	0.068168	0.0978295	0.078025	-0.193856	0.367499	0.384662	0.369263	1210	1221	2431	617
TKT	P29401	TVPFCSTFAAFFTR	1xCarbamidomethyl [C5]; 1xTMTpro [N-Term]	Transketolase OS=Homo sapiens (Human) OX=9606 GN=TKT PE=1 SV=3	0.00558901	0.00502708	0.00507427	0.00420226	0.00421346	0.00427847	0.0291742	0.0957492	-0.0571227	-0.0436449	0.31568	0.311839	0.28975	1921	511	2432	618
KANK2	Q63ZY3	KISITERSCDGAAGLPEVPAESSSSPPGSEVASLTQPEK	1xCarbamidomethyl [C9]; 1xTMTpro [K39]	KN motif and ankyrin repeat domain-containing protein 2 OS=Homo sapiens (Human) OX=9606 GN=KANK2 PE=1 SV=1	0.0117594	0.0128348	0.0116394	0.0137034	0.0168892	0.0155714	0.0540034	-0.0385464	0.087694	-0.0533526	-0.182173	-0.483739	-0.366535	1482	957	2439	619
WDR43	Q15061	EPHMCLVR	1xCarbamidomethyl [C5]; 1xTMTpro [N-Term]	WD repeat-containing protein 43 OS=Homo sapiens (Human) OX=9606 GN=WDR43 PE=1 SV=3	0.0278744	0.023915	0.0232822	0.0224478	0.0183477	0.0184915	0.0557914	0.155636	-0.0653884	-0.104078	0.156732	0.447706	0.436446	1449	999	2448	620
NME2	P22392	EISLWFKPEELVDYKSCAHDWVYE	1xCarbamidomethyl [C17]; 2xTMTpro [K7; K15]; 1xTMTpro [N-Term]	Nucleoside diphosphate kinase B OS=Homo sapiens (Human) OX=9606 GN=NME2 PE=1 SV=1	0.00413352	0.00378016	0.00369107	0.00336853	0.00323812	0.00281464	0.0295373	0.0956885	-0.0332339	-0.0676403	0.199561	0.256525	0.45873	1932	518	2450	621
LYPLA1	O75608	TYEGMMHSSCQQEMMDVK	1xCarbamidomethyl [C10]; 1xTMTpro [K18]; 1xTMTpro [N-Term]	Acyl-protein thioesterase 1 OS=Homo sapiens (Human) OX=9606 GN=LYPLA1 PE=1 SV=1	0.0240479	0.023139	0.0213731	0.0190278	0.0191416	0.0179091	0.0186085	0.0735075	0.0179224	-0.0966104	0.264296	0.255691	0.35171	2131	324	2455	622
PDXK	O00764	LVYVCDPVLGDKWDGEGSMYVPEDLLPVYKEK	1xCarbamidomethyl [C5]; 3xTMTpro [K12; K30; K32]; 1xTMTpro [N-Term]	Pyridoxal kinase OS=Homo sapiens (Human) OX=9606 GN=PDXK PE=1 SV=1	0.00739108	0.00761165	0.00761387	0.00636021	0.00635456	0.00600939	0.00149769	-0.0285618	0.0138617	0.0142815	0.245274	0.246556	0.32713	2419	37	2456	623
CALB2	P22676	IEMAELAQILPTEENFLLCFR	1xCarbamidomethyl [C19]; 1xTMTpro [N-Term]	Calretinin OS=Homo sapiens (Human) OX=9606 GN=CALB2 PE=2 SV=2	0.0473476	0.0563254	0.0334368	0.0633367	0.0621872	0.0670943	0.102415	0.0509936	0.301488	-0.45086	-0.470744	-0.44432	-0.553893	570	1888	2458	624
KCMF1	Q9P0J7	SRHEGVSCDACLK	1xAcetyl [N-Term]; 2xCarbamidomethyl [C8; C11]; 1xTMTpro [K13]	E3 ubiquitin-protein ligase KCMF1 OS=Homo sapiens (Human) OX=9606 GN=KCMF1 PE=1 SV=2	0.0761864	0.0631966	0.0403733	0.0429172	0.0279304	0.0329053	0.122239	0.346526	0.076839	-0.569607	0.481454	1.10117	0.864689	131	2329	2460	625
GLA	P06280	SYTIAVASLGKGVACNPACFITQLLPVKR	2xCarbamidomethyl [C15; C19]; 1xDeamidated [N16]; 2xTMTpro [K11; K28]	Alpha-galactosidase A OS=Homo sapiens (Human) OX=9606 GN=GLA PE=1 SV=1	0.0404309	0.0382425	0.0427738	0.0342205	0.032324	0.0328774	0.0180003	-0.00183575	-0.0821189	0.0794327	0.242433	0.324692	0.3002	2156	313	2469	626
SND1	Q7KZF4	ALLLPDYYLVTVMLSGIKCPTFRR	1xCarbamidomethyl [C19]; 1xTMTpro [K18]	Staphylococcal nuclease domain-containing protein 1 OS=Homo sapiens (Human) OX=9606 GN=SND1 PE=1 SV=1	0.00215751	0.00184585	0.00237517	0.0026777	0.00278951	0.00261111	0.0540741	0.0211076	-0.203977	0.159768	-0.332734	-0.39175	-0.296404	1514	959	2473	627
GDI1	P31150	KFDLGQDVIDFTGHALALYRTDDYLDQPCLETVNR	1xCarbamidomethyl [C29]; 1xTMTpro [K1]; 1xTMTpro [N-Term]	Rab GDP dissociation inhibitor alpha OS=Homo sapiens (Human) OX=9606 GN=GDI1 PE=1 SV=2	0.0036084	0.00294	0.00359954	0.00296814	0.00267323	0.00227261	0.0682094	0.0932077	-0.202337	0.0896595	0.188591	0.33957	0.573804	1270	1224	2494	628
ANXA11	P50995	GFGTDEQAIIDCLGSR	1xCarbamidomethyl [C12]; 1xTMTpro [N-Term]	Annexin A11 OS=Homo sapiens (Human) OX=9606 GN=ANXA11 PE=1 SV=1	0.0527773	0.0407017	0.0536807	0.0572667	0.0659454	0.0650282	0.0612627	0.105569	-0.269259	0.130055	-0.223347	-0.426923	-0.406717	1388	1106	2494	628
DYNC1I2	Q13409	VVSCLDWSSQYPELLVASYNNNEDAPHEPDGVALVWNMK	1xCarbamidomethyl [C4]; 1xTMTpro [K39]	Cytoplasmic dynein 1 intermediate chain 2 OS=Homo sapiens (Human) OX=9606 GN=DYNC1I2 PE=1 SV=3	0.011759	0.0113583	0.0117293	0.00776201	0.0092816	0.0102138	0.0670354	0.0177111	-0.0323074	0.0140594	0.581552	0.323609	0.185538	1296	1198	2494	628
UHRF1	Q96T88	AQVFSCPACR	2xCarbamidomethyl [C6; C9]; 1xTMTpro [N-Term]	E3 ubiquitin-protein ligase UHRF1 OS=Homo sapiens (Human) OX=9606 GN=UHRF1 PE=1 SV=1_x000D_ E3 ubiquitin-protein ligase UHRF2 OS=Homo sapiens (Human) OX=9606 GN=UHRF2 PE=1 SV=1	0.045209	0.0376032	0.0421652	0.0520072	0.0533876	0.0485333	0.0280245	0.117977	-0.147779	0.017421	-0.320077	-0.357871	-0.220341	2003	491	2494	628
ARPC2	O15144	NCFASVFEK	1xCarbamidomethyl [C2]; 1xTMTpro [K9]	Actin-related protein 2/3 complex subunit 2 OS=Homo sapiens (Human) OX=9606 GN=ARPC2 PE=1 SV=1	0.0835523	0.0735816	0.0900948	0.0609518	0.0642196	0.0716247	0.0514321	0.0198675	-0.163467	0.128632	0.435144	0.359799	0.202354	1600	899	2499	632
AP2M1	Q96CW1	SGIYETRC	1xCarbamidomethyl [C8]; 1xTMTpro [N-Term]	AP-2 complex subunit mu OS=Homo sapiens (Human) OX=9606 GN=AP2M1 PE=1 SV=2	0.0589997	0.0552152	0.0555613	0.0485733	0.0471883	0.0448001	0.00409631	0.0601079	-0.0355346	-0.0265194	0.220437	0.26217	0.337098	2416	86	2502	633
FAM49B	Q9NUQ9	NLPIENTTDCLSTMASVCR	2xCarbamidomethyl [C10; C18]; 1xDeamidated [N6]; 1xOxidation [M14]; 1xTMTpro [N-Term]	Protein FAM49B OS=Homo sapiens (Human) OX=9606 GN=FAM49B PE=1 SV=1	0.0105786	0.00894807	0.0102455	0.00824491	0.00723206	0.00848993	0.0401842	0.0921475	-0.14935	0.0459851	0.267422	0.456519	0.225173	1798	708	2506	634
PXN	P49023	QLNKGTFKEQNDKPYCQNCFLK	2xCarbamidomethyl [C16; C19]; 4xTMTpro [K4; K8; K13; K22]; 1xTMTpro [N-Term]	Paxillin OS=Homo sapiens (Human) OX=9606 GN=PXN PE=1 SV=3	0.0164451	0.0144459	0.0105242	0.00977764	0.00852038	0.00951628	0.114885	0.252464	0.0654594	-0.39149	0.497639	0.696207	0.536728	352	2155	2507	635
PFAS	O15067	ACVEAPKGNPICSLHDQGAGGNGNVLK	2xCarbamidomethyl [C2; C12]; 2xTMTpro [K7; K27]	Phosphoribosylformylglycinamidine synthase OS=Homo sapiens (Human) OX=9606 GN=PFAS PE=1 SV=4	0.00870614	0.00812693	0.0052153	0.00459602	0.00465227	0.00438246	0.12089	0.244396	0.145072	-0.494887	0.677251	0.659703	0.745897	210	2300	2510	636
ITGAV	P06756	DLALSEGDIHTLGCGVAQCLK	2xCarbamidomethyl [C14; C19]; 1xTMTpro [K21]; 1xTMTpro [N-Term]	Integrin alpha-V OS=Homo sapiens (Human) OX=9606 GN=ITGAV PE=1 SV=2	0.0981383	0.0953244	0.0818236	0.0785066	0.0716097	0.0699145	0.0474287	0.0969175	0.0549477	-0.165382	0.225084	0.357744	0.392307	1679	834	2513	637
LRRFIP1	Q32MZ4	SEDADRCTLPEHESPSQDISDACEAESTER	2xCarbamidomethyl [C7; C23]; 1xDeamidated [Q17]; 1xTMTpro [N-Term]	Leucine-rich repeat flightless-interacting protein 1 OS=Homo sapiens (Human) OX=9606 GN=LRRFIP1 PE=1 SV=2	0.00142674	0.000991935	0.00119235	0.00164006	0.00143401	0.00165453	0.0775224	0.245273	-0.279128	-0.0136337	-0.4463	-0.252606	-0.458976	1109	1410	2519	638
DGCR8	Q8WYQ5	VRPVYNFFECENPSEPFGASVTIDGVTYGSGTASSK	1xCarbamidomethyl [C10]; 1xTMTpro [K36]; 1xTMTpro [N-Term]	Microprocessor complex subunit DGCR8 OS=Homo sapiens (Human) OX=9606 GN=DGCR8 PE=1 SV=1	0.491584	0.313432	0.35784	0.272105	0.236166	0.242026	0.118507	0.342801	-0.306487	-0.115324	0.510473	0.714835	0.679476	276	2244	2520	639
HNRNPA1	P09651	SHFEQWGTLTDCVVMRDPNTKR	1xCarbamidomethyl [C12]; 1xDeamidated [N19]; 1xTMTpro [K21]	Heterogeneous nuclear ribonucleoprotein A1 OS=Homo sapiens (Human) OX=9606 GN=HNRNPA1 PE=1 SV=5	0.00528255	0.00459518	0.00676134	0.00753361	0.00664079	0.00794562	0.0844384	-0.0703071	-0.271418	0.285769	-0.4418	-0.259814	-0.518619	969	1553	2522	640
CTSD	P07339	AIGAVPLIQGEYMIPCEK	1xCarbamidomethyl [C16]; 1xOxidation [M13]; 1xTMTpro [K18]; 1xTMTpro [N-Term]	Cathepsin D OS=Homo sapiens (Human) OX=9606 GN=CTSD PE=1 SV=1	0.0644472	0.0551204	0.061836	0.0471977	0.0492541	0.0489896	0.0435689	0.0919486	-0.133583	0.0322791	0.357453	0.295926	0.303694	1763	761	2524	641
CDK7	P50613	IFETLGTPTEEQWPDMCSLPDYVTFK	1xCarbamidomethyl [C17]; 1xDeamidated [Q12]; 1xTMTpro [K26]; 1xTMTpro [N-Term]	Cyclin-dependent kinase 7 OS=Homo sapiens (Human) OX=9606 GN=CDK7 PE=1 SV=1	0.0078925	0.00745978	0.00709377	0.00518911	0.00684485	0.00560089	0.0660804	0.0770551	-0.00429372	-0.0768749	0.527939	0.128408	0.417771	1343	1183	2526	642
WDR70	Q9NW82	SLQPCECHQIK	2xCarbamidomethyl [C5; C7]; 1xTMTpro [K11]; 1xTMTpro [N-Term]	WD repeat-containing protein 70 OS=Homo sapiens (Human) OX=9606 GN=WDR70 PE=1 SV=1	0.0311076	0.0302438	0.0245689	0.0258353	0.0208005	0.0193593	0.0795451	0.119231	0.0786026	-0.221204	0.148691	0.461415	0.565006	1068	1463	2531	643
RNGTT	O60942	SFPNAYNTAMAVCNSISNPVTK	1xCarbamidomethyl [C13]; 1xDeamidated [N14]; 1xTMTpro [K22]; 1xTMTpro [N-Term]	mRNA-capping enzyme OS=Homo sapiens (Human) OX=9606 GN=RNGTT PE=1 SV=1	0.139896	0.121192	0.153075	0.20619	0.163379	0.169065	0.0714384	0.0191238	-0.187944	0.149	-0.578737	-0.242985	-0.292338	1235	1300	2535	644
SF3A3	Q12874	CGGTLEER	1xCarbamidomethyl [C1]; 1xTMTpro [N-Term]	Splicing factor 3A subunit 3 OS=Homo sapiens (Human) OX=9606 GN=SF3A3 PE=1 SV=1	0.0388238	0.0392625	0.0438839	0.0462679	0.0502882	0.0548159	0.0366437	-0.0665535	-0.0503431	0.110199	-0.186519	-0.306725	-0.431099	1883	652	2535	644
AARS1	P49588	MHSPQTSAMLFTVDNEAGKITCLCQVPQNAANR	2xCarbamidomethyl [C22; C24]; 1xTMTpro [K19]	Alanine--tRNA ligase, cytoplasmic OS=Homo sapiens (Human) OX=9606 GN=AARS1 PE=1 SV=2	0.00430064	0.00480232	0.00462504	0.0038653	0.00393682	0.00350267	0.0156275	-0.0895349	0.0696434	0.0153791	0.243507	0.217056	0.385632	2269	276	2545	646
KIN	O60870	GACSSSGATSSK	1xCarbamidomethyl [C3]; 1xTMTpro [K12]; 1xTMTpro [N-Term]	DNA/RNA-binding protein KIN17 OS=Homo sapiens (Human) OX=9606 GN=KIN PE=1 SV=2	0.0718106	0.0662292	0.0429298	0.0394774	0.0321909	0.0445538	0.120798	0.251483	0.134755	-0.490733	0.611688	0.906059	0.437166	255	2297	2552	647
LAMB1	P07942	ACDCDPRGIETPQCDQSTGQCVCVEGVEGPRCDK	6xCarbamidomethyl [C2; C4; C14; C21; C23; C32]; 1xDeamidated [Q13]; 1xTMTpro [K34]	Laminin subunit beta-1 OS=Homo sapiens (Human) OX=9606 GN=LAMB1 PE=1 SV=2	0.0170078	0.0109003	0.0187386	0.0191308	0.0223335	0.023686	0.104611	0.129385	-0.512447	0.269201	-0.299085	-0.522401	-0.607228	612	1944	2556	648
PUF60	Q9UHX1	NMVDPKDIDDDLEGEVTEECGKFGAVNR	1xCarbamidomethyl [C20]; 1xDeamidated [N1]; 1xOxidation [M2]; 2xTMTpro [K6; K22]; 1xTMTpro [N-Term]	Poly(U)-binding-splicing factor PUF60 OS=Homo sapiens (Human) OX=9606 GN=PUF60 PE=1 SV=1	0.00356985	0.00352583	0.00374576	0.00277909	0.00259194	0.00326565	0.0551908	-0.0176599	-0.0355595	0.0517382	0.378906	0.479487	0.146153	1568	988	2556	648
CPA4	Q9UI42	GASDNPCSEVYHGPHANSEVEVK	1xCarbamidomethyl [C7]; 1xTMTpro [K23]; 1xTMTpro [N-Term]	Carboxypeptidase A4 OS=Homo sapiens (Human) OX=9606 GN=CPA4 PE=1 SV=2	0.0628181	0.0569993	0.0479438	0.0488709	0.0398958	0.0403752	0.0780739	0.167807	0.0275684	-0.222031	0.1944	0.487139	0.469904	1136	1422	2558	650
HCCS	P53701	GCPVNTEPSGPTCEKK	2xCarbamidomethyl [C2; C13]; 2xTMTpro [K15; K16]; 1xTMTpro [N-Term]	Cytochrome c-type heme lyase OS=Homo sapiens (Human) OX=9606 GN=HCCS PE=1 SV=1	0.0442226	0.0402904	0.0346975	0.0314179	0.0293433	0.0312206	0.0742929	0.154307	0.0199582	-0.195644	0.338889	0.437443	0.347978	1204	1355	2559	651
GPRC5A	Q8NFJ5	ATTVPDGCRNGLK	1xAcetyl [N-Term]; 1xCarbamidomethyl [C8]; 1xTMTpro [K13]	Retinoic acid-induced protein 3 OS=Homo sapiens (Human) OX=9606 GN=GPRC5A PE=1 SV=2	0.00407291	0.00358082	0.00324621	0.00151679	0.00332614	0.00227214	0.122939	0.164774	-0.020994	-0.162531	1.26027	0.127437	0.677236	216	2344	2560	652
SMAD2	Q15796	SAGGSGGAGGGEQNGQEEKWCEK	1xCarbamidomethyl [C21]; 2xTMTpro [K19; K23]; 1xTMTpro [N-Term]	Mothers against decapentaplegic homolog 2 OS=Homo sapiens (Human) OX=9606 GN=SMAD2 PE=1 SV=1	0.169853	0.169642	0.124718	0.125033	0.118041	0.0998395	0.0967853	0.134462	0.132669	-0.311154	0.307521	0.390544	0.632144	768	1795	2563	653
ALDOA	P04075	YASICQQNGIVPIVEPEILPDGDHDLKRCQYVTEK	2xCarbamidomethyl [C5; C29]; 2xTMTpro [K27; K35]	Fructose-bisphosphate aldolase A OS=Homo sapiens (Human) OX=9606 GN=ALDOA PE=1 SV=2_x000D_ Fructose-bisphosphate aldolase C OS=Homo sapiens (Human) OX=9606 GN=ALDOC PE=1 SV=2	0.000891994	0.000718714	0.00069555	0.000542125	0.000584145	0.000633133	0.0823356	0.214514	-0.0971017	-0.144365	0.503892	0.396193	0.280009	1060	1513	2573	654
PNP	P00491	QMGEQRELQEGTYVMVAGPSFETVAECR	1xCarbamidomethyl [C27]; 1xTMTpro [N-Term]	Purine nucleoside phosphorylase OS=Homo sapiens (Human) OX=9606 GN=PNP PE=1 SV=2	0.00676428	0.00473624	0.00436181	0.0035337	0.00380487	0.00297868	0.120613	0.355366	-0.158828	-0.277644	0.581392	0.474724	0.827896	287	2288	2575	655
GPX1	P07203	LITWSPVCR	1xCarbamidomethyl [C8]; 1xTMTpro [N-Term]	Glutathione peroxidase 1 OS=Homo sapiens (Human) OX=9606 GN=GPX1 PE=1 SV=4	0.0366642	0.0372239	0.0504738	0.0539368	0.0496132	0.0602925	0.082351	-0.177138	-0.155281	0.284024	-0.379759	-0.259213	-0.540469	1063	1514	2577	656
ARHGAP29	Q52LW3	LCQALENGMHLVDISEFSSHDICDVLK	2xCarbamidomethyl [C2; C23]; 1xTMTpro [K27]; 1xTMTpro [N-Term]	Rho GTPase-activating protein 29 OS=Homo sapiens (Human) OX=9606 GN=ARHGAP29 PE=1 SV=2	0.0147176	0.0125166	0.0146679	0.0160957	0.0185872	0.0169836	0.0340407	0.0754856	-0.158223	0.0706035	-0.204615	-0.412246	-0.282082	1998	586	2584	657
ALDH1A3	P47895	TIPTDDNVVCFTR	1xCarbamidomethyl [C10]; 1xTMTpro [N-Term]	Aldehyde dehydrogenase family 1 member A3 OS=Homo sapiens (Human) OX=9606 GN=ALDH1A3 PE=1 SV=2	0.0178101	0.0146289	0.0167693	0.0213226	0.019717	0.0196156	0.0346655	0.118756	-0.165118	0.0318835	-0.37845	-0.265504	-0.258069	1980	606	2586	658
ALDH1A3	P47895	ATLAALETMDTGKPFLHAFFIDLEGCIR	1xCarbamidomethyl [C26]; 1xTMTpro [K13]; 1xTMTpro [N-Term]	Aldehyde dehydrogenase family 1 member A3 OS=Homo sapiens (Human) OX=9606 GN=ALDH1A3 PE=1 SV=2	0.0162597	0.012148	0.0201672	0.0196877	0.0228817	0.0242559	0.101921	0.00605128	-0.41453	0.316763	-0.282045	-0.498947	-0.583089	712	1877	2589	659
CUL3	Q13618	INEEIERVMHCLDK	1xCarbamidomethyl [C11]; 1xTMTpro [K14]; 1xTMTpro [N-Term]	Cullin-3 OS=Homo sapiens (Human) OX=9606 GN=CUL3 PE=1 SV=2	0.0172718	0.0143306	0.0157022	0.0133276	0.0117848	0.0128669	0.047005	0.131399	-0.137918	-0.00604972	0.242602	0.420095	0.29335	1767	825	2592	660
DDX1	Q92499	GCYNTR	1xCarbamidomethyl [C2]; 1xTMTpro [N-Term]	ATP-dependent RNA helicase DDX1 OS=Homo sapiens (Human) OX=9606 GN=DDX1 PE=1 SV=2	0.0157958	0.0128746	0.0106234	0.00931478	0.00914428	0.0087792	0.113737	0.270203	-0.0248101	-0.302097	0.491748	0.5184	0.57718	469	2125	2594	661
TNPO1	Q92973	LCSLLDSEDYNTCEGAFGALQK	2xCarbamidomethyl [C2; C13]; 1xDeamidated [Q21]; 1xTMTpro [K22]; 1xTMTpro [N-Term]	Transportin-1 OS=Homo sapiens (Human) OX=9606 GN=TNPO1 PE=1 SV=2	0.00940436	0.00820142	0.00826737	0.00641515	0.00719493	0.00744444	0.0346239	0.124909	-0.0725476	-0.0609934	0.426938	0.26144	0.212259	1990	604	2594	661
CPOX	P36551	EACDQHGPDLYPK	1xCarbamidomethyl [C3]; 1xTMTpro [K13]; 1xTMTpro [N-Term]	Oxygen-dependent coproporphyrinogen-III oxidase, mitochondrial OS=Homo sapiens (Human) OX=9606 GN=CPOX PE=1 SV=3	0.0277769	0.0278432	0.0258915	0.0221504	0.0220813	0.0234332	0.00583947	0.0318446	0.0352801	-0.0695642	0.294708	0.299219	0.213489	2485	118	2603	663
DOHH	Q9BU89	QYSSDPVIEVAETCQLAVR	1xCarbamidomethyl [C14]; 1xTMTpro [N-Term]	Deoxyhypusine hydroxylase OS=Homo sapiens (Human) OX=9606 GN=DOHH PE=1 SV=1	0.0359844	0.0351703	0.0378167	0.0307422	0.029133	0.0306441	0.00451777	-0.0135419	-0.0465583	0.0581075	0.240696	0.318263	0.245307	2509	94	2603	663
HSPD1	P10809	CIPALDSLTPANEDQK	1xCarbamidomethyl [C1]; 1xDeamidated [N12]; 1xTMTpro [K16]; 1xTMTpro [N-Term]	60 kDa heat shock protein, mitochondrial OS=Homo sapiens (Human) OX=9606 GN=HSPD1 PE=1 SV=2	0.000517798	0.000583922	0.000405652	0.000372162	0.000374802	0.000337997	0.107155	0.0433888	0.216775	-0.308759	0.433069	0.422873	0.57199	613	1993	2606	665
TKT	P29401	MAAISESNINLCGSHCGVSIGEDGPSQMALEDLAMFR	2xCarbamidomethyl [C12; C16]; 3xDeamidated [N8; N10; Q27]; 2xOxidation [M1; M35]; 1xTMTpro [N-Term]	Transketolase OS=Homo sapiens (Human) OX=9606 GN=TKT PE=1 SV=3	0.00092198	0.000958362	0.00117503	0.000868812	0.000686192	0.000800599	0.0794913	-0.143578	-0.0877419	0.206311	0.229269	0.569701	0.347233	1145	1461	2606	665
LRWD1	Q9UFC0	CANNQLGDVTALCQFPKLEELSLEGNPFLTVNDNLK	2xCarbamidomethyl [C1; C13]; 1xDeamidated [Q14]; 2xTMTpro [K17; K36]; 1xTMTpro [N-Term]	Leucine-rich repeat and WD repeat-containing protein 1 OS=Homo sapiens (Human) OX=9606 GN=LRWD1 PE=1 SV=2	0.00553343	0.00469399	0.00536143	0.00738233	0.00574808	0.00793908	0.094116	0.0906946	-0.146666	0.0451373	-0.506597	-0.145599	-0.611492	871	1737	2608	667
MTHFD1	P11586	GDLNDCFIPCTPK	2xCarbamidomethyl [C6; C10]; 1xTMTpro [K13]; 1xTMTpro [N-Term]	C-1-tetrahydrofolate synthase, cytoplasmic OS=Homo sapiens (Human) OX=9606 GN=MTHFD1 PE=1 SV=3	0.00429475	0.00403523	0.00346266	0.00319066	0.00308799	0.00297862	0.0674973	0.12772	0.0377986	-0.18297	0.300999	0.348182	0.40021	1414	1205	2619	668
LRBA	P50851	LINDCHGSVSEASSEQK	1xCarbamidomethyl [C5]; 1xTMTpro [K17]; 1xTMTpro [N-Term]	Lipopolysaccharide-responsive and beige-like anchor protein OS=Homo sapiens (Human) OX=9606 GN=LRBA PE=1 SV=4	0.0138458	0.0117336	0.00917775	0.00788912	0.00886449	0.00757853	0.114129	0.257102	0.0182961	-0.336134	0.55441	0.386236	0.612356	486	2133	2619	668
SHMT1	P34896	LIIAGTSCYSR	1xCarbamidomethyl [C8]; 1xTMTpro [N-Term]	Serine hydroxymethyltransferase, cytosolic OS=Homo sapiens (Human) OX=9606 GN=SHMT1 PE=1 SV=1	0.125826	0.127341	0.121434	0.10882	0.101882	0.101035	0.0032784	0.0110378	0.0283043	-0.0402194	0.198446	0.293497	0.305534	2553	67	2620	670
NFU1	Q9UMS0	LQGSCTSCPSSIITLK	2xCarbamidomethyl [C5; C8]; 1xTMTpro [K16]; 1xTMTpro [N-Term]	NFU1 iron-sulfur cluster scaffold homolog, mitochondrial OS=Homo sapiens (Human) OX=9606 GN=NFU1 PE=1 SV=2	0.232225	0.19045	0.242777	0.265662	0.285036	0.285099	0.0552373	0.0661519	-0.219961	0.13026	-0.260221	-0.361775	-0.362091	1642	991	2633	671
TOMM70	O94826	LDNKKECLEDVTAVCILEGFQNQQSMLLADK	2xCarbamidomethyl [C7; C15]; 1xDeamidated [Q21]; 3xTMTpro [K4; K5; K31]; 1xTMTpro [N-Term]	Mitochondrial import receptor subunit TOM70 OS=Homo sapiens (Human) OX=9606 GN=TOMM70 PE=1 SV=1	0.00285104	0.0022163	0.0023264	0.00194797	0.00211081	0.00117722	0.117154	0.210146	-0.153188	-0.083243	0.339368	0.223545	1.06596	421	2214	2635	672
CTR9	Q6PD62	TNPGCPAEVR	1xCarbamidomethyl [C5]; 1xTMTpro [N-Term]	RNA polymerase-associated protein CTR9 homolog OS=Homo sapiens (Human) OX=9606 GN=CTR9 PE=1 SV=1	0.016599	0.0130112	0.013742	0.0111071	0.0111636	0.010739	0.0856561	0.199957	-0.15139	-0.0725534	0.379664	0.372342	0.428282	1059	1576	2635	672
GCLC	P48506	YLYDQLATICPIVMALSAASPFYR	1xCarbamidomethyl [C10]; 1xOxidation [M14]; 1xTMTpro [N-Term]	Glutamate--cysteine ligase catalytic subunit OS=Homo sapiens (Human) OX=9606 GN=GCLC PE=1 SV=2	0.00473062	0.00253917	0.00455282	0.00230832	0.00232992	0.00200718	0.130516	0.263515	-0.634156	0.208246	0.771671	0.758232	0.973347	123	2516	2639	674
CBX1	P83916	EANVKCPQVVISFYEER	1xCarbamidomethyl [C6]; 1xTMTpro [K5]; 1xTMTpro [N-Term]	Chromobox protein homolog 1 OS=Homo sapiens (Human) OX=9606 GN=CBX1 PE=1 SV=1	0.0639817	0.0533129	0.0578138	0.073732	0.0656862	0.0774789	0.0409362	0.132445	-0.130728	-0.013801	-0.337077	-0.170376	-0.408589	1926	722	2648	675
FZD6	O60353	VYSDCK	1xCarbamidomethyl [C5]; 1xTMTpro [K6]; 1xTMTpro [N-Term]	Frizzled-6 OS=Homo sapiens (Human) OX=9606 GN=FZD6 PE=1 SV=2	0.590954	0.684244	0.516507	0.479477	0.438031	0.442207	0.0883026	-0.0152529	0.196212	-0.209511	0.316838	0.447267	0.433577	1023	1630	2653	676
PPIG	Q13427	VVFELFSDVCPK	1xCarbamidomethyl [C10]; 1xTMTpro [K12]; 1xTMTpro [N-Term]	Peptidyl-prolyl cis-trans isomerase G OS=Homo sapiens (Human) OX=9606 GN=PPIG PE=1 SV=2	0.139535	0.12536	0.129871	0.147882	0.165509	0.168317	0.025182	0.0845946	-0.0699598	-0.0189573	-0.168407	-0.330877	-0.35515	2223	435	2658	677
CWC25	Q9NXE8	EAGCSSETGLLPGSIFAPSGANSLLDMASK	1xCarbamidomethyl [C4]; 1xDeamidated [N22]; 1xTMTpro [K30]; 1xTMTpro [N-Term]	Pre-mRNA-splicing factor CWC25 homolog OS=Homo sapiens (Human) OX=9606 GN=CWC25 PE=1 SV=1	0.0216745	0.0251313	0.0237919	0.0285044	0.0290276	0.0375028	0.0951852	-0.11866	0.094827	0.0158113	-0.276522	-0.302762	-0.672336	898	1761	2659	678
ETF1	P62495	YVLHCQGTEEEK	1xCarbamidomethyl [C5]; 1xTMTpro [K12]; 1xTMTpro [N-Term]	Eukaryotic peptide chain release factor subunit 1 OS=Homo sapiens (Human) OX=9606 GN=ETF1 PE=1 SV=3	0.0202741	0.0179155	0.0171679	0.0141055	0.0148157	0.0158764	0.0435985	0.135823	-0.0426063	-0.104106	0.387563	0.31669	0.216936	1904	762	2666	679
DBN1	Q16643	EGTQASEGYFSQSQEEEFAQSEELCAK	1xCarbamidomethyl [C25]; 1xTMTpro [K27]; 1xTMTpro [N-Term]	Drebrin OS=Homo sapiens (Human) OX=9606 GN=DBN1 PE=1 SV=4	0.00455457	0.00506217	0.00544869	0.0062607	0.0066318	0.00567898	0.0371389	-0.140893	0.0115481	0.117702	-0.318117	-0.401194	-0.177426	2010	661	2671	680
MSH6	P52701	GGDGPMCRPVILLPEDTPPFLELK	1xCarbamidomethyl [C7]; 1xTMTpro [K24]	DNA mismatch repair protein Msh6 OS=Homo sapiens (Human) OX=9606 GN=MSH6 PE=1 SV=2	0.00696029	0.00679594	0.00649566	0.00551254	0.00535649	0.00596082	0.00887874	0.044125	0.00965044	-0.0555451	0.292305	0.333734	0.179512	2499	173	2672	681
ALDOA	P04075	CQYVTEK	1xCarbamidomethyl [C1]; 1xTMTpro [K7]; 1xTMTpro [N-Term]	Fructose-bisphosphate aldolase A OS=Homo sapiens (Human) OX=9606 GN=ALDOA PE=1 SV=2_x000D_ Fructose-bisphosphate aldolase C OS=Homo sapiens (Human) OX=9606 GN=ALDOC PE=1 SV=2	0.00347375	0.00367188	0.00165785	0.00142654	0.00142438	0.00131419	0.136837	0.243382	0.323407	-0.823797	1.04059	1.04278	1.15893	57	2620	2677	682
FLNB	O75369	SPFVVQVGEACNPNACR	2xCarbamidomethyl [C11; C16]; 1xTMTpro [N-Term]	Filamin-B OS=Homo sapiens (Human) OX=9606 GN=FLNB PE=1 SV=2	0.00474282	0.00452288	0.00469808	0.00414219	0.00377658	0.00357992	0.0250131	0.02709	-0.041414	0.0134167	0.168261	0.301577	0.37873	2254	429	2683	683
PKM	P14618	GATLKITLDNAYMEKCDENILWLDYK	1xCarbamidomethyl [C16]; 3xTMTpro [K5; K15; K26]; 1xTMTpro [N-Term]	Pyruvate kinase PKM OS=Homo sapiens (Human) OX=9606 GN=PKM PE=1 SV=4	0.0021987	0.00197231	0.00146566	0.00129313	0.00129135	0.00132819	0.117192	0.226771	0.0700069	-0.358334	0.539017	0.541003	0.500424	471	2216	2687	684
ZNF330	Q9Y3S2	STIDLAKHPCNASMECDK	2xCarbamidomethyl [C10; C16]; 2xTMTpro [K7; K18]; 1xTMTpro [N-Term]	Zinc finger protein 330 OS=Homo sapiens (Human) OX=9606 GN=ZNF330 PE=1 SV=1	0.0790194	0.0720886	0.0680532	0.0859563	0.0910949	0.0893405	0.0236082	0.113249	-0.0191871	-0.102295	-0.234645	-0.318413	-0.290356	2283	405	2688	685
PGP	A6NDG6	YLQQPGCLLVGTNMDNRLPLENGR	1xCarbamidomethyl [C7]; 1xTMTpro [N-Term]	Glycerol-3-phosphate phosphatase OS=Homo sapiens (Human) OX=9606 GN=PGP PE=1 SV=1	0.0100161	0.00734004	0.011159	0.0117867	0.0138256	0.0122287	0.0922826	0.0755604	-0.372906	0.231437	-0.310396	-0.540578	-0.363502	985	1709	2694	686
YWHAG	P61981	LGLALNYSVFYYEIQNAPEQACHLAK	1xCarbamidomethyl [C22]; 1xTMTpro [K26]	14-3-3 protein gamma OS=Homo sapiens (Human) OX=9606 GN=YWHAG PE=1 SV=2	0.00592427	0.00461562	0.00470726	0.00337118	0.0039662	0.00433875	0.0883792	0.221133	-0.138982	-0.110617	0.59225	0.357747	0.228225	1064	1631	2695	687
GSR	P00390	VVGIHMQGLGCDEMLQGFAVAVK	1xCarbamidomethyl [C11]; 1xOxidation [M14]; 1xTMTpro [K23]; 1xTMTpro [N-Term]	Glutathione reductase, mitochondrial OS=Homo sapiens (Human) OX=9606 GN=GSR PE=1 SV=2	0.008258	0.00776108	0.00897098	0.00657257	0.00703069	0.00677494	0.0354583	-0.0125279	-0.102063	0.106946	0.341862	0.244654	0.298112	2074	624	2698	688
RPL12	P30050	CTGGEVGATSALAPK	1xCarbamidomethyl [C1]; 1xTMTpro [K15]; 1xTMTpro [N-Term]	60S ribosomal protein L12 OS=Homo sapiens (Human) OX=9606 GN=RPL12 PE=1 SV=1	0.0450455	0.0380198	0.0362689	0.033745	0.0312967	0.029038	0.0688077	0.179411	-0.0652231	-0.133241	0.237297	0.345961	0.454031	1463	1238	2701	689
EEF2	P13639	CELLYEGPPDDEAAMGIKSCDPKGPLMMYISK	2xCarbamidomethyl [C1; C20]; TMTpro [K]; 1xTMTpro [N-Term]	Elongation factor 2 OS=Homo sapiens (Human) OX=9606 GN=EEF2 PE=1 SV=4	0.000530005	0.000332927	0.000327746	0.000223314	0.000228926	0.000249113	0.132052	0.417258	-0.253544	-0.276171	0.829673	0.793866	0.671947	161	2543	2704	690
SFN	P31947	VETELQGVCDTVLGLLDSHLIK	1xCarbamidomethyl [C9]; 1xTMTpro [K22]	14-3-3 protein sigma OS=Homo sapiens (Human) OX=9606 GN=SFN PE=1 SV=1	0.00109002	0.000967516	0.00112129	0.000910777	0.000894283	0.000636894	0.0907313	0.0408192	-0.131174	0.0816312	0.218361	0.244728	0.734407	1025	1679	2704	690
G6PD	P11413	CISEVQANNVVLGQYVGNPDGEGEATK	1xCarbamidomethyl [C1]; 1xDeamidated [Q14]; 1xTMTpro [K27]; 1xTMTpro [N-Term]	Glucose-6-phosphate 1-dehydrogenase OS=Homo sapiens (Human) OX=9606 GN=G6PD PE=1 SV=4	0.00950148	0.00759586	0.00850063	0.00633016	0.00717294	0.00674711	0.0661301	0.155157	-0.167781	-0.00542594	0.430753	0.250431	0.338726	1520	1185	2705	692
EEF2	P13639	SNTGGQAFPQCVFDHWQILPGDPFDNSSRPSQVVAETRK	1xCarbamidomethyl [C11]; 1xTMTpro [K39]	Elongation factor 2 OS=Homo sapiens (Human) OX=9606 GN=EEF2 PE=1 SV=4	0.000366689	0.000344024	0.000300841	0.000263635	0.000305235	0.000225388	0.0756654	0.121019	0.02897	-0.164538	0.354999	0.143621	0.581129	1330	1376	2706	693
AP2A2	O94973	AVDLLYAMCDR	1xCarbamidomethyl [C9]; 1xTMTpro [N-Term]	AP-2 complex subunit alpha-2 OS=Homo sapiens (Human) OX=9606 GN=AP2A2 PE=1 SV=2	0.0189372	0.0156604	0.0157043	0.0218663	0.0211233	0.0193097	0.0452055	0.175571	-0.098529	-0.094489	-0.383062	-0.333184	-0.203676	1910	797	2707	694
GNB1	P62873	VSCLGVTDDGMAVATGSWDSFLK	1xCarbamidomethyl [C3]; 1xOxidation [M11]; 1xTMTpro [K23]; 1xTMTpro [N-Term]	Guanine nucleotide-binding protein G(I)/G(S)/G(T) subunit beta-1 OS=Homo sapiens (Human) OX=9606 GN=GNB1 PE=1 SV=3_x000D_ Guanine nucleotide-binding protein G(I)/G(S)/G(T) subunit beta-2 OS=Homo sapiens (Human) OX=9606 GN=GNB2 PE=1 SV=3	0.00937415	0.00772976	0.00927897	0.00823116	0.00590804	0.00481534	0.116978	0.0921206	-0.186144	0.0773964	0.0954715	0.573889	0.868929	498	2211	2709	695
TRIM26	Q12899	SAYLHPQQFDCEPGVLGSK	1xCarbamidomethyl [C11]; 1xTMTpro [K19]; 1xTMTpro [N-Term]	Tripartite motif-containing protein 26 OS=Homo sapiens (Human) OX=9606 GN=TRIM26 PE=1 SV=1	0.400373	0.388815	0.379789	0.336352	0.318519	0.322053	0.00141547	0.0391325	-0.0031277	-0.0370146	0.212239	0.290834	0.274916	2676	33	2709	695
COX7C	P15954	MCLYFGSAFATPFLVVR	1xCarbamidomethyl [C2]; 1xTMTpro [N-Term]	Cytochrome c oxidase subunit 7C, mitochondrial OS=Homo sapiens (Human) OX=9606 GN=COX7C PE=1 SV=1	1.42933	1.28489	1.67697	1.0031	1.16922	1.22592	0.0821663	-0.0343127	-0.188007	0.196211	0.545185	0.324106	0.255781	1199	1511	2710	697
EEF1B2	P24534	LEECVR	1xCarbamidomethyl [C4]; 1xTMTpro [N-Term]	Elongation factor 1-beta OS=Homo sapiens (Human) OX=9606 GN=EEF1B2 PE=1 SV=3	0.00599146	0.00645547	0.00576663	0.00538275	0.00468805	0.00498452	0.0211218	-0.0190707	0.0885438	-0.0742506	0.173636	0.372992	0.284525	2349	364	2713	698
ISYNA1	Q9NPH2	VSFCTDMDPEPQTFHPVLSLLSFLFK	1xCarbamidomethyl [C4]; 1xDeamidated [Q12]; 1xOxidation [M7]; 1xTMTpro [K26]; 1xTMTpro [N-Term]	Inositol-3-phosphate synthase 1 OS=Homo sapiens (Human) OX=9606 GN=ISYNA1 PE=1 SV=1	0.00484034	0.0046976	0.00659955	0.00662278	0.00723276	0.00744868	0.0909624	-0.152274	-0.195457	0.294986	-0.300055	-0.427164	-0.469603	1028	1685	2713	698
IBA57	Q5T440	TLYDVILYGLQEHSEVSGFLLECDSSVQGALQK	1xCarbamidomethyl [C23]; 1xTMTpro [K33]; 1xTMTpro [N-Term]	Putative transferase CAF17, mitochondrial OS=Homo sapiens (Human) OX=9606 GN=IBA57 PE=1 SV=1	0.0200757	0.0149052	0.0175285	0.027298	0.0278883	0.0189651	0.112656	0.197838	-0.231796	0.00208753	-0.641178	-0.672043	-0.115729	611	2105	2716	700
TKFC	Q3LXA3	VCSTLLGLEEHLNALDR	1xCarbamidomethyl [C2]; 1xTMTpro [N-Term]	Triokinase/FMN cyclase OS=Homo sapiens (Human) OX=9606 GN=TKFC PE=1 SV=2	0.0744758	0.0748851	0.0799918	0.0651713	0.0612822	0.0646556	0.00591758	-0.0377611	-0.0298557	0.0653188	0.230297	0.319065	0.241759	2597	121	2718	701
GPHN	Q9NQX3	VTTGAPIPCGADAVVQVEDTELIRESDDGTEELEVR	1xCarbamidomethyl [C9]; 1xTMTpro [N-Term]	Gephyrin OS=Homo sapiens (Human) OX=9606 GN=GPHN PE=1 SV=1	0.0240361	0.0213496	0.025346	0.0284952	0.0270357	0.0311385	0.0341828	0.0278081	-0.143184	0.104363	-0.273327	-0.197469	-0.401306	2128	590	2718	701
HSPH1	Q92598	NNFGAEPPHQNGECYPNEK	1xCarbamidomethyl [C14]; 1xDeamidated [N/Q]; 1xTMTpro [K19]	Heat shock protein 105 kDa OS=Homo sapiens (Human) OX=9606 GN=HSPH1 PE=1 SV=1	0.00283243	0.00221872	0.00273957	0.00203827	0.00211078	0.00188855	0.0795126	0.125247	-0.227068	0.0771551	0.349449	0.299013	0.45951	1257	1462	2719	703
TCP1	P17987	DCLINAAK	1xCarbamidomethyl [C2]; 1xTMTpro [K8]; 1xTMTpro [N-Term]	T-complex protein 1 subunit alpha OS=Homo sapiens (Human) OX=9606 GN=TCP1 PE=1 SV=1	0.00321514	0.00311541	0.00313414	0.00277302	0.00261172	0.00241573	0.0252377	0.0272901	-0.018172	-0.00952314	0.186137	0.272594	0.385135	2280	440	2720	704
CLTC	Q00610	RDPHLACVAYERGQCDLELINVCNENSLFK	3xCarbamidomethyl [C7; C15; C23]; 1xTMTpro [K30]; 1xTMTpro [N-Term]	Clathrin heavy chain 1 OS=Homo sapiens (Human) OX=9606 GN=CLTC PE=1 SV=5	0.00101539	0.000713674	0.000862493	0.000711042	0.000524113	0.00067797	0.106736	0.23318	-0.275521	-0.00227375	0.280852	0.72091	0.349564	740	1985	2725	705
HSP90AB1	P08238	VFIMDSCDELIPEYLNFIRGVVDSEDLPLNISR	1xCarbamidomethyl [C7]; 1xTMTpro [N-Term]	Heat shock protein HSP 90-beta OS=Homo sapiens (Human) OX=9606 GN=HSP90AB1 PE=1 SV=4	4.10297e-05	5.02197e-05	3.73041e-05	6.16927e-05	5.48614e-05	4.92755e-05	0.0775984	-0.0626665	0.228919	-0.2	-0.525765	-0.356457	-0.201536	1314	1412	2726	706
TRUB1	Q8WWH5	ELSSCANVLELTR	1xCarbamidomethyl [C5]; 1xTMTpro [N-Term]	Probable tRNA pseudouridine synthase 1 OS=Homo sapiens (Human) OX=9606 GN=TRUB1 PE=1 SV=1	0.10335	0.0944707	0.088538	0.07612	0.0791638	0.0764226	0.0456493	0.114674	-0.0149197	-0.10849	0.326512	0.269946	0.320788	1922	806	2728	707
RAB18	Q9NP72	TCDGVQCAFEELVEKIIQTPGLWESENQNK	2xCarbamidomethyl [C2; C7]; 2xTMTpro [K15; K30]; 1xTMTpro [N-Term]	Ras-related protein Rab-18 OS=Homo sapiens (Human) OX=9606 GN=RAB18 PE=1 SV=1	0.00307837	0.00347948	0.00288326	0.00298189	0.00192258	0.00182268	0.119253	-0.0318259	0.144876	-0.126293	0.0777666	0.710952	0.787937	473	2258	2731	708
SGTA	O43765	LGNYAGAVQDCERAICIDPAYSK	2xCarbamidomethyl [C11; C16]; 1xTMTpro [K23]; 1xTMTpro [N-Term]	Small glutamine-rich tetratricopeptide repeat-containing protein alpha OS=Homo sapiens (Human) OX=9606 GN=SGTA PE=1 SV=1	0.0504591	0.04722	0.0310243	0.0258099	0.0287118	0.0294277	0.126835	0.2341	0.138382	-0.467619	0.733092	0.579373	0.543842	295	2438	2733	709
MVK	Q03426	LTGAGGGGCGITLLKPGLEQPEVEATK	1xCarbamidomethyl [C9]; 1xDeamidated [Q20]; 2xTMTpro [K15; K27]; 1xTMTpro [N-Term]	Mevalonate kinase OS=Homo sapiens (Human) OX=9606 GN=MVK PE=1 SV=1	0.203537	0.148393	0.203412	0.222282	0.246843	0.248895	0.0801175	0.136875	-0.318989	0.135991	-0.263975	-0.41518	-0.427124	1261	1474	2735	710
ESPN	B1AK53	GSLEGPSAPPQAALLPGNHVPNGCAADPK	1xCarbamidomethyl [C24]; 1xDeamidated [Q11]; 1xTMTpro [K29]	Espin OS=Homo sapiens (Human) OX=9606 GN=ESPN PE=1 SV=1	0.0197971	0.0135086	0.0183477	0.0203081	0.0252202	0.0224326	0.0891986	0.201388	-0.350022	0.0916977	-0.238159	-0.550683	-0.381699	1081	1656	2737	711
CBL	P22681	VCVPSSASALGTASK	1xCarbamidomethyl [C2]; 1xTMTpro [K15]	E3 ubiquitin-protein ligase CBL OS=Homo sapiens (Human) OX=9606 GN=CBL PE=1 SV=2	0.0461008	0.0441724	0.0495584	0.0397667	0.0405445	0.0351945	0.0242964	-0.0158633	-0.0775097	0.0884717	0.229094	0.20115	0.405307	2321	417	2738	712
PPAT	Q06203	YRCGQQLAIEAPVDADLVSTVPESATPAALAYAGK	1xCarbamidomethyl [C3]; 1xDeamidated [Q6]; 1xTMTpro [K35]	Amidophosphoribosyltransferase OS=Homo sapiens (Human) OX=9606 GN=PPAT PE=1 SV=1	0.0139413	0.0115975	0.0128562	0.0158098	0.0144784	0.0172763	0.0457865	0.123407	-0.142137	0.0065058	-0.304864	-0.177948	-0.432843	1928	810	2738	712
CCS	O14618	ASDSGNQGTLCTLEFAVQMTCQSCVDAVRK	1xAcetyl [N-Term]; 3xCarbamidomethyl [C11; C21; C24]; 1xDeamidated [Q18]; 1xTMTpro [K30]	Copper chaperone for superoxide dismutase OS=Homo sapiens (Human) OX=9606 GN=CCS PE=1 SV=1	0.0194962	0.0172957	0.0134754	0.0118168	0.0122642	0.0120162	0.114417	0.218536	0.0457533	-0.314327	0.503822	0.450204	0.479678	602	2137	2739	714
NIT1	Q86X76	CSEGPGLCLAR	2xCarbamidomethyl [C1; C8]; 1xTMTpro [N-Term]	Deaminated glutathione amidase OS=Homo sapiens (Human) OX=9606 GN=NIT1 PE=1 SV=2	1.32901	0.962663	1.72812	1.66619	1.8411	2.1769	0.115825	-0.01181	-0.477053	0.367046	-0.314398	-0.458408	-0.700116	562	2177	2739	714
RFC3	P40938	ALLMCEACR	2xCarbamidomethyl [C5; C8]; 1xTMTpro [N-Term]	Replication factor C subunit 3 OS=Homo sapiens (Human) OX=9606 GN=RFC3 PE=1 SV=2	0.168883	0.142327	0.163802	0.185394	0.19415	0.200287	0.0313638	0.0930204	-0.153792	0.0489534	-0.227595	-0.294172	-0.339063	2193	550	2743	716
CD3EAP	O15446	FCAFGGNPPVTGPR	1xCarbamidomethyl [C2]; 1xTMTpro [N-Term]	DNA-directed RNA polymerase I subunit RPA34 OS=Homo sapiens (Human) OX=9606 GN=CD3EAP PE=1 SV=1	0.188616	0.186115	0.187005	0.160724	0.151961	0.156433	0.00399676	0.0105208	-0.00873232	-0.00185447	0.220346	0.301231	0.259386	2659	85	2744	717
CFL1	P23528	CTLAEK	1xCarbamidomethyl [C1]; 1xTMTpro [K6]; 1xTMTpro [N-Term]	Cofilin-1 OS=Homo sapiens (Human) OX=9606 GN=CFL1 PE=1 SV=3	0.00108268	0.00107066	0.000806066	0.000648167	0.000760838	0.000826341	0.0980109	0.134257	0.118161	-0.291376	0.605909	0.374684	0.255537	931	1817	2748	718
MARCKSL1	P49006	NRKEGGGDSSASSPTEEEQEQGEIGACSDEGTAQEGK	1xCarbamidomethyl [C27]; 2xDeamidated [Q19; Q21]; 2xTMTpro [K3; K37]; 1xTMTpro [N-Term]	MARCKS-related protein OS=Homo sapiens (Human) OX=9606 GN=MARCKSL1 PE=1 SV=2	0.0066464	0.00464504	0.0026078	0.00266857	0.00123556	0.00213268	0.142309	0.520602	0.00371938	-0.82914	0.795903	1.9068	1.1193	24	2725	2749	719
AHCYL1	O43865	NSCIVCNMGHSNTEIDVTSLRTPELTWER	2xCarbamidomethyl [C3; C6]; 1xTMTpro [N-Term]	S-adenosylhomocysteine hydrolase-like protein 1 OS=Homo sapiens (Human) OX=9606 GN=AHCYL1 PE=1 SV=2	0.00943021	0.00876181	0.0083742	0.00641172	0.00757886	0.00772553	0.0395187	0.0907317	-0.0153297	-0.0806075	0.465847	0.224577	0.196925	2053	698	2751	720
DNAJB1	P25685	EALCGCTVNVPTLDGR	2xCarbamidomethyl [C4; C6]; 1xTMTpro [N-Term]	DnaJ homolog subfamily B member 1 OS=Homo sapiens (Human) OX=9606 GN=DNAJB1 PE=1 SV=4	0.0173473	0.0168118	0.0137935	0.0112732	0.013266	0.0132697	0.0720905	0.118063	0.072826	-0.212654	0.503742	0.268909	0.268511	1447	1311	2758	721
RPS16	P62249	TATAVAHCK	1xCarbamidomethyl [C8]; 1xTMTpro [K9]; 1xTMTpro [N-Term]	40S ribosomal protein S16 OS=Homo sapiens (Human) OX=9606 GN=RPS16 PE=1 SV=2	0.00795098	0.00796404	0.00690534	0.00589853	0.00591726	0.00681474	0.0404207	0.0638454	0.0662138	-0.139575	0.366931	0.362359	0.158628	2046	713	2759	722
TBL1XR1	Q9BZK7	QDNCVHDLQAHNK	1xCarbamidomethyl [C4]; 1xTMTpro [K13]; 1xTMTpro [N-Term]	F-box-like/WD repeat-containing protein TBL1XR1 OS=Homo sapiens (Human) OX=9606 GN=TBL1XR1 PE=1 SV=1	0.0957974	0.0799712	0.0877993	0.109825	0.100206	0.111722	0.0312617	0.124847	-0.13566	-0.000930764	-0.321988	-0.189756	-0.346705	2210	549	2759	722
NOTCH2	Q04721	CQSSCGQVK	2xCarbamidomethyl [C1; C5]; 1xTMTpro [K9]; 1xTMTpro [N-Term]	Neurogenic locus notch homolog protein 2 OS=Homo sapiens (Human) OX=9606 GN=NOTCH2 PE=1 SV=3	0.0300821	0.0308839	0.025583	0.0205058	0.0198878	0.0268398	0.0860158	0.0603499	0.0983001	-0.173368	0.492524	0.536672	0.104185	1175	1587	2762	724
RRM1	P23921	NQIIACNGSIQSIPEIPDDLK	1xCarbamidomethyl [C6]; 1xTMTpro [K21]; 1xTMTpro [N-Term]	Ribonucleoside-diphosphate reductase large subunit OS=Homo sapiens (Human) OX=9606 GN=RRM1 PE=1 SV=1	0.0212186	0.0205341	0.0213457	0.0179995	0.0166672	0.01803	0.00575754	0.012688	-0.0346184	0.0213044	0.224688	0.335631	0.22224	2649	116	2765	725
PTGFRN	Q9P2B2	CSTPSTDATVQGNYEDTVQVK	1xCarbamidomethyl [C1]; 1xDeamidated [N/Q]; 1xTMTpro [K21]; 1xTMTpro [N-Term]	Prostaglandin F2 receptor negative regulator OS=Homo sapiens (Human) OX=9606 GN=PTGFRN PE=1 SV=2	0.02231	0.0204152	0.0147875	0.0143835	0.0152821	0.011275	0.118299	0.218774	0.090725	-0.374542	0.4145	0.327074	0.765788	528	2237	2765	725
NR2C2AP	Q86WQ0	HLFDQDEETCWNSDQGPSQWVTLEFPQLIR	1xCarbamidomethyl [C10]; 1xTMTpro [N-Term]	Nuclear receptor 2C2-associated protein OS=Homo sapiens (Human) OX=9606 GN=NR2C2AP PE=1 SV=1	0.0289519	0.0306094	0.0363465	0.0206005	0.0302149	0.018953	0.116907	-0.143029	-0.0627112	0.185132	0.634003	0.0814261	0.754261	568	2210	2778	727
CBFB	Q13951	GWIDLQRLDGMGCLEFDEERAQQEDALAQQAFEEAR	1xCarbamidomethyl [C13]; 1xTMTpro [N-Term]	Core-binding factor subunit beta OS=Homo sapiens (Human) OX=9606 GN=CBFB PE=1 SV=2	0.0301695	0.0256136	0.022002	0.0212427	0.0188096	0.0185189	0.0999707	0.218557	-0.0176206	-0.236895	0.287562	0.463064	0.485534	930	1849	2779	728
FCHO2	Q0JRZ9	VFTSNPTPAVLCFR	1xCarbamidomethyl [C12]; 1xTMTpro [N-Term]	F-BAR domain only protein 2 OS=Homo sapiens (Human) OX=9606 GN=FCHO2 PE=1 SV=2	0.878789	0.794306	0.796701	0.932534	0.99844	1.06026	0.0224781	0.0941594	-0.0516631	-0.0473186	-0.1798	-0.278318	-0.364993	2399	382	2781	729
GSTP1	P09211	TLGLYGKDQQEAALVDMVNDGVEDLRCK	1xCarbamidomethyl [C27]; 1xDeamidated [N/Q]; 1xOxidation [M17]; 2xTMTpro [K7; K28]; 1xTMTpro [N-Term]	Glutathione S-transferase P OS=Homo sapiens (Human) OX=9606 GN=GSTP1 PE=1 SV=2	0.0202226	0.0176043	0.0122329	0.00957782	0.0121647	0.0114033	0.127956	0.277279	0.0772402	-0.447928	0.800921	0.455996	0.549234	320	2463	2783	730
CISD2	Q8N5K1	ENPKVVNEINIEDLCLTK	1xCarbamidomethyl [C15]; 2xTMTpro [K4; K18]; 1xTMTpro [N-Term]	CDGSH iron-sulfur domain-containing protein 2 OS=Homo sapiens (Human) OX=9606 GN=CISD2 PE=1 SV=1	0.039645	0.0313394	0.0279414	0.0241994	0.0223807	0.0250669	0.113847	0.265754	-0.0734063	-0.23898	0.446412	0.559128	0.395601	659	2127	2786	731
HSPH1	Q92598	LCGPYEK	1xCarbamidomethyl [C2]; 1xTMTpro [K7]; 1xTMTpro [N-Term]	Heat shock protein 105 kDa OS=Homo sapiens (Human) OX=9606 GN=HSPH1 PE=1 SV=1	0.0081993	0.00748338	0.00420993	0.00353092	0.00368631	0.00391767	0.139446	0.306302	0.174491	-0.6554	0.909152	0.84702	0.759202	119	2668	2787	732
ME1	P48163	LALYTACGGMNPQECLPVILDVGTENEELLKDPLYIGLR	2xCarbamidomethyl [C7; C15]; 1xTMTpro [K31]; 1xTMTpro [N-Term]	NADP-dependent malic enzyme OS=Homo sapiens (Human) OX=9606 GN=ME1 PE=1 SV=1	0.00504615	0.00239845	0.0017278	0.00115767	0.000445253	0.000646742	0.145268	0.722847	-0.350235	-0.823401	1.40112	2.77964	2.24107	1	2789	2790	733
ERLIN1	O75477	IYFGSNIPNMFVDSSCALKYSDIR	1xCarbamidomethyl [C16]; 1xTMTpro [K19]; 1xTMTpro [N-Term]	Erlin-1 OS=Homo sapiens (Human) OX=9606 GN=ERLIN1 PE=1 SV=2	0.0211627	0.0144712	0.0227441	0.025849	0.0250577	0.0277584	0.105521	0.121061	-0.427277	0.225029	-0.409645	-0.364792	-0.512463	832	1961	2793	734
P4HB	P07237	EECPAVR	1xCarbamidomethyl [C3]; 1xTMTpro [N-Term]	Protein disulfide-isomerase OS=Homo sapiens (Human) OX=9606 GN=P4HB PE=1 SV=3	0.00309229	0.00247871	0.00343998	0.00324353	0.0048054	0.00497664	0.12012	0.0419534	-0.277131	0.195679	-0.110841	-0.677935	-0.728449	518	2275	2793	734
ANKRD39	Q53RE8	LACDLLPCNSDLRDLLSS	2xCarbamidomethyl [C3; C8]; 1xTMTpro [N-Term]	Ankyrin repeat domain-containing protein 39 OS=Homo sapiens (Human) OX=9606 GN=ANKRD39 PE=1 SV=1	0.280625	0.287568	0.266291	0.328845	0.343437	0.324832	0.00312726	0.0127206	0.0479821	-0.062918	-0.241487	-0.304124	-0.223775	2731	62	2793	734
ATF7IP	Q6VMQ6	ALPLPMACTLTQFVSGSK	1xCarbamidomethyl [C8]; 1xTMTpro [K18]; 1xTMTpro [N-Term]	Activating transcription factor 7-interacting protein 1 OS=Homo sapiens (Human) OX=9606 GN=ATF7IP PE=1 SV=3	0.18772	0.164381	0.208481	0.220117	0.240823	0.234687	0.0528098	0.00661791	-0.184915	0.157951	-0.23631	-0.366008	-0.328773	1863	930	2793	734
EEF1G	P26641	DGWSLWYSEYRFPEELTQTFMSCNLITGMFQR	1xCarbamidomethyl [C23]; 1xDeamidated [Q18]; 1xTMTpro [N-Term]	Elongation factor 1-gamma OS=Homo sapiens (Human) OX=9606 GN=EEF1G PE=1 SV=3	0.000413961	0.000370508	0.000606608	0.000775118	0.00063819	0.00055698	0.117254	-0.163673	-0.323662	0.387596	-0.741248	-0.460818	-0.264456	573	2221	2794	738
MCMBP	Q9BTE3	SLLPADCQIHLQPQLIPPNMEEYMNSLLSAVLPSVLNKFR	1xCarbamidomethyl [C7]; 1xDeamidated [Q]; 1xTMTpro [K38]	Mini-chromosome maintenance complex-binding protein OS=Homo sapiens (Human) OX=9606 GN=MCMBP PE=1 SV=2	0.00581931	0.00468865	0.00604325	0.00640916	0.00718064	0.00711734	0.0596241	0.0769455	-0.234729	0.131422	-0.216234	-0.38021	-0.367437	1726	1070	2796	739
UBA2	Q9UBT2	GVTECYECHPKPTQR	2xCarbamidomethyl [C5; C8]; 1xDeamidated [Q14]; 1xTMTpro [K11]; 1xTMTpro [N-Term]	SUMO-activating enzyme subunit 2 OS=Homo sapiens (Human) OX=9606 GN=UBA2 PE=1 SV=2	0.00691802	0.00497559	0.00384116	0.00285727	0.00342118	0.00307306	0.137231	0.399438	-0.0760535	-0.449381	0.876285	0.616427	0.771245	168	2628	2796	739
CCDC58	Q4VC31	NCIAQTSAVVK	1xCarbamidomethyl [C2]; 1xTMTpro [K11]	Coiled-coil domain-containing protein 58 OS=Homo sapiens (Human) OX=9606 GN=CCDC58 PE=1 SV=1	0.092401	0.0838873	0.0962781	0.119951	0.101622	0.113074	0.0393483	0.0243352	-0.11512	0.0836339	-0.400801	-0.161574	-0.315626	2103	695	2798	741
IGF2BP2	Q9Y6M1	ENSGAAEKPVTIHATPEGTSEACR	1xCarbamidomethyl [C23]; 1xDeamidated [N2]; 1xTMTpro [K8]; 1xTMTpro [N-Term]	Insulin-like growth factor 2 mRNA-binding protein 2 OS=Homo sapiens (Human) OX=9606 GN=IGF2BP2 PE=1 SV=2	0.00440106	0.00426944	0.00296329	0.00293348	0.00285189	0.00243814	0.120198	0.182563	0.138761	-0.388086	0.402672	0.443367	0.669503	520	2280	2800	742
TFRC	P02786	LFGNMEGDCPSDWKTDSTCR	2xCarbamidomethyl [C9; C19]; 1xDeamidated [N4]; 1xOxidation [M5]; 1xTMTpro [K14]; 1xTMTpro [N-Term]	Transferrin receptor protein 1 OS=Homo sapiens (Human) OX=9606 GN=TFRC PE=1 SV=2	0.00564898	0.00612737	0.00399892	0.00349812	0.00368486	0.00366603	0.124543	0.10336	0.220638	-0.395021	0.588052	0.513021	0.52041	427	2374	2801	743
TUBA1A	Q71U36	TIQFVDWCPTGFKVGINYQPPTVVPGGDLAK	1xCarbamidomethyl [C8]; 1xDeamidated [N17]; 2xTMTpro [K13; K31]; 1xTMTpro [N-Term]	Tubulin alpha-1A chain OS=Homo sapiens (Human) OX=9606 GN=TUBA1A PE=1 SV=1_x000D_ Tubulin alpha-8 chain OS=Homo sapiens (Human) OX=9606 GN=TUBA8 PE=1 SV=1_x000D_ Tubulin alpha-1C chain OS=Homo sapiens (Human) OX=9606 GN=TUBA1C PE=1 SV=1	0.0013369	0.00104824	0.00106999	0.000895011	0.000924134	0.000829589	0.0908936	0.215116	-0.135805	-0.106185	0.363804	0.317606	0.473311	1119	1684	2803	744
HSP90AA1	P07900	KHGLEVIYMIEPIDEYCVQQLKEFEGK	1xCarbamidomethyl [C17]; 1xDeamidated [Q]; TMTpro [K]; 1xTMTpro [N-Term]	Heat shock protein HSP 90-alpha OS=Homo sapiens (Human) OX=9606 GN=HSP90AA1 PE=1 SV=5	0.000779449	0.000627384	0.000740958	0.000593274	0.000535363	0.000575349	0.0690578	0.122636	-0.19047	0.0495717	0.271122	0.419301	0.315382	1564	1245	2809	745
PSMD1	Q99460	QCVENADLPEGEKKPIDQRLEGIVNK	1xCarbamidomethyl [C2]; 3xTMTpro [K13; K14; K26]; 1xTMTpro [N-Term]	26S proteasome non-ATPase regulatory subunit 1 OS=Homo sapiens (Human) OX=9606 GN=PSMD1 PE=1 SV=2	0.00626823	0.0051041	0.00332989	0.00292605	0.00284163	0.00279958	0.138768	0.35506	0.0586567	-0.557527	0.744045	0.786281	0.807788	155	2654	2809	745
COPA	P53621	SGSKFPVFNMSYNPAENAVLLCTR	1xCarbamidomethyl [C22]; 1xTMTpro [K4]; 1xTMTpro [N-Term]	Coatomer subunit alpha OS=Homo sapiens (Human) OX=9606 GN=COPA PE=1 SV=2	0.00591404	0.00512671	0.00567765	0.0043957	0.00446576	0.00490474	0.0308496	0.0857424	-0.12037	0.0268919	0.342309	0.319497	0.184225	2271	539	2810	747
SNRPF	P62306	CNNVLYIRGVEEEEEDGEMRE	1xCarbamidomethyl [C1]; 1xOxidation [M19]; 1xTMTpro [N-Term]	Small nuclear ribonucleoprotein F OS=Homo sapiens (Human) OX=9606 GN=SNRPF PE=1 SV=1	0.223562	0.206109	0.169815	0.167346	0.147762	0.148	0.0871422	0.161912	0.0446437	-0.2348	0.255929	0.435485	0.433168	1202	1610	2812	748
PSMA5	P28066	IVEIDAHIGCAMSGLIADAK	1xCarbamidomethyl [C10]; 1xOxidation [M12]; 1xTMTpro [K20]; 1xTMTpro [N-Term]	Proteasome subunit alpha type-5 OS=Homo sapiens (Human) OX=9606 GN=PSMA5 PE=1 SV=3	0.0459447	0.0432793	0.0427984	0.0384895	0.0366208	0.0353352	0.00589286	0.0621511	-0.0240712	-0.0401924	0.193285	0.265085	0.316641	2694	120	2814	749
EIF5	P55010	KFVLCPECENPETDLHVNPK	2xCarbamidomethyl [C5; C8]; 2xTMTpro [K1; K20]; 1xTMTpro [N-Term]	Eukaryotic translation initiation factor 5 OS=Homo sapiens (Human) OX=9606 GN=EIF5 PE=1 SV=2	0.0144743	0.0137262	0.0116666	0.0108207	0.0109689	0.0099042	0.067815	0.123256	0.0466976	-0.187852	0.296445	0.276812	0.42412	1599	1215	2814	749
NECTIN2	Q92692	TDATLSCDVR	1xCarbamidomethyl [C7]; 1xTMTpro [N-Term]	Nectin-2 OS=Homo sapiens (Human) OX=9606 GN=NECTIN2 PE=1 SV=1	0.330221	0.271613	0.362875	0.249696	0.207195	0.281654	0.0960037	0.0383004	-0.243578	0.174341	0.36496	0.634145	0.191208	1037	1777	2814	749
SUCLG1	P53597	LIGPNCPGVINPGECK	2xCarbamidomethyl [C6; C15]; 1xTMTpro [K16]; 1xTMTpro [N-Term]	Succinate--CoA ligase [ADP/GDP-forming] subunit alpha, mitochondrial OS=Homo sapiens (Human) OX=9606 GN=SUCLG1 PE=1 SV=4	0.196054	0.147269	0.200603	0.221509	0.228822	0.246646	0.0790625	0.112804	-0.299993	0.145894	-0.288916	-0.335777	-0.443989	1364	1451	2815	752
SNU13	P55769	GISEFIVMAADAEPLEIILHLPLLCEDK	1xCarbamidomethyl [C25]; 1xTMTpro [K28]; 1xTMTpro [N-Term]	NHP2-like protein 1 OS=Homo sapiens (Human) OX=9606 GN=SNU13 PE=1 SV=3	0.00131202	0.00162062	0.00179141	0.00129505	0.00112483	0.00115714	0.0985847	-0.263275	0.0414864	0.186034	0.282053	0.485354	0.444494	990	1825	2815	752
KDM3B	Q7LBC6	SASDSGCDPASK	1xCarbamidomethyl [C7]; 1xTMTpro [K12]; 1xTMTpro [N-Term]	Lysine-specific demethylase 3B OS=Homo sapiens (Human) OX=9606 GN=KDM3B PE=1 SV=2	0.00566207	0.00707148	0.00563621	0.00465188	0.00438039	0.0052624	0.0839943	-0.112969	0.207714	-0.119573	0.396483	0.483238	0.218578	1279	1545	2824	754
CAD	P27708	VLSEPNPRPVFGICLGHQLLALAIGAK	1xCarbamidomethyl [C14]; 1xDeamidated [Q18]; 1xTMTpro [K27]; 1xTMTpro [N-Term]	CAD protein OS=Homo sapiens (Human) OX=9606 GN=CAD PE=1 SV=3	0.00070275	0.000382658	0.000542416	0.000738293	0.000773525	0.000812305	0.122087	0.373102	-0.503856	-0.000509887	-0.444284	-0.511538	-0.582111	499	2326	2825	755
HECTD1	Q9ULT8	NNCPDKTSAAAGSSSR	1xCarbamidomethyl [C3]; 1xTMTpro [K6]; 1xTMTpro [N-Term]	E3 ubiquitin-protein ligase HECTD1 OS=Homo sapiens (Human) OX=9606 GN=HECTD1 PE=1 SV=3	0.00270389	0.00255238	0.00147054	0.00185335	0.00108362	0.00113004	0.139315	0.270076	0.186883	-0.608612	0.274826	1.0491	0.988585	160	2665	2825	755
FKBP4	Q02790	LQAFSAAIESCNKALELDSNNEK	1xCarbamidomethyl [C11]; 2xTMTpro [K13; K23]; 1xTMTpro [N-Term]	Peptidyl-prolyl cis-trans isomerase FKBP4 OS=Homo sapiens (Human) OX=9606 GN=FKBP4 PE=1 SV=3	0.00227296	0.00188168	0.00161739	0.0013394	0.00149326	0.0014192	0.110159	0.240456	-0.0320954	-0.250448	0.522524	0.365654	0.43904	773	2055	2828	757
HSPH1	Q92598	NAVEEYVYEFRDKLCGPYEK	1xCarbamidomethyl [C15]; 2xTMTpro [K13; K20]; 1xTMTpro [N-Term]	Heat shock protein 105 kDa OS=Homo sapiens (Human) OX=9606 GN=HSPH1 PE=1 SV=1	0.00245457	0.00198638	0.00197878	0.00161987	0.00171766	0.00162906	0.0860669	0.19792	-0.10741	-0.112938	0.401669	0.317105	0.393509	1240	1589	2829	758
AIFM1	O95831	SITIIGGGFLGSELACALGR	1xCarbamidomethyl [C16]; 1xTMTpro [N-Term]	Apoptosis-inducing factor 1, mitochondrial OS=Homo sapiens (Human) OX=9606 GN=AIFM1 PE=1 SV=1	0.0106449	0.00917109	0.0101141	0.0112315	0.0122657	0.0128642	0.0294101	0.0935287	-0.12147	0.0197339	-0.170921	-0.297993	-0.366732	2319	515	2834	759
HINT1	P49773	KCAADLGLNK	1xCarbamidomethyl [C2]; 2xTMTpro [K1; K10]; 1xTMTpro [N-Term]	Histidine triad nucleotide-binding protein 1 OS=Homo sapiens (Human) OX=9606 GN=HINT1 PE=1 SV=2	0.0575726	0.0566618	0.0515371	0.062441	0.0708853	0.0670025	0.0225238	0.0592219	0.0362145	-0.100551	-0.176332	-0.359325	-0.278053	2449	386	2835	760
RRBP1	Q9P2E9	HMAAASAECQNYAK	1xCarbamidomethyl [C9]; 1xOxidation [M2]; 1xTMTpro [K14]; 1xTMTpro [N-Term]	Ribosome-binding protein 1 OS=Homo sapiens (Human) OX=9606 GN=RRBP1 PE=1 SV=5	0.00143756	0.00135822	0.00127421	0.00110316	0.00104713	0.00121708	0.0272323	0.0835553	0.00165584	-0.0904565	0.298424	0.373621	0.156639	2362	473	2835	760
PSMA4	P25789	IYKLNEDMACSVAGITSDANVLTNELR	1xCarbamidomethyl [C10]; 1xTMTpro [K3]; 1xTMTpro [N-Term]	Proteasome subunit alpha type-4 OS=Homo sapiens (Human) OX=9606 GN=PSMA4 PE=1 SV=1	0.0235155	0.0229344	0.0166187	0.0151631	0.017382	0.0138493	0.112115	0.161654	0.125554	-0.339154	0.471393	0.274362	0.602148	744	2092	2836	762
DDX21	Q9NR30	TGVCICFYQHKEEYQLVQVEQK	2xCarbamidomethyl [C4; C6]; 2xTMTpro [K11; K22]	Nucleolar RNA helicase 2 OS=Homo sapiens (Human) OX=9606 GN=DDX21 PE=1 SV=5	0.00419364	0.00379374	0.00411471	0.00341339	0.0031761	0.00349638	0.0139882	0.0559804	-0.088601	0.0285697	0.241015	0.344963	0.206359	2585	254	2839	763
HK2	P52789	DLAPKCDVSFLQSEDGSGKGAALITAVACR	2xCarbamidomethyl [C6; C29]; 2xTMTpro [K5; K19]; 1xTMTpro [N-Term]	Hexokinase-2 OS=Homo sapiens (Human) OX=9606 GN=HK2 PE=1 SV=2	0.0924447	0.0851521	0.0763888	0.0618062	0.072553	0.0713227	0.0539583	0.126879	0.00832904	-0.148351	0.453961	0.222677	0.247352	1884	956	2840	764
PGK1	P00558	DVLFLKDCVGPEVEKACANPAAGSVILLENLR	2xCarbamidomethyl [C8; C17]; 2xTMTpro [K6; K15]; 1xTMTpro [N-Term]	Phosphoglycerate kinase 1 OS=Homo sapiens (Human) OX=9606 GN=PGK1 PE=1 SV=3	0.00178548	0.00136662	0.00146389	0.00113419	0.00102506	0.00138	0.0967716	0.214634	-0.171063	-0.0718717	0.440018	0.585974	0.157011	1051	1794	2845	765
FLNA	P21333	TGLKAHEPTYFTVDCAEAGQGDVSIGIK	1xCarbamidomethyl [C15]; 1xDeamidated [Q20]; 2xTMTpro [K4; K28]; 1xTMTpro [N-Term]	Filamin-A OS=Homo sapiens (Human) OX=9606 GN=FLNA PE=1 SV=4	0.00147956	0.00142231	0.0014211	0.00127069	0.00116463	0.00118205	0.00683885	0.0381095	-0.018826	-0.0200523	0.181449	0.307185	0.285765	2699	149	2848	766
RANGRF	Q9HD47	CQEAWVLSGK	1xCarbamidomethyl [C1]; 1xTMTpro [K10]; 1xTMTpro [N-Term]	Ran guanine nucleotide release factor OS=Homo sapiens (Human) OX=9606 GN=RANGRF PE=1 SV=1	0.151881	0.154511	0.153536	0.132871	0.129551	0.12036	0.0172728	-0.0135053	0.0112605	0.00213612	0.206422	0.242927	0.349091	2545	303	2848	766
MYH9	P35579	IAQLEEQLDNETKERQAACK	1xCarbamidomethyl [C19]; 2xTMTpro [K13; K20]; 1xTMTpro [N-Term]	Myosin-9 OS=Homo sapiens (Human) OX=9606 GN=MYH9 PE=1 SV=4	0.00183583	0.00179777	0.00157546	0.00136712	0.00145883	0.00141568	0.0467653	0.0803736	0.050147	-0.140288	0.344919	0.251249	0.294561	2032	821	2853	768
SUCLG1	P53597	TRLIGPNCPGVINPGECK	2xCarbamidomethyl [C8; C17]; 1xTMTpro [K18]	Succinate--CoA ligase [ADP/GDP-forming] subunit alpha, mitochondrial OS=Homo sapiens (Human) OX=9606 GN=SUCLG1 PE=1 SV=4	0.0414843	0.0390246	0.0437001	0.0526076	0.0472001	0.0495551	0.0160725	0.00282955	-0.0853511	0.0779015	-0.345536	-0.189054	-0.259298	2571	285	2856	769
MDH2	P40926	TIIPLISQCTPKVDFPQDQLTALTGR	1xCarbamidomethyl [C9]; 1xTMTpro [K12]; 1xTMTpro [N-Term]	Malate dehydrogenase, mitochondrial OS=Homo sapiens (Human) OX=9606 GN=MDH2 PE=1 SV=3	0.00521554	0.0046218	0.00446965	0.00384262	0.00390943	0.00380817	0.0543494	0.12913	-0.0452304	-0.0935232	0.311594	0.286727	0.324589	1893	968	2861	770
CAMK2D	Q13557	ICDPGLTAFEPEALGNLVEGMDFHR	1xCarbamidomethyl [C2]; 1xTMTpro [N-Term]	Calcium/calmodulin-dependent protein kinase type II subunit delta OS=Homo sapiens (Human) OX=9606 GN=CAMK2D PE=1 SV=3	0.00952073	0.00693782	0.00879842	0.010392	0.010071	0.0135525	0.105284	0.177425	-0.279165	0.063598	-0.303752	-0.258484	-0.686839	903	1958	2861	770
PDCD2L	Q9BRP1	YSWSGEPLFLTCPTSEVTELPACSQCGGQR	3xCarbamidomethyl [C12; C23; C26]; 1xTMTpro [N-Term]	Programmed cell death protein 2-like OS=Homo sapiens (Human) OX=9606 GN=PDCD2L PE=1 SV=1	0.00893232	0.00678369	0.00641765	0.00539274	0.00626307	0.00461617	0.114873	0.275827	-0.121138	-0.201162	0.45219	0.236338	0.676512	711	2153	2864	772
PPAT	Q06203	CELENCQPFVVETLHGK	2xCarbamidomethyl [C1; C6]; 1xTMTpro [K17]	Amidophosphoribosyltransferase OS=Homo sapiens (Human) OX=9606 GN=PPAT PE=1 SV=1	0.00282771	0.00221894	0.0024898	0.00391589	0.00342406	0.00277581	0.103677	0.17071	-0.179052	-0.0128912	-0.640416	-0.446786	-0.143987	943	1922	2865	773
TOX4	O94842	DWDNEYCSNECVVK	2xCarbamidomethyl [C7; C11]; 1xDeamidated [N9]; 1xTMTpro [K14]; 1xTMTpro [N-Term]	TOX high mobility group box family member 4 OS=Homo sapiens (Human) OX=9606 GN=TOX4 PE=1 SV=1	0.0405487	0.0318535	0.0333316	0.0256738	0.0267405	0.0301472	0.0839649	0.202253	-0.145951	-0.0805106	0.457107	0.398374	0.22538	1324	1543	2867	774
GCDH	Q92947	ASATGMIIMDGVEVPEENVLPGASSLGGPFGCLNNAR	1xCarbamidomethyl [C32]; 1xTMTpro [N-Term]	Glutaryl-CoA dehydrogenase, mitochondrial OS=Homo sapiens (Human) OX=9606 GN=GCDH PE=1 SV=1	0.0173652	0.0127388	0.0188558	0.020714	0.0194687	0.0241647	0.0958792	0.0895604	-0.357403	0.208375	-0.343972	-0.254525	-0.566264	1092	1775	2867	774
SMC2	O95347	AMEFVFGTTFVCDNMDNAK	1xCarbamidomethyl [C12]; 1xTMTpro [K19]; 1xTMTpro [N-Term]	Structural maintenance of chromosomes protein 2 OS=Homo sapiens (Human) OX=9606 GN=SMC2 PE=1 SV=2	0.0182508	0.0144623	0.0210053	0.0234165	0.0231012	0.0239163	0.0967502	0.0275034	-0.308158	0.230303	-0.387069	-0.367511	-0.417543	1076	1792	2868	776
EIF4A1	P60842	VVMALGDYMGASCHACIGGTNVRAEVQK	2xCarbamidomethyl [C13; C16]; 1xTMTpro [K28]; 1xTMTpro [N-Term]	Eukaryotic initiation factor 4A-I OS=Homo sapiens (Human) OX=9606 GN=EIF4A1 PE=1 SV=1	0.000545436	0.000411972	0.000310407	0.000230607	0.00031666	0.000254381	0.137751	0.368099	-0.0367628	-0.445148	0.873877	0.416375	0.73232	231	2637	2868	776
FLNB	O75369	ANEPTHFTVDCTEAGEGDVSVGIKCDAR	2xCarbamidomethyl [C11; C25]; 1xDeamidated [N2]; 1xTMTpro [K24]; 1xTMTpro [N-Term]	Filamin-B OS=Homo sapiens (Human) OX=9606 GN=FLNB PE=1 SV=2	0.0016632	0.00151048	0.00160072	0.00137993	0.00119531	0.00138161	0.0272457	0.0636082	-0.0753518	0.00836221	0.205761	0.412964	0.204	2400	474	2874	778
RAE1	P78406	LKTSEQLDQPISACCFNHNGNIFAYASSYDWSK	2xCarbamidomethyl [C14; C15]; 2xDeamidated [N]; 2xTMTpro [K2; K33]; 1xTMTpro [N-Term]	mRNA export factor OS=Homo sapiens (Human) OX=9606 GN=RAE1 PE=1 SV=1	0.00865655	0.00847498	0.00753084	0.00542092	0.00730553	0.00685666	0.0767435	0.0745151	0.0439329	-0.126466	0.600739	0.170288	0.261772	1481	1396	2877	779
USP7	Q93009	NQGATCYMNSLLQTLFFTNQLRK	1xCarbamidomethyl [C6]; 1xTMTpro [K23]; 1xTMTpro [N-Term]	Ubiquitin carboxyl-terminal hydrolase 7 OS=Homo sapiens (Human) OX=9606 GN=USP7 PE=1 SV=2	0.00999703	0.00828241	0.00884587	0.0070813	0.00777207	0.00705086	0.0564561	0.144894	-0.126554	-0.0316009	0.352592	0.218306	0.358806	1864	1013	2877	779
NUP153	P49790	CQPVFSFGNSEQTKDENSSK	1xCarbamidomethyl [C1]; 2xTMTpro [K14; K20]; 1xTMTpro [N-Term]	Nuclear pore complex protein Nup153 OS=Homo sapiens (Human) OX=9606 GN=NUP153 PE=1 SV=2	0.00997665	0.00901749	0.00806185	0.00657936	0.00766317	0.00747162	0.0634432	0.145642	-0.000187471	-0.161803	0.454965	0.234972	0.271491	1738	1143	2881	781
UNC45A	Q9H3U1	AAAACLDKAVEYGLIQPNQDGE	1xCarbamidomethyl [C5]; 1xTMTpro [K8]; 1xTMTpro [N-Term]	Protein unc-45 homolog A OS=Homo sapiens (Human) OX=9606 GN=UNC45A PE=1 SV=1	0.000742206	0.000825628	0.0011012	0.00113277	0.00126274	0.00114012	0.10247	-0.261466	-0.107795	0.307725	-0.348496	-0.505205	-0.357831	991	1891	2882	782
LMNA	P02545	SRTVLCGTCGQPADKASASGSGAQVGGPISSGSSASSVTVTR	2xCarbamidomethyl [C6; C9]; 1xDeamidated [Q24]; 1xTMTpro [K15]	Prelamin-A/C OS=Homo sapiens (Human) OX=9606 GN=LMNA PE=1 SV=1	0.000147502	0.000149239	0.000149658	0.000190037	0.000179284	0.000247323	0.114918	-0.0126341	0.00425437	0.00829444	-0.352906	-0.268873	-0.733024	728	2156	2884	783
PRDX4	Q13162	LVQAFQYTDKHGEVCPAGWKPGSETIIPDPAGK	1xCarbamidomethyl [C15]; TMTpro [K]; 1xTMTpro [N-Term]	Peroxiredoxin-4 OS=Homo sapiens (Human) OX=9606 GN=PRDX4 PE=1 SV=1	0.010723	0.00891897	0.0115268	0.00771588	0.00854397	0.00802286	0.0855458	0.0455654	-0.220191	0.149858	0.429237	0.282161	0.372951	1311	1573	2884	783
ANAPC7	Q9UJX3	QCPLALDAILGLLSLSVK	1xCarbamidomethyl [C2]; 1xTMTpro [K18]; 1xTMTpro [N-Term]	Anaphase-promoting complex subunit 7 OS=Homo sapiens (Human) OX=9606 GN=ANAPC7 PE=1 SV=4	0.0104705	0.00905577	0.0139866	0.0157296	0.0148807	0.0146054	0.110269	-0.0934246	-0.302844	0.324294	-0.493725	-0.413692	-0.386748	825	2059	2884	783
ESD	P10768	GCNIKGEDESWDFGTGAGFYVDATEDPWKTNYR	1xCarbamidomethyl [C2]; 1xDeamidated [N3]; 2xTMTpro [K5; K29]; 1xTMTpro [N-Term]	S-formylglutathione hydrolase OS=Homo sapiens (Human) OX=9606 GN=ESD PE=1 SV=2	0.0122636	0.010073	0.00968354	0.00879923	0.00833477	0.00781409	0.0858125	0.200366	-0.0835229	-0.140412	0.278569	0.356804	0.449868	1308	1580	2888	786
RPS12	P25398	QAHLCVLASNCDEPMYVK	2xCarbamidomethyl [C5; C11]; 1xTMTpro [K18]	40S ribosomal protein S12 OS=Homo sapiens (Human) OX=9606 GN=RPS12 PE=1 SV=3	0.0127103	0.0106429	0.00658903	0.00617252	0.00601644	0.00523544	0.142764	0.348775	0.092677	-0.599081	0.693286	0.730236	0.930837	153	2735	2888	786
ZC3HAV1	Q7Z2W4	LHICDHFTR	1xCarbamidomethyl [C4]; 1xTMTpro [N-Term]	Zinc finger CCCH-type antiviral protein 1 OS=Homo sapiens (Human) OX=9606 GN=ZC3HAV1 PE=1 SV=3	0.0230743	0.020117	0.014197	0.012455	0.0136109	0.0122766	0.132138	0.270495	0.0726204	-0.430211	0.619074	0.49103	0.639886	343	2545	2888	786
COX6B1	P14854	NCWQNYLDFHR	1xCarbamidomethyl [C2]; 1xTMTpro [N-Term]	Cytochrome c oxidase subunit 6B1 OS=Homo sapiens (Human) OX=9606 GN=COX6B1 PE=1 SV=2	0.157244	0.135888	0.155403	0.173187	0.178224	0.190104	0.0251071	0.0727475	-0.137837	0.0557532	-0.212069	-0.253435	-0.346532	2459	431	2890	789
VCP	P55072	EAVCIVLSDDTCSDEKIR	2xCarbamidomethyl [C4; C12]; 1xTMTpro [K16]; 1xTMTpro [N-Term]	Transitional endoplasmic reticulum ATPase OS=Homo sapiens (Human) OX=9606 GN=VCP PE=1 SV=4	0.00670279	0.00731926	0.00524926	0.0046096	0.0046568	0.00512539	0.109172	0.0613412	0.188278	-0.291306	0.478779	0.46408	0.325757	861	2031	2892	790
PSMA4	P25789	ATCIGNNSAAAVSMLK	1xCarbamidomethyl [C3]; 1xTMTpro [K16]; 1xTMTpro [N-Term]	Proteasome subunit alpha type-4 OS=Homo sapiens (Human) OX=9606 GN=PSMA4 PE=1 SV=1	0.00527151	0.00405733	0.00414785	0.00316841	0.00300191	0.00406823	0.10457	0.230785	-0.1469	-0.115069	0.503671	0.58155	0.143031	951	1942	2893	791
ACTG1	P60712	CPEALFQPSFLGMESCGIHETTFNSIMK	Carbamidomethyl [C]; Deamidated [N/Q]; 1xTMTpro [K28]; 1xAcetyl [N-Term]; 1xOxidation [M27]	SWISS-PROT:P60712 (Bos taurus) Actin, cytoplasmic 1_x000D_ Actin, cytoplasmic 2 OS=Homo sapiens (Human) OX=9606 GN=ACTG1 PE=1 SV=1	0.000375938	0.000350369	0.00036998	0.000446587	0.00041974	0.000439449	0.00332273	0.0409039	-0.0607159	0.0178558	-0.289349	-0.199902	-0.266103	2827	68	2895	792
TRIP6	Q15654	CATCSQPILDR	2xCarbamidomethyl [C1; C4]; 1xTMTpro [N-Term]	Thyroid receptor-interacting protein 6 OS=Homo sapiens (Human) OX=9606 GN=TRIP6 PE=1 SV=3	0.0677571	0.0729544	0.052035	0.0478964	0.0512973	0.044382	0.110113	0.0767016	0.183325	-0.304188	0.423754	0.324788	0.533694	841	2054	2895	792
PGK1	P00558	TGQATVASGIPAGWMGLDCGPESSKK	1xCarbamidomethyl [C19]; 2xTMTpro [K25; K26]	Phosphoglycerate kinase 1 OS=Homo sapiens (Human) OX=9606 GN=PGK1 PE=1 SV=3	0.00112047	0.00100053	0.00081214	0.000645742	0.000872294	0.000699234	0.106753	0.196619	0.0332826	-0.267683	0.598453	0.164596	0.483636	910	1986	2896	794
EIF3I	Q13347	QMGYQCFVSFFDLRDPSQIDNNEPYMK	1xCarbamidomethyl [C6]; 1xDeamidated [Q]; 1xTMTpro [K27]; 1xTMTpro [N-Term]	Eukaryotic translation initiation factor 3 subunit I OS=Homo sapiens (Human) OX=9606 GN=EIF3I PE=1 SV=1	0.000902445	0.00115227	0.000798346	0.000683701	0.000783225	0.000612005	0.117528	-0.0756371	0.27693	-0.252462	0.476111	0.28005	0.635934	670	2226	2896	794
FLNB	O75369	NGSCGVSYIAQEPGNYEVSIK	1xCarbamidomethyl [C4]; 1xTMTpro [K21]	Filamin-B OS=Homo sapiens (Human) OX=9606 GN=FLNB PE=1 SV=2	0.000390737	0.000299104	0.000462157	0.000228784	0.000319438	0.000267112	0.125461	0.0250933	-0.360456	0.267279	0.747118	0.265569	0.523658	501	2397	2898	796
EIF3I	Q13347	HVLTGSADNSCR	1xCarbamidomethyl [C11]; 1xTMTpro [N-Term]	Eukaryotic translation initiation factor 3 subunit I OS=Homo sapiens (Human) OX=9606 GN=EIF3I PE=1 SV=1	0.00589362	0.0051915	0.0055344	0.00440769	0.00469935	0.00465494	0.0273118	0.08931	-0.0936932	-0.00141745	0.329822	0.237384	0.251081	2426	475	2901	797
NUP153	P49790	TAELSGSSSTLEPIISSSAHHVTTVNSTNCK	1xCarbamidomethyl [C30]; 1xTMTpro [K31]; 1xTMTpro [N-Term]	Nuclear pore complex protein Nup153 OS=Homo sapiens (Human) OX=9606 GN=NUP153 PE=1 SV=2	0.00586173	0.00547036	0.00668962	0.00449419	0.00522143	0.00478305	0.0613195	-0.0353749	-0.135065	0.155222	0.418641	0.202256	0.328771	1795	1107	2902	798
HUWE1	Q7Z6Z7	AQCETLSPDGLPEEQPQTTK	1xCarbamidomethyl [C3]; 1xTMTpro [K20]	E3 ubiquitin-protein ligase HUWE1 OS=Homo sapiens (Human) OX=9606 GN=HUWE1 PE=1 SV=3	0.0388149	0.0397555	0.0394357	0.0343656	0.0331086	0.030943	0.0169728	-0.0192159	0.0153279	0.00367418	0.194864	0.248622	0.346214	2605	298	2903	799
HSP90AA1	P07900	KHGLEVIYMIEPIDEYCVQQLK	1xCarbamidomethyl [C17]; 2xTMTpro [K1; K22]; 1xTMTpro [N-Term]	Heat shock protein HSP 90-alpha OS=Homo sapiens (Human) OX=9606 GN=HSP90AA1 PE=1 SV=5	0.000621308	0.000576768	0.000726334	0.000468534	0.000553263	0.000503592	0.0755291	-0.0460737	-0.153389	0.179251	0.453228	0.213416	0.349126	1532	1375	2907	800
RUVBL1	Q9Y265	EACGVIVELIK	1xCarbamidomethyl [C3]; 1xTMTpro [K11]; 1xTMTpro [N-Term]	RuvB-like 1 OS=Homo sapiens (Human) OX=9606 GN=RUVBL1 PE=1 SV=1	0.00264143	0.00292202	0.00319554	0.00239183	0.00228608	0.00234441	0.0638392	-0.144481	0.00116207	0.130258	0.287685	0.352927	0.316575	1762	1147	2909	801
GSTP1	P09211	ASCLYGQLPK	1xCarbamidomethyl [C3]; 1xTMTpro [K10]; 1xTMTpro [N-Term]	Glutathione S-transferase P OS=Homo sapiens (Human) OX=9606 GN=GSTP1 PE=1 SV=2	0.0323965	0.0358067	0.0264303	0.0254793	0.0245175	0.0222348	0.0995758	0.0384499	0.18284	-0.255195	0.308062	0.363578	0.504566	1067	1843	2910	802
HNRNPA0	Q13151	GHFEAFGTLTDCVVVVNPQTK	1xCarbamidomethyl [C12]; 1xTMTpro [K21]	Heterogeneous nuclear ribonucleoprotein A0 OS=Homo sapiens (Human) OX=9606 GN=HNRNPA0 PE=1 SV=1	0.011241	0.0106977	0.0106738	0.00878122	0.00944842	0.00919048	0.00299956	0.0483082	-0.0231558	-0.0263951	0.30797	0.202318	0.242251	2853	59	2912	803
PNP	P00491	ALSTWKQMGEQRELQEGTYVMVAGPSFETVAECR	1xCarbamidomethyl [C33]; 1xDeamidated [Q]; 1xTMTpro [K6]; 1xTMTpro [N-Term]	Purine nucleoside phosphorylase OS=Homo sapiens (Human) OX=9606 GN=PNP PE=1 SV=2	0.00803334	0.00632826	0.00691333	0.00571901	0.00520994	0.00580917	0.0799472	0.17988	-0.164311	-0.0367394	0.310353	0.444854	0.287786	1441	1473	2914	804
FASN	P49327	ACLDTAVENMPSLK	1xCarbamidomethyl [C2]; 1xOxidation [M10]; 1xTMTpro [K14]; 1xTMTpro [N-Term]	Fatty acid synthase OS=Homo sapiens (Human) OX=9606 GN=FASN PE=1 SV=3	0.000245708	0.000192569	0.000187955	0.000169186	0.000159085	0.000147854	0.10227	0.235208	-0.116359	-0.151344	0.303129	0.391934	0.497563	1035	1883	2918	805
TRIM28	Q13263	STAPSAAASASASAAASSPAGGGAEALELLEHCGVCR	2xCarbamidomethyl [C33; C36]; 1xTMTpro [N-Term]	Transcription intermediary factor 1-beta OS=Homo sapiens (Human) OX=9606 GN=TRIM28 PE=1 SV=5	0.000358895	0.000254531	0.000450096	0.000472646	0.000460824	0.000542942	0.119913	0.017747	-0.477976	0.344418	-0.414946	-0.378402	-0.614983	649	2272	2921	806
VDAC2	P45880	TKSCSGVEFSTSGSSNTDTGKVTGTLETK	1xCarbamidomethyl [C4]; 1xDeamidated [N16]; 3xTMTpro [K2; K21; K29]; 1xTMTpro [N-Term]	Voltage-dependent anion-selective channel protein 2 OS=Homo sapiens (Human) OX=9606 GN=VDAC2 PE=1 SV=2	0.00241514	0.00180753	0.00172384	0.00160778	0.00135029	0.00137214	0.118686	0.285028	-0.133062	-0.201456	0.30201	0.55381	0.530651	676	2246	2922	807
CCT6A	P40227	VEDAYILTCNVSLEYEKTEVNSGFFYK	1xCarbamidomethyl [C9]; 1xDeamidated [N10]; 2xTMTpro [K17; K27]	T-complex protein 1 subunit zeta OS=Homo sapiens (Human) OX=9606 GN=CCT6A PE=1 SV=3	0.000663574	0.000569678	0.00053539	0.000425993	0.000548955	0.000330303	0.119919	0.170649	-0.0494608	-0.139017	0.468776	0.102921	0.835818	651	2273	2924	808
VCP	P55072	LGDVISIQPCPDVK	1xCarbamidomethyl [C10]; 1xTMTpro [K14]; 1xTMTpro [N-Term]	Transitional endoplasmic reticulum ATPase OS=Homo sapiens (Human) OX=9606 GN=VCP PE=1 SV=4	0.00424087	0.00385874	0.00387875	0.00316702	0.00331376	0.00352146	0.0161029	0.0869652	-0.0492651	-0.0418063	0.334272	0.268929	0.181222	2636	288	2924	808
CNN3	Q15417	CASQAGMTAYGTR	1xCarbamidomethyl [C1]; 1xTMTpro [N-Term]	Calponin-3 OS=Homo sapiens (Human) OX=9606 GN=CNN3 PE=1 SV=1	0.0112835	0.0110013	0.00859907	0.00800751	0.00791509	0.00762421	0.100309	0.13232	0.0957872	-0.259639	0.362465	0.379214	0.433231	1069	1855	2924	808
PPIA	P62937	GFGYKGSCFHR	1xCarbamidomethyl [C8]; 1xTMTpro [K5]; 1xTMTpro [N-Term]	Peptidyl-prolyl cis-trans isomerase A OS=Homo sapiens (Human) OX=9606 GN=PPIA PE=1 SV=2	0.00993483	0.00909456	0.00924008	0.00726554	0.00810112	0.00822852	0.0180933	0.076285	-0.0512061	-0.0283057	0.37514	0.21809	0.195578	2612	315	2927	811
ZC3H8	Q8N5P1	CYQGEYCK	2xCarbamidomethyl [C1; C7]; 1xTMTpro [K8]; 1xTMTpro [N-Term]	Zinc finger CCCH domain-containing protein 8 OS=Homo sapiens (Human) OX=9606 GN=ZC3H8 PE=1 SV=2	0.0227499	0.0163494	0.0124279	0.00974298	0.0101155	0.0105946	0.143732	0.405489	-0.0711338	-0.466791	0.817937	0.763798	0.697047	166	2761	2927	811
DNAJB11	Q9UBS4	FQMTQEVVCDECPNVKLVNEER	2xCarbamidomethyl [C9; C12]; 1xTMTpro [K16]	DnaJ homolog subfamily B member 11 OS=Homo sapiens (Human) OX=9606 GN=DNAJB11 PE=1 SV=1	0.00601864	0.00607782	0.005856	0.00776705	0.00696065	0.00703519	0.032013	0.00829081	0.0224065	-0.0312317	-0.376221	-0.218076	-0.233443	2369	559	2928	813
ITGB4	P16144	ISGNLDAPEGGFDAILQTAVCTR	1xCarbamidomethyl [C21]; 1xTMTpro [N-Term]	Integrin beta-4 OS=Homo sapiens (Human) OX=9606 GN=ITGB4 PE=1 SV=5	0.00194972	0.00180214	0.00207187	0.00242804	0.00219862	0.0023756	0.0202034	0.00628385	-0.10727	0.0939545	-0.322809	-0.179618	-0.29131	2573	356	2929	814
FLNB	O75369	AGSNMLLIGVHGPTTPCEEVSMK	1xCarbamidomethyl [C17]; 1xTMTpro [K23]; 1xTMTpro [N-Term]	Filamin-B OS=Homo sapiens (Human) OX=9606 GN=FLNB PE=1 SV=2	0.00570424	0.00436265	0.00341262	0.00284415	0.00307072	0.00281235	0.138049	0.344302	-0.0425292	-0.396855	0.659738	0.549155	0.675956	286	2644	2930	815
PIR	O00625	GFETVSYLLEGGSMAHEDFCGHTGK	1xCarbamidomethyl [C20]; 1xTMTpro [K25]; 1xTMTpro [N-Term]	Pirin OS=Homo sapiens (Human) OX=9606 GN=PIR PE=1 SV=1	0.0800093	0.0663129	0.0784959	0.055846	0.0611971	0.0646789	0.0592005	0.0944432	-0.176434	0.0668939	0.424269	0.292262	0.212429	1868	1064	2932	816
PSMD10	O75832	ASTNIQDTEGNTPLHLACDEERVEEAK	1xCarbamidomethyl [C18]; 1xTMTpro [K27]; 1xTMTpro [N-Term]	26S proteasome non-ATPase regulatory subunit 10 OS=Homo sapiens (Human) OX=9606 GN=PSMD10 PE=1 SV=1	0.0215908	0.0188869	0.0186278	0.0162694	0.0159602	0.0156827	0.0547887	0.132088	-0.0609465	-0.0808714	0.27617	0.303854	0.329154	1953	980	2933	817
HSP90AA1	P07900	HGLEVIYMIEPIDEYCVQQLKEFEGK	1xCarbamidomethyl [C16]; 2xTMTpro [K21; K26]; 1xTMTpro [N-Term]	Heat shock protein HSP 90-alpha OS=Homo sapiens (Human) OX=9606 GN=HSP90AA1 PE=1 SV=5	0.000571153	0.000555501	0.000413133	0.000399065	0.000406811	0.000346502	0.110437	0.15418	0.114094	-0.313091	0.363071	0.335337	0.566831	868	2066	2934	818
SRSF3	P84103	MHRDSCPLDCK	2xCarbamidomethyl [C6; C10]; 1xTMTpro [K11]; 1xTMTpro [N-Term]	Serine/arginine-rich splicing factor 3 OS=Homo sapiens (Human) OX=9606 GN=SRSF3 PE=1 SV=1	0.0112418	0.00920951	0.00869745	0.00723223	0.0081934	0.00717946	0.090756	0.2104	-0.0772748	-0.159807	0.42596	0.245937	0.436523	1255	1680	2935	819
SHTN1	A0MZ66	KLEGCTSSK	1xCarbamidomethyl [C5]; TMTpro [K]; 1xTMTpro [N-Term]	Shootin-1 OS=Homo sapiens (Human) OX=9606 GN=SHTN1 PE=1 SV=4	0.0129077	0.0129022	0.0123028	0.0108719	0.010719	0.0104803	0.00255845	0.0229219	0.0223063	-0.0463203	0.224709	0.245136	0.277637	2891	49	2940	820
PFN2	P35080	MAGWQSYVDNLMCDGCCQEAAIVGYCDAK	1xAcetyl [N-Term]; 2xCarbamidomethyl [C26; C]; 2xDeamidated [N/Q]; 1xTMTpro [K29]	Profilin-2 OS=Homo sapiens (Human) OX=9606 GN=PFN2 PE=1 SV=3	0.00320337	0.0024694	0.00270848	0.0018493	0.00243928	0.00223357	0.0919561	0.197387	-0.178042	-0.044719	0.595222	0.195745	0.322853	1236	1704	2940	820
NDUFV1	P49821	SVCETVLMDFDALVQAQTGLGTAAVIVMDRSTDIVK	1xCarbamidomethyl [C3]; 1xOxidation [M8]; 1xTMTpro [K36]; 1xTMTpro [N-Term]	NADH dehydrogenase [ubiquinone] flavoprotein 1, mitochondrial OS=Homo sapiens (Human) OX=9606 GN=NDUFV1 PE=1 SV=4	0.00578626	0.0040525	0.00700533	0.00735963	0.00810645	0.00784989	0.120375	0.0434234	-0.470396	0.319245	-0.390425	-0.529861	-0.483465	656	2285	2941	822
CBX3	Q13185	GFTDADNTWEPEENLDCPELIEAFLNSQK	1xCarbamidomethyl [C17]; 2xDeamidated [N14; N26]; 1xTMTpro [K29]; 1xTMTpro [N-Term]	Chromobox protein homolog 3 OS=Homo sapiens (Human) OX=9606 GN=CBX3 PE=1 SV=4	0.000360037	0.000522287	0.000311757	0.000265432	0.000247532	0.000234275	0.141642	-0.144722	0.391977	-0.352444	0.584522	0.685254	0.764665	225	2717	2942	823
TBCD	Q9BTW9	CGFSLALGALPGFLLK	1xCarbamidomethyl [C1]; 1xTMTpro [K16]; 1xTMTpro [N-Term]	Tubulin-specific chaperone D OS=Homo sapiens (Human) OX=9606 GN=TBCD PE=1 SV=2	0.0430055	0.0350664	0.0411736	0.0455209	0.0499843	0.0503441	0.0445545	0.113621	-0.180812	0.0508193	-0.195629	-0.330572	-0.340921	2158	785	2943	824
PGM3	O95394	QASCSGDEYRSLKVDCANGIGALK	2xCarbamidomethyl [C4; C16]; 2xTMTpro [K13; K24]; 1xTMTpro [N-Term]	Phosphoacetylglucosamine mutase OS=Homo sapiens (Human) OX=9606 GN=PGM3 PE=1 SV=1	0.0228744	0.0175937	0.0107314	0.00837507	0.00911832	0.00960005	0.148252	0.422565	0.0438918	-0.669326	1.027	0.904328	0.830055	95	2851	2946	825
EFTUD2	Q15029	CFAETPNKK	1xCarbamidomethyl [C1]; 2xTMTpro [K8; K9]	116 kDa U5 small nuclear ribonucleoprotein component OS=Homo sapiens (Human) OX=9606 GN=EFTUD2 PE=1 SV=1	0.0110006	0.00962068	0.00944025	0.00829866	0.00888303	0.0073818	0.0504811	0.134623	-0.0587432	-0.0860577	0.272004	0.17383	0.44091	2058	888	2946	825
HNRNPA1	P09651	SHFEQWGTLTDCVVMRDPNTK	1xCarbamidomethyl [C12]; 1xOxidation [M15]; 1xTMTpro [K21]; 1xTMTpro [N-Term]	Heterogeneous nuclear ribonucleoprotein A1 OS=Homo sapiens (Human) OX=9606 GN=HNRNPA1 PE=1 SV=5	0.0043111	0.00381191	0.003654	0.00495552	0.0048001	0.00450381	0.0317106	0.135116	-0.0424239	-0.103462	-0.336097	-0.290125	-0.198207	2395	552	2947	827
MYH9	P35579	CIIPNHEKK	1xCarbamidomethyl [C1]; 2xTMTpro [K8; K9]	Myosin-9 OS=Homo sapiens (Human) OX=9606 GN=MYH9 PE=1 SV=4	0.00158441	0.00164825	0.0013832	0.00126556	0.00122962	0.0012236	0.0609691	0.0423045	0.0993004	-0.153625	0.281859	0.323428	0.330499	1848	1099	2947	827
PBK	Q96KB5	AFTEANDGSLCLAMEYGGEK	1xCarbamidomethyl [C11]; 1xOxidation [M14]; 1xTMTpro [K20]	Lymphokine-activated killer T-cell-originated protein kinase OS=Homo sapiens (Human) OX=9606 GN=PBK PE=1 SV=3	0.0137598	0.0115531	0.0124259	0.0157618	0.0149709	0.0151654	0.0384869	0.12937	-0.122808	-0.0177299	-0.325348	-0.251075	-0.269699	2270	678	2948	829
SOD1	P00441	GLTEGLHGFHVHEFGDNTAGCTSAGPHFNPLSRK	1xCarbamidomethyl [C21]; 1xTMTpro [K34]; 1xTMTpro [N-Term]	Superoxide dismutase [Cu-Zn] OS=Homo sapiens (Human) OX=9606 GN=SOD1 PE=1 SV=2	0.0210548	0.0179602	0.0122034	0.0108803	0.0108806	0.0109481	0.140398	0.302446	0.0731051	-0.484413	0.64998	0.649941	0.641014	262	2689	2951	830
SNRPD3	P62318	SIGVPIKVLHEAEGHIVTCETNTGEVYRGK	1xAcetyl [N-Term]; 1xCarbamidomethyl [C19]; 2xTMTpro [K7; K30]	Small nuclear ribonucleoprotein Sm D3 OS=Homo sapiens (Human) OX=9606 GN=SNRPD3 PE=1 SV=1	0.016879	0.012843	0.0113861	0.0094052	0.00869427	0.0112781	0.125242	0.300767	-0.0934759	-0.267186	0.542928	0.656323	0.280939	556	2395	2951	830
TKT	P29401	CEAFGWHAIIVDGHSVEELCK	2xCarbamidomethyl [C1; C20]; 1xTMTpro [K21]; 1xTMTpro [N-Term]	Transketolase OS=Homo sapiens (Human) OX=9606 GN=TKT PE=1 SV=3	0.00155308	0.0012476	0.00115029	0.0011164	0.0009703	0.00091825	0.104588	0.237889	-0.0780916	-0.195245	0.238389	0.440742	0.520286	1014	1943	2957	832
ACTBL2	Q562R1	HQGVMVGMGQKDCYVGDEAQSK	1xCarbamidomethyl [C13]; 2xTMTpro [K11; K22]	Beta-actin-like protein 2 OS=Homo sapiens (Human) OX=9606 GN=ACTBL2 PE=1 SV=2	0.049446	0.0388186	0.0463724	0.035405	0.0329113	0.0382387	0.0788238	0.139813	-0.209292	0.047226	0.342086	0.447458	0.231005	1515	1443	2958	833
PPP2CB	P62714	QITQVYGFYDECLR	1xCarbamidomethyl [C12]; 1xTMTpro [N-Term]	Serine/threonine-protein phosphatase 2A catalytic subunit beta isoform OS=Homo sapiens (Human) OX=9606 GN=PPP2CB PE=1 SV=1_x000D_ Serine/threonine-protein phosphatase 2A catalytic subunit alpha isoform OS=Homo sapiens (Human) OX=9606 GN=PPP2CA PE=1 SV=1_x000D_ Serine/threonine-protein phosphatase 4 catalytic subunit OS=Homo sapiens (Human) OX=9606 GN=PPP4C PE=1 SV=1	0.0291858	0.0276483	0.031307	0.023964	0.025529	0.0237734	0.0252181	-0.00958796	-0.0876614	0.0916347	0.293984	0.202716	0.305505	2521	438	2959	834
SNRNP200	O75643	TEAEQCK	1xCarbamidomethyl [C6]; 1xTMTpro [K7]; 1xTMTpro [N-Term]	U5 small nuclear ribonucleoprotein 200 kDa helicase OS=Homo sapiens (Human) OX=9606 GN=SNRNP200 PE=1 SV=2	0.00181536	0.00228467	0.00146975	0.00135262	0.00128613	0.00120437	0.130862	-0.0324034	0.29933	-0.337088	0.456902	0.52962	0.624379	440	2522	2962	835
MYH9	P35579	SMMQDREDQSILCTGESGAGK	1xCarbamidomethyl [C13]; 1xTMTpro [K21]; 1xTMTpro [N-Term]	Myosin-9 OS=Homo sapiens (Human) OX=9606 GN=MYH9 PE=1 SV=4	0.000512602	0.000448541	0.000398703	0.000390606	0.000347397	0.000334357	0.0817015	0.17743	-0.0151688	-0.185094	0.214696	0.383824	0.439018	1461	1501	2962	835
GSDMD	P57764	CLHNFLTDGVPAEGAFTEDFQGLRAEVETISK	1xCarbamidomethyl [C1]; 1xDeamidated [Q21]; 1xTMTpro [K32]; 1xTMTpro [N-Term]	Gasdermin-D OS=Homo sapiens (Human) OX=9606 GN=GSDMD PE=1 SV=1	0.0236274	0.0265999	0.0201615	0.0177168	0.0171417	0.0199222	0.0904163	0.0100768	0.181036	-0.218777	0.405261	0.452871	0.236003	1287	1675	2962	835
ACTG1	P60712	CPEALFQPSFLGMESCGIHETTFNSIMK	1xAcetyl [N-Term]; 2xCarbamidomethyl [C1; C16]; 1xTMTpro [K28]	SWISS-PROT:P60712 (Bos taurus) Actin, cytoplasmic 1_x000D_ Actin, cytoplasmic 2 OS=Homo sapiens (Human) OX=9606 GN=ACTG1 PE=1 SV=1	0.000630186	0.000541808	0.000695977	0.000398893	0.000533371	0.000525128	0.0932451	0.0173397	-0.200655	0.160602	0.642434	0.223299	0.245769	1244	1720	2964	838
LMNA	P02545	TVLCGTCGQPADK	2xCarbamidomethyl [C4; C7]; 1xTMTpro [K13]; 1xTMTpro [N-Term]	Prelamin-A/C OS=Homo sapiens (Human) OX=9606 GN=LMNA PE=1 SV=1	0.000637467	0.000544723	0.000476461	0.000410426	0.000450327	0.000410523	0.0999927	0.205374	-0.021453	-0.214617	0.429852	0.296003	0.429514	1117	1850	2967	839
UGDH	O60701	INAWNSPTLPIYEPGLKEVVESCR	1xCarbamidomethyl [C23]; 1xTMTpro [K17]	UDP-glucose 6-dehydrogenase OS=Homo sapiens (Human) OX=9606 GN=UGDH PE=1 SV=1	0.030255	0.0232027	0.0373385	0.036592	0.0410872	0.0439467	0.111298	-0.000496181	-0.383377	0.302995	-0.273858	-0.441019	-0.538085	895	2073	2968	840
WIZ	O95785	QFGVTEWCVNGSPIETLSEWIK	1xCarbamidomethyl [C8]; 1xTMTpro [K22]	Protein Wiz OS=Homo sapiens (Human) OX=9606 GN=WIZ PE=1 SV=2	0.00923435	0.0063568	0.00943978	0.00519112	0.0069926	0.0057602	0.125673	0.146333	-0.392376	0.178076	0.68463	0.254847	0.534557	561	2407	2968	840
RAD21	O60216	AHVFECNLESSVESIISPK	1xCarbamidomethyl [C6]; 1xTMTpro [K19]; 1xTMTpro [N-Term]	Double-strand-break repair protein rad21 homolog OS=Homo sapiens (Human) OX=9606 GN=RAD21 PE=1 SV=2	0.0692549	0.0666514	0.0721429	0.0855483	0.0814845	0.0803848	0.00418227	-0.00197334	-0.057256	0.056967	-0.302849	-0.232635	-0.213033	2881	89	2970	842
SIL1	Q9H173	VLFALCSLLR	1xCarbamidomethyl [C6]; 1xTMTpro [N-Term]	Nucleotide exchange factor SIL1 OS=Homo sapiens (Human) OX=9606 GN=SIL1 PE=1 SV=1	0.0306396	0.0270397	0.0254796	0.0318998	0.0331225	0.0387605	0.0636285	0.144489	-0.0358279	-0.121566	-0.202637	-0.256904	-0.483677	1825	1145	2970	842
PPP1R14B	Q96C90	LYDCQEEEIPELEIDVDELLDMESDDAR	1xCarbamidomethyl [C4]; 1xDeamidated [Q5]; 1xOxidation [M22]; 1xTMTpro [N-Term]	Protein phosphatase 1 regulatory subunit 14B OS=Homo sapiens (Human) OX=9606 GN=PPP1R14B PE=1 SV=3	0.025715	0.0215932	0.0250644	0.0183705	0.017421	0.0222576	0.0724543	0.0921275	-0.159904	0.05516	0.393093	0.469653	0.116184	1660	1315	2975	844
CAPZA1	P52907	DHYSNGFCTVYAK	1xCarbamidomethyl [C8]; 1xTMTpro [K13]; 1xTMTpro [N-Term]	F-actin-capping protein subunit alpha-1 OS=Homo sapiens (Human) OX=9606 GN=CAPZA1 PE=1 SV=3	0.0129249	0.0116682	0.00753344	0.00659228	0.00741372	0.00669379	0.141081	0.271348	0.123782	-0.507424	0.699954	0.530534	0.677908	275	2702	2977	845
PRDX1	Q06830	LNCQVIGASVDSHFCHLAWVNTPK	2xCarbamidomethyl [C3; C15]; 1xTMTpro [K24]; 1xTMTpro [N-Term]	Peroxiredoxin-1 OS=Homo sapiens (Human) OX=9606 GN=PRDX1 PE=1 SV=1	0.0129861	0.0118419	0.0122615	0.0109473	0.00972828	0.0103854	0.0144749	0.0709224	-0.0621485	-0.0119148	0.175483	0.345795	0.251489	2716	261	2977	845
MVP	Q14764	ALCLLLGPDFFTDVITIETADHAR	1xCarbamidomethyl [C3]; 1xTMTpro [N-Term]	Major vault protein OS=Homo sapiens (Human) OX=9606 GN=MVP PE=1 SV=4	0.00295275	0.00233133	0.00269947	0.0029919	0.00367986	0.00332018	0.0677218	0.14999	-0.190915	0.0206091	-0.168995	-0.467582	-0.319192	1769	1209	2978	847
METAP1	P53582	LGIQGSYFCSQECFK	2xCarbamidomethyl [C9; C13]; 1xDeamidated [Q]; 1xTMTpro [K15]; 1xTMTpro [N-Term]	Methionine aminopeptidase 1 OS=Homo sapiens (Human) OX=9606 GN=METAP1 PE=1 SV=2	0.0467336	0.0470402	0.0427532	0.0572654	0.0533196	0.052467	0.0120778	0.0383075	0.047743	-0.0901194	-0.331513	-0.228513	-0.205258	2754	227	2981	848
VCP	P55072	VVETDPSPYCIVAPDTVIHCEGEPIK	2xCarbamidomethyl [C10; C20]; 1xTMTpro [K26]; 1xTMTpro [N-Term]	Transitional endoplasmic reticulum ATPase OS=Homo sapiens (Human) OX=9606 GN=VCP PE=1 SV=4	0.000715992	0.000748404	0.000737716	0.000942931	0.000915463	0.000823199	0.0401953	-0.0359103	0.0279643	0.0072119	-0.361298	-0.318648	-0.165388	2277	709	2986	849
FTH1	P02794	NDPHLCDFIETHYLNEQVK	1xCarbamidomethyl [C6]; 1xTMTpro [K19]; 1xTMTpro [N-Term]	Ferritin heavy chain OS=Homo sapiens (Human) OX=9606 GN=FTH1 PE=1 SV=2	0.0135092	0.0128074	0.0126652	0.00868363	0.0112637	0.0111578	0.078438	0.0561044	-0.0208572	-0.0369721	0.581469	0.20616	0.219782	1557	1430	2987	850
UBE2I	P63279	QILLGIQELLNEPNIQDPAQAEAYTIYCQNRVEYEK	1xCarbamidomethyl [C28]; 1xTMTpro [K36]; 1xTMTpro [N-Term]	SUMO-conjugating enzyme UBC9 OS=Homo sapiens (Human) OX=9606 GN=UBE2I PE=1 SV=1	0.0374138	0.0259674	0.0323034	0.0228245	0.0223226	0.0253112	0.117392	0.230248	-0.296625	0.0183621	0.482742	0.514817	0.333546	765	2223	2988	851
ST14	Q9Y5Y6	FCKPLFWVCDSVNDCGDNSDEQGCSCPAQTFR	5xCarbamidomethyl [C2; C9; C15; C24; C26]; 1xDeamidated [N13]; 1xTMTpro [K3]; 1xTMTpro [N-Term]	Suppressor of tumorigenicity 14 protein OS=Homo sapiens (Human) OX=9606 GN=ST14 PE=1 SV=2	0.0371683	0.0338688	0.0408796	0.040973	0.0492521	0.0485426	0.0590214	-0.00531924	-0.139433	0.13199	-0.135283	-0.400796	-0.37986	1927	1061	2988	851
TOM1	O60784	ATDGSLQSEDWALNMEICDIINETEEGPK	1xCarbamidomethyl [C18]; 1xTMTpro [K29]; 1xTMTpro [N-Term]	Target of Myb protein 1 OS=Homo sapiens (Human) OX=9606 GN=TOM1 PE=1 SV=2	0.0134693	0.0184706	0.0194045	0.0118243	0.0137984	0.0120114	0.119595	-0.345571	0.10999	0.181144	0.533484	0.310746	0.510839	727	2265	2992	853
EIF3I	Q13347	IPCNDSKITSAVWGPLGECIIAGHESGELNQYSAK	2xCarbamidomethyl [C3; C19]; 2xTMTpro [K7; K35]; 1xTMTpro [N-Term]	Eukaryotic translation initiation factor 3 subunit I OS=Homo sapiens (Human) OX=9606 GN=EIF3I PE=1 SV=1	0.00124023	0.00105171	0.00123654	0.00102313	0.00100108	0.000840734	0.0597419	0.076527	-0.161348	0.0722218	0.201098	0.232532	0.484362	1918	1075	2993	854
AHCYL1	O43865	GSSNFCVK	1xCarbamidomethyl [C6]; 1xDeamidated [N4]; 1xTMTpro [K8]; 1xTMTpro [N-Term]	S-adenosylhomocysteine hydrolase-like protein 1 OS=Homo sapiens (Human) OX=9606 GN=AHCYL1 PE=1 SV=2	0.0179519	0.0164561	0.0170095	0.0146903	0.0147976	0.0136953	0.00902455	0.0668388	-0.0586762	-0.0109537	0.222427	0.211931	0.323619	2817	177	2994	855
GATB	O75879	QLELMQDQGALEQLCHSVMEAHPQVVMDVK	1xCarbamidomethyl [C15]; 1xTMTpro [K30]; 1xTMTpro [N-Term]	Glutamyl-tRNA(Gln) amidotransferase subunit B, mitochondrial OS=Homo sapiens (Human) OX=9606 GN=GATB PE=1 SV=1	0.0322517	0.0293759	0.0295332	0.0239516	0.0264985	0.0258647	0.0160427	0.0859241	-0.0488181	-0.0411133	0.343328	0.19754	0.232468	2712	283	2995	856
CAT	P04040	LGPNYLHIPVNCPYR	1xCarbamidomethyl [C12]; 1xTMTpro [N-Term]	Catalase OS=Homo sapiens (Human) OX=9606 GN=CAT PE=1 SV=3	0.043768	0.0329165	0.0500624	0.0550027	0.0525412	0.0590141	0.103968	0.0509612	-0.360106	0.244811	-0.380586	-0.314535	-0.482144	1066	1933	2999	857
SETX	Q7Z333	SSNYLSCR	1xCarbamidomethyl [C7]; 1xTMTpro [N-Term]	Probable helicase senataxin OS=Homo sapiens (Human) OX=9606 GN=SETX PE=1 SV=4	0.0961961	0.0821633	0.081114	0.0715986	0.0763878	0.061893	0.0639168	0.153426	-0.0740585	-0.0926003	0.272621	0.17921	0.482775	1850	1151	3001	858
FAT1	Q14517	DAGGKVAFCTVNVILTDDNDNAPQFR	1xCarbamidomethyl [C9]; 1xTMTpro [K5]; 1xTMTpro [N-Term]	Protocadherin Fat 1 OS=Homo sapiens (Human) OX=9606 GN=FAT1 PE=1 SV=2	0.00255122	0.00260343	0.00228391	0.00312347	0.00287008	0.00291962	0.0193377	0.0411258	0.0703534	-0.118555	-0.333089	-0.21103	-0.235717	2664	340	3004	859
COPE	O14579	NAFYIGSYQQCINEAQR	1xCarbamidomethyl [C11]; 1xTMTpro [N-Term]	Coatomer subunit epsilon OS=Homo sapiens (Human) OX=9606 GN=COPE PE=1 SV=3	0.00711772	0.00677507	0.00492534	0.00418809	0.00470561	0.00483999	0.121121	0.182327	0.111147	-0.348866	0.582797	0.414706	0.374087	704	2306	3010	860
FLNB	O75369	ANEPTHFTVDCTEAGEGDVSVGIK	1xCarbamidomethyl [C11]; 1xTMTpro [K24]; 1xTMTpro [N-Term]	Filamin-B OS=Homo sapiens (Human) OX=9606 GN=FLNB PE=1 SV=2	0.00219018	0.0021685	0.00195575	0.00179174	0.00167705	0.00178996	0.0252664	0.0573592	0.0430091	-0.10597	0.232331	0.327768	0.233766	2572	442	3014	861
PPAT	Q06203	HDIMIQENGNGLECFEK	1xCarbamidomethyl [C14]; 1xTMTpro [K17]; 1xTMTpro [N-Term]	Amidophosphoribosyltransferase OS=Homo sapiens (Human) OX=9606 GN=PPAT PE=1 SV=1	0.0189917	0.0192053	0.0172877	0.0228616	0.0207182	0.0228487	0.0184156	0.0382399	0.0543789	-0.0973819	-0.305801	-0.163771	-0.304983	2698	320	3018	862
APEX1	P27695	LDYFLLSHSLLPALCDSK	1xCarbamidomethyl [C15]; 1xTMTpro [K18]; 1xTMTpro [N-Term]	DNA-(apurinic or apyrimidinic site) lyase OS=Homo sapiens (Human) OX=9606 GN=APEX1 PE=1 SV=2	0.029065	0.0208339	0.0308153	0.0354466	0.0335922	0.0366706	0.103847	0.111423	-0.368924	0.195785	-0.397789	-0.320267	-0.446763	1091	1928	3019	863
ENO3	P13929	VNQIGSVTESIQACK	1xAcetyl [N-Term]; 1xCarbamidomethyl [C14]; 1xTMTpro [K15]	Beta-enolase OS=Homo sapiens (Human) OX=9606 GN=ENO3 PE=1 SV=5_x000D_ Alpha-enolase OS=Homo sapiens (Human) OX=9606 GN=ENO1 PE=1 SV=2	0.154672	0.138846	0.151562	0.123558	0.118878	0.129911	0.0187123	0.0601058	-0.0956117	0.0308057	0.263909	0.319626	0.191574	2693	327	3020	864
MYH9	P35579	SMMQDREDQSILCTGESGAGKTENTK	1xCarbamidomethyl [C13]; 1xDeamidated [Q]; 2xTMTpro [K21; K26]	Myosin-9 OS=Homo sapiens (Human) OX=9606 GN=MYH9 PE=1 SV=4	0.000696835	0.000534106	0.000609022	0.000440826	0.000536018	0.0004681	0.0885701	0.184175	-0.199516	-0.0101482	0.476432	0.194362	0.389825	1383	1639	3022	865
HSPH1	Q92598	NNFGAEPPHQNGECYPNEK	1xCarbamidomethyl [C14]; 1xDeamidated [N/Q]; 1xTMTpro [K19]; 1xTMTpro [N-Term]	Heat shock protein 105 kDa OS=Homo sapiens (Human) OX=9606 GN=HSPH1 PE=1 SV=1	0.00121653	0.0011617	0.00132772	0.00102337	0.00110982	0.000929861	0.0399398	-0.0221074	-0.0886457	0.104071	0.271546	0.154549	0.409794	2318	705	3023	866
FAF2	Q96CS3	LLQFQDLTGIESMDQCR	1xCarbamidomethyl [C16]; 1xTMTpro [N-Term]	FAS-associated factor 2 OS=Homo sapiens (Human) OX=9606 GN=FAF2 PE=1 SV=2	0.12216	0.101462	0.105345	0.0873383	0.0952804	0.0838093	0.0613974	0.15579	-0.112042	-0.0578557	0.328293	0.202727	0.387797	1914	1109	3023	866
TXN	P10599	TAFQEALDAAGDKLVVVDFSATWCGPCK	2xCarbamidomethyl [C24; C27]; 1xDeamidated [Q4]; 2xTMTpro [K13; K28]; 1xTMTpro [N-Term]	Thioredoxin OS=Homo sapiens (Human) OX=9606 GN=TXN PE=1 SV=3	0.00200848	0.00207094	0.00225067	0.00159152	0.0018489	0.00182175	0.0317514	-0.0711579	-0.0269759	0.093088	0.406859	0.190599	0.211942	2471	553	3024	868
MCM5	P33992	CPLDPYFIMPDK	1xCarbamidomethyl [C1]; 1xTMTpro [K12]; 1xTMTpro [N-Term]	DNA replication licensing factor MCM5 OS=Homo sapiens (Human) OX=9606 GN=MCM5 PE=1 SV=5	0.0123848	0.0110019	0.0112137	0.00943862	0.00953093	0.0095242	0.0412738	0.102749	-0.0680799	-0.0405622	0.289178	0.275138	0.276157	2298	726	3024	868
TBC1D24	Q9ULP9	FALCQPLLLFSSLQHGYSLAR	1xCarbamidomethyl [C4]; 1xTMTpro [N-Term]	TBC1 domain family member 24 OS=Homo sapiens (Human) OX=9606 GN=TBC1D24 PE=1 SV=2	0.335891	0.313615	0.291124	0.383006	0.365805	0.381331	0.0256308	0.0993291	0.000329357	-0.107032	-0.2887	-0.222408	-0.282378	2575	450	3025	870
NFAT5	O94916	TTGCNLDK	1xCarbamidomethyl [C4]; 1xTMTpro [K8]; 1xTMTpro [N-Term]	Nuclear factor of activated T-cells 5 OS=Homo sapiens (Human) OX=9606 GN=NFAT5 PE=1 SV=1	0.736875	0.673125	0.514156	0.469459	0.44453	0.507448	0.118328	0.200228	0.0696829	-0.318985	0.450194	0.528911	0.337931	787	2240	3027	871
TBL3	Q12788	QFAGYSEEVLDVRFLGPEDSHVVVASNSPCLK	1xCarbamidomethyl [C30]; 1xTMTpro [K32]; 1xTMTpro [N-Term]	Transducin beta-like protein 3 OS=Homo sapiens (Human) OX=9606 GN=TBL3 PE=1 SV=2	0.0270327	0.0234508	0.0266177	0.0217964	0.0224026	0.0195339	0.0387128	0.0729137	-0.132152	0.0505944	0.2377	0.198124	0.395812	2347	681	3028	872
UTRN	P46939	QLDQCSAFVNEIETIESSLK	1xCarbamidomethyl [C5]; 1xTMTpro [K20]	Utrophin OS=Homo sapiens (Human) OX=9606 GN=UTRN PE=1 SV=2	0.0255013	0.0175194	0.0216699	0.0270731	0.0277172	0.0291824	0.0993033	0.241979	-0.299641	0.00709733	-0.328267	-0.362188	-0.436505	1191	1838	3029	873
GPD1L	Q8N335	ITVVDDADTVELCGALK	1xCarbamidomethyl [C13]; 1xTMTpro [K17]	Glycerol-3-phosphate dehydrogenase 1-like protein OS=Homo sapiens (Human) OX=9606 GN=GPD1L PE=1 SV=1	0.0950404	0.0754487	0.0922831	0.10503	0.113466	0.106304	0.0607882	0.117762	-0.215282	0.0752881	-0.261956	-0.373409	-0.279344	1933	1096	3029	873
CLTC	Q00610	ESNCYDPERVK	1xCarbamidomethyl [C4]; 1xTMTpro [K11]	Clathrin heavy chain 1 OS=Homo sapiens (Human) OX=9606 GN=CLTC PE=1 SV=5	0.00250491	0.00282256	0.00186308	0.00185429	0.00169165	0.00158955	0.127568	0.0636172	0.235866	-0.363449	0.370276	0.502711	0.592523	577	2455	3032	875
ATOX1	O00244	VCIESEHSMDTLLATLK	1xCarbamidomethyl [C2]; 1xTMTpro [K17]; 1xTMTpro [N-Term]	Copper transport protein ATOX1 OS=Homo sapiens (Human) OX=9606 GN=ATOX1 PE=1 SV=1	0.123925	0.108437	0.114787	0.0972143	0.102523	0.0886195	0.0322077	0.0988736	-0.0937332	-0.0116341	0.251348	0.174638	0.384892	2466	567	3033	876
GPC1	P35052	MALSTASDDRCWNGMAR	1xCarbamidomethyl [C11]; 1xTMTpro [N-Term]	Glypican-1 OS=Homo sapiens (Human) OX=9606 GN=GPC1 PE=1 SV=2	0.113028	0.122966	0.0891463	0.0780539	0.0851559	0.0818288	0.111581	0.0605841	0.182156	-0.281853	0.473558	0.347922	0.40542	956	2078	3034	877
GLYR1	Q49A26	CYVDMSTVDADTVTELAQVIVSR	1xCarbamidomethyl [C1]; 1xTMTpro [N-Term]	Putative oxidoreductase GLYR1 OS=Homo sapiens (Human) OX=9606 GN=GLYR1 PE=1 SV=4	0.039314	0.0456816	0.0379344	0.038208	0.0304642	0.0279637	0.0920695	-0.0597581	0.156809	-0.111296	0.100926	0.427689	0.551246	1329	1706	3035	878
IVNS1ABP	Q9Y6Y0	VKQVCGDYLLSR	1xCarbamidomethyl [C5]; 1xTMTpro [K2]; 1xTMTpro [N-Term]	Influenza virus NS1A-binding protein OS=Homo sapiens (Human) OX=9606 GN=IVNS1ABP PE=1 SV=3	0.178052	0.179517	0.166811	0.154817	0.143519	0.142991	0.00766427	0.026648	0.0384718	-0.0674368	0.175087	0.284408	0.289728	2878	159	3037	879
MAFF	Q9ULX9	STPGSGSGPAHGPDPAHGPASCS	1xCarbamidomethyl [C22]; 1xTMTpro [N-Term]	Transcription factor MafF OS=Homo sapiens (Human) OX=9606 GN=MAFF PE=1 SV=2	0.124233	0.102541	0.087773	0.067645	0.092237	0.0752261	0.11723	0.244735	-0.0321123	-0.256463	0.632258	0.184894	0.479008	821	2219	3040	880
TOM1	O60784	ATDGSLQSEDWALNMEICDIINETEEGPKDALR	1xCarbamidomethyl [C18]; 1xTMTpro [K29]; 1xTMTpro [N-Term]	Target of Myb protein 1 OS=Homo sapiens (Human) OX=9606 GN=TOM1 PE=1 SV=2	0.00835095	0.00738826	0.00633451	0.00651287	0.0058846	0.00395006	0.12474	0.182645	0.00593847	-0.216062	0.176002	0.322351	0.897421	663	2382	3045	881
RPS12	P25398	KVVGCSCVVVK	2xCarbamidomethyl [C5; C7]; 2xTMTpro [K1; K11]; 1xTMTpro [N-Term]	40S ribosomal protein S12 OS=Homo sapiens (Human) OX=9606 GN=RPS12 PE=1 SV=3	0.00739332	0.00642619	0.00389963	0.00348259	0.00359002	0.00350463	0.149468	0.323948	0.12169	-0.598938	0.762116	0.718282	0.753014	175	2875	3050	882
GANAB	Q14697	SSECMKDDPITLFVALSPQGTAQGELFLDDGHTFNYQTR	1xCarbamidomethyl [C4]; 2xDeamidated [Q19; Q23]; 1xTMTpro [K6]; 1xTMTpro [N-Term]	Neutral alpha-glucosidase AB OS=Homo sapiens (Human) OX=9606 GN=GANAB PE=1 SV=3	0.000482846	0.000595252	0.000469489	0.000643319	0.000583628	0.000737106	0.082128	-0.0954233	0.206515	-0.135895	-0.318548	-0.178064	-0.514886	1544	1510	3054	883
PCMT1	P22061	MVGCTGK	1xCarbamidomethyl [C4]; 1xOxidation [M1]; 1xTMTpro [K7]; 1xTMTpro [N-Term]	Protein-L-isoaspartate(D-aspartate) O-methyltransferase OS=Homo sapiens (Human) OX=9606 GN=PCMT1 PE=1 SV=4	0.0196709	0.0212701	0.0170286	0.0153582	0.0152856	0.0152259	0.0823995	0.025728	0.138491	-0.182371	0.331329	0.338163	0.343808	1539	1516	3055	884
CSTF1	Q05048	SDTVAPGTGIDLEFDADVQTMSPEASEYETCYVTSHKGPCR	2xCarbamidomethyl [C31; C40]; 1xDeamidated [Q19]; 1xTMTpro [K37]	Cleavage stimulation factor subunit 1 OS=Homo sapiens (Human) OX=9606 GN=CSTF1 PE=1 SV=1	0.00519813	0.00390305	0.00349998	0.00366216	0.00304225	0.00208608	0.139218	0.307471	-0.105919	-0.263177	0.197826	0.465383	1.00973	392	2664	3056	885
SMAD4	Q13485	VPSSCPIVTVDGYVDPSGGDRFCLGQLSNVHR	2xCarbamidomethyl [C5; C23]; 1xTMTpro [N-Term]	Mothers against decapentaplegic homolog 4 OS=Homo sapiens (Human) OX=9606 GN=SMAD4 PE=1 SV=1	0.145688	0.119442	0.154251	0.161138	0.1722	0.186932	0.0655081	0.0595843	-0.226987	0.141978	-0.205001	-0.300787	-0.419217	1881	1175	3056	885
PPM1G	O15355	VSMEDAHNCIPELDSETAMFSVYDGHGGEEVALYCAK	2xCarbamidomethyl [C9; C35]; 1xTMTpro [K37]	Protein phosphatase 1G OS=Homo sapiens (Human) OX=9606 GN=PPM1G PE=1 SV=1	0.00463311	0.00387519	0.00307536	0.00256579	0.00322267	0.00260312	0.126659	0.262925	0.00520968	-0.328302	0.589654	0.2608	0.568812	630	2427	3057	887
QSOX2	Q6ZRP7	LQWPTPDLCPACHEEIK	2xCarbamidomethyl [C9; C12]; 1xDeamidated [Q2]; 1xTMTpro [K17]; 1xTMTpro [N-Term]	Sulfhydryl oxidase 2 OS=Homo sapiens (Human) OX=9606 GN=QSOX2 PE=1 SV=3	0.388489	0.307112	0.513876	0.547885	0.538464	0.576215	0.124076	-0.0534748	-0.392586	0.350072	-0.442525	-0.4175	-0.515257	699	2365	3064	888
UBE2S	Q16763	CLLIHPNPESALNEEAGR	1xCarbamidomethyl [C1]; 1xTMTpro [N-Term]	Ubiquitin-conjugating enzyme E2 S OS=Homo sapiens (Human) OX=9606 GN=UBE2S PE=1 SV=2	0.0481299	0.0425461	0.0525907	0.0376092	0.0405081	0.0370354	0.0700216	0.0112647	-0.166641	0.139138	0.344583	0.23746	0.366766	1799	1267	3066	889
RPL10	P27635	LIPDGCGVK	1xCarbamidomethyl [C6]; 1xTMTpro [K9]; 1xTMTpro [N-Term]	60S ribosomal protein L10 OS=Homo sapiens (Human) OX=9606 GN=RPL10 PE=1 SV=4	0.0306229	0.0337563	0.0289477	0.0266581	0.0253358	0.024799	0.0450961	-0.02272	0.117828	-0.103883	0.222756	0.296156	0.327051	2273	794	3067	890
SFN	P31947	GAVEKGEELSCEER	1xCarbamidomethyl [C11]; 1xTMTpro [K5]; 1xTMTpro [N-Term]	14-3-3 protein sigma OS=Homo sapiens (Human) OX=9606 GN=SFN PE=1 SV=1	0.0160233	0.0202128	0.0140577	0.0121698	0.0120147	0.012244	0.125584	-0.0652481	0.269851	-0.254056	0.462115	0.48062	0.453345	662	2405	3067	890
CCT6A	P40227	RVEDAYILTCNVSLEYEKTEVNSGFFYK	1xCarbamidomethyl [C10]; 2xTMTpro [K18; K28]; 1xTMTpro [N-Term]	T-complex protein 1 subunit zeta OS=Homo sapiens (Human) OX=9606 GN=CCT6A PE=1 SV=3	0.00448945	0.00453116	0.00318919	0.0027428	0.00309919	0.00309024	0.123151	0.141534	0.154876	-0.351817	0.569356	0.393112	0.397288	718	2350	3068	892
ANKMY2	Q8IV38	MVIYCDQTCQK	2xCarbamidomethyl [C5; C9]; 1xTMTpro [K11]; 1xTMTpro [N-Term]	Ankyrin repeat and MYND domain-containing protein 2 OS=Homo sapiens (Human) OX=9606 GN=ANKMY2 PE=1 SV=1	0.110444	0.106299	0.11033	0.131139	0.131053	0.125062	0.00201052	0.0186611	-0.036518	0.0171748	-0.266445	-0.2655	-0.197988	3032	40	3072	893
ME1	P48163	FMPIVYTPTVGLACQQYSLVFR	1xCarbamidomethyl [C14]; 1xTMTpro [N-Term]	NADP-dependent malic enzyme OS=Homo sapiens (Human) OX=9606 GN=ME1 PE=1 SV=1	0.013374	0.0118826	0.0149415	0.0105101	0.0102826	0.0112102	0.0791728	-0.00273907	-0.173313	0.157164	0.350393	0.381966	0.257353	1620	1455	3075	894
HSD17B10	Q99714	FGRVDVAVNCAGIAVASK	1xCarbamidomethyl [C10]; 1xTMTpro [K18]; 1xTMTpro [N-Term]	3-hydroxyacyl-CoA dehydrogenase type-2 OS=Homo sapiens (Human) OX=9606 GN=HSD17B10 PE=1 SV=3	0.0191828	0.0148859	0.023246	0.0235577	0.0252128	0.0270161	0.110552	0.00587287	-0.359998	0.283039	-0.302259	-0.400213	-0.49988	1008	2067	3075	894
GANAB	Q14697	TCEESSFCK	2xCarbamidomethyl [C2; C8]; 1xTMTpro [K9]; 1xTMTpro [N-Term]	Neutral alpha-glucosidase AB OS=Homo sapiens (Human) OX=9606 GN=GANAB PE=1 SV=3	0.0130368	0.0110958	0.0055668	0.00499183	0.00460805	0.0051805	0.155609	0.397123	0.164538	-0.830552	0.987831	1.10324	0.934307	68	3008	3076	896
PSIP1	O75475	NSLKIDNLDVNRCIEALDELASLQVTMQQAQK	1xCarbamidomethyl [C13]; 2xTMTpro [K4; K32]; 1xTMTpro [N-Term]	PC4 and SFRS1-interacting protein OS=Homo sapiens (Human) OX=9606 GN=PSIP1 PE=1 SV=1	0.0124145	0.0116815	0.0126903	0.0146501	0.0140147	0.0149588	0.00520879	0.0178177	-0.0699736	0.049516	-0.256709	-0.192737	-0.286789	2973	106	3079	897
CHAF1A	Q13111	SCPELTSGPR	1xCarbamidomethyl [C2]; 1xTMTpro [N-Term]	Chromatin assembly factor 1 subunit A OS=Homo sapiens (Human) OX=9606 GN=CHAF1A PE=1 SV=3	0.0909282	0.0810824	0.0849171	0.109859	0.106188	0.0948592	0.0363103	0.0863999	-0.0789387	-0.0122736	-0.359255	-0.310225	-0.147459	2433	646	3079	897
FLNB	O75369	AGSNMLLIGVHGPTTPCEEVSMK	1xCarbamidomethyl [C17]; 1xOxidation [M]; 1xTMTpro [K23]; 1xTMTpro [N-Term]	Filamin-B OS=Homo sapiens (Human) OX=9606 GN=FLNB PE=1 SV=2	0.00657826	0.00562957	0.00531327	0.0045516	0.00487657	0.00453169	0.0788419	0.171647	-0.0530349	-0.136458	0.359686	0.260191	0.366008	1636	1444	3080	899
HNRNPU	Q00839	KMCLFAGFQR	1xCarbamidomethyl [C3]; 1xTMTpro [K1]; 1xTMTpro [N-Term]	Heterogeneous nuclear ribonucleoprotein U OS=Homo sapiens (Human) OX=9606 GN=HNRNPU PE=1 SV=6	0.00425067	0.00434651	0.00286502	0.00268523	0.00254982	0.00276955	0.135361	0.153842	0.186006	-0.415304	0.508806	0.583453	0.464197	482	2600	3082	900
VPS16	Q9H269	SGPVVSLGWSAEEELLCVQEDGAVLVYGLHGDFRR	1xCarbamidomethyl [C17]; 1xDeamidated [Q19]; 1xTMTpro [N-Term]	Vacuolar protein sorting-associated protein 16 homolog OS=Homo sapiens (Human) OX=9606 GN=VPS16 PE=1 SV=2	0.0487745	0.0393486	0.046585	0.0497811	0.0573789	0.0590376	0.0597109	0.119324	-0.190489	0.053063	-0.148796	-0.353718	-0.394831	2008	1074	3082	900
HLA-B	P01889	YTCHVQHEGLPKPLTLR	1xCarbamidomethyl [C3]; 1xTMTpro [K12]	HLA class I histocompatibility antigen, B alpha chain OS=Homo sapiens (Human) OX=9606 GN=HLA-B PE=1 SV=3_x000D_ HLA class I histocompatibility antigen, A alpha chain OS=Homo sapiens (Human) OX=9606 GN=HLA-A PE=1 SV=2	0.0819439	0.0782387	0.0811448	0.0934948	0.0952939	0.0967057	0.000648677	0.0266792	-0.0400753	0.0125417	-0.216929	-0.244427	-0.265645	3064	19	3083	902
PCCB	P05166	FCDAFNIPLITFVDVPGFLPGTAQEYGGIIR	1xCarbamidomethyl [C2]; 2xDeamidated [N6; Q24]; 1xTMTpro [N-Term]	Propionyl-CoA carboxylase beta chain, mitochondrial OS=Homo sapiens (Human) OX=9606 GN=PCCB PE=1 SV=3	0.077582	0.0468344	0.0758292	0.08765	0.0867409	0.0986608	0.122102	0.216985	-0.511166	0.184017	-0.393018	-0.377976	-0.56374	759	2327	3086	903
UQCRC1	P31930	YIYDQCPAVAGYGPIEQLPDYNRIR	1xCarbamidomethyl [C6]; 1xTMTpro [N-Term]	Cytochrome b-c1 complex subunit 1, mitochondrial OS=Homo sapiens (Human) OX=9606 GN=UQCRC1 PE=1 SV=3	0.0175887	0.0191076	0.0157654	0.013557	0.0141907	0.0148566	0.0616725	0.00834881	0.127845	-0.149544	0.36726	0.30136	0.2352	1975	1113	3088	904
TPI1	P60174	QSLGELIGTLNAAKVPADTEVVCAPPTAYIDFAR	1xCarbamidomethyl [C23]; 1xDeamidated [N11]; 1xTMTpro [K14]; 1xTMTpro [N-Term]	Triosephosphate isomerase OS=Homo sapiens (Human) OX=9606 GN=TPI1 PE=1 SV=3	0.00144819	0.00134956	0.00154081	0.00120248	0.00114892	0.00126512	0.0285993	0.00199752	-0.0997647	0.0914349	0.266236	0.331967	0.192974	2596	498	3094	905
PBDC1	Q9BVG4	LDCSQGYTEENTIFAPR	1xCarbamidomethyl [C3]; 1xTMTpro [N-Term]	Protein PBDC1 OS=Homo sapiens (Human) OX=9606 GN=PBDC1 PE=1 SV=1	0.148189	0.135619	0.156154	0.178237	0.165496	0.182795	0.0225623	0.0150224	-0.112856	0.0905515	-0.281376	-0.174377	-0.317811	2709	387	3096	906
MSTO1	Q9BUK6	VAPPYPHLFSSCSPPGMVLDGSPK	1xCarbamidomethyl [C12]; 1xTMTpro [K24]	Protein misato homolog 1 OS=Homo sapiens (Human) OX=9606 GN=MSTO1 PE=1 SV=1	0.375403	0.314376	0.356516	0.420296	0.395367	0.451264	0.0391473	0.106185	-0.149763	0.0317105	-0.269149	-0.180938	-0.371718	2407	690	3097	907
COPS7B	Q9H9Q2	ATASSSAQEMEQQLAERECPPHAEQR	1xCarbamidomethyl [C19]; 1xDeamidated [Q]; 1xOxidation [M10]; 1xTMTpro [N-Term]	COP9 signalosome complex subunit 7b OS=Homo sapiens (Human) OX=9606 GN=COPS7B PE=1 SV=1	0.0296154	0.0222271	0.031842	0.0324607	0.0360478	0.0390158	0.0945855	0.0863511	-0.32768	0.190933	-0.218696	-0.369915	-0.48406	1350	1747	3097	907
TUBA1A	Q71U36	ECISIHVGQAGVQIGNACWELYCLEHGIQPDGQMPSDK	3xCarbamidomethyl [C2; C18; C23]; 1xOxidation [M34]; 1xTMTpro [K38]	Tubulin alpha-1A chain OS=Homo sapiens (Human) OX=9606 GN=TUBA1A PE=1 SV=1_x000D_ Tubulin alpha-1C chain OS=Homo sapiens (Human) OX=9606 GN=TUBA1C PE=1 SV=1	0.000567239	0.00046034	0.000410515	0.000333131	0.000415742	0.000342595	0.11327	0.242832	-0.0584236	-0.223688	0.525036	0.205437	0.48462	981	2117	3098	909
TXNRD2	Q9NNW7	LFGGSSDLMDYDNVPTTVFTPLEYGCVGLSEEEAVAR	1xCarbamidomethyl [C26]; 1xTMTpro [N-Term]	Thioredoxin reductase 2, mitochondrial OS=Homo sapiens (Human) OX=9606 GN=TXNRD2 PE=1 SV=3	0.0025168	0.00311433	0.00306313	0.00355087	0.00327446	0.00405866	0.0730892	-0.203511	0.103821	0.0799068	-0.293075	-0.176157	-0.485905	1771	1327	3098	909
OTUD6B	Q8N6M0	YCEDIVNTAAWGGQLELR	1xCarbamidomethyl [C2]; 1xTMTpro [N-Term]	Deubiquitinase OTUD6B OS=Homo sapiens (Human) OX=9606 GN=OTUD6B PE=1 SV=1	0.0173376	0.0177325	0.0156913	0.0142263	0.0137086	0.0141273	0.036654	0.0351358	0.0676252	-0.108804	0.25021	0.303681	0.260281	2447	653	3100	911
PLS3	P13797	EGICALGGTSELSSEGTQHSYSEEEKYAFVNWINK	1xCarbamidomethyl [C4]; 1xDeamidated [Q18]; 2xTMTpro [K26; K35]; 1xTMTpro [N-Term]	Plastin-3 OS=Homo sapiens (Human) OX=9606 GN=PLS3 PE=1 SV=4	0.00552523	0.00436432	0.00438562	0.00365703	0.00366056	0.00366993	0.103722	0.215561	-0.124717	-0.117693	0.379802	0.378411	0.374723	1177	1925	3102	912
POLD3	Q15054	SNLQNCSK	1xCarbamidomethyl [C6]; 1xTMTpro [K8]; 1xTMTpro [N-Term]	DNA polymerase delta subunit 3 OS=Homo sapiens (Human) OX=9606 GN=POLD3 PE=1 SV=2	0.047024	0.0434972	0.0362035	0.0333026	0.0299692	0.0367287	0.0890088	0.154734	0.0422586	-0.222534	0.343029	0.495182	0.201754	1454	1648	3102	912
NT5DC1	Q5TFE4	ENCGIYFPEIK	1xCarbamidomethyl [C3]; 1xTMTpro [K11]; 1xTMTpro [N-Term]	5'-nucleotidase domain-containing protein 1 OS=Homo sapiens (Human) OX=9606 GN=NT5DC1 PE=1 SV=1	0.0223323	0.0202589	0.0226655	0.0191621	0.0179935	0.0174737	0.0225035	0.0379701	-0.102611	0.0593355	0.18291	0.273685	0.315977	2718	384	3102	912
FUS	P35637	AGDWKCPNPTCENMNFSWR	2xCarbamidomethyl [C6; C11]; 1xTMTpro [K5]; 1xTMTpro [N-Term]	RNA-binding protein FUS OS=Homo sapiens (Human) OX=9606 GN=FUS PE=1 SV=1	0.0113695	0.00905216	0.0110341	0.0130228	0.011908	0.0138129	0.0598858	0.116805	-0.212027	0.0736089	-0.312678	-0.183565	-0.397659	2023	1081	3104	915
CDK6	Q00534	ADQQYECVAEIGEGAYGK	1xCarbamidomethyl [C7]; 1xTMTpro [K18]; 1xTMTpro [N-Term]	Cyclin-dependent kinase 6 OS=Homo sapiens (Human) OX=9606 GN=CDK6 PE=1 SV=1	0.105042	0.0989593	0.0936965	0.0811947	0.0812672	0.0870398	0.0207984	0.0820781	-0.00397768	-0.0828179	0.289428	0.288139	0.189139	2743	361	3104	915
GDI1	P31150	FDLGQDVIDFTGHALALYRTDDYLDQPCLETVNR	1xCarbamidomethyl [C28]; 1xTMTpro [N-Term]	Rab GDP dissociation inhibitor alpha OS=Homo sapiens (Human) OX=9606 GN=GDI1 PE=1 SV=2	0.00147173	0.00125263	0.00158337	0.00172289	0.00166963	0.00213125	0.0915014	0.0355468	-0.197006	0.141035	-0.262862	-0.217557	-0.569732	1413	1693	3106	917
EWSR1	Q01844	AGDWQCPNPGCGNQNFAWR	2xCarbamidomethyl [C6; C11]; 1xTMTpro [N-Term]	RNA-binding protein EWS OS=Homo sapiens (Human) OX=9606 GN=EWSR1 PE=1 SV=1	0.0250521	0.0240894	0.0230379	0.0209625	0.0207849	0.0190672	0.0107247	0.0583082	0.00177498	-0.0626181	0.198814	0.211085	0.335535	2906	202	3108	918
KIF5B	P33176	CEEEIAK	1xCarbamidomethyl [C1]; 1xTMTpro [K7]; 1xTMTpro [N-Term]	Kinesin-1 heavy chain OS=Homo sapiens (Human) OX=9606 GN=KIF5B PE=1 SV=1	0.00114747	0.00129621	0.00108746	0.00100607	0.000951585	0.000922595	0.057768	-0.0367175	0.139131	-0.11421	0.226436	0.306767	0.351402	2075	1034	3109	919
NCDN	Q9UBB6	ASIMASDCEPALNQAEGRNPTLER	1xCarbamidomethyl [C8]; 1xTMTpro [N-Term]	Neurochondrin OS=Homo sapiens (Human) OX=9606 GN=NCDN PE=1 SV=1	0.168312	0.145558	0.156201	0.13317	0.135902	0.121548	0.0351448	0.103222	-0.106326	-0.00450853	0.23465	0.205346	0.366392	2493	616	3109	919
RCC1	P18754	SGQVYSFGCNDEGALGRDTSVEGSEMVPGKVELQEK	1xCarbamidomethyl [C9]; 1xDeamidated [N10]; 2xTMTpro [K30; K36]; 1xTMTpro [N-Term]	Regulator of chromosome condensation OS=Homo sapiens (Human) OX=9606 GN=RCC1 PE=1 SV=1	0.00721305	0.00575406	0.00228246	0.00177135	0.00186426	0.00203974	0.160419	0.504874	0.178846	-1.15514	1.52088	1.44713	1.31735	18	3093	3111	921
NHLRC2	Q8NBF2	AGFAQPSGLSLASEDPWSCLFVADSESSTVR	1xCarbamidomethyl [C19]; 1xTMTpro [N-Term]	NHL repeat-containing protein 2 OS=Homo sapiens (Human) OX=9606 GN=NHLRC2 PE=1 SV=1	0.00756685	0.00719515	0.00596198	0.00552396	0.00549971	0.00527421	0.0895086	0.131426	0.0587573	-0.212475	0.322564	0.328913	0.389313	1451	1662	3113	922
MCMBP	Q9BTE3	YRDVAECGPQQELDLNSPR	1xCarbamidomethyl [C7]; 1xTMTpro [N-Term]	Mini-chromosome maintenance complex-binding protein OS=Homo sapiens (Human) OX=9606 GN=MCMBP PE=1 SV=2	0.0412363	0.0377242	0.0329877	0.0307808	0.032349	0.0269642	0.0734348	0.144118	0.0156936	-0.177869	0.277763	0.206077	0.468751	1779	1337	3116	923
RTKN	Q9BST9	GTNLFCYRQPEDADTGEEPLLTIAVNKETR	1xCarbamidomethyl [C6]; 1xTMTpro [K27]; 1xTMTpro [N-Term]	Rhotekin OS=Homo sapiens (Human) OX=9606 GN=RTKN PE=1 SV=2	0.0576704	0.0490427	0.0476451	0.0378389	0.0422813	0.0448505	0.0687652	0.164583	-0.0692107	-0.110918	0.443379	0.283228	0.198124	1882	1236	3118	924
CAMK2D	Q13557	RITASEALKHPWICQR	1xCarbamidomethyl [C14]; 1xTMTpro [K9]; 1xTMTpro [N-Term]	Calcium/calmodulin-dependent protein kinase type II subunit delta OS=Homo sapiens (Human) OX=9606 GN=CAMK2D PE=1 SV=3	0.0405071	0.0356802	0.0496715	0.0514356	0.0543068	0.0552735	0.0944354	-0.0505976	-0.233648	0.243647	-0.293994	-0.37236	-0.397817	1376	1743	3119	925
PHF3	Q92576	LSHEDDHILEDAGSSDISSDAACTNPNK	1xCarbamidomethyl [C23]; 1xDeamidated [N25]; 1xTMTpro [K28]	PHD finger protein 3 OS=Homo sapiens (Human) OX=9606 GN=PHF3 PE=1 SV=3	0.0347266	0.0407738	0.0387099	0.047615	0.0420302	0.0522771	0.0686798	-0.132618	0.0989854	0.0240435	-0.322759	-0.14277	-0.457522	1890	1233	3123	926
PRPS1	P60891	INNACFEAVVVTNTIPQEDK	1xCarbamidomethyl [C5]; 1xTMTpro [K20]; 1xTMTpro [N-Term]	Ribose-phosphate pyrophosphokinase 1 OS=Homo sapiens (Human) OX=9606 GN=PRPS1 PE=1 SV=2	0.022294	0.017801	0.019098	0.0162786	0.0150937	0.015596	0.0844493	0.176193	-0.148509	-0.0470413	0.277491	0.386514	0.339292	1572	1554	3126	927
BRIP1	Q9BX63	QHCLLESPTGSGK	1xCarbamidomethyl [C3]; 1xDeamidated [Q1]; 1xTMTpro [K13]; 1xTMTpro [N-Term]	Fanconi anemia group J protein OS=Homo sapiens (Human) OX=9606 GN=BRIP1 PE=1 SV=2	0.164146	0.114594	0.160612	0.187957	0.182235	0.198837	0.103073	0.164564	-0.35388	0.133164	-0.359986	-0.315386	-0.441171	1223	1907	3130	928
SFN	P31947	GAVEKGEELSCEERNLLSVAYK	1xCarbamidomethyl [C11]; 1xDeamidated [N15]; 2xTMTpro [K5; K22]; 1xTMTpro [N-Term]	14-3-3 protein sigma OS=Homo sapiens (Human) OX=9606 GN=SFN PE=1 SV=1	0.00174839	0.00152918	0.000991513	0.00081902	0.000930636	0.00101383	0.148453	0.297061	0.103797	-0.52126	0.796994	0.612675	0.489147	278	2853	3131	929
SMS	P52788	TCGDVLDNLKGDCYQVLIEDCIPVLKR	3xCarbamidomethyl [C2; C13; C21]; 1xDeamidated [Q15]; 2xTMTpro [K10; K26]; 1xTMTpro [N-Term]	Spermine synthase OS=Homo sapiens (Human) OX=9606 GN=SMS PE=1 SV=2	0.00857013	0.00915558	0.00632062	0.00577664	0.00653577	0.00545261	0.123638	0.0965349	0.191869	-0.342716	0.472553	0.294426	0.555835	778	2357	3135	930
ANAPC7	Q9UJX3	VRPSTGNSASTPQSQCLPSEIEVK	1xCarbamidomethyl [C16]; 1xDeamidated [Q15]; 1xTMTpro [K24]; 1xTMTpro [N-Term]	Anaphase-promoting complex subunit 7 OS=Homo sapiens (Human) OX=9606 GN=ANAPC7 PE=1 SV=4	0.0274957	0.0263891	0.0201691	0.0150931	0.0210081	0.0201694	0.116548	0.155592	0.0963289	-0.291465	0.709723	0.232668	0.291448	937	2198	3135	930
PPP2R2A	P63151	VCASGK	1xCarbamidomethyl [C2]; 1xTMTpro [K6]; 1xTMTpro [N-Term]	Serine/threonine-protein phosphatase 2A 55 kDa regulatory subunit B alpha isoform OS=Homo sapiens (Human) OX=9606 GN=PPP2R2A PE=1 SV=1	0.0953511	0.0593401	0.0637824	0.049084	0.0445827	0.0474261	0.148946	0.388825	-0.295417	-0.191266	0.569172	0.70794	0.618742	282	2860	3142	932
MYH10	P35580	ADFCIIHYAGK	1xCarbamidomethyl [C4]; 1xTMTpro [K11]; 1xTMTpro [N-Term]	Myosin-10 OS=Homo sapiens (Human) OX=9606 GN=MYH10 PE=1 SV=3_x000D_ Myosin-9 OS=Homo sapiens (Human) OX=9606 GN=MYH9 PE=1 SV=4	0.0127819	0.0118206	0.0131308	0.0155287	0.0149575	0.014331	0.0110533	0.0232248	-0.089574	0.062082	-0.304061	-0.249998	-0.188261	2932	211	3143	933
PAFAH1B2	P68402	LANVQLLDTDGGFVHSDGAISCHDMFDFLHLTGGGYAK	1xCarbamidomethyl [C22]; 1xDeamidated [Q5]; 1xOxidation [M25]; 1xTMTpro [K38]; 1xTMTpro [N-Term]	Platelet-activating factor acetylhydrolase IB subunit beta OS=Homo sapiens (Human) OX=9606 GN=PAFAH1B2 PE=1 SV=1	0.0403887	0.0405052	0.0333204	0.0334911	0.0299071	0.0288725	0.0708461	0.0852428	0.0893969	-0.192301	0.184933	0.34822	0.399015	1860	1285	3145	934
FASN	P49327	EACPELDYFVVFSSVSCGR	2xCarbamidomethyl [C3; C17]; 1xTMTpro [N-Term]	Fatty acid synthase OS=Homo sapiens (Human) OX=9606 GN=FASN PE=1 SV=3	0.00134057	0.00110886	0.00139754	0.00161681	0.00147993	0.00162813	0.059833	0.0640874	-0.209684	0.124129	-0.334393	-0.206771	-0.344458	2069	1077	3146	935
HMGB2	P26583	GKMSSYAFFVQTCREEHK	1xCarbamidomethyl [C13]; 2xTMTpro [K2; K18]; 1xTMTpro [N-Term]	High mobility group protein B2 OS=Homo sapiens (Human) OX=9606 GN=HMGB2 PE=1 SV=2_x000D_ High mobility group protein B1 OS=Homo sapiens (Human) OX=9606 GN=HMGB1 PE=1 SV=3	0.0470867	0.0390684	0.0550477	0.033927	0.0349359	0.0367894	0.119647	0.000584884	-0.268731	0.225948	0.472299	0.430023	0.355442	880	2267	3147	936
LARS1	Q9P2J5	QGDNCDSIIRR	1xCarbamidomethyl [C5]; 1xTMTpro [N-Term]	Leucine--tRNA ligase, cytoplasmic OS=Homo sapiens (Human) OX=9606 GN=LARS1 PE=1 SV=2	0.0151491	0.0153679	0.0132759	0.012126	0.0120754	0.0117119	0.0535481	0.0535017	0.0741833	-0.136927	0.267627	0.27366	0.317753	2204	944	3148	937
TMED7	Q9Y3B3	CTLEFQVITGGHYDVDCRLEDPDGKVLYK	2xCarbamidomethyl [C1; C17]; 1xDeamidated [Q6]; 2xTMTpro [K25; K29]; 1xTMTpro [N-Term]	Transmembrane emp24 domain-containing protein 7 OS=Homo sapiens (Human) OX=9606 GN=TMED7 PE=1 SV=2	0.16255	0.134912	0.140633	0.118956	0.128874	0.10886	0.0642707	0.154606	-0.114267	-0.0543466	0.295854	0.180318	0.423812	1994	1157	3151	938
GARS1	P41250	TFFSFPAVVAPFKCSVLPLSQNQEFMPFVKELSEALTR	1xCarbamidomethyl [C14]; 2xTMTpro [K13; K30]	Glycine--tRNA ligase OS=Homo sapiens (Human) OX=9606 GN=GARS1 PE=1 SV=3	0.00292492	0.00177193	0.00397197	0.00374919	0.00446886	0.0046648	0.144589	0.0175267	-0.705554	0.458981	-0.375707	-0.629033	-0.690943	379	2779	3158	939
NTMT1	Q9BV86	EGPNKTGTSCALDCGAGIGR	2xCarbamidomethyl [C10; C14]; 1xTMTpro [K5]; 1xTMTpro [N-Term]	N-terminal Xaa-Pro-Lys N-methyltransferase 1 OS=Homo sapiens (Human) OX=9606 GN=NTMT1 PE=1 SV=3	0.0477682	0.0503949	0.0385812	0.0340554	0.0361416	0.0361725	0.10057	0.0676038	0.144832	-0.240549	0.420564	0.334788	0.333553	1300	1860	3160	940
TOM1	O60784	VMSEMLTELVPTQAEPADLELLQELNRTCR	1xCarbamidomethyl [C29]; 1xTMTpro [N-Term]	Target of Myb protein 1 OS=Homo sapiens (Human) OX=9606 GN=TOM1 PE=1 SV=2	0.0230325	0.0189744	0.0255786	0.0161873	0.0159628	0.020234	0.106284	0.0319184	-0.247697	0.183187	0.476885	0.497035	0.15497	1187	1974	3161	941
SMC2	O95347	VQDLFCSVGLNVNNPHFLIMQGR	1xCarbamidomethyl [C6]; 1xTMTpro [N-Term]	Structural maintenance of chromosomes protein 2 OS=Homo sapiens (Human) OX=9606 GN=SMC2 PE=1 SV=2	0.0262857	0.018593	0.0302712	0.033126	0.0325843	0.0352858	0.121473	0.0694693	-0.430049	0.273137	-0.403157	-0.37937	-0.494281	846	2315	3161	941
PRDX2	P32119	GKYVVLFFYPLDFTFVCPTEIIAFSNR	1xCarbamidomethyl [C17]; 1xDeamidated [N26]; 1xTMTpro [K2]; 1xTMTpro [N-Term]	Peroxiredoxin-2 OS=Homo sapiens (Human) OX=9606 GN=PRDX2 PE=1 SV=5	0.00110888	0.000959593	0.000939146	0.000666759	0.000930056	0.000782041	0.0952737	0.145442	-0.0631635	-0.0942373	0.58842	0.108269	0.358343	1399	1762	3161	941
MCM3	P25205	CSVLAAANPVYGR	1xCarbamidomethyl [C1]; 1xTMTpro [N-Term]	DNA replication licensing factor MCM3 OS=Homo sapiens (Human) OX=9606 GN=MCM3 PE=1 SV=3	0.0196466	0.0172378	0.0227553	0.0241292	0.0247067	0.0257418	0.0790458	-0.0170333	-0.205737	0.194896	-0.279472	-0.313592	-0.372801	1712	1450	3162	944
FLNA	P21333	VGTECGNQK	1xCarbamidomethyl [C5]; 1xTMTpro [K9]; 1xTMTpro [N-Term]	Filamin-A OS=Homo sapiens (Human) OX=9606 GN=FLNA PE=1 SV=4	0.00183628	0.00190892	0.00142289	0.0013391	0.00137327	0.00124886	0.109805	0.0921177	0.148087	-0.275844	0.363406	0.327054	0.464062	1120	2045	3165	945
TUBA4A	P68366	SIQFVDWCPTGFKVGINYQPPTVVPGGDLAK	1xCarbamidomethyl [C8]; 2xTMTpro [K13; K31]; 1xTMTpro [N-Term]	Tubulin alpha-4A chain OS=Homo sapiens (Human) OX=9606 GN=TUBA4A PE=1 SV=1	0.0903191	0.0678538	0.0831244	0.0604595	0.0617027	0.0639602	0.10562	0.167254	-0.245348	0.0474942	0.411809	0.382444	0.330602	1200	1965	3165	945
PSMA1	P25786	HMSEFMECNLNELVK	1xCarbamidomethyl [C8]; 1xDeamidated [N9]; 1xOxidation [M6]; 1xTMTpro [K15]; 1xTMTpro [N-Term]	Proteasome subunit alpha type-1 OS=Homo sapiens (Human) OX=9606 GN=PSMA1 PE=1 SV=1	0.0100012	0.0118551	0.0105784	0.00939539	0.00835145	0.00894108	0.0522686	-0.112401	0.132929	-0.0314521	0.202549	0.372474	0.274052	2249	919	3168	947
G6PD	P11413	LQFHDVAGDIFHQQCK	1xCarbamidomethyl [C15]; 1xTMTpro [K16]	Glucose-6-phosphate 1-dehydrogenase OS=Homo sapiens (Human) OX=9606 GN=G6PD PE=1 SV=4	0.0244776	0.0226297	0.0211923	0.0184458	0.0184402	0.019866	0.0374606	0.104549	-0.00869976	-0.103374	0.303622	0.30406	0.196616	2508	665	3173	948
SRI	P30626	RDTAQQGVVNFPYDDFIQCVMSV	1xCarbamidomethyl [C19]; 1xTMTpro [N-Term]	Sorcin OS=Homo sapiens (Human) OX=9606 GN=SRI PE=1 SV=1	0.047697	0.0455957	0.0428354	0.0355646	0.0419995	0.0344255	0.0549687	0.0719687	0.00696732	-0.0831278	0.35149	0.111557	0.398454	2190	983	3173	948
CDC42	P60953	DLKAVKYVECSALTQK	1xCarbamidomethyl [C10]; 3xTMTpro [K3; K6; K16]	Cell division control protein 42 homolog OS=Homo sapiens (Human) OX=9606 GN=CDC42 PE=1 SV=2	0.0703418	0.0552842	0.0721855	0.0934506	0.0753916	0.0807861	0.0846214	0.0932905	-0.254225	0.130617	-0.503113	-0.193312	-0.293016	1622	1557	3179	950
TUBA1A	Q71U36	AYHEQLSVAEITNACFEPANQMVK	1xCarbamidomethyl [C15]; 1xOxidation [M22]; 1xTMTpro [K24]; 1xTMTpro [N-Term]	Tubulin alpha-1A chain OS=Homo sapiens (Human) OX=9606 GN=TUBA1A PE=1 SV=1_x000D_ Tubulin alpha-4A chain OS=Homo sapiens (Human) OX=9606 GN=TUBA4A PE=1 SV=1	0.0340254	0.0313623	0.0317553	0.0269258	0.0270541	0.0276426	0.0191752	0.0714649	-0.0461176	-0.0281491	0.266158	0.259302	0.228256	2842	337	3179	950
LASP1	Q14847	ACFHCETCK	3xCarbamidomethyl [C2; C5; C8]; 1xTMTpro [K9]; 1xTMTpro [N-Term]	LIM and SH3 domain protein 1 OS=Homo sapiens (Human) OX=9606 GN=LASP1 PE=1 SV=2	0.0117006	0.0095608	0.00511936	0.00461349	0.00427789	0.00483488	0.160597	0.412057	0.120681	-0.780488	0.930592	1.03955	0.86297	86	3097	3183	952
MTA2	O94776	CSVTLLNETDILSQYLEKEDCFFYSLVFDPVQK	2xCarbamidomethyl [C1; C21]; 2xTMTpro [K18; K33]; 1xTMTpro [N-Term]	Metastasis-associated protein MTA2 OS=Homo sapiens (Human) OX=9606 GN=MTA2 PE=1 SV=1	0.000750351	0.000548353	0.000492899	0.000993021	0.000663897	0.000843994	0.130014	0.329348	-0.123112	-0.276924	-0.733607	-0.152743	-0.499016	678	2508	3186	953
PPA2	Q9H2U2	GQPCSQNYR	1xCarbamidomethyl [C4]; 1xTMTpro [N-Term]	Inorganic pyrophosphatase 2, mitochondrial OS=Homo sapiens (Human) OX=9606 GN=PPA2 PE=1 SV=2	0.0131535	0.0103107	0.0133027	0.00937768	0.00913054	0.0102476	0.0984518	0.101997	-0.249299	0.118276	0.386142	0.424673	0.258163	1363	1824	3187	954
RARS1	P54136	SLTAEIDRLKNCGCLGASPNLEQLQEENLK	2xCarbamidomethyl [C12; C14]; 1xDeamidated [N11]; 2xTMTpro [K10; K30]; 1xTMTpro [N-Term]	Arginine--tRNA ligase, cytoplasmic OS=Homo sapiens (Human) OX=9606 GN=RARS1 PE=1 SV=2	0.0145676	0.0132155	0.0138601	0.0107554	0.011161	0.0127351	0.0395877	0.069645	-0.0708881	-0.00218028	0.368051	0.314643	0.124302	2490	699	3189	955
RBM17	Q96I25	CVIFEIPGAPDDEAVRIFLEFERVESAIK	1xCarbamidomethyl [C1]; 1xTMTpro [K29]; 1xTMTpro [N-Term]	Splicing factor 45 OS=Homo sapiens (Human) OX=9606 GN=RBM17 PE=1 SV=1	0.0155694	0.0109082	0.0124003	0.010369	0.00829024	0.0103575	0.123722	0.264724	-0.24857	-0.0636144	0.321704	0.6445	0.323318	829	2360	3189	955
GSTP1	P09211	TLGLYGKDQQEAALVDMVNDGVEDLRCK	1xCarbamidomethyl [C27]; 1xOxidation [M17]; 2xTMTpro [K7; K28]; 1xTMTpro [N-Term]	Glutathione S-transferase P OS=Homo sapiens (Human) OX=9606 GN=GSTP1 PE=1 SV=2	0.0480143	0.0414276	0.038389	0.0325857	0.034951	0.0342437	0.084759	0.172262	-0.0406109	-0.150509	0.386964	0.285868	0.315366	1630	1560	3190	957
CCT2	P78371	LIEEVMIGEDKLIHFSGVALGEACTIVLR	1xCarbamidomethyl [C24]; 1xTMTpro [K11]; 1xTMTpro [N-Term]	T-complex protein 1 subunit beta OS=Homo sapiens (Human) OX=9606 GN=CCT2 PE=1 SV=4	0.00353649	0.00308627	0.00273378	0.00247421	0.00250615	0.00235837	0.0964593	0.181306	-0.0151489	-0.190116	0.334046	0.315543	0.403225	1407	1783	3190	957
FABP5	Q01469	MGAMAKPDCIITCDGK	2xCarbamidomethyl [C9; C13]; 1xOxidation [M]; 2xTMTpro [K6; K16]; 1xTMTpro [N-Term]	Fatty acid-binding protein 5 OS=Homo sapiens (Human) OX=9606 GN=FABP5 PE=1 SV=3	0.0750694	0.0704724	0.0602463	0.0545015	0.056959	0.0531907	0.0807462	0.1301	0.0389328	-0.187253	0.331829	0.268202	0.36695	1707	1485	3192	959
PSMA4	P25789	ATCIGNNSAAAVSMLKQDYKEGEMTLK	1xCarbamidomethyl [C3]; 3xTMTpro [K16; K20; K27]; 1xTMTpro [N-Term]	Proteasome subunit alpha type-4 OS=Homo sapiens (Human) OX=9606 GN=PSMA4 PE=1 SV=1	0.0251887	0.0242297	0.0264698	0.0200968	0.0214007	0.0225051	0.0142493	-0.00613854	-0.0621357	0.0654355	0.331947	0.241253	0.168661	2934	259	3193	960
NPLOC4	Q8TAT6	SGCEGHLPWPNGICTK	2xCarbamidomethyl [C3; C14]; 1xTMTpro [K16]; 1xTMTpro [N-Term]	Nuclear protein localization protein 4 homolog OS=Homo sapiens (Human) OX=9606 GN=NPLOC4 PE=1 SV=3	0.0437514	0.044313	0.0420839	0.0380868	0.0361247	0.0361435	0.002122	0.0122061	0.0306085	-0.0438532	0.187831	0.264136	0.263385	3151	42	3193	960
PSME3	P61289	LDECEEAFQGTK	1xCarbamidomethyl [C4]; 1xTMTpro [K12]; 1xTMTpro [N-Term]	Proteasome activator complex subunit 3 OS=Homo sapiens (Human) OX=9606 GN=PSME3 PE=1 SV=1	0.0165084	0.0149092	0.0159361	0.0134606	0.0138544	0.0125873	0.0157676	0.0646857	-0.0823135	0.0137854	0.229769	0.188175	0.326541	2914	280	3194	962
USP15	Q9Y4E8	EKLGAEDPWYCPNCK	2xCarbamidomethyl [C11; C14]; 2xTMTpro [K2; K15]; 1xTMTpro [N-Term]	Ubiquitin carboxyl-terminal hydrolase 15 OS=Homo sapiens (Human) OX=9606 GN=USP15 PE=1 SV=3	0.0240423	0.0243726	0.017128	0.0156267	0.0157511	0.0165228	0.128541	0.138099	0.157783	-0.351122	0.483462	0.472021	0.40302	722	2473	3195	963
HAUS5	O94927	QALERIPELQGIVGDWWEQPGQAALSEELCQGLSLPQWR	1xCarbamidomethyl [C30]; 1xTMTpro [N-Term]	HAUS augmin-like complex subunit 5 OS=Homo sapiens (Human) OX=9606 GN=HAUS5 PE=1 SV=2	0.041127	0.0336743	0.0478783	0.0269327	0.0361725	0.0293766	0.121421	0.00822433	-0.280213	0.227512	0.6025	0.176966	0.477195	885	2311	3196	964
LPP	Q93052	CGENVVGEGTGCTAMDQVFHVDCFTCIICNNK	5xCarbamidomethyl [C1; C12; C23; C26; C29]; 1xTMTpro [K32]; 1xTMTpro [N-Term]	Lipoma-preferred partner OS=Homo sapiens (Human) OX=9606 GN=LPP PE=1 SV=1	0.0301093	0.0257533	0.0253191	0.0213674	0.0230772	0.0215475	0.0670518	0.154018	-0.0714362	-0.0959653	0.340785	0.229728	0.32867	1997	1199	3196	964
LRCH3	Q96II8	IGVPQEQLCLPLHILEEK	1xCarbamidomethyl [C9]; 1xTMTpro [K18]; 1xTMTpro [N-Term]	DISP complex protein LRCH3 OS=Homo sapiens (Human) OX=9606 GN=LRCH3 PE=1 SV=2	1.26934	1.01198	1.15854	0.842353	0.940819	0.988509	0.0760628	0.146685	-0.180202	0.0149231	0.444892	0.2854	0.214063	1818	1380	3198	966
TTC37	Q6PGP7	CLLTSAIYALQGR	1xCarbamidomethyl [C1]; 1xTMTpro [N-Term]	Tetratricopeptide repeat protein 37 OS=Homo sapiens (Human) OX=9606 GN=TTC37 PE=1 SV=1	0.394144	0.32902	0.366718	0.46914	0.44021	0.407916	0.043026	0.117586	-0.142963	0.0135332	-0.36888	-0.277054	-0.167132	2451	752	3203	967
G6PD	P11413	LILDVFCGSQMHFVR	1xCarbamidomethyl [C7]; 1xTMTpro [N-Term]	Glucose-6-phosphate 1-dehydrogenase OS=Homo sapiens (Human) OX=9606 GN=G6PD PE=1 SV=4	0.0381507	0.0332413	0.0367499	0.0291408	0.0294949	0.0314271	0.0360841	0.0818191	-0.116914	0.0278478	0.306849	0.289427	0.197883	2568	639	3207	968
HSPA4L	O95757	SGGIETIANEYSDRCTPACISLGSR	2xCarbamidomethyl [C15; C19]; 1xTMTpro [N-Term]	Heat shock 70 kDa protein 4L OS=Homo sapiens (Human) OX=9606 GN=HSPA4L PE=1 SV=3	0.00499035	0.00285662	0.00383549	0.00330517	0.00254624	0.00172028	0.154911	0.35783	-0.446999	-0.0218981	0.236585	0.612941	1.17866	230	2983	3213	969
CTSD	P07339	LLDIACWIHHK	1xCarbamidomethyl [C6]; 1xTMTpro [K11]; 1xTMTpro [N-Term]	Cathepsin D OS=Homo sapiens (Human) OX=9606 GN=CTSD PE=1 SV=1	0.0376013	0.0321996	0.038782	0.0296554	0.0279601	0.0309232	0.0643116	0.0550203	-0.168719	0.0996241	0.287466	0.372394	0.227074	2055	1158	3213	969
PI4KB	Q9UBF8	SVENLPECGITHEQR	1xCarbamidomethyl [C8]; 1xDeamidated [N4]; 1xTMTpro [N-Term]	Phosphatidylinositol 4-kinase beta OS=Homo sapiens (Human) OX=9606 GN=PI4KB PE=1 SV=1	1.00117	1.38991	0.964323	2.20249	1.16453	2.1826	0.154918	-0.159834	0.313465	-0.213934	-0.97761	-0.0582253	-0.964528	235	2984	3219	971
ECHS1	P30084	KPVIAAVNGYAFGGGCELAMMCDIIYAGEK	2xCarbamidomethyl [C16; C22]; 2xTMTpro [K1; K30]; 1xTMTpro [N-Term]	Enoyl-CoA hydratase, mitochondrial OS=Homo sapiens (Human) OX=9606 GN=ECHS1 PE=1 SV=4	0.0380456	0.0361998	0.0420308	0.0320087	0.0311743	0.0327064	0.0508322	-0.0267917	-0.0985395	0.116925	0.276059	0.314167	0.24495	2328	893	3221	972
EIF2B5	Q13144	YCALLLPLLK	1xCarbamidomethyl [C2]; 1xTMTpro [K10]; 1xTMTpro [N-Term]	Translation initiation factor eIF-2B subunit epsilon OS=Homo sapiens (Human) OX=9606 GN=EIF2B5 PE=1 SV=3	0.0808243	0.0550547	0.0817444	0.089951	0.0997464	0.0951579	0.1134	0.15599	-0.397934	0.172321	-0.310339	-0.459465	-0.391524	1102	2119	3221	972
CYFIP1	Q7L576	DCPDSAEEYER	1xCarbamidomethyl [C2]; 1xTMTpro [N-Term]	Cytoplasmic FMR1-interacting protein 1 OS=Homo sapiens (Human) OX=9606 GN=CYFIP1 PE=1 SV=1	0.266434	0.130265	0.121342	0.0654614	0.103393	0.056766	0.165212	0.625674	-0.406655	-0.509023	1.39939	0.73997	1.60501	30	3194	3224	974
TUBA1A	Q71U36	TIQFVDWCPTGFKVGINYQPPTVVPGGDLAK	1xCarbamidomethyl [C8]; 1xDeamidated [N/Q]; TMTpro [K]; 1xTMTpro [N-Term]	Tubulin alpha-1A chain OS=Homo sapiens (Human) OX=9606 GN=TUBA1A PE=1 SV=1_x000D_ Tubulin alpha-8 chain OS=Homo sapiens (Human) OX=9606 GN=TUBA8 PE=1 SV=1_x000D_ Tubulin alpha-1C chain OS=Homo sapiens (Human) OX=9606 GN=TUBA1C PE=1 SV=1	0.000856419	0.000867066	0.00104086	0.000746212	0.000779219	0.000696515	0.0785338	-0.105584	-0.0877586	0.175796	0.304315	0.241873	0.403746	1792	1434	3226	975
CTSD	P07339	EGCEAIVDTGTSLMVGPVDEVRELQK	1xCarbamidomethyl [C3]; 1xOxidation [M14]; 1xTMTpro [K26]; 1xTMTpro [N-Term]	Cathepsin D OS=Homo sapiens (Human) OX=9606 GN=CTSD PE=1 SV=1	0.0104997	0.00736638	0.00756969	0.00548742	0.00616652	0.00675397	0.134953	0.308454	-0.202869	-0.163592	0.627698	0.45937	0.328089	639	2595	3234	976
PCNA	P12004	LMDLDVEQLGIPEQEYSCVVKMPSGEFAR	1xCarbamidomethyl [C18]; 1xDeamidated [Q14]; 1xTMTpro [K21]; 1xTMTpro [N-Term]	Proliferating cell nuclear antigen OS=Homo sapiens (Human) OX=9606 GN=PCNA PE=1 SV=1	0.000923841	0.000885397	0.000639155	0.000564866	0.000650363	0.000588207	0.12853	0.178844	0.117524	-0.352636	0.530891	0.327556	0.472476	767	2472	3239	977
PSAT1	Q9Y617	SQTIYEIIDNSQGFYVCPVEPQNR	1xCarbamidomethyl [C17]; 1xTMTpro [N-Term]	Phosphoserine aminotransferase OS=Homo sapiens (Human) OX=9606 GN=PSAT1 PE=1 SV=2	0.0190214	0.0153887	0.0168733	0.0137128	0.0133189	0.0141586	0.0789927	0.154092	-0.151661	-0.0187826	0.318002	0.360057	0.271854	1793	1447	3240	978
KPNA4	O00629	AVGNIVTGTDEQTQVVLNCDALSHFPALLTHPKEK	1xCarbamidomethyl [C19]; 1xDeamidated [N18]; 2xTMTpro [K33; K35]	Importin subunit alpha-3 OS=Homo sapiens (Human) OX=9606 GN=KPNA4 PE=1 SV=1	0.0300691	0.0268734	0.0313287	0.0228137	0.0250275	0.0255122	0.0428694	0.0313024	-0.1308	0.0905023	0.367081	0.233467	0.205791	2495	749	3244	979
FABP5	Q01469	TQTVCNFTDGALVQHQEWDGK	1xCarbamidomethyl [C5]; 1xDeamidated [N/Q]; 1xTMTpro [K21]; 1xTMTpro [N-Term]	Fatty acid-binding protein 5 OS=Homo sapiens (Human) OX=9606 GN=FABP5 PE=1 SV=3	0.0063747	0.00616347	0.00600888	0.0048928	0.00537617	0.00540912	0.0126586	0.044202	-0.00441295	-0.0410586	0.337496	0.201576	0.192763	3015	232	3247	980
GAPDH	P04406	IISNASCTTNCLAPLAK	2xCarbamidomethyl [C7; C11]; 1xTMTpro [K17]; 1xTMTpro [N-Term]	Glyceraldehyde-3-phosphate dehydrogenase OS=Homo sapiens (Human) OX=9606 GN=GAPDH PE=1 SV=3	0.00366627	0.00297727	0.00264158	0.00222977	0.00231958	0.00244092	0.12137	0.244355	-0.0559671	-0.228557	0.473063	0.416093	0.342532	941	2309	3250	981
ILKAP	Q9H0C8	SAADARYEAACNR	1xCarbamidomethyl [C11]; 1xTMTpro [N-Term]	Integrin-linked kinase-associated serine/threonine phosphatase 2C OS=Homo sapiens (Human) OX=9606 GN=ILKAP PE=1 SV=1	0.15234	0.170137	0.0440969	0.0528871	0.030854	0.0352082	0.167746	0.318152	0.477556	-1.47039	1.20815	1.98561	1.79516	8	3246	3254	982
SAE1	Q9UBE0	KPESFFTQFDAVCLTCCSR	3xCarbamidomethyl [C13; C16; C17]; 1xTMTpro [K1]; 1xTMTpro [N-Term]	SUMO-activating enzyme subunit 1 OS=Homo sapiens (Human) OX=9606 GN=SAE1 PE=1 SV=1	0.0139101	0.0132828	0.0158842	0.0120336	0.0119185	0.0111915	0.0653739	-0.0458248	-0.112398	0.145632	0.254897	0.268762	0.359553	2085	1172	3257	983
FLNA	P21333	DNGNGTYSCSYVPR	1xCarbamidomethyl [C9]; 1xTMTpro [N-Term]	Filamin-A OS=Homo sapiens (Human) OX=9606 GN=FLNA PE=1 SV=4	0.00117101	0.000984484	0.000596755	0.000606963	0.000549621	0.000501028	0.159883	0.352103	0.101792	-0.620436	0.595968	0.73914	0.872685	181	3078	3259	984
ERRFI1	Q9UJM3	SSLPPLLIPPSENLGPHEEDQVVCGFK	1xCarbamidomethyl [C24]; 1xTMTpro [K27]; 1xTMTpro [N-Term]	ERBB receptor feedback inhibitor 1 OS=Homo sapiens (Human) OX=9606 GN=ERRFI1 PE=1 SV=1	0.135878	0.103217	0.0922213	0.0725376	0.0888119	0.0791071	0.135409	0.299061	-0.0975618	-0.260074	0.606446	0.314422	0.481366	658	2603	3261	985
TKT	P29401	MAAISESNINLCGSHCGVSIGEDGPSQMALEDLAMFR	2xCarbamidomethyl [C12; C16]; 1xTMTpro [N-Term]	Transketolase OS=Homo sapiens (Human) OX=9606 GN=TKT PE=1 SV=3	0.00366454	0.00338017	0.00410951	0.00312187	0.00273995	0.00325405	0.0664555	-0.0209217	-0.13746	0.14441	0.252145	0.440404	0.19232	2073	1191	3264	986
UBA1	P22314	NFAMIGLGCGEGGEIIVTDMDTIEKSNLNR	1xCarbamidomethyl [C9]; 1xTMTpro [K25]; 1xTMTpro [N-Term]	Ubiquitin-like modifier-activating enzyme 1 OS=Homo sapiens (Human) OX=9606 GN=UBA1 PE=1 SV=3	0.00163098	0.00139336	0.00162331	0.00125194	0.00135829	0.00122455	0.0537133	0.0742005	-0.152971	0.0673998	0.307375	0.189752	0.33929	2316	952	3268	987
EIF3G	O75821	PTGDFDSKPSWADQVEEEGEDDKCVTSELLK	1xCarbamidomethyl [C24]; 2xTMTpro [K8; K31]; 1xTMTpro [N-Term]	Eukaryotic translation initiation factor 3 subunit G OS=Homo sapiens (Human) OX=9606 GN=EIF3G PE=1 SV=2	0.00263276	0.00214484	0.002416	0.00189743	0.00220878	0.00145141	0.117069	0.134823	-0.160879	0.0108685	0.337703	0.118505	0.724297	1057	2212	3269	988
GOLGA3	Q08378	QSCWDLER	1xCarbamidomethyl [C3]; 1xTMTpro [N-Term]	Golgin subfamily A member 3 OS=Homo sapiens (Human) OX=9606 GN=GOLGA3 PE=1 SV=2	0.0193456	0.0174369	0.0168559	0.0149991	0.0152478	0.0143165	0.0433326	0.113704	-0.0361612	-0.0850513	0.253425	0.229704	0.320626	2513	756	3269	988
KIFC1	Q9BW19	VNQCVIGTAQANRK	1xCarbamidomethyl [C4]; 1xTMTpro [K14]; 1xTMTpro [N-Term]	Kinesin-like protein KIFC1 OS=Homo sapiens (Human) OX=9606 GN=KIFC1 PE=1 SV=2	0.155167	0.136472	0.149067	0.179078	0.168215	0.176167	0.0195363	0.0789681	-0.106247	0.0211042	-0.28573	-0.195454	-0.262089	2926	344	3270	990
MRPL32	Q9BYC8	NNIDVCPECGHLK	2xCarbamidomethyl [C6; C9]; 1xTMTpro [K13]	39S ribosomal protein L32, mitochondrial OS=Homo sapiens (Human) OX=9606 GN=MRPL32 PE=1 SV=1	0.165671	0.171264	0.166361	0.20324	0.203036	0.189579	0.0120121	-0.0181259	0.0297797	-0.0121274	-0.276737	-0.275294	-0.176352	3049	226	3275	991
ESD	P10768	VFEHDSVELNCK	1xCarbamidomethyl [C11]; 1xTMTpro [K12]; 1xTMTpro [N-Term]	S-formylglutathione hydrolase OS=Homo sapiens (Human) OX=9606 GN=ESD PE=1 SV=2	0.0119766	0.0141287	0.00803164	0.00656584	0.00775996	0.00815663	0.154171	0.0738426	0.312261	-0.502604	0.79332	0.55225	0.480326	309	2971	3280	992
CKMT1B	P12532	SEVELVQLVIDGVNYLIDCER	1xCarbamidomethyl [C19]; 1xTMTpro [N-Term]	Creatine kinase U-type, mitochondrial OS=Homo sapiens (Human) OX=9606 GN=CKMT1B PE=1 SV=1	0.00100564	0.000975084	0.00247448	0.00339676	0.00286043	0.00175063	0.162532	-0.562418	-0.60693	0.736597	-1.19363	-0.945704	-0.237342	145	3135	3280	992
TUBA1C	Q9BQE3	AYHEQLTVAEITNACFEPANQMVKCDPR	2xCarbamidomethyl [C15; C25]; 1xTMTpro [K24]; 1xTMTpro [N-Term]	Tubulin alpha-1C chain OS=Homo sapiens (Human) OX=9606 GN=TUBA1C PE=1 SV=1	0.0737595	0.0596596	0.0360686	0.0380698	0.0352693	0.0268674	0.16201	0.384683	0.0786075	-0.647402	0.5695	0.679735	1.07229	157	3125	3282	994
PGD	P52209	VGTGEPCCDWVGDEGAGHFVK	2xCarbamidomethyl [C7; C8]; 1xTMTpro [K21]; 1xTMTpro [N-Term]	6-phosphogluconate dehydrogenase, decarboxylating OS=Homo sapiens (Human) OX=9606 GN=PGD PE=1 SV=3	0.00991165	0.00898025	0.00567793	0.00508757	0.0056853	0.00527134	0.155073	0.275272	0.132902	-0.528489	0.686876	0.526616	0.635683	299	2987	3286	995
RPL4	P36578	GPCIIYNEDNGIIKAFR	1xCarbamidomethyl [C3]; 1xTMTpro [K14]; 1xTMTpro [N-Term]	60S ribosomal protein L4 OS=Homo sapiens (Human) OX=9606 GN=RPL4 PE=1 SV=5	0.00516882	0.00484546	0.00546994	0.00629376	0.00607228	0.00600016	0.0186339	0.00207109	-0.0911307	0.0837603	-0.286157	-0.234474	-0.217237	2962	326	3288	996
EIF2S3	P41091	SCGSSTPDEFPTDIPGTK	1xCarbamidomethyl [C2]; 1xTMTpro [K18]; 1xTMTpro [N-Term]	Eukaryotic translation initiation factor 2 subunit 3 OS=Homo sapiens (Human) OX=9606 GN=EIF2S3 PE=1 SV=3	0.00877741	0.00770336	0.00663544	0.00635212	0.0057146	0.0060254	0.103438	0.187924	-0.000382381	-0.215678	0.278632	0.431217	0.354812	1374	1915	3289	997
STRAP	Q9Y3F4	IGFPETTEEELEEIASENSDCIFPSAPDVK	1xCarbamidomethyl [C21]; 1xTMTpro [K30]; 1xTMTpro [N-Term]	Serine-threonine kinase receptor-associated protein OS=Homo sapiens (Human) OX=9606 GN=STRAP PE=1 SV=1	0.00527563	0.00382515	0.00568532	0.00592336	0.00624457	0.00693992	0.108156	0.0981359	-0.36569	0.206034	-0.265209	-0.341396	-0.493713	1277	2013	3290	998
TUBB4A	P04350	VSDTVVEPYNATLSVHQLVENTDETYCIDNEALYDICFR	1xCarbamidomethyl [C]; 1xTMTpro [N-Term]	Tubulin beta-4A chain OS=Homo sapiens (Human) OX=9606 GN=TUBB4A PE=1 SV=2_x000D_ Tubulin beta-6 chain OS=Homo sapiens (Human) OX=9606 GN=TUBB6 PE=1 SV=1_x000D_ Tubulin beta chain OS=Homo sapiens (Human) OX=9606 GN=TUBB PE=1 SV=2_x000D_ Tubulin beta-4B chain OS=Homo sapiens (Human) OX=9606 GN=TUBB4B PE=1 SV=1	0.00217796	0.00284583	0.00278725	0.00321595	0.00344011	0.00304617	0.0786076	-0.257576	0.128298	0.0982904	-0.304692	-0.4019	-0.226443	1854	1438	3292	999
LPCAT1	Q8NF37	MYGAQEDGSVGEGDLSCILK	1xCarbamidomethyl [C17]; 1xTMTpro [K20]; 1xTMTpro [N-Term]	Lysophosphatidylcholine acyltransferase 1 OS=Homo sapiens (Human) OX=9606 GN=LPCAT1 PE=1 SV=2	0.141282	0.142248	0.149707	0.119935	0.120891	0.127185	0.00370545	-0.0316194	-0.0217869	0.051952	0.267944	0.256485	0.183267	3217	76	3293	1000
RPS3	P23396	GCEVVVSGK	1xCarbamidomethyl [C2]; 1xTMTpro [K9]; 1xTMTpro [N-Term]	40S ribosomal protein S3 OS=Homo sapiens (Human) OX=9606 GN=RPS3 PE=1 SV=2	0.00534024	0.00522333	0.00461367	0.00450383	0.00398683	0.00414717	0.0426656	0.0780309	0.0460939	-0.132961	0.167723	0.343632	0.286747	2549	745	3294	1001
TRIM32	Q13049	IIDTAGLSEAVGLLMCR	1xCarbamidomethyl [C16]; 1xTMTpro [N-Term]	E3 ubiquitin-protein ligase TRIM32 OS=Homo sapiens (Human) OX=9606 GN=TRIM32 PE=1 SV=2	0.414051	0.330202	0.429231	0.462824	0.481742	0.50884	0.0768878	0.0820442	-0.244414	0.133991	-0.2427	-0.300495	-0.379446	1895	1399	3294	1001
TMED7	Q9Y3B3	CTLEFQVITGGHYDVDCRLEDPDGK	2xCarbamidomethyl [C1; C17]; 1xTMTpro [K25]; 1xTMTpro [N-Term]	Transmembrane emp24 domain-containing protein 7 OS=Homo sapiens (Human) OX=9606 GN=TMED7 PE=1 SV=2	0.121774	0.110784	0.0911607	0.0888638	0.0792535	0.0842069	0.106519	0.17443	0.0379704	-0.243295	0.280111	0.445233	0.357769	1316	1980	3296	1003
MACROD1	Q9BQ69	SCYLSSLDLLLEHR	1xCarbamidomethyl [C2]; 1xTMTpro [N-Term]	ADP-ribose glycohydrolase MACROD1 OS=Homo sapiens (Human) OX=9606 GN=MACROD1 PE=1 SV=2	0.269423	0.255052	0.266265	0.311548	0.323876	0.298731	0.00863487	0.0316316	-0.0474482	0.0146212	-0.241215	-0.2972	-0.180608	3126	171	3297	1004
CKAP4	Q07065	SSSSSSASAAAAAAAASSSASCSR	1xCarbamidomethyl [C22]; 1xTMTpro [N-Term]	Cytoskeleton-associated protein 4 OS=Homo sapiens (Human) OX=9606 GN=CKAP4 PE=1 SV=2	0.00333269	0.00272234	0.00262676	0.00196277	0.002592	0.00229594	0.102505	0.203656	-0.0881816	-0.139746	0.560141	0.158964	0.333948	1406	1892	3298	1005
LUC7L3	O95232	SDLGPCEK	1xCarbamidomethyl [C6]; 1xTMTpro [K8]; 1xTMTpro [N-Term]	Luc7-like protein 3 OS=Homo sapiens (Human) OX=9606 GN=LUC7L3 PE=1 SV=2	0.0274774	0.0254935	0.0262218	0.0227502	0.0228539	0.0215546	0.00653726	0.0578404	-0.0502749	-0.00963872	0.214527	0.20797	0.292412	3158	142	3300	1006
TCF25	Q9BQ70	QKASLLIQQALTMFPGVLLPLLESCSVRPDASVSSHR	1xCarbamidomethyl [C25]; 2xDeamidated [Q8; Q9]; 1xTMTpro [K2]; 1xTMTpro [N-Term]	Transcription factor 25 OS=Homo sapiens (Human) OX=9606 GN=TCF25 PE=1 SV=1	0.00338005	0.00292005	0.00293883	0.00402561	0.00412351	0.00332816	0.0766096	0.134281	-0.0767699	-0.0675216	-0.386442	-0.421107	-0.111958	1911	1390	3301	1007
PPIB	P23284	DVIIADCGK	1xCarbamidomethyl [C7]; 1xTMTpro [K9]	Peptidyl-prolyl cis-trans isomerase B OS=Homo sapiens (Human) OX=9606 GN=PPIB PE=1 SV=2	0.00197185	0.00218878	0.0020851	0.00175157	0.00170267	0.00181701	0.0189769	-0.0783555	0.0722207	0.00220512	0.249264	0.290109	0.196344	2978	331	3309	1008
RPL8	P62917	KAQLNIGNVLPVGTMPEGTIVCCLEEKPGDR	2xCarbamidomethyl [C22; C23]; 1xDeamidated [N8]; 2xTMTpro [K1; K27]; 1xTMTpro [N-Term]	60S ribosomal protein L8 OS=Homo sapiens (Human) OX=9606 GN=RPL8 PE=1 SV=2	0.00404321	0.00374834	0.00407639	0.00325119	0.00344168	0.00334254	0.013576	0.031467	-0.0777835	0.0432561	0.283067	0.200923	0.24309	3062	251	3313	1009
DDX5	P17844	TLSYLLPAIVHINHQPFLERGDGPICLVLAPTR	1xCarbamidomethyl [C26]; 1xTMTpro [N-Term]	Probable ATP-dependent RNA helicase DDX5 OS=Homo sapiens (Human) OX=9606 GN=DDX5 PE=1 SV=1	0.00143413	0.00122823	0.00173026	0.0017501	0.00191172	0.00191867	0.0988918	-0.0299457	-0.253539	0.240872	-0.25732	-0.384754	-0.389991	1485	1829	3314	1010
HSPD1	P10809	CEFQDAYVLLSEKK	1xCarbamidomethyl [C1]; 2xTMTpro [K13; K14]; 1xTMTpro [N-Term]	60 kDa heat shock protein, mitochondrial OS=Homo sapiens (Human) OX=9606 GN=HSPD1 PE=1 SV=2	0.00261209	0.00227116	0.0019786	0.00173074	0.00182275	0.00179313	0.107048	0.191568	-0.0102049	-0.209154	0.402246	0.32752	0.351156	1323	1992	3315	1011
ITPA	Q9BY32	FPCTLVAQKIDLPEYQGEPDEISIQK	1xCarbamidomethyl [C3]; 1xDeamidated [Q16]; 2xTMTpro [K9; K26]; 1xTMTpro [N-Term]	Inosine triphosphate pyrophosphatase OS=Homo sapiens (Human) OX=9606 GN=ITPA PE=1 SV=2	0.0430313	0.0391566	0.0422062	0.0348418	0.0362532	0.0340289	0.0160497	0.0535039	-0.0826284	0.0255703	0.251063	0.193775	0.285121	3031	284	3315	1011
PPAT	Q06203	KHDIMIQENGNGLECFEK	1xCarbamidomethyl [C15]; 2xDeamidated [Q7; N]; 1xOxidation [M5]; 2xTMTpro [K1; K18]; 1xTMTpro [N-Term]	Amidophosphoribosyltransferase OS=Homo sapiens (Human) OX=9606 GN=PPAT PE=1 SV=1	0.0200702	0.0170192	0.0169589	0.0208468	0.020892	0.0239673	0.0559307	0.155768	-0.0821225	-0.0872449	-0.210544	-0.213667	-0.411783	2317	1001	3318	1013
USP14	P54578	GEQGQYLQQDANECWIQMMR	1xCarbamidomethyl [C14]; 1xTMTpro [N-Term]	Ubiquitin carboxyl-terminal hydrolase 14 OS=Homo sapiens (Human) OX=9606 GN=USP14 PE=1 SV=3	0.0174858	0.0140174	0.0186522	0.019462	0.020324	0.0226254	0.0807895	0.0647421	-0.254227	0.157905	-0.219218	-0.281741	-0.436501	1838	1488	3326	1014
IDE	P14735	LSAECAK	1xCarbamidomethyl [C5]; 1xTMTpro [K7]; 1xTMTpro [N-Term]	Insulin-degrading enzyme OS=Homo sapiens (Human) OX=9606 GN=IDE PE=1 SV=4	0.023081	0.0281794	0.0214166	0.0312355	0.0313132	0.0278702	0.0811875	-0.0698292	0.218102	-0.177806	-0.366649	-0.370231	-0.202184	1834	1494	3328	1015
EEF2	P13639	CELLYEGPPDDEAAMGIKSCDPKGPLMMYISK	1xAcetyl [N-Term]; 1xCarbamidomethyl [C]; 1xOxidation [M15]; 3xTMTpro [K18; K23; K32]	Elongation factor 2 OS=Homo sapiens (Human) OX=9606 GN=EEF2 PE=1 SV=4	0.000495082	0.000393536	0.00031307	0.000279143	0.000332883	0.000242523	0.145915	0.305639	-0.0255321	-0.355542	0.521026	0.267015	0.723908	525	2804	3329	1016
CLTC	Q00610	RDPHLACVAYERGQCDLELINVCNENSLFK	3xCarbamidomethyl [C7; C15; C23]; 1xDeamidated [N21]; 1xTMTpro [K30]; 1xTMTpro [N-Term]	Clathrin heavy chain 1 OS=Homo sapiens (Human) OX=9606 GN=CLTC PE=1 SV=5	0.000559586	0.000527645	0.000511197	0.000408302	0.000479371	0.00045452	0.0334303	0.0707396	-0.0140505	-0.0597403	0.383984	0.152476	0.229277	2750	580	3330	1017
PPA1	Q15181	GISCMNTTLSESPFKCDPDAAR	2xCarbamidomethyl [C4; C16]; 1xDeamidated [N6]; 1xTMTpro [K15]; 1xTMTpro [N-Term]	Inorganic pyrophosphatase OS=Homo sapiens (Human) OX=9606 GN=PPA1 PE=1 SV=2	0.0102095	0.00830485	0.00523626	0.00537519	0.00457606	0.00454148	0.16289	0.36691	0.0690246	-0.596394	0.558614	0.790823	0.801767	190	3140	3330	1017
ISG15	P05161	CDEPLSILVR	1xCarbamidomethyl [C1]; 1xTMTpro [N-Term]	Ubiquitin-like protein ISG15 OS=Homo sapiens (Human) OX=9606 GN=ISG15 PE=1 SV=5	0.0569038	0.0579429	0.0520403	0.0618171	0.0678577	0.0760891	0.0712638	0.0326876	0.0587947	-0.0962076	-0.15217	-0.286676	-0.451854	2033	1298	3331	1019
GCLC	P48506	GGNAVVDGCGK	1xCarbamidomethyl [C9]; 1xTMTpro [K11]; 1xTMTpro [N-Term]	Glutamate--cysteine ligase catalytic subunit OS=Homo sapiens (Human) OX=9606 GN=GCLC PE=1 SV=2	0.105375	0.0915904	0.127831	0.0804598	0.0877773	0.0779026	0.122254	-0.0390446	-0.241303	0.239666	0.428232	0.302651	0.474828	1001	2330	3331	1019
CLTC	Q00610	GQCDLELINVCNENSLFKSLSR	2xCarbamidomethyl [C3; C11]; 1xTMTpro [K18]	Clathrin heavy chain 1 OS=Homo sapiens (Human) OX=9606 GN=CLTC PE=1 SV=5	0.0062348	0.00522741	0.00537847	0.00452717	0.0045487	0.00456551	0.0765093	0.151427	-0.10282	-0.0617204	0.310307	0.303461	0.29814	1946	1388	3334	1021
CANX	P27824	TPELNLDQFHDKTPYTIMFGPDKCGEDYK	1xCarbamidomethyl [C24]; 1xDeamidated [Q8]; 3xTMTpro [K12; K23; K29]; 1xTMTpro [N-Term]	Calnexin OS=Homo sapiens (Human) OX=9606 GN=CANX PE=1 SV=2	0.00250486	0.00222959	0.00232295	0.002046	0.00184647	0.00205178	0.0256519	0.0905568	-0.0773974	-0.0182158	0.201368	0.349406	0.197294	2884	451	3335	1022
SDHA	P31040	TLNEADCATVPPAIR	1xCarbamidomethyl [C7]; 1xTMTpro [N-Term]	Succinate dehydrogenase [ubiquinone] flavoprotein subunit, mitochondrial OS=Homo sapiens (Human) OX=9606 GN=SDHA PE=1 SV=2	0.0148946	0.0112769	0.0149623	0.0163729	0.0170046	0.0181295	0.0886589	0.119426	-0.281988	0.125969	-0.255949	-0.310559	-0.402975	1700	1642	3342	1023
PPP1R12A	O14974	VKFDDGAVFLAACSSGDTDEVLK	1xCarbamidomethyl [C13]; 2xTMTpro [K2; K23]; 1xTMTpro [N-Term]	Protein phosphatase 1 regulatory subunit 12A OS=Homo sapiens (Human) OX=9606 GN=PPP1R12A PE=1 SV=1	0.0127069	0.0136861	0.0093639	0.00787145	0.00960382	0.00909026	0.131017	0.0923545	0.199452	-0.348079	0.598559	0.31158	0.390867	816	2527	3343	1024
PPIA	P62937	IIPGFMCQGGDFTRHNGTGGK	1xCarbamidomethyl [C7]; 1xDeamidated [N/Q]; 1xTMTpro [K21]	Peptidyl-prolyl cis-trans isomerase A OS=Homo sapiens (Human) OX=9606 GN=PPIA PE=1 SV=2	0.00974718	0.00847073	0.0102965	0.00798523	0.00781276	0.00742772	0.0718813	0.0363259	-0.166172	0.115429	0.251325	0.282826	0.355741	2038	1306	3344	1025
PGD	P52209	MVHNGIEYGDMQLICEAYHLMK	1xCarbamidomethyl [C15]; 1xTMTpro [K22]	6-phosphogluconate dehydrogenase, decarboxylating OS=Homo sapiens (Human) OX=9606 GN=PGD PE=1 SV=3	0.00854389	0.00824516	0.0101291	0.00579564	0.00792015	0.00761168	0.103718	-0.0706498	-0.121997	0.174887	0.630577	0.180016	0.237328	1421	1924	3345	1026
RPTOR	Q8N122	NYALPSPATTEGGSLTPVRDSPCTPR	1xCarbamidomethyl [C23]; 1xDeamidated [N1]; 1xTMTpro [N-Term]	Regulatory-associated protein of mTOR OS=Homo sapiens (Human) OX=9606 GN=RPTOR PE=1 SV=1	0.0431951	0.0404739	0.0410291	0.035559	0.0371288	0.0328013	0.0181537	0.0554625	-0.038412	-0.0187587	0.225189	0.162867	0.341654	3033	317	3350	1027
LYAR	Q9NX58	NCECLSCIDCGK	4xCarbamidomethyl [C2; C4; C7; C10]; 1xTMTpro [K12]	Cell growth-regulating nucleolar protein OS=Homo sapiens (Human) OX=9606 GN=LYAR PE=1 SV=2	0.00577776	0.00441775	0.00392734	0.00661406	0.00636999	0.00536067	0.113398	0.295514	-0.0916851	-0.261445	-0.490539	-0.436294	-0.187417	1234	2118	3352	1028
MCM6	Q14566	NLYHNLCTSLFPTIHGNDEVK	1xCarbamidomethyl [C7]; 1xTMTpro [K21]; 1xTMTpro [N-Term]	DNA replication licensing factor MCM6 OS=Homo sapiens (Human) OX=9606 GN=MCM6 PE=1 SV=1	0.0115712	0.00859836	0.0115045	0.0121879	0.0130878	0.0146065	0.0928625	0.132198	-0.296205	0.12386	-0.207107	-0.309884	-0.46827	1640	1716	3356	1029
CSNK2B	P67870	VYCENQPMLPIGLSDIPGEAMVK	1xCarbamidomethyl [C3]; 1xTMTpro [K23]; 1xTMTpro [N-Term]	Casein kinase II subunit beta OS=Homo sapiens (Human) OX=9606 GN=CSNK2B PE=1 SV=1	0.0371178	0.032039	0.039135	0.0313512	0.0293032	0.0278245	0.0699549	0.0402216	-0.17206	0.11657	0.203367	0.300832	0.375536	2095	1262	3357	1030
GANAB	Q14697	TCEESSFCKR	2xCarbamidomethyl [C2; C8]; 1xTMTpro [K9]; 1xTMTpro [N-Term]	Neutral alpha-glucosidase AB OS=Homo sapiens (Human) OX=9606 GN=GANAB PE=1 SV=3	0.00548835	0.00597259	0.00213665	0.00226383	0.00204705	0.00175452	0.17105	0.276056	0.39804	-1.08496	1.00155	1.14677	1.36924	42	3315	3357	1030
GRIPAP1	Q4V328	ECVGPPDPDLEPGETS	1xCarbamidomethyl [C2]; 1xTMTpro [N-Term]	GRIP1-associated protein 1 OS=Homo sapiens (Human) OX=9606 GN=GRIPAP1 PE=1 SV=2	0.0630869	0.0567746	0.0452484	0.0415998	0.0431054	0.0405111	0.12298	0.196949	0.0448529	-0.282526	0.403816	0.352525	0.442073	1018	2345	3363	1032
COQ3	Q9NZJ6	GETEELQANACTNPAVHEK	1xCarbamidomethyl [C11]; 1xTMTpro [K19]; 1xTMTpro [N-Term]	Ubiquinone biosynthesis O-methyltransferase, mitochondrial OS=Homo sapiens (Human) OX=9606 GN=COQ3 PE=1 SV=3	0.0905583	0.0849745	0.095647	0.0739439	0.0672035	0.0832839	0.0580879	0.00263206	-0.0891857	0.0815042	0.289783	0.427679	0.118177	2320	1044	3364	1033
TMOD3	Q9NYL9	FCNIMGSSNGVDQEHFSNVVKGEK	1xCarbamidomethyl [C2]; 1xOxidation [M5]; 2xTMTpro [K21; K24]; 1xTMTpro [N-Term]	Tropomodulin-3 OS=Homo sapiens (Human) OX=9606 GN=TMOD3 PE=1 SV=1	0.00917337	0.007226	0.00802043	0.00708732	0.00669646	0.00584576	0.0876463	0.172436	-0.17182	-0.0213378	0.199776	0.281617	0.477625	1750	1622	3372	1034
PLCB3	Q01970	VETALESCGLK	1xCarbamidomethyl [C8]; 1xTMTpro [K11]	1-phosphatidylinositol 4,5-bisphosphate phosphodiesterase beta-3 OS=Homo sapiens (Human) OX=9606 GN=PLCB3 PE=1 SV=2	0.0168105	0.0143079	0.0149026	0.0178669	0.0175022	0.0205715	0.0579146	0.132033	-0.10052	-0.0417631	-0.219966	-0.190205	-0.423322	2336	1039	3375	1035
EEF2	P13639	NMSVIAHVDHGKSTLTDSLVCK	1xCarbamidomethyl [C21]; 2xTMTpro [K12; K22]; 1xTMTpro [N-Term]	Elongation factor 2 OS=Homo sapiens (Human) OX=9606 GN=EEF2 PE=1 SV=4	0.000500218	0.000434512	0.000441478	0.0003908	0.000352789	0.000403326	0.0463103	0.124892	-0.0782683	-0.0553218	0.231234	0.378857	0.185717	2561	815	3376	1036
TTC38	Q5R3I4	SLGGIEGCLSK	1xCarbamidomethyl [C8]; 1xTMTpro [K11]; 1xTMTpro [N-Term]	Tetratricopeptide repeat protein 38 OS=Homo sapiens (Human) OX=9606 GN=TTC38 PE=1 SV=1	1.04471	1.041	0.976702	1.17332	1.21276	1.21297	0.0046024	0.0333998	0.0282603	-0.0637148	-0.200891	-0.248585	-0.248842	3281	95	3376	1036
NDRG1	Q92597	FALNNPEMVEGLVLINVNPCAEGWMDWAASK	1xCarbamidomethyl [C20]; 1xDeamidated [N]; 1xOxidation [M25]; 1xTMTpro [K31]; 1xTMTpro [N-Term]	Protein NDRG1 OS=Homo sapiens (Human) OX=9606 GN=NDRG1 PE=1 SV=1	0.00772245	0.00469552	0.00684611	0.00377167	0.00460721	0.00505664	0.151124	0.26618	-0.451594	0.0924048	0.767674	0.478985	0.344699	464	2913	3377	1038
NCOR2	Q9Y618	TVSQCK	1xCarbamidomethyl [C5]; 1xTMTpro [K6]; 1xTMTpro [N-Term]	Nuclear receptor corepressor 2 OS=Homo sapiens (Human) OX=9606 GN=NCOR2 PE=1 SV=3	0.42589	0.486975	0.400991	0.377646	0.371809	0.326575	0.0696574	-0.0402909	0.153074	-0.127203	0.213737	0.236211	0.423358	2123	1255	3378	1039
PPP2R1B	P30154	TSACGLFSVCYPR	2xCarbamidomethyl [C4; C10]; 1xTMTpro [N-Term]	Serine/threonine-protein phosphatase 2A 65 kDa regulatory subunit A beta isoform OS=Homo sapiens (Human) OX=9606 GN=PPP2R1B PE=1 SV=3_x000D_ Serine/threonine-protein phosphatase 2A 65 kDa regulatory subunit A alpha isoform OS=Homo sapiens (Human) OX=9606 GN=PPP2R1A PE=1 SV=4	0.0235175	0.0199587	0.0164752	0.0137902	0.0155568	0.0158847	0.126706	0.234904	-0.00181587	-0.278532	0.535187	0.361284	0.331195	953	2429	3382	1040
ATG4B	Q9Y4P1	TSVPCAGATAFPADSDR	1xCarbamidomethyl [C5]; 1xTMTpro [N-Term]	Cysteine protease ATG4B OS=Homo sapiens (Human) OX=9606 GN=ATG4B PE=1 SV=2	0.0339961	0.0282542	0.0339069	0.0445739	0.0352073	0.0400425	0.0828426	0.0849376	-0.181967	0.0811456	-0.475766	-0.135441	-0.321098	1859	1523	3382	1040
RAD51C	O43502	TTEICGAPGVGK	1xCarbamidomethyl [C5]; 1xTMTpro [K12]; 1xTMTpro [N-Term]	DNA repair protein RAD51 homolog 3 OS=Homo sapiens (Human) OX=9606 GN=RAD51C PE=1 SV=1	0.837651	0.71117	0.794352	0.983038	0.908074	0.904225	0.03442	0.100921	-0.135235	0.0243492	-0.331819	-0.21738	-0.211252	2788	595	3383	1042
HSP90AB1	P08238	VFIMDSCDELIPEYLNFIRGVVDSEDLPLNISR	1xCarbamidomethyl [C7]; 1xOxidation [M4]; 1xTMTpro [N-Term]	Heat shock protein HSP 90-beta OS=Homo sapiens (Human) OX=9606 GN=HSP90AB1 PE=1 SV=4	0.000128311	0.000133919	0.000101254	0.00010852	9.62062e-05	7.77037e-05	0.116665	0.0827146	0.144433	-0.258951	0.158974	0.332728	0.640875	1178	2205	3383	1042
EEF2	P13639	TFCQLILDPIFK	1xCarbamidomethyl [C3]; 1xDeamidated [Q4]; 1xTMTpro [K12]	Elongation factor 2 OS=Homo sapiens (Human) OX=9606 GN=EEF2 PE=1 SV=4	0.000270138	0.000215122	0.000293504	0.000245025	0.000175842	0.000164757	0.133439	0.0574747	-0.271069	0.177155	0.0832922	0.561945	0.65588	815	2568	3383	1042
MCM5	P33992	CVDFQTLKLQELPDAVPHGEMPR	1xCarbamidomethyl [C1]; 1xOxidation [M21]; 1xTMTpro [K8]; 1xTMTpro [N-Term]	DNA replication licensing factor MCM5 OS=Homo sapiens (Human) OX=9606 GN=MCM5 PE=1 SV=5	0.0307489	0.0307636	0.0299327	0.0264066	0.0236493	0.026825	0.0321186	0.0125901	0.0132797	-0.026223	0.207045	0.366148	0.184364	2819	564	3383	1042
VDAC2	P45880	SCSGVEFSTSGSSNTDTGKVTGTLETK	1xCarbamidomethyl [C2]; 1xDeamidated [N14]; 2xTMTpro [K19; K27]; 1xTMTpro [N-Term]	Voltage-dependent anion-selective channel protein 2 OS=Homo sapiens (Human) OX=9606 GN=VDAC2 PE=1 SV=2	0.00888428	0.00785994	0.005663	0.0048167	0.00550067	0.00570879	0.146337	0.250326	0.0735891	-0.399364	0.632883	0.441323	0.387744	578	2810	3388	1046
CNPY3	Q9BT09	DTSCLAEQWSGK	1xCarbamidomethyl [C4]; 1xTMTpro [K12]; 1xTMTpro [N-Term]	Protein canopy homolog 3 OS=Homo sapiens (Human) OX=9606 GN=CNPY3 PE=1 SV=1	0.0338665	0.0258432	0.0323247	0.0410121	0.0341752	0.0391984	0.082413	0.142647	-0.247425	0.0754264	-0.418839	-0.155739	-0.353586	1871	1517	3388	1046
RECQL	P46063	STQNSFRAESSQTCHSEQGDK	1xCarbamidomethyl [C14]; 2xDeamidated [N/Q]; 1xTMTpro [K21]; 1xTMTpro [N-Term]	ATP-dependent DNA helicase Q1 OS=Homo sapiens (Human) OX=9606 GN=RECQL PE=1 SV=3	0.00688832	0.00657017	0.00842151	0.00582697	0.00546675	0.00590645	0.105072	-0.082427	-0.150647	0.207501	0.323833	0.415896	0.304286	1439	1954	3393	1048
UTP4	Q969X6	YAMDAFGGPIWSMAASPSGSQLLVGCEDGSVK	1xCarbamidomethyl [C26]; 1xDeamidated [Q21]; 1xTMTpro [K32]; 1xTMTpro [N-Term]	U3 small nucleolar RNA-associated protein 4 homolog OS=Homo sapiens (Human) OX=9606 GN=UTP4 PE=1 SV=1	0.00552694	0.00420744	0.00508742	0.00293698	0.00433249	0.00413687	0.12389	0.161795	-0.231743	0.0422477	0.750354	0.189491	0.256147	1030	2363	3393	1048
ARPC5	O15511	KVDVDEYDENKFVDEEDGGDGQAGPDEGEVDSCLR	1xCarbamidomethyl [C33]; 1xDeamidated [N/Q]; TMTpro [K]; 1xTMTpro [N-Term]	Actin-related protein 2/3 complex subunit 5 OS=Homo sapiens (Human) OX=9606 GN=ARPC5 PE=1 SV=3	0.00944538	0.00879127	0.00809011	0.00816884	0.00620733	0.00698525	0.0832623	0.106113	0.00257612	-0.117336	0.103364	0.499523	0.329185	1861	1534	3395	1050
LRIF1	Q5T3J3	VCLTRIPDHLTSGEGFDSFSSLVK	1xCarbamidomethyl [C2]; 1xTMTpro [K24]	Ligand-dependent nuclear receptor-interacting factor 1 OS=Homo sapiens (Human) OX=9606 GN=LRIF1 PE=1 SV=1	0.883947	0.88391	0.854668	1.00874	1.00548	1.10092	0.0258951	0.0160381	0.0159774	-0.0325584	-0.20656	-0.201888	-0.332716	2941	454	3395	1050
SYMPK	Q92797	YCEDESR	1xCarbamidomethyl [C2]; 1xTMTpro [N-Term]	Symplekin OS=Homo sapiens (Human) OX=9606 GN=SYMPK PE=1 SV=2	0.0393152	0.0389837	0.0393914	0.0343139	0.0339128	0.0311931	0.0234329	0.00312536	-0.00909034	0.00592084	0.19317	0.210133	0.330736	2994	401	3395	1050
PGK1	P00558	DCVGPEVEKACANPAAGSVILLENLR	2xCarbamidomethyl [C2; C11]; 1xTMTpro [K9]; 1xTMTpro [N-Term]	Phosphoglycerate kinase 1 OS=Homo sapiens (Human) OX=9606 GN=PGK1 PE=1 SV=3	0.00282469	0.00227652	0.00203417	0.00176958	0.00187521	0.00174413	0.126649	0.248066	-0.0631985	-0.225588	0.42662	0.342975	0.447522	975	2426	3401	1053
DSP	P15924	HVTSECLGWMR	1xCarbamidomethyl [C6]; 1xOxidation [M10]; 1xTMTpro [N-Term]	Desmoplakin OS=Homo sapiens (Human) OX=9606 GN=DSP PE=1 SV=3	0.00352913	0.00346789	0.00327863	0.00413279	0.00381046	0.0045096	0.0554541	0.0431173	0.0178643	-0.0631036	-0.27092	-0.153771	-0.396803	2409	994	3403	1054
PDIA3	P30101	GIVPLAKVDCTANTNTCNK	2xCarbamidomethyl [C10; C17]; 2xTMTpro [K7; K19]; 1xTMTpro [N-Term]	Protein disulfide-isomerase A3 OS=Homo sapiens (Human) OX=9606 GN=PDIA3 PE=1 SV=4	0.00148976	0.00105534	0.000565571	0.000504811	0.000491247	0.000451399	0.172999	0.522818	0.0254437	-0.874485	1.03845	1.07774	1.19979	50	3353	3403	1054
PFN2	P35080	DSLYVDGDCTMDIR	1xCarbamidomethyl [C9]; 1xTMTpro [N-Term]	Profilin-2 OS=Homo sapiens (Human) OX=9606 GN=PFN2 PE=1 SV=3	0.00425568	0.00203211	0.0031691	0.00159902	0.00261777	0.00127632	0.169762	0.432986	-0.633426	0.00767142	0.979216	0.268068	1.30441	115	3288	3403	1054
HSP90AB1	P08238	RGFEVVYMTEPIDEYCVQQLKEFDGK	1xCarbamidomethyl [C16]; 2xTMTpro [K21; K26]; 1xTMTpro [N-Term]	Heat shock protein HSP 90-beta OS=Homo sapiens (Human) OX=9606 GN=HSP90AB1 PE=1 SV=4	0.00120851	0.00103539	0.000842895	0.000756664	0.000834847	0.000732499	0.128488	0.232081	0.00903053	-0.287724	0.443424	0.301565	0.49025	933	2471	3404	1057
TYMP	P19971	ALCSGSPAER	1xCarbamidomethyl [C3]; 1xTMTpro [N-Term]	Thymidine phosphorylase OS=Homo sapiens (Human) OX=9606 GN=TYMP PE=1 SV=2	0.0297867	0.0357583	0.0233112	0.0229038	0.0199784	0.0213609	0.14365	0.00815832	0.271769	-0.345487	0.370922	0.56807	0.471535	647	2757	3404	1057
UBA52	P62987	QLAQKYNCDK	1xCarbamidomethyl [C8]; 2xTMTpro [K5; K10]; 1xTMTpro [N-Term]	Ubiquitin-60S ribosomal protein L40 OS=Homo sapiens (Human) OX=9606 GN=UBA52 PE=1 SV=2	0.0116934	0.0151156	0.0124369	0.00958203	0.011014	0.010398	0.103299	-0.161884	0.208458	-0.0729525	0.449173	0.248243	0.331276	1494	1912	3406	1059
SAFB	Q15424	CYGFVTMSTAEEATK	1xCarbamidomethyl [C1]; 1xTMTpro [K15]; 1xTMTpro [N-Term]	Scaffold attachment factor B1 OS=Homo sapiens (Human) OX=9606 GN=SAFB PE=1 SV=4	0.0048658	0.00469887	0.00378402	0.00376132	0.00321879	0.0036495	0.0967988	0.129014	0.0786492	-0.233744	0.242423	0.467143	0.285965	1611	1796	3407	1060
NOSIP	Q9Y314	DSLSNATPCAVLRPSGAVVTLECVEK	2xCarbamidomethyl [C9; C23]; 1xTMTpro [K26]; 1xTMTpro [N-Term]	Nitric oxide synthase-interacting protein OS=Homo sapiens (Human) OX=9606 GN=NOSIP PE=1 SV=1	0.0103816	0.00702352	0.0045975	0.00372914	0.00371513	0.00404008	0.171199	0.501315	-0.0624455	-0.673791	0.975798	0.981226	0.860256	87	3320	3407	1060
NUP93	Q8N1F7	LNQVCFDDDGTSSPQDRLTLSQFQK	1xCarbamidomethyl [C5]; 1xTMTpro [K25]; 1xTMTpro [N-Term]	Nuclear pore complex protein Nup93 OS=Homo sapiens (Human) OX=9606 GN=NUP93 PE=1 SV=2	0.00840176	0.00673604	0.00638796	0.00620798	0.00559834	0.0050292	0.11156	0.227662	-0.0911293	-0.167674	0.208906	0.35803	0.5127	1332	2076	3408	1062
ME1	P48163	AECSAEQCYKITK	2xCarbamidomethyl [C3; C8]; 2xTMTpro [K10; K13]; 1xTMTpro [N-Term]	NADP-dependent malic enzyme OS=Homo sapiens (Human) OX=9606 GN=ME1 PE=1 SV=1	0.0139181	0.0103476	0.00975814	0.00805165	0.00839023	0.00837448	0.141093	0.295381	-0.132289	-0.216907	0.494229	0.434803	0.437514	710	2703	3413	1063
USP7	Q93009	SFGWETLDSFMQHDVQELCR	1xCarbamidomethyl [C19]; 1xOxidation [M11]; 1xTMTpro [N-Term]	Ubiquitin carboxyl-terminal hydrolase 7 OS=Homo sapiens (Human) OX=9606 GN=USP7 PE=1 SV=2	0.025548	0.0270942	0.0259886	0.0221765	0.0225738	0.0220927	0.00828405	-0.036924	0.0478518	-0.0122505	0.241101	0.215482	0.246562	3251	165	3416	1064
PRPF19	Q9UMS4	VTDETSGCSLTCAQFHPDGLIFGTGTMDSQIK	2xCarbamidomethyl [C8; C12]; 1xTMTpro [K32]; 1xTMTpro [N-Term]	Pre-mRNA-processing factor 19 OS=Homo sapiens (Human) OX=9606 GN=PRPF19 PE=1 SV=1	0.000651044	0.000698721	0.000274657	0.000179907	0.000209427	0.000424993	0.173747	0.265862	0.367825	-0.979261	1.58964	1.37044	0.349454	52	3364	3416	1064
CAD	P27708	KVAEPELMGTPDGTCYPPPPVPR	1xCarbamidomethyl [C15]; 1xTMTpro [K1]; 1xTMTpro [N-Term]	CAD protein OS=Homo sapiens (Human) OX=9606 GN=CAD PE=1 SV=3	0.00693057	0.00520011	0.00589733	0.00488487	0.00457083	0.00458372	0.112758	0.205768	-0.208663	-0.0271436	0.298885	0.39475	0.390687	1312	2107	3419	1066
RBBP7	Q16576	SNTTSKPSHLVDAHTAEVNCLSFNPYSEFILATGSADK	1xCarbamidomethyl [C20]; 1xDeamidated [N]; TMTpro [K]; 1xTMTpro [N-Term]	Histone-binding protein RBBP7 OS=Homo sapiens (Human) OX=9606 GN=RBBP7 PE=1 SV=1	0.00386873	0.0025521	0.00235721	0.00171247	0.00238029	0.00172565	0.161636	0.402925	-0.197253	-0.311857	0.772854	0.2978	0.761793	304	3117	3421	1067
PSMD14	O00487	SWMEGLTLQDYSEHCK	1xCarbamidomethyl [C15]; 1xTMTpro [K16]; 1xTMTpro [N-Term]	26S proteasome non-ATPase regulatory subunit 14 OS=Homo sapiens (Human) OX=9606 GN=PSMD14 PE=1 SV=1	0.0229859	0.0226288	0.0179686	0.0165759	0.0162184	0.0173673	0.103743	0.117064	0.0944734	-0.238206	0.354599	0.386052	0.287312	1496	1926	3422	1068
FAM120A	Q9NZB2	TPLIDLCDGQADQAAKVEK	1xCarbamidomethyl [C7]; 2xTMTpro [K16; K19]; 1xTMTpro [N-Term]	Constitutive coactivator of PPAR-gamma-like protein 1 OS=Homo sapiens (Human) OX=9606 GN=FAM120A PE=1 SV=2	0.0534607	0.0507429	0.0438735	0.0435319	0.0382549	0.0396775	0.0694583	0.115165	0.0398911	-0.169964	0.181241	0.367669	0.314991	2174	1249	3423	1069
LARP4	Q71RC2	SENCPK	1xCarbamidomethyl [C4]; 1xTMTpro [K6]; 1xTMTpro [N-Term]	La-related protein 4 OS=Homo sapiens (Human) OX=9606 GN=LARP4 PE=1 SV=3	0.0519489	0.0494391	0.0360632	0.0352977	0.0360566	0.0313048	0.13363	0.181208	0.109767	-0.345358	0.376311	0.345621	0.549501	855	2570	3425	1070
SUCLG1	P53597	IICQGFTGK	1xCarbamidomethyl [C3]; 1xTMTpro [K9]; 1xTMTpro [N-Term]	Succinate--CoA ligase [ADP/GDP-forming] subunit alpha, mitochondrial OS=Homo sapiens (Human) OX=9606 GN=SUCLG1 PE=1 SV=4	0.130614	0.129302	0.124903	0.147377	0.152503	0.150844	0.000723951	0.0260959	0.0115279	-0.0384144	-0.200296	-0.249619	-0.233843	3407	21	3428	1071
POLRMT	O00411	QMAGCLEDCTR	2xCarbamidomethyl [C5; C9]; 1xOxidation [M2]; 1xTMTpro [N-Term]	DNA-directed RNA polymerase, mitochondrial OS=Homo sapiens (Human) OX=9606 GN=POLRMT PE=1 SV=2	0.00556553	0.00590304	0.00612154	0.00513936	0.00351589	0.00502836	0.12051	-0.0752113	0.00972795	0.0621648	0.190143	0.73784	0.221642	1142	2287	3429	1072
G6PD	P11413	LQFHDVAGDIFHQQCK	1xCarbamidomethyl [C15]; 1xTMTpro [K16]; 1xTMTpro [N-Term]	Glucose-6-phosphate 1-dehydrogenase OS=Homo sapiens (Human) OX=9606 GN=G6PD PE=1 SV=4	0.0088771	0.00718223	0.00545161	0.00560882	0.00425967	0.00526443	0.152647	0.308053	0.00239573	-0.395354	0.354339	0.751294	0.445757	487	2944	3431	1073
CCN1	O00622	YCGSCVDGR	2xCarbamidomethyl [C2; C5]; 1xTMTpro [N-Term]	CCN family member 1 OS=Homo sapiens (Human) OX=9606 GN=CCN1 PE=1 SV=1	0.100258	0.0824553	0.0686331	0.0632355	0.061543	0.0607464	0.137852	0.259002	-0.0230295	-0.287737	0.405907	0.445047	0.463843	792	2641	3433	1074
PTBP1	P26599	RGSDELFSTCVTNGPFIMSSNSASAANGNDSK	1xCarbamidomethyl [C10]; 1xTMTpro [K32]; 1xTMTpro [N-Term]	Polypyrimidine tract-binding protein 1 OS=Homo sapiens (Human) OX=9606 GN=PTBP1 PE=1 SV=1	0.00188764	0.00242428	0.00179552	0.0014671	0.00162568	0.00155717	0.124855	-0.109022	0.251951	-0.181203	0.472632	0.324561	0.386677	1050	2383	3433	1074
CBFB	Q13951	FQNACR	1xCarbamidomethyl [C5]; 1xTMTpro [N-Term]	Core-binding factor subunit beta OS=Homo sapiens (Human) OX=9606 GN=CBFB PE=1 SV=2	0.190581	0.165311	0.178758	0.144986	0.148023	0.153233	0.0449718	0.0967743	-0.10845	0.00437392	0.297721	0.267809	0.217902	2642	793	3435	1076
PHF5A	Q7RTV0	AKHHPDLIFCR	1xAcetyl [N-Term]; 1xCarbamidomethyl [C10]; 1xTMTpro [K2]	PHD finger-like domain-containing protein 5A OS=Homo sapiens (Human) OX=9606 GN=PHF5A PE=1 SV=1	0.137545	0.0695881	0.205672	0.200242	0.197917	0.256913	0.164982	-0.000595021	-0.983585	0.579847	-0.541247	-0.524399	-0.900783	249	3188	3437	1077
LANCL2	Q9NS86	LRSDCESQECVTK	2xCarbamidomethyl [C5; C10]; 1xTMTpro [K13]; 1xTMTpro [N-Term]	LanC-like protein 2 OS=Homo sapiens (Human) OX=9606 GN=LANCL2 PE=1 SV=1	0.177658	0.131765	0.118814	0.105764	0.0980515	0.102339	0.148244	0.315655	-0.115479	-0.264742	0.432591	0.541834	0.480096	587	2850	3437	1077
MRRF	Q96E11	LALNQISQISMKSPQLILVNMASFPECTAAAIK	1xCarbamidomethyl [C27]; 2xTMTpro [K12; K33]; 1xTMTpro [N-Term]	Ribosome-recycling factor, mitochondrial OS=Homo sapiens (Human) OX=9606 GN=MRRF PE=1 SV=1	0.0196759	0.0156405	0.0185144	0.0212101	0.0230698	0.021178	0.0639766	0.132958	-0.198182	0.0451804	-0.241281	-0.362534	-0.239093	2285	1153	3438	1079
PTBP1	P26599	RGSDELFSTCVTNGPFIMSSNSASAANGNDSK	1xCarbamidomethyl [C10]; 1xDeamidated [N]; 1xTMTpro [K32]; 1xTMTpro [N-Term]	Polypyrimidine tract-binding protein 1 OS=Homo sapiens (Human) OX=9606 GN=PTBP1 PE=1 SV=1	0.00368636	0.00404994	0.00335489	0.00300089	0.00294725	0.00314119	0.0699849	-0.00418139	0.131519	-0.140114	0.300987	0.327012	0.235069	2177	1265	3442	1080
DKK1	O94907	GQEGSVCLR	1xCarbamidomethyl [C7]; 1xTMTpro [N-Term]	Dickkopf-related protein 1 OS=Homo sapiens (Human) OX=9606 GN=DKK1 PE=1 SV=1	1.09294	1.03158	1.10037	1.02208	0.762987	0.738623	0.116277	0.0239246	-0.059433	0.0337046	0.072776	0.494557	0.541379	1252	2192	3444	1081
CCT7	Q99832	CQVFEETQIGGERYNFFTGCPK	2xCarbamidomethyl [C1; C20]; 1xTMTpro [K22]; 1xTMTpro [N-Term]	T-complex protein 1 subunit eta OS=Homo sapiens (Human) OX=9606 GN=CCT7 PE=1 SV=2	0.00276168	0.00233297	0.00108119	0.000974347	0.000954222	0.00113726	0.1745	0.423872	0.180494	-0.929049	1.07916	1.10928	0.856111	66	3379	3445	1082
PSAT1	Q9Y617	CADYVVTGAWSAK	1xCarbamidomethyl [C1]; 1xTMTpro [K13]; 1xTMTpro [N-Term]	Phosphoserine aminotransferase OS=Homo sapiens (Human) OX=9606 GN=PSAT1 PE=1 SV=2	0.00682791	0.00620193	0.00494166	0.00503793	0.00468443	0.00417541	0.118801	0.188767	0.0500414	-0.27768	0.249845	0.354803	0.520757	1197	2248	3445	1082
HSP90AB1	P08238	GFEVVYMTEPIDEYCVQQLKEFDGK	1xCarbamidomethyl [C15]; 1xDeamidated [Q17]; 2xTMTpro [K20; K25]	Heat shock protein HSP 90-beta OS=Homo sapiens (Human) OX=9606 GN=HSP90AB1 PE=1 SV=4	0.000334951	0.000321778	0.000345507	0.000249744	0.000310881	0.000263434	0.0708615	0.003763	-0.0541224	0.0485265	0.41974	0.103825	0.342745	2161	1287	3448	1084
PIH1D1	Q9NWS0	ELQQAQTTRPESTQIQPQPGFCIK	1xCarbamidomethyl [C22]; 1xTMTpro [K24]; 1xTMTpro [N-Term]	PIH1 domain-containing protein 1 OS=Homo sapiens (Human) OX=9606 GN=PIH1D1 PE=1 SV=1	0.185052	0.130477	0.0851077	0.0738849	0.0927799	0.0589743	0.171954	0.470596	-0.0335334	-0.64997	0.853979	0.525447	1.17917	113	3336	3449	1085
NQO2	P16083	EEPIPCTAHWHFGQ	1xCarbamidomethyl [C6]; 1xTMTpro [N-Term]	Ribosyldihydronicotinamide dehydrogenase [quinone] OS=Homo sapiens (Human) OX=9606 GN=NQO2 PE=1 SV=5	0.0877698	0.0851891	0.080912	0.0689053	0.0717146	0.0753581	0.0100216	0.0526635	0.00960867	-0.0647069	0.296444	0.238793	0.167299	3256	194	3450	1086
ATP6V1C1	P21283	IDCNLLEFK	1xCarbamidomethyl [C3]; 1xTMTpro [K9]; 1xTMTpro [N-Term]	V-type proton ATPase subunit C 1 OS=Homo sapiens (Human) OX=9606 GN=ATP6V1C1 PE=1 SV=4	0.0096966	0.0079477	0.00871841	0.00719482	0.00690197	0.0074054	0.0753886	0.142015	-0.144928	-0.0113986	0.288505	0.348457	0.246886	2081	1371	3452	1087
ADSL	P30566	ICLAEAFLTADTILNTLQNISEGLVVYPKVIERR	1xCarbamidomethyl [C2]; 1xTMTpro [K29]	Adenylosuccinate lyase OS=Homo sapiens (Human) OX=9606 GN=ADSL PE=1 SV=2	0.0109156	0.0078662	0.0109399	0.0115168	0.0131538	0.0130178	0.103982	0.139837	-0.332817	0.143047	-0.217184	-0.40892	-0.393934	1518	1934	3452	1087
MCM6	Q14566	NPVCANR	1xCarbamidomethyl [C4]; 1xTMTpro [N-Term]	DNA replication licensing factor MCM6 OS=Homo sapiens (Human) OX=9606 GN=MCM6 PE=1 SV=1	0.0069667	0.00596338	0.00609062	0.00745534	0.00774803	0.00762633	0.0483063	0.135939	-0.0884049	-0.0579471	-0.233739	-0.289294	-0.266453	2607	847	3454	1089
PFKP	Q01813	YAYLNVVGMVGSIDNDFCGTDMTIGTDSALHR	1xCarbamidomethyl [C18]; 1xTMTpro [N-Term]	ATP-dependent 6-phosphofructokinase, platelet type OS=Homo sapiens (Human) OX=9606 GN=PFKP PE=1 SV=2	0.00240631	0.00276442	0.00271648	0.00226459	0.00235412	0.00187881	0.0696034	-0.127731	0.0724243	0.0471866	0.215301	0.159362	0.484734	2202	1253	3455	1090
HDAC2	Q92769	FNVGEDCPVFDGLFEFCQLSTGGSVAGAVKLNR	2xCarbamidomethyl [C7; C17]; 1xDeamidated [N2]; 1xTMTpro [K30]	Histone deacetylase 2 OS=Homo sapiens (Human) OX=9606 GN=HDAC2 PE=1 SV=2	0.00331635	0.00258067	0.00294252	0.00321534	0.00435142	0.00378865	0.109849	0.170589	-0.191264	-0.00195805	-0.125961	-0.562479	-0.362676	1409	2048	3457	1091
PDE12	Q6L8Q7	ELTGYNADVICLQEVDR	1xCarbamidomethyl [C11]; 1xTMTpro [N-Term]	2',5'-phosphodiesterase 12 OS=Homo sapiens (Human) OX=9606 GN=PDE12 PE=1 SV=2	0.00194678	0.00183861	0.00140477	0.00203016	0.00255266	0.00372342	0.164506	0.170276	0.0877958	-0.300482	-0.230779	-0.561186	-1.10581	280	3178	3458	1092
PAAT	Q9H8K7	NCIPIGEQLQSVLGNSGYK	1xCarbamidomethyl [C2]; 1xTMTpro [K19]	ATPase PAAT OS=Homo sapiens (Human) OX=9606 GN=PAAT PE=1 SV=2	1.0722	0.859825	1.1643	0.759371	0.798756	0.846841	0.115968	0.0549808	-0.263483	0.17387	0.442721	0.369771	0.285435	1280	2180	3460	1093
IARS1	P41252	MGITEYNNQCR	1xCarbamidomethyl [C10]; 1xTMTpro [N-Term]	Isoleucine--tRNA ligase, cytoplasmic OS=Homo sapiens (Human) OX=9606 GN=IARS1 PE=1 SV=2	0.00591139	0.00463093	0.00319183	0.00294338	0.00280599	0.00297071	0.166651	0.368763	0.0165685	-0.520348	0.63726	0.706225	0.623923	247	3214	3461	1094
PDIA3	P30101	VDCTANTNTCNKYGVSGYPTLK	2xCarbamidomethyl [C3; C10]; 1xDeamidated [N11]; 2xTMTpro [K12; K22]; 1xTMTpro [N-Term]	Protein disulfide-isomerase A3 OS=Homo sapiens (Human) OX=9606 GN=PDIA3 PE=1 SV=4	0.00137332	0.000892508	0.000352107	0.000199821	0.000352498	0.000279331	0.17851	0.6542	0.0324717	-1.30938	2.12668	1.30778	1.64342	7	3458	3465	1095
ALDOA	P04075	YASICQQNGIVPIVEPEILPDGDHDLKRCQYVTEK	2xCarbamidomethyl [C5; C29]; 2xTMTpro [K27; K35]; 1xTMTpro [N-Term]	Fructose-bisphosphate aldolase A OS=Homo sapiens (Human) OX=9606 GN=ALDOA PE=1 SV=2_x000D_ Fructose-bisphosphate aldolase C OS=Homo sapiens (Human) OX=9606 GN=ALDOC PE=1 SV=2	0.00137359	0.00151226	0.000493616	0.000391755	0.000524884	0.000519623	0.177267	0.286118	0.424873	-1.19037	1.52381	1.10176	1.11629	31	3435	3466	1096
RPL7A	P62424	KTCTTVAFTQVNSEDKGALAK	1xCarbamidomethyl [C3]; TMTpro [K]; 1xTMTpro [N-Term]	60S ribosomal protein L7a OS=Homo sapiens (Human) OX=9606 GN=RPL7A PE=1 SV=2	0.00396947	0.00387427	0.00288075	0.00273958	0.00262623	0.00275156	0.128123	0.151072	0.11605	-0.311431	0.383918	0.444878	0.377626	999	2467	3466	1096
COPB2	P35606	TFEVCDLPVR	1xCarbamidomethyl [C5]; 1xTMTpro [N-Term]	Coatomer subunit beta' OS=Homo sapiens (Human) OX=9606 GN=COPB2 PE=1 SV=2	0.00397334	0.00390265	0.00337797	0.00336782	0.00317746	0.00273932	0.0679859	0.0829531	0.0570567	-0.151242	0.155583	0.239525	0.453583	2252	1216	3468	1098
ELOC	Q15369	VCMYFTYK	1xCarbamidomethyl [C2]; 1xTMTpro [K8]; 1xTMTpro [N-Term]	Elongin-C OS=Homo sapiens (Human) OX=9606 GN=ELOC PE=1 SV=1	0.386028	0.318495	0.47356	0.471543	0.479903	0.565813	0.114606	-0.0247028	-0.302136	0.270142	-0.263983	-0.289337	-0.526919	1326	2143	3469	1099
EIF2S2	P20042	EYVTCHTCR	2xCarbamidomethyl [C5; C8]; 1xTMTpro [N-Term]	Eukaryotic translation initiation factor 2 subunit 2 OS=Homo sapiens (Human) OX=9606 GN=EIF2S2 PE=1 SV=2	0.0235921	0.0202239	0.0191496	0.0176132	0.0164636	0.0167723	0.0862957	0.168704	-0.0535413	-0.132288	0.252947	0.350318	0.323519	1876	1596	3472	1100
CPNE7	Q9UBL6	SAGSERGAAATPGGLPAPCASKVELR	1xAcetyl [N-Term]; 1xCarbamidomethyl [C19]; 1xTMTpro [K22]	Copine-7 OS=Homo sapiens (Human) OX=9606 GN=CPNE7 PE=1 SV=1	0.127167	0.103315	0.0971594	0.0798305	0.0877465	0.0891627	0.112009	0.219569	-0.080108	-0.168726	0.452139	0.315739	0.29264	1384	2088	3472	1100
ETF1	P62495	YFDEISQDTGKYCFGVEDTLK	1xCarbamidomethyl [C13]; 2xTMTpro [K11; K21]; 1xTMTpro [N-Term]	Eukaryotic peptide chain release factor subunit 1 OS=Homo sapiens (Human) OX=9606 GN=ETF1 PE=1 SV=3	0.0160766	0.0136226	0.0145754	0.0121615	0.0115926	0.0131038	0.0529237	0.123442	-0.115511	-0.0179811	0.279189	0.348308	0.17153	2540	933	3473	1102
DSG2	Q14126	SEIQFLISDNQGFSCPEK	1xCarbamidomethyl [C15]; 1xTMTpro [K18]	Desmoglein-2 OS=Homo sapiens (Human) OX=9606 GN=DSG2 PE=1 SV=2	0.00156455	0.00172145	0.00138766	0.00122672	0.00128291	0.00126688	0.0860137	0.00615884	0.144034	-0.166938	0.344781	0.280178	0.298316	1888	1586	3474	1103
TUBAL3	A6NHL2	YMACCLLYRGDVVPK	2xCarbamidomethyl [C4; C5]; 1xOxidation [M2]; 1xTMTpro [K15]; 1xTMTpro [N-Term]	Tubulin alpha chain-like 3 OS=Homo sapiens (Human) OX=9606 GN=TUBAL3 PE=1 SV=2_x000D_ Tubulin alpha-1A chain OS=Homo sapiens (Human) OX=9606 GN=TUBA1A PE=1 SV=1_x000D_ Tubulin alpha-1C chain OS=Homo sapiens (Human) OX=9606 GN=TUBA1C PE=1 SV=1_x000D_ Tubulin alpha-4A chain OS=Homo sapiens (Human) OX=9606 GN=TUBA4A PE=1 SV=1	0.0146933	0.0125224	0.0119944	0.0105963	0.0108346	0.0102227	0.0866905	0.168894	-0.0617543	-0.123897	0.302704	0.270616	0.354487	1872	1603	3475	1104
MALSU1	Q96EH3	DTDDWLCVDFGSMVIHLMLPETR	1xCarbamidomethyl [C7]; 1xTMTpro [N-Term]	Mitochondrial assembly of ribosomal large subunit protein 1 OS=Homo sapiens (Human) OX=9606 GN=MALSU1 PE=1 SV=1	0.0155918	0.0150907	0.0140991	0.0188805	0.0162875	0.0186352	0.0478296	0.0628414	0.0157182	-0.0823399	-0.338951	-0.125819	-0.320089	2635	841	3476	1105
PSAT1	Q9Y617	CADYVVTGAWSAKAAEEAK	1xCarbamidomethyl [C1]; 2xTMTpro [K13; K19]; 1xTMTpro [N-Term]	Phosphoserine aminotransferase OS=Homo sapiens (Human) OX=9606 GN=PSAT1 PE=1 SV=2	0.0107419	0.00957993	0.0097553	0.00790482	0.00904135	0.00840997	0.0327046	0.0995409	-0.0656153	-0.039444	0.342897	0.149092	0.25353	2904	572	3476	1105
DSP	P15924	HVTSECLGWMR	1xCarbamidomethyl [C6]; 1xTMTpro [N-Term]	Desmoplakin OS=Homo sapiens (Human) OX=9606 GN=DSP PE=1 SV=3	0.00403849	0.00394414	0.00423162	0.00480589	0.00464308	0.00485921	0.00352141	-0.0117151	-0.0458206	0.0556798	-0.239273	-0.18955	-0.255189	3405	72	3477	1107
PRDX3	P30048	AFQYVETHGEVCPANWTPDSPTIKPSPAASK	1xCarbamidomethyl [C12]; 2xTMTpro [K24; K31]; 1xTMTpro [N-Term]	Thioredoxin-dependent peroxide reductase, mitochondrial OS=Homo sapiens (Human) OX=9606 GN=PRDX3 PE=1 SV=3	0.00773558	0.00556888	0.0070749	0.0047082	0.00550097	0.005493	0.121466	0.187436	-0.286688	0.0586349	0.528899	0.304387	0.30648	1167	2314	3481	1108
CPOX	P36551	HCDDSFTPQEK	1xCarbamidomethyl [C2]; 1xTMTpro [K11]	Oxygen-dependent coproporphyrinogen-III oxidase, mitochondrial OS=Homo sapiens (Human) OX=9606 GN=CPOX PE=1 SV=3	0.0269579	0.0236764	0.0282813	0.0300671	0.0309748	0.0375139	0.0890734	0.0353577	-0.151897	0.104502	-0.192839	-0.235749	-0.512077	1831	1650	3481	1108
MYH9	P35579	QSACNLEK	1xCarbamidomethyl [C4]; 1xTMTpro [K8]; 1xTMTpro [N-Term]	Myosin-9 OS=Homo sapiens (Human) OX=9606 GN=MYH9 PE=1 SV=4	0.00134924	0.00108713	0.00094579	0.000941917	0.000818949	0.000792497	0.13155	0.259164	-0.0524602	-0.253388	0.259307	0.461134	0.508501	947	2535	3482	1110
BLM	P54132	LSSAKTDCLPVSSTAQNINFSESIQNYTDK	1xCarbamidomethyl [C8]; TMTpro [K]; 1xTMTpro [N-Term]	Bloom syndrome protein OS=Homo sapiens (Human) OX=9606 GN=BLM PE=1 SV=1	0.0771122	0.0810597	0.0757485	0.0618191	0.0678099	0.0691059	0.0162358	-0.0160242	0.0560015	-0.0417658	0.334932	0.201489	0.174174	3191	291	3482	1110
TOMM70	O94826	AIEIDNKCDFAYETMGTIEVQRGNMEK	1xCarbamidomethyl [C8]; 1xDeamidated [N24]; 2xTMTpro [K7; K27]; 1xTMTpro [N-Term]	Mitochondrial import receptor subunit TOM70 OS=Homo sapiens (Human) OX=9606 GN=TOMM70 PE=1 SV=1	0.0114041	0.0126441	0.00851549	0.00733651	0.00894387	0.00795025	0.138917	0.071253	0.220163	-0.350144	0.565139	0.279334	0.449233	827	2656	3483	1112
DLD	P09622	TVCIEKNETLGGTCLNVGCIPSK	3xCarbamidomethyl [C3; C14; C19]; 1xDeamidated [N16]; 2xTMTpro [K6; K23]; 1xTMTpro [N-Term]	Dihydrolipoyl dehydrogenase, mitochondrial OS=Homo sapiens (Human) OX=9606 GN=DLD PE=1 SV=2	0.00342254	0.00266061	0.00154166	0.0015277	0.00120487	0.00155152	0.173942	0.429329	0.0660196	-0.721257	0.734374	1.07687	0.712056	117	3367	3484	1113
UFD1	Q92890	CFSVSMLAGPNDRSDVEK	1xCarbamidomethyl [C1]; 1xTMTpro [K18]; 1xTMTpro [N-Term]	Ubiquitin recognition factor in ER-associated degradation protein 1 OS=Homo sapiens (Human) OX=9606 GN=UFD1 PE=1 SV=3	0.0365115	0.0308202	0.0355182	0.0281449	0.0277641	0.02843	0.0705638	0.0908456	-0.15363	0.0510518	0.284632	0.304286	0.270089	2205	1279	3484	1113
DDX3X	O00571	EKRDLMACAQTGSGK	1xCarbamidomethyl [C8]; 1xOxidation [M6]; 2xTMTpro [K2; K15]; 1xTMTpro [N-Term]	ATP-dependent RNA helicase DDX3X OS=Homo sapiens (Human) OX=9606 GN=DDX3X PE=1 SV=3	0.00273092	0.00258574	0.00262527	0.00199021	0.00247008	0.00204322	0.0776857	0.0448598	-0.0339485	-0.0120627	0.411606	0.0999709	0.373683	2071	1414	3485	1115
ECHS1	P30084	QAGLVSKICPVETLVEEAIQCAEK	2xCarbamidomethyl [C9; C21]; 1xDeamidated [Q20]; 2xTMTpro [K7; K24]; 1xTMTpro [N-Term]	Enoyl-CoA hydratase, mitochondrial OS=Homo sapiens (Human) OX=9606 GN=ECHS1 PE=1 SV=4	0.00114137	0.000919848	0.000713783	0.00130826	0.00115954	0.00119134	0.127327	0.30324	-0.00805827	-0.373968	-0.500121	-0.326027	-0.365066	1036	2449	3485	1115
EIF3G	O75821	PTGDFDSKPSWADQVEEEGEDDKCVTSELLK	1xCarbamidomethyl [C24]; 3xTMTpro [K8; K23; K31]; 1xTMTpro [N-Term]	Eukaryotic translation initiation factor 3 subunit G OS=Homo sapiens (Human) OX=9606 GN=EIF3G PE=1 SV=2	0.00829371	0.00857938	0.00313461	0.00322564	0.00273411	0.0032301	0.17739	0.314497	0.363353	-1.08924	1.04794	1.28645	1.04594	46	3440	3486	1117
GAN	Q9H2C0	GYSECIVTVGGEER	1xCarbamidomethyl [C5]; 1xTMTpro [N-Term]	Gigaxonin OS=Homo sapiens (Human) OX=9606 GN=GAN PE=1 SV=1	0.116597	0.109347	0.0973646	0.0829971	0.101465	0.0757312	0.0971644	0.113582	0.020962	-0.146478	0.376815	0.0869629	0.508988	1687	1801	3488	1118
TCP1	P17987	YINENLIVNTDELGRDCLINAAK	1xCarbamidomethyl [C17]; 1xDeamidated [N9]; 1xTMTpro [K23]	T-complex protein 1 subunit alpha OS=Homo sapiens (Human) OX=9606 GN=TCP1 PE=1 SV=1	0.00547464	0.00459718	0.00470121	0.00419292	0.00368869	0.00428902	0.0686071	0.152832	-0.0991825	-0.0668981	0.231975	0.416822	0.199282	2258	1231	3489	1119
TKT	P29401	ISSDLDGHPVPKQAFTDVATGSLGQGLGAACGMAYTGK	1xCarbamidomethyl [C31]; 1xDeamidated [Q13]; 2xTMTpro [K12; K38]; 1xTMTpro [N-Term]	Transketolase OS=Homo sapiens (Human) OX=9606 GN=TKT PE=1 SV=3	0.0016258	0.00146344	0.00162958	0.00123794	0.00138683	0.00136303	0.0284484	0.0476853	-0.104097	0.0510343	0.345519	0.181674	0.206651	2995	496	3491	1120
FABP5	Q01469	TQTVCNFTDGALVQHQEWDGKESTITRK	1xCarbamidomethyl [C5]; 2xTMTpro [K21; K28]; 1xTMTpro [N-Term]	Fatty acid-binding protein 5 OS=Homo sapiens (Human) OX=9606 GN=FABP5 PE=1 SV=3	0.0131406	0.0119652	0.00859349	0.00811713	0.00866648	0.00767325	0.147033	0.226275	0.0910885	-0.386439	0.468713	0.374237	0.549846	666	2826	3492	1121
PCNA	P12004	ICRDLSHIGDAVVISCAK	2xCarbamidomethyl [C2; C16]; 1xTMTpro [K18]	Proliferating cell nuclear antigen OS=Homo sapiens (Human) OX=9606 GN=PCNA PE=1 SV=1	0.0070162	0.00662664	0.00482587	0.00479058	0.00447874	0.00443629	0.139377	0.188641	0.10623	-0.351261	0.361847	0.458956	0.472694	828	2667	3495	1122
RCC1	P18754	VASGNDHLVMLTADGDLYTLGCGEQGQLGRVPELFANR	1xCarbamidomethyl [C22]; 1xTMTpro [N-Term]	Regulator of chromosome condensation OS=Homo sapiens (Human) OX=9606 GN=RCC1 PE=1 SV=1	0.00365479	0.00327821	0.00385884	0.003357	0.00242965	0.00287749	0.101166	0.022883	-0.133999	0.10126	0.0997334	0.56616	0.322098	1631	1866	3497	1123
PLS1	Q14651	AGLMLQEADKLGCK	1xCarbamidomethyl [C13]; 2xTMTpro [K10; K14]	Plastin-1 OS=Homo sapiens (Human) OX=9606 GN=PLS1 PE=1 SV=2	0.0321835	0.0324937	0.0265176	0.0235156	0.0256926	0.0246515	0.0851232	0.0823306	0.0961713	-0.197037	0.37037	0.242633	0.302312	1931	1566	3497	1123
SEPTIN11	Q9NVA2	STSQGFCFNILCVGETGIGK	2xCarbamidomethyl [C7; C12]; 1xTMTpro [K20]; 1xTMTpro [N-Term]	Septin-11 OS=Homo sapiens (Human) OX=9606 GN=SEPTIN11 PE=1 SV=3	0.0179016	0.0138349	0.0200818	0.0216355	0.0229914	0.0215406	0.11267	0.0515895	-0.320184	0.217387	-0.324898	-0.412593	-0.318557	1392	2106	3498	1125
HNRNPL	P14866	AKASLNGADIYSGCCTLK	2xCarbamidomethyl [C14; C15]; TMTpro [K]; 1xTMTpro [N-Term]	Heterogeneous nuclear ribonucleoprotein L OS=Homo sapiens (Human) OX=9606 GN=HNRNPL PE=1 SV=2	0.00631304	0.00392246	0.00642319	0.00717013	0.00764168	0.00759919	0.138932	0.185094	-0.501482	0.21005	-0.368758	-0.460649	-0.452604	842	2658	3500	1126
AGO2	Q9UKV8	AQPVIEFVCEVLDFK	1xCarbamidomethyl [C9]; 1xTMTpro [K15]; 1xTMTpro [N-Term]	Protein argonaute-2 OS=Homo sapiens (Human) OX=9606 GN=AGO2 PE=1 SV=3	0.0126365	0.0159502	0.0132586	0.0181775	0.0150739	0.0201978	0.107744	-0.142507	0.193473	-0.0731752	-0.382051	-0.111953	-0.534094	1495	2008	3503	1127
APP	P05067	TCIDTK	1xCarbamidomethyl [C2]; 1xTMTpro [K6]; 1xTMTpro [N-Term]	Amyloid-beta precursor protein OS=Homo sapiens (Human) OX=9606 GN=APP PE=1 SV=3	0.113415	0.112824	0.0960124	0.0883444	0.0909325	0.0856152	0.0698864	0.0783844	0.0708527	-0.161931	0.282013	0.240355	0.327284	2246	1259	3505	1128
MCM7	P33993	MVVATYTCDQCGAETYQPIQSPTFMPLIMCPSQECQTNR	4xCarbamidomethyl [C8; C11; C30; C35]; 1xDeamidated [Q]; 1xOxidation [M]; 1xTMTpro [N-Term]	DNA replication licensing factor MCM7 OS=Homo sapiens (Human) OX=9606 GN=MCM7 PE=1 SV=4	0.00287744	0.00269627	0.00286621	0.00340503	0.00310747	0.00350622	0.0306652	0.0325169	-0.0613004	0.0268783	-0.275401	-0.143474	-0.31765	2972	536	3508	1129
RECQL	P46063	MCDNCCK	3xCarbamidomethyl [C2; C5; C6]; 1xTMTpro [K7]; 1xTMTpro [N-Term]	ATP-dependent DNA helicase Q1 OS=Homo sapiens (Human) OX=9606 GN=RECQL PE=1 SV=3	0.0119274	0.00895234	0.0104581	0.00869269	0.00863439	0.00742874	0.108519	0.191338	-0.222607	0.00167561	0.265069	0.274777	0.491755	1487	2021	3508	1129
CLTC	Q00610	IHEGCEEPATHNALAK	1xCarbamidomethyl [C5]; 1xTMTpro [K16]; 1xTMTpro [N-Term]	Clathrin heavy chain 1 OS=Homo sapiens (Human) OX=9606 GN=CLTC PE=1 SV=5	0.00442785	0.00357683	0.00356384	0.00317679	0.00294014	0.00308261	0.102618	0.199436	-0.108489	-0.113736	0.279602	0.391283	0.323018	1613	1895	3508	1129
LYPLAL1	Q5VWZ2	ITNDCPEHLESIDVMCQVLTDLIDEEVK	2xCarbamidomethyl [C5; C16]; 1xTMTpro [K28]; 1xTMTpro [N-Term]	Lysophospholipase-like protein 1 OS=Homo sapiens (Human) OX=9606 GN=LYPLAL1 PE=1 SV=3	0.160958	0.155929	0.150971	0.135713	0.12348	0.138416	0.0180809	0.045577	-0.000215775	-0.046841	0.200547	0.33683	0.172103	3200	314	3514	1132
CRLF3	Q8IUI8	LVTLLQEVDTIEQETIKPLDDCQK	1xCarbamidomethyl [C22]; 2xTMTpro [K17; K24]; 1xTMTpro [N-Term]	Cytokine receptor-like factor 3 OS=Homo sapiens (Human) OX=9606 GN=CRLF3 PE=1 SV=2	0.113265	0.0881412	0.126522	0.131165	0.138299	0.146281	0.107373	0.0512878	-0.310528	0.210967	-0.262964	-0.339375	-0.420321	1512	2002	3514	1132
NOP56	O00567	IDCFSEVPTSVFGEK	1xCarbamidomethyl [C3]; 1xTMTpro [K15]; 1xTMTpro [N-Term]	Nucleolar protein 56 OS=Homo sapiens (Human) OX=9606 GN=NOP56 PE=1 SV=4	0.0253432	0.0217271	0.0189825	0.0178298	0.017866	0.0161357	0.113104	0.202943	-0.0191632	-0.213987	0.304366	0.301439	0.4484	1402	2114	3516	1134
TLN1	Q9Y490	MVAAATNNLCEAANAAVQGHASQEK	1xCarbamidomethyl [C10]; 1xDeamidated [N14]; 1xTMTpro [K25]; 1xTMTpro [N-Term]	Talin-1 OS=Homo sapiens (Human) OX=9606 GN=TLN1 PE=1 SV=3	0.00118339	0.0011723	0.00111274	0.00104656	0.000981977	0.000902914	0.0311324	0.0335991	0.0200258	-0.0552016	0.143672	0.23556	0.356661	2976	544	3520	1135
ACTBL2	P60712	CDVDIRK	1xCarbamidomethyl [C1]; 1xTMTpro [K7]	SWISS-PROT:P60712 (Bos taurus) Actin, cytoplasmic 1_x000D_ Beta-actin-like protein 2 OS=Homo sapiens (Human) OX=9606 GN=ACTBL2 PE=1 SV=2_x000D_ Actin, cytoplasmic 2 OS=Homo sapiens (Human) OX=9606 GN=ACTG1 PE=1 SV=1	0.00415488	0.00290229	0.00210345	0.00192293	0.00181346	0.00171081	0.172619	0.444324	-0.073293	-0.537722	0.667179	0.751737	0.835802	172	3349	3521	1136
TFRC	P02786	AAAEKLFGNMEGDCPSDWKTDSTCR	2xCarbamidomethyl [C14; C24]; 2xTMTpro [K5; K19]; 1xTMTpro [N-Term]	Transferrin receptor protein 1 OS=Homo sapiens (Human) OX=9606 GN=TFRC PE=1 SV=2	0.0108434	0.00985089	0.00728098	0.00692509	0.0070526	0.00659886	0.143687	0.217631	0.0791344	-0.356988	0.429288	0.402964	0.498903	764	2758	3522	1137
NCAPH	Q15003	TIEQNINNLNVSEADRKCEIDPMFQK	1xCarbamidomethyl [C18]; 2xTMTpro [K17; K26]; 1xTMTpro [N-Term]	Condensin complex subunit 2 OS=Homo sapiens (Human) OX=9606 GN=NCAPH PE=1 SV=3	0.022131	0.0179379	0.0130118	0.0125718	0.0126587	0.0109875	0.161863	0.322845	0.0197886	-0.443409	0.493032	0.483099	0.687359	400	3122	3522	1137
PRMT1	Q99873	VIGIECSSISDYAVK	1xCarbamidomethyl [C6]; 1xTMTpro [K15]; 1xTMTpro [N-Term]	Protein arginine N-methyltransferase 1 OS=Homo sapiens (Human) OX=9606 GN=PRMT1 PE=1 SV=3	0.0280574	0.02464	0.0224425	0.0195563	0.0218839	0.0195989	0.0846391	0.163764	-0.0236132	-0.158384	0.356983	0.194745	0.353841	1966	1558	3524	1139
CCT4	P50991	TLSGMESYCVR	1xCarbamidomethyl [C9]; 1xTMTpro [N-Term]	T-complex protein 1 subunit delta OS=Homo sapiens (Human) OX=9606 GN=CCT4 PE=1 SV=4	0.00177873	0.00178724	0.00136796	0.00121477	0.00142839	0.00124526	0.11165	0.113071	0.119958	-0.265745	0.437098	0.203389	0.401331	1445	2080	3525	1140
MET	P08581	CVAPYPSLLSSEDNADDEVDTRPASFWETS	1xCarbamidomethyl [C1]; 1xTMTpro [N-Term]	Hepatocyte growth factor receptor OS=Homo sapiens (Human) OX=9606 GN=MET PE=1 SV=4	0.0100224	0.00964485	0.0103627	0.00852489	0.00843515	0.00855878	0.0161148	0.00178823	-0.0536121	0.0499636	0.23169	0.246957	0.225967	3238	289	3527	1141
ERRFI1	Q9UJM3	EAEETNGGAQIQPLPADCGISSATEKPDSK	1xCarbamidomethyl [C18]; 1xDeamidated [Q12]; 2xTMTpro [K26; K30]	ERBB receptor feedback inhibitor 1 OS=Homo sapiens (Human) OX=9606 GN=ERRFI1 PE=1 SV=1	0.0378094	0.0337147	0.032043	0.0305881	0.0281794	0.0273771	0.0562382	0.131213	-0.034153	-0.107523	0.17456	0.292891	0.334561	2522	1007	3529	1142
ITPA	Q9BY32	GCQDFGWDPCFQPDGYEQTYAEMPK	2xCarbamidomethyl [C2; C10]; 1xTMTpro [K25]; 1xTMTpro [N-Term]	Inosine triphosphate pyrophosphatase OS=Homo sapiens (Human) OX=9606 GN=ITPA PE=1 SV=2	0.0110819	0.00953331	0.00956776	0.0118177	0.0114063	0.012815	0.0436699	0.13943	-0.0777214	-0.0725174	-0.232179	-0.181063	-0.34906	2772	764	3536	1143
GNL1	P36915	YFQTYFLTPSVKLCDCPGLIFPSLLPR	2xCarbamidomethyl [C14; C16]; 1xTMTpro [K12]	Guanine nucleotide-binding protein-like 1 OS=Homo sapiens (Human) OX=9606 GN=GNL1 PE=1 SV=2	0.049473	0.0394382	0.0557721	0.0574022	0.0614494	0.0635378	0.104458	0.0367773	-0.290272	0.209681	-0.251242	-0.349536	-0.397751	1596	1941	3537	1144
ENO1	P06733	SCNCLLLK	2xCarbamidomethyl [C2; C4]; 1xTMTpro [K8]; 1xTMTpro [N-Term]	Alpha-enolase OS=Homo sapiens (Human) OX=9606 GN=ENO1 PE=1 SV=2	0.0018112	0.001489	0.00131736	0.00118027	0.00117424	0.00116864	0.127843	0.234775	-0.0478232	-0.224516	0.383046	0.39044	0.397338	1079	2459	3538	1145
CCN1	O00622	IYQNGESFQPNCK	1xCarbamidomethyl [C12]; 1xTMTpro [K13]	CCN family member 1 OS=Homo sapiens (Human) OX=9606 GN=CCN1 PE=1 SV=1	0.0226136	0.0189028	0.0168081	0.0244578	0.0250781	0.023103	0.0940822	0.21805	-0.0405391	-0.209982	-0.331157	-0.367289	-0.248943	1804	1735	3539	1146
CCT4	P50991	ITGCASPGK	1xCarbamidomethyl [C4]; 1xTMTpro [K9]	T-complex protein 1 subunit delta OS=Homo sapiens (Human) OX=9606 GN=CCT4 PE=1 SV=4	0.00184939	0.0016366	0.00192759	0.00203079	0.00250629	0.00213585	0.0809614	0.0354279	-0.140916	0.0951762	-0.170423	-0.473935	-0.243194	2049	1490	3539	1146
SF1	Q15637	CGGAGHIASDCK	2xCarbamidomethyl [C1; C11]; 1xTMTpro [K12]	Splicing factor 1 OS=Homo sapiens (Human) OX=9606 GN=SF1 PE=1 SV=4	0.0193369	0.0245045	0.0209165	0.00846202	0.0216901	0.00762276	0.1785	-0.15874	0.182955	-0.0454515	1.35102	-0.00694052	1.50171	83	3457	3540	1148
RPL23	P62829	ISLGLPVGAVINCADNTGAK	1xCarbamidomethyl [C13]; 1xDeamidated [N12]; 1xTMTpro [K20]; 1xTMTpro [N-Term]	60S ribosomal protein L23 OS=Homo sapiens (Human) OX=9606 GN=RPL23 PE=1 SV=1	0.00567301	0.00596522	0.00284855	0.00284387	0.00326651	0.00236755	0.175015	0.232412	0.304873	-0.761476	0.763845	0.563952	1.02831	151	3391	3542	1149
BANF1	O75531	DCFGCLREWCDAFL	3xCarbamidomethyl [C2; C5; C10]; 1xTMTpro [N-Term]	Barrier-to-autointegration factor OS=Homo sapiens (Human) OX=9606 GN=BANF1 PE=1 SV=1	0.300086	0.258363	0.221076	0.214653	0.182129	0.213483	0.11619	0.207745	-0.00823598	-0.233089	0.275626	0.512673	0.283514	1355	2189	3544	1150
NT5DC1	Q5TFE4	YLHSCPESVK	1xCarbamidomethyl [C5]; 1xTMTpro [K10]; 1xTMTpro [N-Term]	5'-nucleotidase domain-containing protein 1 OS=Homo sapiens (Human) OX=9606 GN=NT5DC1 PE=1 SV=1	0.0104942	0.0097163	0.00850505	0.00728726	0.00791635	0.0083277	0.0767836	0.13272	0.0216103	-0.170476	0.393421	0.273961	0.200878	2147	1397	3544	1150
TFG	Q92734	YKDEDGDLITIFDSSDLSFAIQCSR	1xCarbamidomethyl [C23]; 1xTMTpro [K2]; 1xTMTpro [N-Term]	Protein TFG OS=Homo sapiens (Human) OX=9606 GN=TFG PE=1 SV=2	0.00380343	0.00274756	0.00328645	0.00208907	0.00276833	0.00274283	0.12584	0.213979	-0.255168	0.00320967	0.650461	0.244303	0.257654	1131	2413	3544	1150
TBL3	Q12788	ESFLVTGSQDCTVK	1xCarbamidomethyl [C11]; 1xTMTpro [K14]; 1xTMTpro [N-Term]	Transducin beta-like protein 3 OS=Homo sapiens (Human) OX=9606 GN=TBL3 PE=1 SV=2	0.0184098	0.0159236	0.0145657	0.0131153	0.0133614	0.0126864	0.0980008	0.17563	-0.0336804	-0.16227	0.313595	0.286777	0.361564	1732	1816	3548	1153
XRN2	Q9H0D6	FSLDEEAILPDQIVCSPVPMLR	1xCarbamidomethyl [C15]; 1xOxidation [M20]; 1xTMTpro [N-Term]	5'-3' exoribonuclease 2 OS=Homo sapiens (Human) OX=9606 GN=XRN2 PE=1 SV=1	0.00721247	0.00620339	0.0065736	0.00533946	0.00560193	0.00577073	0.0493306	0.114288	-0.103148	-0.0195216	0.319512	0.25028	0.207452	2682	866	3548	1153
HSPH1	Q92598	CTPSVISFGSK	1xCarbamidomethyl [C1]; 1xTMTpro [K11]	Heat shock protein 105 kDa OS=Homo sapiens (Human) OX=9606 GN=HSPH1 PE=1 SV=1	0.00219344	0.00178467	0.00192026	0.00155768	0.00159972	0.00162185	0.0866411	0.157842	-0.139694	-0.0340556	0.335958	0.297535	0.277714	1949	1602	3551	1155
ITGB1	P05556	CTDPKFQGQTCEMCQTCLGVCAEHKECVQCR	7xCarbamidomethyl [C1; C11; C14; C17; C21; C27; C30]; 2xTMTpro [K5; K25]; 1xTMTpro [N-Term]	Integrin beta-1 OS=Homo sapiens (Human) OX=9606 GN=ITGB1 PE=1 SV=2	0.00355632	0.0033095	0.000603822	0.000587873	0.000664579	0.000536555	0.183017	0.514307	0.410538	-2.04388	2.0825	1.90556	2.21428	4	3551	3555	1156
FIGNL1	Q6PIW4	CQQPAVIFIDEIDSLLSQRGDGEHESSRR	1xCarbamidomethyl [C1]; 1xDeamidated [Q18]; 1xTMTpro [N-Term]	Fidgetin-like protein 1 OS=Homo sapiens (Human) OX=9606 GN=FIGNL1 PE=1 SV=2	0.234206	0.172984	0.190038	0.248331	0.250362	0.253158	0.104909	0.234459	-0.20268	-0.0670324	-0.318947	-0.330697	-0.346721	1605	1951	3556	1157
TUBA4A	P68366	TIGGGDDSFTTFFCETGAGK	1xCarbamidomethyl [C14]; 1xTMTpro [K20]; 1xTMTpro [N-Term]	Tubulin alpha-4A chain OS=Homo sapiens (Human) OX=9606 GN=TUBA4A PE=1 SV=1	0.0556975	0.04578	0.0547666	0.0471071	0.042811	0.0374955	0.0856388	0.0968447	-0.186048	0.0725284	0.144822	0.282786	0.47405	1983	1575	3558	1158
UBL5	Q9BZL1	CNTDDTIGDLKK	1xCarbamidomethyl [C1]; 2xTMTpro [K11; K12]; 1xTMTpro [N-Term]	Ubiquitin-like protein 5 OS=Homo sapiens (Human) OX=9606 GN=UBL5 PE=1 SV=1	0.0368354	0.0351988	0.0245661	0.0238391	0.0231286	0.0232654	0.149238	0.194029	0.128462	-0.390399	0.433735	0.47739	0.468882	692	2870	3562	1159
HSPD1	P10809	CIPALDSLTPANEDQKIGIEIIKR	1xCarbamidomethyl [C1]; 2xTMTpro [K16; K23]; 1xTMTpro [N-Term]	60 kDa heat shock protein, mitochondrial OS=Homo sapiens (Human) OX=9606 GN=HSPD1 PE=1 SV=2	0.00152067	0.0014638	0.00149732	0.0012534	0.00131214	0.00127582	0.00085653	0.0255935	-0.0293919	0.00326889	0.253265	0.187193	0.22769	3543	22	3565	1160
CIAPIN1	Q6FI81	NCTCGLAEELEKEK	2xCarbamidomethyl [C2; C4]; 2xTMTpro [K12; K14]; 1xTMTpro [N-Term]	Anamorsin OS=Homo sapiens (Human) OX=9606 GN=CIAPIN1 PE=1 SV=2	0.036755	0.0324086	0.0228539	0.022633	0.0214559	0.020903	0.157544	0.260994	0.079431	-0.424505	0.438519	0.515573	0.553237	529	3038	3567	1161
NOSIP	Q9Y314	DSLSNATPCAVLRPSGAVVTLECVEK	2xCarbamidomethyl [C9; C23]; 1xDeamidated [N5]; 1xTMTpro [K26]; 1xTMTpro [N-Term]	Nitric oxide synthase-interacting protein OS=Homo sapiens (Human) OX=9606 GN=NOSIP PE=1 SV=1	0.00781784	0.00676047	0.00341044	0.00398522	0.00332136	0.0027546	0.17849	0.38271	0.173063	-0.814103	0.589403	0.852284	1.12222	112	3456	3568	1162
PSMD1	Q99460	CIDHYTK	1xCarbamidomethyl [C1]; 1xTMTpro [K7]; 1xTMTpro [N-Term]	26S proteasome non-ATPase regulatory subunit 1 OS=Homo sapiens (Human) OX=9606 GN=PSMD1 PE=1 SV=2	0.0151833	0.0164002	0.0113147	0.0103844	0.0110361	0.010647	0.140712	0.0865297	0.197757	-0.337753	0.46154	0.373727	0.425509	874	2695	3569	1163
CLIC1	O00299	KFLDGNELTLADCNLLPK	1xCarbamidomethyl [C13]; TMTpro [K]; 1xTMTpro [N-Term]	Chloride intracellular channel protein 1 OS=Homo sapiens (Human) OX=9606 GN=CLIC1 PE=1 SV=4	0.020326	0.0177142	0.0183903	0.0155266	0.015654	0.0158079	0.0552029	0.111813	-0.0866085	-0.0325651	0.276768	0.264985	0.250869	2581	989	3570	1164
GET4	Q7L5D6	EQNYCESR	1xCarbamidomethyl [C5]; 1xTMTpro [N-Term]	Golgi to ER traffic protein 4 homolog OS=Homo sapiens (Human) OX=9606 GN=GET4 PE=1 SV=1	0.780749	0.601923	0.672717	0.600189	0.460211	0.575574	0.109697	0.188482	-0.186799	-0.0263771	0.190959	0.57408	0.251375	1531	2042	3573	1165
CCT3	P49368	AKHTQENCETWGVNGETGTLVDMK	1xCarbamidomethyl [C8]; 2xDeamidated [N7; N14]; 2xTMTpro [K2; K24]; 1xTMTpro [N-Term]	T-complex protein 1 subunit gamma OS=Homo sapiens (Human) OX=9606 GN=CCT3 PE=1 SV=4	0.00308467	0.00300132	0.0030429	0.00266863	0.00264079	0.00249831	0.00601291	0.0196383	-0.0198785	-3.04308e-05	0.189378	0.204509	0.284524	3447	128	3575	1166
CKMT1B	P12532	LCDKTTPTGWTLDQCIQTGVDNPGHPFIK	2xCarbamidomethyl [C2; C15]; 1xDeamidated [Q14]; 2xTMTpro [K4; K29]; 1xTMTpro [N-Term]	Creatine kinase U-type, mitochondrial OS=Homo sapiens (Human) OX=9606 GN=CKMT1B PE=1 SV=1	0.0267164	0.0205882	0.021951	0.019152	0.0177811	0.0176905	0.111781	0.210758	-0.165152	-0.0726813	0.269478	0.376629	0.383993	1493	2085	3578	1167
TXN	P10599	LVVVDFSATWCGPCK	2xCarbamidomethyl [C11; C14]; 1xTMTpro [K15]; 1xTMTpro [N-Term]	Thioredoxin OS=Homo sapiens (Human) OX=9606 GN=TXN PE=1 SV=3	0.0508028	0.0399282	0.054438	0.0369986	0.0362183	0.0389985	0.123298	0.0702097	-0.277292	0.169915	0.387229	0.417981	0.311281	1225	2354	3579	1168
SNRPD2	P62316	HCNMVLENVK	1xCarbamidomethyl [C2]; 1xTMTpro [K10]; 1xTMTpro [N-Term]	Small nuclear ribonucleoprotein Sm D2 OS=Homo sapiens (Human) OX=9606 GN=SNRPD2 PE=1 SV=1	0.00359261	0.00349353	0.00393107	0.00307482	0.002733	0.00337086	0.0599954	-0.0316925	-0.0720386	0.0981975	0.256223	0.426238	0.123605	2497	1082	3579	1168
ALDOA	P04075	CQYVTEK	1xCarbamidomethyl [C1]; 1xTMTpro [K7]	Fructose-bisphosphate aldolase A OS=Homo sapiens (Human) OX=9606 GN=ALDOA PE=1 SV=2_x000D_ Fructose-bisphosphate aldolase C OS=Homo sapiens (Human) OX=9606 GN=ALDOC PE=1 SV=2	0.0104443	0.0114959	0.00776323	0.00749676	0.00704995	0.00743364	0.144417	0.0770451	0.215456	-0.350939	0.401329	0.489983	0.413527	807	2774	3581	1170
MKI67	P46013	ELFQTPICTDKPTTHEK	1xCarbamidomethyl [C8]; 2xTMTpro [K11; K17]; 1xTMTpro [N-Term]	Proliferation marker protein Ki-67 OS=Homo sapiens (Human) OX=9606 GN=MKI67 PE=1 SV=2	0.00243086	0.00220132	0.00174621	0.00161813	0.00172912	0.00155418	0.126677	0.193236	0.0501377	-0.284	0.393902	0.298196	0.452077	1154	2428	3582	1171
PPP5C	P53041	RGVSCQFGPDVTKAFLEENNLDYIIR	1xCarbamidomethyl [C5]; 1xTMTpro [K13]; 1xTMTpro [N-Term]	Serine/threonine-protein phosphatase 5 OS=Homo sapiens (Human) OX=9606 GN=PPP5C PE=1 SV=1	0.026193	0.0231097	0.0248536	0.0202685	0.0223894	0.0200618	0.0319461	0.0835754	-0.0971086	0.00784753	0.286364	0.142786	0.301154	3027	556	3583	1172
CIAPIN1	Q6FI81	SACGNCYLGDAFR	2xCarbamidomethyl [C3; C6]; 1xTMTpro [N-Term]	Anamorsin OS=Homo sapiens (Human) OX=9606 GN=CIAPIN1 PE=1 SV=2	0.0532175	0.0452715	0.0329875	0.032154	0.0310592	0.0296678	0.158496	0.280129	0.0468334	-0.409851	0.446774	0.496749	0.562874	531	3053	3584	1173
ALDH1A3	P47895	HEPIGVCGAITPWNFPLLMLVWK	1xCarbamidomethyl [C7]; 1xTMTpro [K23]; 1xTMTpro [N-Term]	Aldehyde dehydrogenase family 1 member A3 OS=Homo sapiens (Human) OX=9606 GN=ALDH1A3 PE=1 SV=2	0.0117705	0.0087568	0.0140509	0.0144422	0.015709	0.0153972	0.132719	0.0302764	-0.396426	0.285762	-0.325385	-0.446694	-0.417768	1038	2551	3589	1174
HNRNPUL2	Q1KMD3	ANFSLPEKCDYMDEVTYGELEKEEAQPIVTK	1xCarbamidomethyl [C9]; 1xDeamidated [Q26]; 3xTMTpro [K8; K22; K31]; 1xTMTpro [N-Term]	Heterogeneous nuclear ribonucleoprotein U-like protein 2 OS=Homo sapiens (Human) OX=9606 GN=HNRNPUL2 PE=1 SV=1	0.0196189	0.0181972	0.0201714	0.0215948	0.0226353	0.0244032	0.0287436	0.0214613	-0.0870609	0.0615332	-0.159906	-0.227793	-0.336292	3086	503	3589	1174
CCT4	P50991	KLGGTIDDCELVEGLVLTQK	1xCarbamidomethyl [C9]; 2xTMTpro [K1; K20]; 1xTMTpro [N-Term]	T-complex protein 1 subunit delta OS=Homo sapiens (Human) OX=9606 GN=CCT4 PE=1 SV=4	0.00423024	0.00375065	0.00407463	0.00329192	0.00347178	0.00341264	0.0345653	0.07408	-0.0995186	0.0200094	0.28773	0.210987	0.235773	2989	601	3590	1176
EIF5	P55010	FVLCPECENPETDLHVNPK	2xCarbamidomethyl [C4; C7]; 1xTMTpro [K19]; 1xTMTpro [N-Term]	Eukaryotic translation initiation factor 5 OS=Homo sapiens (Human) OX=9606 GN=EIF5 PE=1 SV=2	0.00977243	0.00795768	0.00832655	0.00719065	0.0070859	0.00680914	0.090311	0.170099	-0.126269	-0.0608993	0.272495	0.293667	0.351145	1919	1671	3590	1176
DNMT1	P26358	SQACEPSEPEIEIK	1xCarbamidomethyl [C4]; 1xTMTpro [K14]; 1xTMTpro [N-Term]	DNA (cytosine-5)-methyltransferase 1 OS=Homo sapiens (Human) OX=9606 GN=DNMT1 PE=1 SV=2	0.00615155	0.00511256	0.00541349	0.00640028	0.00687171	0.00671038	0.0528469	0.146073	-0.120832	-0.0383178	-0.203257	-0.305793	-0.271517	2661	931	3592	1178
EIF3G	O75821	ICKGDHWTTR	1xCarbamidomethyl [C2]; 1xTMTpro [N-Term]	Eukaryotic translation initiation factor 3 subunit G OS=Homo sapiens (Human) OX=9606 GN=EIF3G PE=1 SV=2	0.0262027	0.0226074	0.0287938	0.0300241	0.029908	0.036086	0.0878288	0.0185506	-0.194373	0.154591	-0.214955	-0.209367	-0.480275	1971	1624	3595	1179
HMGCL	P35914	GYVSCALGCPYEGK	2xCarbamidomethyl [C5; C9]; 1xTMTpro [K14]; 1xTMTpro [N-Term]	Hydroxymethylglutaryl-CoA lyase, mitochondrial OS=Homo sapiens (Human) OX=9606 GN=HMGCL PE=1 SV=2	0.0513291	0.0477197	0.0502041	0.0558367	0.0582336	0.0610597	0.0122641	0.045053	-0.0601389	0.0130793	-0.16649	-0.227126	-0.295496	3370	228	3598	1180
CCT3	P49368	HTQENCETWGVNGETGTLVDMKELGIWEPLAVK	1xCarbamidomethyl [C6]; 2xDeamidated [N5; N12]; 2xTMTpro [K22; K33]; 1xTMTpro [N-Term]	T-complex protein 1 subunit gamma OS=Homo sapiens (Human) OX=9606 GN=CCT3 PE=1 SV=4	0.00189808	0.00157555	0.00149359	0.00129945	0.0015243	0.00110839	0.115846	0.197065	-0.071619	-0.148695	0.349576	0.11933	0.579015	1420	2178	3598	1180
PA2G4	Q9UQ80	SLVEASSSGVSVLSLCEKGDAMIMEETGK	1xCarbamidomethyl [C16]; 1xOxidation [M24]; 2xTMTpro [K18; K29]; 1xTMTpro [N-Term]	Proliferation-associated protein 2G4 OS=Homo sapiens (Human) OX=9606 GN=PA2G4 PE=1 SV=3	0.0054122	0.0042252	0.00497628	0.00416005	0.00371258	0.00388258	0.0967696	0.151929	-0.205265	0.030783	0.227682	0.391861	0.32727	1809	1793	3602	1182
NUP153	P49790	CVACETPKPGTCVK	3xCarbamidomethyl [C1; C4; C12]; 2xTMTpro [K8; K14]; 1xTMTpro [N-Term]	Nuclear pore complex protein Nup153 OS=Homo sapiens (Human) OX=9606 GN=NUP153 PE=1 SV=2	0.008599	0.00720651	0.00301247	0.00310407	0.00256002	0.00312157	0.183257	0.455092	0.200223	-1.05813	1.01492	1.29292	1.00681	51	3557	3608	1183
MRM3	Q9HC36	SAAGAGCSK	1xCarbamidomethyl [C7]; 1xTMTpro [K9]; 1xTMTpro [N-Term]	rRNA methyltransferase 3, mitochondrial OS=Homo sapiens (Human) OX=9606 GN=MRM3 PE=1 SV=2	0.0313896	0.0270374	0.0199283	0.0205776	0.0188833	0.0171787	0.154192	0.265219	0.0498853	-0.390248	0.343995	0.46796	0.604448	636	2972	3608	1183
FAM91A1	Q658Y4	QTSGATTEADWVPLELCFGIPLFSSELNR	1xCarbamidomethyl [C17]; 1xTMTpro [N-Term]	Protein FAM91A1 OS=Homo sapiens (Human) OX=9606 GN=FAM91A1 PE=1 SV=3	0.00622743	0.00348792	0.00241777	0.00846832	0.00576454	0.00535347	0.173931	0.622721	-0.213549	-0.742241	-1.06616	-0.511289	-0.404557	244	3366	3610	1185
PAICS	P22234	SWLPQNCTLVDMK	1xCarbamidomethyl [C7]; 1xOxidation [M12]; 1xTMTpro [K13]; 1xTMTpro [N-Term]	Multifunctional protein ADE2 OS=Homo sapiens (Human) OX=9606 GN=PAICS PE=1 SV=3	0.00673273	0.00486943	0.00808749	0.00820844	0.00828288	0.00957782	0.136081	0.0367883	-0.430649	0.301289	-0.322705	-0.335728	-0.545293	1004	2608	3612	1186
FUBP1	Q96AE4	IQQESGCK	1xCarbamidomethyl [C7]; 1xTMTpro [K8]; 1xTMTpro [N-Term]	Far upstream element-binding protein 1 OS=Homo sapiens (Human) OX=9606 GN=FUBP1 PE=1 SV=3	0.00706089	0.00635143	0.00591061	0.00512188	0.00535896	0.00550476	0.0677684	0.132571	-0.0201973	-0.123973	0.330607	0.265326	0.226599	2401	1211	3612	1186
FAM92A	A1XBS5	CVSGTGQVSTCR	2xCarbamidomethyl [C1; C11]; 1xTMTpro [N-Term]	Protein FAM92A OS=Homo sapiens (Human) OX=9606 GN=FAM92A PE=1 SV=2	0.0708727	0.0470122	0.0529355	0.0406473	0.0397322	0.0427373	0.155018	0.315785	-0.276411	-0.105211	0.486285	0.519138	0.41395	629	2985	3614	1188
NFKB2	Q00653	YGCEGPSHGGLPGASSEK	1xCarbamidomethyl [C3]; 1xTMTpro [K18]	Nuclear factor NF-kappa-B p100 subunit OS=Homo sapiens (Human) OX=9606 GN=NFKB2 PE=1 SV=4	0.0394956	0.0324847	0.0240725	0.0222275	0.0232118	0.0217162	0.162098	0.302828	0.0208953	-0.411481	0.526518	0.464007	0.560097	488	3127	3615	1189
DDX20	Q9UHI6	ELGCDRQSEEQMK	1xCarbamidomethyl [C4]; 1xDeamidated [Q7]; 1xTMTpro [K13]; 1xTMTpro [N-Term]	Probable ATP-dependent RNA helicase DDX20 OS=Homo sapiens (Human) OX=9606 GN=DDX20 PE=1 SV=2	0.0262144	0.0219022	0.0163	0.0149661	0.0147606	0.015951	0.159471	0.28789	0.0286068	-0.3976	0.520766	0.54072	0.42882	546	3070	3616	1190
ATP1A1	P05023	IISANGCKVDNSSLTGESEPQTR	1xCarbamidomethyl [C7]; 1xTMTpro [K8]; 1xTMTpro [N-Term]	Sodium/potassium-transporting ATPase subunit alpha-1 OS=Homo sapiens (Human) OX=9606 GN=ATP1A1 PE=1 SV=1	0.00648892	0.00568508	0.00407491	0.00423398	0.00364512	0.00376797	0.156539	0.260669	0.069872	-0.41054	0.355294	0.571345	0.523524	591	3028	3619	1191
FMR1	Q06787	KVPGVTAIDLDEDTCTFHIYGEDQDAVK	1xCarbamidomethyl [C15]; 2xTMTpro [K1; K28]; 1xTMTpro [N-Term]	Synaptic functional regulator FMR1 OS=Homo sapiens (Human) OX=9606 GN=FMR1 PE=1 SV=1	0.0606929	0.0622753	0.0469095	0.0428536	0.045605	0.043909	0.120905	0.100065	0.137197	-0.271581	0.402045	0.31227	0.366944	1321	2301	3622	1192
FSCN1	Q16658	QIWTLEQPPDEAGSAAVCLR	1xCarbamidomethyl [C18]; 1xDeamidated [Q]; 1xTMTpro [N-Term]	Fascin OS=Homo sapiens (Human) OX=9606 GN=FSCN1 PE=1 SV=3	0.00652273	0.00554561	0.00665969	0.00756774	0.00764974	0.00729202	0.058762	0.063311	-0.170818	0.0932902	-0.277697	-0.293245	-0.224153	2566	1056	3622	1192
SSB	P05455	FSGDLDDQTCREDLHILFSNHGEIKWIDFVR	1xCarbamidomethyl [C10]; 1xTMTpro [K25]; 1xTMTpro [N-Term]	Lupus La protein OS=Homo sapiens (Human) OX=9606 GN=SSB PE=1 SV=2	0.00142124	0.00146124	0.00120868	0.00122443	0.00105564	0.00109504	0.0732198	0.059605	0.0996418	-0.174113	0.155434	0.369429	0.316563	2292	1331	3623	1194
NME1	P15531	ANCERTFIAIKPDGVQR	1xAcetyl [N-Term]; 1xCarbamidomethyl [C3]; 1xTMTpro [K11]	Nucleoside diphosphate kinase A OS=Homo sapiens (Human) OX=9606 GN=NME1 PE=1 SV=1	0.00421228	0.00345745	0.00292432	0.00260857	0.00263484	0.00270516	0.1414	0.254381	-0.0305109	-0.272119	0.43696	0.422505	0.384509	913	2711	3624	1195
DNMBP	Q6XZF7	ELCLSSQSR	1xCarbamidomethyl [C3]; 1xTMTpro [N-Term]	Dynamin-binding protein OS=Homo sapiens (Human) OX=9606 GN=DNMBP PE=1 SV=1	0.0362037	0.0334472	0.0312279	0.0306977	0.0263122	0.0276889	0.0501412	0.10655	-0.00770416	-0.106754	0.131458	0.353855	0.280278	2753	880	3633	1196
IQGAP1	P46940	QIPAITCIQSQWR	1xCarbamidomethyl [C7]; 1xTMTpro [N-Term]	Ras GTPase-activating-like protein IQGAP1 OS=Homo sapiens (Human) OX=9606 GN=IQGAP1 PE=1 SV=1	0.00213176	0.00188939	0.00153598	0.00154468	0.00146338	0.00130413	0.124701	0.202669	0.0285416	-0.270219	0.262068	0.340071	0.506283	1254	2380	3634	1197
HTATSF1	O43719	RGFEGSCSQK	1xCarbamidomethyl [C7]; 1xTMTpro [K10]; 1xTMTpro [N-Term]	HIV Tat-specific factor 1 OS=Homo sapiens (Human) OX=9606 GN=HTATSF1 PE=1 SV=1	0.0534767	0.0421469	0.0550814	0.0635849	0.0571848	0.0645182	0.0861397	0.090217	-0.253266	0.132873	-0.33999	-0.186938	-0.361012	2045	1591	3636	1198
RPL12	P30050	CTGGEVGATSALAPKIGPLGLSPK	1xCarbamidomethyl [C1]; 2xTMTpro [K15; K24]; 1xTMTpro [N-Term]	60S ribosomal protein L12 OS=Homo sapiens (Human) OX=9606 GN=RPL12 PE=1 SV=1	0.0133933	0.0106477	0.012735	0.0111444	0.00945573	0.00924722	0.0932454	0.12771	-0.20326	0.0549962	0.137487	0.374546	0.406715	1915	1721	3636	1198
PSAP	P07602	GSAVWCQNVK	1xCarbamidomethyl [C6]; 1xTMTpro [K10]	Prosaposin OS=Homo sapiens (Human) OX=9606 GN=PSAP PE=1 SV=2	0.200167	0.204274	0.149218	0.148243	0.136621	0.139499	0.130483	0.117167	0.146471	-0.306612	0.31607	0.433854	0.403781	1123	2515	3638	1200
CCT2	P78371	TVYGGGCSEMLMAHAVTQLANRTPGKEAVAMESYAK	1xCarbamidomethyl [C7]; 2xTMTpro [K26; K36]	T-complex protein 1 subunit beta OS=Homo sapiens (Human) OX=9606 GN=CCT2 PE=1 SV=4	0.00105418	0.000761015	0.000868506	0.000605802	0.000758787	0.000713224	0.127264	0.236856	-0.233262	-0.0426517	0.562341	0.237493	0.326834	1192	2446	3638	1200
NUP205	Q92621	GQTVCNVK	1xCarbamidomethyl [C5]; 1xTMTpro [K8]	Nuclear pore complex protein Nup205 OS=Homo sapiens (Human) OX=9606 GN=NUP205 PE=1 SV=3	0.00933771	0.0101824	0.00782539	0.00882896	0.00579	0.00616531	0.144344	0.0347971	0.159741	-0.220108	0.0460281	0.654708	0.564097	869	2770	3639	1202
[truncated: 15,555 more rows]
