# Supplementary material for: Multifaceted Proteome Analysis at Solubility, Redox, and Expression Dimensions for Target Identification
Source: Adv Sci (Weinh). 2024 Aug 9;11(38):2401502. doi: 10.1002/advs.202401502 (PMC11481203; doi:10.1002/advs.202401502)
Supplement: Supplementary file 8 — Supplemental Data 7 [file ADVS-11-2401502-s011.xlsx]

## Sheet: Sheet1
Supplementary Data 7. PISA assay, REXpression and expression data on THP1 cells treated with interferon for 16h
Gene names	Accession	Pisa_peptide_number	PISA_Ctrl_Rep1_normToREXpression	PISA_Ctrl_Rep2_normToREXpression	PISA_Treat_Rep1_normToREXpression	PISA_Treat_Rep2_normToREXpression	PISA_P_value	PISA_Ctrl_log2FC_Rep1	PISA_Ctrl_log2FC_Rep2	PISA_Treat_log2FC_Rep1	PISA_Treat_log2FC_Rep2	Rank_PISA_Log2FC	Rank_PISA_P_value	Sum_Rank_PISA	RankPISATotal	REXpression_peptide_number	REXpression_Ctrl_Rep1	REXpression_Ctrl_Rep2	REXpression_Ctrl_Rep3	REXpression_Treat_Rep1	REXpression_Treat_Rep2	REXpression_Treat_Rep3	REXpression_P_value	REXpression_Ctrl_log2FC_Rep1	REXpression_Ctrl_log2FC_Rep2	REXpression_Ctrl_log2FC_Rep3	REXpression_Treat_log2FC_Rep1	REXpression_Treat_log2FC_Rep2	REXpression_Treat_log2FC_Rep3	Rank_REXpression_Log2FC	Rank_REXpression_P_value	Sum_Rank_REXpression	Rank_REXpression_Total	Expression_peptide_number	Expression_Ctrl_Rep1	Expression_Ctrl_Rep2	Expression_Ctrl_Rep3	Expression_Treat_Rep1	Expression_Treat_Rep2	Expression_Treat_Rep3	Expression_P_value	Expression_Ctrl_log2FC_Rep1	Expression_Ctrl_log2FC_Rep2	Expression_Ctrl_log2FC_Rep3	Expression_Treat_log2FC_Rep1	Expression_Treat_log2FC_Rep2	Expression_Treat_log2FC_Rep3	Rank_Expression_Log2FC	Rank_Expression_P_value
DDX58	O95786	13	0.676695	0.653003	0.327563	0.340534	0.00542015	0.0254782	-0.0259363	-1.02126	-0.965229	8	39	47	1	11	1.4105e-05	1.52455e-05	1.38263e-05	3.46443e-05	3.73558e-05	3.88522e-05	0.00117548	-0.029082	0.0830866	-0.0578805	1.26732	1.37604	1.4327	10	34	44	12	12	1.24962e-05	1.16743e-05	1.36151e-05	3.84498e-05	4.06689e-05	3.94704e-05	7.02803e-06	-0.0113846	-0.109538	0.112333	1.6101	1.69105	1.64789	13	6
IFIT3	O14879	47	0.807841	0.793315	0.497406	0.491533	0.00556022	0.0130288	-0.0131476	-0.686619	-0.703755	24	40	64	2	28	8.68966e-05	0.000104129	9.30918e-05	0.000237839	0.000246392	0.000251422	3.0321e-05	-0.124155	0.13685	-0.0248003	1.32846	1.37943	1.40859	9	5	14	3	47	8.07157e-05	8.99317e-05	9.50661e-05	0.000453988	0.000454436	0.000485363	0.00015195	-0.133987	0.0219923	0.102094	2.35774	2.35917	2.45416	1	33
SAMD9L	Q8IVG5	12	0.68902	0.668657	0.389235	0.379387	0.00664175	0.0214769	-0.0218015	-0.802426	-0.839398	17	50	67	3	11	1.72171e-05	1.83379e-05	1.80289e-05	4.02856e-05	4.2409e-05	4.21897e-05	8.40595e-05	-0.0529926	0.0379882	0.0134754	1.17343	1.24753	1.24005	16	8	24	4	12	1.90578e-05	1.57511e-05	2.02469e-05	3.9991e-05	4.50984e-05	3.89905e-05	0.000954261	0.0544501	-0.22048	0.141769	1.12375	1.29715	1.08719	31	56
COX6B1	P14854	5	2.07253	1.93841	3.27426	3.14774	0.00587321	0.0474517	-0.0490656	0.70723	0.650376	28	45	73	4	3	1.96129e-06	2.21737e-06	1.56608e-06	1.78098e-06	1.25154e-06	1.40376e-06	0.153665	0.034525	0.211568	-0.290119	-0.104607	-0.613575	-0.447986	5865	1334	7199	4082	3	2.47583e-05	1.95482e-05	1.50922e-05	1.78805e-05	1.9893e-05	1.90114e-05	0.786884	0.322444	-0.0184361	-0.391664	-0.147082	0.00679361	-0.0586052	3672	5473
UBE2L6	O14933	6	0.665101	0.648288	0.372611	0.367343	0.0104372	0.0183515	-0.0185879	-0.817551	-0.838094	16	80	96	5	4	1.64609e-05	1.84243e-05	1.7347e-05	4.09972e-05	4.17375e-05	4.65123e-05	0.00217948	-0.0809344	0.0816337	-0.00529116	1.23555	1.26137	1.41764	11	59	70	24	6	1.8087e-05	1.82399e-05	1.51778e-05	4.6333e-05	4.25891e-05	5.2257e-05	0.00447324	0.0752104	0.0873566	-0.177778	1.4323	1.31074	1.60588	19	96
PTRHD1	Q6GMV3	5	4.28114	4.41975	2.88961	3.04605	0.00598843	-0.0231669	0.0228008	-0.590289	-0.514223	57	47	104	6	5	2.53827e-05	2.59742e-05	3.26581e-05	3.41529e-05	3.66794e-05	3.97715e-05	0.0415456	-0.14184	-0.108604	0.221756	0.286327	0.389287	0.506053	72	399	471	113	5	3.95131e-05	4.36376e-05	3.49692e-05	3.9402e-05	3.8756e-05	3.93713e-05	0.944572	0.00511455	0.148355	-0.171135	0.00104946	-0.0228004	-7.40121e-05	2448	6094
MED14	O60244	5	0.377407	0.359247	0.58006	0.55385	0.00971948	0.0351353	-0.0360124	0.655215	0.588509	39	70	109	7	5	1.11018e-05	1.49799e-05	1.04162e-05	1.04712e-05	8.85546e-06	8.02779e-06	0.152717	-0.132059	0.300175	-0.224018	-0.216422	-0.458213	-0.599777	5877	1324	7201	4087	4	5.83359e-06	4.94046e-06	5.15287e-06	4.90384e-06	4.92789e-06	5.0602e-06	0.32801	0.13595	-0.103787	-0.0430566	-0.114521	-0.107462	-0.0692396	4227	3017
FGFR1OP2	Q9NVK5	2	0.533037	0.500147	0.777951	0.74695	0.00844535	0.0452106	-0.0466734	0.590654	0.531987	53	58	111	8	2	7.72119e-07	7.46961e-07	6.7799e-07	8.43775e-07	5.23192e-07	7.3959e-07	0.784444	0.0762763	0.0284867	-0.111282	0.204312	-0.485206	0.0141796	4405	4917	9322	5900	2	1.3503e-06	8.36682e-07	1.34254e-06	9.90426e-07	9.44225e-07	8.6721e-07	0.287824	0.19877	-0.491761	0.190455	-0.248392	-0.31731	-0.440059	6099	2670
IRF7	Q92985	4	1.2701	1.20954	0.535081	0.515341	0.0155698	0.0348113	-0.0356721	-1.2123	-1.26653	3	111	114	9	4	4.14021e-06	4.43827e-06	4.34696e-06	9.64159e-06	1.10224e-05	1.09596e-05	0.00399116	-0.0574749	0.0428186	0.0128276	1.16209	1.35519	1.34695	12	78	90	30	4	3.0648e-06	2.47021e-06	3.05048e-06	7.17452e-06	7.96456e-06	7.61394e-06	0.000112532	0.0988548	-0.212305	0.0920991	1.32594	1.47666	1.41171	22	31
SEC62	Q99442	14	0.51643	0.511418	0.725693	0.727068	0.00417317	0.00701748	-0.00705178	0.497804	0.500536	97	28	125	10	8	4.19331e-05	5.38377e-05	4.14544e-05	3.60056e-05	4.06467e-05	3.68502e-05	0.181384	-0.125421	0.235105	-0.141985	-0.34529	-0.170375	-0.311841	5773	1554	7327	4287	13	9.61877e-05	9.32156e-05	8.69523e-05	9.16475e-05	9.15533e-05	9.40862e-05	0.921675	0.0623606	0.0170799	-0.0832668	-0.00739609	-0.00888016	0.0304921	2182	6012
HIST3H2A	Q7L7L0	14	0.16357	0.171114	0.232704	0.240088	0.00580242	-0.0328931	0.0321598	0.475694	0.520763	98	44	142	11	12	0.000135088	0.000149223	0.000137305	0.00011953	0.000111726	0.000117841	0.0158298	-0.0570662	0.0865	-0.0335813	-0.233597	-0.330996	-0.254126	5767	184	5951	2405	11	0.000110628	9.40241e-05	9.85261e-05	7.85418e-05	8.59396e-05	8.04038e-05	0.0424318	0.130515	-0.104102	-0.0366268	-0.363673	-0.23381	-0.32987	6034	402
DDX51	Q8N8A6	11	0.102213	0.101366	0.152438	0.155967	0.0153715	0.00599199	-0.00601699	0.582638	0.615658	44	110	154	12	9	6.21828e-05	9.6243e-05	6.409e-05	5.9628e-05	5.48566e-05	4.45296e-05	0.18631	-0.254358	0.375808	-0.210774	-0.314883	-0.435209	-0.73611	5892	1595	7487	4553	9	1.83874e-05	1.97998e-05	1.8066e-05	1.91875e-05	1.91612e-05	2.06615e-05	0.275491	-0.0282571	0.0785146	-0.0536951	0.0331952	0.0312136	0.13997	1057	2551
CTSV	O60911	3	0.585165	0.636076	0.964305	0.936386	0.0169024	-0.0614322	0.0589228	0.659213	0.616828	35	120	155	13	2	1.70105e-06	2.12188e-06	2.1e-06	1.80682e-06	1.46139e-06	1.30034e-06	0.090251	-0.214926	0.103997	0.089041	-0.127898	-0.434005	-0.60246	5863	779	6642	3281	3	2.33319e-06	1.46517e-06	1.94279e-06	2.20787e-06	1.44346e-06	1.64415e-06	0.684586	0.285928	-0.38531	0.0217509	0.206279	-0.406848	-0.219035	4866	5104
MARS2	Q96GW9	4	0.931939	0.982561	1.43044	1.51514	0.0172813	-0.0386602	0.0376512	0.579487	0.66248	40	125	165	15	3	8.05145e-06	7.86832e-06	6.93623e-06	6.25362e-06	6.7643e-06	6.39845e-06	0.0626406	0.0797106	0.0465167	-0.135387	-0.284847	-0.171597	-0.251815	5687	557	6244	2768	4	6.7678e-06	5.72065e-06	5.79362e-06	5.34352e-06	5.52764e-06	5.55963e-06	0.205499	0.151292	-0.0912154	-0.0729305	-0.189604	-0.140731	-0.132405	5035	1886
PLOD2	O00469	2	0.539439	0.520398	0.718808	0.741721	0.00622798	0.0256888	-0.0261545	0.439835	0.485107	127	48	175	16	2	8.70973e-07	8.73423e-07	7.37852e-07	6.82059e-07	6.69125e-07	6.63622e-07	0.0715439	0.0740149	0.0780675	-0.165281	-0.278715	-0.306337	-0.31825	5804	624	6428	3008	2	6.73173e-07	6.77152e-07	7.01731e-07	6.26058e-07	6.45285e-07	6.59338e-07	0.037302	-0.0230587	-0.0145557	0.0368825	-0.127739	-0.0840993	-0.0530165	4081	362
THTPA	Q9BU02	4	1.8752	1.80773	2.71947	2.60137	0.0149784	0.0261878	-0.026672	0.562469	0.498418	73	109	182	17	2	1.33086e-06	1.47692e-06	1.21823e-06	1.22089e-06	1.24292e-06	1.22503e-06	0.271701	-0.01203	0.138206	-0.139605	-0.13645	-0.110648	-0.131573	4996	2220	7216	4113	4	2.46587e-06	2.22145e-06	2.19486e-06	2.59729e-06	2.59281e-06	2.43616e-06	0.0834077	0.104193	-0.0464009	-0.0637741	0.179103	0.176612	0.0867024	349	727
Q56UQ5	Q56UQ5	5	1.51911	1.65837	2.25209	2.36655	0.0169927	-0.0646596	0.0618855	0.503384	0.574901	66	123	189	18	5	0.000366552	0.000308574	0.000207831	0.000216902	0.000254306	0.000237876	0.337167	0.316637	0.068236	-0.501969	-0.440339	-0.210816	-0.307174	5822	2640	8462	5759	4	0.000579131	0.0005229	0.000478365	0.000473599	0.000526024	0.000447099	0.300789	0.136638	-0.0107171	-0.139139	-0.153585	-0.00212154	-0.236658	4749	2785
MAP1B	P46821	23	1.68349	1.74191	1.27349	1.2304	0.00837153	-0.024817	0.0243973	-0.427486	-0.477144	135	57	192	19	19	1.56333e-05	1.59e-05	1.60592e-05	2.11683e-05	2.31372e-05	2.26641e-05	0.00645786	-0.0211467	0.00325505	0.0176256	0.416131	0.544441	0.514636	56	98	154	54	23	1.51403e-05	1.47405e-05	1.54082e-05	2.16038e-05	2.25532e-05	2.24111e-05	0.00010689	0.00419217	-0.0344134	0.0295041	0.517087	0.579137	0.570015	63	30
IL1RN	P18510	3	0.387758	0.357094	0.573523	0.587146	0.0220921	0.058203	-0.0606502	0.622897	0.656766	34	162	196	20	3	1.10513e-05	1.11814e-05	9.38122e-06	1.0116e-05	9.82771e-06	9.91797e-06	0.420037	0.0686187	0.0855043	-0.167751	-0.0589666	-0.100672	-0.0874827	4274	3139	7413	4428	3	5.90159e-06	6.45013e-06	6.05121e-06	8.48385e-06	7.79898e-06	8.64521e-06	0.00386887	-0.0557976	0.072427	-0.019677	0.467818	0.346384	0.495	74	93
PC	P11498	4	0.466672	0.503515	0.700743	0.750318	0.0201161	-0.0558532	0.0537712	0.530622	0.62924	50	148	198	21	4	5.76334e-06	1.05355e-05	7.98982e-06	5.39392e-06	4.975e-06	5.27733e-06	0.17084	-0.490341	0.379935	-0.0190823	-0.585913	-0.70255	-0.617439	5915	1462	7377	4367	4	4.15553e-06	3.01736e-06	2.92031e-06	2.76182e-06	2.66373e-06	2.68456e-06	0.236974	0.304684	-0.157063	-0.204228	-0.284729	-0.336904	-0.325663	6060	2214
NPTX1	Q15818	4	8.24521	8.99837	12.7627	12.1359	0.0175308	-0.064431	0.0616761	0.565877	0.493227	74	129	203	22	3	9.57787e-07	1.00182e-06	8.46137e-07	7.67507e-07	9.02607e-07	7.85183e-07	0.136954	0.0343547	0.0992047	-0.144459	-0.285171	-0.0512519	-0.252322	5542	1188	6730	3402	4	3.88215e-06	3.99016e-06	3.22727e-06	3.13599e-06	3.09616e-06	3.13646e-06	0.136104	0.0693847	0.108975	-0.197155	-0.238548	-0.256992	-0.238332	5765	1207
TONSL	Q96HA7	17	0.288714	0.266794	0.385014	0.404995	0.0160099	0.0558334	-0.0580815	0.4711	0.544094	91	114	205	23	14	4.48669e-05	4.51717e-05	4.24748e-05	3.80401e-05	4.299e-05	4.15582e-05	0.140837	0.022549	0.0323144	-0.0564972	-0.215582	-0.0391028	-0.0879704	4845	1223	6068	2557	17	4.16554e-05	3.99086e-05	4.32336e-05	3.78162e-05	4.03617e-05	3.87064e-05	0.100046	0.00194762	-0.0598559	0.0555972	-0.137553	-0.0435697	-0.103985	4193	861
DIS3L	Q8TF46	2	0.84973	0.753045	1.19755	1.29775	0.0235582	0.0845049	-0.0897644	0.579513	0.695436	36	171	207	24	2	1.27224e-06	1.6161e-06	1.22797e-06	1.14482e-06	1.09965e-06	1.03494e-06	0.14345	-0.109016	0.236122	-0.16011	-0.261271	-0.319344	-0.40684	5832	1250	7082	3905	2	8.57339e-07	8.63801e-07	1.0006e-06	8.17554e-07	8.8375e-07	8.96052e-07	0.488549	-0.0816289	-0.0707945	0.141297	-0.15018	-0.0378563	-0.0179113	3723	4145
IRF9	Q00978	4	0.620539	0.618033	0.439332	0.426474	0.0176347	0.00291625	-0.00292216	-0.495295	-0.538149	78	131	209	25	4	5.60785e-06	6.05773e-06	5.6567e-06	8.38034e-06	8.16988e-06	8.25405e-06	0.000905334	-0.0421473	0.0691833	-0.0296336	0.537416	0.50072	0.515509	49	28	77	25	4	5.02101e-06	4.81521e-06	4.69754e-06	7.98079e-06	7.43332e-06	8.46852e-06	0.00529213	0.051604	-0.0087746	-0.0444684	0.720158	0.617634	0.805737	51	107
VTI1B	Q9UEU0	9	0.438694	0.446706	0.582104	0.591933	0.00233755	-0.0131141	0.012996	0.394947	0.419105	196	19	215	26	9	3.75515e-05	4.00963e-05	2.83803e-05	2.44787e-05	2.84355e-05	2.13039e-05	0.0765483	0.0874595	0.182055	-0.316522	-0.529886	-0.313721	-0.730292	5904	673	6577	3193	9	1.52081e-05	1.16351e-05	1.7009e-05	1.11155e-05	1.33847e-05	1.10993e-05	0.218234	0.0571557	-0.329207	0.218612	-0.395119	-0.127098	-0.397218	6023	2027
NDE1	Q9NXR1	6	1.40976	1.36522	1.83788	1.90048	0.00914242	0.0229722	-0.0233439	0.405561	0.453887	164	64	228	27	5	3.26199e-06	3.49569e-06	2.80853e-06	2.51208e-06	2.95984e-06	2.57016e-06	0.116015	0.0327662	0.132593	-0.183169	-0.344105	-0.107465	-0.311127	5729	1007	6736	3411	5	2.16144e-06	1.93635e-06	2.03985e-06	1.75774e-06	1.82352e-06	1.74557e-06	0.0402029	0.0792736	-0.0793836	-0.00425921	-0.219002	-0.165991	-0.229019	5509	383
C1orf122	Q6ZSJ8	2	0.862118	0.852895	1.11055	1.12276	0.0013	0.00773725	-0.00777897	0.373059	0.388828	233	9	242	28	2	1.48946e-06	1.24423e-06	1.36529e-06	1.23424e-06	1.18393e-06	1.29008e-06	0.199066	0.124486	-0.135048	-0.00109568	-0.146683	-0.206725	-0.0828401	5192	1689	6881	3622	2	8.30679e-07	8.82714e-07	9.65899e-07	8.90968e-07	9.1968e-07	9.411e-07	0.612047	-0.104527	-0.0168712	0.113055	-0.00344364	0.0423138	0.0755307	1540	4775
ANKZF1	Q9H8Y5	5	1.93549	2.05926	2.66437	2.78637	0.0139577	-0.0454033	0.0440179	0.415687	0.480279	142	102	244	29	4	6.85604e-06	7.4048e-06	7.39312e-06	6.5252e-06	7.16355e-06	6.71091e-06	0.186057	-0.0742206	0.0368648	0.034586	-0.145575	-0.010922	-0.105087	4371	1593	5964	2424	4	5.18534e-06	4.68575e-06	5.38702e-06	4.56826e-06	4.90219e-06	4.47423e-06	0.162977	0.0278973	-0.118263	0.0829456	-0.154898	-0.0531157	-0.184902	4755	1470
SNX4	O95219	4	0.279203	0.259799	0.364347	0.38441	0.0173038	0.0510254	-0.0528964	0.435023	0.512357	120	126	246	30	4	1.17761e-05	1.52274e-05	1.1319e-05	1.04399e-05	1.04764e-05	9.98538e-06	0.18098	-0.117367	0.253445	-0.174489	-0.291121	-0.286093	-0.35534	5817	1547	7364	4342	4	4.58929e-06	5.38212e-06	6.39307e-06	5.60693e-06	5.87724e-06	5.80506e-06	0.616159	-0.249262	-0.0193593	0.228976	0.039678	0.107604	0.089778	909	4796
TRIM4	Q9C037	3	0.527261	0.55199	0.771524	0.763609	0.0213313	-0.0334405	0.0326829	0.515752	0.500875	89	157	246	30	3	2.96727e-06	3.24246e-06	2.7985e-06	2.75939e-06	2.61535e-06	2.59004e-06	0.0998103	-0.0171434	0.110807	-0.101629	-0.121934	-0.199279	-0.213308	5443	869	6312	2851	3	2.53353e-06	1.9909e-06	2.3701e-06	2.18611e-06	2.17147e-06	2.3546e-06	0.749981	0.140659	-0.207072	0.0444605	-0.0721245	-0.0818173	0.0349921	3123	5349
TRIM22	Q8IYM9	12	0.873916	0.814118	0.43273	0.415633	0.0320728	0.0502222	-0.0520338	-0.963804	-1.02196	9	245	254	32	8	9.51431e-06	1.17905e-05	1.02905e-05	3.1334e-05	3.25856e-05	3.2734e-05	3.61662e-05	-0.146578	0.162879	-0.0334361	1.57298	1.62949	1.63604	2	6	8	1	12	9.52883e-06	8.5859e-06	1.09462e-05	3.83375e-05	3.94491e-05	3.95788e-05	2.56106e-05	-0.0237478	-0.174078	0.176313	1.98464	2.02587	2.03061	5	10
NDUFS8	O00217	9	0.722907	0.648668	1.02672	0.962545	0.0255827	0.0760491	-0.0802821	0.582216	0.489092	70	185	255	33	5	1.2838e-05	1.43269e-05	9.4279e-06	9.96318e-06	9.23316e-06	1.02375e-05	0.238618	0.0738245	0.232129	-0.37159	-0.291921	-0.401703	-0.252742	5821	1975	7796	5052	9	2.46761e-05	2.25891e-05	1.98675e-05	2.17073e-05	2.24466e-05	2.32375e-05	0.957477	0.14106	0.0135743	-0.171642	-0.0438732	0.00444526	0.0544015	2177	6143
EEF1B2	P24534	39	4.38524	4.30591	5.62081	5.73398	0.00437172	0.0131073	-0.0132275	0.371231	0.399991	227	29	256	34	25	0.000352813	0.000363207	0.000287118	0.000257355	0.000302214	0.000252812	0.100298	0.0774181	0.119308	-0.219844	-0.377725	-0.145917	-0.403421	5813	872	6685	3338	34	0.000872776	0.000843445	0.000775524	0.000797584	0.0008779	0.000792131	0.850374	0.0714896	0.0221716	-0.0989505	-0.0584854	0.0799336	-0.0683828	2635	5733
KIF18B	Q86Y91	6	0.612971	0.627527	0.803445	0.813357	0.00390083	-0.0170295	0.0168308	0.373352	0.391041	232	26	258	35	5	6.77109e-06	7.41072e-06	7.05995e-06	5.62536e-06	6.561e-06	5.97688e-06	0.0425751	-0.0644805	0.065745	-0.00421145	-0.331924	-0.109952	-0.244477	5665	404	6069	2560	6	1.15035e-05	1.00476e-05	1.06905e-05	9.97854e-06	1.00541e-05	9.76632e-06	0.188882	0.0981092	-0.0971133	-0.00762527	-0.107059	-0.0961822	-0.138074	4491	1724
MNX1	P50219	2	0.424516	0.353998	0.620339	0.683494	0.0318059	0.125095	-0.136981	0.672334	0.812205	21	240	261	36	2	5.09581e-07	4.97244e-07	4.66508e-07	3.53181e-07	4.24748e-07	3.83369e-07	0.0190915	0.0532631	0.0179044	-0.0741477	-0.47564	-0.20944	-0.357317	5847	209	6056	2539	2	4.05716e-07	3.92021e-07	5.37705e-07	3.6006e-07	4.06049e-07	3.98353e-07	0.344992	-0.133814	-0.183352	0.272533	-0.306045	-0.13263	-0.160235	5481	3132
KIAA0753	Q2KHM9	2	0.456188	0.421562	0.613321	0.632189	0.0241957	0.0558183	-0.0580652	0.482832	0.526547	92	176	268	37	2	7.20903e-07	6.56825e-07	6.69731e-07	6.26455e-07	5.65921e-07	5.45553e-07	0.0317579	0.0790048	-0.0552915	-0.0272177	-0.123589	-0.2702	-0.32308	5694	291	5985	2448	2	6.12507e-07	6.98922e-07	5.6242e-07	6.57186e-07	6.72562e-07	6.64484e-07	0.42033	-0.028244	0.162162	-0.151323	0.073331	0.106696	0.0892645	770	3732
PARP14	Q460N5	25	0.575093	0.54543	0.325515	0.331978	0.0328787	0.0376944	-0.0387057	-0.783378	-0.755013	18	250	268	37	21	4.79653e-05	5.06513e-05	4.91646e-05	9.99638e-05	0.000109814	0.000108348	0.00176378	-0.0384374	0.0401705	-0.00280784	1.02098	1.15656	1.13717	20	49	69	23	27	4.57847e-05	4.32047e-05	5.29092e-05	0.000118769	0.000129853	0.00012052	8.8741e-05	-0.0469608	-0.130638	0.161693	1.32826	1.45698	1.34938	23	25
HINT1	P49773	19	3.37677	3.57621	4.59	4.73986	0.0137208	-0.0419869	0.0407994	0.400863	0.447212	171	100	271	39	12	0.000376795	0.000356261	0.00024022	0.000263741	0.000246535	0.000256255	0.245441	0.215895	0.135046	-0.43353	-0.298764	-0.396096	-0.340305	5846	2028	7874	5204	15	0.000713871	0.000644277	0.000535189	0.000595376	0.000584693	0.000613901	0.59096	0.177766	0.0297851	-0.237849	-0.0840954	-0.110217	-0.0398898	3905	4666
TPT1	P13693	22	4.16789	4.62276	6.17041	6.47856	0.0273864	-0.0766515	0.0727836	0.489395	0.559702	76	200	276	40	14	0.000115473	0.000108387	8.0533e-05	8.59691e-05	7.94728e-05	8.06853e-05	0.207001	0.186586	0.0952177	-0.333323	-0.239085	-0.352443	-0.330599	5810	1752	7562	4666	17	0.000359085	0.00030269	0.000274798	0.000297453	0.000301651	0.000295745	0.631566	0.201898	-0.0445888	-0.184058	-0.0697666	-0.0495506	-0.0780738	3662	4866
C5orf22	Q49AR2	8	2.34272	2.29965	2.96549	3.0089	0.00210239	0.0133256	-0.0134498	0.353407	0.374377	265	15	280	41	2	5.89487e-06	6.69468e-06	5.21528e-06	5.63597e-06	5.14111e-06	4.66834e-06	0.209585	-0.00977527	0.173781	-0.186489	-0.0745699	-0.207155	-0.346325	5598	1774	7372	4355	8	1.41612e-05	1.49469e-05	1.4385e-05	1.53479e-05	1.50583e-05	1.58328e-05	0.0480902	-0.0338809	0.0440204	-0.0112564	0.0822196	0.0547373	0.127091	789	452
FOXRED2	Q8IWF2	2	0.896209	0.776271	1.22933	1.33693	0.0318057	0.0999178	-0.107356	0.555884	0.67694	41	239	280	41	2	9.79798e-07	1.19677e-06	1.10281e-06	1.0171e-06	9.29553e-07	9.30516e-07	0.154047	-0.157901	0.130684	0.0127254	-0.10399	-0.233849	-0.232356	5514	1336	6850	3580	2	9.23419e-07	7.92648e-07	8.11408e-07	7.71963e-07	7.14345e-07	7.42913e-07	0.121207	0.132322	-0.0879816	-0.0542347	-0.126131	-0.238041	-0.181469	5310	1051
IFIT2	P09913	13	0.629725	0.580141	0.278932	0.292897	0.0358139	0.0579461	-0.0603713	-1.11686	-1.04638	4	276	280	41	12	1.5121e-05	1.66698e-05	1.45334e-05	4.10976e-05	4.9376e-05	5.27542e-05	0.00945044	-0.0302477	0.11043	-0.0874296	1.41225	1.67701	1.77248	1	126	127	46	13	1.25082e-05	1.17948e-05	1.63966e-05	5.03419e-05	5.67303e-05	5.05665e-05	0.000230794	-0.117179	-0.2019	0.273345	1.8917	2.06406	1.89813	9	34
PDK3	Q15120	2	0.224422	0.218106	0.304212	0.30524	0.0207576	0.0204464	-0.0207404	0.459309	0.464174	129	151	280	41	2	1.5207e-06	1.29909e-06	1.3946e-06	1.00192e-06	1.46121e-06	1.19377e-06	0.301011	0.114378	-0.11286	-0.0105138	-0.487595	0.0568041	-0.234832	5635	2426	8061	5489	2	9.12319e-07	1.24566e-06	1.18601e-06	1.01794e-06	1.11737e-06	1.12661e-06	0.820322	-0.288997	0.160301	0.08951	-0.130949	0.00349348	0.0153866	3083	5602
UBQLN4	Q9NRR5	7	10.022	10.314	7.07774	6.41925	0.0318903	-0.0208645	0.0205671	-0.52267	-0.663553	45	242	287	45	7	5.21973e-06	5.05963e-06	7.15256e-06	6.14293e-06	9.29727e-06	8.9611e-06	0.136234	-0.154721	-0.199665	0.299762	0.0802295	0.678111	0.624978	60	1175	1235	260	7	7.76141e-06	9.06722e-06	1.05219e-05	7.9849e-06	8.46383e-06	8.20114e-06	0.376079	-0.232217	-0.00787655	0.206792	-0.191261	-0.107226	-0.152711	4995	3382
HIKESHI	Q53FT3	3	0.86025	0.829237	0.652747	0.629078	0.0113141	0.0262424	-0.0267286	-0.37199	-0.425275	207	84	291	46	3	7.34461e-06	8.10989e-06	7.55604e-06	7.38802e-06	7.68318e-06	7.90391e-06	0.96785	-0.0625744	0.0804214	-0.0216297	-0.0540727	0.00244234	0.0433067	2128	5785	7913	5272	3	6.28042e-06	5.31509e-06	6.66124e-06	5.36911e-06	5.35138e-06	5.7348e-06	0.26947	0.045466	-0.195301	0.130395	-0.180713	-0.185484	-0.0856539	5001	2501
OAS3	Q9Y6K5	21	0.728452	0.68458	0.346729	0.352175	0.0363517	0.0441117	-0.0455031	-1.02691	-1.00443	6	285	291	46	11	5.48553e-05	5.67849e-05	5.33579e-05	0.000154733	0.000164237	0.000165436	0.000436073	-0.00378464	0.046093	-0.0437131	1.4923	1.57829	1.58879	5	22	27	5	20	4.28288e-05	4.70487e-05	4.95818e-05	0.000191555	0.000205108	0.000202519	8.64866e-05	-0.118229	0.0173444	0.093002	2.04288	2.1415	2.12318	3	24
CCDC61	Q9Y6R9	3	1.19381	1.23134	0.940248	0.891269	0.0131046	-0.0224958	0.0221504	-0.366961	-0.444141	197	96	293	48	3	9.52609e-06	7.62074e-06	8.54099e-06	7.50388e-06	1.05283e-05	8.99272e-06	0.691971	0.153834	-0.168119	-0.00364674	-0.190414	0.298156	0.0707077	770	4470	5240	1666	3	6.23029e-06	6.86919e-06	9.31749e-06	6.48812e-06	7.71494e-06	6.70448e-06	0.658207	-0.262257	-0.121417	0.318385	-0.203758	0.0460972	-0.156432	4331	4988
ANXA3	P12429	2	1.3394	1.3423	1.72847	1.73979	0.00562154	-0.00156176	0.00156007	0.366345	0.375761	253	41	294	49	2	2.88306e-06	3.41265e-06	2.90556e-06	3.28833e-06	3.86917e-06	3.20941e-06	0.226508	-0.0892675	0.15402	-0.0780539	0.100483	0.335155	0.0654354	185	1902	2087	427	2	2.37047e-06	2.34824e-06	2.37617e-06	2.24714e-06	2.40769e-06	2.07012e-06	0.333119	0.00335616	-0.0102348	0.00682235	-0.0737257	0.0258333	-0.192098	3934	3054
WAS	P42768	8	1.58118	1.54898	1.99298	2.01924	0.00266905	0.0147664	-0.0149191	0.348687	0.367578	277	20	297	50	7	3.91173e-05	4.78351e-05	3.24871e-05	3.24516e-05	3.40718e-05	2.99895e-05	0.222881	-0.0254397	0.264823	-0.293377	-0.294957	-0.224667	-0.408786	5814	1871	7685	4861	8	3.08181e-05	2.7541e-05	3.84318e-05	3.0012e-05	3.13511e-05	2.82135e-05	0.53854	-0.0661298	-0.228328	0.252391	-0.10437	-0.0413928	-0.193522	4479	4413
ZC3H10	Q96K80	3	1.2089	1.23604	1.66105	1.60499	0.0176616	-0.0161032	0.0159254	0.442291	0.39276	176	132	308	51	3	2.36859e-06	2.89164e-06	2.06659e-06	1.82317e-06	2.23425e-06	1.69042e-06	0.154789	-0.0441949	0.243662	-0.240972	-0.421778	-0.128436	-0.530841	5855	1345	7200	4085	3	1.46117e-06	1.06871e-06	1.37702e-06	9.46136e-07	1.10709e-06	9.58213e-07	0.114221	0.166065	-0.285193	0.0804861	-0.460945	-0.234285	-0.442646	6176	994
COA6	Q5JTJ3	5	1.95883	1.89576	2.60517	2.62137	0.0208703	0.0234158	-0.0238022	0.434804	0.443743	157	153	310	52	3	2.14289e-06	2.15256e-06	1.77004e-06	1.556e-06	1.67177e-06	1.6236e-06	0.0759943	0.0838973	0.0903889	-0.191878	-0.377817	-0.274284	-0.316465	5826	664	6490	3099	5	1.42281e-05	1.14988e-05	1.04251e-05	1.12962e-05	1.1886e-05	1.2519e-05	0.909032	0.23963	-0.0676279	-0.209053	-0.0932793	-0.019855	0.0550024	2707	5959
RHOT1	Q8IXI2	6	0.449913	0.427536	0.570069	0.58418	0.0156466	0.0363306	-0.0372691	0.377821	0.413098	211	112	323	53	3	6.83219e-06	7.59263e-06	6.84296e-06	7.3556e-06	5.24003e-06	6.54289e-06	0.373669	-0.0532868	0.0989649	-0.0510149	0.0532079	-0.43606	-0.115708	5363	2855	8218	5626	5	7.05633e-06	6.68548e-06	6.86066e-06	6.75719e-06	6.94274e-06	6.72669e-06	0.671657	0.0391352	-0.038752	-0.00143537	-0.0233595	0.0157227	-0.0298859	2570	5052
IFIT1	P09914	29	0.563308	0.533112	0.327049	0.322705	0.0391795	0.039196	-0.0402907	-0.745221	-0.764513	20	310	330	54	22	6.06193e-05	7.00087e-05	6.19363e-05	0.000175534	0.000175508	0.000184247	1.01875e-05	-0.0825298	0.125229	-0.0515205	1.45137	1.45116	1.52126	7	1	8	1	30	6.03635e-05	5.39218e-05	5.89755e-05	0.000224974	0.000227809	0.000233092	9.63426e-07	0.0637663	-0.099043	0.0302048	1.96177	1.97984	2.01292	8	1
TMSB4X	P62328	5	1.23722	1.47078	2.43634	2.14572	0.0409618	-0.130126	0.119354	0.847492	0.664237	19	326	345	55	8	2.48122e-05	2.5292e-05	2.13158e-05	1.95488e-05	2.10833e-05	1.89178e-05	0.0677252	0.0596848	0.0873147	-0.159442	-0.284288	-0.175265	-0.331626	5752	595	6347	2900	5	2.6897e-05	2.53321e-05	2.47186e-05	2.30296e-05	2.64463e-05	2.16694e-05	0.309334	0.0685292	-0.0179482	-0.0533191	-0.155426	0.0441497	-0.243257	4570	2859
LIG4	P49917	2	0.680269	0.620492	0.885179	0.921421	0.0305571	0.0648214	-0.0678714	0.444686	0.502576	121	227	348	56	2	1.71754e-06	1.6774e-06	1.61863e-06	1.43812e-06	1.67998e-06	1.69662e-06	0.518083	0.0394641	0.00535208	-0.0460996	-0.216688	0.00756968	0.0217871	3813	3655	7468	4519	2	1.69105e-06	1.55072e-06	2.00716e-06	1.75166e-06	1.831e-06	1.5744e-06	0.855293	-0.0491397	-0.174127	0.198097	0.00165862	0.0655689	-0.152258	2893	5750
IFIH1	Q9BYX4	11	0.965936	0.899987	0.46301	0.470033	0.0427444	0.0501096	-0.0519129	-1.01077	-0.989055	7	344	351	57	8	1.25503e-05	1.37384e-05	1.36672e-05	3.07642e-05	3.35547e-05	3.22931e-05	0.000310621	-0.0857274	0.0447691	0.0372734	1.2078	1.33307	1.27778	13	18	31	7	11	1.06927e-05	9.91433e-06	1.13971e-05	3.00555e-05	3.02425e-05	3.11244e-05	6.17846e-06	0.00332629	-0.105709	0.0953755	1.49433	1.50328	1.54475	16	4
DAP	P51397	7	3.21316	3.09017	4.26096	4.06818	0.0202493	0.0278778	-0.0284271	0.435064	0.368269	204	149	353	58	7	3.69702e-05	3.00599e-05	3.0105e-05	2.94064e-05	2.5086e-05	2.42764e-05	0.101919	0.191333	-0.10719	-0.105027	-0.138898	-0.368145	-0.415475	5811	886	6697	3357	5	5.99452e-05	5.09443e-05	3.95189e-05	4.32429e-05	4.42544e-05	4.42049e-05	0.402073	0.257794	0.0230685	-0.343307	-0.213388	-0.18003	-0.181644	5409	3584
APMAP	Q9HDC9	9	0.349205	0.327688	0.475535	0.445412	0.0284787	0.0451455	-0.046604	0.490624	0.396215	147	209	356	59	6	2.5066e-05	2.60316e-05	2.24406e-05	1.87439e-05	2.58809e-05	2.08836e-05	0.341953	0.0322009	0.0867317	-0.12742	-0.38711	0.0783571	-0.231164	5455	2660	8115	5538	9	4.11398e-05	4.28469e-05	4.88031e-05	3.89104e-05	4.19992e-05	3.85291e-05	0.186427	-0.105575	-0.0469199	0.140864	-0.185953	-0.0757469	-0.20016	5034	1692
RPL36A	P83881	2	0.113122	0.11137	0.141255	0.142783	0.00167103	0.0112144	-0.0113022	0.331642	0.347157	343	13	356	59	3	0.000111669	0.000114814	0.000136014	0.000126315	0.000113594	0.000114461	0.774923	-0.113773	-0.0737109	0.170747	0.0640233	-0.0891228	-0.0781497	3044	4872	7916	5278	3	0.000124457	0.000107052	0.000103159	0.000110822	0.000109848	0.000102453	0.628438	0.157882	-0.0594554	-0.112902	-0.00952737	-0.0222589	-0.122803	3381	4857
LTF	P02788	5	2.72778	2.22882	4.78282	4.58424	0.0438165	0.138377	-0.153071	0.948509	0.88733	10	360	370	61	2	2.78095e-06	4.84238e-06	3.16792e-06	2.46128e-06	2.81093e-06	2.45585e-06	0.245505	-0.371248	0.428887	-0.18329	-0.54742	-0.35578	-0.550603	5889	2030	7919	5289	7	1.51298e-05	9.28242e-06	1.50361e-05	1.09138e-05	9.68024e-06	9.78513e-06	0.255933	0.202393	-0.502431	0.193429	-0.268849	-0.441889	-0.426341	6175	2395
PEX11B	O96011	6	0.323384	0.308872	0.399738	0.410722	0.0129125	0.0327391	-0.0334993	0.338548	0.377654	278	94	372	62	5	1.0596e-05	1.13341e-05	1.00992e-05	8.76404e-06	1.02859e-05	9.14503e-06	0.0965683	-0.0109107	0.0862362	-0.0801838	-0.284763	-0.0537596	-0.223371	5503	841	6344	2894	6	9.64138e-06	7.35698e-06	1.04612e-05	6.76535e-06	8.28411e-06	6.74259e-06	0.169477	0.0749638	-0.315161	0.192704	-0.43611	-0.143929	-0.440971	6110	1522
SLC25A12	O75746	4	0.309514	0.296169	0.409704	0.412781	0.0306893	0.031442	-0.0321426	0.436016	0.446811	151	231	382	63	2	1.11454e-05	1.09917e-05	1.11646e-05	1.01572e-05	1.04116e-05	1.03502e-05	0.0016608	0.00581457	-0.0142141	0.00829409	-0.128125	-0.0924463	-0.100978	4737	48	4785	1334	4	1.04935e-05	9.50105e-06	9.98627e-06	9.61649e-06	9.65413e-06	1.02738e-05	0.706213	0.0704154	-0.0729166	-0.00105795	-0.0554935	-0.0498571	0.0398898	2751	5180
DRAP1	Q14919	14	0.908896	0.919976	1.15203	1.17716	0.0131928	-0.00876647	0.00871352	0.333222	0.364358	302	98	400	64	10	2.30202e-05	2.35672e-05	1.85835e-05	2.03997e-05	1.88017e-05	2.11367e-05	0.424491	0.083634	0.117515	-0.225242	-0.090721	-0.208403	-0.0395157	4828	3168	7996	5418	12	2.24043e-05	2.04564e-05	1.76198e-05	2.13946e-05	2.06295e-05	2.15312e-05	0.539705	0.152269	0.021044	-0.194311	0.0857406	0.0331986	0.0949231	1002	4419
NIN	Q8N4C6	5	0.420527	0.383715	0.571265	0.585312	0.0410053	0.0645687	-0.0675945	0.506529	0.541577	77	327	404	65	5	6.65147e-06	9.20347e-06	6.74892e-06	6.63431e-06	5.84202e-06	5.52328e-06	0.199344	-0.179861	0.288643	-0.158879	-0.183588	-0.367067	-0.448009	5836	1691	7527	4611	6	5.17718e-06	4.691e-06	5.43404e-06	4.89811e-06	4.89099e-06	4.7392e-06	0.358036	0.02146	-0.120812	0.0913194	-0.0584812	-0.0605806	-0.106063	3844	3244
TAP1	Q03518	18	0.39631	0.370242	0.269572	0.259165	0.0419503	0.0482455	-0.0499149	-0.507714	-0.564514	69	337	406	66	15	0.000106775	0.000113501	0.000102704	0.000155158	0.000172483	0.000162259	0.00159582	-0.0119106	0.0762179	-0.0679824	0.527256	0.679969	0.591818	44	46	90	30	17	7.91555e-05	8.51567e-05	8.44278e-05	0.000147416	0.000151603	0.000157009	8.45189e-05	-0.0669149	0.0385162	0.0261141	0.830215	0.870626	0.921174	42	23
NID1	P14543	5	1.4696	1.42079	1.80164	1.8582	0.0099803	0.0241573	-0.0245687	0.31805	0.362639	338	72	410	67	3	1.71631e-06	1.6983e-06	1.49662e-06	1.48272e-06	1.38795e-06	1.26089e-06	0.0531289	0.0681865	0.052967	-0.129409	-0.142877	-0.238162	-0.376682	5726	484	6210	2723	5	2.92171e-06	2.29612e-06	2.80341e-06	2.27169e-06	2.16762e-06	2.14491e-06	0.124698	0.127952	-0.219666	0.0683193	-0.235097	-0.302752	-0.317948	5946	1094
EPSTI1	Q96J88	2	0.883309	0.811322	2.13411	1.88917	0.0495735	0.0600194	-0.0626251	1.33266	1.15678	2	413	415	68	2	1.00691e-06	1.21364e-06	1.14012e-06	2.55207e-06	4.37602e-06	3.19677e-06	0.0501285	-0.153854	0.115556	0.0253991	1.18788	1.96583	1.51283	3	470	473	114	2	1.08671e-06	9.79669e-07	8.3413e-07	2.41999e-06	2.7687e-06	2.64759e-06	0.000350766	0.168627	0.0190209	-0.213002	1.32366	1.51787	1.45334	20	39
B2M	P61769	10	3.01267	2.72186	5.0807	4.52459	0.0476339	0.0713673	-0.0750823	0.825351	0.658111	22	395	417	69	10	6.18282e-05	6.50848e-05	5.43234e-05	6.7033e-05	4.8065e-05	5.40261e-05	0.57311	0.0334266	0.107481	-0.153263	0.150033	-0.329853	-0.161183	4838	3922	8760	5840	8	0.000105285	8.36333e-05	8.76138e-05	9.55885e-05	9.66988e-05	9.72757e-05	0.581204	0.191814	-0.140335	-0.0732534	0.052425	0.0690853	0.0776666	1080	4629
HINT2	Q9BX68	5	3.19852	3.29754	4.13748	4.04465	0.00651795	-0.0221593	0.0218241	0.349186	0.31645	369	49	418	70	5	5.59053e-05	4.61802e-05	3.2236e-05	3.50036e-05	3.62268e-05	3.87973e-05	0.359455	0.32033	0.0446181	-0.473984	-0.355151	-0.305598	-0.206699	5790	2763	8553	5788	4	7.27206e-05	5.91785e-05	4.91672e-05	5.44674e-05	5.13651e-05	5.38228e-05	0.40564	0.268881	-0.0284108	-0.295788	-0.14809	-0.232695	-0.165266	5312	3605
SYTL4	Q96C24	2	0.362019	0.385914	0.507905	0.477463	0.0291033	-0.0468436	0.0453703	0.441649	0.352481	209	214	423	71	2	2.22975e-06	2.16868e-06	2.27739e-06	2.19946e-06	1.95447e-06	1.93178e-06	0.136769	0.00289807	-0.0371636	0.0333985	-0.0168339	-0.187201	-0.20405	5111	1183	6294	2823	2	1.8701e-06	1.70813e-06	1.74177e-06	1.68456e-06	1.80377e-06	1.77847e-06	0.787753	0.0766525	-0.0540469	-0.0259095	-0.074088	0.0245494	0.00417341	2627	5479
LGALS3BP	Q08380	10	1.73589	1.65186	4.37345	3.91925	0.0515911	0.0353478	-0.0362357	1.36844	1.21025	1	429	430	72	9	7.55373e-06	7.95795e-06	7.34946e-06	8.9233e-06	1.0045e-05	9.3489e-06	0.0152491	-0.0126734	0.0625345	-0.0522257	0.227714	0.398537	0.294934	88	176	264	77	9	5.67101e-06	4.70348e-06	4.71123e-06	7.78769e-06	8.08627e-06	8.56856e-06	0.00209868	0.173457	-0.0964219	-0.0940441	0.631046	0.685326	0.768903	55	76
PPCDC	Q96CD2	2	1.61886	1.55084	2.03513	1.99416	0.0160854	0.0306301	-0.0312945	0.360776	0.331435	315	115	430	72	2	2.04212e-06	2.59019e-06	2.33057e-06	2.1734e-06	2.11876e-06	2.15901e-06	0.393962	-0.184655	0.158337	0.00596137	-0.0947661	-0.131501	-0.104347	4785	2991	7776	5020	2	2.64992e-06	2.23209e-06	3.21079e-06	2.60013e-06	2.2806e-06	2.18123e-06	0.355252	-0.0257298	-0.27328	0.251253	-0.0530926	-0.242266	-0.306533	5488	3224
ITSN1	Q15811	2	0.364667	0.318549	0.509922	0.46756	0.0430128	0.094238	-0.100827	0.577936	0.452811	82	349	431	74	2	7.34965e-07	6.61577e-07	7.54495e-07	6.55544e-07	6.40341e-07	6.38226e-07	0.12017	0.0356776	-0.116089	0.0735137	-0.129306	-0.163157	-0.167931	5264	1043	6307	2845	2	4.38519e-07	5.72477e-07	4.51145e-07	4.88428e-07	4.45608e-07	4.80158e-07	0.749878	-0.152409	0.232169	-0.111456	0.00309844	-0.129274	-0.0215402	3323	5348
MED19	A0JLT2	2	0.48164	0.472316	0.622984	0.649783	0.0337728	0.0140324	-0.0141703	0.385273	0.446037	179	255	434	75	2	1.0225e-06	1.19817e-06	1.05924e-06	9.53829e-07	1.00129e-06	1.03878e-06	0.209927	-0.096599	0.132142	-0.0456615	-0.196892	-0.126838	-0.0738013	5057	1775	6832	3558	2	1.02459e-06	7.59272e-07	9.39097e-07	7.95126e-07	7.76848e-07	7.77232e-07	0.251638	0.174837	-0.257526	0.049132	-0.190958	-0.224509	-0.223797	5570	2348
NEXN	Q0ZGT2	8	1.26832	1.15818	1.83706	1.81228	0.0471115	0.064043	-0.0670186	0.598524	0.578933	46	389	435	76	8	1.26384e-05	1.38928e-05	1.28055e-05	2.1266e-05	2.18381e-05	2.14587e-05	0.000533061	-0.0531003	0.0834279	-0.0341535	0.697637	0.735938	0.710653	38	24	62	21	8	1.12383e-05	1.01905e-05	1.12227e-05	1.96314e-05	2.056e-05	1.99351e-05	4.79357e-05	0.0462362	-0.0949563	0.0442288	0.850975	0.917651	0.873121	40	17
FMNL3	Q8IVF7	2	3.76857	4.07381	2.97266	2.76556	0.0389525	-0.0572743	0.0550871	-0.39954	-0.503722	138	307	445	77	2	1.00649e-05	9.03726e-06	9.71444e-06	9.4911e-06	1.09918e-05	9.8364e-06	0.417138	0.0673934	-0.0879794	0.0162662	-0.0172893	0.194484	0.0342651	642	3122	3764	865	2	7.13069e-06	9.70184e-06	9.77481e-06	8.86714e-06	9.35712e-06	9.05847e-06	0.821115	-0.314748	0.129469	0.140279	-0.000321372	0.0772753	0.0304783	1585	5607
NCALD	P61601	3	5.19319	5.50416	4.23956	3.89952	0.0314921	-0.04256	0.0413404	-0.335266	-0.455882	210	236	446	78	2	1.98407e-06	1.80805e-06	1.6561e-06	1.96843e-06	1.99475e-06	1.66536e-06	0.693992	0.127643	-0.00638638	-0.133037	0.116225	0.135387	-0.124991	1026	4480	5506	1868	3	2.96436e-06	2.51129e-06	2.49219e-06	2.47134e-06	2.62522e-06	2.43999e-06	0.457069	0.158495	-0.080798	-0.0918126	-0.103934	-0.0167878	-0.122351	3951	3962
NDUFA13	Q9P0J0	9	0.204697	0.200272	0.255916	0.266104	0.0284392	0.0156797	-0.0158519	0.337856	0.394176	259	208	467	79	9	4.03464e-05	4.21676e-05	4.00966e-05	3.81966e-05	3.76496e-05	3.88988e-05	0.0366964	-0.018609	0.0450848	-0.0275689	-0.0976057	-0.118416	-0.0713246	4533	349	4882	1413	9	3.80683e-05	3.92759e-05	3.77612e-05	3.82164e-05	3.7189e-05	3.78723e-05	0.340915	-0.0113311	0.0337235	-0.0230166	-0.00573046	-0.0450457	-0.0187809	2780	3101
CHKA	P35790	6	2.3452	2.28341	2.97451	2.87512	0.0161298	0.0191304	-0.0193875	0.362072	0.313046	351	118	469	80	4	1.95207e-06	1.72896e-06	1.66392e-06	1.5027e-06	1.65889e-06	1.50315e-06	0.10461	0.13179	-0.043306	-0.0986309	-0.245659	-0.102992	-0.245222	5549	905	6454	3046	6	1.64566e-06	1.37079e-06	1.60381e-06	1.19992e-06	1.35718e-06	1.19603e-06	0.0562114	0.0956541	-0.168002	0.0584905	-0.360074	-0.182402	-0.36475	6008	515
RNF213	Q63HN8	66	0.636851	0.613331	0.464876	0.460277	0.0390313	0.0268894	-0.0274001	-0.42722	-0.441562	160	309	469	80	45	8.89805e-05	9.68001e-05	9.10147e-05	0.000142764	0.000174188	0.000163768	0.0136841	-0.0522963	0.0692233	-0.0196848	0.62977	0.916789	0.827793	29	161	190	64	63	7.39801e-05	7.08658e-05	8.70581e-05	0.000150395	0.000166563	0.000153192	0.000351034	-0.0633562	-0.125404	0.171485	0.960194	1.1075	0.986774	35	40
ACOT11	Q8WXI4	4	1.53581	1.454	1.88584	2.00592	0.0335698	0.038946	-0.0400266	0.335152	0.424212	234	253	487	82	2	8.78862e-07	1.00089e-06	7.74088e-07	7.62358e-07	7.16846e-07	6.7163e-07	0.110422	-0.00940985	0.178163	-0.192548	-0.214577	-0.303382	-0.397378	5807	957	6764	3453	3	2.17244e-06	1.583e-06	2.13613e-06	1.59745e-06	1.71171e-06	1.45275e-06	0.177269	0.145625	-0.311025	0.121309	-0.297918	-0.19825	-0.434899	6036	1600
OSBPL11	Q9BXB4	2	0.217922	0.215452	0.287008	0.298831	0.0411195	0.00819896	-0.00824582	0.405482	0.463717	159	330	489	83	2	4.4133e-06	5.13122e-06	4.24968e-06	3.97899e-06	3.96492e-06	3.79347e-06	0.120878	-0.0591698	0.158275	-0.113673	-0.208625	-0.213735	-0.27751	5679	1048	6727	3398	2	3.36619e-06	3.66353e-06	3.38679e-06	3.79071e-06	3.71538e-06	3.62403e-06	0.114872	-0.0447211	0.0773965	-0.0359185	0.12663	0.0976731	0.0617553	708	1004
EXOC4	Q96A65	12	0.841676	0.810769	1.19207	1.11528	0.0454533	0.0267348	-0.0272396	0.528867	0.43281	113	377	490	84	11	3.41896e-05	3.92097e-05	2.83109e-05	3.43624e-05	3.15448e-05	2.97816e-05	0.602814	0.0121274	0.20978	-0.260071	0.0194008	-0.10403	-0.187007	4429	4041	8470	5762	11	3.38404e-05	3.1091e-05	3.53048e-05	3.49624e-05	3.20391e-05	3.43874e-05	0.814641	0.0183775	-0.103872	0.0794952	0.065435	-0.0605397	0.0415072	1958	5584
FAM162A	Q96A26	4	0.478869	0.511073	0.616476	0.643065	0.0252743	-0.0477128	0.0461852	0.316701	0.37762	306	184	490	84	4	9.16421e-06	9.08865e-06	1.07833e-05	9.61689e-06	9.50667e-06	8.93149e-06	0.624963	-0.0788068	-0.0907522	0.155913	-0.00924658	-0.0258769	-0.115917	3486	4158	7644	4796	4	8.58948e-06	8.25822e-06	8.8252e-06	7.56298e-06	8.40718e-06	7.72798e-06	0.11029	0.00535904	-0.0513813	0.0444173	-0.178256	-0.0255901	-0.14712	4551	956
SPRED2	Q7Z698	2	0.446153	0.445596	0.559713	0.566585	0.01791	0.000899662	-0.000900224	0.32805	0.345656	354	136	490	84	2	1.20227e-06	1.36503e-06	1.1686e-06	1.07901e-06	1.20599e-06	1.18037e-06	0.289522	-0.0507338	0.132444	-0.0917162	-0.206783	-0.0462781	-0.0772554	4782	2346	7128	3982	2	1.12221e-06	8.76472e-07	1.35469e-06	8.27699e-07	9.85156e-07	8.2408e-07	0.219349	0.00569075	-0.350869	0.277314	-0.433471	-0.182224	-0.439793	6142	2043
FBXL6	Q8N531	3	0.203351	0.2067	0.251744	0.25593	0.00369821	-0.0118309	0.0117347	0.296152	0.319945	467	25	492	87	3	9.14085e-06	9.39523e-06	9.45324e-06	9.68619e-06	8.19975e-06	8.56033e-06	0.369522	-0.0295143	0.0100865	0.0189674	0.0540877	-0.186263	-0.124175	4333	2824	7157	4024	3	6.1027e-06	5.45684e-06	5.54485e-06	5.19659e-06	5.44007e-06	5.66835e-06	0.343807	0.0981149	-0.0632651	-0.0401846	-0.133767	-0.0677078	-0.00840335	3750	3121
SH3BGRL3	Q9H299	16	2.53045	2.62058	3.24953	3.16751	0.00941724	-0.0254691	0.0250273	0.335372	0.298488	430	66	496	88	14	0.000104848	0.000101666	9.72019e-05	9.27902e-05	9.28328e-05	8.45882e-05	0.0360165	0.0505429	0.00607576	-0.0587056	-0.125719	-0.125057	-0.259235	5389	337	5726	2097	13	0.000141835	0.000123283	0.000133846	0.000110483	0.000122382	0.000109188	0.0529951	0.0929169	-0.109324	0.0092798	-0.267466	-0.11991	-0.28448	5632	490
DNTTIP1	Q9H147	10	0.351752	0.315994	0.459586	0.476389	0.0471421	0.0752602	-0.0794034	0.461036	0.512843	108	390	498	89	7	1.39451e-05	1.68905e-05	1.31643e-05	1.48041e-05	1.02587e-05	1.20957e-05	0.261797	-0.0727764	0.203675	-0.155911	0.0134554	-0.515686	-0.278046	5743	2155	7898	5247	9	1.79334e-05	1.58149e-05	1.34161e-05	1.54172e-05	1.4038e-05	1.61348e-05	0.741328	0.189916	0.00854486	-0.22877	-0.0281993	-0.163403	0.0374374	3378	5316
RNF126	Q9BV68	2	0.788575	0.860722	1.04636	1.10618	0.0354521	-0.0645312	0.0617679	0.343527	0.42373	230	273	503	90	2	3.7389e-07	5.27312e-07	3.51288e-07	4.6536e-07	3.67054e-07	2.63225e-07	0.551029	-0.159152	0.336892	-0.249109	0.156581	-0.185772	-0.665471	5676	3815	9491	5910	3	9.42099e-07	8.80873e-07	9.55436e-07	9.33186e-07	1.0213e-06	9.4952e-07	0.305091	0.0246544	-0.0722895	0.0449349	0.0109406	0.141106	0.0359739	1138	2823
BST2	Q10589	8	0.600072	0.575048	0.434652	0.4297	0.0436051	0.0303997	-0.0310541	-0.434875	-0.451405	148	356	504	91	6	1.26173e-05	1.49292e-05	1.56365e-05	2.14187e-05	3.42548e-05	2.95069e-05	0.0575782	-0.190101	0.0526347	0.11942	0.573368	1.25081	1.03555	24	527	551	131	8	7.57186e-06	7.22243e-06	9.29293e-06	1.18997e-05	1.46714e-05	1.30366e-05	0.00832546	-0.0845857	-0.152749	0.2109	0.567625	0.8697	0.699266	52	129
AKAP13	Q12802	4	4.29544	4.50361	5.61792	5.5081	0.0233407	-0.034542	0.0337343	0.352688	0.324206	344	169	513	92	2	5.49789e-07	6.08804e-07	6.94499e-07	5.51531e-07	5.0325e-07	5.52468e-07	0.180988	-0.168022	-0.0209221	0.169072	-0.163458	-0.295625	-0.161009	5589	1548	7137	3998	4	1.25344e-06	1.02784e-06	1.23161e-06	1.01603e-06	1.07806e-06	1.01038e-06	0.191577	0.0982007	-0.188079	0.0728448	-0.204749	-0.119267	-0.212806	5281	1758
DDX28	Q9NUL7	4	0.153777	0.158387	0.20865	0.221739	0.0469476	-0.0214634	0.0211487	0.41878	0.50656	126	388	514	93	4	1.95122e-05	2.02293e-05	1.85629e-05	1.61847e-05	1.68042e-05	1.73409e-05	0.0138288	0.00573264	0.0578035	-0.0662178	-0.264013	-0.20982	-0.164463	5608	162	5770	2151	4	1.1743e-05	8.84425e-06	1.00006e-05	7.73657e-06	8.92603e-06	7.90893e-06	0.125723	0.203806	-0.205189	-0.0279074	-0.398234	-0.19191	-0.366445	6068	1100
ZNF806	P0C7X5	2	0.831643	0.803583	0.655697	0.608439	0.0351615	0.0245467	-0.0249716	-0.318389	-0.426306	247	268	515	94	2	1.72398e-05	1.68236e-05	1.99386e-05	1.73262e-05	2.07575e-05	1.9887e-05	0.404131	-0.06231	-0.0975655	0.147517	-0.0550908	0.205581	0.143779	412	3045	3457	773	2	1.9082e-05	2.23634e-05	2.35866e-05	2.14256e-05	2.19869e-05	2.07968e-05	0.859759	-0.183973	0.0449532	0.121778	-0.0168513	0.0204574	-0.0598248	2690	5763
TYK2	P29597	8	0.583327	0.561694	0.724307	0.765521	0.0361765	0.027003	-0.0275181	0.339299	0.419139	235	282	517	95	6	9.32796e-06	1.00732e-05	9.20016e-06	7.77501e-06	8.87342e-06	8.16898e-06	0.0415117	-0.031484	0.0793992	-0.0513862	-0.2942	-0.103555	-0.222889	5591	397	5988	2450	8	1.01573e-05	8.83807e-06	1.09702e-05	7.85569e-06	8.98529e-06	7.88579e-06	0.0877548	0.0241686	-0.176539	0.135251	-0.346532	-0.152705	-0.341014	5924	768
TRIM41	Q8WV44	2	0.57897	0.537703	0.771667	0.851123	0.0545432	0.0523536	-0.0543252	0.466843	0.608233	67	458	525	96	2	1.55323e-06	1.41016e-06	1.49766e-06	1.32454e-06	1.37577e-06	1.27624e-06	0.0391822	0.0628517	-0.0765614	0.0102878	-0.16693	-0.112184	-0.22052	5364	377	5741	2120	2	1.02576e-06	1.06438e-06	1.02438e-06	9.13838e-07	9.43034e-07	8.85861e-07	0.00488393	-0.0173544	0.0359703	-0.0193005	-0.184035	-0.138663	-0.228893	5328	103
GINS4	Q9BRT9	8	1.8003	1.75485	2.26082	2.25825	0.0295006	0.0183267	-0.0185625	0.346937	0.345301	314	219	533	97	8	1.57289e-05	1.43839e-05	1.15196e-05	1.1315e-05	1.12513e-05	1.19154e-05	0.191854	0.180672	0.0517111	-0.268651	-0.294512	-0.302646	-0.219917	5766	1645	7411	4425	8	2.10022e-05	2.16621e-05	1.86702e-05	2.03023e-05	2.05359e-05	2.0324e-05	0.955384	0.0388024	0.0834398	-0.131	-0.0100927	0.00641345	-0.0085523	2380	6133
TTR	P02766	4	89.6508	81.374	124.21	112.914	0.0496236	0.068183	-0.071566	0.538579	0.401024	123	414	537	98	2	7.97359e-06	8.70781e-06	7.29357e-06	5.10704e-06	5.77135e-06	4.91626e-06	0.00790872	-0.0032657	0.123816	-0.131869	-0.646008	-0.469585	-0.700933	5913	111	6024	2499	3	3.83262e-05	2.93735e-05	3.38132e-05	2.50714e-05	1.9975e-05	1.80666e-05	0.0198095	0.179701	-0.204112	-0.00104213	-0.432587	-0.760432	-0.905301	6295	235
AKT1S1	Q96B36	4	1.26911	1.23405	1.79815	1.68815	0.050832	0.0200646	-0.0203476	0.522759	0.431687	118	424	542	99	3	5.75928e-06	6.28631e-06	5.0738e-06	5.0567e-06	4.10517e-06	4.41765e-06	0.0612609	0.0132912	0.139617	-0.16953	-0.174399	-0.475155	-0.369319	5844	548	6392	2958	3	6.31811e-06	5.2021e-06	5.73993e-06	5.19869e-06	5.09648e-06	4.83346e-06	0.148009	0.135083	-0.145316	-0.00337645	-0.146262	-0.174909	-0.251353	5402	1321
LYSMD2	Q8IV50	3	1.22701	1.30706	1.58784	1.63433	0.0311773	-0.0463111	0.0448706	0.325607	0.367243	310	233	543	100	3	1.61724e-06	1.40995e-06	1.38325e-06	1.54509e-06	1.31703e-06	1.47199e-06	0.811746	0.137573	-0.0603143	-0.0878988	0.0717346	-0.158668	0.00181479	2864	5037	7901	5255	3	1.4663e-06	1.42243e-06	1.37553e-06	1.58435e-06	1.50592e-06	1.58271e-06	0.020858	0.044851	0.0010207	-0.0473449	0.156557	0.0833072	0.155059	442	244
PSMB9	P28065	11	6.06882	5.94902	7.68867	7.43447	0.0237116	0.0143101	-0.0144534	0.355628	0.307124	374	173	547	101	9	5.36183e-05	5.66678e-05	5.0937e-05	5.53037e-05	7.40331e-05	6.32005e-05	0.187163	-0.00329848	0.0765059	-0.077311	0.0413519	0.462146	0.233912	118	1603	1721	349	11	8.35846e-05	7.28594e-05	8.54686e-05	7.72505e-05	9.12518e-05	7.63162e-05	0.88418	0.0517861	-0.146337	0.0839432	-0.0619065	0.178402	-0.0794619	2013	5872
EIF5A	P63241	9	59.1277	62.9663	75.2773	78.8199	0.0260161	-0.0460856	0.0446589	0.302294	0.368641	359	190	549	102	2	2.60701e-06	2.64882e-06	2.36674e-06	2.12336e-06	2.60666e-06	2.13216e-06	0.255479	0.0370813	0.0600339	-0.102413	-0.258962	0.0368881	-0.252999	5306	2107	7413	4428	8	8.72764e-05	7.8427e-05	7.72578e-05	7.74653e-05	7.55497e-05	8.03351e-05	0.427875	0.1079	-0.0463413	-0.0680108	-0.0641419	-0.100266	-0.0116613	3523	3778
PRKRA	O75569	5	0.766694	0.721263	0.925694	0.955006	0.0277266	0.0433895	-0.044735	0.315275	0.360249	347	202	549	102	2	4.2433e-06	4.31936e-06	4.36226e-06	4.52872e-06	3.92162e-06	3.89513e-06	0.44998	-0.0219327	0.003696	0.0179539	0.0719822	-0.135671	-0.145449	3981	3318	7299	4238	5	7.95898e-06	6.47449e-06	7.38202e-06	6.2407e-06	6.42667e-06	6.03093e-06	0.130085	0.130265	-0.167551	0.0216968	-0.220609	-0.178247	-0.269937	5628	1142
DTX3L	Q8TDB6	13	1.10326	1.27662	0.591671	0.535546	0.0648352	-0.10912	0.101444	-1.00802	-1.15181	5	557	562	104	6	1.29325e-05	1.53197e-05	1.40963e-05	2.95426e-05	3.72187e-05	3.25958e-05	0.00865653	-0.126351	0.118043	-0.00203173	1.06545	1.39868	1.20734	15	119	134	49	13	2.11646e-05	2.39387e-05	2.47292e-05	6.74292e-05	6.96164e-05	7.10026e-05	6.78759e-06	-0.137283	0.0404084	0.08728	1.53444	1.58049	1.60894	14	5
ERMP1	Q7Z2K6	6	0.53174	0.541473	0.654862	0.670404	0.0100595	-0.0131436	0.0130249	0.287326	0.321166	490	75	565	105	2	6.01773e-06	6.15523e-06	5.47127e-06	4.74223e-06	5.55795e-06	5.54474e-06	0.158034	0.0330579	0.0656496	-0.104286	-0.310597	-0.0816101	-0.0850415	5309	1367	6676	3328	6	1.15472e-05	1.06829e-05	1.24958e-05	9.57089e-06	1.09312e-05	1.00269e-05	0.105682	-0.00350318	-0.115751	0.110394	-0.274325	-0.0826031	-0.207174	5381	913
HIST2H2BF	Q5QNW6	9	0.171399	0.156307	0.220502	0.244434	0.0553495	0.0649573	-0.0680205	0.428395	0.577044	95	471	566	106	7	0.00171714	0.00180988	0.00187523	0.00165281	0.00166811	0.00138788	0.109378	-0.0685891	0.00729389	0.0584708	-0.123676	-0.110378	-0.375712	5577	947	6524	3139	3	0.00146756	0.00127633	0.000945857	0.00114881	0.00131677	0.00103753	0.74209	0.25486	0.0534426	-0.378866	-0.0984234	0.0984384	-0.245406	3963	5320
UQCC1	Q9NVA1	2	1.08974	1.05221	0.877866	0.825636	0.02665	0.0250558	-0.0254986	-0.286852	-0.375346	375	197	572	107	2	4.4666e-06	3.99663e-06	4.65982e-06	4.16481e-06	5.53877e-06	4.75366e-06	0.392082	0.030108	-0.130285	0.0912064	-0.0708183	0.340498	0.119971	277	2979	3256	708	2	3.01495e-06	3.21659e-06	4.64179e-06	3.23544e-06	3.96848e-06	3.17233e-06	0.791372	-0.265624	-0.172228	0.356921	-0.1638	0.130826	-0.192217	3845	5496
ECSIT	Q9BQ95	5	0.72552	0.69478	0.912418	0.904541	0.0376482	0.0308922	-0.0315682	0.361571	0.349063	283	296	579	108	5	5.12141e-06	5.49416e-06	5.16327e-06	4.62619e-06	5.05842e-06	5.06396e-06	0.142964	-0.0384159	0.0629427	-0.026672	-0.18513	-0.0562686	-0.0546914	4585	1244	5829	2224	5	4.17028e-06	3.54801e-06	4.57146e-06	3.58884e-06	3.69213e-06	3.5211e-06	0.235585	0.025723	-0.207412	0.158234	-0.190904	-0.149965	-0.218393	5356	2204
STAT1	P42224	61	0.658513	0.600692	0.349174	0.349832	0.0654461	0.0647709	-0.0678161	-0.850494	-0.847779	14	565	579	108	50	0.000225437	0.000233654	0.00022337	0.00044537	0.000520681	0.000494704	0.0063231	-0.0130583	0.0385867	-0.0263472	0.969219	1.19461	1.12078	21	96	117	38	57	0.000183322	0.00018431	0.000221026	0.000475563	0.000516123	0.000481221	7.71584e-05	-0.0980869	-0.0903313	0.171747	1.27717	1.39525	1.29423	25	21
COL5A1	P20908	8	2.3378	2.01334	3.17992	2.93005	0.056042	0.103759	-0.111803	0.547596	0.429529	104	477	581	110	7	2.12487e-05	2.80535e-05	1.93753e-05	2.08776e-05	1.66084e-05	1.66764e-05	0.202374	-0.107501	0.293306	-0.240657	-0.132919	-0.462962	-0.457067	5848	1725	7573	4678	7	2.61991e-05	1.87982e-05	2.89615e-05	2.10989e-05	1.82072e-05	1.74565e-05	0.191069	0.0877584	-0.391167	0.232378	-0.224593	-0.437253	-0.497997	6188	1751
RPL26L1	Q9UNX3	2	0.268348	0.252551	0.335244	0.319253	0.0271685	0.0430993	-0.0444267	0.364207	0.293696	383	199	582	111	2	3.92042e-05	3.84326e-05	4.28949e-05	3.39746e-05	5.09596e-05	4.29112e-05	0.67377	-0.0353704	-0.064046	0.0944267	-0.241922	0.342976	0.0949759	700	4386	5086	1553	2	3.24955e-05	3.67203e-05	4.78826e-05	3.57041e-05	4.29101e-05	3.79034e-05	0.972027	-0.264448	-0.0881074	0.294814	-0.128598	0.136631	-0.04236	2543	6186
CNOT7	Q9UIV1	3	1.06661	1.01489	1.31948	1.26976	0.0194669	0.0354098	-0.0363009	0.342346	0.286934	442	143	585	112	2	2.73461e-06	3.11075e-06	2.39547e-06	2.40723e-06	2.5219e-06	2.18794e-06	0.204405	-0.00649089	0.179435	-0.19752	-0.190449	-0.123314	-0.328252	5614	1732	7346	4317	3	2.93048e-06	2.75129e-06	3.38077e-06	2.7227e-06	2.78295e-06	2.58505e-06	0.219981	-0.0438155	-0.134844	0.162398	-0.149915	-0.11834	-0.224759	5155	2050
TRMT112	Q9UI30	12	4.21963	4.17916	5.22486	5.13431	0.0115024	0.00693528	-0.00696878	0.315209	0.289988	498	87	585	112	9	1.79895e-05	1.92535e-05	1.30866e-05	1.30841e-05	1.53098e-05	1.49176e-05	0.341077	0.100708	0.198674	-0.358348	-0.358626	-0.131985	-0.169426	5629	2656	8285	5679	11	3.38168e-05	3.02812e-05	3.04947e-05	2.7893e-05	2.94936e-05	2.88939e-05	0.122591	0.100973	-0.0583433	-0.0482077	-0.176863	-0.0963647	-0.126004	4779	1068
ADAMTSL4	Q6UY14	2	0.149427	0.182712	0.260787	0.275407	0.0655198	-0.152346	0.137784	0.651086	0.72978	25	568	593	114	2	2.60487e-06	3.90812e-06	2.58479e-06	2.33309e-06	2.105e-06	1.72564e-06	0.142532	-0.21934	0.365923	-0.230506	-0.37831	-0.526734	-0.813421	5908	1236	7144	4010	2	4.51376e-07	3.73035e-07	4.14913e-07	3.8579e-07	4.75438e-07	4.01405e-07	0.838902	0.127809	-0.147207	0.00629014	-0.098702	0.202737	-0.041462	1847	5682
TARS2	Q9BW92	14	0.534443	0.486157	0.682081	0.650206	0.0442895	0.0666901	-0.069923	0.418597	0.349552	229	364	593	114	12	3.14461e-05	3.50699e-05	2.95922e-05	2.5976e-05	2.9912e-05	2.59423e-05	0.0865359	-0.0268171	0.130537	-0.11448	-0.302516	-0.0989723	-0.304387	5684	752	6436	3017	13	2.27048e-05	2.10375e-05	2.63612e-05	1.95823e-05	2.15341e-05	1.95076e-05	0.171638	-0.0415273	-0.151561	0.173893	-0.254975	-0.117902	-0.260488	5558	1548
TOR1AIP2	Q8NFQ8	4	0.448591	0.449281	0.56375	0.577759	0.0361402	-0.00111012	0.00110927	0.328545	0.363959	312	281	593	114	2	6.37587e-06	5.85292e-06	5.31286e-06	5.06106e-06	4.69686e-06	4.25138e-06	0.0415313	0.124873	0.00140619	-0.138262	-0.208309	-0.316052	-0.459818	5831	398	6229	2744	6	5.71991e-06	5.91082e-06	5.53315e-06	5.93149e-06	5.71667e-06	5.97093e-06	0.328401	-0.000347869	0.0470163	-0.0482406	0.0520534	-0.00116483	0.0616136	1551	3020
ERAL1	O75616	12	0.381867	0.374907	0.467651	0.465163	0.0128841	0.0132079	-0.01333	0.305569	0.297873	502	93	595	117	9	3.38601e-05	3.96269e-05	3.428e-05	3.12087e-05	3.38729e-05	3.0894e-05	0.156503	-0.0852963	0.141599	-0.0675126	-0.202933	-0.0847484	-0.217553	5380	1355	6735	3409	10	2.62711e-05	2.65866e-05	2.74583e-05	2.58364e-05	2.59351e-05	2.55459e-05	0.0945312	-0.0272476	-0.0100276	0.0365186	-0.051322	-0.0458198	-0.0676341	3445	827
MYO5A	Q9Y4I1	2	0.45097	0.432509	0.562246	0.566409	0.0386785	0.0298344	-0.0304644	0.348007	0.358649	291	305	596	118	2	1.57701e-06	1.40022e-06	1.39445e-06	1.20056e-06	1.48432e-06	1.22766e-06	0.241203	0.113966	-0.0575717	-0.0635289	-0.279516	0.026573	-0.24732	5367	1994	7361	4339	2	8.88649e-07	8.92765e-07	1.05459e-06	8.4999e-07	9.56856e-07	9.05338e-07	0.555502	-0.0892135	-0.0825471	0.157789	-0.153381	0.0174748	-0.0623713	3668	4511
TBC1D22B	Q9NU19	8	0.402829	0.416622	0.520431	0.499656	0.0223539	-0.0244906	0.0240817	0.345048	0.286277	435	165	600	119	8	9.2415e-06	9.08531e-06	8.65704e-06	8.31567e-06	8.31172e-06	8.53715e-06	0.0572437	0.0390653	0.0144738	-0.0551879	-0.113229	-0.113914	-0.0753068	4623	523	5146	1595	8	6.96904e-06	6.13791e-06	6.12617e-06	5.88615e-06	6.09646e-06	5.8719e-06	0.237251	0.120402	-0.0628111	-0.0655729	-0.123233	-0.0725854	-0.126729	4386	2218
LPL	P06858	2	0.724156	0.670639	0.865616	0.905565	0.035702	0.0543195	-0.056445	0.311746	0.376836	326	275	601	120	2	2.65372e-06	2.56522e-06	2.37334e-06	2.1596e-06	2.21023e-06	2.24901e-06	0.0487543	0.0684456	0.0195117	-0.0926519	-0.228808	-0.195374	-0.170285	5550	460	6010	2483	2	3.1273e-06	3.10754e-06	2.96179e-06	3.00035e-06	2.87765e-06	3.20894e-06	0.76075	0.0287744	0.0196318	-0.0496747	-0.0310099	-0.0912523	0.0659554	2692	5391
TAF5	Q15542	2	0.397939	0.366367	0.525217	0.483693	0.0485508	0.0583978	-0.0608617	0.458765	0.339941	206	401	607	121	2	2.45095e-06	2.56364e-06	2.26449e-06	1.68214e-06	2.33046e-06	1.73883e-06	0.118803	0.0145451	0.0794005	-0.0996054	-0.5285	-0.058178	-0.480678	5852	1033	6885	3633	2	1.44045e-06	1.49071e-06	1.61287e-06	1.28535e-06	1.40538e-06	1.35839e-06	0.0641503	-0.0724929	-0.023007	0.0906197	-0.236842	-0.108052	-0.157113	5179	580
PAN2	Q504Q3	4	0.443767	0.423596	0.527101	0.544398	0.0176261	0.0331666	-0.0339471	0.281445	0.328026	486	130	616	122	3	3.88126e-06	3.92355e-06	3.64367e-06	3.27339e-06	3.75106e-06	3.44281e-06	0.131687	0.0244047	0.0400377	-0.0667305	-0.221334	-0.024823	-0.148536	5052	1131	6183	2682	4	3.21892e-06	3.34365e-06	3.71919e-06	3.18331e-06	3.44043e-06	3.2492e-06	0.47925	-0.0904767	-0.035629	0.117936	-0.106525	0.00553764	-0.0769658	3531	4100
FOXO3	O43524	2	1.10148	0.999158	1.34044	1.40495	0.0475604	0.0686135	-0.0720404	0.351886	0.419691	226	393	619	123	2	1.91696e-06	2.058e-06	2.39065e-06	1.98475e-06	1.51905e-06	1.80531e-06	0.145643	-0.146517	-0.0440933	0.172067	-0.0963817	-0.48217	-0.233091	5762	1267	7029	3829	2	2.32467e-06	1.5652e-06	1.83224e-06	1.48864e-06	1.5542e-06	1.44689e-06	0.204111	0.285441	-0.285238	-0.0579761	-0.357586	-0.295409	-0.398629	6138	1872
SAMD9	Q5K651	27	0.501337	0.498665	0.357134	0.323353	0.0655604	0.00384911	-0.0038594	-0.485465	-0.628823	56	570	626	124	27	6.37089e-05	6.50703e-05	6.28746e-05	9.82947e-05	0.000105376	0.000102514	0.0013783	-0.00397415	0.0265319	-0.0229909	0.621645	0.722006	0.682278	40	41	81	26	27	4.44723e-05	4.87007e-05	4.6911e-05	9.01933e-05	9.19888e-05	9.47462e-05	1.52911e-05	-0.0703498	0.0606856	0.00666664	0.949763	0.9782	1.02081	37	8
GFI1	Q99684	3	0.403344	0.371873	0.507222	0.478198	0.0395776	0.0574103	-0.0597899	0.388016	0.303006	323	314	637	125	2	4.44806e-06	4.54115e-06	4.62726e-06	5.0846e-06	3.68633e-06	3.85323e-06	0.532067	-0.029142	0.000738091	0.027841	0.163815	-0.300132	-0.23625	4973	3721	8694	5827	3	5.22026e-06	4.01291e-06	4.26045e-06	3.89241e-06	3.91814e-06	3.99083e-06	0.264768	0.214878	-0.164595	-0.078236	-0.20858	-0.199073	-0.172556	5426	2461
FAF2	Q96CS3	10	0.323652	0.312712	0.399381	0.423539	0.0468238	0.0245897	-0.0250161	0.327912	0.412642	254	386	640	126	8	3.01589e-05	3.06918e-05	2.86276e-05	2.67471e-05	2.83687e-05	2.78315e-05	0.0531053	0.0160087	0.041278	-0.0591689	-0.157193	-0.0722778	-0.0998595	4778	483	5261	1680	10	2.66664e-05	2.99152e-05	3.05327e-05	2.70622e-05	2.87731e-05	2.82995e-05	0.506965	-0.122924	0.0429316	0.0724079	-0.10167	-0.0132274	-0.0371737	3358	4245
SLC4A2	P04920	9	0.524099	0.517232	0.64644	0.631852	0.0158764	0.0094821	-0.00954483	0.31216	0.279228	528	113	641	127	9	1.34016e-05	1.62691e-05	1.45744e-05	1.20418e-05	1.38265e-05	1.25204e-05	0.131787	-0.13815	0.14158	-0.0171192	-0.292503	-0.0931227	-0.236271	5594	1133	6727	3398	9	1.05306e-05	9.42608e-06	1.06923e-05	8.97393e-06	9.60585e-06	9.10488e-06	0.114871	0.0437158	-0.116147	0.0656915	-0.187066	-0.0888922	-0.166164	4960	1003
TRAFD1	O14545	12	1.99079	1.92636	2.42199	2.36608	0.0101015	0.023536	-0.0239263	0.306385	0.272694	564	78	642	128	6	7.94634e-06	8.12003e-06	7.77879e-06	8.77596e-06	7.54544e-06	7.45945e-06	0.964909	-0.000371106	0.0308227	-0.0311164	0.142895	-0.0750573	-0.0915922	2270	5773	8043	5471	12	1.37907e-05	1.36893e-05	1.39555e-05	1.45104e-05	1.51378e-05	1.47678e-05	0.019464	-0.00220742	-0.0128543	0.0149255	0.0711826	0.132248	0.0965465	664	227
ZWINT	O95229	10	0.764922	0.798983	0.954438	1.00518	0.0318439	-0.0317684	0.0310839	0.28757	0.362296	401	241	642	128	10	1.82697e-05	1.71367e-05	1.41951e-05	1.44539e-05	1.4694e-05	1.49606e-05	0.26969	0.144033	0.0516653	-0.220027	-0.193962	-0.170194	-0.144249	5385	2206	7591	4698	10	3.11584e-05	2.50828e-05	2.07494e-05	2.58125e-05	2.34301e-05	2.59104e-05	0.860702	0.279901	-0.0330213	-0.30665	0.00835092	-0.131359	0.0138124	3062	5770
PDPK1	O15530	7	0.579238	0.559862	0.709145	0.686779	0.0138375	0.0243336	-0.0247511	0.316258	0.270024	542	101	643	130	6	2.36302e-05	2.64765e-05	2.2563e-05	2.52728e-05	1.89104e-05	2.01275e-05	0.301104	-0.0357614	0.128324	-0.102434	0.0611943	-0.357214	-0.267226	5504	2427	7931	5308	7	2.10515e-05	2.03559e-05	1.88276e-05	2.11268e-05	1.86695e-05	2.13618e-05	0.791362	0.0682838	0.0198074	-0.0927906	0.0734346	-0.104963	0.0893903	1871	5495
EIF3M	Q7L2H7	15	1.284	1.23927	0.995363	0.985337	0.0428263	0.0253526	-0.0258061	-0.342	-0.356606	299	346	645	131	10	3.86074e-05	3.23964e-05	3.27417e-05	3.341e-05	4.09381e-05	4.52705e-05	0.272981	0.158862	-0.0941796	-0.0788848	-0.0497341	0.243431	0.388559	152	2229	2381	486	9	1.5575e-05	1.49499e-05	1.94759e-05	1.44287e-05	1.60012e-05	1.47885e-05	0.379784	-0.0977567	-0.156853	0.224701	-0.208044	-0.058807	-0.17251	4951	3412
XAF1	Q6GPH4	9	1.11484	1.06514	1.31857	1.36689	0.0183333	0.0325264	-0.0332766	0.274663	0.326588	510	138	648	132	6	8.30212e-06	8.79171e-06	9.17305e-06	1.69657e-05	1.54596e-05	1.72625e-05	0.00149666	-0.0767301	0.00593362	0.0671903	0.954335	0.82022	0.979357	25	43	68	22	9	1.14148e-05	1.05469e-05	1.13361e-05	2.57758e-05	2.56344e-05	2.60483e-05	4.16047e-05	0.0404442	-0.0736486	0.0304601	1.21555	1.20762	1.23073	30	15
GBP4	Q96PP9	7	0.504438	0.460299	0.344948	0.275578	0.069371	0.0645408	-0.0675638	-0.483755	-0.807676	32	619	651	133	6	1.90332e-05	1.96537e-05	1.78725e-05	3.46765e-05	3.49854e-05	3.48378e-05	0.000796593	0.013713	0.0599969	-0.0770623	0.879153	0.891949	0.885851	26	26	52	18	6	1.56689e-05	1.83193e-05	1.76998e-05	3.88812e-05	4.12806e-05	4.24243e-05	8.96994e-05	-0.136966	0.0884963	0.0388705	1.17421	1.2606	1.30002	28	26
ALKBH3	Q96Q83	2	1.0275	1.00346	1.28235	1.23584	0.0263662	0.0169797	-0.0171819	0.336624	0.283333	461	195	656	134	2	4.28334e-06	4.90274e-06	4.33785e-06	4.03219e-06	4.04942e-06	3.72519e-06	0.0824824	-0.0737428	0.121108	-0.0555008	-0.160918	-0.154766	-0.275164	5545	713	6258	2790	2	5.29519e-06	3.54669e-06	3.91517e-06	3.69507e-06	3.73124e-06	3.46546e-06	0.3629	0.316421	-0.261785	-0.119186	-0.202659	-0.188605	-0.295214	5668	3275
PSMG3	Q9BT73	3	0.916448	0.831463	1.12801	1.24542	0.0585107	0.0684931	-0.0719076	0.368151	0.510998	156	501	657	135	3	7.12071e-06	7.80594e-06	6.55655e-06	6.83619e-06	5.89185e-06	6.06616e-06	0.128453	-0.00815291	0.124398	-0.127238	-0.0669817	-0.281455	-0.239392	5540	1104	6644	3285	3	6.58933e-06	5.72876e-06	7.17721e-06	5.60951e-06	6.00835e-06	5.74295e-06	0.227991	0.0200404	-0.181869	0.143331	-0.212218	-0.113123	-0.1783	5188	2130
ELOVL5	Q9NYP7	2	0.251862	0.244317	0.29765	0.304953	0.00962972	0.0217741	-0.0221078	0.262757	0.297725	598	69	667	136	2	8.44613e-06	8.61975e-06	8.67475e-06	8.10889e-06	8.58956e-06	8.33837e-06	0.229391	-0.0227224	0.00663238	0.0158098	-0.0815094	0.00157033	-0.0412485	3218	1921	5139	1593	2	7.66971e-06	6.0011e-06	9.43673e-06	6.61576e-06	8.01612e-06	6.37606e-06	0.575157	-0.00615768	-0.360102	0.292958	-0.219423	0.0575747	-0.272664	4927	4598
PARP10	Q53GL7	13	0.890782	0.843314	0.631258	0.63729	0.0609701	0.0389604	-0.0400418	-0.457883	-0.444162	140	527	667	136	11	1.16994e-05	1.28885e-05	1.18199e-05	1.93804e-05	2.06678e-05	2.03159e-05	0.000120933	-0.0528503	0.0867989	-0.0380671	0.675314	0.768098	0.743322	36	10	46	14	13	1.57604e-05	1.47421e-05	1.63422e-05	2.72627e-05	2.83142e-05	2.7388e-05	6.68388e-05	0.0133856	-0.0829836	0.0656764	0.804008	0.858604	0.81062	46	20
SHKBP1	Q8TBC3	7	0.849974	0.838048	1.02847	1.02418	0.0100642	0.010157	-0.010229	0.28517	0.279133	592	77	669	138	6	1.19606e-05	1.25885e-05	1.15144e-05	1.22906e-05	1.11112e-05	1.19058e-05	0.618097	-0.00728627	0.0665326	-0.0621421	0.0319786	-0.113563	-0.0139173	2970	4119	7089	3920	7	1.14644e-05	9.95377e-06	1.04369e-05	1.01863e-05	1.03346e-05	1.04345e-05	0.57171	0.110599	-0.0932429	-0.0248682	-0.0599302	-0.0390686	-0.0251954	3151	4580
MDP1	Q86V88	4	2.35701	2.3385	1.81799	1.70084	0.057604	0.00567868	-0.00570112	-0.368939	-0.465032	177	493	670	139	4	3.92324e-06	4.39631e-06	4.15035e-06	4.78512e-06	5.21491e-06	5.40055e-06	0.0150098	-0.0833681	0.0808766	-0.00218311	0.20314	0.327228	0.377692	91	174	265	78	4	3.97333e-06	3.60371e-06	3.68132e-06	3.58553e-06	4.02531e-06	3.69405e-06	0.933249	0.082387	-0.0584809	-0.0277383	-0.0657782	0.101136	-0.0227598	2193	6056
RTRAF	Q9Y224	24	1.08813	1.15569	0.865398	0.905626	0.0420765	-0.0441029	0.0427946	-0.37452	-0.308968	331	339	670	139	23	0.000172952	0.000142294	0.000143319	0.000147287	0.000194388	0.000193907	0.25048	0.178208	-0.10329	-0.0929325	-0.0535346	0.346774	0.343199	137	2065	2202	444	23	0.000155871	0.000168253	0.00014565	0.000163405	0.000157673	0.000168046	0.439899	-0.006652	0.103625	-0.104496	0.0614475	0.00993107	0.101855	1221	3844
PNPLA6	Q8IY17	5	0.742739	0.761962	0.931629	0.927007	0.0261591	-0.01855	0.0183145	0.30835	0.301176	485	191	676	141	3	1.41513e-06	1.54574e-06	1.47757e-06	1.25445e-06	1.3198e-06	1.36877e-06	0.0309601	-0.0641577	0.063212	-0.00186641	-0.238035	-0.164775	-0.112213	5404	285	5689	2061	5	1.79021e-06	1.46716e-06	1.81788e-06	1.3701e-06	1.51251e-06	1.3743e-06	0.122134	0.0816129	-0.205491	0.103741	-0.304235	-0.161569	-0.299824	5818	1063
MILR1	Q7Z6M3	8	4.76555	4.93476	5.8203	5.98702	0.0124816	-0.0253876	0.0249485	0.263062	0.303808	587	91	678	142	2	1.47454e-06	1.38418e-06	1.54693e-06	1.29592e-06	1.5916e-06	1.37378e-06	0.663532	0.00587121	-0.0853579	0.0750142	-0.180412	0.116086	-0.0962431	3579	4334	7913	5272	7	8.01937e-06	7.01808e-06	7.72892e-06	7.41922e-06	8.08747e-06	7.60107e-06	0.768712	0.0796192	-0.112794	0.0263971	-0.032602	0.0918198	0.00233271	1852	5422
SACM1L	Q9NTJ5	21	0.163344	0.155143	0.193116	0.203899	0.033302	0.0366808	-0.0376378	0.278234	0.356622	428	251	679	143	19	0.000309892	0.000299875	0.000306145	0.000271895	0.000297467	0.00029702	0.181318	0.021518	-0.025884	0.00396849	-0.167195	-0.0375163	-0.0396895	4254	1552	5806	2201	19	0.000253884	0.00027089	0.000280865	0.000252824	0.000270072	0.00026021	0.473365	-0.0810012	0.0125356	0.064706	-0.0870415	0.00817223	-0.0454982	3154	4061
DEGS1	O15121	2	0.171509	0.165427	0.210726	0.212043	0.0367888	0.0258107	-0.0262809	0.32289	0.331882	390	290	680	144	2	6.10161e-06	6.92078e-06	6.60491e-06	5.80917e-06	5.98557e-06	5.49494e-06	0.0612881	-0.100636	0.081107	0.013711	-0.171496	-0.128338	-0.251724	5483	549	6032	2509	2	4.1925e-06	3.34428e-06	3.71748e-06	3.01815e-06	3.48338e-06	3.1054e-06	0.142452	0.160373	-0.165741	-0.013111	-0.313772	-0.106951	-0.272657	5682	1260
ESCO1	Q5FWF5	2	1.60784	1.63051	1.35454	1.32722	0.00464477	-0.010135	0.0100643	-0.257464	-0.286853	649	31	680	144	2	6.23916e-07	6.00091e-07	7.31912e-07	6.31317e-07	6.86312e-07	7.10505e-07	0.640684	-0.0634598	-0.119631	0.166857	-0.0464475	0.0740529	0.124032	880	4212	5092	1556	2	7.05669e-07	6.18037e-07	6.18867e-07	6.1738e-07	6.43551e-07	5.83109e-07	0.398904	0.124057	-0.0672417	-0.0653045	-0.0687767	-0.0088794	-0.15117	3873	3561
IFI16	Q16666	22	0.816064	0.734379	0.422556	0.423124	0.0734465	0.0740734	-0.0780835	-0.875467	-0.873529	11	669	680	144	17	4.3654e-05	4.88137e-05	4.33858e-05	9.75523e-05	8.86931e-05	9.66521e-05	0.000356823	-0.0529019	0.108268	-0.0617948	1.10716	0.969804	1.09378	23	19	42	11	23	3.65968e-05	3.35748e-05	4.0942e-05	9.99858e-05	0.000105105	0.00010077	3.23108e-05	-0.0172838	-0.141622	0.14458	1.43272	1.50476	1.444	18	12
LGALS1	P09382	39	16.5862	16.6945	20.7535	21.425	0.0429454	-0.00470389	0.0046886	0.318672	0.36461	332	348	680	144	22	0.000162905	0.000158079	0.000130198	0.000125675	0.000126074	0.000128153	0.14429	0.115282	0.0718979	-0.208037	-0.259055	-0.254472	-0.230878	5713	1257	6970	3750	32	0.00095767	0.000738796	0.00064357	0.000616997	0.000662954	0.000614617	0.249412	0.296032	-0.0783209	-0.277398	-0.338233	-0.234587	-0.343809	6017	2330
ZC3HAV1L	Q96H79	4	0.275758	0.256047	0.364102	0.363291	0.0635377	0.0525031	-0.0544862	0.453445	0.450229	137	543	680	144	3	1.45822e-05	1.62226e-05	1.34332e-05	1.16759e-05	1.20643e-05	1.11844e-05	0.050987	-0.0161171	0.137681	-0.134518	-0.336784	-0.289579	-0.398836	5845	472	6317	2858	4	9.24402e-06	9.13063e-06	1.02644e-05	8.78425e-06	9.57157e-06	9.17234e-06	0.442343	-0.0464314	-0.0642371	0.104632	-0.120032	0.00380376	-0.0576613	3513	3861
STAG2	Q8N3U4	15	1.72748	1.6677	1.35772	1.34052	0.0396205	0.0251808	-0.0256281	-0.322307	-0.3407	373	315	688	149	12	1.52455e-05	1.49746e-05	1.52457e-05	1.46026e-05	1.59739e-05	1.6469e-05	0.445822	0.00856447	-0.0173019	0.00858301	-0.053594	0.0759045	0.119935	924	3290	4214	1046	15	1.48212e-05	1.40517e-05	1.92957e-05	1.38306e-05	1.53052e-05	1.375e-05	0.396562	-0.115467	-0.192389	0.26515	-0.215265	-0.0691075	-0.223697	5201	3542
COL2A1	P02458	9	1.09323	1.07377	1.33099	1.29957	0.0119772	0.012897	-0.0130133	0.296805	0.262342	600	89	689	150	6	1.71456e-05	1.94244e-05	1.59133e-05	1.75237e-05	1.39941e-05	1.57906e-05	0.299327	-0.0290576	0.150973	-0.136662	0.00240596	-0.322081	-0.147828	5283	2418	7701	4897	9	3.18713e-05	2.89995e-05	3.07167e-05	3.09265e-05	2.66624e-05	2.79995e-05	0.265953	0.0620699	-0.0741587	0.00883328	0.0186559	-0.195382	-0.124786	4270	2472
TMTC3	Q6ZXV5	2	0.562904	0.552733	0.667667	0.682412	0.00898699	0.0130931	-0.013213	0.259334	0.290847	626	63	689	150	2	1.4026e-06	1.5527e-06	1.59648e-06	1.81987e-06	1.27189e-06	1.3572e-06	0.863587	-0.113362	0.0333132	0.0734217	0.262368	-0.254494	-0.160837	3504	5294	8798	5848	2	1.21721e-06	9.23261e-07	1.41456e-06	1.0927e-06	1.1263e-06	1.04738e-06	0.57122	0.0386807	-0.360088	0.255451	-0.117001	-0.0733077	-0.178114	4636	4575
CDK5RAP1	Q96SZ6	4	0.4953	0.468189	0.619143	0.61139	0.0483018	0.0400346	-0.0411773	0.362005	0.343825	293	399	692	152	4	5.32031e-06	5.87695e-06	5.04916e-06	4.95409e-06	4.77026e-06	4.80409e-06	0.136877	-0.0255768	0.11798	-0.101044	-0.128468	-0.183019	-0.172824	5327	1185	6512	3120	4	3.50949e-06	3.21023e-06	3.834e-06	3.33912e-06	3.54315e-06	3.5621e-06	0.864405	-0.00345593	-0.132039	0.124132	-0.0752491	0.010316	0.018009	2634	5784
PFAS	O15067	48	1.01688	0.996348	1.22419	1.20228	0.00532423	0.0146364	-0.0147864	0.282315	0.256264	659	37	696	153	33	0.000129885	0.000132482	0.000134406	0.000125418	0.000129588	0.00012975	0.107049	-0.0261182	0.00244356	0.0232493	-0.0766055	-0.029421	-0.0276139	3322	925	4247	1063	45	0.000176902	0.000157042	0.000173114	0.000157574	0.00016776	0.000155164	0.297867	0.0657612	-0.106036	0.0345335	-0.101157	-0.010791	-0.123397	3912	2758
CDCA7L	Q96GN5	7	0.390661	0.3607	0.46675	0.485154	0.044016	0.0564125	-0.0587085	0.313143	0.368937	336	362	698	154	5	8.58949e-06	8.47063e-06	8.81917e-06	8.48435e-06	8.28311e-06	7.75896e-06	0.160592	-0.00619118	-0.0262948	0.0318797	-0.0239603	-0.0585913	-0.1529	4182	1386	5568	1935	7	1.16281e-05	9.30734e-06	1.06528e-05	8.70713e-06	9.22806e-06	8.78737e-06	0.130654	0.143186	-0.177984	0.0168115	-0.274155	-0.190324	-0.260921	5752	1149
BMI1	P35226	5	5.93648	5.27443	4.17027	3.74415	0.0685988	0.0827769	-0.087817	-0.42669	-0.582191	93	606	699	155	5	2.51048e-06	2.90677e-06	2.67789e-06	2.66179e-06	2.09766e-06	2.55257e-06	0.286069	-0.104132	0.107323	-0.0109953	-0.0196966	-0.363311	-0.0801467	5271	2330	7601	4717	4	4.56243e-06	3.28211e-06	5.07711e-06	3.13559e-06	3.76531e-06	3.01567e-06	0.19263	0.083046	-0.392132	0.237252	-0.458017	-0.193987	-0.514276	6191	1762
LAS1L	Q9Y4W2	7	1.93164	1.91193	2.42454	2.35495	0.0339176	0.00737887	-0.00741681	0.335264	0.29325	444	256	700	156	2	1.45597e-06	1.48925e-06	1.26476e-06	1.17169e-06	1.18689e-06	1.23078e-06	0.0898259	0.0531286	0.0857348	-0.149986	-0.260269	-0.241672	-0.189285	5674	778	6452	3045	7	6.80299e-06	6.85621e-06	7.79713e-06	6.51074e-06	7.00249e-06	6.75657e-06	0.350559	-0.0722005	-0.0609571	0.124574	-0.135546	-0.0305003	-0.0820783	3979	3190
BICRA	Q9NZM4	3	0.873573	0.847301	0.691916	0.720997	0.0162801	0.0218584	-0.0221947	-0.314474	-0.255076	583	119	702	157	3	9.65477e-07	1.03496e-06	9.48689e-07	1.19866e-06	1.14025e-06	1.30254e-06	0.0219312	-0.0260126	0.0742521	-0.0513186	0.286098	0.214022	0.406004	93	232	325	89	3	9.72671e-07	7.50622e-07	9.54761e-07	9.44331e-07	1.04478e-06	9.66506e-07	0.326374	0.123801	-0.250064	0.0969895	0.0811423	0.226975	0.114628	379	3001
MEFV	O15553	12	1.31884	1.37454	1.12617	1.06569	0.0262631	-0.0301475	0.0295304	-0.25799	-0.337636	520	192	712	158	13	6.21681e-05	5.20297e-05	5.37223e-05	4.96222e-05	7.12637e-05	6.20316e-05	0.528168	0.151433	-0.105404	-0.0592194	-0.173754	0.348427	0.148263	359	3702	4061	973	13	3.89207e-05	4.78061e-05	5.08166e-05	4.51577e-05	5.37964e-05	4.59196e-05	0.618755	-0.236315	0.0603419	0.148448	-0.0218799	0.230656	0.00225826	1016	4812
REV3L	O60673	3	13.7367	14.1893	10.6278	11.4581	0.0451696	-0.0235765	0.0231974	-0.393771	-0.285247	341	372	713	159	3	2.39334e-06	2.3644e-06	2.38595e-06	2.71688e-06	2.36488e-06	2.31274e-06	0.578046	0.00731699	-0.0102315	0.00285688	0.190243	-0.00994067	-0.0421065	950	3948	4898	1428	3	3.36384e-06	2.50813e-06	2.08107e-06	1.96511e-06	1.95752e-06	1.95377e-06	0.207851	0.343565	-0.0799337	-0.349215	-0.431933	-0.437517	-0.440279	6223	1916
THOC7	Q6I9Y2	13	1.38485	1.33979	1.65258	1.67461	0.0198436	0.0236627	-0.0240573	0.278649	0.29776	568	146	714	160	9	1.83343e-05	1.65047e-05	1.42799e-05	1.54952e-05	1.30068e-05	1.45121e-05	0.227355	0.163229	0.0115617	-0.197331	-0.0794936	-0.33205	-0.174062	5537	1909	7446	4486	13	3.73337e-05	3.3197e-05	3.18149e-05	3.35693e-05	3.46892e-05	3.32589e-05	0.885206	0.130064	-0.0393618	-0.100712	-0.0232748	0.024069	-0.0366779	2558	5876
S100A9	P06702	8	1.55881	1.73997	2.43485	2.42622	0.0729223	-0.0814884	0.0771307	0.561899	0.556777	55	661	716	161	8	2.85249e-05	3.82056e-05	3.63709e-05	2.96965e-05	2.5821e-05	2.70532e-05	0.135107	-0.268808	0.152754	0.0817562	-0.210738	-0.412484	-0.345231	5825	1164	6989	3781	8	2.5932e-05	2.27419e-05	2.20996e-05	2.79812e-05	2.00626e-05	2.54953e-05	0.74859	0.136488	-0.0528926	-0.09423	0.246211	-0.233741	0.111984	1479	5341
SDC2	P34741	7	1.56284	1.48535	1.89668	1.85117	0.0284905	0.0362147	-0.0371472	0.315524	0.280483	518	210	728	162	7	2.7224e-05	2.95757e-05	2.37825e-05	2.25465e-05	3.08771e-05	2.73319e-05	0.985379	0.0193823	0.138913	-0.1756	-0.252595	0.201038	0.0250892	2306	5865	8171	5574	6	2.36858e-05	2.17724e-05	3.04596e-05	2.0895e-05	2.76171e-05	2.20081e-05	0.62189	-0.0954524	-0.216974	0.26742	-0.276318	0.126087	-0.201443	4555	4827
VIPAS39	Q9H9C1	8	0.527993	0.513638	0.660504	0.631961	0.035216	0.0197473	-0.0200213	0.342795	0.279063	458	270	728	162	8	1.10868e-05	1.44678e-05	1.27682e-05	1.00568e-05	1.02893e-05	1.01974e-05	0.116575	-0.204396	0.179604	-0.000685063	-0.345077	-0.312091	-0.325045	5830	1011	6841	3568	8	8.62255e-06	7.79379e-06	8.70447e-06	7.65015e-06	7.86139e-06	7.42095e-06	0.113615	0.0422665	-0.103523	0.0559073	-0.13036	-0.0910638	-0.174244	4766	989
SEMA4D	Q92854	2	1.08857	1.09911	1.78129	1.63222	0.0757668	-0.00696137	0.00692794	0.703522	0.577432	33	696	729	164	2	1.27236e-06	1.58714e-06	1.0603e-06	1.03833e-06	1.08871e-06	8.49118e-07	0.164924	-0.0383076	0.280609	-0.301344	-0.331561	-0.263196	-0.621783	5873	1410	7283	4207	2	6.31249e-07	6.23826e-07	9.27705e-07	7.8978e-07	7.62675e-07	7.12316e-07	0.812853	-0.204924	-0.221988	0.350534	0.118319	0.067936	-0.030615	1319	5575
NDUFB1	O75438	4	0.255164	0.24624	0.208493	0.202779	0.0215485	0.0254509	-0.0259079	-0.265977	-0.306064	576	160	736	165	4	5.9668e-05	8.12767e-05	8.83395e-05	9.33001e-05	8.83359e-05	0.000107316	0.137442	-0.357146	0.0887398	0.208956	0.287777	0.208898	0.489691	83	1195	1278	268	5	5.80031e-05	6.7262e-05	7.14752e-05	5.90569e-05	6.49583e-05	6.06018e-05	0.427131	-0.177128	0.0365332	0.124185	-0.151153	-0.0137448	-0.113899	4155	3774
CCDC167	Q9P0B6	3	0.189641	0.174489	0.237522	0.230699	0.0551679	0.0588158	-0.0613158	0.383606	0.34156	270	468	738	166	3	3.11812e-05	3.22862e-05	3.15148e-05	2.99497e-05	2.64319e-05	2.8435e-05	0.0681434	-0.0220185	0.0282225	-0.0066644	-0.0801515	-0.260415	-0.155027	5355	601	5956	2416	3	2.71804e-05	2.5273e-05	2.40299e-05	2.36693e-05	2.29037e-05	2.38223e-05	0.147892	0.0923845	-0.0125869	-0.0853501	-0.107166	-0.154602	-0.0978697	4594	1318
WDR7	Q9Y4E6	2	0.869335	0.832241	0.658796	0.665485	0.0553205	0.0311132	-0.031799	-0.368968	-0.354394	271	470	741	167	2	9.54177e-07	7.8892e-07	9.65231e-07	8.90432e-07	1.2816e-06	1.09912e-06	0.236191	0.0798886	-0.194489	0.0965063	-0.019862	0.505501	0.283913	111	1958	2069	423	2	7.00901e-07	8.42441e-07	1.18026e-06	8.72732e-07	1.06573e-06	8.92566e-07	0.833404	-0.37327	-0.107905	0.37855	-0.0569424	0.231292	-0.024522	1350	5664
PPP1CB	P62140	3	1.32006	1.31301	1.96866	1.83125	0.0739592	0.00386007	-0.00387043	0.580469	0.476083	75	675	750	168	3	1.72396e-05	2.88181e-05	1.8199e-05	1.62345e-05	1.47565e-05	1.31059e-05	0.207034	-0.313162	0.428093	-0.235025	-0.399823	-0.537538	-0.708667	5905	1753	7658	4819	3	9.10713e-06	8.90641e-06	1.34057e-05	8.4029e-06	9.70579e-06	8.30424e-06	0.374955	-0.201617	-0.233769	0.35616	-0.317726	-0.109768	-0.334765	5810	3369
SFXN1	Q9H9B4	20	0.373758	0.35474	0.454666	0.436086	0.0258497	0.037179	-0.0381625	0.319881	0.259686	563	188	751	169	18	8.98668e-05	8.86876e-05	8.64904e-05	7.39094e-05	9.5089e-05	8.20917e-05	0.530696	0.0245859	0.0055308	-0.0306615	-0.257444	0.106077	-0.105965	4341	3713	8054	5482	18	6.93492e-05	6.97943e-05	8.6422e-05	6.4154e-05	7.65584e-05	6.62693e-05	0.420202	-0.116633	-0.107403	0.200887	-0.228973	0.0260483	-0.182172	4711	3728
EIF3J	O75822	29	4.97285	4.88643	5.94797	5.85022	0.00477963	0.0125903	-0.0127012	0.270915	0.24701	718	34	752	170	24	7.86576e-05	8.50737e-05	7.65665e-05	7.50769e-05	7.47982e-05	7.31302e-05	0.146823	-0.0262025	0.0869237	-0.0650756	-0.0934198	-0.0987858	-0.131323	4752	1279	6031	2506	25	0.00012973	0.000128931	0.000124	0.000114649	0.000128765	0.000116861	0.224862	0.0244054	0.0154996	-0.0407667	-0.153876	0.0136427	-0.126313	4091	2093
SGTA	O43765	23	2.80648	2.99658	3.7031	3.62449	0.0481515	-0.048052	0.046503	0.351922	0.320966	355	397	752	170	19	6.89053e-05	8.14077e-05	5.99562e-05	6.11015e-05	5.26416e-05	5.30166e-05	0.13078	-0.0245881	0.215962	-0.225294	-0.197994	-0.412998	-0.402758	5842	1121	6963	3740	20	0.000154034	0.000157843	0.000130473	0.000147043	0.000138738	0.000148739	0.796227	0.0630233	0.0982632	-0.176473	-0.00398645	-0.0878646	0.0125541	2855	5512
ZNF639	Q9UID6	2	0.651571	0.730911	0.95294	0.976519	0.0715074	-0.0852656	0.0805062	0.463196	0.49846	114	642	756	172	2	1.12995e-06	1.25113e-06	1.11441e-06	8.8242e-07	8.2048e-07	8.86467e-07	0.00887255	-0.0442785	0.102704	-0.0642517	-0.400994	-0.505991	-0.394392	5880	122	6002	2470	2	7.78796e-07	7.36347e-07	8.51529e-07	6.5562e-07	7.29648e-07	8.09405e-07	0.365464	-0.0185796	-0.0994403	0.110231	-0.266967	-0.112624	0.0370365	4502	3300
RNF166	Q96A37	2	0.960712	0.974881	1.45454	1.59723	0.0784031	-0.0106001	0.0105228	0.587784	0.722793	30	727	757	173	2	4.14605e-06	4.90612e-06	4.7257e-06	5.80252e-06	6.2642e-06	6.63253e-06	0.00785294	-0.147581	0.0952638	0.0412095	0.33736	0.447812	0.530239	65	109	174	60	2	5.18175e-06	3.81138e-06	4.90818e-06	5.52445e-06	6.34064e-06	5.69781e-06	0.0806369	0.161253	-0.281874	0.0830023	0.253644	0.452441	0.298222	93	709
ARL6IP6	Q8N6S5	3	0.38128	0.339217	0.50582	0.49175	0.0711162	0.0818596	-0.0867853	0.489632	0.448933	124	637	761	174	2	3.29696e-06	3.51499e-06	2.94536e-06	2.69161e-06	3.17627e-06	2.91303e-06	0.210263	0.0196169	0.111999	-0.143078	-0.273052	-0.0341873	-0.158998	5281	1778	7059	3873	3	2.93248e-06	2.45994e-06	3.37301e-06	2.2964e-06	2.60433e-06	2.44082e-06	0.206687	0.00526071	-0.248241	0.207174	-0.347485	-0.165949	-0.259495	5829	1902
NKAPD1	Q6ZUT1	3	1.50331	1.35411	1.77371	1.92946	0.0594855	0.0734276	-0.0773662	0.312052	0.43348	246	515	761	174	3	1.02496e-06	1.39185e-06	1.31684e-06	1.45443e-06	1.0163e-06	1.19841e-06	0.905159	-0.280059	0.161379	0.0814587	0.224826	-0.292302	-0.054502	3225	5491	8716	5829	3	1.52742e-06	8.36043e-07	1.41785e-06	8.93077e-07	1.07811e-06	8.21726e-07	0.260791	0.277172	-0.592274	0.16978	-0.497067	-0.225421	-0.617194	6232	2427
MDH1	P40925	72	2.31274	2.27105	1.90116	1.80797	0.0362796	0.0130639	-0.0131832	-0.269659	-0.342171	481	284	765	176	60	0.00138944	0.00135444	0.00146582	0.00149462	0.00141003	0.00146355	0.273256	-0.0142558	-0.051056	0.062955	0.0910247	0.00696888	0.0607164	839	2231	3070	653	57	0.00158012	0.00164928	0.00147036	0.001555	0.00149117	0.00155124	0.591424	0.0124052	0.074214	-0.091453	-0.010716	-0.0711818	-0.0142025	2967	4670
NET1	Q7Z628	2	0.335643	0.298358	0.39737	0.434825	0.0643218	0.0824435	-0.0874418	0.326	0.455949	216	551	767	178	2	1.91885e-06	1.91012e-06	1.83471e-06	1.78915e-06	1.73768e-06	1.73393e-06	0.0184527	0.0234671	0.0168866	-0.0412283	-0.0775027	-0.119615	-0.12273	4728	202	4930	1447	2	1.39831e-06	1.19793e-06	1.4454e-06	1.21058e-06	1.35397e-06	1.15698e-06	0.332182	0.0537084	-0.169437	0.10149	-0.154279	0.00721306	-0.219615	4626	3040
ALG9	Q9H6U8	4	0.231567	0.232056	0.283496	0.290239	0.0379854	-0.00152329	0.00152168	0.290378	0.324291	470	298	768	179	3	4.06892e-06	4.28296e-06	4.34776e-06	3.94168e-06	4.02751e-06	3.82124e-06	0.0484682	-0.0571076	0.0168549	0.0385195	-0.102941	-0.0718645	-0.147713	4746	459	5205	1633	3	3.35093e-06	3.24849e-06	3.97816e-06	3.15298e-06	3.53633e-06	3.26315e-06	0.474754	-0.0734133	-0.118206	0.174126	-0.161258	0.00427973	-0.111707	4106	4072
CALCOCO1	Q9P1Z2	2	0.828935	0.789407	1.03357	1.03148	0.0555688	0.0348149	-0.0356759	0.353119	0.350204	295	474	769	180	2	1.33645e-06	1.42585e-06	1.42971e-06	1.41834e-06	1.14634e-06	1.11911e-06	0.211854	-0.0642751	0.0291419	0.0330448	0.0215253	-0.285638	-0.320323	5533	1789	7322	4280	2	1.25223e-06	1.07364e-06	1.22943e-06	1.04618e-06	1.06517e-06	9.24755e-07	0.075833	0.0794884	-0.142497	0.0529816	-0.179875	-0.15392	-0.357864	5680	671
DDX60	Q8IY21	14	0.632423	0.590264	0.445577	0.455857	0.0691906	0.0489071	-0.0506234	-0.456307	-0.423403	154	616	770	181	14	1.38974e-05	1.49045e-05	1.32799e-05	2.42898e-05	2.29573e-05	2.48823e-05	0.000210875	-0.013415	0.0875102	-0.0789894	0.792114	0.71072	0.826886	34	14	48	16	14	1.21074e-05	1.08669e-05	1.2298e-05	2.27542e-05	2.36742e-05	2.3449e-05	0.0001027	0.0423167	-0.11363	0.0648476	0.952555	1.00974	0.995949	36	29
NDUFA6	P56556	4	0.301061	0.261134	0.363082	0.404379	0.0702853	0.0989849	-0.10628	0.369227	0.524638	143	627	770	181	4	5.75086e-06	6.15547e-06	6.58903e-06	6.77419e-06	5.53988e-06	6.3777e-06	0.889178	-0.100352	-0.00225968	0.0959374	0.135919	-0.154275	0.0489064	1760	5405	7165	4036	4	6.47913e-06	4.55009e-06	5.84564e-06	4.7422e-06	5.11763e-06	4.93031e-06	0.345091	0.203958	-0.305945	0.0555195	-0.246283	-0.136364	-0.190164	5404	3134
HIST2H2AC	Q16777	32	0.112188	0.104999	0.13158	0.140646	0.0457083	0.0469804	-0.0485619	0.277003	0.373122	400	378	778	183	31	0.00864002	0.00851991	0.00907304	0.00759445	0.0085407	0.00820533	0.138363	-0.0173122	-0.0375089	0.0532396	-0.203402	-0.0339933	-0.091786	4777	1202	5979	2441	29	0.00722708	0.00617593	0.00700852	0.00552427	0.00644952	0.00540839	0.0929224	0.0870623	-0.139693	0.0427603	-0.300566	-0.0771592	-0.331151	5716	815
THEM6	Q8WUY1	2	0.489039	0.496821	0.639828	0.611014	0.0537812	-0.0114321	0.0113422	0.3763	0.309823	328	451	779	184	2	2.72868e-06	2.60747e-06	2.50771e-06	2.39882e-06	2.23666e-06	2.19658e-06	0.0192483	0.0616012	-0.00394956	-0.0602311	-0.124276	-0.225255	-0.251346	5560	211	5771	2154	2	2.06303e-06	1.89604e-06	2.39309e-06	1.9435e-06	1.89214e-06	1.81903e-06	0.248951	-0.0375184	-0.159297	0.17659	-0.123627	-0.162265	-0.219118	5191	2325
NUDT12	Q9BQG2	6	1.03701	1.00281	0.852545	0.832065	0.022284	0.023993	-0.0243987	-0.258595	-0.293674	618	163	781	185	4	7.26105e-06	6.58093e-06	6.4596e-06	6.99078e-06	8.06637e-06	7.07353e-06	0.232478	0.101621	-0.040266	-0.0671133	0.0468948	0.253362	0.0638718	302	1937	2239	454	6	6.58526e-06	7.72106e-06	8.1654e-06	7.59392e-06	7.92711e-06	7.8059e-06	0.608916	-0.185835	0.0437223	0.124448	0.0197685	0.0817191	0.0594896	1286	4754
NDUFA12	Q9UI09	2	0.103074	0.108126	0.130756	0.128351	0.0335256	-0.0349347	0.0341087	0.308266	0.281488	531	252	783	186	2	3.10992e-05	2.89105e-05	3.20215e-05	3.062e-05	3.28878e-05	3.48097e-05	0.245371	0.019717	-0.0855673	0.0618806	-0.00268735	0.100391	0.182327	440	2027	2467	498	2	2.54054e-05	2.8182e-05	3.32899e-05	2.46517e-05	3.01449e-05	2.62664e-05	0.534502	-0.188882	-0.0392426	0.201068	-0.232334	0.0578956	-0.140802	4334	4388
TANC1	Q9C0D5	4	0.392104	0.385967	0.46005	0.466227	0.00343517	0.0113361	-0.0114259	0.241888	0.26113	761	22	783	186	4	2.52109e-06	2.43983e-06	2.60352e-06	2.40687e-06	2.30236e-06	2.26164e-06	0.0370077	-0.000225027	-0.0474909	0.0461952	-0.0671113	-0.131159	-0.156899	4899	353	5252	1672	4	2.44977e-06	2.09511e-06	2.39112e-06	2.03239e-06	2.06379e-06	2.09153e-06	0.147957	0.0835051	-0.142117	0.048546	-0.185962	-0.163848	-0.144583	5159	1319
TIMM21	Q9BVV7	5	0.396055	0.354855	0.466707	0.499713	0.0595498	0.0770607	-0.0814103	0.313877	0.412458	266	517	783	186	3	7.47509e-06	8.06332e-06	7.41238e-06	6.55741e-06	7.34825e-06	6.56403e-06	0.0721471	-0.0334181	0.0758641	-0.0455724	-0.222384	-0.0581084	-0.220928	5370	634	6004	2472	4	6.11178e-06	5.28143e-06	7.1543e-06	4.83608e-06	5.55955e-06	4.66607e-06	0.152797	-0.0165978	-0.227262	0.210619	-0.354354	-0.153223	-0.405984	6015	1368
NEIL3	Q8TAT5	3	2.00846	1.79195	2.64405	2.3934	0.0669138	0.0799332	-0.0846231	0.476595	0.332906	200	589	789	189	2	8.53523e-07	1.21113e-06	9.96607e-07	9.18634e-07	7.92173e-07	9.80351e-07	0.370584	-0.257663	0.247193	-0.0340679	-0.151603	-0.365277	-0.0577946	5520	2832	8352	5719	3	2.45481e-06	2.00069e-06	2.12914e-06	1.72555e-06	1.99035e-06	1.93891e-06	0.136192	0.16147	-0.133647	-0.0438702	-0.347088	-0.141123	-0.178896	5624	1210
AP1S1	P61966	2	0.371661	0.316845	0.504134	0.450954	0.0732775	0.110518	-0.119692	0.550339	0.389512	122	668	790	190	2	3.41715e-06	3.74856e-06	3.48263e-06	3.68009e-06	3.08795e-06	3.35191e-06	0.436762	-0.0547993	0.0787421	-0.0274179	0.0521465	-0.200942	-0.0826088	4152	3241	7393	4398	2	2.863e-06	3.26854e-06	2.8145e-06	3.36175e-06	3.06203e-06	3.48679e-06	0.169402	-0.0587578	0.132359	-0.0834081	0.172927	0.0382023	0.225611	359	1521
BLVRB	P30043	4	0.629186	0.592388	0.770823	0.755306	0.0454296	0.0428172	-0.044127	0.335731	0.306392	415	376	791	191	2	1.0173e-05	1.0439e-05	9.29681e-06	1.02803e-05	8.72803e-06	9.07703e-06	0.361047	0.0291383	0.0663752	-0.100801	0.0442756	-0.191881	-0.135316	4512	2775	7287	4212	3	8.9756e-06	9.04806e-06	8.17678e-06	8.65527e-06	8.37383e-06	9.06277e-06	0.921633	0.0394517	0.0510521	-0.095024	-0.0129781	-0.0606693	0.0533957	2440	6011
RPL38	P63173	12	0.25314	0.227455	0.301925	0.3175	0.062308	0.0751157	-0.0792425	0.329369	0.401933	262	533	795	192	12	0.000587098	0.000554298	0.000553039	0.000526026	0.000588146	0.000591886	0.882415	0.0558318	-0.0271086	-0.0303886	-0.102636	0.0584045	0.0675496	1833	5370	7203	4091	9	0.000284931	0.000360898	0.000374237	0.00037755	0.000387725	0.000385333	0.2573	-0.255015	0.0859626	0.138324	0.151041	0.189406	0.180478	256	2407
PDF	Q9HBH1	4	1.00378	0.982136	1.20821	1.26284	0.0437225	0.0156356	-0.0158069	0.283072	0.346868	439	358	797	193	2	1.4854e-05	1.62876e-05	1.60057e-05	1.39732e-05	1.53117e-05	1.4314e-05	0.118114	-0.0813611	0.0515611	0.0263734	-0.169542	-0.0375724	-0.134785	4843	1028	5871	2278	4	1.2573e-05	8.88344e-06	1.15053e-05	8.46372e-06	9.57922e-06	8.53362e-06	0.183573	0.194501	-0.306639	0.0664659	-0.376466	-0.19785	-0.3646	6051	1659
AHDC1	Q5TGY3	2	0.674999	0.579447	0.890875	0.813569	0.0716078	0.105906	-0.114301	0.506244	0.375286	153	645	798	194	2	1.7693e-06	2.01292e-06	1.66955e-06	1.66701e-06	1.35062e-06	1.38945e-06	0.0710468	-0.0385868	0.147531	-0.122303	-0.1245	-0.428136	-0.387248	5820	621	6441	3025	2	1.24275e-06	1.08672e-06	1.05824e-06	9.88568e-07	9.79572e-07	1.07871e-06	0.177843	0.138186	-0.0553639	-0.0936818	-0.191934	-0.205123	-0.0660336	5038	1607
CRK	P46108	6	0.467498	0.514107	0.64401	0.600337	0.0547164	-0.0701824	0.066926	0.391941	0.290631	334	464	798	194	4	1.34879e-05	1.63139e-05	1.19305e-05	1.03614e-05	1.29781e-05	1.08214e-05	0.184391	-0.0445406	0.229901	-0.221544	-0.424988	-0.100123	-0.362321	5799	1581	7380	4378	6	8.26027e-06	8.6315e-06	9.20722e-06	8.31312e-06	8.93412e-06	8.46089e-06	0.718195	-0.0747712	-0.0113478	0.0818061	-0.06557	0.0383666	-0.0401496	2762	5236
ATP5F1D	P30049	7	2.94855	3.05221	3.7926	4.07404	0.0667229	-0.0251396	0.024709	0.338044	0.441316	219	586	805	196	7	5.98088e-05	5.89078e-05	4.0405e-05	4.51721e-05	4.80133e-05	4.5835e-05	0.400512	0.173264	0.151363	-0.392563	-0.231662	-0.14366	-0.210646	5538	3028	8566	5792	7	8.27251e-05	6.46204e-05	7.1358e-05	6.09729e-05	5.82162e-05	5.66227e-05	0.106516	0.182384	-0.173953	-0.0308669	-0.257774	-0.32452	-0.36456	6059	921
DPH2	Q9BQC3	5	0.553245	0.519697	0.667397	0.680133	0.0502077	0.0444186	-0.0458297	0.315045	0.342316	385	421	806	197	4	6.11042e-06	6.77688e-06	6.44347e-06	7.01756e-06	5.68791e-06	6.12175e-06	0.726757	-0.0765933	0.0727564	-2.65747e-05	0.123105	-0.179967	-0.0739195	3301	4624	7925	5301	5	6.78521e-06	4.79052e-06	6.24313e-06	5.5339e-06	5.61994e-06	5.22698e-06	0.507277	0.192022	-0.310188	0.0718992	-0.102073	-0.0798162	-0.184394	4625	4248
MAX	P61244	8	2.58657	2.57013	3.06382	3.04954	0.000583846	0.00459204	-0.00460671	0.248884	0.242142	809	2	811	198	8	1.40272e-05	1.44039e-05	1.36746e-05	1.22182e-05	1.51564e-05	1.28908e-05	0.564825	-0.000825791	0.0374062	-0.0375543	-0.200026	0.110869	-0.122717	4002	3881	7883	5226	8	1.53905e-05	1.48223e-05	1.50971e-05	1.43689e-05	1.60308e-05	1.50074e-05	0.954243	0.0271769	-0.0270931	-0.000594353	-0.0719103	0.0859798	-0.0091895	2250	6129
ABL1	P00519	5	0.455484	0.424626	0.537641	0.581833	0.0576243	0.0497159	-0.0514905	0.288958	0.402921	318	494	812	199	5	4.53595e-06	4.92032e-06	4.85601e-06	4.4984e-06	4.1439e-06	4.4738e-06	0.0730152	-0.0728158	0.0445344	0.0255523	-0.0848083	-0.203232	-0.0927179	5005	646	5651	2024	5	4.71403e-06	4.3788e-06	4.59715e-06	4.28425e-06	4.28557e-06	4.36627e-06	0.116044	0.0468755	-0.0595503	0.0106532	-0.0910438	-0.090601	-0.0636847	3961	1011
PLXNB2	O15031	26	0.862164	0.826876	1.04732	1.0019	0.0283342	0.0298308	-0.0304607	0.310503	0.246536	608	207	815	200	23	4.47629e-05	4.97091e-05	4.33366e-05	4.06334e-05	3.90508e-05	3.88541e-05	0.0697012	-0.0373291	0.113879	-0.0840451	-0.176964	-0.234279	-0.241567	5623	611	6234	2753	25	3.96245e-05	3.62016e-05	4.04256e-05	3.42741e-05	3.56041e-05	3.41984e-05	0.0752718	0.0321755	-0.0981632	0.0610509	-0.177098	-0.122172	-0.180286	5112	667
UBE2R2	Q712K3	3	1.11811	1.10816	0.909694	0.865863	0.0510619	0.00643419	-0.00646301	-0.291177	-0.362421	393	425	818	201	4	2.02781e-05	1.90211e-05	2.22431e-05	1.7301e-05	2.45797e-05	2.26435e-05	0.705821	-0.0166913	-0.109016	0.116741	-0.245756	0.26085	0.142483	844	4530	5374	1768	4	1.34518e-05	1.67888e-05	2.17151e-05	1.55026e-05	1.75107e-05	1.5962e-05	0.723095	-0.364518	-0.0448232	0.32638	-0.159805	0.0159151	-0.117676	4059	5255
SHPK	Q9UHJ6	3	0.623021	0.581524	0.816948	0.747899	0.0661736	0.0488653	-0.0505786	0.439828	0.312428	241	582	823	202	2	1.74373e-06	1.66215e-06	1.68389e-06	1.60259e-06	1.62955e-06	1.55126e-06	0.0382576	0.0395365	-0.0295867	-0.0108385	-0.0822343	-0.0581675	-0.129198	4414	367	4781	1331	3	1.03988e-06	9.58406e-07	9.90079e-07	8.14002e-07	8.67182e-07	8.46668e-07	0.00854121	0.0620206	-0.055684	-0.00877654	-0.291287	-0.199986	-0.234524	5753	131
CLPTM1L	Q96KA5	4	0.213109	0.184744	0.284573	0.273376	0.07822	0.0993534	-0.106705	0.516565	0.45865	106	723	829	203	4	3.18931e-05	3.01285e-05	3.17309e-05	2.31313e-05	3.44171e-05	2.7514e-05	0.471989	0.0293493	-0.0527667	0.0219949	-0.434049	0.139231	-0.183726	5310	3423	8733	5831	4	1.65473e-05	1.84212e-05	2.20607e-05	1.5691e-05	1.89766e-05	1.65624e-05	0.376262	-0.200144	-0.0453726	0.214743	-0.276802	-0.00251481	-0.198831	5106	3383
PAFAH1B2	P68402	5	0.951888	1.00035	0.75586	0.751003	0.0665762	-0.0362614	0.0353723	-0.368935	-0.378235	245	585	830	204	4	5.56714e-05	5.04788e-05	5.47595e-05	5.74694e-05	6.8727e-05	6.67109e-05	0.0733081	0.0537186	-0.0875379	0.029892	0.0995777	0.357661	0.314706	109	649	758	165	5	5.6053e-05	6.44998e-05	6.57042e-05	6.80529e-05	7.80534e-05	6.95153e-05	0.0878015	-0.147468	0.0550343	0.0817251	0.132397	0.3302	0.163069	180	770
COLGALT2	Q8IYK4	2	0.347425	0.333793	0.430953	0.408526	0.0407969	0.0285864	-0.0291643	0.339414	0.262312	507	325	832	205	2	7.68244e-05	7.9355e-05	7.50115e-05	5.39636e-05	7.90438e-05	6.52218e-05	0.267285	-0.00448515	0.0422707	-0.0389386	-0.514064	0.0366018	-0.240695	5697	2188	7885	5230	2	5.90192e-05	6.34471e-05	7.31798e-05	5.18384e-05	6.33258e-05	5.03203e-05	0.161429	-0.144027	-0.0396585	0.166234	-0.331192	-0.0424172	-0.374071	5785	1453
EMC10	Q5UCC4	6	0.147105	0.140365	0.176493	0.169954	0.0244839	0.0334345	-0.0342278	0.2962	0.241731	660	178	838	206	3	2.82788e-05	2.83447e-05	2.69097e-05	2.73231e-05	2.85302e-05	3.23354e-05	0.415327	0.0223351	0.0256911	-0.0492616	-0.027263	0.0351043	0.215728	591	3113	3704	836	5	2.58573e-05	3.11833e-05	3.33653e-05	3.44306e-05	3.69873e-05	3.7211e-05	0.0974882	-0.220885	0.0493201	0.146895	0.192236	0.295575	0.304277	134	845
PARP9	Q8IXQ6	9	0.860042	0.755002	0.455816	0.443196	0.08885	0.0909055	-0.097021	-0.82505	-0.865556	15	834	849	207	8	1.71711e-05	2.11045e-05	1.96441e-05	4.0114e-05	4.36271e-05	4.20764e-05	0.000134709	-0.16911	0.128457	0.0250075	1.05501	1.17613	1.12392	19	11	30	6	9	1.37311e-05	1.19747e-05	1.51175e-05	3.98561e-05	4.18049e-05	3.83539e-05	4.32143e-05	0.0130195	-0.184443	0.151788	1.55037	1.61924	1.49494	15	16
PAXIP1	Q6ZW49	3	0.640461	0.607832	0.770008	0.780446	0.0486164	0.0372263	-0.0382124	0.302987	0.322413	450	402	852	208	3	1.65433e-06	1.79724e-06	1.74155e-06	1.55929e-06	1.5803e-06	1.47146e-06	0.0237788	-0.0653907	0.0541457	0.00872986	-0.15075	-0.131439	-0.234387	5406	242	5648	2018	3	1.48136e-06	1.24252e-06	1.54026e-06	1.26926e-06	1.40923e-06	1.19656e-06	0.312887	0.0596319	-0.194027	0.115883	-0.163306	-0.0123906	-0.248408	4889	2893
ABCB10	Q9NRK6	3	0.253058	0.237387	0.310913	0.305627	0.0556413	0.0453772	-0.0468509	0.342422	0.317682	378	475	853	209	3	1.92095e-05	1.77855e-05	1.50976e-05	1.70698e-05	1.56387e-05	1.50066e-05	0.360182	0.145705	0.0345877	-0.201801	-0.0246744	-0.150999	-0.210521	5031	2773	7804	5065	3	1.16026e-05	1.18182e-05	1.27556e-05	1.17732e-05	1.28759e-05	1.23242e-05	0.606954	-0.0556393	-0.0290749	0.0810444	-0.0345835	0.094579	0.0313997	1662	4749
PIH1D1	Q9NWS0	7	2.59538	2.66837	3.10182	3.20595	0.0198781	-0.0201451	0.0198677	0.237022	0.284659	707	147	854	210	3	5.78421e-06	5.03045e-06	4.04976e-06	3.89224e-06	5.11499e-06	4.62213e-06	0.543719	0.223292	0.0218581	-0.290992	-0.348229	0.0459045	-0.100271	5087	3786	8873	5859	6	1.83802e-05	2.01008e-05	1.62728e-05	1.91278e-05	1.9254e-05	2.02511e-05	0.364656	0.0101532	0.139256	-0.16553	0.067673	0.077163	0.150004	683	3292
NFYC	Q13952	3	0.306386	0.286556	0.366072	0.374386	0.0525524	0.0474613	-0.0490759	0.304237	0.336636	419	439	858	211	3	9.18091e-05	9.13972e-05	8.55995e-05	8.76764e-05	7.58744e-05	8.59663e-05	0.220091	0.0351075	0.02862	-0.0659276	-0.0313414	-0.239916	-0.0597584	4788	1855	6643	3283	2	5.68199e-05	6.4747e-05	5.44618e-05	6.56472e-05	6.55194e-05	6.63719e-05	0.146688	-0.0463793	0.142037	-0.107532	0.161957	0.159145	0.177797	279	1301
PRPSAP2	O60256	6	2.79213	2.42191	3.3122	3.63208	0.0736866	0.0989647	-0.106257	0.345388	0.478395	186	672	858	211	5	1.43791e-05	1.49058e-05	1.43872e-05	1.34972e-05	1.50267e-05	1.43187e-05	0.606969	-0.0177739	0.0341266	-0.0169679	-0.109084	0.0457745	-0.0238493	2878	4063	6941	3711	6	1.99454e-05	1.63182e-05	1.84704e-05	1.41107e-05	1.51644e-05	1.43639e-05	0.0619821	0.128582	-0.16099	0.0177377	-0.370689	-0.266788	-0.345031	6083	560
ATP2B1	P20020	12	0.560645	0.520022	0.654791	0.681554	0.0462455	0.0532376	-0.0552777	0.277184	0.334978	479	381	860	213	11	5.33481e-05	5.71214e-05	5.20451e-05	5.06017e-05	4.69656e-05	4.79051e-05	0.0439066	-0.0220983	0.0764963	-0.0577722	-0.09835	-0.205931	-0.177355	5322	417	5739	2116	12	4.14593e-05	4.27209e-05	4.03371e-05	3.90585e-05	3.90294e-05	4.08625e-05	0.114268	-0.00161764	0.0416308	-0.0412034	-0.0876756	-0.0887511	-0.0225352	3673	995
DUSP11	O75319	3	0.312798	0.281185	0.396021	0.364124	0.0659157	0.0748105	-0.078903	0.415157	0.294009	285	575	860	213	2	4.91057e-06	5.92139e-06	4.49451e-06	4.13936e-06	4.3484e-06	3.9155e-06	0.139173	-0.0571013	0.212946	-0.184828	-0.303584	-0.232506	-0.383793	5808	1208	7016	3809	3	3.43405e-06	4.07842e-06	3.50154e-06	3.85894e-06	3.85496e-06	3.93724e-06	0.408239	-0.0963951	0.151704	-0.0683141	0.0719001	0.0704121	0.100879	874	3637
VGLL4	Q14135	2	1.348	1.50913	1.12842	0.970435	0.0783419	-0.0837458	0.0791501	-0.340266	-0.55786	141	725	866	215	2	1.43159e-07	1.36616e-07	1.29872e-07	1.04157e-07	1.81336e-07	1.74137e-07	0.569676	0.0682023	0.000706407	-0.0723299	-0.390661	0.409251	0.350809	296	3906	4202	1040	2	1.4331e-07	1.36854e-07	1.07519e-07	1.47066e-07	1.40842e-07	1.46286e-07	0.293183	0.149222	0.0827265	-0.265325	0.186554	0.124169	0.178882	289	2719
TXNIP	Q9H3M7	7	1.20568	1.1556	0.925221	0.994847	0.0435504	0.0302785	-0.0309276	-0.351696	-0.247018	513	355	868	216	4	5.92901e-06	5.16767e-06	5.36697e-06	5.86933e-06	7.18155e-06	7.34002e-06	0.08868	0.111541	-0.0867353	-0.0321426	0.0969458	0.388046	0.419534	94	768	862	187	5	4.83839e-06	5.10579e-06	7.29932e-06	5.93485e-06	6.79381e-06	5.58002e-06	0.708733	-0.248491	-0.170884	0.344744	0.0461927	0.241202	-0.0427486	865	5198
ANKLE1	Q8NAG6	2	0.206877	0.2167	0.269179	0.253775	0.0454005	-0.0338532	0.033077	0.345943	0.260928	494	375	869	217	2	1.13734e-06	1.09427e-06	1.19198e-06	1.00698e-06	1.18536e-06	1.03724e-06	0.373575	-0.00488158	-0.0605806	0.0628122	-0.180503	0.0547839	-0.1378	4385	2853	7238	4145	2	7.44054e-07	7.0269e-07	8.25411e-07	6.8877e-07	7.8337e-07	7.3751e-07	0.670618	-0.0256195	-0.108138	0.124085	-0.137004	0.0486678	-0.038364	3173	5049
LIAT1	Q6ZQX7	4	0.814912	0.761607	0.649116	0.61518	0.053171	0.0479738	-0.0496241	-0.280194	-0.357663	423	446	869	217	4	9.3561e-06	8.29361e-06	8.9395e-06	9.1124e-06	1.05234e-05	1.0575e-05	0.113376	0.078101	-0.0958065	0.0123875	0.0400251	0.24773	0.254776	164	988	1152	245	4	5.45223e-06	5.40599e-06	6.33567e-06	5.48236e-06	5.52067e-06	5.27439e-06	0.420616	-0.0720149	-0.0843037	0.144636	-0.0640632	-0.0540167	-0.119857	3924	3736
CHP1	Q99653	6	0.790554	0.673408	1.05427	1.09049	0.0856051	0.111058	-0.120326	0.526368	0.5751	59	811	870	219	6	8.08294e-06	7.13295e-06	5.27926e-06	5.07154e-06	5.19391e-06	5.30618e-06	0.183604	0.242632	0.062251	-0.371913	-0.429825	-0.395426	-0.364573	5868	1576	7444	4485	6	1.16811e-05	1.20231e-05	9.70117e-06	1.1266e-05	1.07508e-05	1.16023e-05	0.932874	0.0690581	0.110694	-0.19889	0.0168594	-0.0506827	0.0592862	2102	6055
SERPINA1	P01009	2	12.9308	14.9175	10.4979	8.66962	0.0853953	-0.106777	0.0994161	-0.40749	-0.68355	64	809	873	220	3	3.47223e-06	3.39572e-06	3.30829e-06	3.65998e-06	3.78588e-06	3.60119e-06	0.0164601	0.0336916	0.00154766	-0.0360841	0.109668	0.158458	0.0863042	313	195	508	122	3	3.82548e-06	3.29128e-06	2.89902e-06	2.26417e-06	2.15859e-06	1.95975e-06	0.0351713	0.196399	-0.0205893	-0.203676	-0.56026	-0.629153	-0.768571	6290	348
ATOX1	O00244	10	5.43972	5.65133	7.39724	8.1124	0.0812784	-0.0277919	0.0272666	0.415663	0.548805	112	763	875	221	5	2.31504e-05	1.91688e-05	1.3806e-05	1.57852e-05	1.36482e-05	1.54454e-05	0.298648	0.307351	0.035075	-0.438392	-0.245116	-0.454973	-0.276507	5827	2414	8241	5649	6	4.38995e-05	4.5444e-05	3.38148e-05	4.33391e-05	4.25962e-05	4.49732e-05	0.554222	0.0967241	0.146611	-0.279824	0.0781881	0.0532443	0.131584	794	4502
C1QBP	Q07021	20	3.07039	3.15303	3.71483	3.8804	0.0386553	-0.0192851	0.0190307	0.255588	0.318499	571	304	875	221	17	7.54635e-05	8.50861e-05	7.2325e-05	7.55165e-05	6.71776e-05	6.94797e-05	0.217392	-0.0407401	0.132404	-0.102024	-0.0397269	-0.208537	-0.159926	5114	1827	6941	3711	18	9.0589e-05	8.68923e-05	8.33025e-05	8.2714e-05	8.27567e-05	8.41576e-05	0.215118	0.0595163	-0.000591617	-0.0614602	-0.0716876	-0.0709439	-0.0467257	3604	1999
AEBP2	Q6ZN18	2	0.950876	1.03204	1.36172	1.54713	0.0860997	-0.060297	0.0578777	0.457803	0.641968	61	815	876	223	2	5.23415e-07	5.99861e-07	5.48557e-07	3.67675e-07	5.5464e-07	4.89068e-07	0.249973	-0.0904403	0.106232	-0.0227559	-0.599966	-0.00684424	-0.188361	5754	2062	7816	5083	2	4.47694e-07	3.44124e-07	4.54377e-07	3.68826e-07	3.90378e-07	3.30591e-07	0.283539	0.108017	-0.271566	0.129395	-0.171555	-0.089626	-0.329447	5460	2630
MNDA	P41218	22	1.30263	1.33673	1.11965	1.09855	0.0160932	-0.018762	0.0185211	-0.237141	-0.264593	767	116	883	224	20	7.08625e-05	6.98783e-05	6.83407e-05	8.64942e-05	9.63886e-05	9.53991e-05	0.0143378	0.0239912	0.00381331	-0.0282856	0.311572	0.467831	0.452945	70	166	236	70	19	8.67371e-05	0.000106607	0.000120966	0.000147032	0.000151362	0.000147351	0.0452491	-0.272502	0.0250732	0.207376	0.488908	0.530778	0.492033	67	432
BAG3	O95817	23	2.34998	2.39751	2.85919	2.85364	0.029209	-0.0145163	0.0143717	0.268444	0.26564	670	215	885	225	21	2.64598e-05	2.79836e-05	2.72433e-05	2.81391e-05	2.50459e-05	2.541e-05	0.411809	-0.0413364	0.0394438	0.000761659	0.0474385	-0.120567	-0.0997411	3691	3092	6783	3481	21	3.05444e-05	2.60351e-05	2.42484e-05	2.50561e-05	2.58409e-05	2.6586e-05	0.61574	0.181016	-0.0494332	-0.152	-0.104728	-0.0602366	-0.0192241	3567	4794
ZSWIM8	A7E2V4	2	0.41593	0.406113	0.483241	0.490469	0.00871144	0.017127	-0.0173327	0.23353	0.254951	824	61	885	225	2	8.99214e-07	8.64321e-07	9.45522e-07	8.01545e-07	8.69596e-07	9.7318e-07	0.72309	-0.00609224	-0.0631888	0.0663548	-0.171974	-0.0544119	0.10795	3195	4614	7809	5074	2	1.06407e-06	9.91834e-07	1.14803e-06	9.9601e-07	9.72039e-07	9.23609e-07	0.133103	-0.00529192	-0.10671	0.10428	-0.100649	-0.135795	-0.209527	4976	1174
COA7	Q96BR5	16	1.7188	1.55803	2.1508	1.99093	0.0623682	0.0691031	-0.0725802	0.392575	0.281138	353	534	887	227	9	2.96063e-05	3.3965e-05	2.4819e-05	2.50793e-05	2.33589e-05	2.55054e-05	0.204871	0.00697898	0.205122	-0.247479	-0.232426	-0.334952	-0.208121	5738	1734	7472	4531	16	9.73744e-05	0.00010614	9.67487e-05	0.000105541	0.000105742	0.000106381	0.195048	-0.0396483	0.0847	-0.0489484	0.0765363	0.0792818	0.0879832	870	1787
TMEM38B	Q9NVV0	3	0.378364	0.326549	0.534709	0.533152	0.0900266	0.102329	-0.110145	0.601311	0.597104	43	848	891	228	3	9.69155e-06	1.09766e-05	1.07178e-05	7.92398e-06	1.08195e-05	9.36519e-06	0.326274	-0.110357	0.0692803	0.0348465	-0.400859	0.0484758	-0.159776	5398	2572	7970	5379	3	7.85354e-06	8.05168e-06	9.59298e-06	7.53965e-06	8.28254e-06	7.34023e-06	0.297776	-0.114017	-0.0780719	0.174618	-0.172864	-0.0372877	-0.211535	4879	2757
LSM7	Q9UK45	6	21.0986	22.1389	25.4347	26.5066	0.0282706	-0.0351355	0.0343002	0.23451	0.294063	690	206	896	229	4	1.9929e-05	2.01499e-05	1.34668e-05	1.3573e-05	1.48855e-05	1.46848e-05	0.252238	0.159063	0.174963	-0.406401	-0.395066	-0.261898	-0.281483	5819	2081	7900	5252	2	1.26336e-05	2.17621e-05	1.87371e-05	1.42647e-05	1.52833e-05	1.27782e-05	0.31034	-0.487376	0.297178	0.0812576	-0.312197	-0.212688	-0.470961	6091	2869
SLC27A4	Q6P1M0	7	0.262963	0.246305	0.307597	0.317141	0.0441763	0.046434	-0.0479784	0.272618	0.316702	533	363	896	229	4	1.19643e-05	1.19983e-05	1.13332e-05	9.93237e-06	1.2314e-05	1.14293e-05	0.524385	0.0242	0.0282996	-0.0539805	-0.244321	0.0657684	-0.0417999	4077	3691	7768	5003	7	9.18468e-06	9.32255e-06	1.02243e-05	8.59203e-06	9.00598e-06	8.75764e-06	0.123137	-0.0603706	-0.0388755	0.0943291	-0.156601	-0.0887167	-0.129058	4669	1076
MRPS28	Q9Y2Q9	5	0.621167	0.583224	0.761799	0.768622	0.0661419	0.0447496	-0.0461822	0.339177	0.352042	321	580	901	232	5	1.05089e-05	1.13131e-05	1.05457e-05	9.21072e-06	8.97509e-06	8.99152e-06	0.0161561	-0.0379777	0.0683964	-0.0329345	-0.228207	-0.265596	-0.262957	5724	189	5913	2347	4	7.46375e-06	5.62838e-06	7.0003e-06	5.3515e-06	5.66086e-06	5.67245e-06	0.171458	0.156284	-0.250897	0.063798	-0.323674	-0.242597	-0.239645	5875	1546
RPRD1A	Q96P16	12	0.598659	0.555027	0.698702	0.725856	0.0491709	0.0535564	-0.0556214	0.276498	0.331504	493	408	901	232	6	1.17657e-05	1.34622e-05	1.24137e-05	1.22982e-05	1.18915e-05	1.20816e-05	0.455117	-0.0927809	0.101549	-0.0154295	-0.0289175	-0.0774323	-0.0545546	3585	3342	6927	3694	11	2.19231e-05	2.41876e-05	2.17674e-05	2.4311e-05	2.35271e-05	2.51682e-05	0.150091	-0.0455322	0.0962832	-0.0558134	0.103625	0.0563372	0.153617	629	1337
TDP1	Q9NUW8	12	0.723745	0.705785	0.837682	0.864262	0.01983	0.0180126	-0.0182404	0.228934	0.274	762	145	907	234	7	7.97521e-06	8.13751e-06	7.6871e-06	6.80874e-06	8.25637e-06	7.49015e-06	0.429443	0.00760592	0.0366712	-0.0454765	-0.220529	0.0575916	-0.0829227	4262	3198	7460	4505	11	1.24713e-05	1.23836e-05	1.2405e-05	1.14137e-05	1.19441e-05	1.1891e-05	0.0547051	0.00594714	-0.00422779	-0.00173886	-0.121903	-0.0563697	-0.0627891	3941	507
SRGN	P10124	11	1.71912	1.5676	2.22943	2.23703	0.0806566	0.0650196	-0.0680888	0.440024	0.444933	149	760	909	235	8	7.63715e-05	7.79566e-05	7.75376e-05	8.32008e-05	5.54061e-05	6.82067e-05	0.407702	-0.0172206	0.0124162	0.00464094	0.106343	-0.480209	-0.180341	5493	3071	8564	5791	11	0.000100127	8.61677e-05	7.82184e-05	8.69951e-05	8.41945e-05	8.45323e-05	0.693293	0.183453	-0.0331561	-0.172797	-0.0193701	-0.0665787	-0.0608015	3313	5141
DACH2	Q96NX9	2	0.301551	0.27615	0.359278	0.370897	0.0654563	0.06208	-0.0648719	0.314777	0.360693	348	566	914	236	2	1.52136e-05	1.55942e-05	1.54614e-05	1.66608e-05	1.24741e-05	1.39463e-05	0.477799	-0.0197243	0.0159162	0.00358127	0.111372	-0.306151	-0.145205	4831	3443	8274	5671	2	1.80582e-05	1.49806e-05	1.4244e-05	1.43556e-05	1.40551e-05	1.47138e-05	0.35697	0.196298	-0.0732557	-0.145996	-0.134742	-0.165262	-0.0991846	4778	3235
LPCAT1	Q8NF37	6	0.259319	0.252669	0.308644	0.324801	0.0525985	0.0186195	-0.0188629	0.269835	0.343449	475	440	915	237	5	2.1413e-05	2.11981e-05	2.20713e-05	1.69896e-05	2.20284e-05	1.9088e-05	0.270609	-0.00992448	-0.0244772	0.033763	-0.34376	0.0309539	-0.175748	5334	2211	7545	4643	6	2.12513e-05	1.76748e-05	2.20096e-05	1.63278e-05	1.83795e-05	1.64363e-05	0.118687	0.0652267	-0.200631	0.115807	-0.314992	-0.144226	-0.305439	5814	1032
ZNF780A	O75290	3	2.02865	1.93485	2.33388	2.45036	0.034857	0.0337447	-0.0345529	0.235955	0.306222	652	264	916	238	2	1.00738e-06	8.89395e-07	1.04453e-06	1.07509e-06	9.56122e-07	9.91539e-07	0.668828	0.0391118	-0.140599	0.0913631	0.132969	-0.0362292	0.0162456	1116	4363	5479	1851	3	8.17964e-06	1.01577e-05	8.27483e-06	9.44953e-06	9.15709e-06	9.95229e-06	0.425247	-0.117014	0.19545	-0.100322	0.0911914	0.0458382	0.165977	649	3763
ELOVL1	Q9BW60	4	0.170885	0.168454	0.198564	0.202027	0.00725705	0.0102987	-0.0103728	0.226873	0.251815	865	52	917	239	4	9.20665e-05	9.56975e-05	9.94436e-05	9.00738e-05	9.63529e-05	9.33251e-05	0.425628	-0.0563832	-0.000578489	0.0548192	-0.0879519	0.00926887	-0.0367939	3159	3174	6333	2877	4	8.15062e-05	6.69493e-05	8.59861e-05	6.49426e-05	7.57651e-05	6.42075e-05	0.235455	0.0607154	-0.223124	0.137909	-0.267029	-0.044661	-0.283451	5470	2203
PPP2R2D	Q66LE6	7	1.26023	1.15577	0.980985	0.850461	0.0780042	0.0610671	-0.0637667	-0.300315	-0.506301	201	720	921	240	6	3.6902e-05	3.61529e-05	4.06e-05	4.04838e-05	4.75484e-05	4.28611e-05	0.0922369	-0.037926	-0.0675153	0.0998548	0.0957207	0.32777	0.178045	145	806	951	205	8	3.23563e-05	4.1871e-05	3.4757e-05	4.18873e-05	3.86866e-05	4.06498e-05	0.28724	-0.16704	0.204866	-0.0637822	0.205425	0.0907474	0.162162	331	2662
LMAN2L	Q9H0V9	3	0.411998	0.364154	0.534544	0.482373	0.0774343	0.0862984	-0.0917908	0.461968	0.313809	222	713	935	241	3	1.76617e-06	2.35354e-06	2.0418e-06	1.82898e-06	1.65084e-06	1.92458e-06	0.275664	-0.217699	0.196511	-0.00847782	-0.167284	-0.31512	-0.0937787	5522	2255	7777	5022	3	1.81037e-06	1.14335e-06	2.22239e-06	1.21134e-06	1.56937e-06	1.19684e-06	0.333397	0.069378	-0.593642	0.365209	-0.510294	-0.136717	-0.527671	6193	3058
RNF114	Q9Y508	15	2.18179	1.95609	2.66694	2.75516	0.0778921	0.0766224	-0.0809212	0.366292	0.413244	218	717	935	241	7	2.8312e-05	2.83648e-05	2.72824e-05	2.80085e-05	3.00945e-05	2.833e-05	0.343174	0.0166854	0.0193782	-0.0367555	0.00114057	0.104773	0.0176062	1040	2667	3707	841	14	3.59466e-05	3.17675e-05	3.31043e-05	3.31612e-05	3.50383e-05	3.34945e-05	0.844659	0.0971311	-0.0811731	-0.0217063	-0.019226	0.0602099	-0.00479971	2021	5706
ARHGAP25	P42331	4	0.491309	0.487955	0.415508	0.418742	0.00103848	0.00493329	-0.00495022	-0.236823	-0.225637	931	5	936	243	4	1.15912e-05	1.12506e-05	1.16834e-05	1.28282e-05	1.46767e-05	1.33667e-05	0.0542932	0.0103384	-0.0326869	0.0217786	0.156628	0.350843	0.215962	120	496	616	142	4	8.34615e-06	1.01985e-05	9.55131e-06	1.20319e-05	1.23339e-05	1.24011e-05	0.0291464	-0.166219	0.12296	0.0283687	0.361468	0.397227	0.405068	81	304
ID1	P41134	4	1.53354	1.49553	1.77583	1.80164	0.0108894	0.0179899	-0.0182171	0.229625	0.250439	854	82	936	243	2	4.29384e-06	5.13173e-06	4.31823e-06	3.87332e-06	4.15757e-06	3.76098e-06	0.127759	-0.0934786	0.163699	-0.0853068	-0.242178	-0.140006	-0.284639	5637	1099	6736	3411	4	1.35921e-05	1.67487e-05	1.53553e-05	1.63736e-05	1.69705e-05	1.77065e-05	0.180071	-0.164337	0.136942	0.0116245	0.104259	0.155919	0.217172	309	1633
HMCES	Q96FZ2	5	1.11553	1.09964	1.29262	1.31331	0.00573363	0.0103132	-0.0103875	0.222883	0.245784	898	42	940	245	3	2.70799e-06	2.4766e-06	2.7632e-06	2.38981e-06	2.69918e-06	2.47439e-06	0.37153	0.0316294	-0.0972294	0.0607496	-0.148697	0.0269286	-0.0985175	4075	2840	6915	3674	5	6.01232e-06	6.00421e-06	6.35019e-06	5.75648e-06	6.12602e-06	5.75658e-06	0.222315	-0.0261377	-0.0280857	0.0527406	-0.0888719	0.000890123	-0.088848	3526	2074
SDF2L1	Q9HCN8	13	1.01387	1.02086	1.18943	1.19842	0.00143427	-0.00496432	0.0049473	0.225426	0.236296	933	10	943	246	9	5.38153e-05	5.54943e-05	5.408e-05	5.10108e-05	5.3043e-05	5.11013e-05	0.0337759	-0.0172644	0.0270573	-0.010187	-0.0944777	-0.0381198	-0.0919206	4100	310	4410	1124	13	6.12771e-05	6.14031e-05	6.16535e-05	5.75548e-05	6.13984e-05	6.07749e-05	0.32608	-0.00393738	-0.000973441	0.00489681	-0.0943495	-0.00108503	-0.0158092	3075	2995
TMX3	Q96JJ7	11	0.176816	0.169854	0.211409	0.212909	0.0476094	0.028684	-0.0292659	0.286474	0.296675	549	394	943	246	11	9.25974e-05	9.86174e-05	9.67664e-05	9.40891e-05	8.82341e-05	9.29498e-05	0.16887	-0.0519684	0.0389015	0.0115663	-0.0289132	-0.121604	-0.0464879	3889	1450	5339	1735	11	8.07615e-05	9.52941e-05	8.67386e-05	9.68101e-05	8.70575e-05	9.66213e-05	0.332588	-0.117231	0.121488	-0.014225	0.144258	-0.00893007	0.141442	737	3043
FANCE	Q9HB96	2	0.335043	0.314911	0.387988	0.400412	0.0419888	0.0440097	-0.0453945	0.255675	0.301148	610	338	948	248	2	2.06629e-06	2.59664e-06	2.73003e-06	2.22271e-06	2.52623e-06	2.43934e-06	0.780179	-0.254146	0.0754546	0.147728	-0.148871	0.0357967	-0.0146975	3277	4896	8173	5576	2	2.10066e-06	1.85461e-06	2.48727e-06	1.82518e-06	2.0867e-06	1.86325e-06	0.356322	-0.0318275	-0.21155	0.211898	-0.234631	-0.0414424	-0.204845	5122	3231
MICU2	Q8IYU8	3	1.64182	1.66036	2.23906	2.10177	0.0789907	-0.0081236	0.00807811	0.439475	0.348184	214	734	948	248	2	2.85381e-06	3.85954e-06	2.76347e-06	2.94674e-06	2.41421e-06	2.80377e-06	0.344775	-0.146553	0.28899	-0.19296	-0.100319	-0.387888	-0.172072	5630	2677	8307	5688	3	3.68417e-06	2.85165e-06	3.94448e-06	2.75727e-06	3.08414e-06	2.79526e-06	0.1962	0.0766948	-0.292848	0.175189	-0.341404	-0.179779	-0.321665	5930	1797
STAT2	P52630	9	1.95305	1.67745	1.02858	0.977931	0.0978842	0.105559	-0.113896	-0.819519	-0.892364	13	941	954	250	4	4.0439e-06	4.08845e-06	4.14297e-06	7.85092e-06	9.25831e-06	9.051e-06	0.00864535	-0.0169782	-0.00117378	0.01794	0.940136	1.17802	1.14535	22	118	140	50	9	9.41418e-06	8.98627e-06	1.22975e-05	2.08858e-05	2.37933e-05	2.09042e-05	0.00123719	-0.120272	-0.187386	0.265185	1.02934	1.21738	1.03061	33	58
KCTD12	Q96CX2	8	0.453031	0.409842	0.559351	0.538398	0.0718789	0.0704612	-0.07408	0.374606	0.319527	307	648	955	251	7	2.35784e-05	3.50638e-05	2.49116e-05	2.49244e-05	2.10317e-05	2.04388e-05	0.251486	-0.240277	0.33224	-0.160926	-0.16018	-0.405175	-0.446429	5841	2072	7913	5272	8	8.56543e-06	7.18309e-06	7.1945e-06	6.61695e-06	7.09709e-06	6.71974e-06	0.203153	0.163505	-0.0904169	-0.0881267	-0.208854	-0.107794	-0.186616	5186	1864
PEX13	Q92968	3	0.372688	0.352622	0.447496	0.488028	0.0757457	0.0393714	-0.040476	0.303276	0.428365	260	695	955	251	3	4.1491e-06	4.39007e-06	4.15304e-06	3.64656e-06	4.10723e-06	4.0041e-06	0.14286	-0.0281114	0.0533364	-0.0267415	-0.214372	-0.0427436	-0.0794304	4820	1242	6062	2547	3	3.62357e-06	2.82619e-06	3.43118e-06	2.63823e-06	3.25152e-06	2.86904e-06	0.284947	0.137726	-0.220827	0.0590196	-0.320112	-0.018571	-0.199116	5291	2642
PAFAH1B1	P43034	28	3.09828	2.97112	2.57078	2.37916	0.0520766	0.0299142	-0.0305476	-0.239345	-0.351099	530	434	964	253	19	7.75782e-05	7.5077e-05	7.48175e-05	7.66238e-05	7.93854e-05	7.74353e-05	0.173581	0.0329928	-0.0142885	-0.0192832	0.0151335	0.0662145	0.0303332	1127	1484	2611	538	25	9.1468e-05	8.13182e-05	9.95338e-05	7.9034e-05	8.38673e-05	7.88473e-05	0.185273	0.0109986	-0.15869	0.132918	-0.199795	-0.114159	-0.203207	5234	1681
RPS27A	P62979	8	0.435447	0.357796	0.523963	0.593737	0.0910787	0.134735	-0.148626	0.401703	0.582061	102	863	965	254	4	1.79024e-05	1.82709e-05	1.81781e-05	2.06413e-05	1.13051e-05	1.66971e-05	0.55488	-0.0172035	0.0121912	0.00485034	0.188178	-0.680384	-0.117759	5578	3832	9410	5906	5	9.61528e-06	5.75275e-06	6.9535e-06	6.07139e-06	6.584e-06	5.70764e-06	0.367171	0.369927	-0.37115	-0.0976614	-0.293376	-0.176438	-0.382506	5942	3317
AGPAT5	Q9NUQ2	8	0.586028	0.596422	0.753914	0.717624	0.0616086	-0.0127377	0.0126263	0.350692	0.279522	438	529	967	255	6	3.27784e-05	3.28178e-05	3.13528e-05	2.95839e-05	3.14193e-05	3.04911e-05	0.0646258	0.0204817	0.0222161	-0.0436701	-0.127452	-0.0406106	-0.0838747	4306	566	4872	1404	8	3.65417e-05	3.4068e-05	4.22147e-05	3.38396e-05	3.67826e-05	3.17606e-05	0.297605	-0.0415023	-0.142628	0.166702	-0.15233	-0.0320226	-0.243808	4905	2753
GMFG	O60234	31	1.61093	1.6597	1.97515	1.98123	0.0422196	-0.0216719	0.0213512	0.272394	0.27683	628	341	969	256	27	0.00029476	0.000238786	0.000197014	0.000212927	0.000196992	0.00020562	0.307485	0.275502	-0.0283241	-0.305742	-0.193683	-0.305904	-0.244061	5712	2466	8178	5582	32	0.000348794	0.000344668	0.000298737	0.000326588	0.000325272	0.000338861	0.978743	0.0767081	0.059542	-0.146793	-0.0181957	-0.0240187	0.0350287	2351	6209
UQCRC1	P31930	42	0.321346	0.319319	0.373489	0.376389	0.00189936	0.00455728	-0.00457172	0.221494	0.232655	958	14	972	257	25	0.00047702	0.000501816	0.000504922	0.000455186	0.000493323	0.000504855	0.598744	-0.0521713	0.0209358	0.0298401	-0.119765	-0.00368953	0.0296484	2955	4025	6980	3766	40	0.000486146	0.000509418	0.000508281	0.000489601	0.000514752	0.000507068	0.823718	-0.0442303	0.023228	0.0200038	-0.0340153	0.038255	0.0165573	2140	5616
TMEM128	Q5BJH2	3	0.362177	0.432107	0.515203	0.568219	0.0890405	-0.132959	0.121732	0.375487	0.516793	145	835	980	258	3	3.91898e-06	4.7184e-06	4.03963e-06	3.68923e-06	3.82891e-06	3.42586e-06	0.131383	-0.108701	0.159118	-0.0649584	-0.19586	-0.142246	-0.302714	5613	1126	6739	3418	3	2.57502e-06	2.48368e-06	2.91219e-06	2.33233e-06	2.59221e-06	2.42279e-06	0.256337	-0.0451958	-0.0973006	0.132328	-0.188005	-0.0355958	-0.133109	4580	2402
BCL2	P10415	2	0.330974	0.356134	0.432301	0.422201	0.0627645	-0.0538198	0.051884	0.331497	0.297393	443	538	981	259	2	6.03745e-06	6.19395e-06	6.23952e-06	4.89117e-06	6.10883e-06	5.54958e-06	0.207592	-0.0282811	0.00863815	0.0192131	-0.332041	-0.0113258	-0.149844	5348	1760	7108	3947	2	4.08378e-06	3.97957e-06	4.40392e-06	3.7305e-06	3.83675e-06	3.66959e-06	0.0699914	-0.0252067	-0.0624986	0.0836777	-0.155741	-0.115225	-0.179491	4991	621
FBN2	P35556	10	1.3317	1.20598	1.64472	1.68044	0.0813543	0.0697561	-0.073301	0.374333	0.405329	217	766	983	260	5	8.44832e-06	9.2076e-06	8.02717e-06	7.54999e-06	7.51443e-06	6.99168e-06	0.0528123	-0.0191201	0.105041	-0.0928932	-0.18131	-0.188122	-0.292145	5632	480	6112	2600	11	1.12218e-05	9.53311e-06	1.13675e-05	8.38107e-06	9.21583e-06	8.38438e-06	0.0552219	0.0676836	-0.167599	0.0863	-0.353411	-0.216432	-0.352841	6028	508
FAM76A	Q8TAV0	2	0.611467	0.546817	0.715805	0.75595	0.0728287	0.0783572	-0.0828587	0.305648	0.384374	324	660	984	261	2	1.44899e-06	1.40748e-06	1.40042e-06	1.06466e-06	1.43202e-06	1.23598e-06	0.239822	0.0302116	-0.0117259	-0.0189761	-0.414442	0.0132097	-0.199177	5557	1984	7541	4637	2	1.062e-06	1.27e-06	1.26173e-06	9.74155e-07	1.18199e-06	1.09191e-06	0.274184	-0.173734	0.0843127	0.0748785	-0.298297	-0.0193062	-0.133669	4996	2543
MMGT1	Q8N4V1	2	0.185424	0.169425	0.218161	0.226368	0.0662276	0.0636245	-0.0665604	0.298184	0.351463	402	583	985	262	2	3.01714e-05	2.94284e-05	2.93936e-05	2.75624e-05	2.78199e-05	2.81335e-05	0.0061141	0.024444	-0.0115268	-0.0132318	-0.106035	-0.092619	-0.0764486	4455	93	4548	1178	2	2.2699e-05	2.43069e-05	2.48474e-05	2.37244e-05	2.3477e-05	2.35643e-05	0.631525	-0.0774638	0.0212746	0.053003	-0.0137231	-0.0288445	-0.0234886	2754	4865
NOP58	Q9Y2X3	35	1.86087	1.8125	1.58301	1.53507	0.0147141	0.0188722	-0.0191224	-0.214432	-0.258801	880	107	987	263	30	8.65123e-05	8.00676e-05	8.53873e-05	8.01276e-05	9.3026e-05	8.79472e-05	0.52444	0.0427029	-0.0689826	0.0238205	-0.0679022	0.147432	0.0664354	908	3692	4600	1213	34	0.000133179	0.000140156	0.00014105	0.000140614	0.000141144	0.000143306	0.286584	-0.0526409	0.0210241	0.0301959	0.025737	0.0311559	0.0530871	1569	2654
ISCA2	Q86U28	3	1.71264	1.74437	2.11875	2.04177	0.0406744	-0.0133043	0.0131828	0.293686	0.240295	672	323	995	264	3	2.10205e-06	2.32581e-06	2.02621e-06	2.17249e-06	1.86312e-06	1.92981e-06	0.278878	-0.0334476	0.112484	-0.0864624	0.0141019	-0.207524	-0.156791	4884	2288	7172	4051	3	2.63279e-06	1.96861e-06	2.18463e-06	1.94094e-06	2.00495e-06	1.89462e-06	0.246528	0.218988	-0.200429	-0.0502162	-0.220852	-0.17404	-0.255691	5597	2303
ARID3A	Q99856	6	0.206908	0.178734	0.243843	0.263781	0.0831688	0.101726	-0.109446	0.33869	0.452076	212	785	997	265	7	1.40131e-05	1.68628e-05	1.57704e-05	1.37878e-05	1.47407e-05	1.34641e-05	0.194252	-0.150022	0.117041	0.0204205	-0.173411	-0.0769937	-0.207687	5258	1658	6916	3678	5	1.01157e-05	7.55846e-06	1.02429e-05	7.36816e-06	8.44629e-06	7.50744e-06	0.215103	0.12041	-0.30002	0.138441	-0.336807	-0.139794	-0.309791	5845	1998
PSMD13	Q9UNM6	44	1.11118	1.04574	0.902469	0.86221	0.0524205	0.0431159	-0.0444442	-0.257024	-0.322862	561	437	998	266	29	0.000289043	0.000341434	0.000372232	0.000361197	0.00036209	0.000411058	0.218531	-0.209587	0.030739	0.155334	0.111918	0.115479	0.298474	172	1837	2009	411	39	0.000272251	0.000320153	0.000345666	0.00032909	0.000334033	0.000344335	0.395464	-0.199795	0.0340267	0.144647	0.07375	0.0952574	0.13908	638	3532
PRAG1	Q86YV5	4	0.624036	0.618128	0.753756	0.733817	0.036526	0.00684474	-0.00687737	0.279315	0.240637	711	288	999	267	2	3.2826e-06	3.07616e-06	2.72712e-06	2.829e-06	2.81667e-06	2.91402e-06	0.392706	0.116177	0.0224649	-0.151285	-0.0983694	-0.104674	-0.055651	4351	2982	7333	4298	4	5.16145e-06	4.81609e-06	5.14289e-06	4.84277e-06	4.80402e-06	4.62202e-06	0.111006	0.0343112	-0.0656017	0.0291143	-0.0576336	-0.0692218	-0.124942	4002	968
ASCC2	Q9H1I8	3	1.13238	0.965642	1.5187	1.55179	0.0975448	0.110328	-0.119469	0.533804	0.564899	62	939	1001	268	2	4.62561e-07	5.96023e-07	4.55116e-07	4.23049e-07	4.03531e-07	3.24934e-07	0.102826	-0.125402	0.240323	-0.14881	-0.254221	-0.322366	-0.634898	5872	894	6766	3458	2	2.86902e-07	2.5154e-07	2.62528e-07	2.3627e-07	2.56467e-07	2.07678e-07	0.135616	0.103773	-0.0859979	-0.0243146	-0.17635	-0.0580078	-0.362434	5476	1201
ABCD3	P28288	13	0.24539	0.243451	0.29986	0.314534	0.0698036	0.00571246	-0.00573517	0.294922	0.363848	380	622	1002	269	13	3.93607e-05	4.01551e-05	3.78174e-05	2.9501e-05	4.02953e-05	3.442e-05	0.294435	0.00917916	0.0380071	-0.0485277	-0.406813	0.0430355	-0.18433	5474	2383	7857	5173	13	2.76514e-05	3.07169e-05	3.63173e-05	2.72595e-05	3.02735e-05	2.72622e-05	0.324904	-0.190828	-0.0391522	0.202475	-0.211425	-0.0601282	-0.211281	5126	2983
MYO9A	B2RTY4	4	0.941493	0.783069	1.23715	1.28845	0.0986976	0.126793	-0.139019	0.520791	0.579408	60	952	1012	270	3	1.72647e-06	2.43217e-06	1.57064e-06	1.54786e-06	1.26476e-06	1.32279e-06	0.174387	-0.145565	0.348851	-0.282037	-0.30312	-0.594534	-0.529809	5888	1492	7380	4378	3	1.00971e-06	1.12315e-06	9.48897e-07	8.57643e-07	7.98904e-07	7.87862e-07	0.0377468	-0.0248475	0.128758	-0.114467	-0.26034	-0.362695	-0.382775	6100	364
EFHD2	Q96C19	19	1.57257	1.47057	1.79285	1.90244	0.0493237	0.0475661	-0.049188	0.236693	0.32229	603	410	1013	271	15	0.00013507	0.00012368	0.000104515	0.000104947	0.000111187	0.000109798	0.295903	0.157643	0.030555	-0.212348	-0.206406	-0.123079	-0.141215	5294	2394	7688	4866	13	9.20792e-05	8.58708e-05	6.75322e-05	7.7886e-05	7.82061e-05	7.92403e-05	0.691395	0.170292	0.0695835	-0.277009	-0.0712197	-0.0653039	-0.0463508	3560	5133
ZNRF2	Q8NHG8	8	2.49819	2.3886	2.97726	2.84588	0.0340773	0.0319967	-0.0327225	0.2851	0.219987	756	258	1014	272	5	1.91685e-06	1.90415e-06	1.80655e-06	1.69383e-06	1.7162e-06	1.6729e-06	0.024385	0.0311913	0.0216028	-0.0543056	-0.147254	-0.128327	-0.165196	5206	243	5449	1828	8	5.10116e-06	4.35379e-06	4.47024e-06	4.31946e-06	4.54346e-06	4.49758e-06	0.507524	0.136163	-0.0923909	-0.05431	-0.103811	-0.0308706	-0.0455132	3547	4249
LAIR1	Q6GTX8	8	0.571584	0.51641	0.658861	0.699291	0.0673109	0.0713672	-0.0750821	0.276375	0.362294	422	595	1017	273	8	7.5814e-05	8.1561e-05	6.80775e-05	7.15933e-05	7.40041e-05	7.11371e-05	0.537405	0.0126751	0.11809	-0.142611	-0.0699647	-0.0221852	-0.0791871	3675	3750	7425	4448	8	6.92241e-05	6.57399e-05	6.44889e-05	6.33484e-05	6.6031e-05	6.69257e-05	0.589054	0.0582607	-0.0162435	-0.0439638	-0.0697046	-0.00987033	0.00954785	2785	4658
MLX	Q9UH92	3	0.391648	0.390472	0.459023	0.45594	0.00597388	0.00216837	-0.00217164	0.231178	0.221454	971	46	1017	273	2	1.49865e-06	1.2304e-06	1.30024e-06	1.26873e-06	1.41258e-06	1.23441e-06	0.719101	0.158098	-0.126433	-0.0467847	-0.0821823	0.0727679	-0.121745	3303	4587	7890	5237	3	1.50669e-06	1.37702e-06	1.43865e-06	1.25404e-06	1.41108e-06	1.15172e-06	0.141375	0.0645252	-0.0653085	-0.00213912	-0.200272	-0.0300608	-0.323064	5340	1253
MBTD1	Q05BQ5	2	0.194013	0.195152	0.26428	0.289718	0.0969126	-0.00423061	0.00421824	0.441686	0.574266	90	932	1022	275	2	1.30115e-06	1.30228e-06	1.34245e-06	8.6641e-07	1.11196e-06	1.04451e-06	0.0480817	-0.0156019	-0.0143412	0.0294846	-0.602263	-0.242274	-0.332566	5866	455	6321	2863	2	1.28231e-06	1.05071e-06	1.14454e-06	9.16841e-07	1.02295e-06	8.36889e-07	0.0562327	0.145629	-0.141744	-0.0183458	-0.33837	-0.18038	-0.470005	6087	516
TXNDC17	Q9BRA2	13	3.53324	3.87971	4.90704	4.93601	0.0882662	-0.0690549	0.0659	0.404805	0.413297	192	831	1023	276	7	8.75459e-05	7.83066e-05	5.73388e-05	6.03452e-05	5.51246e-05	5.6767e-05	0.194778	0.234793	0.0738882	-0.375736	-0.302009	-0.43255	-0.390194	5860	1663	7523	4600	12	0.000199024	0.000208109	0.000153047	0.000181078	0.000181364	0.000192803	0.932874	0.092014	0.156412	-0.286954	-0.0443184	-0.0420361	0.0462004	2588	6054
PHKG2	P15735	4	0.811613	0.744295	0.990223	0.961542	0.070706	0.0611071	-0.0638102	0.348069	0.305665	392	633	1025	277	3	2.76167e-06	2.99029e-06	2.67299e-06	2.80862e-06	2.3911e-06	2.41741e-06	0.185868	-0.0241639	0.0905809	-0.0712533	0.000153992	-0.23203	-0.216246	5231	1590	6821	3538	4	2.83093e-06	2.41281e-06	2.67862e-06	2.35773e-06	2.41811e-06	2.51208e-06	0.219154	0.100307	-0.130253	0.0205231	-0.163571	-0.127084	-0.0720872	4610	2041
PKMYT1	Q99640	3	0.115113	0.0897194	0.141043	0.162044	0.100543	0.168607	-0.190952	0.461686	0.661944	52	974	1026	278	4	3.15918e-05	3.16837e-05	2.91348e-05	2.62947e-05	2.89744e-05	2.68097e-05	0.0423424	0.0364589	0.0406483	-0.0803462	-0.228318	-0.0883121	-0.200337	5408	403	5811	2209	4	2.37876e-05	2.71443e-05	2.18146e-05	2.45046e-05	2.32529e-05	2.59961e-05	0.859936	-0.0277038	0.162735	-0.152624	0.0151367	-0.060506	0.100378	1894	5764
CHD9	Q3L8U1	7	0.239453	0.238656	0.28033	0.284219	0.0229836	0.00240296	-0.00240697	0.229788	0.249665	860	168	1028	279	7	7.68521e-06	8.14734e-06	7.34817e-06	7.74639e-06	7.22428e-06	7.88194e-06	0.739469	-0.00780605	0.0764379	-0.0725059	0.00363316	-0.0970383	0.0286592	2671	4687	7358	4336	7	5.51407e-06	5.46641e-06	5.79038e-06	5.24406e-06	5.81889e-06	5.34294e-06	0.591119	-0.019804	-0.0323286	0.0507351	-0.092237	0.0578223	-0.0652875	2988	4668
MALSU1	Q96EH3	2	3.11936	2.6983	3.76433	3.97612	0.0895589	0.100811	-0.108388	0.371954	0.450924	187	841	1028	279	2	6.65239e-07	1.20799e-06	7.67794e-07	7.88199e-07	6.96385e-07	5.95037e-07	0.380351	-0.404189	0.456474	-0.197344	-0.159503	-0.338179	-0.565084	5851	2903	8754	5839	2	7.71236e-07	5.79426e-07	8.34348e-07	5.4082e-07	6.25375e-07	5.41172e-07	0.163151	0.0825676	-0.329982	0.196044	-0.429456	-0.219884	-0.428518	6158	1475
NRDE2	Q9H7Z3	5	0.683949	0.59043	0.810285	0.923151	0.0924941	0.102167	-0.109957	0.346707	0.534844	152	878	1030	281	4	2.273e-06	2.14639e-06	1.9748e-06	1.57196e-06	2.1522e-06	1.94288e-06	0.293442	0.0927987	0.0101159	-0.110096	-0.439237	0.0140149	-0.133601	5499	2371	7870	5194	4	2.52567e-06	2.29561e-06	3.6068e-06	2.20341e-06	2.94502e-06	2.23583e-06	0.509623	-0.153577	-0.291364	0.360479	-0.350506	0.0680348	-0.329433	5503	4260
SLC17A5	Q9NRA2	2	0.334553	0.322574	0.39284	0.387415	0.0316178	0.0260629	-0.0265424	0.257767	0.237705	793	237	1030	281	2	8.26153e-06	8.28259e-06	8.47189e-06	6.69981e-06	8.96191e-06	7.65512e-06	0.479074	-0.0134081	-0.00973558	0.0228666	-0.315698	0.103988	-0.123393	4809	3453	8262	5662	2	6.17113e-06	5.8838e-06	7.53843e-06	5.76263e-06	6.95492e-06	5.63702e-06	0.567204	-0.0817958	-0.150583	0.206934	-0.180604	0.0907045	-0.212398	4273	4558
PFDN1	O60925	11	4.40033	4.91869	3.38085	3.69029	0.0881198	-0.0825668	0.0780962	-0.462795	-0.336445	205	830	1035	283	10	2.40826e-05	2.41463e-05	1.87708e-05	2.51941e-05	2.4678e-05	2.64142e-05	0.218986	0.108797	0.112613	-0.250704	0.173896	0.144033	0.242124	162	1842	2004	409	7	4.45271e-05	4.182e-05	2.66906e-05	4.23521e-05	3.12388e-05	4.2662e-05	0.881707	0.240915	0.150422	-0.497437	0.168665	-0.270433	0.179182	1750	5861
CCDC51	Q96ER9	9	0.225348	0.196286	0.264536	0.283396	0.0847936	0.0961639	-0.103034	0.327472	0.426828	237	802	1039	284	8	1.68877e-05	1.84144e-05	1.73618e-05	1.51034e-05	1.77373e-05	1.70484e-05	0.379714	-0.0558785	0.068983	-0.0159363	-0.216976	0.0149367	-0.0422169	4249	2896	7145	4013	9	1.32376e-05	1.35868e-05	1.47739e-05	1.29768e-05	1.37864e-05	1.24856e-05	0.264435	-0.0669215	-0.0293592	0.0914921	-0.0956272	-0.00831867	-0.151302	4017	2458
NMI	Q13287	52	1.00822	0.97692	1.37728	1.26383	0.0900534	0.0225695	-0.0229282	0.472586	0.348561	189	850	1039	284	44	0.000296431	0.000302714	0.000295614	0.000452537	0.000463063	0.000468734	0.000106782	-0.00883981	0.0214181	-0.0128219	0.601497	0.634671	0.652232	43	9	52	18	47	0.000299004	0.000305931	0.000291311	0.000530645	0.000530508	0.000552149	5.30299e-05	0.00123149	0.0342738	-0.0363708	0.828817	0.828443	0.886126	45	19
ATAD3A	Q9NVI7	11	0.199724	0.198038	0.237773	0.232713	0.0278165	0.00610095	-0.00612686	0.257681	0.226645	838	204	1042	286	12	4.58015e-05	4.63351e-05	4.48813e-05	4.21104e-05	4.61201e-05	4.38301e-05	0.289095	0.00406532	0.0207765	-0.025217	-0.117155	0.0140654	-0.0594091	3598	2343	5941	2392	10	3.15313e-05	3.13741e-05	3.66748e-05	3.09288e-05	3.24432e-05	3.08118e-05	0.412941	-0.0741101	-0.0813237	0.143892	-0.101946	-0.0329816	-0.107411	3947	3679
PDCD4	Q53EL6	25	0.575347	0.565424	0.665738	0.686684	0.0307993	0.0124944	-0.0126035	0.223018	0.267709	810	232	1042	286	12	0.000114932	0.000113981	0.000116075	9.00056e-05	8.56287e-05	9.05592e-05	0.00122515	-0.000801717	-0.0127881	0.01347	-0.353499	-0.425419	-0.344652	5859	36	5895	2321	21	0.000175726	0.000196929	0.000187802	0.000155955	0.00015085	0.000152141	0.0256672	-0.0883125	0.0760364	0.00756812	-0.260509	-0.308526	-0.296236	5957	279
TXN	P10599	24	1.91645	2.10138	2.53807	2.59613	0.0813466	-0.0679806	0.0649209	0.337317	0.36995	289	765	1054	288	14	0.00063453	0.00057763	0.000472608	0.000485881	0.000450611	0.000505865	0.224657	0.176173	0.0406303	-0.248871	-0.208914	-0.317633	-0.150765	5656	1885	7541	4637	17	0.000991709	0.00100676	0.000742864	0.00094801	0.000919393	0.000995247	0.687434	0.118075	0.139802	-0.298743	0.0530614	0.00884034	0.123214	1150	5115
EIF2AK2	P19525	24	0.381486	0.346857	0.262055	0.27042	0.0962198	0.0670124	-0.0702774	-0.474748	-0.429412	136	921	1057	289	20	0.000150751	0.000159326	0.000148899	0.000267976	0.000259378	0.000266291	1.58976e-05	-0.0212909	0.0585253	-0.0391196	0.808647	0.761597	0.799546	30	2	32	8	21	0.000115936	0.000126627	0.000134997	0.000282726	0.000270376	0.000281599	5.08286e-05	-0.118415	0.0088396	0.101186	1.16766	1.10322	1.1619	32	18
CCDC91	Q7Z6B0	14	1.46782	1.45992	1.74325	1.79631	0.0504444	0.00388668	-0.00389718	0.25199	0.295253	636	422	1058	290	13	7.79675e-06	7.84748e-06	6.94727e-06	7.11487e-06	6.39562e-06	6.5887e-06	0.0895811	0.0501279	0.059483	-0.116299	-0.0819075	-0.235661	-0.192752	5390	775	6165	2665	13	1.17411e-05	1.09941e-05	1.04176e-05	1.14318e-05	1.09117e-05	1.12543e-05	0.746144	0.0874034	-0.0074449	-0.0851434	0.0488832	-0.018298	0.0263035	1881	5336
MX2	P20592	27	0.224895	0.233889	0.19041	0.19793	0.0285985	-0.028564	0.0280094	-0.268706	-0.212824	848	211	1059	291	18	0.000123342	0.000182452	0.000115551	0.000190505	0.000183241	0.000169593	0.187214	-0.187374	0.377478	-0.281512	0.43979	0.383705	0.272035	77	1604	1681	340	26	3.91623e-05	4.00034e-05	4.47533e-05	0.000137796	0.000147348	0.000144219	3.25829e-05	-0.0768966	-0.0462405	0.11563	1.7381	1.8348	1.80382	12	13
MT-CO2	P00403	3	0.185742	0.170772	0.219666	0.225796	0.0716183	0.0593424	-0.0618885	0.301354	0.34106	414	646	1060	292	3	8.39817e-05	0.000110281	9.1585e-05	6.36641e-05	9.52927e-05	8.25132e-05	0.288844	-0.182138	0.2109	-0.0571007	-0.581733	0.000153674	-0.207587	5749	2341	8090	5522	2	4.11422e-05	3.85402e-05	5.23238e-05	3.23245e-05	3.81194e-05	3.55908e-05	0.166561	-0.0969507	-0.191208	0.249895	-0.444942	-0.207044	-0.306068	6070	1496
PDLIM1	O00151	57	2.4176	2.50228	2.85656	2.92277	0.0179614	-0.0250474	0.02462	0.215656	0.248714	924	137	1061	293	39	0.00021314	0.00022806	0.000207702	0.000225862	0.000202784	0.000210485	0.739097	-0.0212371	0.0763749	-0.0585222	0.0624054	-0.093089	-0.0393177	2717	4685	7402	4415	52	0.000420498	0.000404112	0.000358634	0.000410374	0.00040351	0.000431793	0.386709	0.0923851	0.0350428	-0.137201	0.0572258	0.0328916	0.130626	975	3463
RRBP1	Q9P2E9	147	1.76593	1.72317	1.47275	1.49487	0.0210257	0.0175709	-0.0177875	-0.244341	-0.222833	907	154	1061	293	136	0.001096	0.00111784	0.00118727	0.00110213	0.00144889	0.00127065	0.294404	-0.0487961	-0.0203306	0.0666066	-0.0407422	0.353911	0.164532	207	2382	2589	533	128	0.000997983	0.00109926	0.00119138	0.00121503	0.00129375	0.00118857	0.119176	-0.135431	0.00401235	0.120109	0.14847	0.239035	0.116703	274	1039
ZNF593	O00488	2	0.573871	0.507686	0.812621	0.703937	0.098574	0.0856885	-0.0911012	0.587544	0.380408	111	950	1061	293	2	1.0556e-06	1.1924e-06	1.01853e-06	1.11788e-06	9.31923e-07	9.27321e-07	0.306741	-0.0447316	0.131071	-0.0963083	0.0379718	-0.224513	-0.231656	5142	2462	7604	4725	2	8.35232e-07	6.81212e-07	8.22934e-07	6.57322e-07	7.43764e-07	7.19091e-07	0.280743	0.0990861	-0.194987	0.0776867	-0.24649	-0.0682455	-0.116916	4920	2603
GTF3C5	Q9Y5Q8	10	0.421812	0.406494	0.48659	0.513197	0.0492294	0.0264362	-0.0269297	0.232542	0.309348	653	409	1062	296	8	3.10276e-05	3.053e-05	2.95848e-05	2.40317e-05	3.05773e-05	2.67709e-05	0.224876	0.0303938	0.00706725	-0.0383049	-0.338221	0.00930114	-0.182494	5393	1889	7282	4205	9	2.30107e-05	2.30422e-05	2.67943e-05	2.05491e-05	2.30659e-05	1.98702e-05	0.125315	-0.0776041	-0.0756338	0.142014	-0.240834	-0.0741509	-0.289305	5492	1098
HDAC9	Q9UKV0	6	0.517387	0.481844	0.594593	0.616066	0.0537492	0.050425	-0.0522515	0.251085	0.302267	615	450	1065	297	6	1.79498e-05	2.09499e-05	1.73855e-05	1.75931e-05	1.62566e-05	1.60973e-05	0.187122	-0.0638264	0.159149	-0.109906	-0.0927828	-0.206765	-0.220974	5417	1601	7018	3814	6	1.69696e-05	1.34373e-05	1.61077e-05	1.39231e-05	1.54455e-05	1.36539e-05	0.403335	0.130232	-0.206481	0.0550319	-0.155237	-0.00553604	-0.18341	4513	3593
KIDINS220	Q9ULH0	6	0.886368	0.93271	1.09543	1.06251	0.0341874	-0.0372292	0.0362926	0.268294	0.224267	807	259	1066	298	6	1.99818e-06	2.14198e-06	2.2554e-06	2.13779e-06	1.99441e-06	2.02376e-06	0.418572	-0.0934216	0.00683643	0.0812754	0.00401094	-0.0961478	-0.0750719	3641	3132	6773	3471	6	1.97057e-06	1.62624e-06	1.845e-06	1.58767e-06	1.72688e-06	1.64538e-06	0.247236	0.119487	-0.15758	0.0244955	-0.192209	-0.0709589	-0.140701	4803	2305
RANBP9	Q96S59	10	2.03564	1.86444	2.49115	2.31763	0.0650361	0.0619798	-0.0647625	0.353307	0.249148	506	560	1066	298	5	7.02081e-06	7.72364e-06	6.89706e-06	6.21898e-06	6.59521e-06	6.33025e-06	0.0667143	-0.0391288	0.0985138	-0.0647853	-0.21409	-0.129349	-0.188504	5438	586	6024	2499	10	1.50358e-05	1.4197e-05	1.46465e-05	1.34691e-05	1.36888e-05	1.35066e-05	0.0392482	0.0398203	-0.0429866	0.00197615	-0.118921	-0.0955808	-0.114913	4430	378
SSRP1	Q08945	48	0.789786	0.765191	0.650773	0.662686	0.0312834	0.0226407	-0.0230017	-0.256668	-0.230497	831	235	1066	298	40	0.000532201	0.000508838	0.000531254	0.00051452	0.000586634	0.000580081	0.251234	0.0221371	-0.0426302	0.0195655	-0.026608	0.162626	0.14642	432	2071	2503	507	43	0.000513431	0.000538282	0.00060112	0.000551116	0.000587577	0.00055899	0.63817	-0.101735	-0.0335448	0.125746	0.000449572	0.0928723	0.0209172	1542	4890
CRKL	P46109	23	0.608277	0.609238	0.706847	0.706493	0.000880835	-0.00113861	0.00113771	0.21553	0.214807	1065	4	1069	301	21	0.000133822	0.000126947	0.000133205	0.000131898	0.000122089	0.000126503	0.282424	0.0271799	-0.048912	0.0205082	0.0062861	-0.105205	-0.05396	3503	2311	5814	2214	21	0.000111169	0.000113759	0.000108888	0.000111876	0.000109812	0.000113763	0.779061	-0.0013397	0.0318892	-0.031241	0.00781535	-0.0190565	0.0319427	2141	5456
MDH2	P40926	57	2.14722	2.23188	1.89091	1.78226	0.0405802	-0.028164	0.0276247	-0.211555	-0.296925	749	322	1071	302	46	0.00240019	0.00228909	0.00231555	0.0024113	0.00221579	0.00235479	0.916	0.0397598	-0.0286117	-0.0120329	0.0464267	-0.075563	0.0122106	2204	5534	7738	4958	54	0.00275866	0.00292189	0.00246159	0.00275207	0.00262051	0.00276349	0.989739	0.023524	0.106456	-0.140856	0.0200719	-0.0505961	0.0260464	2325	6251
PTPRJ	Q12913	19	0.934631	0.923769	1.08073	1.10585	0.0240461	0.00840751	-0.00845679	0.21794	0.251099	896	175	1071	302	14	2.96707e-05	3.2295e-05	2.967e-05	3.21382e-05	2.78845e-05	2.93594e-05	0.650593	-0.0419082	0.0803638	-0.0419426	0.0733428	-0.131481	-0.057122	3156	4260	7416	4434	19	4.85947e-05	3.90655e-05	4.06969e-05	4.15446e-05	4.19484e-05	4.02581e-05	0.65577	0.183672	-0.131235	-0.072211	-0.0424656	-0.0285139	-0.0878498	3403	4975
RNF168	Q8IYW5	2	0.940132	0.920883	1.07673	1.0925	0.00742823	0.0148459	-0.0150002	0.210565	0.231549	1017	54	1071	302	2	8.44718e-07	9.57971e-07	8.8113e-07	8.11961e-07	8.58331e-07	8.54182e-07	0.249359	-0.0827841	0.0987292	-0.0218974	-0.139843	-0.0597195	-0.0667102	4402	2055	6457	3053	2	1.02671e-06	7.95416e-07	1.12635e-06	8.37302e-07	8.20356e-07	8.27741e-07	0.255793	0.0630238	-0.305225	0.196646	-0.231186	-0.260685	-0.247755	5771	2392
IGLL5	B9A064	2	3.70725	3.09077	4.99726	4.37989	0.0979141	0.125234	-0.137148	0.556022	0.365779	131	942	1073	305	2	3.81515e-05	5.29044e-05	3.50134e-05	3.36822e-05	3.0442e-05	2.72141e-05	0.161082	-0.139441	0.332205	-0.263277	-0.319196	-0.46512	-0.626828	5887	1389	7276	4196	2	4.72155e-05	3.20754e-05	6.45779e-05	3.43205e-05	3.18799e-05	2.75964e-05	0.213845	-0.022459	-0.580252	0.429321	-0.482649	-0.589073	-0.79724	6287	1980
ACTN3	Q08043	4	1.81195	1.90807	1.5909	1.46764	0.0569611	-0.0377688	0.0368052	-0.225469	-0.341811	586	488	1074	306	4	1.41162e-05	1.24525e-05	1.37631e-05	1.36779e-05	1.57268e-05	1.58896e-05	0.138744	0.0703974	-0.110518	0.0338479	0.0248975	0.226274	0.241131	193	1205	1398	291	4	9.27953e-06	1.29046e-05	1.2067e-05	1.29256e-05	1.28019e-05	1.29923e-05	0.306896	-0.299066	0.176697	0.0798778	0.179039	0.165163	0.186473	248	2835
PCLAF	Q15004	12	2.70188	2.985	3.49165	3.64116	0.0742067	-0.0736729	0.0700928	0.296269	0.356758	396	678	1074	306	8	5.94402e-05	6.77823e-05	5.93212e-05	6.06822e-05	5.24603e-05	5.41781e-05	0.164169	-0.0650409	0.12443	-0.0679311	-0.0352051	-0.245253	-0.19877	5312	1405	6717	3388	11	0.000123089	0.000106922	0.000116183	0.0001009	0.000106705	0.000104943	0.126563	0.0930815	-0.110055	0.00977868	-0.193684	-0.112985	-0.137002	4966	1109
HPS6	Q86YV9	3	0.397874	0.351642	0.517451	0.510218	0.0981493	0.0863533	-0.091853	0.465463	0.445154	133	945	1078	308	2	3.46253e-06	4.01639e-06	3.37575e-06	2.82554e-06	3.96387e-06	2.82576e-06	0.405941	-0.0634539	0.150618	-0.100075	-0.356754	0.131628	-0.356642	5529	3058	8587	5802	3	3.94437e-06	3.41412e-06	4.5613e-06	2.8378e-06	3.48377e-06	3.02944e-06	0.105699	-0.010529	-0.21881	0.19912	-0.485551	-0.189675	-0.391272	6150	914
LSM5	Q9Y4Y9	7	17.8168	19.5359	23.6633	22.7521	0.070699	-0.0679709	0.0649121	0.341438	0.284786	447	632	1079	309	7	3.2359e-05	3.56334e-05	3.33761e-05	3.52132e-05	2.53165e-05	2.7379e-05	0.272025	-0.0624089	0.0766555	-0.0177591	0.059541	-0.416497	-0.303508	5631	2224	7855	5171	7	8.7874e-05	7.12436e-05	5.76688e-05	5.23832e-05	5.43212e-05	5.02714e-05	0.147645	0.282197	-0.02048	-0.325449	-0.464136	-0.411726	-0.523502	6243	1315
TRIM14	Q14142	7	0.935686	0.983759	0.779255	0.768299	0.0695884	-0.0365925	0.0356872	-0.300521	-0.320949	459	620	1079	309	3	9.20293e-06	9.50586e-06	9.03525e-06	1.09823e-05	1.42757e-05	1.24806e-05	0.0699855	-0.00705084	0.0396744	-0.0335791	0.247965	0.62635	0.432471	66	615	681	151	7	1.36243e-05	1.43544e-05	1.38887e-05	2.26677e-05	2.36612e-05	2.29017e-05	3.64035e-05	-0.0346779	0.0406243	-0.00695388	0.699774	0.761659	0.714587	50	14
CHURC1	Q8WUH1	9	15.9042	17.591	21.6999	20.0651	0.0721733	-0.074548	0.0708844	0.373736	0.260734	429	651	1080	311	4	1.03215e-05	1.09387e-05	9.32015e-06	8.74678e-06	8.92675e-06	8.3902e-06	0.0733693	0.0180063	0.101804	-0.129219	-0.220819	-0.191437	-0.280866	5675	650	6325	2867	9	6.0938e-05	6.29322e-05	5.66774e-05	5.74707e-05	5.60709e-05	6.00414e-05	0.357248	0.0179973	0.0644534	-0.0865711	-0.0665173	-0.102092	-0.00338655	3498	3238
HLA-H	P01893	8	0.360117	0.338286	0.411446	0.440488	0.058757	0.044405	-0.0458153	0.236643	0.335042	577	504	1081	312	8	2.31187e-05	2.60542e-05	2.13896e-05	1.95047e-05	2.76601e-05	2.4138e-05	0.933249	-0.024876	0.147574	-0.13703	-0.270115	0.233865	0.0373644	2031	5616	7647	4803	8	2.36598e-05	2.0114e-05	2.63823e-05	2.34554e-05	2.70669e-05	2.32229e-05	0.619051	0.0168321	-0.217406	0.173964	0.00431455	0.210922	-0.0100615	1049	4814
COMMD7	Q86VX2	4	1.27179	1.27499	1.09226	1.07574	0.0227428	-0.00181377	0.00181149	-0.221355	-0.243339	921	166	1087	314	4	6.81819e-06	6.40164e-06	6.40786e-06	6.33197e-06	7.06465e-06	6.97705e-06	0.41843	0.0595325	-0.031415	-0.0300124	-0.0472016	0.110762	0.0927622	850	3131	3981	943	4	5.00538e-06	4.44757e-06	5.93664e-06	4.626e-06	5.0229e-06	4.81874e-06	0.5569	-0.035441	-0.205902	0.210726	-0.149154	-0.030399	-0.0902646	4113	4519
TSSC4	Q9Y5U2	8	2.29838	2.25791	2.67722	2.62734	0.00845812	0.0127582	-0.0128721	0.232876	0.205743	1031	59	1090	315	7	1.16242e-05	1.17618e-05	9.20361e-06	8.05051e-06	1.06169e-05	8.60009e-06	0.194814	0.0976823	0.114659	-0.239177	-0.432298	-0.0330912	-0.337026	5756	1664	7420	4444	8	1.30613e-05	1.09633e-05	1.37307e-05	9.29565e-06	1.08341e-05	9.73793e-06	0.067219	0.0535804	-0.199032	0.125688	-0.437089	-0.216135	-0.37003	6111	600
RPL35	P42766	18	0.365728	0.341436	0.279607	0.300448	0.060155	0.0487256	-0.050429	-0.338643	-0.23493	573	520	1093	316	13	0.000519864	0.000483857	0.000573042	0.000534102	0.000619608	0.000607008	0.174378	-0.0157981	-0.11935	0.12471	0.0231832	0.237425	0.207785	212	1491	1703	347	12	0.000359533	0.000459393	0.000431392	0.000463179	0.000490956	0.000455327	0.209303	-0.213136	0.140468	0.049739	0.152308	0.236334	0.127641	261	1933
TAP2	Q03519	16	0.31104	0.276649	0.194037	0.197557	0.107524	0.0820474	-0.0869963	-0.598724	-0.572786	48	1046	1094	317	9	4.77959e-05	5.14143e-05	5.199e-05	8.28515e-05	8.79997e-05	9.06392e-05	0.000576967	-0.0765392	0.0287437	0.0448092	0.717103	0.804073	0.84671	31	25	56	20	16	5.39352e-05	4.91643e-05	6.02737e-05	9.28885e-05	0.000102266	9.42404e-05	0.000671444	-0.0139091	-0.147526	0.146391	0.770363	0.909111	0.791208	48	52
SNRPF	P62306	9	1.01107	1.04481	1.22062	1.29498	0.0632567	-0.0238721	0.0234836	0.247862	0.333172	557	541	1098	318	7	0.00024861	0.000238101	0.00016846	0.00020452	0.000170584	0.000193304	0.373745	0.186974	0.124668	-0.374505	-0.0946692	-0.356428	-0.176039	5597	2856	8453	5757	7	0.000436029	0.000455476	0.000352683	0.000446788	0.000407715	0.000464373	0.535052	0.0722533	0.135205	-0.233798	0.10742	-0.0246111	0.163113	859	4392
EMC4	Q5J8M3	6	0.26852	0.257687	0.313923	0.31713	0.0483616	0.0293991	-0.0300107	0.254782	0.269443	700	400	1100	319	6	2.7487e-05	2.66897e-05	2.66895e-05	2.35325e-05	2.69168e-05	2.43981e-05	0.180522	0.0281767	-0.0142931	-0.0143017	-0.195923	-0.00206627	-0.143804	4841	1542	6383	2943	6	2.09108e-05	2.38007e-05	2.37753e-05	2.26401e-05	2.35711e-05	2.36719e-05	0.68356	-0.126617	0.0601428	0.0585998	-0.0119835	0.0461584	0.0523136	1689	5098
SH2B2	O14492	7	0.394189	0.369105	0.455743	0.468081	0.0566345	0.0466474	-0.0482062	0.255981	0.294521	623	483	1106	320	7	1.67568e-05	1.7203e-05	1.76254e-05	1.6502e-05	1.68367e-05	1.73299e-05	0.428957	-0.0372466	0.000664685	0.0356607	-0.0593526	-0.0303793	0.0112705	2803	3192	5995	2460	7	1.58861e-05	1.32792e-05	1.47256e-05	1.35349e-05	1.47868e-05	1.29205e-05	0.402164	0.118808	-0.139789	0.00936319	-0.112277	0.0153521	-0.179298	4141	3585
ATP2A3	Q93084	19	0.180422	0.163266	0.210974	0.236301	0.0920738	0.0702734	-0.0738725	0.295962	0.459522	236	872	1108	321	14	0.000184935	0.00020016	0.000196455	0.000160398	0.000216507	0.000193299	0.841254	-0.0679211	0.0462142	0.0192557	-0.273288	0.159474	-0.00410437	3185	5187	8372	5727	17	0.000189751	0.000204158	0.000243441	0.000183438	0.000210625	0.00019152	0.408533	-0.163015	-0.057438	0.196449	-0.211828	-0.0124461	-0.149624	4663	3639
SNAPC1	Q16533	3	3.90882	3.65068	3.22272	2.96555	0.0639181	0.048441	-0.0501242	-0.230011	-0.349989	560	548	1108	321	3	2.53671e-05	2.4642e-05	2.55343e-05	2.69989e-05	2.85215e-05	2.95335e-05	0.0371442	0.0106153	-0.0312241	0.0200936	0.100555	0.179705	0.23001	181	354	535	126	2	2.08227e-05	2.18406e-05	2.48026e-05	2.17154e-05	2.19692e-05	2.07444e-05	0.491059	-0.111041	-0.0421822	0.141296	-0.0504779	-0.0337164	-0.116474	3690	4162
MMAB	Q96EY8	11	1.20937	1.15178	1.36635	1.42596	0.035107	0.0347657	-0.0356242	0.210845	0.272444	843	267	1110	323	10	3.19225e-05	3.44103e-05	3.28036e-05	2.98816e-05	3.09396e-05	2.98134e-05	0.0412777	-0.0498798	0.0583875	-0.0105966	-0.145196	-0.0949991	-0.148491	5039	391	5430	1817	11	2.68839e-05	2.66275e-05	2.80431e-05	2.4482e-05	2.57384e-05	2.49129e-05	0.0209074	-0.0160593	-0.0298858	0.0448443	-0.151081	-0.0788796	-0.12591	4576	246
ATR	Q13535	3	0.363879	0.335899	0.458746	0.523667	0.103755	0.0565605	-0.0588687	0.390799	0.581753	109	1006	1115	324	2	4.49711e-06	5.00514e-06	3.87513e-06	3.6621e-06	4.17186e-06	3.23282e-06	0.14642	0.0122374	0.166648	-0.202516	-0.28409	-0.0960689	-0.463967	5782	1275	7057	3869	3	3.25963e-06	2.5883e-06	3.30787e-06	2.86831e-06	3.10553e-06	2.74847e-06	0.613168	0.0949851	-0.237718	0.116178	-0.0895214	0.025114	-0.151098	3791	4780
MLH3	Q9UHC1	2	4.92679	3.71641	6.23829	6.94448	0.110306	0.189083	-0.217656	0.529586	0.6843	42	1073	1115	324	2	7.4017e-07	9.00133e-07	8.06648e-07	8.1114e-07	6.52961e-07	7.93905e-07	0.40883	-0.140094	0.142186	-0.016011	-0.00800045	-0.320953	-0.0389855	4951	3075	8026	5454	2	8.85901e-07	7.00774e-07	7.82657e-07	6.33516e-07	6.16585e-07	5.88059e-07	0.0729303	0.165699	-0.172497	-0.013065	-0.318064	-0.357145	-0.425486	6168	643
TADA1	Q96BN2	2	0.290996	0.26043	0.348116	0.359878	0.089603	0.0778319	-0.0822715	0.336402	0.384343	273	842	1115	324	2	2.94116e-06	2.58334e-06	2.74831e-06	2.49029e-06	2.58679e-06	2.67003e-06	0.228685	0.0929696	-0.0941784	-0.00486851	-0.147099	-0.0922495	-0.0465582	4526	1916	6442	3027	2	2.2345e-06	2.47291e-06	2.27726e-06	2.46195e-06	2.3958e-06	2.4476e-06	0.279992	-0.0592776	0.0869802	-0.0319302	0.080571	0.0412769	0.0721386	1106	2594
RBBP8	Q99708	2	0.830112	0.849421	0.99403	1.04434	0.0592679	-0.0166819	0.0164913	0.243302	0.314532	605	511	1116	327	2	1.34674e-06	1.46671e-06	1.387e-06	1.46016e-06	1.27431e-06	1.2423e-06	0.40165	-0.0561096	0.0670061	-0.0136181	0.0605499	-0.135864	-0.172566	4281	3033	7314	4269	2	1.00747e-06	6.90781e-07	8.84711e-07	7.03996e-07	7.84758e-07	7.27468e-07	0.31476	0.226677	-0.317766	0.0392114	-0.290427	-0.133746	-0.24311	5625	2906
TGOLN2	O43493	30	0.895408	0.875341	1.10022	1.04774	0.0588397	0.0162569	-0.0164421	0.313428	0.242922	611	506	1117	328	28	2.45171e-05	2.20328e-05	1.97912e-05	1.78449e-05	1.98788e-05	1.81689e-05	0.10911	0.14885	-0.00528762	-0.160084	-0.309433	-0.153708	-0.283472	5715	944	6659	3310	24	3.64349e-05	3.8973e-05	3.81205e-05	3.72149e-05	3.87005e-05	3.78334e-05	0.937098	-0.0546968	0.042457	0.0105464	-0.0241386	0.0323308	-0.000358394	2223	6075
TMED4	Q7Z7H5	10	0.347912	0.335492	0.397693	0.417836	0.0453249	0.0259848	-0.0264614	0.218918	0.290197	744	373	1117	328	8	2.32789e-05	2.28041e-05	2.01494e-05	1.84252e-05	2.27286e-05	1.88732e-05	0.291648	0.0764483	0.046721	-0.131841	-0.260896	0.0419325	-0.226236	5222	2357	7579	4682	8	1.58995e-05	1.79874e-05	2.01898e-05	1.71668e-05	1.95228e-05	1.77319e-05	0.940627	-0.181065	-0.00305724	0.163583	-0.0704233	0.115119	-0.0236985	2138	6085
TSEN2	Q8NCE0	2	0.510413	0.484202	0.609595	0.603463	0.0636008	0.0375268	-0.038529	0.293713	0.279127	574	544	1118	330	2	2.03444e-06	2.19207e-06	2.15274e-06	2.03926e-06	1.92337e-06	2.05151e-06	0.125048	-0.063795	0.0438711	0.0177505	-0.0603799	-0.144789	-0.0517368	4336	1078	5414	1803	2	2.18353e-06	1.63703e-06	2.2141e-06	1.83065e-06	1.97806e-06	1.82929e-06	0.558028	0.11835	-0.297229	0.138412	-0.135955	-0.0242266	-0.137027	4248	4523
TTI2	Q6NXR4	8	0.961688	0.880374	1.32932	1.5659	0.11184	0.0623193	-0.0651333	0.529371	0.765668	31	1088	1119	331	8	8.5742e-06	8.82825e-06	8.51505e-06	7.89218e-06	8.02204e-06	8.26426e-06	0.0167878	-0.0108902	0.031235	-0.0208768	-0.130469	-0.106924	-0.0640066	4619	196	4815	1352	7	8.70347e-06	7.68287e-06	8.49595e-06	7.48797e-06	8.51689e-06	7.96027e-06	0.516976	0.0695051	-0.110439	0.0346906	-0.14751	0.0382408	-0.0592684	3477	4294
LAMTOR1	Q6IAA8	12	0.32971	0.322528	0.381729	0.376718	0.010062	0.0157999	-0.0159748	0.227148	0.208084	1044	76	1120	332	11	8.43121e-05	9.05451e-05	8.35835e-05	8.13733e-05	7.86926e-05	8.28987e-05	0.130175	-0.0310596	0.0718378	-0.0435805	-0.082244	-0.130571	-0.0554499	4412	1114	5526	1893	12	6.57723e-05	6.35483e-05	6.39475e-05	6.13019e-05	5.88667e-05	6.32536e-05	0.105197	0.0299113	-0.0197154	-0.0106817	-0.0716369	-0.130118	-0.0264225	3867	907
PFDN5	Q99471	17	3.81139	4.2938	2.89941	3.13687	0.098807	-0.0885283	0.0834085	-0.483085	-0.369519	170	954	1124	333	13	8.16533e-05	8.7356e-05	7.5649e-05	0.000113841	9.34349e-05	0.000124459	0.0716541	0.00177747	0.099173	-0.108413	0.481216	0.196227	0.60986	68	628	696	156	15	0.000131167	0.000177536	0.000120999	0.000172699	0.000151717	0.000173241	0.324652	-0.126966	0.309738	-0.243382	0.269883	0.0830038	0.274403	179	2981
POMK	Q9H5K3	3	0.67218	0.627629	0.806412	0.759531	0.054529	0.0486203	-0.0503161	0.31129	0.224882	667	457	1124	333	2	6.34819e-06	6.03515e-06	6.29093e-06	5.74007e-06	5.61493e-06	5.74826e-06	0.0188573	0.0283279	-0.0446277	0.0152557	-0.11695	-0.148752	-0.114893	5003	206	5209	1636	3	7.78397e-06	7.42961e-06	7.79455e-06	6.79887e-06	6.93945e-06	6.86946e-06	0.0142376	0.0213968	-0.0458226	0.0233562	-0.173815	-0.144289	-0.158913	5102	175
SPG21	Q9NZD8	6	0.22877	0.216761	0.289573	0.324979	0.10357	0.0383703	-0.0394187	0.378401	0.544822	130	1002	1132	335	6	1.3058e-05	1.40043e-05	1.27349e-05	1.14621e-05	1.17994e-05	1.13575e-05	0.0339958	-0.0227726	0.0781672	-0.0589166	-0.210831	-0.168987	-0.224057	5568	312	5880	2294	6	8.42357e-06	1.0221e-05	7.76804e-06	9.3848e-06	9.06782e-06	9.86852e-06	0.482428	-0.0637623	0.215275	-0.180644	0.0921312	0.0425606	0.164639	666	4115
ATP5PO	P48047	25	0.201766	0.193817	0.227915	0.235776	0.0259083	0.0287023	-0.0292849	0.204518	0.253439	944	189	1133	336	23	0.00060428	0.000565541	0.000547467	0.000500269	0.000585293	0.000553878	0.441443	0.0781197	-0.017467	-0.0643246	-0.194392	0.0320609	-0.0475279	3986	3266	7252	4160	21	0.000411657	0.000477215	0.000498656	0.000446719	0.000469088	0.000431207	0.670229	-0.168038	0.0451554	0.108563	-0.0501138	0.0203766	-0.101104	3208	5043
FKBP2	P26885	8	1.47526	1.56834	1.82504	1.98685	0.0783782	-0.0448113	0.0434612	0.26215	0.3847	407	726	1133	336	5	4.54855e-05	4.35153e-05	4.29134e-05	4.34035e-05	3.96521e-05	3.96734e-05	0.118981	0.0488407	-0.0150418	-0.0351376	-0.0187534	-0.149169	-0.148393	4704	1035	5739	2116	6	4.06446e-05	4.24685e-05	3.96562e-05	4.0776e-05	3.94001e-05	4.16518e-05	0.781135	-0.0098507	0.0534757	-0.0453679	-0.00519661	-0.0547179	0.0254626	2544	5459
REEP4	Q9H6H4	3	0.261691	0.251983	0.315659	0.299426	0.0501424	0.0270125	-0.027528	0.297515	0.221346	715	420	1135	338	3	1.19792e-05	1.13532e-05	1.08028e-05	9.66994e-06	1.1559e-05	1.04615e-05	0.287122	0.0742313	-0.00320119	-0.074887	-0.234717	0.0227196	-0.121207	4801	2333	7134	3994	3	6.80602e-06	8.73444e-06	8.16338e-06	8.24184e-06	8.33132e-06	8.50315e-06	0.508474	-0.215274	0.144629	0.0470797	0.0608796	0.0764581	0.10591	873	4251
RPL29	P47914	26	0.249219	0.264428	0.298666	0.315908	0.0495409	-0.0433639	0.0420984	0.217752	0.298728	723	412	1135	338	23	0.000937163	0.000914283	0.00109953	0.0011088	0.000971741	0.00102285	0.516981	-0.0698594	-0.105518	0.160659	0.172761	-0.0175876	0.0563656	641	3647	4288	1083	18	0.000666612	0.000724746	0.00053142	0.000705361	0.000692474	0.000757518	0.307684	0.0566889	0.177318	-0.270305	0.138204	0.111602	0.241122	288	2841
TPM3	P06753	16	10.0191	10.4174	12.5487	13.6507	0.0902101	-0.0283996	0.0278514	0.296382	0.417824	281	854	1135	338	14	4.61998e-05	4.84564e-05	3.87821e-05	4.18437e-05	3.80212e-05	4.17249e-05	0.310813	0.0547482	0.123549	-0.197747	-0.0881279	-0.226336	-0.0922297	5103	2486	7589	4695	12	8.61545e-05	6.52536e-05	7.17511e-05	6.49543e-05	6.82661e-05	5.72707e-05	0.215781	0.211887	-0.188981	-0.0520376	-0.195614	-0.12387	-0.377241	5694	2003
MORC2	Q9Y6X9	15	0.359586	0.34136	0.408115	0.420592	0.0376403	0.0370344	-0.0380102	0.219673	0.263118	845	295	1140	341	12	4.22285e-05	4.22036e-05	4.35907e-05	4.05068e-05	4.02066e-05	4.24618e-05	0.139373	-0.0151495	-0.0160015	0.0306553	-0.0752011	-0.0859348	-0.00720191	3649	1211	4860	1389	14	3.61713e-05	3.47857e-05	3.28725e-05	3.37503e-05	3.46144e-05	3.42832e-05	0.724718	0.0636614	0.00731323	-0.0742995	-0.036281	0.000190661	-0.013682	2649	5258
NAXD	Q8IW45	5	1.22507	1.17071	1.42761	1.38955	0.0311814	0.0323673	-0.0331101	0.25311	0.214127	906	234	1140	341	4	1.30708e-05	1.42063e-05	1.22893e-05	1.29837e-05	1.09089e-05	1.18485e-05	0.194537	-0.0129689	0.107218	-0.101908	-0.0226153	-0.273813	-0.154612	5241	1660	6901	3653	5	1.2408e-05	1.13043e-05	1.04143e-05	1.10462e-05	1.07499e-05	1.12176e-05	0.589526	0.125341	-0.00906499	-0.127371	-0.0423897	-0.0816088	-0.0201697	3301	4660
CST3	P01034	6	1.69796	1.55609	2.09483	2.10524	0.0932818	0.0615688	-0.0643139	0.364598	0.37175	256	886	1142	343	4	1.40109e-05	1.62461e-05	1.28557e-05	1.17049e-05	1.33255e-05	1.16975e-05	0.154261	-0.0365999	0.176941	-0.160741	-0.296039	-0.108963	-0.296946	5682	1339	7021	3819	6	2.23368e-05	2.09706e-05	2.31988e-05	2.15692e-05	1.9162e-05	1.95621e-05	0.105316	0.0108964	-0.0801583	0.0655237	-0.0395575	-0.210282	-0.180467	4914	909
HSPG2	P98160	4	3.19963	2.46951	4.44126	3.87169	0.110878	0.174776	-0.198906	0.647841	0.449833	63	1081	1144	344	3	4.93438e-06	6.90041e-06	3.90679e-06	3.99948e-06	3.85612e-06	3.23647e-06	0.21457	-0.0886772	0.395136	-0.425562	-0.391732	-0.444395	-0.697124	5897	1800	7697	4885	4	9.31857e-06	6.48623e-06	1.17934e-05	7.08589e-06	6.3772e-06	5.46487e-06	0.19308	0.018569	-0.504159	0.358367	-0.376592	-0.528616	-0.751353	6278	1765
ZNF532	Q9HCE3	3	1.20264	1.11666	0.975305	0.919078	0.068904	0.0525151	-0.0544991	-0.249769	-0.335436	544	611	1155	345	3	2.62326e-06	2.60393e-06	3.16475e-06	2.96061e-06	3.07029e-06	3.03211e-06	0.347314	-0.0926811	-0.103349	0.178048	0.0818535	0.134331	0.116278	341	2697	3038	644	3	2.22273e-06	2.58829e-06	2.39424e-06	2.4858e-06	2.62161e-06	2.59276e-06	0.254929	-0.111757	0.107911	-0.00451827	0.0496188	0.126364	0.110397	707	2385
TRIOBP	Q9H2D6	4	1.06897	1.00864	1.223	1.31455	0.0668751	0.0412915	-0.0425082	0.235499	0.339642	569	587	1156	346	4	1.99214e-05	2.15616e-05	2.18532e-05	2.02609e-05	2.03818e-05	1.94775e-05	0.210034	-0.0837493	0.0303948	0.0497788	-0.0593668	-0.0507849	-0.116258	4112	1777	5889	2308	4	1.7455e-05	1.23053e-05	1.75684e-05	1.23456e-05	1.53606e-05	1.28447e-05	0.333114	0.145884	-0.35847	0.155231	-0.353764	-0.0385215	-0.296582	5673	3053
XIRP2	A4UGR9	2	2.34606	2.63833	1.934	1.79736	0.101549	-0.0871775	0.0822085	-0.36583	-0.47154	175	981	1156	346	2	1.4934e-05	1.37869e-05	1.56627e-05	1.29143e-05	2.01915e-05	1.84716e-05	0.389767	0.0135379	-0.101768	0.082269	-0.19609	0.448686	0.320249	155	2968	3123	671	2	1.33801e-05	1.45e-05	1.72307e-05	1.42655e-05	1.61601e-05	1.43482e-05	0.93645	-0.168418	-0.0524627	0.196472	-0.0759852	0.103927	-0.0676399	2582	6073
ZNF701	Q9NV72	3	0.243572	0.22193	0.292762	0.279024	0.0705994	0.0655623	-0.0686842	0.330939	0.2616	526	631	1157	348	3	9.19763e-06	8.8518e-06	8.9525e-06	8.05883e-06	9.02161e-06	8.12163e-06	0.185476	0.0312347	-0.0240576	-0.00773779	-0.159458	0.00335724	-0.148258	4638	1587	6225	2739	3	6.54634e-06	7.79215e-06	6.29444e-06	7.45829e-06	7.2558e-06	8.01221e-06	0.271434	-0.0712253	0.180107	-0.127836	0.11693	0.07722	0.220285	397	2517
MICOS13	Q5XKP0	3	0.153195	0.141921	0.172811	0.183071	0.0583901	0.0540861	-0.056193	0.227908	0.311115	658	500	1158	349	3	5.84356e-05	5.60644e-05	6.25939e-05	4.77363e-05	7.05553e-05	5.53735e-05	0.882977	-0.0146318	-0.0743958	0.0845418	-0.306393	0.257274	-0.0922846	3404	5373	8777	5843	3	4.34829e-05	4.82108e-05	6.04975e-05	4.36682e-05	4.89554e-05	4.09739e-05	0.352857	-0.222403	-0.0734939	0.254025	-0.216266	-0.051383	-0.308145	5410	3208
EFNB1	P98172	5	0.647326	0.635784	0.746279	0.738666	0.00814526	0.0129201	-0.0130368	0.218142	0.203349	1108	56	1164	350	4	8.25708e-06	8.36152e-06	7.98317e-06	6.814e-06	7.29376e-06	7.06345e-06	0.00350638	0.00990343	0.0280381	-0.038766	-0.267225	-0.169064	-0.215354	5622	74	5696	2064	5	9.29189e-06	7.21505e-06	8.88755e-06	6.14078e-06	7.05695e-06	6.41213e-06	0.076967	0.134491	-0.230471	0.0703046	-0.463059	-0.262435	-0.400678	6172	683
P0DPK5	P0DPK5	4	0.315411	0.320427	0.272076	0.277485	0.00738254	-0.0114252	0.0113355	-0.224652	-0.196248	1111	53	1164	350	4	8.94062e-05	8.35034e-05	8.88726e-05	0.00013148	7.39529e-05	9.18678e-05	0.558788	0.0350428	-0.063498	0.026406	0.591437	-0.238725	0.0742271	237	3847	4084	993	3	2.72995e-05	3.29252e-05	2.57269e-05	3.05674e-05	2.84716e-05	3.46551e-05	0.416622	-0.0696885	0.200629	-0.155282	0.093431	-0.00903592	0.274507	516	3704
SCARB2	Q14108	2	0.898678	0.771322	1.08204	1.26771	0.109282	0.106028	-0.114443	0.373907	0.602371	105	1059	1164	350	2	2.00395e-06	2.14137e-06	2.16886e-06	1.56868e-06	2.70862e-06	2.18439e-06	0.89571	-0.0707864	0.0249001	0.0433052	-0.424081	0.363924	0.0535993	2110	5439	7549	4650	2	1.75414e-06	1.61339e-06	2.39012e-06	1.49884e-06	1.86695e-06	1.60045e-06	0.394179	-0.12975	-0.250425	0.316565	-0.356673	-0.0398317	-0.262039	5615	3528
MYB	P10242	2	0.242842	0.221877	0.284199	0.318027	0.095654	0.06366	-0.0665992	0.290543	0.452794	249	916	1165	353	2	2.83796e-06	2.82335e-06	2.91339e-06	2.36899e-06	2.72716e-06	2.59674e-06	0.0982156	-0.0102695	-0.0177172	0.0275767	-0.270848	-0.0677256	-0.138424	5308	853	6161	2662	2	2.46416e-06	2.8016e-06	3.05246e-06	3.10079e-06	2.76753e-06	2.90421e-06	0.493245	-0.170219	0.0149397	0.138661	0.161324	-0.0027139	0.0668322	949	4173
DACH1	Q9UI36	5	0.422101	0.414908	0.524063	0.498708	0.0681032	0.0123453	-0.0124519	0.324497	0.252952	565	603	1168	355	5	7.118e-06	7.7488e-06	7.45509e-06	6.97457e-06	6.28434e-06	6.25482e-06	0.0376427	-0.0639529	0.0585486	0.00280056	-0.0933207	-0.243664	-0.250457	5539	360	5899	2329	5	5.56652e-06	5.20196e-06	5.40245e-06	4.73319e-06	4.87385e-06	4.9129e-06	0.0189064	0.0464088	-0.0513137	0.0032449	-0.187556	-0.145305	-0.133794	5055	224
RFXAP	O00287	5	1.21288	1.25916	1.43652	1.51484	0.0522399	-0.027271	0.0267651	0.216876	0.293459	738	435	1173	356	3	4.37213e-06	4.35998e-06	4.08335e-06	4.20015e-06	3.56264e-06	3.83035e-06	0.145093	0.0334851	0.0294707	-0.0650974	-0.0244101	-0.261905	-0.157376	5215	1261	6476	3078	4	3.95815e-06	3.89142e-06	3.16709e-06	3.39672e-06	3.53682e-06	3.67426e-06	0.651406	0.108175	0.0836435	-0.213495	-0.112509	-0.0542019	0.000801742	3456	4950
TMED7	Q9Y3B3	8	0.953231	0.850976	1.08595	1.16853	0.0803842	0.0795327	-0.0841743	0.267598	0.373326	418	755	1173	356	5	1.6617e-05	1.62022e-05	1.53511e-05	1.34735e-05	1.66652e-05	1.48043e-05	0.369777	0.0494793	0.0130076	-0.0648395	-0.253049	0.0536625	-0.117158	4706	2828	7534	4629	7	3.31253e-05	3.8506e-05	4.415e-05	3.75214e-05	4.18799e-05	3.78603e-05	0.896916	-0.220435	-0.00328398	0.194046	-0.0406551	0.117889	-0.0276814	1932	5919
UNG	P13051	6	0.359476	0.35064	0.423009	0.408692	0.0298342	0.0178409	-0.0180643	0.252632	0.202958	952	222	1174	358	6	1.37305e-05	1.34427e-05	1.39373e-05	1.25513e-05	1.32749e-05	1.29681e-05	0.0451627	0.00284139	-0.0277255	0.024409	-0.126707	-0.0458404	-0.0795774	4308	430	4738	1311	5	1.29457e-05	1.29921e-05	1.28855e-05	1.17858e-05	1.2099e-05	1.21101e-05	0.00827969	0.000516709	0.00567449	-0.00621584	-0.134912	-0.0970689	-0.0957465	4416	127
PPM1E	Q8WY54	3	0.966591	0.984459	1.14403	1.11922	0.0129223	-0.0132734	0.0131524	0.229869	0.198245	1080	95	1175	359	2	1.63069e-06	1.9891e-06	1.91773e-06	1.92217e-06	1.77173e-06	1.72624e-06	0.773432	-0.178797	0.107839	0.0551238	0.0584563	-0.0591212	-0.096642	2980	4860	7840	5141	3	2.56885e-06	2.14023e-06	2.39424e-06	2.16339e-06	2.22358e-06	2.1731e-06	0.281698	0.117592	-0.145765	0.0160368	-0.130238	-0.0906463	-0.123774	4516	2618
RAVER1	Q8IY67	22	0.508932	0.463847	0.631705	0.627275	0.0967848	0.0653614	-0.0684637	0.37714	0.366986	248	930	1178	360	15	0.00010559	0.000115613	0.00010417	0.000103225	8.89032e-05	9.49625e-05	0.0822361	-0.03866	0.092171	-0.0581904	-0.0713479	-0.28683	-0.191707	5479	712	6191	2694	21	0.000140807	0.000118731	0.000115797	0.000117409	0.000114557	0.000119809	0.425471	0.170507	-0.0755209	-0.111623	-0.091677	-0.127147	-0.0624785	4173	3764
COG2	Q14746	8	1.22895	1.16208	1.53902	1.42124	0.0769122	0.0397956	-0.0409246	0.364381	0.249521	474	705	1179	362	5	5.30349e-06	5.62363e-06	5.28295e-06	4.7837e-06	4.67864e-06	4.90501e-06	0.0143634	-0.0269145	0.0576456	-0.0325113	-0.17573	-0.207766	-0.1396	5424	167	5591	1970	8	1.69865e-05	1.5709e-05	2.23926e-05	1.94918e-05	1.43199e-05	1.37522e-05	0.413064	-0.112389	-0.225187	0.286243	0.0860902	-0.358762	-0.417119	5675	3681
ZNF430	Q9H8G1	2	0.557988	0.585365	0.460898	0.462121	0.0781796	-0.0349644	0.0341371	-0.31075	-0.306927	466	722	1188	363	2	9.93075e-06	8.82156e-06	9.7629e-06	9.48177e-06	1.13594e-05	9.82042e-06	0.359948	0.0632056	-0.107664	0.0386124	-0.00353984	0.257119	0.0470882	394	2767	3161	682	2	6.55144e-06	7.29931e-06	7.62954e-06	7.33902e-06	7.49691e-06	7.44397e-06	0.492107	-0.128168	0.0277816	0.0916172	0.0356076	0.0663168	0.0560925	1309	4168
LRCH3	Q96II8	10	0.729867	0.699257	0.820714	0.852989	0.0317157	0.0305742	-0.0312362	0.199821	0.255468	955	238	1193	364	7	6.63308e-06	7.70155e-06	7.23176e-06	7.36529e-06	6.5613e-06	6.45953e-06	0.403744	-0.116072	0.0993983	0.00859724	0.0349918	-0.131768	-0.154321	4300	3043	7343	4313	10	1.22431e-05	8.31032e-06	1.11269e-05	8.79748e-06	9.4346e-06	8.4843e-06	0.290982	0.213342	-0.345647	0.0754288	-0.263461	-0.162589	-0.315754	5773	2694
IFT88	Q13099	4	0.807308	0.777166	1.06506	1.20409	0.114592	0.0271865	-0.0277087	0.426934	0.603943	81	1113	1194	365	3	9.59751e-07	1.00622e-06	1.01044e-06	8.59747e-07	8.993e-07	7.772e-07	0.0384339	-0.0478795	0.0203391	0.0263682	-0.206627	-0.141737	-0.352254	5681	368	6049	2533	5	2.68657e-06	1.97745e-06	2.40174e-06	2.15956e-06	2.19588e-06	2.02668e-06	0.384745	0.189884	-0.252243	0.0281993	-0.125147	-0.101083	-0.216763	4963	3447
SMPD4	Q9NXE4	7	0.631232	0.66269	0.746007	0.783412	0.0428374	-0.035508	0.034655	0.205511	0.276093	847	347	1194	365	5	4.22919e-06	4.31527e-06	4.10356e-06	3.26689e-06	4.50064e-06	3.7443e-06	0.402608	0.00450333	0.0335742	-0.0390007	-0.367958	0.0942529	-0.171183	5221	3035	8256	5659	7	6.47662e-06	5.75075e-06	7.6862e-06	6.01174e-06	6.4503e-06	5.65947e-06	0.407857	-0.0354764	-0.206967	0.211553	-0.142937	-0.0413527	-0.230051	4842	3630
TMEM11	P17152	3	0.60375	0.559012	0.715566	0.682685	0.0594838	0.0544675	-0.0566048	0.299602	0.231736	681	514	1195	367	3	2.12193e-06	2.39128e-06	1.95106e-06	1.82522e-06	2.15383e-06	2.18316e-06	0.590081	-0.0221498	0.150258	-0.143265	-0.239456	-0.000619268	0.0188946	4085	3989	8074	5505	3	1.7323e-06	1.90983e-06	2.79949e-06	1.77422e-06	2.07582e-06	1.80643e-06	0.515867	-0.309771	-0.169019	0.382704	-0.275275	-0.0487803	-0.249323	5405	4287
RMI2	Q96E14	2	0.522346	0.514351	0.703027	0.649712	0.10018	0.0110823	-0.0111681	0.439658	0.325879	231	968	1199	368	2	2.21372e-06	2.34414e-06	2.27381e-06	1.95227e-06	2.03599e-06	1.9165e-06	0.00399134	-0.0408008	0.0417824	-0.00216575	-0.222121	-0.161545	-0.248801	5602	79	5681	2049	2	2.0444e-06	1.54727e-06	1.98504e-06	1.46785e-06	1.67014e-06	1.40223e-06	0.145192	0.137224	-0.264726	0.0947173	-0.340751	-0.154481	-0.406727	6001	1283
PYM1	Q9BRP8	26	1.97666	2.06673	2.39303	2.42218	0.0529489	-0.0325011	0.031785	0.243273	0.260737	759	444	1203	369	23	7.54822e-05	7.85187e-05	8.34475e-05	7.59976e-05	7.30231e-05	7.38968e-05	0.161494	-0.0684434	-0.0115432	0.0762893	-0.0586259	-0.116227	-0.0990678	4448	1392	5840	2237	24	9.00943e-05	7.94587e-05	8.17994e-05	7.30885e-05	7.61575e-05	7.27851e-05	0.0815981	0.104759	-0.0764716	-0.0345873	-0.197034	-0.137692	-0.203035	5290	716
FAM102B	Q5T8I3	3	1.2036	1.04245	1.37534	1.50945	0.0967253	0.0999662	-0.107412	0.292393	0.426634	276	929	1205	370	2	1.09227e-06	7.99289e-07	9.01104e-07	9.0405e-07	7.77604e-07	8.08272e-07	0.367642	0.230654	-0.219892	-0.0469156	-0.0422053	-0.259572	-0.203767	5382	2813	8195	5603	3	1.77254e-06	1.69955e-06	1.5196e-06	1.59178e-06	1.5983e-06	1.63498e-06	0.538568	0.0912502	0.0305881	-0.130873	-0.063929	-0.0580343	-0.0252958	3319	4414
PKN3	Q6P5Z2	3	1.25125	1.03787	1.51824	1.62084	0.110449	0.128573	-0.141163	0.407603	0.501945	134	1075	1209	371	2	1.22903e-06	1.4456e-06	1.28696e-06	1.33778e-06	1.09667e-06	1.09606e-06	0.239598	-0.103601	0.130555	-0.0371506	0.0187295	-0.267989	-0.268791	5411	1983	7394	4399	3	4.18717e-06	2.24212e-06	3.75311e-06	2.83876e-06	3.1962e-06	2.48913e-06	0.453205	0.302932	-0.598178	0.145043	-0.257783	-0.0866857	-0.447404	5854	3943
SLC25A1	P53007	12	0.465362	0.396037	0.53559	0.591052	0.1017	0.111672	-0.121046	0.314449	0.456605	228	983	1211	372	9	9.51663e-05	9.28331e-05	9.47964e-05	8.02273e-05	0.000102031	8.19863e-05	0.470178	0.0137248	-0.0220877	0.00810637	-0.232633	0.114204	-0.201343	4726	3409	8135	5555	9	0.000145297	0.00013052	0.000178685	0.000116486	0.000143077	0.000110982	0.190617	-0.0603209	-0.215054	0.238097	-0.379166	-0.0825357	-0.448999	6013	1744
GCSH	P23434	7	11.6371	13.0879	15.9986	16.3661	0.102651	-0.0872387	0.0822629	0.371973	0.404743	221	992	1213	373	4	4.19971e-06	5.20046e-06	4.13888e-06	4.25729e-06	3.35618e-06	3.47945e-06	0.143603	-0.103802	0.204547	-0.124852	-0.0841553	-0.427273	-0.375234	5798	1252	7050	3859	7	1.87679e-05	1.64058e-05	1.31157e-05	1.49577e-05	1.40005e-05	1.51399e-05	0.485844	0.221522	0.0274638	-0.29545	-0.105855	-0.201265	-0.08839	4763	4132
ZMYND11	Q15326	5	0.414843	0.385299	0.499128	0.490796	0.0792982	0.05231	-0.0542783	0.319154	0.294867	472	741	1213	373	5	6.36966e-06	6.8233e-06	6.72496e-06	5.81057e-06	6.11625e-06	5.93991e-06	0.0193815	-0.0598154	0.0394367	0.0184927	-0.192352	-0.118385	-0.16059	5298	212	5510	1875	5	5.02897e-06	5.08962e-06	5.36306e-06	4.7495e-06	4.89457e-06	4.80845e-06	0.0631848	-0.0372618	-0.019966	0.0555306	-0.119749	-0.0763446	-0.101954	4253	569
DNASE2	O00115	9	1.72345	1.92788	2.20031	2.34395	0.0821138	-0.0831239	0.0785944	0.269285	0.360519	440	775	1215	375	4	2.25926e-05	2.28944e-05	2.05937e-05	1.98048e-05	2.01157e-05	2.04489e-05	0.110719	0.0365843	0.0557264	-0.0970618	-0.153417	-0.130942	-0.107244	5048	962	6010	2483	9	4.33532e-05	3.42818e-05	3.93266e-05	3.16257e-05	3.42962e-05	3.11716e-05	0.114492	0.153137	-0.185557	0.0125044	-0.301903	-0.18495	-0.322766	5880	1000
TET2	Q6N021	7	1.26962	1.22386	1.53779	1.45309	0.0595529	0.0262395	-0.0267256	0.302695	0.220961	702	518	1220	376	5	1.7639e-06	1.88253e-06	1.9142e-06	1.67793e-06	1.67448e-06	1.54671e-06	0.0249101	-0.0715173	0.0223866	0.0464564	-0.1436	-0.146569	-0.261081	5481	248	5729	2101	6	2.71985e-06	2.07419e-06	2.80184e-06	2.2391e-06	2.29916e-06	2.1347e-06	0.31182	0.10327	-0.287704	0.14612	-0.177339	-0.139146	-0.246224	5368	2881
TMX1	Q9H3N1	14	0.431803	0.398052	0.35207	0.323714	0.0761329	0.0575141	-0.0599025	-0.236996	-0.35814	522	699	1221	377	13	0.000214788	0.000209005	0.000228503	0.00023603	0.000239003	0.000239967	0.0633411	-0.0176513	-0.0570293	0.0716514	0.118405	0.136462	0.142274	268	559	827	181	10	0.000163644	0.00018649	0.000196115	0.00019341	0.000199552	0.000203512	0.218495	-0.154034	0.0345014	0.107103	0.0870639	0.132171	0.160517	471	2034
OCIAD2	Q56VL3	5	1.07776	1.07284	1.32515	1.41586	0.0962268	0.00329133	-0.00329885	0.301418	0.396937	300	922	1222	378	4	3.01465e-06	3.65953e-06	3.54775e-06	3.73695e-06	3.00326e-06	3.39742e-06	0.927672	-0.176642	0.103026	0.0582694	0.133228	-0.182102	-0.00419428	2573	5589	8162	5567	4	1.16669e-05	1.36741e-05	1.41863e-05	1.18159e-05	1.26905e-05	1.2393e-05	0.374908	-0.175466	0.0535545	0.106616	-0.157163	-0.0541399	-0.0883616	4264	3368
IQSEC1	Q6DN90	2	0.57802	0.601378	0.75527	0.702614	0.0791932	-0.0288594	0.0282934	0.357015	0.252754	484	739	1223	379	2	7.8927e-07	8.536e-07	6.95571e-07	6.85536e-07	6.43668e-07	5.74458e-07	0.0681062	0.0180067	0.131048	-0.164316	-0.18528	-0.276197	-0.440312	5802	600	6402	2970	2	7.03183e-07	6.55329e-07	6.52575e-07	6.29294e-07	6.22456e-07	5.97635e-07	0.060728	0.0689587	-0.0327214	-0.0387973	-0.0912063	-0.10697	-0.165678	4612	545
MAN2B2	Q9Y2E5	4	0.962371	1.07122	1.2215	1.29574	0.0804892	-0.0793627	0.0752237	0.264627	0.34975	471	757	1228	380	4	4.15325e-06	4.60567e-06	4.1886e-06	4.15553e-06	3.94975e-06	3.69779e-06	0.124836	-0.0554003	0.0937706	-0.0431746	-0.0546083	-0.127879	-0.222979	5095	1076	6171	2670	4	3.29448e-06	2.70565e-06	2.94568e-06	2.62653e-06	2.73168e-06	2.67266e-06	0.213563	0.143802	-0.140273	-0.0176512	-0.18309	-0.126459	-0.157973	5061	1977
DPYD	Q12882	7	0.904225	0.823194	1.11434	1.10312	0.0990158	0.0661354	-0.0693135	0.367576	0.352969	274	957	1231	381	4	4.64479e-06	4.8432e-06	4.58657e-06	5.01907e-06	4.72427e-06	4.47068e-06	0.809786	-0.014442	0.0459041	-0.0326386	0.0973645	0.0100357	-0.0695626	1697	5031	6728	3401	7	4.37684e-06	4.20208e-06	4.31852e-06	4.33044e-06	4.79785e-06	4.64629e-06	0.156858	0.0258407	-0.0329472	0.00648575	0.0104644	0.158338	0.11203	722	1409
NCLN	Q969V3	16	0.320326	0.315401	0.367753	0.379949	0.0411853	0.0111349	-0.0112215	0.210331	0.257401	903	331	1234	382	16	6.99785e-05	6.36002e-05	6.23594e-05	5.69828e-05	6.80061e-05	6.54021e-05	0.676221	0.0995479	-0.0383317	-0.0667568	-0.196837	0.0582998	0.00197206	3360	4400	7760	4988	15	4.96735e-05	4.87132e-05	5.83618e-05	4.77092e-05	5.36962e-05	4.88827e-05	0.586095	-0.0729406	-0.101105	0.159607	-0.131151	0.0394017	-0.096093	3592	4646
FARS2	O95363	2	0.386721	0.374243	0.451932	0.449769	0.0500647	0.0234658	-0.0238538	0.248277	0.241357	818	417	1235	383	2	3.66177e-06	3.11822e-06	3.74726e-06	3.49025e-06	3.63318e-06	3.44146e-06	0.956073	0.061449	-0.170373	0.0947416	-0.00776377	0.0501407	-0.0280726	1910	5730	7640	4785	2	2.78887e-06	3.03252e-06	2.89855e-06	2.95726e-06	2.94982e-06	2.92581e-06	0.647659	-0.059675	0.0611625	-0.00402536	0.0249071	0.021269	0.00948004	1891	4935
CTSB	P07858	27	3.5098	3.9072	4.41807	4.82528	0.084951	-0.0794477	0.0753	0.252579	0.379775	432	804	1236	384	15	9.86599e-05	0.000104511	8.86441e-05	8.78101e-05	8.74173e-05	8.2815e-05	0.124003	0.020443	0.103565	-0.133996	-0.147633	-0.154101	-0.232129	5442	1070	6512	3120	22	0.000194264	0.000200916	0.000184354	0.000189461	0.000180598	0.000188015	0.282557	0.00808605	0.0566648	-0.0674537	-0.02803	-0.0971437	-0.0390823	3441	2625
ALDOC	P09972	13	1.54261	1.60677	1.80754	1.85746	0.0276438	-0.0296967	0.0290977	0.198961	0.238259	1036	201	1237	385	11	5.11567e-05	5.44039e-05	5.06658e-05	5.11481e-05	4.80512e-05	4.89433e-05	0.149015	-0.0256804	0.0631067	-0.0395924	-0.0259237	-0.116032	-0.089493	4153	1298	5451	1829	12	9.76968e-05	9.51647e-05	7.90868e-05	0.000107115	9.65494e-05	0.000102721	0.178768	0.108013	0.0701289	-0.196861	0.240784	0.0909695	0.180366	266	1616
SOD1	P00441	31	2.97502	2.61254	4.7293	3.9158	0.123335	0.0906812	-0.0967656	0.75941	0.487091	38	1199	1237	385	23	9.90182e-05	9.44651e-05	8.09362e-05	6.89735e-05	7.62308e-05	7.62008e-05	0.0653383	0.114346	0.0464331	-0.176564	-0.407308	-0.262976	-0.263543	5818	573	6391	2957	24	0.000916891	0.000978718	0.00083135	0.000913108	0.00100526	0.000947341	0.420348	0.012492	0.106635	-0.128803	0.0065273	0.145239	0.0596257	1015	3733
TIMM9	Q9Y5J7	3	3.52997	4.08404	5.20283	5.04303	0.110611	-0.109	0.10134	0.450642	0.405636	167	1077	1244	387	2	2.14766e-06	2.52451e-06	1.94953e-06	1.96751e-06	1.86717e-06	1.81594e-06	0.188923	-0.0394746	0.193764	-0.179111	-0.165868	-0.241389	-0.281521	5669	1620	7289	4218	3	5.35873e-06	3.64701e-06	3.50704e-06	3.3355e-06	3.54678e-06	3.36373e-06	0.331706	0.361524	-0.193654	-0.250114	-0.322467	-0.23386	-0.310304	5960	3035
TNFAIP2	Q03169	8	0.331929	0.368933	0.44584	0.418453	0.0799094	-0.0782556	0.0742284	0.347396	0.255933	503	749	1252	388	8	1.29816e-05	1.2261e-05	1.28387e-05	1.29719e-05	1.2878e-05	1.19893e-05	0.844456	0.0323449	-0.0500384	0.0163771	0.0312681	0.0207912	-0.0823705	2355	5203	7558	4661	8	6.85065e-06	6.79042e-06	8.26069e-06	6.80897e-06	7.63605e-06	6.63523e-06	0.660644	-0.091772	-0.104511	0.17825	-0.100575	0.0648152	-0.137866	3511	4999
INTS5	Q6P9B9	5	0.382126	0.357918	0.459259	0.460025	0.0851964	0.0464383	-0.0479829	0.311698	0.314103	449	806	1255	389	3	5.34566e-06	5.28889e-06	5.61925e-06	4.86092e-06	5.19894e-06	5.31617e-06	0.166763	-0.0193759	-0.0347776	0.0526361	-0.156513	-0.0595241	-0.0273561	4246	1437	5683	2054	5	5.40359e-06	4.22798e-06	5.73982e-06	4.10414e-06	4.74516e-06	4.22835e-06	0.23209	0.076705	-0.277245	0.163793	-0.320135	-0.110756	-0.277118	5713	2170
KIAA0319L	Q8IZA0	2	0.466473	0.435976	0.549791	0.522319	0.0548439	0.0479482	-0.0495968	0.285036	0.211086	789	466	1255	389	2	2.09941e-06	2.3734e-06	2.25328e-06	2.14831e-06	2.33062e-06	2.09144e-06	0.653766	-0.0948233	0.0821504	0.00722177	-0.0616063	0.0559091	-0.10031	3064	4282	7346	4317	2	1.82716e-06	1.78158e-06	1.97637e-06	1.77545e-06	2.00532e-06	1.85546e-06	0.858313	-0.0270166	-0.0634674	0.0862278	-0.0684361	0.107211	-0.00484333	2041	5760
TOM1	O60784	6	0.794334	0.720664	0.961105	0.9331	0.0896386	0.0685015	-0.0719169	0.343449	0.300787	410	845	1255	389	6	1.63713e-05	1.5976e-05	1.35909e-05	1.34307e-05	1.29637e-05	1.39513e-05	0.155372	0.0964363	0.0611729	-0.172088	-0.189193	-0.240252	-0.134338	5506	1348	6854	3581	6	2.75001e-05	2.28144e-05	2.35496e-05	2.13009e-05	2.26017e-05	2.11058e-05	0.171034	0.159525	-0.109966	-0.0642068	-0.208999	-0.123477	-0.222273	5343	1543
COX7C	P15954	2	0.928215	0.893568	1.064	1.13145	0.0672829	0.0271802	-0.0277021	0.224146	0.312822	663	593	1256	392	2	1.28635e-06	1.39778e-06	1.47066e-06	1.3857e-06	1.22772e-06	1.29798e-06	0.315002	-0.106529	0.0133213	0.0866526	0.000802164	-0.173831	-0.0935437	4403	2509	6912	3670	2	2.34006e-06	3.19666e-06	2.3159e-06	2.50977e-06	2.38241e-06	2.54936e-06	0.684663	-0.161669	0.288355	-0.176637	-0.0606566	-0.135792	-0.0380774	3907	5105
TTC33	Q6PID6	7	0.394308	0.39369	0.451335	0.452615	0.0012801	0.00113207	-0.00113296	0.196008	0.200092	1248	8	1256	392	7	1.30495e-05	1.44962e-05	1.35526e-05	1.22322e-05	1.22443e-05	1.17438e-05	0.0472988	-0.0701252	0.081558	-0.0155426	-0.163433	-0.162006	-0.222214	5472	448	5920	2358	7	1.08767e-05	1.20392e-05	1.04583e-05	1.08876e-05	1.08646e-05	1.13477e-05	0.868621	-0.0325266	0.113967	-0.0891237	-0.0310852	-0.0341294	0.0286284	2561	5805
HELZ2	Q9BYK8	12	0.858663	0.711913	0.426015	0.440441	0.127927	0.12887	-0.141521	-0.882317	-0.834275	12	1245	1257	394	11	9.45042e-06	1.06206e-05	1.0262e-05	2.65205e-05	2.87313e-05	2.96194e-05	0.000869727	-0.0974764	0.0709366	0.0213875	1.39118	1.5067	1.55062	6	27	33	9	12	1.07854e-05	7.80814e-06	1.06823e-05	2.27399e-05	2.55065e-05	2.38353e-05	0.000426451	0.144329	-0.321695	0.130476	1.22048	1.38612	1.28836	26	43
HNRNPH2	P55795	12	0.225984	0.204434	0.261782	0.272338	0.0846009	0.0704815	-0.0741025	0.282629	0.339661	457	801	1258	395	10	7.92049e-05	7.43702e-05	7.97389e-05	7.64002e-05	7.92383e-05	7.78782e-05	0.973866	0.0263503	-0.0645132	0.0360456	-0.0256616	0.0269601	0.0019811	2012	5812	7824	5104	11	7.14105e-05	7.27718e-05	6.79315e-05	7.07216e-05	7.04786e-05	7.25046e-05	0.76052	0.0143327	0.0415755	-0.057724	0.000347089	-0.00461961	0.0362676	2052	5390
DUT	P33316	31	1.31198	1.28745	1.51191	1.5771	0.0563171	0.0135477	-0.0136761	0.218177	0.279075	782	479	1261	396	25	0.000317183	0.000324829	0.000303219	0.00031667	0.000268684	0.000294129	0.252069	0.00960877	0.0439767	-0.0553427	0.00727384	-0.229793	-0.0992563	4739	2079	6818	3536	27	0.000415024	0.000407253	0.000352949	0.000394343	0.000386081	0.000412654	0.798131	0.083291	0.0560211	-0.150444	0.00954595	-0.0209993	0.0750272	1839	5523
LIX1L	Q8IVB5	2	0.305492	0.271477	0.376254	0.382636	0.107929	0.0826395	-0.0876623	0.383214	0.407478	213	1048	1261	396	2	2.11016e-06	2.2244e-06	2.04725e-06	1.83901e-06	2.0283e-06	1.7952e-06	0.0589145	-0.0116509	0.0644139	-0.0553167	-0.210069	-0.0687318	-0.244859	5425	535	5960	2422	2	1.02316e-06	9.14689e-07	1.04118e-06	8.59519e-07	9.64687e-07	9.2762e-07	0.209208	0.043154	-0.118528	0.0683397	-0.208281	-0.0417489	-0.0982756	4539	1930
PLVAP	Q9BX97	4	1.00216	0.86497	1.43104	1.20999	0.119563	0.102288	-0.110098	0.61624	0.374173	101	1160	1261	396	4	8.3983e-06	1.19405e-05	7.88498e-06	7.4959e-06	6.85544e-06	6.33429e-06	0.181276	-0.163782	0.343917	-0.254771	-0.327777	-0.45663	-0.570696	5885	1551	7436	4472	4	8.01538e-06	6.86406e-06	1.0244e-05	7.36828e-06	6.40867e-06	6.18099e-06	0.21828	-0.0632283	-0.286938	0.290707	-0.18467	-0.385974	-0.438161	6102	2028
KRIT1	O00522	2	0.561421	0.482711	0.64712	0.698053	0.103475	0.104851	-0.113072	0.309801	0.419105	264	998	1262	399	2	2.11477e-06	2.15441e-06	2.16144e-06	1.77176e-06	1.84204e-06	1.84609e-06	0.000921426	-0.0194953	0.00729964	0.011996	-0.274808	-0.218692	-0.21552	5688	29	5717	2086	2	2.22859e-06	2.28201e-06	2.14555e-06	2.14397e-06	2.17356e-06	2.21493e-06	0.424449	0.00640769	0.0405765	-0.0483766	-0.0494394	-0.0296654	-0.00246627	2873	3757
NES	P48681	8	1.9832	2.02776	2.34338	2.33206	0.0321322	-0.0161161	0.0159381	0.224641	0.217654	1015	247	1262	399	8	5.70407e-06	6.79248e-06	5.77801e-06	5.30832e-06	5.20977e-06	5.35203e-06	0.14808	-0.0948105	0.157135	-0.0762286	-0.198546	-0.225583	-0.186716	5580	1292	6872	3604	8	4.97209e-06	4.41406e-06	5.07414e-06	4.28298e-06	4.5443e-06	4.17457e-06	0.126102	0.0447903	-0.126955	0.0741008	-0.170448	-0.0850041	-0.207435	5037	1107
CHST14	Q8NCH0	4	0.327826	0.303358	0.367074	0.388726	0.0638336	0.0548684	-0.0570379	0.21801	0.300695	717	546	1263	401	4	5.7256e-06	5.86242e-06	5.93034e-06	5.25643e-06	5.76159e-06	5.51861e-06	0.141226	-0.0284063	0.0056636	0.0222808	-0.15175	-0.0193659	-0.0815279	4312	1225	5537	1902	4	4.20224e-06	3.6099e-06	4.61254e-06	3.56004e-06	3.94586e-06	3.62445e-06	0.274603	0.0209829	-0.198214	0.155388	-0.218279	-0.0698351	-0.192411	5120	2546
SDHB	P21912	20	0.438692	0.447026	0.525804	0.508794	0.036419	-0.0136382	0.0135104	0.247679	0.200235	988	287	1275	402	14	0.000170273	0.000166451	0.000169915	0.000166688	0.0001648	0.000164855	0.0877979	0.0118575	-0.0208987	0.00881469	-0.0188459	-0.0352771	-0.0347962	2902	761	3663	828	16	0.00017575	0.000181273	0.000154955	0.000177892	0.000171347	0.000187606	0.434021	0.0424061	0.0870442	-0.13927	0.0598822	0.00580152	0.136586	1065	3815
NUDT2	P50583	7	0.853954	0.871396	0.999002	0.989667	0.0145228	-0.0146589	0.0145114	0.211671	0.198126	1173	106	1279	403	5	1.6464e-05	1.36195e-05	1.12894e-05	1.10701e-05	1.26495e-05	1.17326e-05	0.317038	0.255591	-0.018051	-0.288752	-0.317057	-0.124644	-0.23321	5650	2528	8178	5582	7	1.89233e-05	1.63947e-05	1.62192e-05	1.57384e-05	1.68904e-05	1.50468e-05	0.290488	0.139512	-0.067425	-0.0829459	-0.126366	-0.0244493	-0.191197	4499	2692
TAF9	Q16594	5	1.90943	1.70046	2.4311	2.17323	0.100621	0.0811868	-0.0860294	0.429658	0.26789	303	976	1279	403	4	3.07414e-06	3.5385e-06	2.92851e-06	2.72527e-06	2.71563e-06	2.36783e-06	0.0677721	-0.0490192	0.153937	-0.119032	-0.222799	-0.227915	-0.425637	5795	597	6392	2958	5	7.31096e-06	7.24554e-06	6.61512e-06	7.04986e-06	7.27137e-06	7.33519e-06	0.552889	0.0509643	0.0379957	-0.0933304	-0.00150317	0.0431312	0.0557378	1638	4491
PWWP3A	Q2TAK8	4	0.558769	0.584292	0.683011	0.686896	0.065838	-0.0325782	0.0318588	0.257078	0.265261	706	574	1280	405	3	1.93254e-06	2.13108e-06	2.09062e-06	1.68455e-06	1.84855e-06	1.68293e-06	0.0190388	-0.0861188	0.0549685	0.0273096	-0.284252	-0.150222	-0.285641	5701	208	5909	2342	4	1.8775e-06	1.55027e-06	1.65642e-06	1.31131e-06	1.47995e-06	1.41026e-06	0.073326	0.147755	-0.128533	-0.0329868	-0.370042	-0.195509	-0.265099	5911	646
GSK3A	P49840	11	1.21703	1.02791	1.59707	1.60688	0.123153	0.116691	-0.126967	0.508751	0.517582	84	1197	1281	406	7	8.63316e-06	9.8554e-06	8.52596e-06	8.2549e-06	7.30657e-06	7.37945e-06	0.066977	-0.0608124	0.130214	-0.078838	-0.12545	-0.301508	-0.287188	5693	589	6282	2813	11	1.94245e-05	1.41077e-05	1.7507e-05	1.50248e-05	1.49789e-05	1.4752e-05	0.310097	0.191237	-0.270159	0.0412848	-0.179298	-0.18371	-0.205735	5395	2864
AGPAT2	O15120	6	0.238346	0.222417	0.293454	0.333953	0.116219	0.0490332	-0.0507585	0.349109	0.535621	150	1132	1282	407	5	1.38473e-05	1.32758e-05	1.39938e-05	1.24879e-05	1.48995e-05	1.36649e-05	0.978759	0.0148401	-0.0459725	0.0300166	-0.134237	0.120499	-0.00429599	2219	5838	8057	5487	5	1.2344e-05	1.02998e-05	1.36829e-05	1.04756e-05	1.20891e-05	1.04133e-05	0.391875	0.0277414	-0.233457	0.176311	-0.209031	-0.00235697	-0.21764	4909	3509
C12orf45	Q8N5I9	3	4.47825	4.27447	5.20322	5.00868	0.0354749	0.0332036	-0.0339859	0.249675	0.194699	1008	274	1282	407	3	3.3652e-06	3.22434e-06	3.24912e-06	2.92804e-06	3.27799e-06	2.71841e-06	0.197126	0.0371915	-0.0244928	-0.0134515	-0.163565	-0.000686077	-0.270738	5187	1678	6865	3594	2	2.07522e-06	1.86126e-06	1.91323e-06	1.71382e-06	1.79323e-06	1.57664e-06	0.0474658	0.0898609	-0.0671243	-0.0273902	-0.186188	-0.120843	-0.306549	5507	448
YIF1B	Q5BJH7	3	0.254785	0.21592	0.331357	0.334731	0.122767	0.114459	-0.124329	0.493563	0.50818	96	1194	1290	409	3	8.3979e-06	9.97038e-06	9.58297e-06	7.77489e-06	7.89881e-06	8.0738e-06	0.0930121	-0.14985	0.0977699	0.0405944	-0.261057	-0.238243	-0.20663	5685	812	6497	3106	3	7.74222e-06	5.26777e-06	6.93905e-06	4.47635e-06	5.00272e-06	4.60947e-06	0.109544	0.219463	-0.336092	0.0614525	-0.570963	-0.410572	-0.528683	6261	951
KAT6A	Q92794	5	0.779342	0.725594	0.923066	0.902837	0.0749742	0.0506256	-0.0524669	0.294804	0.262835	607	689	1296	410	5	3.79178e-06	3.97628e-06	3.64291e-06	3.58523e-06	3.49172e-06	3.62786e-06	0.120341	-0.00451062	0.064032	-0.0622965	-0.0853202	-0.123447	-0.0682698	4466	1046	5512	1879	6	3.43798e-06	2.6759e-06	3.26387e-06	2.43599e-06	2.84011e-06	2.43617e-06	0.122802	0.13728	-0.224254	0.062305	-0.359771	-0.138332	-0.359663	5949	1071
CHMP5	Q9NZZ3	20	7.50516	9.17738	12.3259	12.4529	0.127935	-0.152384	0.137815	0.56335	0.578139	51	1246	1297	411	14	2.67375e-05	2.39022e-05	2.15663e-05	2.20884e-05	2.44207e-05	2.3349e-05	0.668179	0.151708	-0.0100131	-0.158377	-0.123869	0.0209468	-0.0437961	3454	4360	7814	5080	19	4.30643e-05	3.37316e-05	4.02122e-05	3.78964e-05	3.78137e-05	3.36422e-05	0.471006	0.142919	-0.209475	0.0440596	-0.0415149	-0.0446636	-0.213303	4262	4054
TACC1	O75410	42	1.51156	1.58838	1.87043	1.85641	0.0696247	-0.0362043	0.0353179	0.271129	0.260274	680	621	1301	412	27	9.1573e-05	9.90953e-05	8.4272e-05	8.46852e-05	7.68612e-05	7.93299e-05	0.0995752	-0.00116124	0.112732	-0.12103	-0.113974	-0.253829	-0.208218	5521	865	6386	2948	41	0.000129287	0.000133252	0.000122444	0.000138487	0.000130735	0.000133941	0.200436	0.010744	0.0543272	-0.0677116	0.109922	0.0268136	0.06176	1084	1834
SEC24B	O95487	3	1.24229	1.26183	1.60509	1.50762	0.0905712	-0.0113013	0.0112135	0.358346	0.267964	446	859	1305	413	2	7.46969e-07	7.75059e-07	7.96623e-07	6.65274e-07	6.57234e-07	7.26388e-07	0.0330644	-0.0492029	0.00405516	0.0436456	-0.216303	-0.233844	-0.0895109	5453	304	5757	2137	3	2.18117e-06	2.02439e-06	2.49852e-06	1.89368e-06	2.13129e-06	2.01565e-06	0.252446	-0.0349751	-0.142592	0.160999	-0.238886	-0.0683479	-0.148831	5015	2354
FTL	P02792	8	2.11036	1.9765	2.45067	2.70501	0.0981712	0.0464947	-0.0480431	0.262183	0.404642	364	946	1310	414	6	3.46153e-05	3.48112e-05	3.16343e-05	3.3673e-05	3.47024e-05	3.53225e-05	0.498004	0.0392214	0.0473625	-0.0907002	-0.00059664	0.042847	0.0683991	1134	3551	4685	1273	8	4.00779e-05	3.62331e-05	2.86298e-05	3.69372e-05	3.43423e-05	3.73875e-05	0.752106	0.196266	0.050766	-0.289023	0.0785327	-0.0265562	0.0960138	1362	5355
NGRN	Q9NPE2	4	1.05483	1.00624	1.1772	1.22611	0.0382713	0.0336166	-0.0344186	0.19196	0.250688	1012	301	1313	415	4	2.87657e-06	3.20062e-06	2.85664e-06	3.00823e-06	2.8345e-06	2.85811e-06	0.577073	-0.0499677	0.104036	-0.0599975	0.0145998	-0.0712223	-0.0592538	3164	3942	7106	3943	4	2.35404e-06	1.61152e-06	2.47056e-06	1.68903e-06	2.04385e-06	1.5541e-06	0.297324	0.133911	-0.412807	0.203609	-0.345033	-0.0699434	-0.465154	5975	2748
ITPRID2	P28290	9	0.818236	0.778359	0.940834	0.954458	0.0601941	0.0355901	-0.0364903	0.237014	0.257755	796	521	1317	416	6	4.88796e-06	5.38388e-06	5.93551e-06	5.86866e-06	4.39965e-06	4.99636e-06	0.583635	-0.144381	-0.00496858	0.135759	0.119419	-0.296225	-0.112736	4549	3971	8520	5779	8	6.61705e-06	5.03569e-06	5.23906e-06	5.56577e-06	5.6689e-06	5.40605e-06	0.88244	0.232899	-0.161099	-0.103981	-0.0167066	0.00978202	-0.0587128	2753	5865
HIGD1A	Q9Y241	3	0.249637	0.227309	0.279855	0.298331	0.0767558	0.0660043	-0.0691695	0.230852	0.323089	614	704	1318	417	2	1.43633e-05	1.40429e-05	1.45223e-05	1.51907e-05	1.30758e-05	1.44394e-05	0.916697	0.00541228	-0.0271328	0.0212988	0.0862109	-0.130075	0.0130324	2359	5539	7898	5247	2	1.17763e-05	1.19298e-05	1.03078e-05	1.13122e-05	1.082e-05	1.17897e-05	0.961569	0.0547217	0.0734083	-0.137423	-0.00328099	-0.0674681	0.0563612	2397	6153
SIRPA	P78324	8	0.728948	0.657082	0.885162	0.862131	0.0997926	0.0729295	-0.0768133	0.353055	0.315021	361	962	1323	418	6	1.0656e-05	1.14805e-05	1.08352e-05	1.04312e-05	9.04606e-06	9.65844e-06	0.0650017	-0.0446007	0.0629239	-0.0205435	-0.0753624	-0.280905	-0.186404	5461	570	6031	2506	8	1.18759e-05	1.02273e-05	1.12134e-05	1.00039e-05	1.04267e-05	1.01701e-05	0.193693	0.0967588	-0.118851	0.0139422	-0.150726	-0.0909993	-0.126955	4640	1771
EEF1D	P29692	50	2.7321	2.62755	3.19021	3.18205	0.0640499	0.0278701	-0.0284191	0.251511	0.247816	777	549	1326	419	37	0.000489329	0.000465454	0.000429929	0.000382296	0.000416032	0.00040825	0.053879	0.0842527	0.0120872	-0.102453	-0.271862	-0.149858	-0.177098	5554	492	6046	2526	43	0.000596148	0.000527061	0.000566219	0.000518615	0.000541548	0.000491496	0.143329	0.0821697	-0.0955311	0.00786059	-0.118836	-0.0564126	-0.196321	4653	1266
LRCH1	Q9Y2L9	4	0.581151	0.497193	0.665449	0.763149	0.115551	0.108168	-0.11694	0.303583	0.50122	202	1124	1326	419	3	2.50615e-06	3.76485e-06	2.7571e-06	3.05604e-06	1.98134e-06	2.4622e-06	0.363451	-0.263987	0.323132	-0.126308	0.0222027	-0.602985	-0.289512	5793	2787	8580	5796	4	2.23511e-06	1.80267e-06	2.47344e-06	1.88455e-06	2.06196e-06	1.85771e-06	0.354034	0.0423796	-0.267832	0.188556	-0.203743	-0.0739459	-0.224441	5182	3214
HAUS5	O94927	3	0.503489	0.496876	0.604757	0.645425	0.095566	0.00950585	-0.0095689	0.273901	0.367796	416	914	1330	421	3	2.54729e-06	2.72858e-06	2.65572e-06	2.2926e-06	2.42919e-06	2.48586e-06	0.0366101	-0.0536817	0.0455003	0.00645534	-0.205662	-0.122175	-0.0889026	5130	348	5478	1850	2	1.372e-06	1.06638e-06	1.2018e-06	1.03154e-06	1.00864e-06	9.84305e-07	0.142996	0.177233	-0.186325	-0.0138509	-0.234241	-0.266634	-0.301867	5869	1263
ZNF468	Q5VIY5	2	0.669408	0.795528	1.0204	0.905768	0.11481	-0.129879	0.119146	0.478301	0.306375	215	1116	1331	422	2	1.42624e-06	1.55125e-06	1.65501e-06	1.78265e-06	1.35522e-06	1.60324e-06	0.813007	-0.114609	0.00660351	0.100008	0.207194	-0.188302	0.0541579	1394	5042	6436	3017	2	1.64247e-06	1.28593e-06	1.48229e-06	1.39918e-06	1.39335e-06	1.31831e-06	0.436707	0.159825	-0.193231	0.0117874	-0.0714594	-0.0774885	-0.157356	4295	3830
SLC27A3	Q5K4L6	5	0.365906	0.331907	0.42779	0.48683	0.114281	0.0686328	-0.0720616	0.294065	0.480581	223	1110	1333	423	5	6.77587e-06	7.53618e-06	6.54649e-06	6.33065e-06	6.55624e-06	6.55923e-06	0.252733	-0.0371978	0.11623	-0.0868822	-0.135251	-0.0847347	-0.0840774	4635	2088	6723	3396	5	4.46597e-06	3.63966e-06	4.37893e-06	3.70812e-06	3.79469e-06	3.70418e-06	0.244767	0.101863	-0.193308	0.0734684	-0.166422	-0.133128	-0.167958	5060	2283
AGGF1	Q8N302	2	0.83034	0.867143	1.49398	1.2552	0.135146	-0.0316231	0.0309448	0.815764	0.564524	26	1308	1334	424	2	1.39186e-06	1.23315e-06	1.38477e-06	1.17485e-06	1.33558e-06	1.17312e-06	0.219308	0.0584497	-0.11621	0.0510878	-0.186085	-0.00109327	-0.188216	4981	1846	6827	3549	2	1.30711e-06	1.06437e-06	1.32325e-06	1.06691e-06	1.24824e-06	1.09309e-06	0.40506	0.0858714	-0.21051	0.103584	-0.207074	0.0193892	-0.17209	4595	3600
EYA3	Q99504	4	0.844237	0.74835	0.953184	1.02537	0.0930839	0.0843478	-0.0895872	0.259455	0.364779	454	883	1337	425	2	1.16907e-06	1.21574e-06	1.2037e-06	1.06365e-06	9.45977e-07	1.15814e-06	0.143688	-0.0330577	0.023407	0.00905551	-0.169394	-0.338545	-0.0466103	5494	1253	6747	3430	3	2.56341e-06	2.97449e-06	3.64974e-06	2.85799e-06	3.10854e-06	2.90114e-06	0.771638	-0.256668	-0.0420916	0.253064	-0.0997304	0.0215065	-0.078113	3391	5432
EFCAB14	O75071	5	0.655016	0.550272	0.7466	0.831908	0.114735	0.120224	-0.131161	0.30903	0.465119	225	1114	1339	426	4	2.29414e-06	2.30732e-06	2.3557e-06	2.07676e-06	2.28958e-06	2.11479e-06	0.127533	-0.0155806	-0.00731827	0.0226183	-0.159199	-0.0184534	-0.133018	4672	1097	5769	2150	5	2.09715e-06	1.59152e-06	2.03548e-06	1.5824e-06	1.81672e-06	1.61179e-06	0.273837	0.136332	-0.261697	0.0932722	-0.269984	-0.0707625	-0.243437	5436	2540
RNPEP	Q9H4A4	21	0.676242	0.665074	0.590954	0.573399	0.021775	0.0119626	-0.0120626	-0.182531	-0.226038	1179	161	1340	427	17	9.02923e-05	9.25295e-05	8.7154e-05	8.39421e-05	9.5376e-05	0.000105387	0.514575	0.00480739	0.040118	-0.0462292	-0.100401	0.0838304	0.227827	643	3640	4283	1081	15	5.22247e-05	5.46661e-05	6.34403e-05	5.59107e-05	5.55427e-05	5.41129e-05	0.688417	-0.120575	-0.0546606	0.160092	-0.0221831	-0.0317117	-0.0693343	3144	5119
S100A10	P60903	7	2.66196	3.09033	1.94793	2.0885	0.128614	-0.111649	0.103626	-0.562193	-0.46167	85	1255	1340	427	7	1.04316e-05	1.01972e-05	9.81301e-06	1.23315e-05	1.13982e-05	1.43725e-05	0.0951742	0.0398716	0.00708106	-0.0483266	0.281256	0.16771	0.502219	85	826	911	199	5	1.10381e-05	1.08014e-05	1.22757e-05	1.20303e-05	1.25211e-05	1.15315e-05	0.302284	-0.0429642	-0.074228	0.110351	0.0812156	0.138907	0.0201322	894	2800
CDK2AP1	O14519	3	0.539984	0.514608	0.622923	0.607315	0.0416632	0.0343033	-0.0351388	0.240442	0.203833	1010	334	1344	429	3	2.13096e-06	2.43945e-06	2.50942e-06	2.47506e-06	2.08186e-06	2.26025e-06	0.618847	-0.147251	0.0478049	0.0886023	0.0687127	-0.180876	-0.0622662	3705	4126	7831	5116	3	2.4866e-06	1.62149e-06	2.26296e-06	1.71744e-06	2.03679e-06	1.85036e-06	0.433959	0.227605	-0.389247	0.0916423	-0.306312	-0.0602741	-0.198766	5384	3814
DTNA	Q9Y4J8	9	0.479284	0.446209	0.563864	0.549661	0.073521	0.0506583	-0.0525021	0.285126	0.248322	673	671	1344	429	9	1.84566e-05	1.91202e-05	1.73904e-05	1.73334e-05	1.77127e-05	1.627e-05	0.142225	0.0105288	0.061488	-0.0753167	-0.0800567	-0.0488235	-0.171398	4612	1233	5845	2246	9	1.42848e-05	1.28026e-05	1.5099e-05	1.28024e-05	1.36101e-05	1.28736e-05	0.285401	0.0226615	-0.135379	0.102642	-0.135396	-0.0471394	-0.1274	4310	2645
DCAF16	Q9NXF7	2	0.35	0.318225	0.41265	0.422319	0.0969281	0.0670214	-0.0702873	0.304583	0.337997	413	933	1346	431	2	1.1994e-06	1.2341e-06	1.26312e-06	1.05825e-06	1.07878e-06	1.26705e-06	0.277213	-0.0389376	0.002218	0.0357505	-0.219564	-0.191845	0.040226	4964	2271	7235	4141	2	1.43226e-06	1.27539e-06	1.54912e-06	1.33401e-06	1.36491e-06	1.17206e-06	0.269924	0.0134959	-0.153856	0.126651	-0.089033	-0.0559936	-0.275756	4870	2506
MON1B	Q7L1V2	4	0.755811	0.674704	0.913733	0.876024	0.0975232	0.0795628	-0.0842081	0.35331	0.292508	408	938	1346	431	2	1.65916e-06	2.2671e-06	1.73637e-06	1.73971e-06	1.56341e-06	1.60983e-06	0.320079	-0.186056	0.26434	-0.120438	-0.117661	-0.271815	-0.2296	5586	2545	8131	5550	3	1.70622e-06	1.53812e-06	1.86405e-06	1.53305e-06	1.6932e-06	1.49443e-06	0.322927	0.00289842	-0.146741	0.130536	-0.151497	-0.00815534	-0.188309	4538	2966
STX18	Q9P2W9	15	0.359636	0.338441	0.418988	0.40937	0.0637519	0.0431509	-0.0444815	0.263525	0.230021	801	545	1346	431	14	3.79611e-05	3.93968e-05	3.64415e-05	3.30296e-05	3.78033e-05	3.61141e-05	0.249319	0.00106346	0.0546196	-0.0578761	-0.199702	-0.00494878	-0.0708977	4458	2054	6512	3120	14	2.93704e-05	2.74563e-05	3.28347e-05	2.63216e-05	2.95747e-05	2.6057e-05	0.262205	-0.0251609	-0.122387	0.135696	-0.183278	-0.0151612	-0.197852	4771	2440
NAT1	P18440	3	0.240876	0.199374	0.289574	0.30779	0.122997	0.129969	-0.142847	0.395608	0.483627	155	1196	1351	434	3	5.26994e-06	5.50249e-06	5.01443e-06	5.09697e-06	5.08174e-06	5.04258e-06	0.312347	0.00209646	0.064395	-0.0696041	-0.0460503	-0.0503666	-0.0615287	3552	2494	6046	2526	3	4.4069e-06	4.30397e-06	4.32611e-06	4.21864e-06	4.1919e-06	4.26551e-06	0.0400868	0.0201901	-0.0139083	-0.00650521	-0.0427985	-0.0519721	-0.0268559	3135	382
REPS1	Q96D71	23	0.563639	0.533235	0.664082	0.658112	0.0758613	0.0394457	-0.0405546	0.276034	0.263008	657	697	1354	435	20	4.80997e-05	5.36581e-05	4.36152e-05	4.14913e-05	4.40189e-05	4.08388e-05	0.150721	-0.010696	0.14707	-0.151894	-0.223917	-0.138603	-0.246783	5576	1306	6882	3624	23	4.78094e-05	4.63016e-05	4.74226e-05	4.37751e-05	4.60693e-05	4.4451e-05	0.0498341	0.0191847	-0.027048	0.00746393	-0.107998	-0.0343047	-0.0858936	3868	468
APP	P05067	13	1.06056	1.07651	1.23525	1.21292	0.0108721	-0.0108085	0.0107281	0.209175	0.182855	1276	81	1357	436	12	2.18915e-05	2.2284e-05	2.18789e-05	2.14344e-05	2.27145e-05	2.21475e-05	0.853078	-0.00831816	0.0173154	-0.00915446	-0.0387657	0.0449203	0.00845117	1903	5249	7152	4017	13	2.17159e-05	2.34517e-05	2.26222e-05	2.46894e-05	2.44978e-05	2.44181e-05	0.0574649	-0.0573506	0.0535862	0.00163095	0.127785	0.11655	0.111846	520	526
ILF3	Q12906	98	1.83088	1.78069	1.5833	1.55175	0.0243722	0.0199107	-0.0201893	-0.189685	-0.218724	1180	177	1357	436	92	0.000975147	0.000947267	0.00100775	0.000980746	0.00103947	0.000984878	0.387506	-0.0023294	-0.0441774	0.0451223	0.00593022	0.0898332	0.0119958	1150	2947	4097	999	92	0.000787139	0.000882703	0.000831471	0.000866004	0.000864407	0.000846827	0.457951	-0.0830323	0.082277	-0.00398575	0.0547232	0.052059	0.0224155	1455	3972
EXOC8	Q8IYI6	11	0.32639	0.323133	0.369842	0.37662	0.0184679	0.00721613	-0.00725241	0.187529	0.213729	1219	139	1358	438	10	1.59297e-05	1.5766e-05	1.50135e-05	1.43983e-05	1.50173e-05	1.49273e-05	0.0909302	0.032977	0.0180727	-0.0524864	-0.112843	-0.052124	-0.0607931	4108	789	4897	1425	11	1.25775e-05	1.1963e-05	1.3076e-05	1.10542e-05	1.19622e-05	1.13702e-05	0.0635968	0.0044413	-0.0678221	0.0605173	-0.181802	-0.0679254	-0.14115	4742	572
TIMP2	P16035	2	1.43569	1.416	1.91461	1.76092	0.1127	0.00992702	-0.0099958	0.425232	0.304507	263	1095	1358	438	2	1.22582e-06	1.46262e-06	1.34007e-06	1.20126e-06	1.11231e-06	1.15107e-06	0.0967272	-0.131541	0.123274	-0.00297504	-0.160736	-0.271725	-0.222308	5625	843	6468	3067	2	1.3532e-06	1.07241e-06	1.5831e-06	1.17228e-06	1.22785e-06	1.10038e-06	0.370463	0.0181963	-0.317313	0.244576	-0.188856	-0.122036	-0.280177	5461	3336
PIGS	Q96S52	4	0.539136	0.489699	0.651202	0.656759	0.107985	0.0677102	-0.0710453	0.340166	0.352425	311	1049	1360	440	4	1.64194e-06	1.68094e-06	1.52921e-06	1.48312e-06	1.4137e-06	1.43602e-06	0.0454578	0.0217599	0.0556244	-0.0808597	-0.125006	-0.194167	-0.171565	5339	432	5771	2154	3	8.29752e-07	6.50604e-07	8.59157e-07	6.3184e-07	7.13139e-07	6.04441e-07	0.174175	0.0895062	-0.261394	0.139748	-0.303614	-0.12899	-0.367573	5865	1577
GEMIN8	Q9NWZ8	2	0.432152	0.385856	0.520781	0.487438	0.0903124	0.0794236	-0.0840521	0.348561	0.253103	508	855	1363	441	2	2.7917e-06	2.78043e-06	2.42561e-06	2.41253e-06	2.48449e-06	2.27852e-06	0.135936	0.0665136	0.0606779	-0.136281	-0.144084	-0.101685	-0.226536	5301	1172	6473	3075	2	1.91225e-06	1.68789e-06	1.82321e-06	1.65398e-06	1.7033e-06	1.6827e-06	0.184503	0.0810484	-0.099001	0.0122601	-0.128284	-0.0858931	-0.103443	4352	1670
MARCHF5	Q9NX47	4	0.382459	0.376741	0.471165	0.447579	0.0790353	0.0108251	-0.0109069	0.31175	0.237659	627	736	1363	441	3	3.23034e-06	3.45107e-06	3.04568e-06	3.33543e-06	2.72687e-06	2.96079e-06	0.340065	-0.00536055	0.0899965	-0.0902789	0.0408261	-0.249798	-0.131061	4832	2653	7485	4550	4	3.35221e-06	2.62976e-06	3.05515e-06	2.79823e-06	2.9213e-06	2.92448e-06	0.598218	0.154211	-0.195969	0.0203434	-0.106388	-0.0442928	-0.0427193	3636	4707
TOPBP1	Q92547	21	0.257681	0.228393	0.293697	0.311401	0.0966248	0.084409	-0.0896562	0.273155	0.357598	436	927	1363	441	21	6.63602e-05	7.61136e-05	6.86916e-05	6.50623e-05	6.35656e-05	5.97924e-05	0.105911	-0.0850215	0.112815	-0.035205	-0.113518	-0.147094	-0.235377	5356	914	6270	2804	22	4.30821e-05	4.45279e-05	4.36307e-05	4.53399e-05	4.5085e-05	4.66021e-05	0.0382654	-0.0220926	0.0255289	-0.00383686	0.0515995	0.0434651	0.0912141	1146	370
ARNT	P27540	12	0.755055	0.712291	0.87696	0.887903	0.0752317	0.041445	-0.042671	0.257374	0.275264	674	690	1364	444	9	1.48322e-05	1.62785e-05	1.51154e-05	1.33944e-05	1.3045e-05	1.3183e-05	0.0326851	-0.055009	0.0792223	-0.0277291	-0.202119	-0.240244	-0.225061	5639	299	5938	2385	12	1.60969e-05	1.38279e-05	1.69807e-05	1.26386e-05	1.35861e-05	1.25962e-05	0.0902817	0.0419912	-0.177213	0.119099	-0.306961	-0.202664	-0.31181	5900	791
AK6	Q9Y3D8	2	0.651268	0.60853	0.867426	0.771328	0.116067	0.0481309	-0.0497922	0.46162	0.292223	238	1130	1368	445	2	3.85889e-06	3.52148e-06	3.04909e-06	2.91586e-06	3.22873e-06	2.94242e-06	0.187881	0.150556	0.0185534	-0.189254	-0.253708	-0.106662	-0.240627	5561	1610	7171	4047	2	5.67551e-06	5.45386e-06	5.52506e-06	4.84476e-06	5.2377e-06	5.01085e-06	0.0256374	0.0318783	-0.0255941	-0.00688099	-0.196447	-0.0839374	-0.147815	4906	278
MRM2	Q9UI43	3	0.220252	0.241806	0.272597	0.28672	0.0796166	-0.0689192	0.0657764	0.238695	0.31157	625	745	1370	446	3	7.87127e-06	7.76241e-06	8.27272e-06	7.79341e-06	7.73004e-06	7.82803e-06	0.355235	-0.0177659	-0.0378583	0.0539996	-0.0321083	-0.0438866	-0.0257128	3030	2740	5770	2151	3	5.33842e-06	5.02358e-06	5.41355e-06	5.1987e-06	5.43581e-06	5.01381e-06	0.816183	0.0217575	-0.0659406	0.041919	-0.0165039	0.047839	-0.0687471	2569	5590
SLC7A6OS	Q96CW6	6	6.85019	7.27489	8.59329	8.63176	0.0844986	-0.0440432	0.0427384	0.283024	0.289467	575	800	1375	447	3	1.01904e-06	9.49669e-07	1.07022e-06	1.03297e-06	9.61842e-07	1.0228e-06	0.873463	0.00860628	-0.0931026	0.0793096	0.0281945	-0.074727	0.0139279	2375	5340	7715	4920	6	4.99449e-06	3.91571e-06	4.30161e-06	4.09353e-06	4.03582e-06	3.96248e-06	0.358209	0.181544	-0.169519	-0.0339176	-0.105448	-0.125934	-0.15239	4705	3246
NRGN	Q92686	7	0.47718	0.533195	0.640625	0.611808	0.0955234	-0.0822849	0.0778439	0.342661	0.276259	464	912	1376	448	3	1.27291e-05	1.34057e-05	1.18813e-05	1.12291e-05	1.08338e-05	9.97255e-06	0.0270497	0.00648293	0.0811985	-0.0929559	-0.174409	-0.226103	-0.345612	5714	263	5977	2436	7	2.78906e-05	2.62476e-05	2.43643e-05	2.07953e-05	2.34389e-05	2.25254e-05	0.0413155	0.0920042	0.00440705	-0.103006	-0.331519	-0.158875	-0.216225	5711	395
CDCA7	Q9BWT1	6	1.09114	1.03755	1.2134	1.26701	0.0434435	0.035869	-0.0367836	0.189087	0.251461	1023	354	1377	449	4	3.24984e-06	3.32956e-06	3.51641e-06	3.62561e-06	3.08476e-06	3.18479e-06	0.741392	-0.0503528	-0.0153913	0.0633809	0.107504	-0.125564	-0.0795229	2981	4695	7676	4848	6	1.03819e-05	8.22744e-06	1.02858e-05	7.91902e-06	8.45812e-06	7.40355e-06	0.121342	0.108209	-0.227347	0.0947849	-0.28247	-0.187455	-0.379573	5939	1054
LIAS	O43766	2	0.823181	0.769059	0.958747	0.929391	0.0659918	0.0482234	-0.0498913	0.268163	0.2233	808	577	1385	450	2	2.25231e-06	2.3209e-06	2.20418e-06	1.9006e-06	2.20782e-06	1.81226e-06	0.131414	-0.00436324	0.0389178	-0.0355246	-0.249317	-0.0331452	-0.317981	5559	1128	6687	3341	2	2.04615e-06	1.56857e-06	2.07013e-06	1.29176e-06	1.49495e-06	1.31657e-06	0.0688433	0.110751	-0.272706	0.127559	-0.552824	-0.342065	-0.525379	6249	613
H1-5	P16401	71	0.539417	0.540759	0.452434	0.466905	0.0552307	-0.00179381	0.00179158	-0.255488	-0.210064	917	469	1386	451	45	0.00526905	0.0072697	0.00581844	0.0061438	0.00652281	0.00578111	0.965568	-0.215767	0.248585	-0.0726791	0.00582058	0.0921836	-0.0819646	1888	5777	7665	4835	32	0.00562442	0.00533958	0.00496327	0.00597733	0.00507945	0.00534913	0.654269	0.0832403	0.0082612	-0.0971738	0.171039	-0.0637918	0.0108414	1515	4968
RHBDF2	Q6PJF5	2	0.259231	0.255704	0.293459	0.301453	0.0337268	0.00984885	-0.00991655	0.188771	0.227543	1134	254	1388	452	2	4.57147e-06	4.59981e-06	4.85997e-06	5.00341e-06	4.94415e-06	5.32959e-06	0.055173	-0.0329501	-0.0240347	0.0553373	0.0973029	0.0801135	0.188416	300	503	803	178	3	3.46941e-06	3.39826e-06	3.46631e-06	4.12505e-06	3.94045e-06	4.39637e-06	0.0299715	0.0103279	-0.019564	0.00903862	0.260051	0.194001	0.351953	132	316
TNKS1BP1	Q9C0C2	38	1.99184	1.97282	2.29447	2.25354	0.0194516	0.00690255	-0.00693573	0.210964	0.184994	1249	142	1391	453	28	3.28303e-05	3.49732e-05	3.17781e-05	2.96771e-05	3.05952e-05	2.9251e-05	0.054043	-0.0158882	0.0753341	-0.0628855	-0.161569	-0.117614	-0.182432	5268	494	5762	2143	37	3.28632e-05	2.9079e-05	3.15525e-05	2.64839e-05	2.80216e-05	2.64421e-05	0.0457385	0.0765508	-0.0999436	0.0178315	-0.234805	-0.153381	-0.237085	5537	435
RCC1	P18754	24	0.750317	0.734366	0.841949	0.855395	0.0104241	0.015417	-0.0155835	0.18165	0.204507	1313	79	1392	454	13	5.05024e-05	5.26215e-05	5.09471e-05	4.96074e-05	4.56127e-05	4.62261e-05	0.0572122	-0.02421	0.035091	-0.0115594	-0.050005	-0.171126	-0.151852	4974	522	5496	1863	23	0.000104414	9.87299e-05	9.68287e-05	9.7875e-05	9.58169e-05	9.76327e-05	0.332853	0.0624478	-0.0183099	-0.0463619	-0.0308567	-0.0615166	-0.0344331	3174	3046
WDR44	Q5JSH3	9	2.04894	2.10253	2.53709	2.4059	0.0703298	-0.018744	0.0185036	0.289554	0.212956	763	629	1392	454	9	6.81345e-06	7.54446e-06	6.85191e-06	6.72732e-06	6.47744e-06	6.13724e-06	0.107437	-0.0533123	0.0937191	-0.0451913	-0.071666	-0.126275	-0.204108	5081	928	6009	2480	8	5.5141e-06	4.92975e-06	5.60743e-06	4.90246e-06	4.84641e-06	4.67119e-06	0.112992	0.043471	-0.11814	0.0676867	-0.126148	-0.142737	-0.195863	5045	983
NEK3	P51956	3	0.456355	0.448089	0.522164	0.512026	0.0114042	0.0131257	-0.0132462	0.207472	0.179185	1309	85	1394	456	3	1.79936e-06	1.98031e-06	1.95665e-06	1.73676e-06	1.72378e-06	1.78702e-06	0.0905837	-0.0876812	0.0505661	0.0332218	-0.138762	-0.149585	-0.0976041	5030	783	5813	2212	3	1.55756e-06	1.41307e-06	1.58918e-06	1.25381e-06	1.50768e-06	1.32328e-06	0.171749	0.0352749	-0.105177	0.0642718	-0.277693	-0.0116833	-0.199895	5146	1550
SACS	Q9NZJ4	3	0.552986	0.566607	0.758631	0.691187	0.116868	-0.0176604	0.0174468	0.438495	0.304173	251	1143	1394	456	2	1.44429e-06	1.4714e-06	1.44244e-06	1.11069e-06	1.34695e-06	1.35101e-06	0.145761	-0.00838807	0.0184439	-0.0102348	-0.387288	-0.109049	-0.104714	5562	1269	6831	3555	3	1.97316e-06	1.89038e-06	2.11096e-06	1.67528e-06	1.92849e-06	1.75445e-06	0.107294	-0.0133478	-0.0751792	0.084044	-0.249452	-0.0463811	-0.182833	5109	929
RPLP2	P05387	16	5.13356	4.72398	6.42588	5.82019	0.0975656	0.0587318	-0.0612246	0.382666	0.239839	456	940	1396	458	15	0.000169398	0.000180466	0.000162472	0.000156385	0.00014924	0.000141134	0.0345089	-0.0117097	0.0795991	-0.0719377	-0.12703	-0.19449	-0.275065	5552	319	5871	2278	14	0.000300772	0.000322846	0.000294134	0.000322489	0.000327113	0.000325167	0.157059	-0.0244717	0.0777054	-0.0566694	0.0761065	0.0966464	0.0880389	802	1411
CD38	P28907	6	0.864568	0.846995	0.984753	0.97097	0.00999207	0.0147362	-0.0148883	0.202519	0.182185	1325	73	1398	459	3	8.07442e-06	8.83522e-06	8.88472e-06	9.08887e-06	8.48086e-06	8.60926e-06	0.712108	-0.0906628	0.039245	0.047305	0.0800799	-0.0198104	0.00186846	1487	4566	6053	2537	6	1.49036e-05	1.69006e-05	1.4497e-05	1.86851e-05	1.82965e-05	1.95964e-05	0.0262947	-0.0504288	0.130987	-0.0903302	0.275799	0.245482	0.3445	118	283
COPE	O14579	12	1.18559	1.19284	1.34971	1.35885	0.00162975	-0.00440827	0.00439484	0.182635	0.192379	1386	12	1398	459	10	2.74679e-05	3.0181e-05	2.09807e-05	2.34559e-05	2.08241e-05	2.28473e-05	0.293227	0.0676371	0.20353	-0.321046	-0.160161	-0.331858	-0.198086	5671	2369	8040	5469	10	4.31735e-05	4.56791e-05	4.06548e-05	4.87816e-05	4.33111e-05	4.83894e-05	0.186787	0.000145388	0.0815348	-0.0865747	0.176336	0.00473607	0.164691	548	1699
ATIC	P31939	98	1.54961	1.52067	1.33931	1.27153	0.0585573	0.0135385	-0.0136668	-0.196879	-0.271808	897	502	1399	461	58	0.00122356	0.00120553	0.00122591	0.00127355	0.00122946	0.00125163	0.103493	0.00617837	-0.0152454	0.00894571	0.0639469	0.0131087	0.0388975	1091	897	1988	403	90	0.00135302	0.00142532	0.00136451	0.00143201	0.00140308	0.00143001	0.203135	-0.0294757	0.0456262	-0.0172818	0.0523832	0.0229338	0.0503622	1475	1862
GRHPR	Q9UBQ7	20	1.22339	1.29579	1.48274	1.50891	0.0687985	-0.042065	0.0408731	0.235307	0.260555	790	609	1399	461	16	4.58994e-05	5.03896e-05	4.51569e-05	4.67911e-05	4.13217e-05	4.25027e-05	0.196366	-0.0387393	0.0959095	-0.0622703	-0.0109806	-0.190317	-0.149662	4886	1674	6560	3174	18	4.09249e-05	3.66868e-05	3.97649e-05	3.47823e-05	3.60964e-05	3.36819e-05	0.0569154	0.0648667	-0.0928489	0.0233865	-0.169758	-0.116257	-0.216139	5183	522
COPZ1	P61923	15	0.960675	0.848112	0.64954	0.678283	0.128626	0.0870978	-0.0926958	-0.477532	-0.415063	144	1256	1400	463	14	8.31143e-05	0.00010768	9.56175e-05	0.000117165	0.000121677	0.000146456	0.0493871	-0.19996	0.173622	0.00221784	0.295411	0.349932	0.617336	69	464	533	125	12	9.36413e-05	9.6033e-05	9.20143e-05	9.80135e-05	9.86086e-05	9.29247e-05	0.299988	-0.00392187	0.0324633	-0.0292084	0.0619138	0.0706466	-0.0150037	1520	2778
TBCK	Q8TEA7	4	0.698312	0.675194	0.785838	0.825616	0.0548135	0.0240805	-0.0244892	0.194442	0.26568	935	465	1400	463	3	1.37694e-06	1.77198e-06	1.6184e-06	1.12883e-06	1.51328e-06	1.26426e-06	0.149115	-0.206748	0.157145	0.0263524	-0.493391	-0.0705418	-0.329923	5800	1300	7100	3937	4	1.38296e-06	1.29499e-06	1.59505e-06	1.06421e-06	1.19981e-06	1.17851e-06	0.0713337	-0.0425276	-0.137344	0.163313	-0.420512	-0.247482	-0.273325	6054	631
NDUFB10	O96000	15	0.294207	0.28228	0.338965	0.326763	0.0347067	0.0295441	-0.0301618	0.233849	0.180956	1142	262	1404	465	12	4.42252e-05	4.4856e-05	4.10711e-05	3.89164e-05	4.47981e-05	4.21294e-05	0.5295	0.0277022	0.0481353	-0.0790435	-0.156787	0.0462727	-0.0423374	3502	3707	7209	4106	13	4.74812e-05	5.0243e-05	5.95065e-05	4.56263e-05	5.17516e-05	4.45383e-05	0.310368	-0.142493	-0.0609254	0.183199	-0.199983	-0.0182466	-0.234801	5006	2870
SPN	P16150	21	1.43177	1.47568	1.69555	1.64422	0.0249667	-0.02195	0.021621	0.221998	0.177653	1228	181	1409	466	21	4.2189e-05	3.94635e-05	3.7533e-05	3.61075e-05	4.00033e-05	3.44062e-05	0.250481	0.0866936	-0.00965476	-0.0820165	-0.137878	0.00994478	-0.207504	4812	2066	6878	3619	22	4.94234e-05	4.60139e-05	4.88754e-05	4.49561e-05	4.87931e-05	4.67994e-05	0.458682	0.0390307	-0.0640949	0.0229451	-0.0976476	0.020513	-0.0396745	3106	3977
ARPIN	Q7Z6K5	4	1.97252	2.05019	2.28105	2.34852	0.0288243	-0.0281268	0.0275889	0.181532	0.223582	1200	212	1412	467	2	3.71025e-06	4.3697e-06	3.87142e-06	3.15894e-06	3.85501e-06	3.29442e-06	0.133519	-0.102624	0.133392	-0.0412796	-0.334701	-0.0474055	-0.274118	5626	1148	6774	3473	4	5.20652e-06	4.4578e-06	5.48306e-06	3.77084e-06	4.416e-06	3.79871e-06	0.0541727	0.0442845	-0.179701	0.118947	-0.421146	-0.193294	-0.410523	6112	505
RPAP2	Q8IXW5	6	0.595361	0.564423	0.66301	0.702786	0.060622	0.0379799	-0.0390068	0.193248	0.277302	891	524	1415	468	5	6.0309e-06	5.62597e-06	5.67915e-06	5.14404e-06	6.32486e-06	5.73904e-06	0.915202	0.0616344	-0.0386357	-0.0250634	-0.167836	0.130295	-0.00992953	2533	5533	8066	5495	5	4.84728e-06	3.83582e-06	5.52807e-06	3.91393e-06	4.75506e-06	3.89416e-06	0.400471	0.0331833	-0.304456	0.222786	-0.275375	0.00547171	-0.282681	5333	3571
FOXP2	O15409	2	0.335908	0.311253	0.435278	0.388658	0.113072	0.0539426	-0.0560381	0.427813	0.264377	316	1100	1416	469	3	1.23609e-06	1.54867e-06	1.42963e-06	1.34633e-06	1.16456e-06	1.17323e-06	0.19063	-0.184576	0.140669	0.0252786	-0.0613263	-0.270576	-0.25987	5547	1631	7178	4058	3	1.5586e-06	1.06016e-06	1.70592e-06	9.8411e-07	1.19741e-06	9.98643e-07	0.181352	0.112622	-0.443351	0.242918	-0.550738	-0.267711	-0.529589	6235	1641
JMY	Q8N9B5	3	0.50689	0.441608	0.580525	0.617075	0.109379	0.0960283	-0.102879	0.291714	0.379801	357	1061	1418	470	3	2.41844e-06	2.33094e-06	2.34653e-06	2.24152e-06	2.25969e-06	2.22285e-06	0.0309036	0.0320517	-0.0211121	-0.0114978	-0.0775483	-0.0659001	-0.0896174	4163	284	4447	1141	3	1.81249e-06	1.66192e-06	1.83651e-06	1.53527e-06	1.59996e-06	1.42207e-06	0.0291872	0.0339712	-0.0911489	0.0529705	-0.205505	-0.145968	-0.316012	5626	306
FILIP1L	Q4L180	7	0.420156	0.411658	0.499306	0.536797	0.101851	0.0146641	-0.0148147	0.263663	0.368117	434	985	1419	471	5	3.89154e-06	4.45665e-06	4.33348e-06	4.64927e-06	3.95395e-06	4.18232e-06	0.903274	-0.11937	0.0762506	0.0358152	0.137295	-0.0964157	-0.0154075	1817	5480	7297	4232	7	4.67168e-06	3.97206e-06	4.80067e-06	4.31722e-06	4.27482e-06	4.17547e-06	0.474175	0.0599688	-0.174086	0.0992655	-0.0538684	-0.0681089	-0.102034	3838	4065
CASP8	Q14790	6	0.299884	0.317499	0.267631	0.256532	0.0629575	-0.041762	0.040587	-0.205921	-0.267024	881	539	1420	472	6	2.06824e-05	1.91331e-05	1.95726e-05	1.87686e-05	2.29592e-05	2.16228e-05	0.40214	0.0631892	-0.049141	-0.0163725	-0.0768928	0.21386	0.127341	479	3034	3513	789	6	9.73954e-06	1.13814e-05	1.39053e-05	1.32014e-05	1.38936e-05	1.37981e-05	0.245622	-0.26155	-0.0367915	0.252159	0.177218	0.250947	0.241	161	2292
XIAP	P98170	4	0.763706	0.690177	0.870763	0.908864	0.0918943	0.0711775	-0.0748722	0.26044	0.322225	551	869	1420	472	2	4.62123e-06	4.68123e-06	4.50005e-06	4.17145e-06	4.4192e-06	4.59565e-06	0.231916	0.0063804	0.024992	-0.0319556	-0.141347	-0.0581104	-0.00162712	3916	1935	5851	2254	4	4.48518e-06	4.05575e-06	4.51471e-06	4.23825e-06	4.60015e-06	4.44386e-06	0.701022	0.0435277	-0.10167	0.052994	-0.0381696	0.0800412	0.0301749	1777	5164
MTCH2	Q9Y6C9	10	0.35598	0.372633	0.414391	0.435066	0.0488909	-0.0333558	0.032602	0.185841	0.256083	1018	403	1421	474	7	4.59303e-05	4.34325e-05	4.21225e-05	3.64032e-05	4.4966e-05	4.21517e-05	0.412137	0.0675792	-0.013092	-0.0572763	-0.267801	0.0369689	-0.0562746	4532	3095	7627	4757	8	7.18911e-05	7.24055e-05	7.98185e-05	7.10977e-05	7.70437e-05	7.12722e-05	0.653716	-0.0553919	-0.0451067	0.0955178	-0.0714025	0.0444714	-0.0678672	2958	4964
DMAP1	Q9NPF5	14	0.318094	0.294711	0.37995	0.37669	0.0972508	0.0540251	-0.0561272	0.310381	0.297948	492	935	1427	475	14	4.12194e-05	4.15429e-05	4.10002e-05	3.72127e-05	4.09744e-05	3.77049e-05	0.154094	-0.00121569	0.0100605	-0.00890793	-0.148745	-0.00981871	-0.129788	4542	1338	5880	2294	15	3.03774e-05	3.4191e-05	3.26907e-05	3.34989e-05	3.39683e-05	3.41766e-05	0.31738	-0.0938701	0.0767446	0.0120088	0.047241	0.0673197	0.0761372	1125	2930
EEF1AKNMT	Q8N6R0	7	0.526028	0.532782	0.59889	0.606554	0.00513179	-0.00923233	0.00917362	0.17792	0.196266	1393	35	1428	476	7	7.69093e-06	8.1188e-06	7.51049e-06	6.76385e-06	8.18068e-06	7.60074e-06	0.60891	-0.0153879	0.062719	-0.0496405	-0.200703	0.073674	-0.0324065	3564	4073	7637	4781	7	6.46681e-06	5.87075e-06	7.43649e-06	5.83594e-06	6.95842e-06	5.79499e-06	0.543957	-0.0275195	-0.167029	0.174047	-0.175608	0.0781852	-0.185768	4182	4443
TKT	P29401	108	1.87557	1.80393	1.61147	1.49846	0.0677958	0.0278179	-0.0283648	-0.191135	-0.296025	832	599	1431	477	89	0.00219254	0.00219923	0.00222852	0.00214855	0.00212291	0.00218606	0.0779155	-0.00932509	-0.00493455	0.0141515	-0.038568	-0.0558862	-0.0135956	3085	686	3771	869	101	0.00208674	0.00206149	0.00211399	0.00197183	0.00200498	0.00197447	0.00688661	-0.000462081	-0.0180259	0.0182597	-0.0821777	-0.058121	-0.0802464	3823	116
FOXP1	Q9H334	8	0.544867	0.52368	0.630906	0.605193	0.0401625	0.0283261	-0.0288935	0.239847	0.179818	1117	320	1437	478	6	1.52535e-05	1.61306e-05	1.48291e-05	1.40486e-05	1.47322e-05	1.44027e-05	0.101207	-0.0142049	0.0664566	-0.0549075	-0.132918	-0.0643651	-0.097002	4577	879	5456	1833	8	1.52082e-05	1.40727e-05	1.57769e-05	1.41088e-05	1.44687e-05	1.4285e-05	0.279587	0.0180324	-0.0939151	0.0710018	-0.0902175	-0.0538794	-0.0723166	3796	2583
POLR1D	P0DPB6	3	0.668651	0.683596	0.76394	0.783031	0.0177875	-0.0160333	0.015857	0.176172	0.211782	1303	135	1438	479	3	5.9173e-06	5.97625e-06	4.54042e-06	3.99703e-06	5.34526e-06	4.96856e-06	0.317091	0.111292	0.125593	-0.27082	-0.454718	-0.0353859	-0.14082	5601	2529	8130	5547	3	5.64545e-06	6.06084e-06	6.06714e-06	5.98742e-06	6.35805e-06	6.16457e-06	0.239623	-0.0695995	0.0328297	0.0343296	0.0152464	0.101897	0.0573133	1209	2242
JAK1	P23458	4	0.671452	0.655751	0.872282	0.803124	0.110814	0.0169675	-0.0171695	0.394477	0.275306	360	1080	1440	480	4	4.6438e-06	5.46707e-06	5.2527e-06	5.08649e-06	5.00263e-06	4.85043e-06	0.629735	-0.141174	0.0942895	0.0365795	-0.00981	-0.0337938	-0.0783654	3224	4181	7405	4419	3	4.48823e-06	4.31229e-06	4.45185e-06	4.10616e-06	4.30055e-06	4.03319e-06	0.0559443	0.0229311	-0.0347629	0.0111896	-0.105425	-0.038695	-0.131293	4138	512
CYTH4	Q9UIA0	4	0.298002	0.257283	0.363967	0.339913	0.114259	0.102092	-0.10987	0.39058	0.291937	335	1109	1444	481	2	3.94656e-06	3.99817e-06	4.06955e-06	3.65611e-06	3.49466e-06	3.44867e-06	0.0061985	-0.0211188	-0.0023767	0.0231529	-0.131404	-0.196565	-0.215674	5464	94	5558	1925	4	3.41063e-06	2.95599e-06	3.56918e-06	2.93228e-06	3.17897e-06	2.9801e-06	0.262466	0.0423641	-0.164032	0.107919	-0.175654	-0.0591159	-0.152315	4720	2442
C18orf21	Q32NC0	5	0.316723	0.292528	0.351307	0.372437	0.0723706	0.0561851	-0.0584622	0.205697	0.289959	792	653	1445	482	4	5.75116e-06	6.45176e-06	6.51956e-06	6.14925e-06	5.35618e-06	5.7143e-06	0.210607	-0.117883	0.047955	0.0630373	-0.0213267	-0.220533	-0.127159	4958	1782	6740	3421	5	6.19625e-06	5.15052e-06	5.48355e-06	5.12683e-06	5.26461e-06	4.97228e-06	0.250062	0.143368	-0.123311	-0.0329184	-0.129959	-0.0917019	-0.174119	4769	2336
TAB1	Q15750	14	0.489994	0.456987	0.577462	0.568943	0.0877192	0.0494288	-0.0511825	0.286391	0.264948	621	828	1449	483	12	3.91588e-05	4.4943e-05	3.8077e-05	3.87146e-05	3.54247e-05	3.59647e-05	0.191131	-0.0566236	0.142136	-0.0970387	-0.0730821	-0.201206	-0.179379	5246	1638	6884	3630	14	3.19069e-05	3.18093e-05	3.05322e-05	3.16605e-05	2.99556e-05	3.19937e-05	0.797676	0.0223624	0.0179445	-0.0411753	0.0111787	-0.0686817	0.0262839	2519	5519
NDUFA2	O43678	8	0.442597	0.42995	0.492627	0.509056	0.0288854	0.0207617	-0.0210648	0.175264	0.222592	1239	213	1452	485	3	4.96308e-05	4.96731e-05	4.71118e-05	4.62197e-05	4.44792e-05	4.23136e-05	0.0378308	0.0241989	0.0254282	-0.0509457	-0.0785272	-0.133905	-0.205915	5143	363	5506	1868	5	4.39436e-05	4.129e-05	4.14051e-05	4.00511e-05	4.14024e-05	3.9703e-05	0.160237	0.0579683	-0.0318924	-0.0278737	-0.0758415	-0.0279692	-0.0884346	3624	1445
CTNNBL1	Q8WYA6	19	0.287889	0.266133	0.341886	0.343895	0.101768	0.0555699	-0.0577964	0.30357	0.312025	469	984	1453	486	17	5.87057e-05	6.13093e-05	6.03336e-05	5.39506e-05	5.67747e-05	5.48574e-05	0.0122093	-0.0342528	0.0283516	0.00520793	-0.156114	-0.0825062	-0.132066	4963	147	5110	1570	19	5.62963e-05	5.25033e-05	5.29236e-05	4.96881e-05	5.20186e-05	4.98663e-05	0.0875524	0.0625485	-0.0380845	-0.0265813	-0.117593	-0.0514662	-0.112429	4174	761
SORD	Q00796	28	2.9114	2.73055	2.4379	2.18244	0.094576	0.0455198	-0.0470029	-0.210553	-0.37025	558	902	1460	487	19	0.000234321	0.000221544	0.000223696	0.000212174	0.000252901	0.000225431	0.795488	0.0488446	-0.0320441	-0.0181031	-0.0943955	0.158933	-0.00695577	1520	4963	6483	3087	27	0.000259916	0.000270322	0.000289394	0.00024458	0.000274532	0.000242428	0.226588	-0.0719709	-0.0153331	0.0830218	-0.159705	0.0069596	-0.172459	4400	2112
NUTF2	P61970	10	45.0074	49.1042	58.4944	58.9576	0.10697	-0.06421	0.0614735	0.313927	0.325305	420	1041	1461	488	5	4.50305e-06	5.03094e-06	4.09227e-06	4.53877e-06	3.60175e-06	3.78124e-06	0.224199	-0.0124529	0.147472	-0.150453	-0.00105335	-0.334658	-0.264496	5556	1879	7435	4470	9	3.62635e-05	2.82025e-05	2.69125e-05	2.59367e-05	2.08397e-05	2.24166e-05	0.110497	0.251627	-0.111071	-0.178615	-0.2319	-0.547559	-0.442325	6205	959
KIAA1143	Q96AT1	16	3.32408	3.70421	4.41587	4.21293	0.0971962	-0.0802185	0.0759921	0.329521	0.261648	529	934	1463	489	16	4.39811e-05	6.10972e-05	5.28562e-05	4.01807e-05	3.83448e-05	4.04252e-05	0.116871	-0.259407	0.214814	0.00578041	-0.38979	-0.457261	-0.381039	5875	1016	6891	3640	15	4.44872e-05	4.48401e-05	3.56862e-05	3.79516e-05	3.80209e-05	3.96138e-05	0.404519	0.0943401	0.105739	-0.223681	-0.134888	-0.132255	-0.0730481	4486	3598
LYZ	P61626	14	1.27354	1.23368	1.65182	1.51134	0.113353	0.0227531	-0.0231177	0.397969	0.269737	362	1101	1463	489	8	4.87427e-05	6.02578e-05	4.89724e-05	3.75711e-05	4.7709e-05	4.30367e-05	0.112969	-0.111455	0.194504	-0.104674	-0.487018	-0.14238	-0.291076	5809	982	6791	3496	14	8.9451e-05	7.76217e-05	9.49189e-05	6.40721e-05	7.65904e-05	6.3335e-05	0.0458302	0.0346112	-0.170026	0.120209	-0.446789	-0.189322	-0.463484	6167	437
H4C14	P62805	42	0.137463	0.129861	0.154134	0.16574	0.0791866	0.0404591	-0.0416265	0.205597	0.31033	726	738	1464	491	41	0.00568691	0.00550562	0.00575567	0.00478272	0.00630705	0.00570244	0.917956	0.00954691	-0.0371925	0.0268865	-0.240266	0.158869	0.0134825	2701	5543	8244	5651	27	0.00254395	0.00268259	0.00298089	0.00240764	0.00247752	0.00233853	0.115501	-0.104898	-0.0283405	0.123774	-0.184349	-0.143069	-0.226368	5342	1008
PTER	Q96BW5	22	1.95759	2.10438	1.75863	1.6477	0.0782674	-0.0530976	0.0512125	-0.207726	-0.301723	743	724	1467	492	18	0.000163246	0.000142794	0.000150933	0.000163056	0.000152282	0.000161257	0.405052	0.0998981	-0.0932096	-0.0132361	0.0982187	-0.000405526	0.0822125	763	3052	3815	882	18	0.000149888	0.000163687	0.000138994	0.000156057	0.000147795	0.000160979	0.648407	-0.00929139	0.117763	-0.11815	0.0488953	-0.029581	0.0936963	1547	4938
MAD1L1	Q9Y6D9	19	0.289618	0.290258	0.339109	0.353226	0.078968	-0.00159375	0.00159199	0.226003	0.284849	737	733	1470	493	16	3.5511e-05	3.39608e-05	3.72152e-05	3.43789e-05	3.52736e-05	3.47848e-05	0.51283	-0.00208549	-0.0664783	0.0655423	-0.0488261	-0.0117625	-0.0318925	2939	3632	6571	3186	19	3.32996e-05	3.39606e-05	3.25544e-05	3.27896e-05	3.23992e-05	3.31634e-05	0.36709	0.001216	0.0295742	-0.0314359	-0.0210505	-0.0383318	-0.00469554	2747	3315
ADI1	Q9BV57	8	0.451034	0.525942	0.648733	0.660358	0.134159	-0.115088	0.106582	0.409302	0.434925	173	1299	1472	494	6	5.85889e-05	7.93712e-05	4.91349e-05	4.44288e-05	5.01877e-05	3.82897e-05	0.170312	-0.0901093	0.347878	-0.343987	-0.48924	-0.313404	-0.703782	5894	1460	7354	4330	7	2.86555e-05	3.34516e-05	2.80154e-05	2.89989e-05	2.8606e-05	3.12805e-05	0.843162	-0.0681143	0.155153	-0.100706	-0.050926	-0.0706075	0.0583393	2741	5691
PRKRIP1	Q9H875	6	0.792343	0.870797	1.02012	1.04167	0.104213	-0.0697129	0.066499	0.294834	0.324985	462	1011	1473	495	6	1.18549e-05	1.19528e-05	1.24606e-05	1.14112e-05	1.15543e-05	1.09841e-05	0.0387658	-0.0282654	-0.0163945	0.0436256	-0.0832903	-0.0653166	-0.13833	4530	372	4902	1431	6	1.12876e-05	1.16146e-05	1.01767e-05	1.11929e-05	1.13678e-05	1.15524e-05	0.514335	0.0337957	0.0749857	-0.11568	0.0216299	0.0440016	0.0672435	1436	4282
GALNS	P34059	4	11.5524	11.8541	13.5676	13.5969	0.049054	-0.0187212	0.0184814	0.213253	0.216367	1068	406	1474	496	2	4.79355e-07	5.06566e-07	4.73209e-07	3.93791e-07	5.39094e-07	4.5856e-07	0.649078	-0.020979	0.0586756	-0.0395964	-0.304645	0.148463	-0.0849619	4225	4252	8477	5766	4	1.52739e-06	1.26789e-06	1.45324e-06	1.03772e-06	1.28659e-06	1.04927e-06	0.0598666	0.10907	-0.159569	0.0372767	-0.448581	-0.13845	-0.432608	6108	538
H1-2	P16403	13	1.60923	1.66936	1.35816	1.44624	0.0587635	-0.0267058	0.0262204	-0.271416	-0.180767	973	505	1478	497	10	0.000132524	0.000171111	0.00014098	0.000137396	0.000182207	0.000123833	0.986209	-0.16134	0.207341	-0.0721077	-0.109251	0.297985	-0.259199	2726	5870	8596	5807	10	0.000414785	0.000411125	0.000271994	0.000413509	0.000425304	0.000363384	0.548223	0.180647	0.16786	-0.428143	0.176204	0.216778	-0.0102228	467	4462
NMT2	O60551	4	3.50936	3.56155	4.09345	3.99633	0.0250957	-0.0106872	0.0106086	0.211422	0.176778	1299	182	1481	498	2	6.40261e-06	6.89775e-06	6.83203e-06	7.12911e-06	6.15314e-06	6.32428e-06	0.640475	-0.067823	0.0396406	0.0258306	0.0872379	-0.12516	-0.0855832	3240	4211	7451	4490	4	1.29919e-05	8.42408e-06	1.14601e-05	9.11881e-06	9.44634e-06	8.93639e-06	0.313162	0.245536	-0.379484	0.0645437	-0.265156	-0.214247	-0.294311	5832	2894
RPA3	P35244	3	4.24974	4.3716	5.4967	5.10748	0.0991763	-0.020538	0.0202498	0.350654	0.244702	521	960	1481	498	2	2.11842e-06	2.50291e-06	1.79525e-06	2.04455e-06	1.55577e-06	1.46407e-06	0.174684	-0.0138539	0.226766	-0.252659	-0.0650587	-0.459216	-0.546857	5854	1494	7348	4323	3	1.22104e-05	1.10535e-05	8.35694e-06	1.1075e-05	1.00489e-05	1.05526e-05	0.988735	0.212199	0.0685904	-0.334869	0.071395	-0.0688782	0.00167991	2254	6247
CUTA	O60888	6	7.25115	6.44977	8.08077	8.77146	0.0991576	0.0820085	-0.0869527	0.238292	0.356616	523	959	1482	500	5	6.43499e-06	7.42799e-06	6.44722e-06	6.61356e-06	5.58446e-06	5.7325e-06	0.15962	-0.0732326	0.133802	-0.070493	-0.0337424	-0.277753	-0.240006	5482	1377	6859	3588	5	1.09623e-05	8.61206e-06	7.95013e-06	7.92914e-06	7.27995e-06	7.59667e-06	0.224129	0.256797	-0.091323	-0.206703	-0.210518	-0.333753	-0.272315	5894	2085
MRPL52	Q86TS9	4	0.970782	0.75849	1.16094	1.26597	0.140804	0.167055	-0.188964	0.425127	0.550084	107	1377	1484	501	3	1.99862e-05	2.14853e-05	1.82405e-05	1.65099e-05	1.89206e-05	1.82899e-05	0.171364	0.00594618	0.110294	-0.125917	-0.269731	-0.0730976	-0.122015	5278	1467	6745	3428	3	1.3581e-05	1.31755e-05	1.44992e-05	1.17415e-05	1.37279e-05	1.19399e-05	0.173568	-0.0180411	-0.061769	0.0763383	-0.22802	-0.00252242	-0.203842	4925	1569
HMGN4	O00479	7	0.126419	0.150654	0.176276	0.212039	0.140207	-0.132055	0.120975	0.347564	0.614061	115	1371	1486	502	6	6.91145e-05	7.35114e-05	8.6136e-05	7.60166e-05	7.35584e-05	6.90418e-05	0.587481	-0.141824	-0.0528437	0.175804	-0.00449788	-0.0519211	-0.143342	3908	3980	7888	5233	6	7.68355e-05	9.04724e-05	7.13173e-05	8.72589e-05	8.40069e-05	8.78554e-05	0.352682	-0.0499388	0.185765	-0.157459	0.13359	0.0787953	0.143418	521	3207
CFAP100	Q494V2	2	0.633395	0.578929	0.520953	0.466153	0.100301	0.0634017	-0.0663165	-0.218549	-0.378899	516	972	1488	503	2	2.96776e-05	2.92573e-05	2.86391e-05	3.11053e-05	2.77287e-05	2.72366e-05	0.724026	0.023835	0.00325399	-0.0275521	0.091621	-0.0741617	-0.0999936	2842	4615	7457	4501	2	2.0829e-05	2.63632e-05	2.02673e-05	2.43036e-05	2.22044e-05	2.5192e-05	0.558807	-0.110469	0.229467	-0.149903	0.112113	-0.0182156	0.163906	812	4527
SNAPIN	O95295	2	0.84478	0.897005	0.72327	0.755349	0.0689817	-0.0439192	0.0426216	-0.267961	-0.205351	877	612	1489	504	2	6.07483e-06	6.19841e-06	7.09623e-06	6.78328e-06	8.10271e-06	8.01843e-06	0.0971857	-0.0879066	-0.0588519	0.136303	0.0712341	0.327655	0.31257	122	847	969	212	2	3.94873e-06	5.1453e-06	5.15894e-06	5.22604e-06	5.23223e-06	5.5575e-06	0.277945	-0.266838	0.115026	0.118847	0.13749	0.139197	0.226207	275	2573
COL11A1	P12107	5	3.46966	2.97067	4.33379	4.22784	0.134317	0.107659	-0.116346	0.428494	0.392787	188	1302	1490	505	3	3.71253e-06	5.04957e-06	3.60374e-06	3.89836e-06	3.20371e-06	3.07284e-06	0.259517	-0.150925	0.292836	-0.193831	-0.0804594	-0.36358	-0.423751	5791	2138	7929	5305	4	6.23671e-06	3.72747e-06	6.61421e-06	4.39207e-06	4.04409e-06	3.43401e-06	0.2196	0.174514	-0.568071	0.2593	-0.331368	-0.450454	-0.686375	6254	2046
WRN	Q14191	7	0.302406	0.29254	0.340848	0.360131	0.0681971	0.0237271	-0.0241239	0.19637	0.275765	886	604	1490	505	7	9.02404e-06	9.03475e-06	8.75607e-06	7.92683e-06	8.85748e-06	8.42358e-06	0.175764	0.0137749	0.0154872	-0.0297154	-0.173255	-0.0131019	-0.0855654	4431	1495	5926	2368	7	7.26722e-06	7.21219e-06	7.13139e-06	6.53908e-06	6.8282e-06	6.69498e-06	0.0129723	0.0126854	0.00171877	-0.0145341	-0.139629	-0.0772125	-0.105639	4385	167
BAX	Q07812	18	2.81545	2.42692	1.87172	1.79914	0.144177	0.103146	-0.111093	-0.485859	-0.542916	83	1408	1491	507	16	2.20523e-05	3.11327e-05	2.9889e-05	4.17235e-05	2.92833e-05	4.28166e-05	0.130638	-0.328505	0.168997	0.110179	0.591426	0.0806451	0.628736	67	1118	1185	251	18	9.22581e-05	0.000124454	0.000107575	0.000117829	0.00011387	0.000125406	0.363172	-0.22856	0.203304	-0.00696834	0.124381	0.0750738	0.214293	399	3279
RNASEH2C	Q8TDP1	8	1.8353	1.63005	2.19804	2.06859	0.101077	0.0830147	-0.0880847	0.343216	0.255645	512	979	1491	507	2	8.23378e-06	9.11104e-06	7.11845e-06	8.47974e-06	6.31234e-06	7.73065e-06	0.493278	0.0139724	0.160032	-0.196019	0.0564368	-0.369408	-0.0769936	5044	3540	8584	5801	8	2.49791e-05	2.14914e-05	2.09918e-05	2.14301e-05	2.14223e-05	2.26758e-05	0.666089	0.151599	-0.0653574	-0.0992916	-0.0694839	-0.0700042	0.0120309	3179	5024
ATP2C1	P98194	11	0.471922	0.449946	0.526582	0.559941	0.0688187	0.0339876	-0.0348076	0.192097	0.280713	882	610	1492	509	9	1.28112e-05	1.29495e-05	1.19953e-05	9.80706e-06	1.33498e-05	1.14107e-05	0.410821	0.0256649	0.0411566	-0.069281	-0.359852	0.0850694	-0.141358	5127	3088	8215	5622	11	1.27128e-05	1.20786e-05	1.66773e-05	1.16142e-05	1.35711e-05	1.10721e-05	0.363139	-0.120782	-0.194606	0.270827	-0.251168	-0.0265238	-0.320128	5478	3278
COX4I1	P13073	21	0.156552	0.138499	0.174347	0.190098	0.103546	0.0856806	-0.0910921	0.241	0.365779	495	1000	1495	510	19	0.000379524	0.000356514	0.000374024	0.000340513	0.000420667	0.000365697	0.838539	0.0365843	-0.0536455	0.0155244	-0.119896	0.185075	-0.0169568	1596	5174	6770	3465	17	0.000274151	0.000339046	0.000386855	0.000313051	0.000355117	0.000322626	0.936198	-0.282069	0.0244399	0.214752	-0.0906423	0.0912559	-0.047176	2632	6072
WT1	P19544	3	0.255937	0.241476	0.289608	0.295748	0.0678188	0.0413434	-0.0425632	0.219659	0.249924	894	601	1495	510	2	4.17299e-06	3.36309e-06	3.84111e-06	2.80644e-06	4.73211e-06	3.29636e-06	0.793198	0.137971	-0.173322	0.0184129	-0.434368	0.319374	-0.202233	4712	4953	9665	5916	3	2.96905e-06	3.12358e-06	3.64635e-06	2.97798e-06	3.40719e-06	3.03154e-06	0.687499	-0.128807	-0.0556088	0.167646	-0.124473	0.0697762	-0.0987562	3374	5116
LCP2	Q13094	8	1.04511	1.04371	1.18074	1.18365	0.00123127	0.000963449	-0.000964093	0.177009	0.180561	1491	7	1498	512	7	2.98367e-05	3.21133e-05	2.91274e-05	3.41339e-05	2.35912e-05	2.67617e-05	0.559983	-0.0250426	0.0810418	-0.0597554	0.169073	-0.363881	-0.181961	4989	3852	8841	5853	7	2.09924e-05	1.70022e-05	2.051e-05	1.91375e-05	1.9531e-05	1.97657e-05	0.986865	0.106279	-0.197867	0.0727412	-0.0271862	0.00217671	0.0194075	2335	6244
CARHSP1	Q9Y2V2	5	5.48718	5.60585	6.30155	6.54679	0.0490408	-0.0155164	0.0153512	0.184124	0.239205	1100	404	1504	513	5	2.89895e-05	2.34658e-05	2.34371e-05	1.92028e-05	2.63129e-05	2.31011e-05	0.430159	0.196538	-0.108433	-0.110199	-0.397681	0.056778	-0.131034	5300	3204	8504	5773	5	5.24597e-05	4.16247e-05	5.46323e-05	3.44634e-05	4.41506e-05	3.3461e-05	0.0832323	0.0816781	-0.252093	0.140222	-0.524467	-0.167097	-0.56705	6214	725
DYNC1I2	Q13409	33	1.01031	0.972969	1.14931	1.12437	0.0321302	0.0269126	-0.0274242	0.212879	0.181222	1260	246	1506	514	30	0.000117304	0.000111959	0.000108608	0.000100804	0.000114361	0.00010524	0.296628	0.0587383	-0.00853831	-0.0523767	-0.159949	0.0220817	-0.0978303	4185	2401	6586	3203	33	0.000105251	0.000111997	0.000105019	0.000103005	0.000105607	0.000106348	0.407928	-0.0294633	0.0601678	-0.0326421	-0.0605817	-0.0245863	-0.0145078	2987	3631
DHX35	Q9H5Z1	2	0.296653	0.247744	0.378741	0.380277	0.142337	0.124117	-0.135809	0.476552	0.482394	116	1394	1510	515	2	3.02125e-06	3.20265e-06	2.68853e-06	2.28845e-06	2.65786e-06	2.30581e-06	0.0480276	0.0242916	0.108409	-0.14404	-0.376486	-0.16059	-0.365579	5803	453	6256	2787	2	2.60387e-06	2.27135e-06	2.7919e-06	1.9897e-06	2.1158e-06	1.89017e-06	0.0506169	0.026933	-0.170171	0.127526	-0.361171	-0.27252	-0.435207	6151	472
H1-0	P07305	28	0.40588	0.422138	0.354027	0.364882	0.0411969	-0.0286101	0.0280538	-0.225804	-0.182234	1184	332	1516	516	23	0.000414476	0.000480962	0.000404238	0.000433692	0.000447074	0.000446207	0.743447	-0.063828	0.150805	-0.0999133	0.00155306	0.0453971	0.0425951	1263	4706	5969	2432	21	0.000306113	0.0002983	0.000272477	0.000321126	0.000307557	0.00032247	0.119672	0.0666316	0.0293315	-0.101301	0.135708	0.0734222	0.141733	534	1043
LPIN2	Q92539	2	0.595122	0.554361	0.689633	0.6605	0.067109	0.0502718	-0.0520871	0.262915	0.200645	927	592	1519	517	2	1.02527e-06	1.32239e-06	1.12093e-06	1.05076e-06	1.03062e-06	1.07429e-06	0.355519	-0.173378	0.193763	-0.0446971	-0.137959	-0.165875	-0.106002	5118	2742	7860	5179	2	8.31867e-07	7.27585e-07	8.0832e-07	7.21758e-07	8.1396e-07	7.0846e-07	0.419334	0.0758569	-0.11738	0.0344311	-0.12898	0.0444612	-0.15581	3937	3719
ZC3HC1	Q86WB0	19	0.841083	0.745921	0.970036	1.00962	0.112977	0.0840144	-0.0892111	0.289805	0.347504	424	1097	1521	518	12	1.86546e-05	1.89889e-05	1.85697e-05	1.84553e-05	1.61229e-05	1.6731e-05	0.139982	-0.0064137	0.0192112	-0.0129986	-0.0219136	-0.216831	-0.163423	5082	1214	6296	2827	17	3.20742e-05	3.26098e-05	2.96456e-05	3.19107e-05	3.09258e-05	3.23748e-05	0.790434	0.028665	0.0525582	-0.0849306	0.0212913	-0.0239354	0.0421242	1999	5493
SCO2	O43819	7	0.223506	0.208724	0.259538	0.292115	0.12637	0.0485147	-0.050203	0.264146	0.434738	298	1225	1523	519	8	2.63589e-05	2.61611e-05	2.49022e-05	2.15521e-05	2.57179e-05	2.38212e-05	0.214979	0.0305028	0.0196396	-0.0515101	-0.259955	-0.00501377	-0.115541	5002	1804	6806	3520	8	1.76147e-05	1.91326e-05	2.01631e-05	1.6874e-05	1.82229e-05	1.78584e-05	0.213064	-0.106954	0.0123053	0.0879889	-0.168928	-0.0579795	-0.087129	4330	1971
ARPC3	O15145	24	2.01914	1.99454	1.75925	1.75479	0.0265056	0.00881365	-0.00886783	-0.189969	-0.193631	1332	196	1528	520	24	0.000319581	0.000310779	0.000325494	0.00031805	0.000370795	0.000359526	0.188308	0.00435405	-0.0359395	0.0308037	-0.00257631	0.218791	0.174268	276	1612	1888	384	23	0.000290572	0.000337573	0.000422469	0.000339043	0.000372286	0.000326346	0.924005	-0.269303	-0.0529985	0.270647	-0.0467278	0.088212	-0.101795	2727	6021
IPO13	O94829	2	0.843842	0.823999	1.26357	1.09583	0.147266	0.0170632	-0.0172674	0.599519	0.394039	100	1429	1529	521	2	3.67092e-06	4.19168e-06	5.04874e-06	3.42988e-06	3.36291e-06	3.47313e-06	0.158514	-0.229461	-0.0380762	0.230319	-0.327447	-0.355895	-0.309368	5833	1370	7203	4091	2	3.98881e-06	3.40182e-06	3.76083e-06	3.42721e-06	3.61257e-06	3.4689e-06	0.336919	0.10176	-0.127891	0.0168531	-0.117162	-0.041173	-0.0997188	4029	3076
RREB1	Q92766	21	1.70923	1.71103	1.5094	1.51468	0.00358009	-0.000758622	0.000758223	-0.180128	-0.175094	1507	23	1530	522	14	1.58557e-05	1.66862e-05	1.74041e-05	1.69714e-05	1.6415e-05	1.70631e-05	0.756628	-0.070407	0.00325263	0.0640186	0.0276973	-0.0203895	0.0354778	1640	4772	6412	2983	18	3.33144e-05	3.44317e-05	3.27471e-05	3.48304e-05	3.40331e-05	3.38257e-05	0.289275	-0.00791872	0.0396735	-0.0326947	0.0562852	0.0228755	0.0140583	1651	2683
ATP6V1G1	O75348	16	2.43035	2.56559	2.98782	2.99351	0.0863522	-0.039592	0.0385345	0.258338	0.261084	714	817	1531	523	9	5.8572e-05	6.00382e-05	5.10365e-05	5.48234e-05	4.21085e-05	4.61594e-05	0.137014	0.0507115	0.0863827	-0.14797	-0.0447067	-0.425387	-0.292874	5730	1189	6919	3681	13	8.45958e-05	9.02248e-05	9.61941e-05	7.93069e-05	8.78248e-05	8.0215e-05	0.143796	-0.0947505	-0.00181273	0.0906117	-0.18789	-0.0407084	-0.171465	4783	1270
CETN2	P41208	8	1.1214	1.14499	1.32792	1.28253	0.0422769	-0.0150945	0.0149382	0.228779	0.1786	1190	342	1532	524	8	1.02424e-05	9.52032e-06	8.79225e-06	8.34716e-06	1.01367e-05	8.45298e-06	0.496476	0.105774	0.000302886	-0.114475	-0.189422	0.0908025	-0.171247	4417	3547	7964	5368	8	9.65151e-06	1.17413e-05	1.03064e-05	1.07936e-05	1.06467e-05	1.1115e-05	0.692474	-0.130658	0.152111	-0.0359471	0.0306876	0.010917	0.0730214	1538	5138
MRPL55	Q7Z7F7	6	0.258547	0.273581	0.318884	0.316117	0.0836674	-0.0413469	0.0401948	0.261257	0.248685	741	793	1534	525	6	1.87825e-05	1.99597e-05	1.91233e-05	1.83555e-05	1.71009e-05	1.9962e-05	0.437915	-0.0383511	0.0493459	-0.0124069	-0.0715318	-0.173673	0.0495155	3878	3249	7127	3979	6	1.74438e-05	1.41789e-05	1.5974e-05	1.29891e-05	1.6402e-05	1.38922e-05	0.359883	0.136817	-0.162155	0.00982604	-0.288599	0.0479699	-0.191626	4921	3260
TPM1	P09493	8	10.574	11.867	13.2597	14.1636	0.100539	-0.0856111	0.0808142	0.240911	0.336049	567	973	1540	526	8	7.72092e-05	8.2449e-05	7.67356e-05	7.34363e-05	7.60687e-05	6.79133e-05	0.109271	-0.0293852	0.0653448	-0.0382622	-0.101665	-0.0508541	-0.214465	4948	946	5894	2318	6	3.69642e-05	3.66277e-05	3.10012e-05	3.32792e-05	3.1007e-05	3.38499e-05	0.390189	0.0843753	0.0711824	-0.16943	-0.0671318	-0.16916	-0.0425986	4156	3495
RPL32	P62910	19	0.60118	0.609685	0.485651	0.52059	0.0924325	-0.0101691	0.010098	-0.318048	-0.217819	668	877	1545	527	13	0.000508498	0.000429956	0.000511753	0.000465068	0.000557408	0.000528118	0.43022	0.0730186	-0.169036	0.0822232	-0.0557833	0.20551	0.127636	448	3205	3653	825	17	0.000522448	0.000574912	0.000561971	0.000579846	0.000652693	0.000616131	0.0793381	-0.0822798	0.055774	0.0229282	0.0681024	0.238837	0.155671	327	700
CNTN1	Q12860	3	1.35352	1.09012	1.72562	1.53718	0.139943	0.14768	-0.16454	0.498082	0.331252	181	1368	1549	528	3	5.0326e-06	6.85366e-06	4.80268e-06	5.09486e-06	4.14892e-06	3.78175e-06	0.197481	-0.144554	0.301016	-0.212017	-0.126816	-0.423121	-0.556803	5858	1679	7537	4633	3	6.24002e-06	4.33906e-06	7.42799e-06	5.12863e-06	4.6627e-06	4.06094e-06	0.259837	0.0560216	-0.468145	0.307442	-0.226956	-0.364365	-0.563716	6186	2422
OMD	Q99983	2	1.34892	1.05063	1.78014	1.53484	0.145899	0.169044	-0.191513	0.569226	0.355325	128	1421	1549	528	2	2.26671e-05	2.49196e-05	1.94008e-05	1.73073e-05	1.66554e-05	1.53656e-05	0.0536446	0.0216677	0.158352	-0.202811	-0.367548	-0.422936	-0.539222	5883	489	6372	2927	2	2.33808e-05	2.1478e-05	2.9615e-05	2.41418e-05	2.10805e-05	2.08241e-05	0.378225	-0.0864467	-0.208911	0.254558	-0.0402376	-0.235864	-0.25352	5262	3398
MCRIP1	C9JLW8	2	0.652131	0.699974	0.773627	0.83	0.0794423	-0.0519735	0.0501661	0.194503	0.295976	811	744	1555	530	2	1.08969e-06	1.19021e-06	9.91328e-07	1.0622e-06	9.8666e-07	1.03502e-06	0.395613	-0.000948076	0.126345	-0.137438	-0.0378134	-0.144247	-0.0752105	4340	3003	7343	4313	2	9.32722e-07	6.99107e-07	7.17231e-07	6.83262e-07	6.56982e-07	7.32409e-07	0.344523	0.252397	-0.163536	-0.126611	-0.196611	-0.253195	-0.0963991	5313	3129
MYBBP1A	Q9BQG0	25	0.271347	0.256976	0.311804	0.31497	0.0801857	0.0387207	-0.0397887	0.23922	0.253793	804	753	1557	531	25	8.83995e-05	8.79889e-05	8.86383e-05	7.3171e-05	0.000101037	7.88144e-05	0.684367	0.000934711	-0.00578093	0.00482626	-0.271831	0.193703	-0.164644	4238	4435	8673	5821	22	7.14025e-05	6.56345e-05	8.06557e-05	6.312e-05	7.44568e-05	6.23918e-05	0.371426	-0.0232847	-0.144804	0.152518	-0.201161	0.037144	-0.217904	4698	3341
BRAT1	Q6PJG6	7	0.520606	0.484498	0.603622	0.611376	0.0962498	0.0509186	-0.0527817	0.264373	0.282788	637	923	1560	532	5	1.18881e-05	1.42393e-05	1.43909e-05	1.28417e-05	1.18047e-05	1.34638e-05	0.45281	-0.184088	0.0762623	0.091546	-0.0727754	-0.194249	-0.00452995	4428	3333	7761	4991	7	1.63495e-05	1.47846e-05	1.47836e-05	1.44632e-05	1.4301e-05	1.4999e-05	0.302772	0.0951594	-0.0499906	-0.0500932	-0.0816983	-0.0979746	-0.029217	3746	2804
NUDT18	Q6ZVK8	2	0.848287	0.860342	0.977883	0.959673	0.0142872	-0.0102147	0.0101429	0.194895	0.167776	1456	104	1560	532	2	3.83014e-06	4.12198e-06	3.88255e-06	3.52957e-06	3.78508e-06	3.78031e-06	0.116312	-0.0425879	0.0633522	-0.0229803	-0.160491	-0.0596592	-0.0614819	4502	1009	5511	1878	2	2.75881e-06	2.59142e-06	2.843e-06	2.55637e-06	2.76666e-06	2.57851e-06	0.384727	0.0145757	-0.0757273	0.0579451	-0.0953702	0.0186762	-0.0829321	3406	3446
ACTA1	P68133	8	0.394928	0.307206	0.520551	0.498811	0.154771	0.169843	-0.19254	0.568291	0.506747	68	1498	1566	534	5	3.23234e-05	3.8564e-05	2.96216e-05	2.96e-05	2.34331e-05	2.84772e-05	0.131078	-0.0517111	0.202963	-0.17764	-0.178695	-0.515741	-0.234485	5816	1123	6939	3707	7	3.82095e-05	3.11386e-05	2.68967e-05	2.95937e-05	2.7986e-05	3.00152e-05	0.475744	0.252184	-0.0430397	-0.254318	-0.116458	-0.197041	-0.0960511	4822	4078
TIMM10B	Q9Y5J6	3	2.5667	2.72355	3.57025	3.17909	0.130019	-0.0434235	0.0421546	0.432689	0.265279	301	1265	1566	534	2	1.19916e-06	1.21773e-06	1.02188e-06	1.17992e-06	8.66505e-07	9.48512e-07	0.269146	0.0650945	0.0872655	-0.165706	0.0417567	-0.403652	-0.273194	5605	2203	7808	5071	3	5.29622e-06	4.10015e-06	3.79524e-06	3.91864e-06	4.14984e-06	4.00009e-06	0.500601	0.268377	-0.10091	-0.212394	-0.166235	-0.0835292	-0.136555	4716	4201
RACK1	P63244	64	4.28913	4.37863	3.85237	3.69595	0.0421027	-0.0149745	0.0148207	-0.169915	-0.229716	1229	340	1569	536	32	0.000748085	0.000692447	0.000639746	0.000665592	0.0007241	0.000701657	0.923846	0.10946	-0.00203826	-0.116243	-0.0591037	0.0624461	0.0170235	1860	5576	7436	4472	52	0.000904033	0.00102974	0.00127919	0.00107983	0.00112587	0.00103868	0.933926	-0.244491	-0.0566632	0.256287	0.0118605	0.072107	-0.0441864	1995	6062
MRPL33	O75394	4	0.468605	0.437555	0.526873	0.54173	0.0765349	0.048606	-0.0503009	0.21769	0.257807	871	703	1574	537	2	2.52836e-05	2.28061e-05	2.73372e-05	2.57327e-05	2.28909e-05	2.54062e-05	0.785708	0.00808628	-0.140696	0.120747	0.0334875	-0.135345	0.0150649	2875	4923	7798	5056	4	4.55286e-05	4.64884e-05	4.2754e-05	4.8367e-05	4.56247e-05	4.97827e-05	0.144739	0.0192973	0.0493953	-0.0714164	0.106548	0.0223423	0.148171	734	1277
HNRNPC	P07910	57	0.783331	0.794094	0.678204	0.700535	0.0361929	-0.00987701	0.00980985	-0.217781	-0.171041	1295	283	1578	538	47	0.000810455	0.000771169	0.000825871	0.000792895	0.000861053	0.000858847	0.279251	0.0142332	-0.0574503	0.0414176	-0.0173686	0.101603	0.0979023	756	2289	3045	646	42	0.000790318	0.000825737	0.000860513	0.000818098	0.000852207	0.000802904	0.966584	-0.0628751	0.000374952	0.0598892	-0.0130342	0.045897	-0.0400805	2352	6168
MGST3	O14880	3	0.13007	0.134943	0.1597	0.176835	0.128305	-0.0267789	0.0262909	0.269297	0.416337	329	1250	1579	539	2	4.9622e-05	4.3058e-05	4.81091e-05	4.25767e-05	4.69166e-05	4.15066e-05	0.277228	0.0804785	-0.124219	0.0358078	-0.140437	-0.000403241	-0.177162	4716	2272	6988	3777	3	5.93711e-05	5.44452e-05	6.01269e-05	5.22646e-05	5.6053e-05	5.09799e-05	0.107327	0.0341801	-0.0907773	0.0524279	-0.149749	-0.0487899	-0.185652	4709	930
SWAP70	Q9UH65	42	1.20768	1.26278	1.09785	1.03735	0.0555423	-0.0325444	0.0318264	-0.170095	-0.251875	1106	473	1579	539	40	0.000179091	0.000163089	0.000172462	0.000152575	0.000187849	0.000171778	0.947016	0.0620867	-0.0729444	0.00766859	-0.169087	0.130969	0.00193997	2409	5668	8077	5509	37	0.000121455	0.000144184	0.000150103	0.000136608	0.000140847	0.000141216	0.921787	-0.190308	0.0571843	0.115231	-0.0206829	0.023402	0.0271805	2072	6013
KHDRBS3	O75525	4	1.50837	1.59211	1.36959	1.27263	0.0722305	-0.0395017	0.0384489	-0.178747	-0.284672	928	652	1580	541	4	2.94462e-05	2.5607e-05	3.18334e-05	2.99597e-05	3.20907e-05	2.97652e-05	0.470707	0.0239113	-0.177633	0.13637	0.0488532	0.147982	0.039457	551	3412	3963	937	3	2.09863e-05	2.52905e-05	2.45765e-05	2.46497e-05	2.4783e-05	2.53007e-05	0.434434	-0.170425	0.0987239	0.0574061	0.0616935	0.0694763	0.099304	931	3821
SLIRP	Q9GZT3	14	0.510726	0.47233	0.562532	0.598593	0.0778942	0.0552765	-0.0574791	0.194662	0.284302	863	718	1581	543	11	9.58316e-05	0.000102199	0.000102182	9.31059e-05	9.03663e-05	9.43814e-05	0.0514496	-0.0624498	0.0303619	0.0301172	-0.104079	-0.147166	-0.0844494	4813	475	5288	1701	14	0.000146536	0.000134271	0.000144171	0.000126367	0.000136895	0.000138731	0.227598	0.0488247	-0.077276	0.0253584	-0.164804	-0.0493604	-0.030133	3959	2127
TECR	Q9NZ01	12	0.314427	0.308373	0.361405	0.350534	0.0350597	0.0139562	-0.0140925	0.214851	0.170788	1317	266	1583	544	8	0.000144855	0.000137658	0.000138919	0.000128064	0.000152706	0.000132157	0.750795	0.0442735	-0.02925	-0.0160939	-0.133473	0.12042	-0.0880807	3023	4737	7760	4988	8	0.000164931	0.000186768	0.000189629	0.00019129	0.000196824	0.000187619	0.276556	-0.12968	0.0497071	0.0716408	0.0842207	0.12537	0.0562694	783	2563
DCP2	Q8IU60	6	0.403369	0.38763	0.447575	0.45772	0.037079	0.028424	-0.0289952	0.178453	0.210787	1292	292	1584	545	5	9.03386e-06	8.9144e-06	9.15754e-06	7.20732e-06	8.41325e-06	7.94743e-06	0.0731057	-0.00022447	-0.0194296	0.0193929	-0.326103	-0.102904	-0.185079	5583	648	6231	2747	6	7.79251e-06	7.51949e-06	9.17088e-06	6.72441e-06	7.75106e-06	6.62856e-06	0.153912	-0.0666504	-0.118104	0.168321	-0.27933	-0.0743446	-0.300043	5606	1380
STX3	Q13277	4	0.783799	0.836604	0.962265	0.924659	0.0644228	-0.0477973	0.0462644	0.248153	0.190641	1030	554	1584	545	4	5.8898e-06	5.70678e-06	5.93542e-06	5.27389e-06	6.156e-06	5.47668e-06	0.520154	0.0112618	-0.0342788	0.0223941	-0.148088	0.0750366	-0.0936555	3634	3670	7304	4241	4	3.96207e-06	4.01835e-06	4.95958e-06	4.21892e-06	4.72034e-06	4.06447e-06	0.958545	-0.122549	-0.102201	0.201415	-0.0319296	0.130088	-0.085737	2196	6146
RNF113A	O15541	19	1.51985	1.57383	1.82825	1.74519	0.0537026	-0.0253943	0.024955	0.241141	0.174063	1139	449	1588	547	14	5.33341e-05	5.4659e-05	4.92692e-05	5.31179e-05	4.36996e-05	4.56378e-05	0.226953	0.024919	0.0603207	-0.0894516	0.0190602	-0.26252	-0.199908	5214	1904	7118	3960	18	5.96404e-05	5.66345e-05	4.94963e-05	5.49781e-05	5.28809e-05	5.70233e-05	0.933619	0.110131	0.035521	-0.158837	-0.00730226	-0.0634117	0.0453927	2470	6060
FTH1	P02794	4	23.1263	22.403	25.6798	26.8294	0.0505744	0.0227388	-0.023103	0.173838	0.237021	1166	423	1589	548	2	2.38636e-07	2.14415e-07	2.01224e-07	2.34611e-07	1.86657e-07	2.5991e-07	0.734886	0.129877	-0.0245304	-0.116131	0.105336	-0.224547	0.253075	974	4664	5638	2009	2	7.5312e-07	6.05504e-07	5.7815e-07	5.01752e-07	5.46535e-07	5.07461e-07	0.136946	0.222258	-0.0924847	-0.159177	-0.363647	-0.240309	-0.347326	6061	1221
KIFC1	Q9BW19	32	0.387702	0.355632	0.436817	0.452448	0.0916206	0.0609366	-0.0636244	0.23302	0.283741	721	868	1589	548	19	8.43412e-05	9.16859e-05	9.00216e-05	8.68031e-05	7.62909e-05	8.11687e-05	0.132385	-0.0724181	0.0480441	0.0216149	-0.0309102	-0.217146	-0.127732	4983	1139	6122	2618	30	0.000113738	9.83512e-05	0.000108653	9.58579e-05	0.000101008	9.51428e-05	0.157037	0.0892663	-0.120439	0.0232744	-0.157485	-0.0819802	-0.168287	4817	1410
NUDCD2	Q8WVJ2	8	0.632695	0.588367	0.709739	0.732246	0.0788	0.0514456	-0.0533481	0.217224	0.262265	859	731	1590	550	7	2.46346e-05	2.36174e-05	2.27112e-05	2.31398e-05	2.15907e-05	2.19293e-05	0.121987	0.0585801	-0.00225951	-0.0587064	-0.0317314	-0.131696	-0.109246	4436	1058	5494	1862	5	2.97309e-05	3.25177e-05	2.62552e-05	3.03978e-05	3.12727e-05	3.25673e-05	0.406156	0.0111852	0.14045	-0.168175	0.0431897	0.0841292	0.142648	766	3610
UROS	P10746	6	0.548036	0.554001	0.627073	0.618076	0.00951232	-0.00782993	0.00778766	0.186532	0.165682	1524	68	1592	551	3	1.92307e-05	1.79297e-05	1.858e-05	1.59405e-05	1.91332e-05	1.83699e-05	0.520008	0.0496499	-0.0514091	-1.02339e-05	-0.221065	0.0423194	-0.0164186	3875	3668	7543	4640	6	1.46681e-05	1.59186e-05	1.36396e-05	1.54057e-05	1.52411e-05	1.63884e-05	0.29817	-0.00726233	0.110769	-0.112136	0.0635216	0.0480253	0.15273	788	2763
COPS4	Q9BT78	28	0.642698	0.659612	0.750414	0.751696	0.0525292	-0.0188606	0.0186172	0.204685	0.207148	1160	438	1598	552	27	0.000286742	0.000332288	0.000267967	0.000248096	0.000270587	0.000250456	0.165691	-0.0442143	0.168469	-0.141912	-0.253067	-0.127873	-0.239411	5590	1422	7012	3806	26	0.000166587	0.000180842	0.00016422	0.000180113	0.000176722	0.000185416	0.17868	-0.0339153	0.0845366	-0.0545615	0.0787094	0.0512943	0.120572	843	1615
MYCBP	Q99417	3	6.33484	5.88535	5.163	4.32246	0.138906	0.0521141	-0.0540673	-0.242986	-0.499344	252	1346	1598	552	3	1.22798e-06	1.35794e-06	1.18301e-06	1.48547e-06	1.12995e-06	1.16491e-06	0.977717	-0.0329036	0.112224	-0.0867288	0.241727	-0.15293	-0.108979	2240	5835	8075	5507	2	1.16134e-06	8.63584e-07	7.25432e-07	7.69021e-07	7.33714e-07	8.29545e-07	0.392412	0.341135	-0.0862485	-0.337743	-0.253561	-0.321367	-0.144265	5734	3514
RAB32	Q13637	12	1.05395	0.989799	1.17454	1.21037	0.0674	0.0445914	-0.0460137	0.200876	0.244225	1004	596	1600	554	9	2.28132e-05	2.89697e-05	2.32528e-05	2.08632e-05	2.32438e-05	2.23678e-05	0.284608	-0.132744	0.211928	-0.10521	-0.261653	-0.105771	-0.16119	5432	2323	7755	4983	9	2.80669e-05	2.94246e-05	3.65501e-05	2.86594e-05	3.16563e-05	2.83036e-05	0.575103	-0.159466	-0.0913147	0.221539	-0.129325	0.0141561	-0.147351	4067	4597
DDX3X	O00571	70	0.3361	0.330698	0.386091	0.375362	0.0349693	0.0116423	-0.011737	0.211692	0.171034	1337	265	1602	555	55	0.00065003	0.000623395	0.00063113	0.000574086	0.000654618	0.000612702	0.466874	0.0340877	-0.0262732	-0.00848309	-0.145152	0.0442348	-0.0512348	3495	3395	6890	3637	58	0.000791362	0.000781254	0.000758723	0.00077022	0.00077292	0.000771599	0.62454	0.0262129	0.00766728	-0.0345506	-0.0128539	-0.00780492	-0.0102735	2517	4841
RAB6B	Q9NRW1	2	0.53232	0.496499	0.59447	0.614112	0.0743096	0.0493763	-0.0511262	0.208687	0.255584	925	679	1604	556	2	4.11436e-06	4.58476e-06	3.87891e-06	3.35295e-06	3.9982e-06	3.65749e-06	0.134759	-0.027203	0.128974	-0.11222	-0.322442	-0.0685224	-0.197019	5541	1158	6699	3359	2	3.37512e-06	2.97237e-06	3.56653e-06	2.97993e-06	3.35448e-06	3.04012e-06	0.447056	0.0304324	-0.152895	0.110013	-0.149229	0.0215822	-0.120376	3978	3900
CCDC88A	Q3V6T2	17	0.593364	0.60112	0.679586	0.669117	0.00943876	-0.00939826	0.00933744	0.186343	0.163945	1542	67	1609	557	17	2.01234e-05	1.93834e-05	1.98213e-05	1.8726e-05	1.8209e-05	1.85139e-05	0.0104167	0.0251192	-0.0289295	0.00329844	-0.0787088	-0.119106	-0.0951485	4567	132	4699	1286	17	1.74249e-05	1.69818e-05	1.6482e-05	1.61e-05	1.64526e-05	1.65939e-05	0.155008	0.0387684	0.00160433	-0.0414901	-0.0753199	-0.0440727	-0.0317317	3350	1390
TBC1D9B	Q66K14	12	0.554426	0.511941	0.652566	0.654819	0.110259	0.056363	-0.0586549	0.291491	0.296464	537	1072	1609	557	11	1.2817e-05	1.3507e-05	1.24317e-05	1.11368e-05	1.23894e-05	1.18319e-05	0.0789141	-0.0113861	0.0642635	-0.0554261	-0.214108	-0.0603393	-0.126763	5077	689	5766	2146	12	1.14989e-05	1.04667e-05	1.26394e-05	1.03384e-05	1.09713e-05	9.98906e-06	0.214812	-0.00451903	-0.140208	0.131904	-0.158011	-0.072286	-0.207599	4943	1993
ELF1	P32519	21	0.451418	0.420309	0.529216	0.523943	0.100233	0.0505883	-0.0524268	0.279981	0.265535	645	970	1615	559	21	0.000190002	0.000196383	0.000196285	0.000189802	0.000175024	0.000190514	0.205351	-0.0317024	0.0159536	0.0152338	-0.0332225	-0.150158	-0.027815	3999	1740	5739	2116	21	0.000165694	0.000201498	0.000163492	0.000190333	0.000173185	0.000192194	0.587376	-0.0943687	0.187873	-0.113668	0.105638	-0.0305794	0.119671	1100	4650
OSBPL5	Q9H0X9	2	0.254114	0.23711	0.306698	0.356254	0.149697	0.0490945	-0.0508242	0.320439	0.536527	166	1452	1618	560	2	2.08882e-06	2.50727e-06	1.93888e-06	1.69153e-06	2.17445e-06	1.80354e-06	0.268913	-0.0605312	0.202901	-0.167995	-0.364887	-0.00256925	-0.272384	5610	2199	7809	5074	2	1.11945e-06	1.12128e-06	1.44486e-06	9.74343e-07	1.16635e-06	1.04563e-06	0.265252	-0.134144	-0.131789	0.233999	-0.334432	-0.0749302	-0.232568	5574	2469
PMM1	Q92871	2	1.38987	1.28458	1.61433	1.56837	0.0901479	0.0557058	-0.0579435	0.271696	0.230021	768	851	1619	561	2	2.10421e-06	2.61431e-06	2.17379e-06	2.07681e-06	2.04502e-06	1.95115e-06	0.2254	-0.126745	0.186406	-0.0798143	-0.145658	-0.16791	-0.235701	5475	1894	7369	4349	2	1.84401e-06	1.64152e-06	1.68114e-06	1.45128e-06	1.50162e-06	1.43424e-06	0.0415661	0.0985713	-0.0692355	-0.0348334	-0.246943	-0.197754	-0.263988	5715	397
CHTF18	Q8WVB6	11	0.419528	0.407896	0.463247	0.474666	0.0210982	0.0201413	-0.0204264	0.163155	0.198286	1465	155	1620	562	10	1.35556e-05	1.19441e-05	1.29202e-05	1.29081e-05	1.22793e-05	1.28578e-05	0.823929	0.0820007	-0.100596	0.0127368	0.0113861	-0.0606649	0.0057535	2486	5097	7583	4688	10	1.18824e-05	1.35806e-05	1.15418e-05	1.30083e-05	1.3028e-05	1.39217e-05	0.257592	-0.0539237	0.138798	-0.0958825	0.0766921	0.0788734	0.174586	581	2410
MRPS24	Q96EL2	2	0.524258	0.472461	0.626763	0.625074	0.127199	0.0730901	-0.0769915	0.330734	0.32684	384	1237	1621	563	2	2.15102e-06	2.27566e-06	2.11807e-06	1.57419e-06	2.22186e-06	1.85551e-06	0.249701	-0.0203546	0.0609088	-0.0426248	-0.470772	0.0263922	-0.233561	5657	2058	7715	4920	2	2.03046e-06	1.45498e-06	2.12397e-06	1.21369e-06	1.44233e-06	1.22563e-06	0.0973957	0.11892	-0.361884	0.183875	-0.623484	-0.374487	-0.609367	6274	844
MTFP1	Q9UDX5	2	0.379467	0.364874	0.476329	0.437266	0.111586	0.0280094	-0.028564	0.355993	0.232548	535	1086	1621	563	2	2.54564e-06	2.63736e-06	2.41378e-06	1.8955e-06	2.78742e-06	2.17776e-06	0.451898	0.0076012	0.058671	-0.0691318	-0.417845	0.138504	-0.217581	5359	3329	8688	5824	2	1.90341e-06	1.65234e-06	2.49101e-06	1.42673e-06	1.62229e-06	1.3643e-06	0.150594	-0.0826134	-0.286687	0.305529	-0.498488	-0.313168	-0.563043	6239	1343
VPS29	Q9UBQ0	16	3.32232	3.2419	2.93785	2.84862	0.0236565	0.0175673	-0.0177838	-0.159863	-0.204362	1449	172	1621	563	12	9.67376e-05	9.33664e-05	9.36667e-05	9.50974e-05	9.92554e-05	9.94397e-05	0.138984	0.0323851	-0.0187877	-0.0141546	0.00771386	0.0694548	0.0721301	895	1207	2102	430	14	0.000140485	0.000144677	0.000152161	0.00014215	0.000144991	0.000136787	0.351582	-0.0533177	-0.0109041	0.061862	-0.0363199	-0.00777646	-0.0918069	3253	3195
IFI35	P80217	21	1.42551	1.3822	1.73678	1.62403	0.0946261	0.0220841	-0.0224274	0.307017	0.21018	720	903	1623	566	16	8.60906e-05	8.34877e-05	9.08209e-05	0.000139971	0.000169734	0.000157205	0.0115692	-0.0118349	-0.0561274	0.0653342	0.68937	0.967516	0.856883	28	141	169	59	19	7.69536e-05	7.45638e-05	7.24329e-05	0.000116853	0.000126074	0.000122316	0.000662215	0.0438445	-0.00166914	-0.0434985	0.646483	0.756059	0.712402	54	51
SLAIN1	Q8ND83	4	0.383557	0.354345	0.451049	0.452411	0.110551	0.0560123	-0.0582751	0.289856	0.294205	547	1076	1623	566	3	7.66293e-06	7.69975e-06	7.22997e-06	7.48459e-06	7.00264e-06	7.2221e-06	0.225296	0.0250769	0.0319923	-0.0588291	-0.00889604	-0.104921	-0.0604004	3703	1893	5596	1974	4	6.90699e-06	7.52187e-06	7.07289e-06	7.16234e-06	7.15927e-06	7.64088e-06	0.563232	-0.0533625	0.0696715	-0.0191197	-0.000989005	-0.00160834	0.0923184	1671	4545
CHID1	Q9BWS9	9	0.954586	0.941453	1.07454	1.06173	0.00579644	0.00995845	-0.0100277	0.180731	0.163425	1583	43	1626	568	7	1.54755e-05	1.65788e-05	1.54841e-05	1.43034e-05	1.41977e-05	1.51775e-05	0.0568435	-0.0341477	0.0652086	-0.0333404	-0.147778	-0.158472	-0.0621939	4955	518	5473	1845	9	2.27429e-05	2.67996e-05	2.51375e-05	2.49526e-05	2.51885e-05	2.61786e-05	0.694986	-0.130343	0.106454	0.01408	0.00343342	0.0170043	0.0726315	1652	5149
ACSF3	Q4G176	4	0.274832	0.234024	0.311889	0.333409	0.134515	0.111293	-0.120602	0.293777	0.390035	330	1303	1633	569	4	8.17975e-06	8.16022e-06	8.32795e-06	7.02114e-06	8.2644e-06	7.01978e-06	0.196225	-0.00754554	-0.0109928	0.0183596	-0.227896	0.00730806	-0.228176	5232	1673	6905	3658	4	5.73947e-06	5.62032e-06	6.58882e-06	5.09883e-06	5.44512e-06	5.17294e-06	0.123136	-0.05992	-0.0901854	0.139182	-0.230673	-0.135874	-0.209853	5413	1075
GGA2	Q9UJY4	9	0.504772	0.427411	0.577736	0.614395	0.138955	0.115018	-0.124988	0.309798	0.398553	287	1347	1634	570	7	1.30919e-05	1.44048e-05	1.49344e-05	1.37978e-05	1.3765e-05	1.235e-05	0.313322	-0.111488	0.0263929	0.0784793	-0.035718	-0.0391475	-0.19565	4424	2502	6926	3692	9	1.41182e-05	1.29573e-05	1.41752e-05	1.35871e-05	1.3621e-05	1.38891e-05	0.910647	0.0380974	-0.085689	0.0439138	-0.0172185	-0.0136218	0.014498	2414	5967
MRPL16	Q9NX20	7	0.109399	0.0968727	0.127507	0.131134	0.127414	0.0850511	-0.0903809	0.306037	0.346503	397	1240	1637	571	7	0.000120303	0.000108262	0.000124303	0.000122423	0.00010711	0.000118609	0.824768	0.0325061	-0.119641	0.0796968	0.0577117	-0.135078	0.0120422	2679	5101	7780	5032	6	6.80543e-05	6.84683e-05	6.43377e-05	6.26174e-05	6.54183e-05	6.24957e-05	0.107838	0.023528	0.0322781	-0.0574933	-0.0965939	-0.0334636	-0.0994006	3876	937
IFT122	Q9HBG6	2	0.401977	0.354473	0.459622	0.47987	0.1218	0.0878676	-0.0935683	0.281203	0.343399	453	1185	1638	572	2	2.3195e-06	2.08413e-06	1.9043e-06	2.1782e-06	1.85557e-06	1.71696e-06	0.366031	0.141612	-0.0127613	-0.142944	0.0509301	-0.180339	-0.29235	5152	2803	7955	5355	2	1.308e-06	1.13354e-06	1.42893e-06	1.03723e-06	1.32291e-06	1.35269e-06	0.711692	0.0198158	-0.186711	0.14739	-0.314806	0.0361712	0.0682843	3753	5210
ACSL4	O60488	26	0.256877	0.232655	0.283065	0.309935	0.104854	0.0696725	-0.0732088	0.209729	0.340565	624	1017	1641	573	20	0.000169647	0.000168201	0.000170699	0.000171706	0.000178376	0.000179591	0.0926332	0.00111616	-0.011229	0.0100339	0.0185196	0.0735045	0.0832984	781	809	1590	319	20	0.000173922	0.000186326	0.000193062	0.000197592	0.000193859	0.000193039	0.199699	-0.0846876	0.0147058	0.0659387	0.0994025	0.0718803	0.0657701	910	1827
ATG2A	Q2TAZ0	2	0.815556	0.977796	1.22672	1.21535	0.154502	-0.136803	0.124947	0.452149	0.438716	146	1495	1641	573	2	4.31947e-07	4.62478e-07	4.13843e-07	4.09527e-07	4.0873e-07	3.73856e-07	0.105957	-0.0137695	0.08476	-0.0755389	-0.090665	-0.0934737	-0.222141	5101	915	6016	2489	2	4.69271e-07	3.19996e-07	3.96414e-07	3.39657e-07	3.85844e-07	3.67331e-07	0.553547	0.24774	-0.304629	0.00432658	-0.218606	-0.0346645	-0.105601	4589	4496
SP9	P0CG40	6	1.08346	1.14614	1.3079	1.26667	0.0577286	-0.0411428	0.040002	0.230467	0.184262	1144	497	1641	573	3	4.10577e-06	4.31986e-06	4.30227e-06	4.34381e-06	3.73558e-06	3.64435e-06	0.263332	-0.0473069	0.026026	0.0201364	0.0340003	-0.183629	-0.219297	4957	2166	7123	3968	6	7.68245e-06	6.33337e-06	7.1087e-06	6.17613e-06	6.69253e-06	6.18552e-06	0.212734	0.125682	-0.152912	0.0137026	-0.189181	-0.0733322	-0.186988	4989	1966
TMEM205	Q6UW68	2	0.645824	0.573676	0.794168	0.713747	0.117758	0.0829225	-0.0879808	0.381227	0.227195	491	1150	1641	573	2	3.38061e-06	4.62499e-06	3.91538e-06	3.06647e-06	3.81509e-06	3.41871e-06	0.282025	-0.233186	0.218983	-0.0213164	-0.373889	-0.0587499	-0.217016	5621	2307	7928	5302	2	3.55222e-06	2.8747e-06	3.9695e-06	2.77391e-06	2.98089e-06	2.54335e-06	0.147659	0.0356676	-0.269639	0.195905	-0.321131	-0.217311	-0.446323	6084	1316
TOMM40	O96008	24	0.283238	0.263177	0.312497	0.338235	0.092124	0.0520185	-0.0539645	0.193847	0.30803	766	875	1641	573	16	0.000257581	0.000233246	0.00022763	0.000250478	0.000248343	0.000244376	0.465713	0.105086	-0.0380865	-0.0732485	0.0647411	0.0523953	0.0291643	907	3387	4294	1086	21	0.0002462	0.000299805	0.000275715	0.000300311	0.000290324	0.000297599	0.287298	-0.153853	0.130338	0.00949464	0.13277	0.0839791	0.119686	564	2664
MAF1	Q9H063	4	0.444851	0.432947	0.608827	0.541233	0.145852	0.0194338	-0.0196991	0.472144	0.302362	224	1420	1644	578	3	3.10366e-06	2.98567e-06	3.16706e-06	2.57775e-06	2.69468e-06	2.53462e-06	0.00260196	0.0084827	-0.0474326	0.0376579	-0.259374	-0.195373	-0.283715	5710	66	5776	2158	4	3.26184e-06	4.24744e-06	3.61014e-06	3.5353e-06	3.83429e-06	4.08658e-06	0.755135	-0.184362	0.196547	-0.0379919	-0.0682161	0.0489121	0.140847	1498	5372
CRELD2	Q6UXH1	10	13.0646	14.0507	16.2493	15.4529	0.0731428	-0.053444	0.0515348	0.261272	0.188776	980	665	1645	579	4	2.97298e-06	3.13013e-06	2.64476e-06	2.46584e-06	2.58535e-06	2.5626e-06	0.110297	0.0279419	0.102252	-0.140833	-0.241888	-0.173611	-0.186361	5563	956	6519	3133	8	1.41862e-05	1.51496e-05	1.45731e-05	1.37264e-05	1.48234e-05	1.42794e-05	0.44309	-0.0450657	0.0497313	-0.00624269	-0.0925952	0.0183196	-0.035618	3066	3869
TAGLN3	Q9UI15	3	0.861437	0.866315	1.00357	1.05333	0.0928818	-0.00407905	0.00406755	0.216241	0.286056	764	881	1645	579	3	3.93618e-05	4.3559e-05	3.90164e-05	3.19117e-05	4.0451e-05	3.62614e-05	0.212291	-0.0463091	0.0998682	-0.0590232	-0.349016	-0.00692714	-0.164668	5418	1791	7209	4106	3	3.49177e-05	2.52705e-05	3.784e-05	2.25147e-05	2.74537e-05	2.17139e-05	0.132422	0.0957249	-0.370783	0.211679	-0.537365	-0.251233	-0.589615	6240	1166
FXN	Q16595	3	3.3362	3.51068	3.85143	4.01949	0.0517917	-0.0372402	0.036303	0.169947	0.231565	1218	431	1649	581	3	4.17038e-06	3.72958e-06	3.50608e-06	3.69771e-06	3.70006e-06	3.82319e-06	0.78422	0.133416	-0.027751	-0.116905	-0.040134	-0.0392145	0.00801134	2735	4916	7651	4806	3	3.35789e-06	2.85275e-06	2.44545e-06	2.55182e-06	2.49702e-06	2.69612e-06	0.368977	0.218802	-0.0164005	-0.238652	-0.177227	-0.208543	-0.0978649	5128	3328
RPL36	Q9Y3U8	21	0.326827	0.285655	0.388692	0.395961	0.140348	0.0938598	-0.100394	0.343963	0.370695	279	1374	1653	582	14	0.000278427	0.000271955	0.000278271	0.000256542	0.000255643	0.00025733	0.00877822	0.0114951	-0.0224387	0.0106844	-0.106607	-0.111673	-0.102184	4733	120	4853	1381	19	0.000270346	0.000246976	0.000257762	0.000233806	0.000244385	0.00023854	0.0849887	0.0654156	-0.0650208	-0.00334792	-0.144078	-0.080236	-0.115156	4482	739
RPGR	Q92834	3	2.45117	2.45123	2.94653	2.83194	0.0828068	-1.66625e-05	1.66623e-05	0.265529	0.208299	874	781	1655	583	2	5.52039e-07	5.06774e-07	4.19402e-07	4.79785e-07	3.29599e-07	4.39118e-07	0.268042	0.163949	0.0405206	-0.232488	-0.0384325	-0.58011	-0.166213	5746	2193	7939	5328	3	8.64779e-07	6.66901e-07	7.76272e-07	6.4588e-07	6.32493e-07	7.10687e-07	0.195956	0.168753	-0.206106	0.0129827	-0.252312	-0.282529	-0.114366	5593	1795
RNF14	Q9UBS8	9	1.09918	0.976534	1.22369	1.30296	0.109921	0.0828185	-0.0878638	0.237626	0.32819	590	1066	1656	584	4	5.31573e-06	5.90226e-06	5.40826e-06	4.84844e-06	4.70172e-06	4.68702e-06	0.0400133	-0.0601614	0.0908389	-0.0352629	-0.192907	-0.23724	-0.241758	5646	383	6029	2503	8	8.1003e-06	8.13357e-06	8.44976e-06	8.15194e-06	8.089e-06	8.4331e-06	0.984382	-0.0225449	-0.0166314	0.0383901	-0.0133766	-0.0245593	0.035542	2312	6232
TUT4	Q5TAX3	9	0.771264	0.769672	0.883811	0.871033	0.0352973	0.00148991	-0.00149145	0.198003	0.176993	1387	271	1658	585	6	1.33699e-05	1.29726e-05	1.26594e-05	1.31789e-05	1.16312e-05	1.2177e-05	0.276237	0.0404052	-0.00311263	-0.0383729	0.0196483	-0.160584	-0.0944179	4180	2262	6442	3027	9	1.24607e-05	1.27415e-05	1.18924e-05	1.22478e-05	1.18827e-05	1.31516e-05	0.897738	0.011142	0.0432873	-0.0562093	-0.0137224	-0.0573862	0.0889933	2159	5924
HP1BP3	Q5SSJ5	37	0.270371	0.256304	0.309249	0.303676	0.0702789	0.0380277	-0.0390573	0.231857	0.205621	1035	626	1661	586	37	0.000644202	0.000657519	0.000692298	0.000631544	0.000576158	0.000626885	0.0831157	-0.0451308	-0.0156122	0.0587478	-0.0737616	-0.206179	-0.0844442	4936	723	5659	2040	37	0.000573309	0.000516309	0.000500107	0.000484389	0.000489703	0.000484229	0.186459	0.11357	-0.0375078	-0.0835059	-0.129575	-0.113834	-0.130054	4662	1694
LAT2	Q9GZY6	15	0.64075	0.593761	0.759254	0.704313	0.0895225	0.053894	-0.0559857	0.298715	0.190349	821	840	1661	586	8	6.71677e-05	6.7358e-05	6.60156e-05	6.34564e-05	5.89885e-05	6.05542e-05	0.0364926	0.00690251	0.0109849	-0.0180584	-0.0750999	-0.180431	-0.142639	5060	347	5407	1797	14	6.31007e-05	6.69723e-05	6.63462e-05	6.50039e-05	6.2198e-05	6.67815e-05	0.674616	-0.0532461	0.0326631	0.0191126	-0.010375	-0.0740337	0.0285462	2686	5063
PEX3	P56589	2	0.323843	0.302178	0.358534	0.372043	0.0732151	0.0490847	-0.0508137	0.195899	0.249258	1003	666	1669	588	2	5.31252e-06	5.58631e-06	5.48963e-06	5.87789e-06	5.88763e-06	5.49432e-06	0.143235	-0.0402503	0.0322496	0.00706399	0.105653	0.10804	0.00829632	600	1247	1847	378	2	4.49302e-06	4.5277e-06	4.57443e-06	4.82293e-06	4.7724e-06	4.86649e-06	0.00142013	-0.0123724	-0.00127997	0.0135352	0.0898516	0.0746556	0.102823	777	63
ZBTB8OS	Q8IWT0	5	2.0199	2.00336	2.32111	2.26931	0.0398812	0.00591624	-0.0059406	0.206448	0.173888	1352	317	1669	588	5	4.55646e-06	4.93058e-06	4.71768e-06	5.26595e-06	4.08386e-06	4.40444e-06	0.718025	-0.0554215	0.0584196	-0.00525759	0.153357	-0.213401	-0.104378	3616	4585	8201	5613	5	6.53105e-06	5.13121e-06	5.58166e-06	5.18629e-06	5.28798e-06	5.38633e-06	0.379939	0.184261	-0.163755	-0.0423578	-0.148351	-0.120338	-0.0937494	4608	3414
ZNF346	Q9UL40	5	0.954873	0.93566	1.14413	1.26801	0.141334	0.0145881	-0.0147371	0.275461	0.423768	297	1379	1676	590	4	5.40885e-06	6.48563e-06	5.36226e-06	5.72402e-06	4.5937e-06	4.85185e-06	0.238043	-0.0888028	0.173121	-0.101285	-0.00709676	-0.324468	-0.24559	5524	1970	7494	4562	4	5.88414e-06	4.65841e-06	5.47326e-06	4.77951e-06	4.6741e-06	4.55528e-06	0.201337	0.140369	-0.196625	0.0359387	-0.1596	-0.191774	-0.228922	5427	1843
NOL9	Q5SY16	5	0.465422	0.425452	0.543162	0.526597	0.102149	0.0633174	-0.0662244	0.28616	0.241479	692	986	1678	591	4	4.29146e-06	5.15848e-06	4.84371e-06	5.04053e-06	3.87893e-06	4.08684e-06	0.388604	-0.15087	0.114606	0.0237714	0.0812346	-0.296681	-0.221356	5194	2956	8150	5560	5	5.54557e-06	5.40405e-06	4.67591e-06	5.96788e-06	5.58479e-06	5.84316e-06	0.147426	0.0904646	0.0531703	-0.155623	0.196347	0.100634	0.165879	325	1310
PWWP2A	Q96N64	9	1.46304	1.39623	1.20535	1.20304	0.0933167	0.0333215	-0.0341093	-0.246201	-0.248963	794	887	1681	592	7	6.70996e-06	6.21615e-06	7.19635e-06	6.29653e-06	8.2444e-06	7.78654e-06	0.345078	0.000531605	-0.109751	0.101494	-0.0912151	0.297643	0.21521	245	2681	2926	617	8	1.06659e-05	1.09887e-05	1.06619e-05	1.09945e-05	1.20544e-05	1.14271e-05	0.132664	-0.0143025	0.0287124	-0.0148443	0.0294792	0.162254	0.0851513	736	1169
TRIM59	Q8IWR1	5	0.464583	0.412819	0.533214	0.55192	0.123978	0.0826989	-0.0877292	0.281478	0.331222	478	1203	1681	592	5	1.52519e-05	1.55596e-05	1.53582e-05	1.3885e-05	1.35247e-05	1.37949e-05	0.000359174	-0.0129943	0.0158208	-0.002975	-0.148461	-0.186388	-0.157849	5345	20	5365	1758	5	1.2057e-05	1.19432e-05	1.27283e-05	1.19163e-05	1.14162e-05	1.20344e-05	0.220946	-0.022071	-0.0357464	0.056105	-0.0390076	-0.100861	-0.0247719	3444	2064
GALNT2	Q10471	10	0.210246	0.193826	0.245376	0.247096	0.113732	0.0574671	-0.0598515	0.28038	0.29046	580	1104	1684	594	9	3.55099e-05	3.64159e-05	3.39511e-05	3.04832e-05	3.54068e-05	3.29099e-05	0.236396	0.00886827	0.0452146	-0.0558951	-0.211341	0.00467498	-0.100833	4650	1959	6609	3245	11	2.75381e-05	2.92495e-05	3.05048e-05	2.60096e-05	2.89025e-05	2.8262e-05	0.32636	-0.0794666	0.0075196	0.0681435	-0.161849	-0.00970117	-0.0420285	3778	3000
NHLRC2	Q8NBF2	13	0.549141	0.48417	0.653284	0.610697	0.115539	0.0879745	-0.0936895	0.338507	0.241255	562	1123	1685	595	13	5.46542e-05	6.16027e-05	5.32268e-05	4.98327e-05	4.7081e-05	4.48374e-05	0.0494255	-0.04778	0.124882	-0.0859596	-0.18102	-0.262965	-0.333411	5739	466	6205	2716	12	3.03893e-05	3.22547e-05	2.93193e-05	2.98868e-05	2.99614e-05	3.18168e-05	0.930491	-0.0125323	0.0734141	-0.0642455	-0.0365872	-0.0329896	0.0536946	2410	6043
SND1	Q7KZF4	93	0.271062	0.242324	0.298323	0.322464	0.107009	0.0785785	-0.0831062	0.216831	0.329095	643	1043	1686	596	78	0.000735491	0.000717536	0.000707581	0.000682623	0.000712075	0.000720335	0.346638	0.0303047	-0.0053512	-0.0255081	-0.0773135	-0.0163739	0.000265027	2951	2692	5643	2013	84	0.000670276	0.000732656	0.000758582	0.000725225	0.000737244	0.000714436	0.865184	-0.104252	0.0241286	0.0742963	0.00942126	0.0331332	-0.0122038	2067	5790
CHMP7	Q8WUX9	10	0.598178	0.593061	0.529996	0.515795	0.039486	0.00618386	-0.00621048	-0.16841	-0.207593	1380	311	1691	597	9	2.51835e-05	2.35392e-05	2.60904e-05	2.41696e-05	2.84239e-05	2.74017e-05	0.323357	0.0141503	-0.0832626	0.0651903	-0.0451342	0.188779	0.135941	441	2559	3000	637	10	2.0112e-05	2.06705e-05	2.70217e-05	2.16904e-05	2.32446e-05	2.13143e-05	0.839856	-0.168353	-0.128842	0.257707	-0.0593569	0.0404812	-0.0845889	3014	5686
CD3EAP	O15446	22	2.13946	2.19774	2.72798	2.53192	0.110664	-0.0195154	0.0192549	0.33107	0.223469	613	1079	1692	598	17	2.81343e-05	2.96527e-05	2.74119e-05	2.47636e-05	2.70755e-05	2.315e-05	0.076115	-0.0135411	0.0622913	-0.0510712	-0.197647	-0.0688828	-0.294862	5502	667	6169	2668	21	2.70358e-05	2.40586e-05	2.37581e-05	2.22268e-05	2.43813e-05	2.18186e-05	0.183456	0.115783	-0.0525379	-0.0706653	-0.166789	-0.0333144	-0.193528	4757	1657
SPOUT1	Q5T280	7	0.410632	0.384835	0.476609	0.472123	0.0979442	0.0460443	-0.0475624	0.261004	0.247363	750	943	1693	599	5	7.61678e-06	8.3457e-06	7.63111e-06	6.56467e-06	8.12129e-06	7.36264e-06	0.385467	-0.0461792	0.0856724	-0.0434677	-0.260638	0.0463475	-0.0951372	4662	2934	7596	4704	8	1.2035e-05	1.1241e-05	1.35587e-05	1.06597e-05	1.20741e-05	1.06817e-05	0.247953	-0.0288724	-0.12733	0.143119	-0.203943	-0.0241858	-0.200958	4910	2318
COX6C	P09669	8	0.141814	0.118467	0.175075	0.176329	0.158788	0.123933	-0.135589	0.427907	0.438197	161	1534	1695	600	8	0.00043989	0.000442543	0.000414947	0.000405595	0.000394484	0.000392151	0.0398199	0.0245756	0.0332503	-0.0596385	-0.0925273	-0.132598	-0.141156	4942	380	5322	1720	6	0.000342181	0.000357985	0.000375704	0.000338959	0.000363814	0.000339532	0.42877	-0.067711	-0.00256909	0.0671272	-0.0813607	0.0207318	-0.0789243	3280	3786
TIMM10	P62072	2	5.33317	4.77349	6.36422	5.85677	0.108614	0.0777589	-0.08219	0.332749	0.212869	644	1051	1695	600	2	4.47011e-07	6.04022e-07	4.93977e-07	4.32469e-07	3.68913e-07	4.51427e-07	0.160378	-0.20427	0.230018	-0.0601375	-0.251984	-0.4813	-0.19009	5812	1384	7196	4075	2	1.11607e-06	6.87154e-07	7.3647e-07	6.65119e-07	7.05328e-07	6.26345e-07	0.312493	0.398736	-0.300988	-0.200994	-0.34801	-0.263327	-0.434663	6133	2889
BAP18	Q8IXM2	3	0.435936	0.457292	0.501569	0.527213	0.0586767	-0.0349126	0.0340876	0.167417	0.239355	1193	503	1696	602	3	1.6065e-06	2.36881e-06	1.80467e-06	1.92352e-06	1.62331e-06	1.66045e-06	0.502493	-0.262182	0.29806	-0.0943654	-0.00235628	-0.247165	-0.214533	5274	3581	8855	5855	3	1.23104e-06	1.13174e-06	1.25585e-06	1.06133e-06	1.05955e-06	1.05268e-06	0.0588894	0.0293989	-0.091939	0.0581811	-0.184606	-0.187026	-0.19641	5393	533
ISG15	P05161	5	0.353259	0.334572	0.413586	0.388675	0.0747106	0.0386722	-0.0397375	0.266133	0.176508	1013	683	1696	602	4	5.8748e-05	6.6183e-05	6.69733e-05	0.000158324	0.000206254	0.000202631	0.0129236	-0.122813	0.049108	0.0662335	1.30745	1.689	1.66343	4	154	158	55	5	3.92032e-05	4.56557e-05	5.16462e-05	0.000162443	0.000182812	0.000165065	0.00033524	-0.21495	0.00487501	0.182742	1.83594	2.00637	1.85904	11	37
SMARCAL1	Q9NZC9	5	0.460994	0.435596	0.504757	0.528658	0.059607	0.0402992	-0.0414574	0.171141	0.237886	1177	519	1696	602	5	5.66252e-06	6.33917e-06	6.26154e-06	6.13904e-06	5.04959e-06	5.76466e-06	0.328006	-0.104464	0.0583871	0.0406095	0.0121044	-0.26974	-0.0786712	4819	2583	7402	4415	4	5.79617e-06	4.33864e-06	5.16503e-06	4.44379e-06	4.74601e-06	4.50916e-06	0.332729	0.184617	-0.233239	0.0182959	-0.198692	-0.103768	-0.177624	5116	3044
ABCD1	P33897	9	0.220118	0.202633	0.258422	0.25588	0.114084	0.0584682	-0.0609382	0.289922	0.275659	591	1106	1697	605	9	5.02993e-05	5.01178e-05	4.99743e-05	4.47275e-05	5.18963e-05	4.64966e-05	0.377746	0.00485132	-0.000365139	-0.00450141	-0.164527	0.0499436	-0.108563	4095	2876	6971	3751	9	3.50127e-05	3.42955e-05	3.81259e-05	3.19778e-05	3.53917e-05	3.28861e-05	0.200519	-0.0325382	-0.0623993	0.0903537	-0.163348	-0.0170076	-0.12294	4275	1835
ST13P4	Q8IZP2	15	4.55664	4.94932	5.46479	5.72874	0.0852872	-0.0608609	0.058397	0.201334	0.269384	890	808	1698	606	12	6.98836e-05	7.68791e-05	6.44695e-05	6.0693e-05	6.13191e-05	5.83851e-05	0.0958065	-0.0108415	0.126796	-0.127178	-0.214265	-0.19946	-0.270194	5659	834	6493	3104	10	0.000109727	0.000105771	9.38422e-05	9.99315e-05	0.000100245	9.74431e-05	0.50075	0.0896839	0.0367145	-0.135922	-0.0452199	-0.0407022	-0.0815992	3468	4204
MICAL2	O94851	2	0.619075	0.628852	0.771313	0.72554	0.103458	-0.0113471	0.0112585	0.305855	0.217594	704	997	1701	607	2	2.12441e-06	2.37034e-06	2.25436e-06	2.16834e-06	2.05947e-06	2.08443e-06	0.165632	-0.082676	0.0753597	0.00298594	-0.0531435	-0.12746	-0.11008	4558	1420	5978	2437	2	1.82071e-06	1.72234e-06	1.96993e-06	1.74148e-06	1.72111e-06	1.65754e-06	0.203099	-0.0133707	-0.0934976	0.100274	-0.077557	-0.0945316	-0.148823	4370	1860
FKBP7	Q9Y680	5	1.13477	1.21787	1.40461	1.41846	0.103603	-0.0518769	0.0500761	0.255886	0.270046	698	1004	1702	608	4	7.90927e-06	6.72294e-06	6.66826e-06	6.61025e-06	6.62261e-06	6.51284e-06	0.328701	0.155693	-0.078758	-0.0905404	-0.103145	-0.100452	-0.124563	4772	2590	7362	4341	5	1.01274e-05	9.96777e-06	9.21867e-06	9.92818e-06	9.90889e-06	1.00744e-05	0.552698	0.0516402	0.0287254	-0.0839867	0.022984	0.0201781	0.0440722	1686	4490
SUV39H1	O43463	6	0.404246	0.361277	0.453814	0.475769	0.113715	0.0787875	-0.08334	0.245656	0.313818	599	1103	1702	608	2	7.73966e-06	7.00261e-06	7.25005e-06	5.65568e-06	9.01919e-06	7.02117e-06	0.929639	0.078305	-0.0660729	-0.0159745	-0.374265	0.299031	-0.0622546	3367	5598	8965	5870	6	1.05291e-05	1.06536e-05	1.07858e-05	9.88827e-06	1.02554e-05	1.03594e-05	0.0560222	-0.0173052	-0.000346991	0.0174429	-0.1079	-0.0553008	-0.0407557	3713	514
CDK10	Q15131	4	0.265077	0.225155	0.305445	0.321325	0.14488	0.112948	-0.122548	0.317447	0.390568	288	1415	1703	610	4	2.31305e-06	2.3164e-06	2.47888e-06	2.35871e-06	2.14232e-06	2.20668e-06	0.190194	-0.0347496	-0.0326647	0.0651392	-0.00655041	-0.145374	-0.10267	4325	1629	5954	2411	5	3.61268e-06	4.14145e-06	3.64762e-06	3.4174e-06	2.91365e-06	3.64862e-06	0.165079	-0.0731513	0.123915	-0.059266	-0.153321	-0.383394	-0.05887	5472	1488
DHPS	P49366	15	1.71579	1.73426	1.95496	2.01896	0.0594993	-0.00774367	0.00770233	0.180522	0.226995	1188	516	1704	611	13	4.36595e-05	4.57089e-05	4.78947e-05	4.97914e-05	4.69188e-05	4.87824e-05	0.147367	-0.0676144	-0.00143314	0.0659559	0.121988	0.0362586	0.0924524	512	1283	1795	370	14	4.18544e-05	3.67221e-05	3.5447e-05	3.88969e-05	3.77345e-05	3.74671e-05	0.991111	0.139082	-0.0496477	-0.100633	0.0333586	-0.0104146	-0.0206747	2272	6260
MARCHF6	O60337	3	0.451832	0.440884	0.53641	0.508854	0.0798587	0.0175853	-0.0178023	0.265136	0.189051	957	747	1704	611	3	5.06175e-07	6.72728e-07	6.5067e-07	5.80575e-07	4.33575e-07	5.8911e-07	0.357742	-0.268836	0.14155	0.0934537	-0.0709916	-0.492193	-0.0499368	5582	2751	8333	5706	3	4.82879e-07	4.48117e-07	3.45427e-07	3.85437e-07	4.47496e-07	4.62372e-07	0.902559	0.182589	0.0748029	-0.30069	-0.142577	0.0728043	0.119983	1927	5936
ASAP1	Q9ULH1	10	0.915643	0.860851	1.04551	1.01422	0.069293	0.0438241	-0.0451971	0.235178	0.191336	1087	618	1705	613	8	8.36557e-06	8.02361e-06	8.87262e-06	7.10229e-06	7.74008e-06	7.21551e-06	0.0297683	-0.0094592	-0.0696724	0.075438	-0.245638	-0.121575	-0.222822	5544	280	5824	2221	10	1.22789e-05	1.27801e-05	1.21273e-05	1.21859e-05	1.21314e-05	1.24098e-05	0.532426	-0.0136252	0.0440916	-0.0315538	-0.0246002	-0.0310573	0.00167115	2677	4370
DOCK11	Q5JSL3	7	1.05813	0.944672	1.90125	1.4709	0.1751	0.0794992	-0.0841368	0.924927	0.554678	23	1682	1705	613	7	0.000282544	0.000464116	0.000271477	0.000173658	0.000229183	0.000145566	0.115079	-0.26442	0.451588	-0.322068	-0.966645	-0.566394	-1.22122	5919	1003	6922	3684	7	5.45045e-05	5.17423e-05	5.83756e-05	4.54502e-05	4.79487e-05	4.94393e-05	0.0423001	-0.00975063	-0.0847827	0.0892395	-0.27184	-0.194636	-0.150468	5516	400
RPS15A	P62244	19	1.35785	1.24765	1.13427	0.997413	0.119876	0.0597649	-0.0623481	-0.199803	-0.3853	545	1161	1706	615	17	0.000334523	0.00031516	0.000351507	0.000310373	0.000382237	0.000330592	0.778912	0.0034238	-0.0825968	0.0748721	-0.104678	0.195784	-0.0136315	1359	4891	6250	2776	15	0.000294231	0.000313507	0.000344955	0.000293671	0.000317294	0.000289461	0.37926	-0.110101	-0.0185505	0.11936	-0.112849	-0.00122938	-0.13368	3975	3407
SURF4	O15260	2	0.965773	0.769889	1.23406	1.22743	0.167454	0.15427	-0.172763	0.507931	0.500149	94	1612	1706	615	2	6.13338e-06	6.08822e-06	6.34195e-06	4.23335e-06	4.26278e-06	4.77958e-06	0.00395158	-0.012755	-0.0234181	0.0354877	-0.54764	-0.537645	-0.372553	5890	76	5966	2427	2	1.38931e-05	1.12014e-05	1.64035e-05	1.03377e-05	1.27971e-05	9.75409e-06	0.19366	0.00629191	-0.304404	0.245924	-0.420168	-0.112256	-0.503999	6126	1770
NLN	Q9BYT8	36	1.9315	1.99128	1.7118	1.56668	0.103498	-0.0221537	0.0218186	-0.196365	-0.324168	709	999	1708	617	28	0.000138244	0.000130192	0.000132139	0.000134533	0.000143437	0.000142119	0.153568	0.0501025	-0.0364689	-0.015049	0.010855	0.103305	0.0899925	673	1333	2006	410	33	0.000135117	0.000138818	0.000153214	0.000142022	0.0001415	0.000137849	0.763685	-0.0755638	-0.0365841	0.105769	-0.00366257	-0.00897171	-0.0466841	2720	5404
POMP	Q9Y244	3	3.43109	3.70733	4.06224	4.30354	0.0808365	-0.0569373	0.0547753	0.186669	0.269918	947	761	1708	617	3	3.378e-06	3.58679e-06	3.0146e-06	3.33796e-06	3.48499e-06	2.92367e-06	0.759839	0.0221817	0.108704	-0.142024	0.00497876	0.0671669	-0.186211	3149	4789	7938	5324	2	2.09085e-06	1.64971e-06	1.41557e-06	1.68695e-06	1.62187e-06	1.63896e-06	0.759766	0.282763	-0.0591116	-0.279945	-0.0269089	-0.0836662	-0.0685433	3541	5386
NAA35	Q5VZE5	5	0.377056	0.307675	0.420321	0.469314	0.151165	0.139241	-0.154129	0.295952	0.455015	243	1466	1709	619	4	1.97796e-05	1.90108e-05	1.91302e-05	1.80695e-05	1.61115e-05	1.71866e-05	0.045139	0.0348978	-0.0222965	-0.013259	-0.0955558	-0.261026	-0.167833	5428	428	5856	2255	4	1.67579e-05	1.92249e-05	1.73797e-05	1.82135e-05	1.81932e-05	1.96025e-05	0.380315	-0.086025	0.112114	-0.0334597	0.0341439	0.0325393	0.140174	1040	3420
CHI3L1	P36222	21	1.49919	1.63715	1.91469	1.92741	0.120388	-0.0648984	0.0621043	0.288028	0.297576	543	1169	1712	620	20	0.000197455	0.000197956	0.000186134	0.000172509	0.000208523	0.00018326	0.653425	0.0265954	0.030254	-0.0585892	-0.168253	0.10528	-0.0810331	3424	4279	7703	4900	20	0.000176228	0.000156226	0.000181602	0.000150488	0.000169106	0.000149118	0.20953	0.0404788	-0.133326	0.0838162	-0.187312	-0.0190352	-0.200505	4814	1934
MFF	Q9GZY8	8	0.299649	0.277104	0.35048	0.347054	0.110927	0.0553203	-0.0575264	0.281382	0.267206	631	1082	1713	621	7	1.03523e-05	1.00737e-05	9.08831e-06	7.19729e-06	9.78959e-06	8.6217e-06	0.220359	0.0734993	0.0341414	-0.114368	-0.450926	-0.00713129	-0.190408	5619	1856	7475	4536	7	5.88034e-06	6.28926e-06	6.87569e-06	5.22826e-06	5.72327e-06	5.31524e-06	0.0650093	-0.110501	-0.013509	0.115105	-0.28007	-0.14956	-0.256264	5664	588
NUP35	Q8NFH5	8	0.28434	0.279328	0.318653	0.315187	0.0112051	0.01277	-0.0128841	0.177139	0.161362	1630	83	1713	621	8	4.21488e-05	4.01823e-05	4.20211e-05	3.9049e-05	4.05594e-05	3.89699e-05	0.081241	0.024093	-0.0448371	0.0197169	-0.0861128	-0.031362	-0.0890366	3960	707	4667	1263	8	2.93998e-05	3.23878e-05	2.94324e-05	3.09009e-05	2.93376e-05	3.2816e-05	0.687234	-0.048583	0.0910629	-0.046981	0.0232622	-0.0516369	0.110014	1727	5114
P3H1	Q32P28	25	0.317048	0.281586	0.374959	0.379033	0.138902	0.0830265	-0.088098	0.325061	0.34065	368	1345	1713	621	24	0.000221721	0.000277134	0.000278622	0.000238315	0.00021813	0.000232865	0.252988	-0.225092	0.0967451	0.104473	-0.120969	-0.248651	-0.154342	5426	2091	7517	4592	25	0.000226794	0.000207114	0.000204891	0.00021507	0.00021081	0.000213347	0.985611	0.0909813	-0.039973	-0.0555426	0.0144097	-0.0144569	0.00280448	2267	6239
ENSA	O43768	14	1.49956	1.74706	2.08542	2.12474	0.152587	-0.114401	0.105992	0.361398	0.388352	244	1473	1717	624	14	8.02037e-05	7.05453e-05	6.9307e-05	6.33797e-05	6.1761e-05	5.97738e-05	0.0661007	0.128833	-0.0562858	-0.0818365	-0.210815	-0.248141	-0.295323	5721	580	6301	2836	10	0.000169909	0.000168752	0.000121947	0.000154022	0.00015523	0.000172491	0.709024	0.146182	0.13633	-0.332322	0.00455456	0.0158278	0.167944	1135	5200
NMT1	P30419	29	1.05563	1.09908	1.2417	1.20676	0.0375795	-0.0293845	0.028798	0.204821	0.163645	1426	294	1720	625	26	0.000251454	0.000268103	0.000263263	0.000257273	0.000256831	0.000251579	0.370643	-0.0534222	0.0390674	0.0127871	-0.0204199	-0.0229002	-0.0527096	2974	2833	5807	2204	25	0.000185776	0.000202452	0.000199019	0.000195682	0.000207407	0.000199914	0.446269	-0.0754406	0.0485723	0.0239038	-0.00049502	0.0834617	0.0303741	1546	3898
TNRC6C	Q9HCJ0	6	0.939701	0.92606	1.04055	1.06284	0.0207898	0.0105098	-0.010587	0.157583	0.188164	1568	152	1720	625	5	1.56318e-06	1.64974e-06	1.33506e-06	1.36561e-06	1.29618e-06	1.26131e-06	0.146743	0.0442181	0.121976	-0.183357	-0.150718	-0.226003	-0.265343	5615	1276	6891	3640	5	1.33511e-06	9.92525e-07	1.24996e-06	9.08363e-07	9.32188e-07	9.40644e-07	0.12203	0.16293	-0.264851	0.0678548	-0.392685	-0.355334	-0.342307	6164	1061
NDUFAF2	Q8N183	6	0.264309	0.23049	0.318134	0.311188	0.144721	0.0953837	-0.102139	0.362792	0.330943	309	1412	1721	627	7	4.2193e-05	4.24101e-05	3.98668e-05	3.89939e-05	3.51584e-05	3.78561e-05	0.0465964	0.024242	0.0316441	-0.0575742	-0.0895144	-0.238893	-0.132238	5266	440	5706	2077	7	3.8365e-05	3.97397e-05	3.36888e-05	3.94841e-05	3.60146e-05	4.0895e-05	0.549153	0.0419887	0.0927795	-0.145533	0.0834701	-0.04922	0.134122	1242	4472
RTN1	Q16799	2	1.98424	1.80897	2.33859	2.31285	0.121993	0.0651684	-0.0682519	0.302217	0.286248	536	1187	1723	628	2	5.32081e-07	5.38643e-07	4.8542e-07	3.93773e-07	4.85994e-07	4.51966e-07	0.0904827	0.0367045	0.0543893	-0.0957085	-0.397576	-0.0940033	-0.198726	5672	782	6454	3046	2	3.70858e-07	3.00218e-07	3.94121e-07	2.45913e-07	3.1902e-07	2.5695e-07	0.0919873	0.0627822	-0.242077	0.150553	-0.52994	-0.15444	-0.4666	6182	810
EMC3	Q9P0I2	3	0.217566	0.176022	0.252016	0.27022	0.15823	0.144766	-0.160929	0.356828	0.457448	195	1530	1725	629	3	1.78159e-05	1.78607e-05	1.67233e-05	1.46781e-05	1.65342e-05	1.71704e-05	0.209196	0.0285601	0.0321885	-0.0627395	-0.250934	-0.0791512	-0.0246757	4896	1772	6668	3320	3	1.86278e-05	2.08114e-05	2.13312e-05	2.09222e-05	2.11858e-05	2.06008e-05	0.519156	-0.120953	0.0389687	0.074561	0.0466245	0.06469	0.0242926	1420	4301
GRAMD4	Q6IC98	9	0.350152	0.332009	0.397936	0.38404	0.0546508	0.0378686	-0.0388895	0.222425	0.171144	1264	462	1726	630	9	2.52168e-05	2.45156e-05	2.46661e-05	2.14674e-05	2.49739e-05	2.30443e-05	0.244793	0.0240736	-0.0166123	-0.00777941	-0.208165	0.0101095	-0.105898	4633	2021	6654	3298	11	1.7255e-05	1.77192e-05	1.99023e-05	1.64951e-05	1.78165e-05	1.66233e-05	0.248034	-0.0842074	-0.0459133	0.121706	-0.149191	-0.0380116	-0.138019	4401	2319
BCL2L1	Q07817	2	0.313449	0.296466	0.347021	0.373787	0.0920919	0.0396221	-0.0407411	0.186416	0.293608	855	874	1729	631	2	2.30791e-06	2.61889e-06	2.26431e-06	2.10539e-06	2.37529e-06	2.37377e-06	0.478996	-0.0546667	0.127704	-0.0821789	-0.187164	-0.0131458	-0.014074	4024	3452	7476	4537	2	1.8538e-06	1.88915e-06	1.79529e-06	1.71025e-06	1.79255e-06	1.79294e-06	0.105622	0.00602294	0.0332721	-0.0402505	-0.110254	-0.0424478	-0.0421356	3642	912
PHB2	Q99623	26	0.248784	0.244948	0.283905	0.299154	0.0915061	0.0111675	-0.0112547	0.20168	0.277161	864	866	1730	632	22	0.000560646	0.000546205	0.000554804	0.000501284	0.000580528	0.000558836	0.796597	0.0175036	-0.0201439	0.00239177	-0.143959	0.0677785	0.0128387	2659	4968	7627	4757	22	0.000438949	0.000453155	0.000502923	0.000417261	0.000458437	0.000415771	0.229081	-0.0832073	-0.0372529	0.11308	-0.156309	-0.0205345	-0.161469	4470	2141
PHLPP1	O60346	15	0.74633	0.666585	0.888556	0.883421	0.137867	0.0792111	-0.0838142	0.330861	0.322499	394	1336	1730	632	13	1.66445e-05	1.71515e-05	1.58893e-05	1.51253e-05	1.60646e-05	1.53017e-05	0.0882636	0.00718524	0.0504779	-0.0597969	-0.130889	-0.0439725	-0.114166	4545	765	5310	1715	16	2.02305e-05	1.90081e-05	2.08527e-05	1.90237e-05	1.96949e-05	1.89288e-05	0.270405	0.0143409	-0.0755795	0.0580383	-0.0743956	-0.0243676	-0.081611	3549	2510
RASA3	Q14644	11	0.566862	0.537327	0.64983	0.64147	0.0804407	0.0380823	-0.0391148	0.235145	0.216466	975	756	1731	634	6	8.60745e-06	9.46602e-06	8.62172e-06	8.78051e-06	8.48606e-06	8.34762e-06	0.336751	-0.0479591	0.089212	-0.0455695	-0.0192411	-0.0684504	-0.0921808	3752	2636	6388	2953	11	1.11845e-05	1.08758e-05	1.11275e-05	1.11261e-05	1.14405e-05	1.12756e-05	0.172064	0.0158113	-0.0245649	0.00843396	0.00826137	0.0484647	0.0275097	1709	1557
CRABP1	P29762	16	0.546074	0.521999	0.625004	0.625783	0.0831239	0.032158	-0.0328912	0.226926	0.228724	950	783	1733	635	11	4.97246e-05	4.66702e-05	4.46626e-05	4.52003e-05	4.24701e-05	4.34034e-05	0.138554	0.0807113	-0.0107449	-0.0741816	-0.0569164	-0.1468	-0.11544	4723	1203	5926	2368	16	7.89373e-05	8.64376e-05	7.47064e-05	8.35387e-05	7.77772e-05	8.47112e-05	0.654387	-0.0197822	0.111171	-0.0992566	0.0619553	-0.0411418	0.0820648	1601	4969
WTAP	Q15007	25	0.637839	0.614391	0.719332	0.699475	0.0343149	0.026765	-0.0272709	0.20023	0.159845	1474	261	1735	636	19	4.13615e-05	4.03739e-05	3.88324e-05	4.13495e-05	4.23959e-05	3.82056e-05	0.771286	0.041479	0.00661309	-0.0495505	0.041059	0.0771141	-0.0730279	1620	4849	6469	3070	22	4.74841e-05	4.6795e-05	4.6775e-05	4.68578e-05	4.59898e-05	4.69922e-05	0.363786	0.0142295	-0.0068597	-0.00747584	-0.00492375	-0.0319011	-0.000793005	2571	3287
REXO2	Q9Y3B8	10	1.48511	1.44988	1.67199	1.63343	0.0197291	0.0172155	-0.0174234	0.188214	0.154551	1594	144	1738	637	7	1.97497e-05	1.9105e-05	1.75894e-05	1.77498e-05	1.75196e-05	1.76534e-05	0.207136	0.0699712	0.0220886	-0.0971534	-0.0840583	-0.102887	-0.0919163	4478	1755	6233	2752	10	1.89198e-05	1.86749e-05	1.62348e-05	1.77146e-05	1.7413e-05	1.83442e-05	0.904884	0.0764632	0.057666	-0.144346	-0.0184921	-0.0432667	0.0318867	2509	5945
PNPT1	Q8TCS8	50	0.425592	0.421273	0.377232	0.365491	0.0464927	0.00733771	-0.00737522	-0.16668	-0.212298	1358	382	1740	638	44	0.000326354	0.000320791	0.000318388	0.00043273	0.000420392	0.000420593	0.000136347	0.0200736	-0.00472684	-0.0155786	0.427105	0.385372	0.386063	71	12	83	27	50	0.00029508	0.000309461	0.000307316	0.000434918	0.000430133	0.00043885	9.40212e-05	-0.0427379	0.0259121	0.0158771	0.516898	0.500937	0.529881	66	27
TSPAN3	O60637	2	0.37127	0.294674	0.432725	0.465283	0.164061	0.157069	-0.176283	0.378051	0.482708	163	1580	1743	639	2	6.04439e-05	7.92097e-05	5.96741e-05	5.74215e-05	5.61998e-05	5.43602e-05	0.242025	-0.136511	0.253569	-0.155002	-0.210517	-0.241544	-0.289557	5711	2001	7712	4915	2	4.10614e-05	3.17102e-05	4.02699e-05	3.14419e-05	3.34352e-05	3.22697e-05	0.21566	0.123964	-0.24887	0.0958829	-0.261128	-0.172448	-0.223639	5612	2001
ANO6	Q4KMQ2	9	0.396722	0.357199	0.437482	0.48882	0.124896	0.0737136	-0.0776837	0.214812	0.374889	532	1213	1745	640	6	1.70534e-05	1.63145e-05	1.79524e-05	1.59463e-05	1.61586e-05	1.63377e-05	0.174468	-0.00451032	-0.0684099	0.0696099	-0.10134	-0.0822599	-0.0663624	4293	1493	5786	2169	7	1.70251e-05	1.73255e-05	1.70146e-05	1.62566e-05	1.77245e-05	1.6652e-05	0.637374	-0.00816568	0.0170715	-0.00905869	-0.0748005	0.0499139	-0.0401372	2750	4885
DHX33	Q9H6R0	4	0.399137	0.340219	0.452624	0.480837	0.142003	0.110616	-0.119807	0.292045	0.379278	358	1387	1745	640	4	7.36416e-06	6.97919e-06	6.96182e-06	6.47625e-06	7.30366e-06	7.05041e-06	0.607893	0.0523507	-0.025109	-0.0287041	-0.133011	0.0404496	-0.0104629	3041	4068	7109	3949	4	4.96228e-06	5.36322e-06	5.2233e-06	5.04167e-06	5.1442e-06	5.29082e-06	0.871771	-0.0627661	0.0493306	0.0111931	-0.0398672	-0.0108206	0.0297235	2442	5816
HIST2H2AB	Q8IUE6	10	0.261939	0.231999	0.305426	0.312008	0.137786	0.0849002	-0.0902105	0.306491	0.33725	411	1335	1746	642	9	0.000420407	0.000401818	0.000464281	0.000355744	0.000469636	0.000431459	0.812104	-0.0286363	-0.093881	0.114573	-0.269585	0.131117	0.00879816	3294	5040	8334	5708	8	0.000319518	0.000340596	0.000404314	0.000312551	0.000356934	0.000310336	0.406796	-0.151146	-0.0589828	0.188432	-0.182953	0.00861415	-0.193213	4631	3615
BOLA3	Q53S33	4	4.29624	4.84597	5.42839	5.7161	0.120052	-0.0894679	0.0842421	0.247983	0.322489	582	1165	1747	643	3	4.79311e-06	5.24121e-06	4.45785e-06	4.69471e-06	4.09291e-06	4.45468e-06	0.224004	-0.0112782	0.117661	-0.11589	-0.0412033	-0.239112	-0.116916	5056	1878	6934	3702	3	3.78196e-06	4.31153e-06	3.58606e-06	3.92406e-06	3.51162e-06	4.00492e-06	0.780403	-0.0418161	0.147249	-0.11855	0.0113976	-0.148815	0.040823	2972	5458
EEF1A2	Q05639	67	1.54408	1.4343	1.27774	1.22662	0.100808	0.0522225	-0.0541841	-0.220928	-0.279837	772	977	1749	644	53	0.00467795	0.00413151	0.00452844	0.00431617	0.00526436	0.00495282	0.299863	0.0733787	-0.105828	0.0265174	-0.0427461	0.243759	0.155751	311	2419	2730	570	49	0.00361671	0.00406244	0.00474618	0.0043576	0.00460963	0.00417003	0.555752	-0.195571	-0.027904	0.196517	0.0732837	0.154399	0.00980829	904	4514
PGK1	P00558	139	1.64673	1.64442	1.45708	1.42329	0.0512636	0.00101282	-0.00101353	-0.175506	-0.209362	1323	426	1749	644	84	0.00401776	0.00383516	0.00413977	0.00418244	0.00404105	0.00406821	0.388447	0.00727044	-0.0598343	0.0504299	0.065226	0.0156117	0.0252748	1157	2954	4111	1005	95	0.00495932	0.00507975	0.00479403	0.00497141	0.00493268	0.00476079	0.623535	0.00435623	0.0389715	-0.0445461	0.00787068	-0.00341448	-0.0545842	2651	4831
NIPSNAP1	Q9BPW8	10	0.899738	0.898336	1.0308	1.06984	0.081341	0.00112428	-0.00112515	0.197313	0.250936	986	764	1750	646	9	0.000132912	0.000135846	0.000126425	0.000130829	0.000123309	0.00012335	0.190852	0.0129191	0.0444115	-0.0592807	-0.0098714	-0.0952809	-0.0947941	3909	1633	5542	1910	10	0.000114805	0.000104018	0.000123507	0.000103797	0.000104959	0.000101867	0.199109	0.00875971	-0.133594	0.114169	-0.136664	-0.120593	-0.163741	4874	1820
PPP3CB	P16298	10	0.567623	0.572525	0.64851	0.672114	0.0723707	-0.00621611	0.00618944	0.185979	0.237557	1098	654	1752	647	10	8.86293e-05	9.37913e-05	8.61268e-05	7.68786e-05	7.82454e-05	8.35451e-05	0.0310144	-0.014359	0.0673124	-0.0556804	-0.21956	-0.194136	-0.0995872	5402	286	5688	2060	9	7.95801e-05	7.71199e-05	7.22193e-05	7.42456e-05	7.55736e-05	7.38515e-05	0.506602	0.0606028	0.0152987	-0.0794203	-0.0394994	-0.0139232	-0.047177	2995	4243
TYMS	P04818	8	0.365387	0.365944	0.420858	0.439452	0.0909003	-0.00109919	0.00109835	0.202809	0.26518	902	860	1762	649	7	3.43491e-05	3.32176e-05	3.00421e-05	2.7827e-05	3.36436e-05	3.01357e-05	0.403451	0.0782224	0.0298997	-0.115062	-0.225566	0.048283	-0.110576	4539	3040	7579	4682	7	2.4263e-05	2.49673e-05	2.5885e-05	2.26299e-05	2.44621e-05	2.50894e-05	0.336391	-0.0453869	-0.00410544	0.0479735	-0.145916	-0.0335946	0.00293668	3525	3072
BRI3BP	Q8WY22	2	0.390902	0.330644	0.479307	0.430008	0.142256	0.115715	-0.125812	0.40986	0.253271	372	1392	1764	650	3	3.90704e-06	5.05009e-06	3.90334e-06	3.6232e-06	3.87472e-06	3.87875e-06	0.323417	-0.133833	0.236401	-0.135201	-0.242646	-0.145817	-0.144318	5441	2560	8001	5422	2	1.76753e-06	1.60959e-06	2.3077e-06	1.53457e-06	1.75759e-06	1.42149e-06	0.264306	-0.100419	-0.235456	0.284303	-0.30432	-0.108558	-0.414746	5908	2456
GYG1	P46976	9	1.64433	1.79907	2.08331	1.99041	0.0965578	-0.0663331	0.0634168	0.275044	0.209235	839	925	1764	650	8	6.96387e-05	7.08461e-05	7.60339e-05	7.93478e-05	7.58644e-05	7.99477e-05	0.0664176	-0.0515679	-0.0267688	0.0751855	0.136731	0.0719655	0.147598	312	584	896	194	9	8.27246e-05	8.13175e-05	7.83714e-05	8.17016e-05	8.22377e-05	8.65468e-05	0.251596	0.0338804	0.00912988	-0.0441077	0.0159277	0.0253644	0.0990446	1402	2347
NT5C3A	Q9H0P0	7	0.269751	0.255567	0.22497	0.22099	0.0928813	0.0384382	-0.0394904	-0.223463	-0.249214	884	880	1764	650	7	1.18017e-05	1.22798e-05	1.22367e-05	1.55859e-05	1.85464e-05	1.67613e-05	0.0269064	-0.0367312	0.0205521	0.015485	0.364515	0.615412	0.469407	57	261	318	86	6	7.78913e-06	9.20557e-06	1.0574e-05	1.32909e-05	1.4428e-05	1.4231e-05	0.0152623	-0.238536	0.00250905	0.202455	0.532365	0.650797	0.630964	61	189
GOLGA8M	H3BSY2	2	0.506589	0.495216	0.612046	0.575645	0.098989	0.0162849	-0.0164709	0.28911	0.200649	816	956	1772	653	2	2.78828e-06	2.99481e-06	2.69193e-06	2.44351e-06	2.45104e-06	2.39428e-06	0.0428375	-0.01888	0.0842119	-0.0696141	-0.209301	-0.20486	-0.238662	5624	407	6031	2506	2	2.16758e-06	2.11014e-06	2.186e-06	1.75443e-06	1.80566e-06	1.9073e-06	0.00733897	0.00868076	-0.0300614	0.0208914	-0.296398	-0.254873	-0.175872	5755	121
ANAPC10	Q9UM13	4	2.05014	2.00067	2.47514	2.32568	0.098662	0.0175119	-0.0177271	0.289298	0.199445	822	951	1773	654	3	8.20594e-06	8.59338e-06	9.40536e-06	7.35863e-06	8.65581e-06	8.56296e-06	0.379096	-0.0901209	-0.0235645	0.106693	-0.247353	-0.0131205	-0.0286806	4547	2891	7438	4477	4	1.07247e-05	9.52932e-06	7.65706e-06	7.98922e-06	7.9679e-06	8.48445e-06	0.32367	0.205061	0.0345703	-0.281013	-0.219749	-0.223604	-0.132982	5412	2974
PSMB10	P40306	18	1.9462	1.97777	2.18534	2.24069	0.029225	-0.0116533	0.0115599	0.155542	0.191624	1557	216	1773	654	13	0.000143748	0.000139533	0.000140933	0.000164127	0.000184074	0.000172597	0.026387	0.0237083	-0.01922	-0.00481972	0.214981	0.380452	0.287573	96	260	356	95	16	0.000133202	0.000147764	0.000132214	0.000167018	0.000169053	0.000166853	0.0251985	-0.0481947	0.101489	-0.0589325	0.278191	0.295667	0.276763	120	276
HMGN2	P05204	46	3.91659	5.42123	6.63506	7.15094	0.179155	-0.253486	0.215534	0.507025	0.615048	54	1720	1774	656	38	0.000138879	0.000153939	0.000174944	0.00014091	0.000147478	0.000135344	0.293853	-0.166984	-0.0184526	0.16608	-0.14603	-0.0803138	-0.204182	5171	2375	7546	4645	24	0.000171857	0.000215499	0.000231677	0.000180083	0.000220936	0.000194244	0.733787	-0.263845	0.0626266	0.167062	-0.196392	0.0985718	-0.08718	3572	5289
HNRNPH3	P31942	32	0.325951	0.308335	0.366465	0.372435	0.0799436	0.039521	-0.0406342	0.20854	0.231853	1025	750	1775	657	31	0.000143093	0.000149577	0.000146044	0.000144792	0.000148229	0.000140203	0.57453	-0.0313668	0.0325747	-0.00191828	-0.0143404	0.0195105	-0.0608016	2598	3931	6529	3146	30	0.000130482	0.000119767	0.000131728	0.000119374	0.000121064	0.000119149	0.185526	0.0353255	-0.0882907	0.0490389	-0.0930397	-0.072758	-0.0957535	4058	1686
AOC3	Q16853	2	3.3303	3.06041	5.01024	4.12322	0.175356	0.0596743	-0.0622495	0.648902	0.367794	88	1688	1776	658	2	1.98677e-06	2.71987e-06	1.845e-06	1.53417e-06	1.54303e-06	1.30912e-06	0.107579	-0.136468	0.316643	-0.243272	-0.50944	-0.50113	-0.738302	5909	932	6841	3568	2	2.28604e-06	1.78425e-06	2.78776e-06	1.85445e-06	1.68915e-06	1.46316e-06	0.155553	1.63528e-05	-0.35752	0.28627	-0.301844	-0.436537	-0.643746	6241	1395
BAK1	Q16611	4	0.641194	0.589166	0.701098	0.759583	0.100277	0.0597513	-0.0623333	0.188607	0.304198	805	971	1776	658	5	1.28326e-06	1.89242e-06	1.54134e-06	1.60435e-06	1.7328e-06	1.65436e-06	0.658812	-0.293097	0.267315	-0.0287248	0.0290756	0.140188	0.0733604	533	4313	4846	1374	5	9.80773e-07	9.31331e-07	1.08772e-06	9.13729e-07	9.23536e-07	9.14812e-07	0.215003	-0.0279264	-0.102551	0.121395	-0.13008	-0.114677	-0.128371	4659	1995
TXNDC12	O95881	13	6.24477	6.69607	7.56664	7.71308	0.0958144	-0.0512111	0.0494554	0.225794	0.253449	862	918	1780	660	11	3.01244e-05	2.94373e-05	2.39044e-05	2.471e-05	2.43063e-05	2.5404e-05	0.263714	0.114704	0.0814197	-0.218954	-0.171131	-0.194898	-0.131175	5360	2170	7530	4620	11	8.13754e-05	6.9074e-05	6.4441e-05	6.22506e-05	6.17471e-05	6.03412e-05	0.179948	0.184026	-0.0524242	-0.152587	-0.20248	-0.214197	-0.247424	5621	1630
JARID2	Q92833	2	0.390544	0.324977	0.456391	0.573131	0.176847	0.12649	-0.138655	0.351276	0.679871	80	1702	1782	661	2	5.80229e-07	6.26475e-07	6.44304e-07	5.96653e-07	4.81449e-07	5.61809e-07	0.165526	-0.0886551	0.0219804	0.0624654	-0.0483835	-0.357893	-0.135196	5458	1419	6877	3617	2	5.6069e-07	3.72922e-07	4.15308e-07	3.70419e-07	4.07531e-07	3.98295e-07	0.418739	0.318433	-0.269898	-0.114588	-0.279611	-0.141862	-0.174934	5475	3715
VPS37C	A5D8V6	2	0.589802	0.570729	0.667748	0.645573	0.0364034	0.0235174	-0.0239071	0.20259	0.153866	1497	286	1783	662	2	2.5216e-06	2.69883e-06	2.69502e-06	2.49269e-06	2.35317e-06	2.50908e-06	0.072939	-0.0653686	0.0326239	0.0305877	-0.0820074	-0.165103	-0.0725538	4725	644	5369	1762	2	1.80409e-06	1.58098e-06	1.87858e-06	1.58475e-06	1.54995e-06	1.43866e-06	0.106667	0.0401713	-0.150282	0.0985406	-0.146846	-0.17888	-0.286378	5504	922
TMEM43	Q9BTV4	11	0.335431	0.316891	0.380573	0.367686	0.062306	0.0404327	-0.0415986	0.222589	0.172888	1252	532	1784	663	13	2.34916e-05	2.47918e-05	2.26071e-05	2.01585e-05	2.47198e-05	2.28265e-05	0.523667	-0.00848635	0.0692335	-0.0638526	-0.229241	0.0650344	-0.0499191	4021	3689	7710	4909	13	1.78166e-05	1.67459e-05	2.34643e-05	1.62011e-05	1.95673e-05	1.65633e-05	0.477167	-0.118536	-0.207951	0.278713	-0.255662	0.0166865	-0.223767	5036	4084
CTBS	Q01459	3	2.97381	3.06677	3.44168	3.36136	0.0262807	-0.0223743	0.0220326	0.188427	0.154359	1593	193	1786	664	2	2.90819e-06	2.95127e-06	2.75935e-06	2.96237e-06	2.51593e-06	2.70305e-06	0.385194	0.0175951	0.0388076	-0.0581952	0.0442234	-0.191433	-0.0879367	4177	2933	7110	3950	3	4.22663e-06	4.09492e-06	3.75171e-06	4.07675e-06	3.81098e-06	3.9177e-06	0.617308	0.0707275	0.0250533	-0.101232	0.0186379	-0.0786201	-0.0387758	2981	4802
ESYT1	Q9BSJ8	54	0.239556	0.227872	0.268705	0.27259	0.0749148	0.0356182	-0.0365199	0.201277	0.221989	1101	687	1788	665	50	0.000635037	0.000624578	0.000626557	0.000537345	0.000641161	0.000591059	0.323807	0.0144134	-0.00954485	-0.00498084	-0.226579	0.0282595	-0.0891251	4536	2562	7098	3936	52	0.000509584	0.000502431	0.0005798	0.000461834	0.000508079	0.000478594	0.185223	-0.0583181	-0.078713	0.127917	-0.200262	-0.0625841	-0.148836	4826	1680
NQO2	P16083	10	1.34142	1.39629	1.57234	1.54243	0.0467647	-0.0292042	0.0286247	0.199943	0.172233	1403	385	1788	665	10	3.44851e-05	3.7587e-05	2.91309e-05	3.46077e-05	2.65107e-05	2.75665e-05	0.304331	0.0317572	0.156015	-0.211668	0.0368763	-0.347643	-0.291302	5564	2447	8011	5428	10	3.69085e-05	4.25654e-05	2.47698e-05	3.82494e-05	2.67608e-05	3.60199e-05	0.874736	0.0870285	0.292754	-0.488343	0.138513	-0.376807	0.0518684	3579	5829
GOLGA6L6	A8MZA4	2	4.06677	5.023	3.61516	2.91727	0.175047	-0.160361	0.144306	-0.330183	-0.639626	110	1680	1790	667	2	8.72082e-06	7.43916e-06	1.09489e-05	8.26902e-06	1.39352e-05	1.02099e-05	0.425957	-0.0512661	-0.280591	0.276981	-0.128014	0.624933	0.176172	131	3179	3310	726	2	5.12296e-06	5.2508e-06	6.29148e-06	5.15275e-06	6.68549e-06	5.83431e-06	0.593085	-0.11683	-0.0812699	0.179591	-0.108465	0.267226	0.0707557	934	4678
ITGB1	P05556	39	0.866346	0.835537	0.975143	0.947489	0.034255	0.0258836	-0.0263565	0.196554	0.155049	1530	260	1790	667	23	0.000207472	0.000213935	0.000197502	0.000206558	0.000183739	0.000195687	0.255222	0.00815178	0.0524067	-0.0628964	0.0017835	-0.167111	-0.0762148	4226	2105	6331	2873	31	0.000252265	0.00029685	0.000254878	0.000286252	0.000274795	0.000300917	0.320784	-0.0872819	0.147514	-0.0724121	0.0950672	0.0361367	0.167147	671	2945
KIF20A	O95235	9	0.40474	0.376194	0.466675	0.469839	0.111978	0.0517955	-0.0537245	0.257218	0.266965	701	1089	1790	667	6	1.11142e-05	9.37488e-06	1.08695e-05	9.39653e-06	9.39874e-06	9.30856e-06	0.183724	0.0885031	-0.157025	0.0563904	-0.153698	-0.153357	-0.167267	5303	1577	6880	3621	8	8.56385e-06	9.60886e-06	9.83494e-06	8.55839e-06	8.68411e-06	8.61094e-06	0.207185	-0.124527	0.0415787	0.0751295	-0.125447	-0.104409	-0.116616	4527	1907
MRPS5	P82675	11	0.258694	0.230711	0.286476	0.303426	0.115987	0.0802156	-0.0849396	0.227385	0.310318	661	1129	1790	667	8	4.62978e-05	4.71403e-05	4.45955e-05	3.84223e-05	4.63817e-05	3.94604e-05	0.201103	0.00895819	0.0349754	-0.045086	-0.26004	0.0115689	-0.221581	5291	1713	7004	3800	10	2.90605e-05	2.68181e-05	3.0678e-05	2.52078e-05	2.95761e-05	2.45035e-05	0.287124	0.01038	-0.105475	0.0885216	-0.194809	0.0357481	-0.235697	4759	2661
RCSD1	Q6JBY9	35	6.63673	7.09863	8.10168	7.83531	0.0778222	-0.0493494	0.047717	0.238398	0.190168	1074	716	1790	667	25	2.87326e-05	2.85896e-05	2.76164e-05	2.59581e-05	2.61039e-05	2.50721e-05	0.00557701	0.0212307	0.0140329	-0.0359328	-0.125272	-0.117194	-0.175372	5138	89	5227	1656	28	4.93822e-05	4.40098e-05	4.11488e-05	3.55941e-05	3.7184e-05	3.66502e-05	0.0690832	0.138981	-0.0271849	-0.124158	-0.333373	-0.270329	-0.291188	5997	615
KNOP1	Q1ED39	8	1.48594	1.59948	1.83557	1.85472	0.110136	-0.0540917	0.0521367	0.250765	0.265737	722	1070	1792	672	8	8.74662e-06	9.44658e-06	9.38383e-06	8.20911e-06	8.69558e-06	7.68645e-06	0.0574153	-0.0717076	0.0393599	0.0297442	-0.163207	-0.0801504	-0.258116	5371	524	5895	2321	8	7.74337e-06	7.39186e-06	7.53321e-06	7.44337e-06	7.57984e-06	7.25319e-06	0.401521	0.0353102	-0.0317127	-0.00438579	-0.0216952	0.00451721	-0.0590354	2834	3579
CDCA3	Q99618	3	1.22018	1.13046	1.40497	1.33479	0.0822408	0.0540398	-0.056143	0.257479	0.18356	1020	776	1796	673	3	2.08723e-06	2.17473e-06	2.27788e-06	2.00984e-06	1.86625e-06	2.06754e-06	0.0714033	-0.0627043	-0.00345881	0.0634021	-0.117211	-0.224153	-0.0763795	5135	623	5758	2140	3	2.56749e-06	1.82882e-06	2.37631e-06	1.86077e-06	1.93904e-06	1.86104e-06	0.234917	0.185606	-0.303836	0.073971	-0.278848	-0.219406	-0.278639	5835	2199
ZC3H13	Q5T200	24	1.67032	1.72475	1.47534	1.46774	0.0714877	-0.0233135	0.0229428	-0.202391	-0.209842	1158	641	1799	674	19	5.0709e-05	5.07614e-05	5.43637e-05	5.43442e-05	5.28724e-05	5.37115e-05	0.293968	-0.0347342	-0.0332445	0.0656664	0.0651481	0.0255377	0.0482534	946	2377	3323	731	23	5.40006e-05	5.49683e-05	5.46242e-05	5.54021e-05	5.32053e-05	5.502e-05	0.988638	-0.0141014	0.0115219	0.00246264	0.0228647	-0.0355072	0.012879	2288	6246
AMFR	Q9UKV5	3	2.49953	2.16471	2.75368	2.98977	0.132595	0.100017	-0.107471	0.239718	0.358395	515	1285	1800	675	2	5.88689e-07	5.38062e-07	6.36147e-07	6.00105e-07	4.7126e-07	5.06106e-07	0.271081	0.00259065	-0.127142	0.114446	0.0303004	-0.31839	-0.215474	5375	2215	7590	4697	3	1.39578e-06	1.33582e-06	1.36448e-06	1.23597e-06	1.33657e-06	1.32332e-06	0.157647	0.0317879	-0.0315545	-0.000929039	-0.143641	-0.0307503	-0.0451261	3816	1416
CCDC12	Q8WUD4	16	2.00301	2.2776	2.65398	2.71418	0.143839	-0.0956451	0.0896965	0.310342	0.342697	395	1406	1801	676	15	6.59449e-05	5.51897e-05	4.67847e-05	4.41432e-05	4.65498e-05	5.03465e-05	0.24282	0.236528	-0.0203354	-0.258697	-0.342543	-0.265958	-0.152842	5728	2007	7735	4952	16	6.19833e-05	5.35279e-05	4.72064e-05	4.96612e-05	5.19731e-05	5.08541e-05	0.51037	0.192544	-0.0190444	-0.200354	-0.127218	-0.0615714	-0.0929719	4176	4262
ANKRD46	Q86W74	2	0.294432	0.300539	0.35703	0.397374	0.150969	-0.0148848	0.0147328	0.263225	0.417678	337	1465	1802	677	2	1.59871e-06	1.89941e-06	1.75867e-06	1.67215e-06	1.47052e-06	1.64912e-06	0.22973	-0.132313	0.116331	0.00526759	-0.0675138	-0.252896	-0.0875184	5108	1924	7032	3834	2	1.17269e-06	1.00196e-06	9.13058e-07	8.92539e-07	9.14619e-07	9.79291e-07	0.317813	0.188247	-0.0387469	-0.172796	-0.205587	-0.170331	-0.0717644	4981	2933
SLC26A6	Q9BXS9	5	0.368998	0.377699	0.414681	0.423429	0.017735	-0.0169096	0.0167137	0.151478	0.181595	1672	134	1806	678	3	1.09192e-05	1.03823e-05	1.08018e-05	1.05746e-05	1.04514e-05	1.05732e-05	0.412259	0.0291061	-0.0436333	0.0135149	-0.0171626	-0.0340701	-0.0173552	2705	3098	5803	2196	5	1.1079e-05	1.11096e-05	1.04083e-05	1.09173e-05	1.10365e-05	1.1285e-05	0.463005	0.0280517	0.0320379	-0.0620374	0.00684133	0.0225111	0.0546358	1712	4008
UTP18	Q9Y5J1	18	0.520721	0.50843	0.582559	0.572129	0.0173283	0.0171287	-0.0173345	0.179023	0.152958	1683	127	1810	679	14	3.22445e-05	3.22733e-05	3.17426e-05	2.82282e-05	3.29799e-05	3.03354e-05	0.371043	0.00707299	0.00836303	-0.0155613	-0.184843	0.0396062	-0.0809774	4111	2837	6948	3723	17	2.8249e-05	2.81516e-05	3.38203e-05	2.79078e-05	3.05781e-05	2.795e-05	0.587593	-0.0902995	-0.0952831	0.169391	-0.10783	0.0240004	-0.105652	3605	4651
HTATSF1	O43719	47	1.38086	1.34694	1.22194	1.20151	0.0279964	0.0178287	-0.0180518	-0.158562	-0.182889	1606	205	1811	680	33	0.000102853	9.96752e-05	0.000105349	9.81071e-05	0.000110964	0.000104224	0.689033	0.00319442	-0.0420839	0.0377791	-0.064961	0.112701	0.0222947	1418	4457	5875	2283	43	9.24334e-05	0.000100968	0.000111525	9.98428e-05	0.000104342	0.000101133	0.983567	-0.137012	-0.00960138	0.133869	-0.0257677	0.0378269	-0.00725059	2251	6228
RNF181	Q9P0P0	4	10.225	10.1535	11.7721	11.4716	0.054513	0.00505131	-0.00506905	0.208319	0.171018	1356	455	1811	680	3	4.48723e-06	4.94506e-06	4.44507e-06	4.71399e-06	3.82907e-06	4.15703e-06	0.278712	-0.0438739	0.0962893	-0.0574924	0.0272511	-0.272704	-0.154147	5065	2285	7350	4328	4	4.33313e-06	5.16141e-06	4.58094e-06	3.76611e-06	4.35541e-06	4.70619e-06	0.322346	-0.114741	0.137616	-0.0345061	-0.317075	-0.107344	0.00440932	4868	2961
ALOX5AP	P20292	2	0.184755	0.177554	0.254187	0.221474	0.165144	0.0283917	-0.0289616	0.488668	0.289918	220	1592	1812	682	2	8.83627e-06	7.94433e-06	8.19388e-06	6.09267e-06	9.28766e-06	7.18281e-06	0.485715	0.0860175	-0.067495	-0.0228735	-0.450346	0.157895	-0.212873	5381	3492	8873	5859	2	5.16764e-06	6.30994e-06	5.75414e-06	4.75562e-06	5.42723e-06	5.25663e-06	0.211453	-0.152526	0.135593	0.00256815	-0.272399	-0.0818161	-0.127894	5125	1950
FCGR2A	P12318	6	1.22097	1.24796	1.40557	1.40495	0.0501008	-0.0158628	0.0156903	0.187268	0.186631	1395	418	1813	683	6	5.0114e-06	5.27793e-06	4.95585e-06	4.53747e-06	5.00945e-06	4.29372e-06	0.142098	-0.0201047	0.0546531	-0.0361863	-0.163431	-0.0206675	-0.243089	5164	1229	6393	2961	6	4.66786e-06	4.1161e-06	5.60331e-06	3.89767e-06	4.01956e-06	3.60631e-06	0.150852	-0.0389977	-0.220479	0.22452	-0.299145	-0.254722	-0.411235	6076	1347
DDI2	Q5TDH0	6	0.814172	0.727319	0.951116	0.963447	0.139629	0.0790791	-0.0836663	0.303366	0.321951	452	1362	1814	684	5	7.39512e-06	8.15659e-06	7.402e-06	7.52239e-06	7.05496e-06	6.46792e-06	0.186007	-0.0491192	0.0922732	-0.047778	-0.0245005	-0.117053	-0.242391	5016	1592	6608	3242	6	7.04022e-06	5.95448e-06	6.70682e-06	6.04124e-06	6.33307e-06	6.28944e-06	0.395794	0.100348	-0.141297	0.0303562	-0.120427	-0.0523671	-0.0623399	3910	3536
SBNO1	A3KN83	11	0.755025	0.647346	0.905815	0.873556	0.153646	0.106728	-0.115259	0.369421	0.317104	327	1488	1815	685	11	2.23971e-05	2.50239e-05	2.20444e-05	2.17204e-05	1.87376e-05	1.91952e-05	0.0684394	-0.0480183	0.111972	-0.0709191	-0.0922853	-0.305396	-0.270589	5642	605	6247	2772	10	2.3022e-05	1.82753e-05	2.1831e-05	1.8485e-05	1.71515e-05	1.69759e-05	0.121883	0.129686	-0.203428	0.0530561	-0.18697	-0.29499	-0.309839	5853	1058
DENND3	A2RUS2	5	0.503476	0.436554	0.596795	0.603273	0.157494	0.0992158	-0.106546	0.344529	0.360104	294	1522	1816	686	5	6.94773e-06	6.82658e-06	6.36766e-06	6.03115e-06	6.3047e-06	6.0286e-06	0.0586434	0.0493717	0.0239924	-0.0764074	-0.154738	-0.0907421	-0.155347	5074	534	5608	1985	5	5.52016e-06	4.76858e-06	5.43702e-06	4.56895e-06	5.20632e-06	4.81077e-06	0.2803	0.0746146	-0.136536	0.052721	-0.198231	-0.00983225	-0.123828	4450	2597
OSBPL8	Q9BZF1	21	0.301426	0.2691	0.329758	0.355328	0.115047	0.0795115	-0.0841505	0.209115	0.31686	697	1119	1816	686	17	4.82378e-05	4.73686e-05	5.01396e-05	4.46215e-05	5.03425e-05	4.84123e-05	0.701968	-0.0102586	-0.0364905	0.045529	-0.122684	0.0513566	-0.00504642	2783	4513	7296	4231	18	4.45687e-05	4.90186e-05	5.27727e-05	4.73087e-05	5.06218e-05	4.70805e-05	0.875656	-0.130456	0.00684155	0.113306	-0.044382	0.0532704	-0.0513572	2607	5833
CDKN2AIPNL	Q96HQ2	2	19.7255	20.0297	17.6885	16.8753	0.0692587	-0.0110823	0.0109978	-0.168335	-0.236234	1201	617	1818	688	2	1.27043e-06	1.65308e-06	1.6753e-06	1.41597e-06	1.56717e-06	1.70073e-06	0.865373	-0.270978	0.108855	0.128122	-0.114507	0.0318654	0.149857	1452	5300	6752	3437	2	1.64042e-06	1.5814e-06	1.056e-06	8.47875e-07	1.04484e-06	8.15995e-07	0.0918041	0.20215	0.149292	-0.433306	-0.749987	-0.448633	-0.805279	6291	806
ERLIN2	O94905	32	0.235011	0.232414	0.264628	0.274717	0.0730596	0.00799331	-0.00803784	0.179231	0.23321	1157	662	1819	689	27	0.000310013	0.000297406	0.000323711	0.000319439	0.000303163	0.000312017	0.903876	-0.0016916	-0.0615879	0.0606879	0.0415207	-0.0339248	0.00760538	1894	5483	7377	4367	25	0.000267927	0.000303522	0.000256522	0.000299405	0.000278146	0.000299679	0.377454	-0.0427772	0.137183	-0.105535	0.117483	0.0112251	0.118801	852	3388
PPM1L	Q5SGD2	2	0.476603	0.415475	0.526096	0.56631	0.130209	0.0956176	-0.102408	0.238155	0.344421	552	1267	1819	689	2	3.1681e-06	3.57017e-06	3.30826e-06	3.22881e-06	2.96368e-06	3.12437e-06	0.170565	-0.0800442	0.0923294	-0.0175906	-0.0526575	-0.176271	-0.100095	4775	1461	6236	2756	2	2.86305e-06	2.75657e-06	3.03711e-06	2.74859e-06	2.86635e-06	2.98694e-06	0.872698	-0.0113066	-0.065984	0.073838	-0.0701653	-0.0096462	0.0498098	2511	5823
C1QTNF3	Q9BXJ4	3	1.48319	0.99579	1.95526	2.0434	0.18813	0.258956	-0.315831	0.657615	0.721225	27	1794	1821	691	3	1.62143e-06	2.05836e-06	1.73181e-06	1.56152e-06	1.33562e-06	1.2248e-06	0.063585	-0.153823	0.190403	-0.0588149	-0.208144	-0.433589	-0.558548	5870	561	6431	3013	2	8.41897e-07	4.91135e-07	7.38639e-07	5.06529e-07	5.14792e-07	4.46766e-07	0.188787	0.285883	-0.49164	0.0971081	-0.447115	-0.423772	-0.628243	6259	1723
CTTN	Q14247	19	1.36445	1.42953	1.62818	1.61409	0.0800731	-0.0340034	0.0332204	0.220938	0.208394	1071	752	1823	692	18	4.05734e-05	4.28273e-05	3.98727e-05	4.15774e-05	3.87248e-05	3.8571e-05	0.330208	-0.0182925	0.0597046	-0.0434273	0.0169732	-0.0855694	-0.0913108	3570	2599	6169	2668	19	3.61964e-05	3.25735e-05	3.40905e-05	3.33832e-05	3.42322e-05	3.43894e-05	0.81574	0.0781941	-0.0739541	-0.00828516	-0.038532	-0.00230098	0.00431258	2560	5588
GTF2A1	P52655	3	3.89078	3.85744	3.27813	2.89917	0.148331	0.00619414	-0.00622085	-0.240992	-0.418223	379	1446	1825	693	2	6.07801e-06	8.46579e-06	7.21611e-06	9.81603e-06	7.40236e-06	8.5064e-06	0.249127	-0.255039	0.223007	-0.00741731	0.436502	0.0293475	0.22991	125	2050	2175	440	3	9.5279e-06	9.99329e-06	1.08351e-05	1.11001e-05	8.59264e-06	8.82649e-06	0.541418	-0.0868028	-0.018001	0.0986792	0.133539	-0.23586	-0.197121	4261	4431
RIC1	Q4ADV7	2	0.94048	0.731997	1.18789	1.19327	0.18194	0.169483	-0.192077	0.506414	0.51293	87	1739	1826	694	2	2.55956e-06	2.48571e-06	2.34803e-06	2.13867e-06	2.16702e-06	2.28272e-06	0.028717	0.0546402	0.0124021	-0.0698056	-0.20454	-0.185545	-0.110501	5368	274	5642	2012	2	2.08062e-06	1.71138e-06	1.65954e-06	1.59593e-06	1.63402e-06	1.53624e-06	0.223473	0.195311	-0.0865391	-0.130919	-0.187304	-0.153274	-0.242292	5433	2081
IRS2	Q9Y4H2	3	0.312622	0.312654	0.407213	0.372095	0.142707	-7.30741e-05	7.30704e-05	0.381291	0.251176	431	1397	1828	695	2	3.06559e-06	2.73844e-06	2.82424e-06	2.62046e-06	2.357e-06	2.61892e-06	0.0596484	0.0920552	-0.070755	-0.0262449	-0.134288	-0.287159	-0.135137	5496	540	6036	2514	3	2.55954e-06	2.99711e-06	2.49538e-06	2.54508e-06	2.39757e-06	2.74174e-06	0.553181	-0.0685049	0.159182	-0.105131	-0.076681	-0.162816	0.0307006	3742	4494
UBE3C	Q15386	6	0.565811	0.551912	0.649409	0.624187	0.0543581	0.0178299	-0.018053	0.216637	0.159487	1378	452	1830	696	6	8.86316e-06	1.01682e-05	9.01624e-06	8.22498e-06	9.40103e-06	8.01205e-06	0.24974	-0.0770222	0.12115	-0.0523177	-0.184831	0.00797633	-0.222672	5064	2060	7124	3973	6	5.55012e-06	5.03287e-06	6.46666e-06	5.29533e-06	5.28156e-06	5.20741e-06	0.420354	-0.0341894	-0.175327	0.186314	-0.101986	-0.105744	-0.126142	4455	3734
HMGCR	P04035	8	1.31869	1.2838	1.16544	1.14491	0.0320522	0.0192144	-0.0194737	-0.159016	-0.18466	1588	244	1832	697	5	1.04213e-05	9.07493e-06	9.91972e-06	9.73237e-06	1.17771e-05	1.01742e-05	0.371617	0.0878966	-0.111677	0.0167368	-0.0107718	0.264351	0.0532836	380	2841	3221	702	8	1.16776e-05	1.32324e-05	1.5689e-05	1.39561e-05	1.60993e-05	1.34805e-05	0.532541	-0.212741	-0.0324062	0.213274	0.0444141	0.250521	-0.00560723	700	4374
PSME4	Q14997	15	1.24593	1.29071	1.48321	1.41603	0.0591652	-0.0256956	0.025246	0.225806	0.158942	1324	509	1833	698	11	1.72205e-05	1.96407e-05	1.70305e-05	1.63198e-05	1.63871e-05	1.57426e-05	0.157199	-0.0609776	0.128748	-0.076978	-0.138474	-0.132543	-0.190427	5267	1361	6628	3259	15	1.97136e-05	1.90102e-05	2.1559e-05	1.81007e-05	1.93055e-05	1.83374e-05	0.174593	-0.0275937	-0.0800086	0.101506	-0.150734	-0.0577739	-0.131996	4487	1581
BTF3	P20290	39	0.774479	0.789298	0.882201	0.867594	0.0122906	-0.0137369	0.0136073	0.174145	0.150058	1745	90	1835	699	36	0.00114421	0.00107969	0.00114085	0.00124551	0.0010902	0.00114901	0.484869	0.0288194	-0.05492	0.0245682	0.1512	-0.0409511	0.0348494	911	3488	4399	1118	36	0.000820954	0.000905454	0.000765793	0.000901825	0.000861797	0.000942627	0.219737	-0.0170842	0.124256	-0.117432	0.118461	0.0529616	0.182301	526	2049
MEAF6	Q9HAF1	4	1.03602	0.891123	1.2366	1.18355	0.14985	0.104586	-0.112764	0.359916	0.296663	386	1453	1839	700	4	5.8349e-06	6.26765e-06	5.96317e-06	5.85174e-06	4.80922e-06	5.24178e-06	0.12572	-0.0455133	0.0577046	-0.0141404	-0.0413549	-0.324418	-0.200164	5509	1084	6593	3209	2	4.36462e-06	3.17141e-06	4.76238e-06	3.25725e-06	3.36236e-06	3.15798e-06	0.219463	0.0904197	-0.370313	0.216244	-0.331784	-0.285961	-0.376435	6090	2045
NDUFB11	Q9NX14	4	1.21726	1.15788	1.37824	1.38911	0.0869136	0.0356275	-0.0365297	0.214814	0.226155	1021	818	1839	700	2	7.07692e-07	7.86894e-07	7.49387e-07	7.18354e-07	6.25887e-07	7.45453e-07	0.307119	-0.0798993	0.0731479	0.00269058	-0.0583247	-0.257118	-0.00490302	4732	2463	7195	4074	3	1.00334e-06	7.45462e-07	7.6193e-07	8.84598e-07	7.95475e-07	8.49699e-07	0.947687	0.261663	-0.166937	-0.135415	0.0799498	-0.0732565	0.0218795	2082	6102
LRP1	Q07954	4	1.70259	1.30591	2.16264	1.90609	0.174904	0.178685	-0.203987	0.523749	0.341568	162	1679	1841	702	2	1.80783e-06	2.33752e-06	1.47691e-06	1.41443e-06	1.42099e-06	1.33676e-06	0.192318	-0.0519274	0.318789	-0.343604	-0.405966	-0.399294	-0.487454	5879	1649	7528	4615	4	2.81209e-06	2.05404e-06	3.38217e-06	2.29401e-06	2.16169e-06	1.88768e-06	0.235668	0.0325079	-0.420673	0.298817	-0.26126	-0.346974	-0.542522	6181	2205
PITHD1	Q9GZP4	5	2.86073	3.01271	3.58049	3.32667	0.096692	-0.0378229	0.0368566	0.285955	0.179876	915	928	1843	703	4	2.85629e-06	2.9985e-06	2.37898e-06	2.30876e-06	2.18624e-06	2.36883e-06	0.126014	0.0575522	0.12765	-0.206248	-0.249474	-0.32814	-0.212416	5750	1086	6836	3563	5	3.70358e-06	3.72305e-06	3.37928e-06	3.14875e-06	2.9897e-06	3.17968e-06	0.0286536	0.0401331	0.0476995	-0.0920696	-0.194004	-0.268785	-0.179903	5579	300
HAUS8	Q9BT25	11	0.353958	0.318161	0.388945	0.412493	0.112443	0.0748619	-0.0789601	0.210849	0.295652	753	1092	1845	704	11	2.47149e-05	2.44925e-05	2.49067e-05	2.84769e-05	2.02097e-05	2.28847e-05	0.761179	0.00059654	-0.0124434	0.0117453	0.205008	-0.289738	-0.110404	3873	4803	8676	5822	12	3.01409e-05	3.09308e-05	2.43496e-05	3.06468e-05	2.80421e-05	3.20487e-05	0.508625	0.0820897	0.119412	-0.225737	0.106103	-0.0220408	0.170634	824	4254
HELZ	P42694	3	0.362497	0.317022	0.431505	0.423757	0.152654	0.0934552	-0.099931	0.344867	0.318724	371	1475	1846	705	3	4.87741e-06	4.58497e-06	4.52465e-06	4.00672e-06	4.35445e-06	4.23189e-06	0.0358818	0.0650605	-0.0241427	-0.0432498	-0.218636	-0.0985646	-0.139754	5255	335	5590	1964	3	2.9204e-06	3.38957e-06	3.4096e-06	3.04523e-06	3.06887e-06	3.16409e-06	0.456403	-0.149765	0.0651717	0.0736739	-0.0893787	-0.078222	-0.0341411	3697	3958
KDM5A	P29375	2	0.335459	0.308562	0.386365	0.390002	0.122304	0.0590277	-0.0615462	0.262857	0.276375	656	1190	1846	705	2	1.97198e-06	2.46683e-06	1.97815e-06	2.18507e-06	1.95439e-06	1.81449e-06	0.48211	-0.117284	0.205733	-0.112777	0.030752	-0.130206	-0.237364	4821	3468	8289	5681	2	1.63213e-06	1.46343e-06	1.60865e-06	1.43652e-06	1.62491e-06	1.54837e-06	0.700038	0.0577634	-0.0996352	0.0368622	-0.126414	0.0513664	-0.0182438	2948	5160
SAP30BP	Q9UHR5	10	2.12352	2.17952	2.45124	2.43953	0.051364	-0.0188961	0.0186518	0.188153	0.181249	1420	427	1847	707	8	2.70571e-05	2.85039e-05	2.39693e-05	2.38266e-05	2.38431e-05	2.13914e-05	0.103906	0.0294638	0.104617	-0.145352	-0.153966	-0.152968	-0.309508	5584	901	6485	3090	8	2.0656e-05	1.97042e-05	1.87001e-05	1.95961e-05	1.88027e-05	2.04518e-05	0.929261	0.0693378	0.00127527	-0.0741818	-0.0066607	-0.0662884	0.0549999	2427	6037
SRP19	P09132	19	5.80051	5.57166	6.55095	6.47988	0.0660408	0.0287448	-0.0293292	0.204269	0.188531	1270	578	1848	708	6	1.36719e-05	1.37147e-05	1.37541e-05	1.08076e-05	1.44762e-05	1.16089e-05	0.331386	-0.00438827	0.00011499	0.00426031	-0.34356	0.0780802	-0.24037	5383	2607	7990	5411	15	0.000116556	0.000126024	0.000117167	0.000116011	0.00012309	0.000120318	0.977935	-0.0409956	0.0716744	-0.0334509	-0.0477628	0.0376951	0.00483046	2331	6206
SHMT2	P34897	51	3.27065	3.17794	2.86968	2.6832	0.0840592	0.0205936	-0.0208919	-0.168094	-0.265026	1054	795	1849	709	37	0.000333462	0.000331215	0.000326475	0.00030837	0.000340849	0.000316677	0.48048	0.013377	0.00362627	-0.0171718	-0.0994809	0.0449884	-0.0611323	3162	3459	6621	3252	51	0.000476513	0.000451108	0.00048556	0.000401287	0.00041904	0.000409051	0.0137263	0.0166025	-0.0624393	0.0437392	-0.231277	-0.168824	-0.203631	5490	172
SPAG1	Q07617	11	1.17234	1.1071	1.29749	1.32934	0.0736954	0.0407105	-0.0418927	0.187042	0.22203	1176	673	1849	709	7	7.56099e-06	7.6491e-06	7.99558e-06	7.43062e-06	7.43619e-06	7.53079e-06	0.173519	-0.0328677	-0.016153	0.0477597	-0.0579603	-0.0568789	-0.0386419	3513	1483	4996	1482	10	3.6318e-05	3.1613e-05	3.18514e-05	3.04047e-05	3.20414e-05	3.1754e-05	0.349008	0.126861	-0.0733053	-0.0624647	-0.12953	-0.0538858	-0.0668824	3990	3170
DHRS7B	Q6IAN0	2	0.239813	0.201501	0.269376	0.288575	0.154884	0.120103	-0.131017	0.287819	0.387141	352	1499	1851	711	2	4.20319e-06	4.59746e-06	4.00552e-06	2.86711e-06	4.46052e-06	3.6822e-06	0.323648	-0.0223185	0.107032	-0.0918165	-0.574208	0.0634082	-0.213237	5702	2561	8263	5664	2	3.0487e-06	2.72394e-06	4.13775e-06	2.32395e-06	2.96727e-06	2.50293e-06	0.236431	-0.115785	-0.278283	0.324867	-0.507398	-0.154844	-0.400359	6147	2211
YWHAZ	P63104	68	5.56685	5.83721	6.38669	6.57541	0.0519186	-0.0346145	0.0338034	0.163593	0.205607	1422	432	1854	712	58	0.000943842	0.000982715	0.000790687	0.000839114	0.000793768	0.000812957	0.259998	0.0594357	0.117663	-0.196002	-0.110242	-0.190392	-0.155932	5253	2143	7396	4404	59	0.00149329	0.00150012	0.00147889	0.00141352	0.00143255	0.00141566	0.00127964	0.00243712	0.00902543	-0.0115389	-0.0767624	-0.0574717	-0.0745768	3743	60
VPS16	Q9H269	7	0.41118	0.387862	0.466097	0.453756	0.0725842	0.0414994	-0.0427285	0.222357	0.183645	1198	657	1855	713	7	1.58762e-05	1.81243e-05	1.60326e-05	1.34995e-05	1.63634e-05	1.47527e-05	0.177584	-0.0710549	0.120004	-0.0569109	-0.305017	-0.0274501	-0.176936	5387	1513	6900	3652	7	1.15134e-05	1.10003e-05	1.55837e-05	1.06413e-05	1.29142e-05	1.03666e-05	0.460847	-0.141411	-0.20719	0.295306	-0.25505	0.0242262	-0.292792	5247	3992
PRKAR2B	P31323	11	0.808418	0.767348	0.883803	0.913206	0.0576248	0.0371202	-0.0381006	0.165743	0.212959	1361	495	1856	714	6	4.24665e-05	4.23731e-05	4.00708e-05	3.76145e-05	4.02988e-05	4.01595e-05	0.124669	0.0284665	0.0252898	-0.0553088	-0.146568	-0.0471208	-0.0521189	4261	1075	5336	1733	11	7.79114e-05	7.50981e-05	6.87721e-05	7.04522e-05	6.84378e-05	7.1762e-05	0.302542	0.0757292	0.0226716	-0.104282	-0.0694606	-0.111312	-0.0428855	3836	2801
CHMP4B	Q9H444	27	2.89826	3.27037	3.65543	3.83433	0.128633	-0.0897631	0.0845038	0.245094	0.314025	601	1257	1858	715	27	0.000190511	0.000154113	0.000134211	0.00014019	0.000126445	0.000130557	0.23669	0.255308	-0.0505739	-0.250067	-0.18718	-0.33605	-0.289885	5764	1960	7724	4937	25	0.000211439	0.000206021	0.0001681	0.000186852	0.000179587	0.000182068	0.461391	0.115388	0.0779371	-0.215536	-0.0629593	-0.120173	-0.100379	4184	3997
CDAN1	Q8IWY9	4	0.588709	0.485476	0.641556	0.734783	0.163266	0.132384	-0.145771	0.256405	0.452149	286	1574	1860	716	4	4.50691e-06	4.56203e-06	4.55235e-06	4.02842e-06	4.53597e-06	4.2375e-06	0.203461	-0.0106899	0.00684616	0.00378301	-0.172614	-0.00141708	-0.0996165	4443	1729	6172	2673	4	4.24794e-06	3.35196e-06	4.26926e-06	3.4075e-06	3.71181e-06	3.50947e-06	0.303195	0.102581	-0.239179	0.109802	-0.21547	-0.0920607	-0.172931	5119	2806
S100A8	P05109	10	1.03867	1.48244	1.92135	1.98651	0.190799	-0.279323	0.233916	0.608057	0.656174	37	1824	1861	717	7	0.00012439	0.000121919	0.000128138	9.05299e-05	9.67476e-05	9.1695e-05	0.000271459	-0.00492518	-0.0338748	0.0378949	-0.463333	-0.367502	-0.444885	5878	16	5894	2318	8	0.00018129	0.000143411	0.000121135	0.000166079	0.000128413	0.000165364	0.839807	0.286751	-0.0513925	-0.294941	0.160315	-0.210761	0.154095	1598	5685
SLC27A1	Q6PCB7	2	0.880549	0.783369	1.03236	0.966131	0.12026	0.0818907	-0.0868202	0.311368	0.215706	694	1168	1862	718	2	1.40072e-06	1.65805e-06	1.55901e-06	1.42901e-06	1.4008e-06	1.25481e-06	0.133746	-0.136065	0.107246	0.0183951	-0.10722	-0.135992	-0.294764	5451	1150	6601	3222	2	9.84556e-07	8.95404e-07	1.00337e-06	9.12105e-07	8.91195e-07	8.26148e-07	0.119523	0.0347721	-0.102161	0.0620786	-0.0755007	-0.108959	-0.218301	4797	1041
DNAJA2	O60884	37	1.03117	0.974437	0.889994	0.851537	0.0748049	0.0402404	-0.0413951	-0.172169	-0.235896	1183	685	1868	719	27	0.000188709	0.000174214	0.000199178	0.000184027	0.000221168	0.000200122	0.33681	0.0102944	-0.105007	0.0881942	-0.0259463	0.239274	0.095013	376	2637	3013	641	30	0.000172307	0.000213192	0.000196838	0.000212514	0.000210261	0.00021183	0.27999	-0.17191	0.135261	0.0201168	0.13067	0.115294	0.126016	490	2593
NLE1	Q9NVX2	11	1.84182	1.73894	2.05846	2.09561	0.0835497	0.0408669	-0.0420584	0.2013	0.227102	1076	792	1868	719	10	1.78724e-05	1.83737e-05	1.7744e-05	1.53998e-05	1.86394e-05	1.63648e-05	0.338697	-0.00999829	0.0299105	-0.0204026	-0.224822	0.0506185	-0.137141	4676	2648	7324	4281	11	1.83258e-05	1.51999e-05	2.16344e-05	1.48102e-05	1.67211e-05	1.41559e-05	0.225416	-0.00478804	-0.274599	0.234665	-0.312068	-0.136989	-0.377256	5906	2098
RBMX	P38159	74	0.765409	0.77301	0.664161	0.687247	0.0560294	-0.00714562	0.0071104	-0.211844	-0.162548	1392	476	1868	719	71	0.000986245	0.00104266	0.000996517	0.000958671	0.00104649	0.0010415	0.844256	-0.0321536	0.0480911	-0.0172059	-0.073064	0.0533906	0.0464884	1795	5202	6997	3793	68	0.000949018	0.000900921	0.00101714	0.000911394	0.000964431	0.00089656	0.477706	-0.0101128	-0.085148	0.0899013	-0.0684736	0.0131296	-0.0921477	3322	4087
TNIP1	Q15025	3	0.526311	0.524036	0.598391	0.622083	0.085629	0.00312205	-0.00312882	0.188296	0.244315	1056	812	1868	719	2	7.12484e-06	7.45423e-06	7.16757e-06	7.11918e-06	6.50689e-06	6.56393e-06	0.0993316	-0.0249013	0.0403014	-0.0162734	-0.0260472	-0.155789	-0.143198	4757	861	5618	1993	3	6.04534e-06	6.98935e-06	8.61826e-06	7.0962e-06	6.50569e-06	7.19264e-06	0.744962	-0.255706	-0.0463712	0.255868	-0.0244825	-0.149828	-0.00500779	3543	5329
SNX17	Q15036	8	0.434768	0.423405	0.48574	0.476005	0.0215059	0.0189765	-0.0192294	0.178916	0.14971	1715	159	1874	723	8	3.86113e-06	3.54263e-06	3.81128e-06	3.65172e-06	3.75042e-06	3.83346e-06	0.954995	0.0466229	-0.0775789	0.0278745	-0.033823	0.00465274	0.0362455	1970	5720	7690	4870	8	3.26516e-06	2.51697e-06	3.44859e-06	2.60853e-06	3.06981e-06	2.76403e-06	0.46871	0.085673	-0.289792	0.164525	-0.238244	-0.00333473	-0.154708	4770	4038
PSMB8	P28062	29	2.2598	2.39478	2.60408	2.75252	0.0738081	-0.0424558	0.041242	0.162123	0.242107	1202	674	1876	724	29	0.000164907	0.000166487	0.000146149	0.000157121	0.000151597	0.000150116	0.445159	0.0509879	0.0647386	-0.123229	-0.0187961	-0.0704251	-0.0845905	3701	3284	6985	3773	28	0.000148497	0.000149444	0.000171355	0.000152172	0.000158898	0.000150399	0.767227	-0.0751024	-0.0659328	0.131455	-0.0398316	0.0225684	-0.0567411	2816	5417
WRNIP1	Q96S55	6	0.373384	0.320922	0.423057	0.444252	0.15057	0.105089	-0.11335	0.285279	0.355806	417	1460	1877	725	6	1.004e-05	1.05442e-05	1.06887e-05	9.20043e-06	1.00084e-05	9.96012e-06	0.104073	-0.0541893	0.0164953	0.0361378	-0.180181	-0.0587479	-0.0657188	4639	902	5541	1908	6	8.03372e-06	8.16251e-06	8.50954e-06	7.44272e-06	7.88688e-06	7.40142e-06	0.0357024	-0.0357463	-0.0128004	0.047268	-0.145983	-0.0623592	-0.154012	4605	352
C19orf47	Q8N9M1	4	2.76981	2.90247	2.53995	2.36106	0.0831596	-0.0341403	0.033351	-0.159128	-0.264492	1097	784	1881	726	3	4.01255e-06	4.3648e-06	3.85812e-06	4.07686e-06	3.98659e-06	3.68438e-06	0.445553	-0.023516	0.0978802	-0.0801366	-0.000574206	-0.0328772	-0.146612	3753	3286	7039	3844	4	4.51021e-06	4.28429e-06	4.1054e-06	3.76788e-06	3.82107e-06	4.13922e-06	0.0768246	0.0688687	-0.00526765	-0.0668039	-0.190574	-0.170348	-0.0549678	4849	681
ECI2	O75521	7	0.446857	0.396438	0.522645	0.495657	0.127129	0.083776	-0.0889424	0.309795	0.233305	650	1234	1884	727	6	2.13571e-05	2.06865e-05	2.01137e-05	2.15287e-05	1.8795e-05	1.95614e-05	0.462377	0.0437577	-0.00227361	-0.0427844	0.0553018	-0.140611	-0.0829544	3647	3376	7023	3823	7	1.88733e-05	1.86213e-05	1.83772e-05	1.87869e-05	1.77538e-05	1.88061e-05	0.676961	0.0191859	-0.000202307	-0.0192394	0.0125671	-0.0690328	0.014041	2606	5072
NDUFA4	O00483	9	0.174785	0.161246	0.201255	0.202491	0.123154	0.0569857	-0.0593295	0.260433	0.269264	686	1198	1884	727	8	0.000173378	0.000185671	0.000174494	0.000129692	0.000201686	0.000153731	0.527007	-0.0367186	0.0621068	-0.0274675	-0.455554	0.181469	-0.210236	5328	3698	9026	5879	6	9.91388e-05	0.000122126	0.00014459	0.000101736	0.000113378	0.000104967	0.365341	-0.298788	0.00206413	0.245658	-0.261473	-0.105167	-0.216376	5434	3297
SLC25A22	Q9H936	7	0.368681	0.312706	0.424222	0.44176	0.162283	0.113899	-0.123668	0.316344	0.374789	322	1565	1887	729	5	2.25715e-05	2.40601e-05	1.98767e-05	1.77921e-05	2.48483e-05	2.09284e-05	0.706081	0.0259305	0.11807	-0.157493	-0.317331	0.164579	-0.083106	4187	4532	8719	5830	7	2.9313e-05	2.69258e-05	3.27938e-05	2.57782e-05	2.96894e-05	2.53865e-05	0.283691	-0.0178297	-0.140383	0.144052	-0.203222	0.000577208	-0.22531	4903	2632
SNRPG	P62308	12	4.01919	4.31598	4.69589	5.04077	0.0937324	-0.0523083	0.0504779	0.172187	0.274433	994	895	1889	730	6	0.000238234	0.000249671	0.000180725	0.000153979	0.00023514	0.000201306	0.458356	0.096132	0.163783	-0.302448	-0.533507	0.0772757	-0.146858	5567	3355	8922	5866	11	0.000269055	0.00019827	0.000300541	0.000159076	0.000212682	0.000163769	0.10756	0.0720099	-0.368426	0.231669	-0.686177	-0.267194	-0.644231	6270	934
TRAF3IP3	Q9Y228	2	0.561026	0.518927	0.642239	0.621329	0.0960946	0.0551706	-0.0573646	0.250214	0.202461	970	919	1889	730	2	2.65509e-06	2.71201e-06	2.068e-06	2.0415e-06	2.35804e-06	2.31525e-06	0.373363	0.0993708	0.129971	-0.261151	-0.279757	-0.0718022	-0.0982205	5234	2849	8083	5514	2	2.95889e-06	2.70208e-06	2.67706e-06	2.61076e-06	2.67157e-06	2.74711e-06	0.378841	0.0903104	-0.0406734	-0.0540931	-0.0902757	-0.057056	-0.0168324	3440	3404
CNNM3	Q8NE01	3	0.775885	0.645901	0.941652	0.852432	0.158128	0.12621	-0.138319	0.405562	0.261952	363	1528	1891	732	2	1.33923e-06	1.23093e-06	1.39341e-06	1.31039e-06	1.11965e-06	1.25016e-06	0.271595	0.0195681	-0.102087	0.0767776	-0.0118459	-0.238793	-0.0797269	4783	2219	7002	3796	3	1.16878e-06	8.16995e-07	1.0609e-06	8.18879e-07	8.86527e-07	8.77856e-07	0.273903	0.202733	-0.313873	0.0630113	-0.310549	-0.196034	-0.210215	5725	2541
WDR48	Q8TAF3	12	1.81161	1.86774	2.10185	2.09101	0.0608621	-0.0221768	0.021841	0.192208	0.184746	1368	525	1893	733	8	1.13467e-05	1.40677e-05	1.23701e-05	1.06364e-05	1.057e-05	9.99529e-06	0.101601	-0.15056	0.159554	-0.0259737	-0.243821	-0.252864	-0.333514	5776	883	6659	3310	12	1.40737e-05	1.23262e-05	1.57047e-05	1.17193e-05	1.27433e-05	1.15048e-05	0.159869	0.00398531	-0.187288	0.162183	-0.260136	-0.139282	-0.286787	5667	1441
CYBA	P13498	5	0.415995	0.379958	0.462629	0.47948	0.109292	0.0638821	-0.0668424	0.217171	0.268787	835	1060	1895	734	5	4.95169e-06	5.25594e-06	5.04556e-06	5.14828e-06	5.04652e-06	4.83343e-06	0.59284	-0.0381567	0.0478733	-0.0110621	0.0180139	-0.0107882	-0.0730302	2686	4000	6686	3339	5	5.43699e-06	3.15117e-06	4.86344e-06	3.50032e-06	3.95301e-06	3.44443e-06	0.34027	0.278064	-0.508856	0.117235	-0.357254	-0.181789	-0.380478	6024	3097
ZPR1	O75312	22	2.7415	2.66342	3.06226	3.02775	0.0402459	0.0206922	-0.0209933	0.18032	0.16397	1581	321	1902	735	18	2.16077e-05	2.29169e-05	1.9835e-05	1.98397e-05	1.95607e-05	1.95994e-05	0.182317	0.0103512	0.0952198	-0.113144	-0.112806	-0.133235	-0.130383	4987	1562	6549	3167	20	4.57811e-05	3.81212e-05	3.79926e-05	3.74109e-05	3.95184e-05	3.70351e-05	0.415367	0.172148	-0.0920109	-0.0968833	-0.119146	-0.0400797	-0.13371	4233	3693
TP53I3	Q53FA7	8	0.963405	0.964741	1.1433	1.09835	0.0904191	-0.00100051	0.000999818	0.245985	0.188119	1050	857	1907	736	7	2.11448e-05	2.19871e-05	1.96786e-05	2.11468e-05	1.74569e-05	1.87704e-05	0.240609	0.0142594	0.0706139	-0.0894152	0.0143939	-0.262249	-0.157587	5094	1990	7084	3911	8	1.77631e-05	1.7967e-05	1.6221e-05	1.7526e-05	1.64646e-05	1.78414e-05	0.957118	0.0366918	0.0531603	-0.0943321	0.0173045	-0.0728233	0.0430355	2384	6142
FAM122A	Q96E09	2	0.730925	0.716149	0.822319	0.800544	0.0297681	0.014656	-0.0148064	0.184632	0.145914	1695	220	1915	737	2	6.17714e-06	6.19769e-06	5.91134e-06	6.28032e-06	5.3488e-06	5.72708e-06	0.372823	0.0192197	0.0240129	-0.0442333	0.0431199	-0.188502	-0.0899193	4179	2847	7026	3826	2	4.92049e-06	4.75554e-06	4.20237e-06	4.64817e-06	4.72853e-06	5.29774e-06	0.424106	0.0889956	0.0398031	-0.138605	0.00685492	0.0315845	0.19557	920	3755
PFDN6	O15212	20	1.35542	1.56718	1.02267	1.25065	0.172893	-0.108515	0.100921	-0.514909	-0.224577	255	1661	1916	738	18	0.000259317	0.000243257	0.000287475	0.000270785	0.000289283	0.00032939	0.205245	-0.0222612	-0.114501	0.126458	0.0401657	0.135503	0.322818	187	1738	1925	389	16	0.000182963	0.000209494	0.000174175	0.000195471	0.000196562	0.000206036	0.431503	-0.0458978	0.14946	-0.116912	0.0495073	0.057538	0.125447	926	3797
UXS1	Q8NBZ7	4	0.485372	0.513712	0.568346	0.619859	0.116355	-0.0415162	0.0403549	0.186163	0.311333	781	1136	1917	739	4	2.51625e-06	2.85162e-06	2.45823e-06	2.58385e-06	2.54023e-06	2.50581e-06	0.649253	-0.0520535	0.128449	-0.0857109	-0.0138078	-0.0383727	-0.0580549	3101	4253	7354	4330	4	1.8992e-06	1.8651e-06	2.46158e-06	2.1549e-06	2.27431e-06	2.05913e-06	0.702263	-0.127926	-0.154059	0.246269	0.0543058	0.132116	-0.0112816	1207	5167
EIF1	P41567	22	3.67726	4.19666	4.96263	4.92966	0.159102	-0.0984506	0.0921593	0.334023	0.324406	382	1536	1918	740	11	0.000108124	8.881e-05	7.41338e-05	7.60561e-05	7.78669e-05	7.84268e-05	0.319898	0.258998	-0.024899	-0.285489	-0.248557	-0.214612	-0.204274	5640	2544	8184	5595	17	0.000104731	9.39306e-05	8.89051e-05	9.06025e-05	9.52934e-05	9.3042e-05	0.606376	0.127753	-0.0292665	-0.108595	-0.0813105	-0.00848513	-0.0429786	3228	4745
RNF40	O75150	48	0.342942	0.324998	0.374346	0.399643	0.0876105	0.0382445	-0.0392859	0.164655	0.258992	1096	826	1922	741	43	0.000143608	0.000147385	0.000142134	0.000138438	0.000145976	0.000140582	0.38378	-0.00769318	0.0297653	-0.0225775	-0.0605862	0.015902	-0.0384154	2845	2926	5771	2154	48	0.00012282	0.000119765	0.000126573	0.000118422	0.000123402	0.000120627	0.415679	-0.00273014	-0.0390709	0.0406948	-0.055341	0.00408835	-0.0287251	2862	3696
POLE4	Q9NR33	5	1.56181	1.4584	1.71425	1.77477	0.0832448	0.0485735	-0.050266	0.182927	0.232982	1136	787	1923	742	3	8.10265e-06	6.31074e-06	4.52267e-06	5.66262e-06	5.45001e-06	5.62416e-06	0.551854	0.360292	-0.000293055	-0.480926	-0.156632	-0.211843	-0.166465	5446	3820	9266	5898	4	1.16214e-05	1.04917e-05	9.13738e-06	1.01265e-05	9.6337e-06	9.88065e-06	0.534964	0.157868	0.0103356	-0.189066	-0.0407836	-0.112756	-0.0762403	3881	4391
RPS10	P46783	33	0.55313	0.534709	0.490938	0.475872	0.0395629	0.0242254	-0.0246392	-0.14785	-0.192818	1610	313	1923	742	34	0.00101356	0.00096423	0.0010434	0.000984781	0.00118952	0.00109431	0.297354	0.00928052	-0.0627086	0.0511377	-0.0322827	0.240228	0.119866	352	2406	2758	576	29	0.000732816	0.000825973	0.0010258	0.000849826	0.000962868	0.000849861	0.802311	-0.233448	-0.0608039	0.251775	-0.0197318	0.160439	-0.0196722	1500	5529
DR1	Q01658	7	4.78824	4.54098	5.46957	5.19689	0.0690888	0.0377377	-0.0387514	0.22967	0.155891	1318	613	1931	744	5	1.2887e-05	1.23692e-05	1.1249e-05	1.27399e-05	1.08932e-05	1.17937e-05	0.643873	0.0827765	0.0236103	-0.11334	0.0662117	-0.159714	-0.0451254	3377	4227	7604	4725	6	2.68797e-05	3.02378e-05	2.29245e-05	2.9098e-05	2.89503e-05	2.97174e-05	0.347127	0.0107211	0.180559	-0.218903	0.125126	0.117783	0.155514	435	3154
COMMD4	Q9H0A8	3	0.589924	0.575667	0.509033	0.461479	0.128818	0.0175393	-0.0177551	-0.195231	-0.336724	677	1258	1935	745	3	5.79339e-06	5.08778e-06	5.11119e-06	5.98576e-06	5.35856e-06	6.0735e-06	0.2151	0.120059	-0.0673111	-0.0606897	0.167186	0.00749721	0.18818	303	1805	2108	431	3	3.57204e-06	4.64701e-06	5.15977e-06	5.10753e-06	5.22348e-06	5.16491e-06	0.270127	-0.32017	0.0593868	0.210391	0.19571	0.228096	0.211828	176	2508
SPTB	P11277	5	2.87807	2.78687	2.48669	2.55363	0.0376867	0.0230409	-0.0234149	-0.187834	-0.149513	1640	297	1937	746	3	4.27091e-06	3.83838e-06	4.52939e-06	4.14359e-06	4.75302e-06	4.60074e-06	0.353059	0.0197331	-0.134314	0.104505	-0.0239298	0.174034	0.127055	449	2734	3183	690	5	6.33823e-06	6.7917e-06	7.96887e-06	6.608e-06	7.08768e-06	6.45345e-06	0.593041	-0.150047	-0.0503541	0.180249	-0.089913	0.0111875	-0.124056	3705	4677
SRPRB	Q9Y5M8	13	0.22479	0.220168	0.249471	0.260795	0.0745709	0.0149092	-0.0150649	0.165202	0.22925	1256	682	1938	747	10	0.000256732	0.000251474	0.000272458	0.000264517	0.0002695	0.000267897	0.378388	-0.0194768	-0.0493307	0.0662959	0.0236196	0.050545	0.0419364	1090	2882	3972	938	13	0.000266107	0.000277614	0.000280275	0.000282259	0.000288602	0.000283682	0.129682	-0.0456699	0.0154061	0.0291691	0.039346	0.0714043	0.046602	1313	1138
NUDT14	O95848	4	4.47078	4.54472	5.09761	4.98246	0.0249088	-0.0118803	0.0117832	0.177413	0.144449	1765	180	1945	748	2	2.79342e-06	2.71604e-06	2.64741e-06	2.30241e-06	2.64753e-06	2.45194e-06	0.113097	0.0389811	-0.00155073	-0.0384711	-0.239908	-0.0384068	-0.149128	5165	983	6148	2646	4	3.50523e-06	2.98381e-06	3.18906e-06	2.67351e-06	2.96112e-06	2.63852e-06	0.0712169	0.119749	-0.112607	-0.01663	-0.271028	-0.123619	-0.29003	5661	630
POLR1E	Q9GZS1	11	0.690299	0.65666	0.780089	0.768707	0.0790288	0.0355872	-0.0364873	0.212005	0.190799	1211	735	1946	749	7	2.91243e-05	3.01672e-05	3.00142e-05	3.12347e-05	2.69027e-05	3.00132e-05	0.796707	-0.0315675	0.0191923	0.0118553	0.0693632	-0.146037	0.011807	2674	4969	7643	4792	10	3.38992e-05	3.40443e-05	3.57724e-05	3.34994e-05	3.37349e-05	3.35603e-05	0.24593	-0.0283517	-0.0221901	0.0492452	-0.0454691	-0.0353609	-0.0428479	3149	2295
ZNFX1	Q9P2E3	13	3.02793	3.15938	2.67716	2.31742	0.154525	-0.0309803	0.030329	-0.208608	-0.416789	451	1496	1947	750	4	3.86339e-06	3.87334e-06	3.78961e-06	4.33576e-06	5.15222e-06	4.59417e-06	0.0698249	0.0079682	0.0116782	-0.0198518	0.174386	0.423295	0.257906	100	612	712	158	12	9.47105e-06	8.44256e-06	9.14214e-06	1.08886e-05	1.18215e-05	1.13788e-05	0.00464469	0.0706237	-0.0952209	0.0196315	0.271841	0.390434	0.335377	94	99
HELLS	Q9NRZ9	17	0.328656	0.346582	0.401313	0.377379	0.0827438	-0.0388178	0.0378007	0.249335	0.160619	1171	778	1949	751	14	3.46724e-05	3.6795e-05	3.60226e-05	3.48349e-05	3.04338e-05	3.322e-05	0.129951	-0.0473804	0.0383409	0.00773515	-0.040633	-0.235495	-0.109115	5024	1112	6136	2634	16	3.63975e-05	3.2258e-05	3.25437e-05	3.0792e-05	3.16356e-05	3.16272e-05	0.212672	0.109676	-0.0645066	-0.0517852	-0.131608	-0.0926143	-0.0929971	4350	1965
YEATS2	Q9ULM3	3	0.325701	0.263534	0.357192	0.398776	0.173782	0.144706	-0.160855	0.277858	0.436736	280	1671	1951	752	3	9.35237e-06	1.23043e-05	1.00351e-05	1.02309e-05	7.65212e-06	8.6127e-06	0.213943	-0.175744	0.220016	-0.0740876	-0.0462149	-0.465217	-0.29461	5758	1795	7553	4654	3	6.35784e-06	5.88561e-06	4.79594e-06	6.16706e-06	5.45622e-06	6.22096e-06	0.643432	0.162698	0.0513527	-0.244026	0.118745	-0.0579363	0.131299	1118	4915
BRF2	Q9HAW0	2	0.277467	0.234865	0.329073	0.331803	0.176543	0.115239	-0.125249	0.361331	0.373248	257	1698	1955	753	2	1.63092e-06	1.88905e-06	1.52053e-06	1.31862e-06	1.68718e-06	1.49465e-06	0.303214	-0.042918	0.169055	-0.144028	-0.349571	0.00600875	-0.168799	5399	2442	7841	5143	2	8.98851e-07	9.10201e-07	9.64401e-07	8.77994e-07	9.05739e-07	8.88781e-07	0.232717	-0.040567	-0.0224636	0.0609843	-0.0744384	-0.0295539	-0.0568207	3417	2176
ERH	P84090	13	7.27107	7.38908	6.53554	6.51156	0.0389909	-0.0116607	0.0115672	-0.165522	-0.170826	1649	308	1957	754	9	7.39864e-05	6.91529e-05	6.52381e-05	7.1639e-05	6.13265e-05	6.53498e-05	0.442257	0.0910962	-0.00637545	-0.0904494	0.0445805	-0.179655	-0.0879823	4094	3271	7365	4344	13	9.89377e-05	7.69622e-05	6.88724e-05	7.13964e-05	6.34967e-05	6.64413e-05	0.244552	0.278115	-0.0842564	-0.24448	-0.192554	-0.361724	-0.296325	5940	2279
EPN1	Q9Y6I3	13	1.16718	1.15248	1.28144	1.30434	0.0169707	0.0091153	-0.00917326	0.143849	0.169402	1837	122	1959	755	10	4.01323e-05	4.49379e-05	3.98162e-05	3.6233e-05	3.87948e-05	3.79566e-05	0.124022	-0.0528175	0.110349	-0.0642256	-0.200279	-0.101721	-0.133232	5189	1071	6260	2794	12	3.27123e-05	3.22692e-05	3.73091e-05	2.99591e-05	3.28683e-05	3.11851e-05	0.225894	-0.0598049	-0.0794815	0.129888	-0.186647	-0.0529406	-0.128782	4635	2102
GRPEL1	Q9HAV7	24	2.00555	1.99736	2.25503	2.22459	0.0294054	0.00294968	-0.00295572	0.172097	0.152489	1741	218	1959	755	21	8.85786e-05	7.90247e-05	6.95393e-05	6.91881e-05	8.8248e-05	7.82768e-05	0.954084	0.164238	-0.000417051	-0.184892	-0.192197	0.158843	-0.0141355	2534	5716	8250	5657	17	0.000177844	0.000194614	0.000154233	0.000194947	0.000192249	0.0002031	0.206273	0.0186186	0.148623	-0.186886	0.151086	0.130984	0.210196	285	1898
PKN2	Q16513	5	0.51989	0.512494	0.576869	0.597413	0.0643381	0.0102998	-0.0103738	0.160335	0.21082	1411	552	1963	757	4	5.06708e-06	5.08755e-06	4.94183e-06	4.85221e-06	4.89065e-06	5.09449e-06	0.392352	0.00997969	0.0157953	-0.0261316	-0.0525322	-0.0411505	0.0177621	2780	2980	5760	2142	5	4.55046e-06	4.20212e-06	4.84983e-06	4.54599e-06	4.73081e-06	4.40261e-06	0.910481	0.0051847	-0.109711	0.0971063	0.00376764	0.0612599	-0.0424698	2127	5966
STX6	O43752	3	0.827443	0.688309	0.924338	0.992198	0.167586	0.126698	-0.138905	0.286459	0.388666	350	1613	1963	757	3	4.81872e-06	6.04197e-06	5.15708e-06	4.8099e-06	4.33181e-06	4.43826e-06	0.143379	-0.147988	0.178379	-0.050084	-0.150631	-0.301668	-0.266644	5699	1249	6948	3723	3	5.20454e-06	4.18572e-06	7.04493e-06	5.12792e-06	4.92991e-06	4.32391e-06	0.503875	-0.0739828	-0.388279	0.362832	-0.0953788	-0.152191	-0.341416	5453	4227
ATP9B	O43861	2	0.198619	0.184466	0.238523	0.217267	0.121878	0.0523387	-0.0543092	0.31646	0.181805	778	1186	1964	759	3	2.62986e-06	2.41689e-06	2.40143e-06	2.27843e-06	2.50844e-06	2.23354e-06	0.275464	0.0830596	-0.0387725	-0.0480318	-0.123882	0.0148651	-0.152593	4372	2252	6624	3255	3	2.16332e-06	2.03965e-06	2.28147e-06	1.84708e-06	2.05465e-06	1.95199e-06	0.0858356	0.00122965	-0.0837003	0.0779444	-0.22677	-0.0731258	-0.147074	4980	746
SLC4A7	Q9Y6M7	3	1.00391	0.946062	1.11535	1.13731	0.0879239	0.0421772	-0.0434474	0.194047	0.222165	1135	829	1964	759	2	6.83937e-07	9.01869e-07	8.03603e-07	8.04026e-07	6.66131e-07	8.23499e-07	0.711877	-0.219756	0.179298	0.012864	0.0136235	-0.257813	0.048148	3883	4565	8448	5754	3	9.88393e-07	5.75836e-07	8.41225e-07	6.42522e-07	7.55503e-07	6.27749e-07	0.408162	0.30181	-0.477616	0.0692162	-0.319529	-0.0858382	-0.353086	5805	3636
ACOT13	Q9NPJ3	6	0.760779	0.744876	0.847007	0.841509	0.0353958	0.0151579	-0.0153188	0.170055	0.160659	1694	272	1966	761	6	6.27477e-05	5.84703e-05	5.55841e-05	6.24509e-05	5.16137e-05	5.8792e-05	0.74952	0.0904608	-0.0113969	-0.0844279	0.0836216	-0.191348	-0.00348158	3118	4729	7847	5158	6	4.65175e-05	4.78125e-05	4.38008e-05	4.83944e-05	4.85059e-05	5.12675e-05	0.0944938	0.0147735	0.0543861	-0.0720429	0.0718402	0.0751584	0.155045	658	826
SEC63	Q9UGP8	25	0.310617	0.293642	0.3525	0.336555	0.0682472	0.03997	-0.041109	0.222453	0.155672	1363	605	1968	762	15	6.7495e-05	6.98798e-05	7.14478e-05	6.73245e-05	7.39654e-05	6.67194e-05	0.923411	-0.044463	0.00563242	0.0376459	-0.0481111	0.087608	-0.0611359	2252	5572	7824	5104	22	7.52668e-05	7.31867e-05	9.04413e-05	7.59997e-05	8.13382e-05	7.27213e-05	0.658691	-0.0813272	-0.12176	0.183641	-0.0673475	0.0305913	-0.130963	3469	4990
FAT1	Q14517	5	0.578834	0.550202	0.651339	0.637794	0.0703964	0.0361302	-0.0370583	0.206389	0.176072	1340	630	1970	763	4	7.00152e-06	7.57955e-06	7.06984e-06	7.26862e-06	6.09023e-06	6.86082e-06	0.308357	-0.0437242	0.0707187	-0.0297163	0.0102888	-0.244896	-0.0730134	4651	2472	7123	3968	5	7.14441e-06	6.75815e-06	6.84136e-06	6.89391e-06	6.59444e-06	6.92787e-06	0.528019	0.0471609	-0.0330253	-0.0153716	-0.00433123	-0.0684053	0.00275803	2783	4343
VAMP8	Q9BV40	15	0.165614	0.156455	0.179411	0.188776	0.0721163	0.040455	-0.0416222	0.155901	0.229309	1321	650	1971	764	15	0.000282166	0.000320828	0.000329057	0.000295503	0.000283116	0.000311836	0.463346	-0.138904	0.0463554	0.0828908	-0.0722748	-0.134054	0.00533937	3914	3381	7295	4228	14	0.000190762	0.000190404	0.000199671	0.000172939	0.000181892	0.000179052	0.0182805	-0.0213991	-0.0241071	0.044456	-0.16291	-0.0900899	-0.112791	4622	214
CHD7	Q9P2D1	5	0.362935	0.305567	0.433552	0.417627	0.173233	0.11878	-0.129444	0.375273	0.321285	304	1668	1972	765	5	5.33114e-06	5.50685e-06	5.1322e-06	4.81434e-06	4.80696e-06	5.0956e-06	0.044969	0.00209776	0.0488798	-0.05277	-0.14501	-0.147222	-0.0630948	4900	425	5325	1724	6	5.26489e-06	5.39777e-06	5.83306e-06	5.3833e-06	5.3032e-06	5.35181e-06	0.468599	-0.0626529	-0.0266944	0.0851952	-0.030567	-0.0521934	-0.0390303	3137	4037
ACP2	P11117	5	1.08979	1.18895	1.33371	1.36669	0.119486	-0.0641876	0.061453	0.227212	0.262448	817	1159	1976	766	5	4.95241e-06	5.95666e-06	5.40752e-06	4.75876e-06	4.71826e-06	4.54449e-06	0.11244	-0.135175	0.131198	-0.0083374	-0.192719	-0.205049	-0.259186	5627	978	6605	3232	5	3.99815e-06	3.30982e-06	3.79986e-06	3.38487e-06	3.24496e-06	3.29857e-06	0.190717	0.11079	-0.161788	0.0374028	-0.129441	-0.190341	-0.166701	5138	1745
CHMP4A	Q9BY43	12	3.7591	4.22884	4.77941	4.93449	0.141672	-0.0874354	0.0824378	0.259008	0.305078	593	1384	1977	767	11	3.10356e-05	3.05856e-05	2.59362e-05	2.60849e-05	2.50459e-05	2.54111e-05	0.148894	0.0886575	0.0675869	-0.170301	-0.162054	-0.220695	-0.199807	5531	1297	6828	3550	12	4.59398e-05	4.53489e-05	4.52113e-05	4.23316e-05	4.40821e-05	4.18666e-05	0.0443037	0.013877	-0.00479911	-0.00918195	-0.104133	-0.045672	-0.120066	4114	421
RAD23A	P54725	16	5.45988	5.87072	6.47541	6.67542	0.0950807	-0.0532829	0.0513849	0.192819	0.236707	1069	908	1977	767	15	0.000101524	9.11829e-05	9.21403e-05	8.51076e-05	9.56287e-05	8.4969e-05	0.257448	0.0965972	-0.0583921	-0.0433223	-0.157866	0.0102891	-0.160219	4653	2122	6775	3474	15	0.000172488	0.000136576	0.000130243	0.000126778	0.000133954	0.000125664	0.31083	0.236231	-0.100561	-0.169066	-0.207957	-0.12853	-0.220692	5352	2874
HNRNPA1	P09651	25	0.267759	0.246268	0.294083	0.328522	0.139109	0.0590919	-0.061616	0.194382	0.354146	632	1353	1985	769	18	0.000480758	0.000482959	0.000530477	0.00056719	0.000439731	0.000467834	0.888059	-0.0510225	-0.0444328	0.0909578	0.187498	-0.179712	-0.0903357	2843	5396	8239	5645	22	0.000534482	0.000510026	0.000410319	0.000507432	0.00047119	0.00051566	0.769745	0.140328	0.0727583	-0.241068	0.0654003	-0.0415032	0.0886054	1550	5427
JAGN1	Q8N5M9	2	0.359388	0.296194	0.409322	0.43212	0.177911	0.132765	-0.146232	0.320461	0.398654	275	1711	1986	770	2	4.61896e-06	4.88731e-06	5.14127e-06	4.62291e-06	4.50637e-06	4.50695e-06	0.147816	-0.0800566	0.00141687	0.0745012	-0.0788236	-0.115658	-0.115472	4666	1289	5955	2414	2	3.70055e-06	2.8807e-06	3.94027e-06	2.9302e-06	3.44747e-06	2.93259e-06	0.346776	0.0774317	-0.28389	0.167986	-0.259308	-0.0247726	-0.258132	5303	3150
MRPL39	Q9NYK5	18	0.565682	0.571332	0.687559	0.650061	0.111194	-0.00718801	0.00715237	0.274306	0.193398	904	1083	1987	771	12	8.14589e-05	9.25246e-05	7.44605e-05	6.79412e-05	7.80215e-05	6.70639e-05	0.14576	-0.0238132	0.159951	-0.153412	-0.2856	-0.086015	-0.30435	5652	1268	6920	3682	15	5.65946e-05	6.56744e-05	6.33168e-05	6.34375e-05	6.54547e-05	6.60689e-05	0.37057	-0.128387	0.0862782	0.0335372	0.0362834	0.0814445	0.0949189	1011	3337
RAD51AP1	Q96B01	5	1.40729	1.3497	1.52803	1.60282	0.064511	0.0298267	-0.0304564	0.148582	0.217519	1439	555	1994	772	4	2.92944e-06	3.95278e-06	3.22836e-06	3.09929e-06	2.96663e-06	3.17394e-06	0.441394	-0.202207	0.230036	-0.0620296	-0.120897	-0.18401	-0.0865592	5047	3264	8311	5691	5	3.32115e-06	2.37113e-06	2.99671e-06	2.25561e-06	2.49115e-06	2.26692e-06	0.176272	0.197456	-0.288652	0.0491552	-0.360708	-0.217412	-0.35349	6038	1591
PCID2	Q5JVF3	6	0.226555	0.182402	0.276443	0.266859	0.188959	0.147912	-0.164828	0.435033	0.384128	191	1805	1996	773	5	4.13723e-05	4.27909e-05	3.94654e-05	3.3443e-05	4.24482e-05	3.82532e-05	0.350514	0.0056871	0.0543266	-0.0623906	-0.301276	0.042723	-0.107397	4941	2715	7656	4815	6	3.35735e-05	3.45769e-05	4.5981e-05	3.36118e-05	3.89875e-05	3.15368e-05	0.515488	-0.180339	-0.137852	0.273376	-0.178695	0.0353478	-0.270625	4839	4286
CD2BP2	O95400	9	0.421103	0.368183	0.495758	0.489141	0.163475	0.0936242	-0.100124	0.329088	0.309703	421	1576	1997	774	9	4.09043e-05	4.27068e-05	3.56543e-05	3.90817e-05	3.46062e-05	3.58198e-05	0.275252	0.0411117	0.103325	-0.157065	-0.024647	-0.200107	-0.150383	4979	2248	7227	4126	9	4.91185e-05	5.14204e-05	4.7273e-05	5.52126e-05	5.09439e-05	5.54424e-05	0.0744699	-0.00446039	0.0616128	-0.0597127	0.164269	0.0481828	0.170261	468	660
PSMA5	P28066	27	3.61444	3.93759	4.41986	4.52182	0.120151	-0.063093	0.060449	0.227137	0.26004	830	1167	1997	774	21	0.00023495	0.000235894	0.000201706	0.000230542	0.000200409	0.000208738	0.490879	0.0676754	0.0734571	-0.152423	0.0403495	-0.161734	-0.102987	4099	3517	7616	4744	24	0.00038826	0.000407254	0.000298938	0.000409207	0.000347053	0.000413703	0.566192	0.0898489	0.158754	-0.287328	0.165657	-0.0720179	0.18142	746	4556
LSS	P48449	9	0.340032	0.311517	0.382611	0.390888	0.124146	0.0617956	-0.0645614	0.232003	0.262883	795	1204	1999	776	9	1.56415e-05	1.59246e-05	1.46989e-05	1.1994e-05	1.66928e-05	1.51679e-05	0.6251	0.0204192	0.0463004	-0.0692516	-0.362652	0.114268	-0.0239403	4433	4159	8592	5805	8	9.71602e-06	1.01997e-05	1.44997e-05	9.49911e-06	1.12177e-05	9.34172e-06	0.448548	-0.239654	-0.169569	0.337932	-0.272228	-0.0323106	-0.296331	5484	3910
SPAG7	O75391	8	0.989984	1.02087	1.11145	1.15578	0.0516473	-0.0223321	0.0219917	0.144637	0.201059	1570	430	2000	777	7	1.68206e-05	1.67429e-05	1.79471e-05	1.73422e-05	1.75678e-05	1.79211e-05	0.382412	-0.0296767	-0.0363547	0.0638405	0.0143827	0.0330262	0.0617508	1142	2918	4060	972	8	1.33214e-05	1.46416e-05	1.70455e-05	1.54696e-05	1.59381e-05	1.59693e-05	0.54537	-0.171493	-0.0351577	0.184155	0.0442015	0.0872436	0.0900637	970	4448
BAD	Q92934	5	0.799217	0.787645	0.9267	0.89	0.0777765	0.0104822	-0.0105589	0.223997	0.1657	1289	715	2004	778	6	7.085e-06	6.46959e-06	6.31526e-06	6.11323e-06	6.01308e-06	5.89633e-06	0.111682	0.0972219	-0.033872	-0.0687055	-0.115611	-0.139443	-0.167731	5156	972	6128	2624	6	4.79645e-06	5.39489e-06	4.50053e-06	4.91715e-06	4.75203e-06	5.18901e-06	0.862099	-0.0300176	0.13961	-0.121888	0.00583834	-0.0434392	0.0834751	1961	5778
UPF1	Q92900	70	1.59088	1.54831	1.42433	1.38581	0.0297782	0.0194319	-0.0196972	-0.140109	-0.179661	1783	221	2004	778	51	0.000288741	0.000288024	0.000284381	0.000280793	0.000289551	0.000282035	0.410572	0.00848149	0.00489448	-0.013472	-0.0317872	0.0125226	-0.0254205	2501	3085	5586	1957	66	0.000364708	0.000376108	0.000384832	0.000372431	0.000373432	0.000371096	0.66921	-0.0409783	0.00342531	0.0365066	-0.0107481	-0.00687505	-0.0159302	2541	5039
STARD7	Q9NQZ5	6	0.595834	0.459099	0.646245	0.763853	0.190592	0.17583	-0.200273	0.293002	0.534215	185	1821	2006	780	5	9.52245e-06	9.75226e-06	9.72136e-06	9.51509e-06	1.00546e-05	9.7628e-06	0.563143	-0.0214899	0.0129138	0.00833475	-0.0226063	0.056964	0.0144711	1587	3877	5464	1836	5	6.82648e-06	8.50107e-06	7.88578e-06	8.38501e-06	8.15904e-06	8.89145e-06	0.267562	-0.180777	0.135726	0.0273338	0.115893	0.0764794	0.200499	448	2485
HP	P00738	2	1.15256	1.27507	1.96958	1.56087	0.203496	-0.0747095	0.0710305	0.698338	0.362801	72	1935	2007	781	2	5.95015e-06	6.06495e-06	5.08736e-06	5.00429e-06	4.86471e-06	4.7593e-06	0.109424	0.0617562	0.0893257	-0.164251	-0.188005	-0.228815	-0.26042	5655	948	6603	3227	2	4.41311e-06	5.02327e-06	4.46211e-06	3.74885e-06	3.80853e-06	3.9913e-06	0.0437202	-0.0700992	0.116734	-0.0541673	-0.305445	-0.28266	-0.215036	5871	414
TOR1B	O14657	3	0.564258	0.52752	0.615218	0.66831	0.111478	0.0477476	-0.0493821	0.17249	0.291909	923	1084	2007	781	3	6.18485e-06	6.57686e-06	7.10781e-06	8.95933e-06	9.54934e-06	9.61365e-06	0.00160026	-0.0987835	-0.0101233	0.101882	0.435868	0.527878	0.537562	53	47	100	33	3	3.39772e-06	3.37158e-06	4.07738e-06	4.76782e-06	5.15896e-06	4.8919e-06	0.0151011	-0.0896515	-0.100795	0.173423	0.399111	0.512863	0.436178	71	185
EVI5L	Q96CN4	2	0.60629	0.595141	0.691151	0.744861	0.131089	0.0133264	-0.0134507	0.202318	0.31029	735	1276	2011	783	2	1.3471e-06	1.41667e-06	1.33847e-06	1.38275e-06	1.25744e-06	1.15669e-06	0.256062	-0.0215948	0.0510547	-0.0308626	0.0160914	-0.120962	-0.241451	4859	2112	6971	3751	2	1.29217e-06	9.8265e-07	1.18536e-06	1.01099e-06	1.06644e-06	1.059e-06	0.356244	0.163912	-0.231134	0.0394384	-0.190112	-0.113081	-0.123185	4894	3230
OSBPL2	Q9H1P3	3	0.471027	0.466793	0.533033	0.520813	0.0446844	0.00649847	-0.00652787	0.184915	0.151455	1646	367	2013	784	2	2.20714e-06	2.31056e-06	2.46322e-06	2.21391e-06	2.2974e-06	2.33125e-06	0.615734	-0.0762755	-0.0102128	0.0820905	-0.0718602	-0.0184539	0.00264759	2887	4109	6996	3790	3	2.70737e-06	2.46917e-06	3.32544e-06	2.5375e-06	2.89386e-06	2.48226e-06	0.542618	-0.0659434	-0.198811	0.230709	-0.159431	0.0301592	-0.191183	4366	4438
MLEC	Q14165	23	0.128769	0.123033	0.146003	0.162508	0.150588	0.0324917	-0.0332404	0.213709	0.368218	553	1461	2014	785	21	0.000312319	0.000356435	0.000338233	0.000306598	0.000287871	0.000293641	0.0734424	-0.10399	0.086629	0.0110054	-0.130664	-0.221591	-0.19296	5467	652	6119	2613	20	0.000190442	0.000191125	0.000197976	0.000178142	0.00018785	0.000185698	0.0735569	-0.0206011	-0.0154382	0.0353734	-0.116927	-0.0403733	-0.0569915	3781	649
EEF2K	O00418	7	0.41005	0.389529	0.495842	0.454055	0.125337	0.0365596	-0.0375102	0.310641	0.183626	798	1217	2015	786	7	1.15402e-05	1.15784e-05	1.09913e-05	1.05287e-05	1.06828e-05	1.00628e-05	0.023711	0.0214408	0.0262078	-0.0488665	-0.110901	-0.0899395	-0.176202	4990	241	5231	1660	7	7.62513e-06	7.6256e-06	7.79451e-06	6.73138e-06	7.11446e-06	6.74471e-06	0.0118102	-0.0106722	-0.0105842	0.0210244	-0.190533	-0.11068	-0.187678	5144	162
HSP90AA4P	Q58FG1	2	1.98003	1.87326	1.66233	1.6368	0.105912	0.0394311	-0.0405391	-0.212881	-0.235216	987	1029	2016	787	2	1.0914e-06	1.2133e-06	9.72187e-07	1.11476e-06	1.08854e-06	8.86195e-07	0.567243	-0.00118521	0.151574	-0.168057	0.0293758	-0.00496387	-0.301667	4467	3891	8358	5720	3	1.01343e-06	1.2043e-06	9.90558e-07	9.22089e-07	8.41273e-07	9.5363e-07	0.121224	-0.0775986	0.171357	-0.110528	-0.213864	-0.346195	-0.165339	5751	1052
STT3B	Q8TCJ2	7	0.195381	0.166685	0.212868	0.232695	0.154528	0.110039	-0.11913	0.233703	0.362184	519	1497	2016	787	7	5.16539e-05	5.43082e-05	5.38366e-05	4.63962e-05	5.22753e-05	4.85416e-05	0.118903	-0.0443448	0.0279488	0.0153668	-0.199213	-0.0270923	-0.134	4922	1034	5956	2416	9	3.30107e-05	3.81188e-05	3.74929e-05	3.21e-05	3.6438e-05	3.50128e-05	0.458856	-0.133353	0.0742143	0.0503305	-0.173716	0.00915793	-0.0484048	3771	3980
APOM	O95445	3	1.86731	1.27903	2.52069	2.05286	0.204386	0.247286	-0.298623	0.680146	0.383963	71	1946	2017	789	2	4.18048e-06	5.98566e-06	4.08351e-06	3.72991e-06	3.03384e-06	2.63964e-06	0.10316	-0.184224	0.333619	-0.218082	-0.348749	-0.646748	-0.847548	5914	895	6809	3523	2	4.50113e-06	4.02348e-06	6.23076e-06	4.14609e-06	3.6853e-06	3.38476e-06	0.214182	-0.127919	-0.289761	0.341202	-0.246453	-0.416422	-0.539152	6199	1984
TPRN	Q4KMQ1	3	0.426549	0.430382	0.47248	0.478978	0.013218	-0.00646873	0.00643985	0.141073	0.160782	1920	99	2019	790	2	4.18748e-06	3.97776e-06	3.92108e-06	3.64007e-06	4.29534e-06	3.58634e-06	0.503503	0.0557422	-0.0183849	-0.0390896	-0.146375	0.0924314	-0.16783	4089	3587	7676	4848	3	4.05368e-06	3.64885e-06	3.80454e-06	3.3219e-06	3.54596e-06	3.42249e-06	0.0544906	0.0797454	-0.0720448	-0.011763	-0.207476	-0.113309	-0.164438	5133	506
SEMG1	P04279	11	0.851634	0.787794	1.0045	0.923649	0.113603	0.0551125	-0.0573018	0.293287	0.172225	918	1102	2020	791	7	9.24897e-06	1.31538e-05	9.61123e-06	8.3417e-06	7.73062e-06	8.21898e-06	0.17217	-0.206377	0.301741	-0.150949	-0.355329	-0.465086	-0.37671	5869	1473	7342	4312	10	1.1579e-05	9.20735e-06	9.16245e-06	9.42672e-06	8.61993e-06	9.14281e-06	0.369433	0.213976	-0.116678	-0.123731	-0.0827083	-0.211789	-0.126826	4877	3330
SPOPL	Q6IQ16	2	0.572251	0.625756	0.495555	0.48731	0.148133	-0.0659159	0.0630354	-0.273518	-0.297724	579	1442	2021	792	2	1.01777e-06	8.9288e-07	9.02996e-07	9.33209e-07	1.17056e-06	1.07903e-06	0.215311	0.117934	-0.0709406	-0.0546874	-0.00720654	0.319725	0.202252	177	1808	1985	400	2	6.80466e-07	7.58305e-07	8.58716e-07	6.7537e-07	8.19301e-07	7.50999e-07	0.807749	-0.170499	-0.0142444	0.165159	-0.181345	0.097371	-0.0282121	3085	5556
VMP1	Q96GC9	6	0.280784	0.290405	0.323845	0.348091	0.114392	-0.0245078	0.0240984	0.181332	0.285496	910	1112	2022	793	5	1.81466e-05	1.74909e-05	1.8108e-05	1.40884e-05	2.15444e-05	1.70681e-05	0.887375	0.0185198	-0.0345778	0.0154446	-0.346673	0.266132	-0.0698848	3484	5394	8878	5862	6	1.25912e-05	1.29322e-05	1.59e-05	1.17597e-05	1.4294e-05	1.16652e-05	0.416598	-0.133066	-0.0945152	0.203542	-0.231634	0.0499277	-0.243272	4892	3703
GATD1	Q8NB37	6	0.945981	0.872009	1.08501	1.08428	0.132092	0.0575389	-0.0599294	0.255361	0.254395	742	1282	2024	795	4	9.64714e-06	1.01707e-05	9.5344e-06	8.65647e-06	8.55397e-06	8.48206e-06	0.0195099	-0.0203376	0.0559152	-0.0372959	-0.17666	-0.193844	-0.206024	5523	213	5736	2108	6	1.27081e-05	1.25133e-05	1.17358e-05	1.14685e-05	1.14853e-05	1.17906e-05	0.118819	0.0448557	0.0225662	-0.0699737	-0.103222	-0.101103	-0.0632554	4099	1035
INTS9	Q9NV88	9	1.21217	1.11194	1.3097	1.40495	0.106134	0.0609149	-0.0636007	0.172558	0.273844	995	1030	2025	796	5	2.42212e-05	2.43204e-05	2.13226e-05	2.10049e-05	2.27974e-05	2.31191e-05	0.45986	0.0566787	0.0625749	-0.127205	-0.148866	-0.0307192	-0.010502	3842	3364	7206	4102	10	3.10394e-05	3.09864e-05	3.02626e-05	2.95316e-05	2.95291e-05	3.02024e-05	0.0405637	0.0129121	0.0104495	-0.0236503	-0.0589253	-0.0590484	-0.0265231	3302	388
MAP3K7	O43318	11	0.724497	0.684842	0.632276	0.599902	0.0785453	0.0400323	-0.0411749	-0.156391	-0.23222	1296	730	2026	797	8	1.83852e-05	1.81109e-05	1.83225e-05	1.85745e-05	1.86538e-05	1.91617e-05	0.087145	0.00884007	-0.0128434	0.00391387	0.0236238	0.0297649	0.0685226	1055	754	1809	372	11	1.76648e-05	1.74866e-05	1.8653e-05	1.84587e-05	1.84228e-05	1.79225e-05	0.470449	-0.0218813	-0.0365098	0.0566413	0.0415389	0.0387323	-0.000988144	1736	4045
CEP250	Q9BV73	10	0.633604	0.602724	0.702093	0.713297	0.079382	0.0355915	-0.0364918	0.183673	0.206512	1285	743	2028	798	9	5.22165e-06	4.77953e-06	4.85662e-06	4.90862e-06	4.80576e-06	4.77786e-06	0.469825	0.0763202	-0.0513172	-0.0282342	-0.01287	-0.043421	-0.0518219	3086	3405	6491	3100	10	5.62922e-06	5.74766e-06	5.19934e-06	5.89127e-06	5.97821e-06	6.13566e-06	0.0871572	0.0268541	0.0568937	-0.0877514	0.0924994	0.113634	0.151137	518	756
NKTR	P30414	14	2.97715	2.92427	2.67611	2.6379	0.0161192	0.0128694	-0.0129853	-0.140924	-0.16167	1911	117	2028	798	12	4.95315e-06	5.70703e-06	5.50193e-06	5.68712e-06	4.88534e-06	5.39472e-06	0.851237	-0.121234	0.0831584	0.0303565	0.078118	-0.141123	0.00196808	2639	5238	7877	5213	13	8.83283e-06	6.54976e-06	7.41208e-06	6.67517e-06	6.74501e-06	6.62433e-06	0.302179	0.217214	-0.214221	-0.0357833	-0.186857	-0.171843	-0.197889	5350	2799
TBCC	Q15814	16	1.31593	1.27154	1.16261	1.0842	0.090191	0.0245401	-0.0249647	-0.154173	-0.254918	1175	853	2028	798	13	2.27253e-05	2.04913e-05	2.09566e-05	1.84752e-05	2.25606e-05	2.07799e-05	0.602752	0.0872928	-0.0619989	-0.0296038	-0.211417	0.0767968	-0.041816	3727	4040	7767	5000	17	1.66594e-05	1.81876e-05	2.14356e-05	1.67192e-05	1.92929e-05	1.80812e-05	0.677579	-0.171388	-0.0447744	0.192283	-0.166224	0.0403431	-0.0532364	3540	5076
FUT8	Q9BYC5	7	0.302392	0.288033	0.336929	0.340983	0.0841602	0.0346667	-0.0355202	0.190694	0.20795	1234	796	2030	801	7	1.33704e-05	1.2916e-05	1.28837e-05	1.14173e-05	1.3984e-05	1.28922e-05	0.735005	0.0342559	-0.0156302	-0.0192478	-0.193569	0.0989916	-0.0182915	3131	4665	7796	5052	7	8.89433e-06	9.69674e-06	1.05077e-05	9.38372e-06	1.01038e-05	9.5393e-06	0.965872	-0.125039	-0.00042475	0.115453	-0.0477652	0.0588946	-0.0240415	2387	6165
YES1	P07947	11	0.677971	0.628506	0.736106	0.771387	0.0920591	0.0536142	-0.0556838	0.172303	0.239844	1159	871	2030	801	8	2.84823e-05	2.82975e-05	2.90104e-05	2.44296e-05	2.8122e-05	2.74227e-05	0.226225	-0.00578473	-0.0151764	0.0207205	-0.227221	-0.0241505	-0.0604802	4681	1899	6580	3198	9	2.40436e-05	2.22602e-05	2.57986e-05	2.10826e-05	2.3863e-05	2.15703e-05	0.237093	0.000565736	-0.110616	0.102208	-0.189032	-0.0103104	-0.156038	4573	2215
PTTG1IP	P53801	4	0.307288	0.304123	0.339344	0.337068	0.00535756	0.00744916	-0.00748782	0.150609	0.140897	1999	38	2037	803	4	1.84465e-05	1.76e-05	1.90902e-05	2.28328e-05	1.71632e-05	2.03681e-05	0.401141	0.00529603	-0.0624735	0.054781	0.313056	-0.0987354	0.148259	304	3031	3335	738	4	1.48382e-05	1.58658e-05	1.15392e-05	1.77674e-05	1.53e-05	1.80252e-05	0.143607	0.0755571	0.172168	-0.287216	0.335477	0.119773	0.356261	128	1268
ARGLU1	Q9NWB6	12	6.15478	6.32931	5.24553	5.60137	0.089922	-0.0203113	0.0200293	-0.25093	-0.15624	1191	847	2038	804	14	4.36101e-05	4.14243e-05	4.45562e-05	4.06289e-05	5.10827e-05	4.42173e-05	0.568113	0.0137367	-0.0604497	0.0446989	-0.0884213	0.241909	0.033686	735	3897	4632	1237	11	3.10693e-05	3.19511e-05	4.13843e-05	3.02451e-05	3.58345e-05	3.07566e-05	0.54843	-0.163662	-0.123289	0.249932	-0.20245	0.0421972	-0.178254	4472	4465
YTHDC1	Q96MU7	12	0.454705	0.470961	0.404015	0.420023	0.0469027	-0.025561	0.025116	-0.196082	-0.140022	1651	387	2038	804	12	6.40614e-05	6.15679e-05	5.73797e-05	5.24218e-05	6.38325e-05	5.86069e-05	0.525908	0.070575	0.0132976	-0.0883391	-0.218714	0.0654097	-0.057809	3997	3695	7692	4875	11	4.04826e-05	5.23572e-05	4.77621e-05	4.69808e-05	4.66929e-05	4.84193e-05	0.899503	-0.211281	0.159807	0.0272849	0.0034896	-0.00537867	0.0470001	1964	5928
UTP11	Q9Y3A2	11	0.674823	0.678613	0.603675	0.581072	0.077706	-0.00404593	0.00403462	-0.164782	-0.219837	1327	714	2041	806	10	4.7165e-05	4.97047e-05	4.5379e-05	4.49869e-05	4.6706e-05	4.41066e-05	0.231502	-0.00766459	0.0680008	-0.0633556	-0.0758747	-0.0217717	-0.104386	3924	1934	5858	2256	11	3.24261e-05	3.25308e-05	3.52441e-05	3.23516e-05	3.5449e-05	3.36401e-05	0.764331	-0.0427065	-0.0380565	0.0775191	-0.0460253	0.0858827	0.0103193	1928	5408
TRMT61A	Q96FX7	4	1.99525	2.06416	2.28047	2.42975	0.0999762	-0.0247	0.0242842	0.16806	0.259536	1082	964	2046	807	3	1.73731e-06	1.93795e-06	1.96178e-06	1.85109e-06	1.68773e-06	1.82917e-06	0.369616	-0.113124	0.0445584	0.0621895	-0.0216019	-0.154895	-0.0387839	4042	2826	6868	3601	4	2.66708e-06	2.20714e-06	2.43312e-06	2.00744e-06	2.24298e-06	2.07848e-06	0.117192	0.130877	-0.142205	-0.00157713	-0.279024	-0.118968	-0.228852	5543	1020
ALG1	Q9BT22	3	0.262094	0.252475	0.292091	0.284497	0.0410477	0.026718	-0.0272222	0.183055	0.145047	1719	328	2047	808	3	4.96846e-06	4.97422e-06	5.12386e-06	4.16469e-06	5.31972e-06	4.59097e-06	0.431026	-0.0155159	-0.0138433	0.028918	-0.270106	0.0830381	-0.129514	4707	3209	7916	5278	3	2.98289e-06	3.1749e-06	3.40672e-06	2.69754e-06	2.89457e-06	2.91722e-06	0.0835195	-0.0960192	-0.0060162	0.095655	-0.241087	-0.139381	-0.128134	5203	728
NBEAL2	Q6ZNJ1	10	0.41285	0.378576	0.471978	0.457313	0.115175	0.0611648	-0.0638732	0.254264	0.208726	930	1120	2050	809	10	1.26013e-05	1.34715e-05	1.19773e-05	1.11473e-05	1.25236e-05	1.10303e-05	0.159895	-0.00936526	0.0869732	-0.0826354	-0.186248	-0.0182888	-0.201461	5096	1380	6476	3078	10	9.32626e-06	8.18302e-06	1.0583e-05	8.039e-06	8.92578e-06	8.32946e-06	0.310631	-0.00583921	-0.194503	0.176534	-0.220121	-0.0691594	-0.168915	5020	2872
ITGB1BP1	O14713	2	0.553257	0.566781	0.615762	0.630733	0.0251409	-0.017526	0.0173156	0.136895	0.171554	1869	183	2052	811	2	5.18542e-06	5.4271e-06	5.37743e-06	5.5456e-06	4.39087e-06	4.64045e-06	0.310225	-0.0396714	0.0260511	0.0127863	0.057213	-0.279626	-0.199867	5153	2481	7634	4777	2	5.08628e-06	5.39059e-06	4.73562e-06	5.0403e-06	4.89881e-06	5.25789e-06	0.982386	0.00438909	0.0882207	-0.0986681	-0.00871222	-0.0497923	0.0522628	2345	6224
PTDSS2	Q9BVG9	2	0.490746	0.466985	0.549119	0.533404	0.0621169	0.0353558	-0.0362441	0.1975	0.155607	1521	531	2052	811	2	3.1723e-06	3.3166e-06	3.21656e-06	2.72065e-06	3.22442e-06	3.04012e-06	0.239924	-0.0283067	0.0358714	-0.00831416	-0.24988	-0.00479334	-0.0897043	4847	1985	6832	3558	2	2.60298e-06	2.29448e-06	2.6287e-06	2.34543e-06	2.37087e-06	2.27794e-06	0.236421	0.0532133	-0.128785	0.0673987	-0.0970967	-0.0815348	-0.139222	4354	2210
NHP2	Q9NX24	10	10.3265	9.746	11.7126	11.7161	0.109018	0.0411294	-0.0423364	0.222848	0.22327	998	1057	2055	813	2	3.79429e-06	3.67943e-06	3.6469e-06	2.89643e-06	3.79156e-06	3.60406e-06	0.418025	0.0336291	-0.0107221	-0.0235326	-0.355925	0.032587	-0.0405796	4933	3126	8059	5488	8	1.83417e-05	1.54727e-05	1.98197e-05	1.4799e-05	1.68863e-05	1.48228e-05	0.197862	0.036943	-0.208465	0.148746	-0.272689	-0.0823335	-0.270366	5539	1812
KHDC4	Q7Z7F0	8	0.628935	0.588932	0.679746	0.726496	0.0948942	0.0466268	-0.0481842	0.158712	0.25467	1152	906	2058	814	6	1.69009e-05	1.73058e-05	1.76783e-05	1.68474e-05	1.55936e-05	1.64788e-05	0.0997443	-0.0332534	0.000900171	0.0316235	-0.0378327	-0.149406	-0.0697495	4337	868	5205	1633	7	1.76904e-05	1.55793e-05	1.61525e-05	1.52123e-05	1.5659e-05	1.54294e-05	0.23765	0.102769	-0.0805674	-0.0284372	-0.114952	-0.0732034	-0.0945108	4179	2222
PPARD	Q03181	2	2.0805	1.85074	2.69476	2.29582	0.179035	0.0819481	-0.0868848	0.455172	0.224028	339	1719	2058	814	2	1.88456e-06	2.14455e-06	1.71501e-06	1.6528e-06	1.51149e-06	1.40727e-06	0.068254	-0.0228969	0.163551	-0.158904	-0.212213	-0.341154	-0.444226	5834	603	6437	3021	2	2.21816e-06	1.84378e-06	2.46057e-06	2.27116e-06	1.79657e-06	1.71815e-06	0.380075	0.028899	-0.237801	0.178529	0.0629617	-0.275223	-0.339611	5331	3417
SLC27A2	O14975	6	0.267762	0.25012	0.302577	0.292764	0.0896052	0.0483283	-0.0500035	0.224681	0.177114	1216	843	2059	816	6	1.28998e-05	1.23343e-05	1.10943e-05	1.1521e-05	1.28435e-05	1.21413e-05	0.932936	0.0912141	0.0265394	-0.126316	-0.071873	0.0848985	0.00379181	1882	5615	7497	4566	6	1.14231e-05	1.10625e-05	1.34154e-05	1.15421e-05	1.21472e-05	1.13734e-05	0.74566	-0.0671063	-0.113383	0.164827	-0.0521542	0.0215673	-0.0733916	3020	5332
B3GAT3	O94766	5	0.222184	0.208843	0.245915	0.272695	0.141353	0.0439785	-0.0453614	0.190379	0.33951	684	1380	2064	817	5	8.23354e-06	8.31738e-06	8.96929e-06	7.37772e-06	9.00351e-06	8.37455e-06	0.66295	-0.0470928	-0.0324768	0.0763879	-0.205432	0.0818817	-0.0225942	3447	4332	7779	5025	4	5.22721e-06	5.46619e-06	6.33368e-06	4.97391e-06	5.79575e-06	5.40519e-06	0.531914	-0.118756	-0.0542617	0.158249	-0.190416	0.0301995	-0.0704516	3889	4369
PIAS1	O75925	4	0.223251	0.198464	0.259784	0.254812	0.154437	0.082399	-0.0873918	0.301043	0.273163	570	1494	2064	817	3	1.54953e-05	1.41822e-05	1.35416e-05	1.20999e-05	1.45378e-05	1.33671e-05	0.306236	0.105123	-0.0226249	-0.0893073	-0.251706	0.013106	-0.108017	4863	2458	7321	4278	4	1.18988e-05	1.35333e-05	1.34536e-05	1.17757e-05	1.26733e-05	1.22407e-05	0.306887	-0.123459	0.0622318	0.0537182	-0.13847	-0.0324857	-0.0825863	4010	2834
SP110	Q9HB58	23	0.855391	0.792666	0.686343	0.684651	0.141514	0.0538902	-0.0559816	-0.263763	-0.267326	682	1382	2064	817	12	2.54576e-05	2.70118e-05	2.61659e-05	5.34709e-05	6.31203e-05	6.25693e-05	0.00762682	-0.0421199	0.0433737	-0.0025235	1.02854	1.26789	1.25524	17	107	124	45	23	3.1389e-05	3.13427e-05	3.20687e-05	7.30558e-05	7.90056e-05	7.62284e-05	0.0012511	-0.00967053	-0.0117994	0.0212325	1.20907	1.32202	1.2704	27	59
LDLR	P01130	4	1.39001	1.0704	1.54519	1.71685	0.195169	0.176196	-0.200748	0.328878	0.480866	199	1866	2065	820	2	1.55436e-06	1.71926e-06	1.60945e-06	1.83258e-06	1.39569e-06	1.94819e-06	0.625535	-0.0665033	0.0789606	-0.0162588	0.171048	-0.221851	0.259312	659	4161	4820	1356	4	2.44985e-06	1.63958e-06	1.92211e-06	1.5883e-06	1.74849e-06	1.66343e-06	0.289959	0.289923	-0.289448	-0.060082	-0.335285	-0.196662	-0.268607	5866	2689
CAB39	Q9Y376	19	1.96927	2.01053	1.80738	1.74095	0.0457935	-0.0150369	0.0148818	-0.138796	-0.192823	1687	379	2066	821	17	0.000109912	0.000104816	0.000113534	0.000112475	0.000127233	0.000123037	0.102634	0.00646929	-0.0620294	0.0532365	0.0397229	0.217592	0.169214	238	891	1129	238	17	0.000102287	0.000126442	0.000122637	0.000124238	0.000123695	0.000122181	0.492534	-0.195383	0.11046	0.0663811	0.08509	0.078776	0.0610113	953	4169
LAMC1	P11047	7	1.37876	1.29662	1.56661	1.48897	0.078507	0.0436291	-0.0449897	0.227902	0.154564	1339	729	2068	822	5	3.10343e-06	3.50802e-06	3.08773e-06	3.34432e-06	3.09755e-06	3.0482e-06	0.697896	-0.0590375	0.117758	-0.0663539	0.048813	-0.0617725	-0.0849454	2986	4496	7482	4545	7	4.01747e-06	3.87313e-06	4.14466e-06	4.14263e-06	4.19518e-06	4.29718e-06	0.108814	0.0020541	-0.050732	0.0470202	0.0463128	0.0644977	0.0991578	1021	942
KAT8	Q9H7Z6	5	0.472996	0.410939	0.554844	0.549723	0.172459	0.0978882	-0.105017	0.328143	0.314764	412	1657	2069	823	5	1.0709e-05	1.07735e-05	1.11549e-05	9.2059e-06	1.08197e-05	1.04702e-05	0.280004	-0.0227367	-0.0140805	0.0361147	-0.24093	-0.00789629	-0.0552747	4637	2292	6929	3696	5	9.16007e-06	8.65054e-06	1.08122e-05	8.08912e-06	9.06884e-06	7.44177e-06	0.178267	-0.0587716	-0.141341	0.180457	-0.238148	-0.0732125	-0.358485	5630	1610
CD81	P60033	4	0.527645	0.545336	0.486063	0.472633	0.0412657	-0.0239848	0.0235926	-0.142408	-0.182832	1737	333	2070	824	3	2.2679e-05	1.8155e-05	1.85278e-05	1.45283e-05	2.01884e-05	1.6171e-05	0.273544	0.196783	-0.124202	-0.0948825	-0.445706	0.0289507	-0.291162	5686	2233	7919	5289	4	1.8294e-05	2.05521e-05	1.9869e-05	1.75242e-05	1.92309e-05	1.90298e-05	0.32141	-0.0973971	0.0705173	0.0217483	-0.159424	-0.0253418	-0.0405131	3847	2950
TACC3	Q9Y6A5	43	2.3341	2.41549	2.7312	2.62023	0.0565519	-0.0249346	0.0245109	0.201733	0.141889	1589	482	2071	825	32	0.000109439	0.000104804	9.5276e-05	9.70453e-05	9.0212e-05	9.16286e-05	0.117974	0.0850589	0.0226305	-0.11488	-0.0883342	-0.193674	-0.171195	5244	1026	6270	2804	37	0.00014499	0.000150122	0.000129195	0.000144286	0.000141262	0.000151743	0.582498	0.0358084	0.085986	-0.130593	0.0287838	-0.00177683	0.101485	1459	4634
TST	Q16762	8	0.570212	0.558041	0.69887	0.64648	0.135694	0.0154805	-0.0156484	0.309005	0.196587	755	1316	2071	825	7	4.55141e-05	4.62555e-05	4.31503e-05	3.88738e-05	4.46733e-05	4.21712e-05	0.205076	0.0172439	0.0405569	-0.0596979	-0.210271	-0.00965715	-0.0928124	4687	1735	6422	2998	8	4.79962e-05	5.15316e-05	5.45007e-05	4.67856e-05	4.80681e-05	4.7267e-05	0.164799	-0.0972409	0.00529357	0.0861111	-0.134097	-0.0950827	-0.11933	4541	1486
IKZF3	Q9UKT9	6	0.765431	0.724882	0.635099	0.635911	0.116278	0.0387292	-0.0397976	-0.230563	-0.228719	939	1134	2073	827	4	1.31985e-05	1.21807e-05	1.31087e-05	1.27771e-05	1.38132e-05	1.28906e-05	0.513364	0.040936	-0.0748495	0.0310815	-0.00588376	0.106609	0.00687842	1151	3635	4786	1335	6	1.24418e-05	1.56053e-05	1.18674e-05	1.43447e-05	1.36989e-05	1.58269e-05	0.390242	-0.0967585	0.23009	-0.164949	0.108571	0.042107	0.250426	425	3497
GMNN	O75496	3	2.84476	3.20837	3.6515	3.73377	0.155195	-0.0893734	0.0841584	0.270809	0.302951	572	1503	2075	828	3	1.7982e-06	2.22654e-06	1.79268e-06	1.83013e-06	1.65707e-06	1.76561e-06	0.320539	-0.108862	0.199386	-0.1133	-0.0834719	-0.226781	-0.135254	5223	2547	7770	5008	3	1.95063e-06	1.91323e-06	1.9136e-06	1.76207e-06	1.85687e-06	1.74904e-06	0.0437232	0.0184696	-0.00946392	-0.00918454	-0.128202	-0.0525963	-0.138912	4361	415
FLVCR1	Q9Y5Y0	2	0.306402	0.316145	0.38441	0.354785	0.131063	-0.0227579	0.0224045	0.304463	0.188763	802	1275	2077	829	2	2.42727e-06	2.75684e-06	2.37586e-06	2.28454e-06	2.28164e-06	2.32702e-06	0.202077	-0.0540833	0.129595	-0.0849656	-0.141515	-0.14335	-0.114934	5067	1722	6789	3491	2	1.4291e-06	1.22383e-06	1.39845e-06	1.24957e-06	1.37479e-06	1.39924e-06	0.912825	0.0816573	-0.142049	0.0503773	-0.112019	0.0257625	0.0511917	2551	5976
KDM4B	O94953	4	0.518416	0.496637	0.583374	0.560084	0.0569156	0.0306279	-0.0312923	0.200939	0.14216	1591	486	2077	829	2	2.74677e-06	2.66758e-06	2.9181e-06	2.76e-06	2.71677e-06	2.58264e-06	0.37992	-0.016041	-0.0582485	0.0712516	-0.00910858	-0.0318877	-0.104931	3445	2899	6344	2894	4	3.56011e-06	3.21521e-06	3.12574e-06	3.14454e-06	3.11474e-06	3.17644e-06	0.361936	0.109301	-0.0377059	-0.0784241	-0.0697711	-0.0835078	-0.0552114	3740	3270
PIP4K2B	P78356	6	0.564118	0.54312	0.622417	0.62977	0.0654845	0.0271041	-0.0276231	0.168988	0.185932	1510	567	2077	829	5	1.38377e-05	1.33377e-05	1.37348e-05	1.229e-05	1.31456e-05	1.18672e-05	0.0696003	0.0211051	-0.0319893	0.0103399	-0.150009	-0.0529113	-0.200509	5090	610	5700	2074	6	1.41157e-05	1.41088e-05	1.46028e-05	1.2965e-05	1.398e-05	1.35983e-05	0.106451	-0.0162679	-0.0169712	0.0326755	-0.138943	-0.0302079	-0.0701411	3931	919
HECTD4	Q9Y4D8	4	0.396567	0.410957	0.4568	0.44828	0.0444562	-0.025941	0.0254828	0.178059	0.150895	1713	366	2079	832	3	3.1429e-06	3.12955e-06	3.157e-06	2.62236e-06	3.01088e-06	2.74147e-06	0.0915941	-0.000116781	-0.00625516	0.00634442	-0.261349	-0.0620277	-0.197261	5419	796	6215	2729	4	2.13352e-06	2.26377e-06	2.25709e-06	2.02831e-06	2.20768e-06	2.20047e-06	0.377196	-0.0561042	0.0293873	0.0251186	-0.129065	-0.00680927	-0.0115283	3321	3387
SFXN2	Q96NB2	3	0.223761	0.182894	0.25936	0.268637	0.192578	0.138153	-0.152798	0.351151	0.401853	240	1840	2080	833	3	8.62922e-06	8.01568e-06	7.90154e-06	7.22573e-06	9.18805e-06	8.15359e-06	0.991689	0.0767513	-0.0296552	-0.0503453	-0.179336	0.167279	-0.00504405	2206	5886	8092	5524	3	5.13768e-06	6.30596e-06	6.08436e-06	5.85304e-06	6.51835e-06	5.68828e-06	0.709229	-0.18551	0.110089	0.0584787	0.00255894	0.15788	-0.0386338	1497	5202
IGFBP2	P18065	17	2.92344	2.48267	3.54491	3.1441	0.165277	0.113077	-0.122699	0.39116	0.21806	488	1594	2082	834	8	1.25438e-05	1.48063e-05	1.10258e-05	1.13001e-05	1.03704e-05	9.89371e-06	0.164266	-0.0282681	0.210974	-0.214351	-0.178901	-0.302766	-0.370657	5784	1406	7190	4071	15	2.19211e-05	1.80247e-05	2.43017e-05	1.96477e-05	1.81768e-05	1.72482e-05	0.230968	0.0336406	-0.248705	0.182383	-0.124314	-0.236579	-0.312228	5638	2159
SLC20A2	Q08357	4	0.9979	0.983956	1.10713	1.15068	0.0761567	0.0101148	-0.0101862	0.159974	0.215639	1382	700	2082	834	3	2.26103e-06	2.60293e-06	2.69815e-06	2.68016e-06	2.29326e-06	2.42897e-06	0.775883	-0.156845	0.046312	0.0981419	0.08849	-0.136424	-0.0534816	3027	4879	7906	5261	4	3.15718e-06	2.73607e-06	3.20931e-06	2.8701e-06	3.01024e-06	2.88153e-06	0.533117	0.0573271	-0.149204	0.0809527	-0.0802093	-0.011429	-0.0744756	3460	4375
CCDC47	Q96A33	21	0.308857	0.27297	0.358265	0.359287	0.164307	0.0863475	-0.0918464	0.300439	0.304548	499	1584	2083	836	17	7.64786e-05	7.49194e-05	7.33972e-05	6.7663e-05	7.34666e-05	6.99559e-05	0.0953583	0.0294795	-0.00023782	-0.0298517	-0.147209	-0.0284886	-0.0991309	4453	828	5281	1694	21	8.49145e-05	9.47566e-05	9.06214e-05	9.0294e-05	9.0448e-05	9.03276e-05	0.935945	-0.0854761	0.0727394	0.00836467	0.00314328	0.0056012	0.00367912	2195	6069
DAB2	P98082	12	0.959743	0.910137	1.05151	1.0764	0.074761	0.0377747	-0.0387904	0.169511	0.20327	1399	684	2083	836	9	8.004e-06	8.13161e-06	8.02007e-06	7.89509e-06	8.12132e-06	8.04012e-06	0.695699	-0.00860733	0.0142135	-0.00571337	-0.0283731	0.0123861	-0.00211069	2220	4485	6705	3370	12	1.03233e-05	9.46299e-06	9.87636e-06	9.8271e-06	9.94052e-06	1.00845e-05	0.827132	0.0622172	-0.0633157	-0.00163269	-0.00884656	0.00770968	0.0284617	2088	5634
GAPDH	P04406	114	2.04196	2.09031	1.83043	1.84106	0.0560912	-0.0169798	0.0167822	-0.174753	-0.166394	1607	478	2085	838	107	0.00517368	0.00515415	0.00518923	0.0051804	0.00499576	0.00507517	0.236873	0.000370203	-0.00508583	0.00469897	0.00224288	-0.0501178	-0.0273638	2773	1962	4735	1309	87	0.00459383	0.0044813	0.00453295	0.00437083	0.00427782	0.00435723	0.0102921	0.0182693	-0.0175119	-0.000979775	-0.0535209	-0.0845524	-0.058017	3653	149
U2SURP	O15042	44	1.00856	0.988961	0.892516	0.90165	0.0302431	0.0140894	-0.0142284	-0.162265	-0.147575	1861	226	2087	839	38	0.000149062	0.000143023	0.000145341	0.000133063	0.000161056	0.00014797	0.867027	0.0318367	-0.02783	-0.00463474	-0.131967	0.143486	0.0212214	1746	5307	7053	3862	38	0.000115329	0.000115406	0.000142688	0.000112083	0.000125161	0.000110691	0.466978	-0.110095	-0.109125	0.197013	-0.151277	0.00793842	-0.169312	4322	4026
SSNA1	O43805	7	9.72713	11.5017	8.00054	7.85013	0.200727	-0.125941	0.115824	-0.407859	-0.43524	174	1914	2088	840	5	5.33264e-06	5.7097e-06	5.58788e-06	5.95664e-06	4.77676e-06	5.07421e-06	0.525955	-0.0559232	0.0426426	0.0115279	0.103726	-0.21474	-0.12759	4210	3696	7906	5261	5	1.16635e-05	8.00369e-06	6.67586e-06	7.52976e-06	6.94174e-06	6.97429e-06	0.387956	0.40954	-0.133721	-0.395434	-0.221783	-0.33909	-0.332341	5996	3475
RPL35A	P18077	20	1.27377	1.02193	0.847343	0.780016	0.210986	0.15017	-0.167637	-0.437917	-0.55736	99	1990	2089	841	17	0.000299297	0.000245351	0.000300585	0.000309315	0.000334494	0.000327915	0.133031	0.0871919	-0.199542	0.0933877	0.13469	0.247596	0.218938	147	1145	1292	270	17	0.000333334	0.000357359	0.000462958	0.000422518	0.000457399	0.00037131	0.533755	-0.206203	-0.105798	0.267707	0.135841	0.25028	-0.0505465	565	4381
KANK2	Q63ZY3	4	0.828292	0.762321	0.99382	0.898884	0.135287	0.0586283	-0.0611121	0.321474	0.176624	780	1310	2090	842	2	4.63643e-06	4.56082e-06	3.8361e-06	3.31092e-06	4.24336e-06	3.67332e-06	0.181665	0.0938408	0.0701193	-0.179533	-0.391941	-0.0339662	-0.242089	5641	1556	7197	4077	5	4.86982e-06	4.36276e-06	5.45255e-06	3.35222e-06	4.05174e-06	3.43734e-06	0.0342669	-0.00745268	-0.16608	0.155609	-0.546206	-0.272778	-0.510028	6228	346
PRCP	P42785	8	2.47599	2.46171	2.93076	3.31408	0.181169	0.00416418	-0.00417623	0.247433	0.424767	356	1734	2090	842	6	6.12708e-06	7.4281e-06	6.74001e-06	6.71712e-06	5.78448e-06	6.10926e-06	0.299299	-0.142904	0.13489	-0.00535259	-0.0102601	-0.225916	-0.147106	5011	2417	7428	4456	8	7.28372e-06	5.96488e-06	6.99525e-06	5.35621e-06	6.03732e-06	5.59025e-06	0.0952153	0.110226	-0.177957	0.0519269	-0.333236	-0.160542	-0.271536	5817	833
TOR4A	Q9NXH8	6	1.02838	0.983523	1.15802	1.15557	0.0931567	0.0318161	-0.0325336	0.203092	0.200035	1209	884	2093	844	3	6.29882e-06	7.19094e-06	6.77147e-06	5.97397e-06	6.2558e-06	6.15478e-06	0.125377	-0.100606	0.0904923	0.00378298	-0.176998	-0.110493	-0.133979	5151	1080	6231	2747	6	1.62928e-05	1.52342e-05	1.76696e-05	1.35109e-05	1.57121e-05	1.44611e-05	0.126061	-0.00936234	-0.106279	0.107671	-0.279473	-0.0617155	-0.181415	5244	1105
BCL10	O95999	2	1.17229	1.22722	1.3742	1.51796	0.146543	-0.0334082	0.0326521	0.195846	0.339386	669	1425	2094	845	2	6.97593e-07	7.61145e-07	8.03047e-07	7.52542e-07	5.81803e-07	7.01165e-07	0.284667	-0.112041	0.0137443	0.0910563	-0.00265623	-0.373898	-0.104673	5318	2324	7642	4790	2	1.05495e-06	9.16882e-07	8.54313e-07	8.34639e-07	8.35669e-07	8.65859e-07	0.242352	0.163298	-0.0390623	-0.141034	-0.174647	-0.172867	-0.121667	5068	2260
COL1A1	P02452	11	4.74601	4.19058	6.35564	5.28886	0.193404	0.086991	-0.0925749	0.508314	0.243232	242	1853	2095	846	5	2.1902e-05	2.85507e-05	1.80257e-05	1.81653e-05	1.6538e-05	1.43647e-05	0.159652	-0.0596266	0.32284	-0.340628	-0.329501	-0.464901	-0.668154	5891	1378	7269	4190	11	5.06551e-05	4.91086e-05	6.90293e-05	5.67006e-05	4.34487e-05	4.13441e-05	0.323512	-0.151512	-0.196245	0.294988	0.011142	-0.372907	-0.444539	5876	2973
HERC2	O95714	8	0.418051	0.418713	0.46087	0.461346	0.00019025	-0.0011412	0.0011403	0.139538	0.141028	2096	1	2097	847	7	7.72025e-06	7.09783e-06	7.21577e-06	5.99077e-06	7.20777e-06	6.91469e-06	0.218957	0.0719607	-0.0493087	-0.0255347	-0.293945	-0.027134	-0.0870232	5112	1841	6953	3731	8	7.62551e-06	1.02833e-05	9.62378e-06	9.20449e-06	9.68333e-06	9.68734e-06	0.708546	-0.267271	0.164125	0.0684978	0.00423202	0.077398	0.0779953	1302	5197
ATP8B4	Q8TF62	2	0.253048	0.226996	0.274301	0.31045	0.15566	0.0762429	-0.0804981	0.192595	0.371193	594	1505	2099	848	3	3.80823e-06	3.64574e-06	3.72125e-06	3.273e-06	3.89953e-06	3.61031e-06	0.549171	0.0318518	-0.0310565	-0.0014821	-0.186654	0.0660317	-0.0451459	3624	3806	7430	4460	3	2.41892e-06	2.34891e-06	2.45377e-06	2.20827e-06	2.34449e-06	2.31784e-06	0.0927292	0.00700668	-0.0353633	0.0276432	-0.124438	-0.0380803	-0.0545741	3801	814
ME3	Q16798	3	2.43246	2.60073	3.05581	2.82054	0.112462	-0.0490554	0.0474421	0.280082	0.164499	1007	1093	2100	849	3	2.92041e-06	3.19745e-06	2.88151e-06	2.67639e-06	2.91278e-06	2.6853e-06	0.13192	-0.0386903	0.0920592	-0.0580356	-0.164573	-0.0424635	-0.159781	4946	1134	6080	2567	3	3.05364e-06	2.42852e-06	3.11043e-06	2.37935e-06	2.41142e-06	2.15864e-06	0.116245	0.0924009	-0.238055	0.118983	-0.267562	-0.24825	-0.408006	6032	1012
ECM1	Q16610	15	1.31824	1.32952	1.46536	1.46005	0.0088165	-0.00615893	0.00613274	0.146483	0.141251	2040	62	2102	850	10	2.01736e-05	2.14736e-05	1.89561e-05	1.9758e-05	1.83288e-05	1.90768e-05	0.259237	-0.00196326	0.0881295	-0.091773	-0.0319956	-0.140319	-0.0826149	4326	2135	6461	3058	14	2.97106e-05	2.98707e-05	2.83723e-05	2.97872e-05	2.86617e-05	3.01549e-05	0.756935	0.0191974	0.0269495	-0.0472953	0.0229133	-0.0326565	0.0406134	2064	5378
INAVA	Q3KP66	2	0.779008	0.676349	0.989439	0.844822	0.179815	0.0983366	-0.105533	0.44331	0.215346	381	1723	2104	851	2	6.73969e-07	8.4386e-07	6.8763e-07	6.42678e-07	6.01439e-07	6.34641e-07	0.178492	-0.125363	0.198959	-0.0964119	-0.193948	-0.289627	-0.212105	5677	1521	7198	4080	2	6.48087e-07	4.96605e-07	6.0579e-07	4.81483e-07	4.72016e-07	4.65104e-07	0.132296	0.15147	-0.232619	0.0540999	-0.277234	-0.305884	-0.327164	6012	1162
RAB21	Q9UL25	21	1.11893	1.01783	1.28744	1.278	0.144797	0.0666942	-0.0699275	0.269077	0.258463	693	1413	2106	852	18	8.8097e-05	9.6325e-05	9.31357e-05	8.18145e-05	8.44716e-05	8.7738e-05	0.062319	-0.0706599	0.0581565	0.00958098	-0.177397	-0.131286	-0.076551	5023	554	5577	1945	20	9.34091e-05	8.23093e-05	9.27238e-05	7.54694e-05	7.92218e-05	7.74272e-05	0.0673173	0.0619861	-0.120521	0.0513622	-0.245684	-0.17568	-0.208737	5550	601
ARSB	P15848	14	2.51766	2.63494	2.90171	3.14088	0.119888	-0.033215	0.0324674	0.171605	0.28587	946	1162	2108	853	9	4.07805e-05	4.07208e-05	3.96454e-05	4.02349e-05	4.07454e-05	4.04443e-05	0.832601	0.0141572	0.0120461	-0.0265665	-0.00527151	0.0129165	0.00221684	1944	5142	7086	3915	13	4.92603e-05	4.43223e-05	5.06977e-05	4.52217e-05	4.59512e-05	4.38061e-05	0.244968	0.0345847	-0.117808	0.0760815	-0.0888241	-0.0657388	-0.134709	4218	2287
CLCN7	P51798	4	0.584941	0.613431	0.678982	0.688497	0.0805809	-0.0347131	0.0338974	0.18037	0.200447	1350	759	2109	854	3	5.86219e-06	7.20193e-06	6.23924e-06	6.16455e-06	5.68562e-06	6.09952e-06	0.379388	-0.134378	0.162565	-0.0444467	-0.0618209	-0.1785	-0.0771211	4714	2894	7608	4733	4	5.63151e-06	4.80788e-06	6.16473e-06	4.85075e-06	5.28585e-06	4.81363e-06	0.296476	0.0250158	-0.203107	0.155531	-0.190299	-0.0663721	-0.201381	5019	2740
MOB4	Q9Y3A3	10	4.74678	4.84334	4.25027	3.92363	0.121585	-0.0145996	0.0144533	-0.173995	-0.289358	929	1181	2110	855	5	1.21997e-05	1.12748e-05	1.11749e-05	1.00658e-05	1.25515e-05	1.19853e-05	0.986102	0.0789823	-0.034765	-0.0476119	-0.198406	0.119989	0.0533916	2289	5868	8157	5564	10	2.0004e-05	2.08205e-05	2.90228e-05	2.19091e-05	2.34368e-05	2.12661e-05	0.746963	-0.218954	-0.161239	0.317947	-0.0877111	0.00953149	-0.130685	3745	5338
MAPKAPK2	P49137	4	0.91315	0.753905	1.00538	1.08888	0.180064	0.131622	-0.144847	0.27044	0.385547	388	1725	2113	856	3	5.56173e-06	5.50523e-06	5.00948e-06	4.4067e-06	4.87379e-06	4.99918e-06	0.0759486	0.0536207	0.0388884	-0.0972523	-0.282216	-0.136871	-0.100222	5413	663	6076	2562	4	6.6083e-06	6.57647e-06	7.31953e-06	5.93696e-06	6.54668e-06	6.28747e-06	0.133164	-0.0486125	-0.0555779	0.0988578	-0.203168	-0.0621278	-0.120414	4713	1175
EXOC5	O00471	7	7.109	6.41937	5.4612	5.57073	0.164101	0.0717303	-0.0754841	-0.308699	-0.280049	534	1582	2116	857	2	1.69752e-06	1.58552e-06	1.70329e-06	1.9034e-06	1.91863e-06	1.85358e-06	0.0130686	0.0304115	-0.0680584	0.0353082	0.195562	0.207057	0.157298	163	155	318	86	6	6.93817e-06	7.98862e-06	9.06693e-06	7.55464e-06	8.08579e-06	7.61615e-06	0.732554	-0.205068	-0.00167613	0.180992	-0.0822605	0.0157665	-0.07056	3264	5286
SPAST	Q9UBP0	14	0.547916	0.499616	0.626835	0.609439	0.128101	0.0650324	-0.0681028	0.259164	0.21856	868	1248	2116	857	13	2.61018e-05	2.5829e-05	2.52757e-05	2.45577e-05	2.41032e-05	2.47315e-05	0.0163062	0.0203905	0.00522973	-0.0260075	-0.0675847	-0.0945369	-0.0574133	4073	193	4266	1073	14	2.23848e-05	2.36333e-05	2.29864e-05	2.27159e-05	2.26893e-05	2.31931e-05	0.756424	-0.0392094	0.0390959	-0.000949433	-0.0180273	-0.0197179	0.0119656	2475	5375
SKA3	Q8IX90	3	0.426215	0.437908	0.517254	0.59928	0.194024	-0.0196559	0.0193917	0.259636	0.471992	261	1857	2118	859	3	2.82639e-06	3.03585e-06	2.67374e-06	2.76478e-06	2.36927e-06	2.49772e-06	0.127714	-0.0096365	0.0935068	-0.0897328	-0.0414291	-0.264152	-0.187981	5351	1098	6449	3039	3	4.25155e-06	3.98308e-06	3.2022e-06	3.88408e-06	3.63908e-06	4.05387e-06	0.899817	0.157336	0.06323	-0.251588	0.0269217	-0.0670786	0.0886472	1944	5930
CES3	Q6UWW8	3	0.917518	0.913193	1.01101	1.00575	0.00161557	0.00340492	-0.00341297	0.143393	0.135875	2110	11	2121	860	2	2.47604e-06	2.85386e-06	2.73621e-06	2.78942e-06	2.52774e-06	2.62754e-06	0.781423	-0.118877	0.0860029	0.0252705	0.0530563	-0.0890621	-0.0331997	2709	4902	7611	4738	3	3.67715e-06	3.14266e-06	3.074e-06	3.29687e-06	3.22924e-06	3.14371e-06	0.736359	0.157023	-0.0695758	-0.101447	-0.000468408	-0.0303701	-0.0690962	2989	5301
HBA2	P69905	3	0.560903	0.425167	0.691983	0.656578	0.210398	0.186061	-0.213661	0.489047	0.413276	139	1982	2121	860	2	4.32138e-05	5.55662e-05	4.74515e-05	4.6672e-05	3.19644e-05	3.70129e-05	0.146821	-0.173728	0.188989	-0.0387669	-0.0626628	-0.608753	-0.39719	5853	1278	7131	3987	3	5.33047e-05	4.16714e-05	6.41255e-05	4.52781e-05	3.99667e-05	4.34629e-05	0.255459	0.00734843	-0.347857	0.273985	-0.228101	-0.408114	-0.28713	6031	2390
PRC1	O43663	17	0.549955	0.491516	0.619176	0.63515	0.150447	0.0787635	-0.0833132	0.2498	0.286547	665	1457	2122	862	11	3.23259e-05	3.18637e-05	3.03844e-05	2.86514e-05	2.99784e-05	2.86441e-05	0.0328774	0.0362097	0.0154315	-0.0531494	-0.137876	-0.0725581	-0.138244	4875	301	5176	1614	15	3.7068e-05	4.14414e-05	4.16287e-05	4.16059e-05	3.96921e-05	4.11952e-05	0.662026	-0.111485	0.049413	0.0559197	0.0551275	-0.0128088	0.040817	1720	5007
ACTR8	Q9H981	4	1.02001	1.09586	1.1854	1.2406	0.0909234	-0.0526707	0.0508153	0.164122	0.229789	1262	861	2123	863	3	1.56402e-06	1.85781e-06	1.79606e-06	1.72279e-06	1.47234e-06	1.66458e-06	0.367225	-0.153247	0.0950981	0.0463338	-0.0137566	-0.240396	-0.0633474	4715	2811	7526	4607	5	3.72722e-06	3.09995e-06	3.98316e-06	3.24778e-06	3.45336e-06	3.27505e-06	0.401503	0.0487233	-0.217131	0.144538	-0.149922	-0.0613738	-0.137859	4544	3578
CMIP	Q8IY22	2	0.185701	0.186039	0.208205	0.21446	0.0770493	-0.00131217	0.00131098	0.163709	0.206411	1418	706	2124	864	2	2.8539e-06	2.63297e-06	2.61591e-06	2.41089e-06	3.47491e-06	2.82818e-06	0.581973	0.0794795	-0.0367638	-0.0461402	-0.163891	0.363522	0.0664175	476	3966	4442	1138	2	1.88572e-06	2.12822e-06	2.47196e-06	2.29463e-06	2.53363e-06	2.41088e-06	0.276062	-0.197229	-0.022697	0.193311	0.0859147	0.228862	0.157215	315	2560
COMMD9	Q9P000	4	1.10466	1.13628	0.984628	0.878786	0.150629	-0.0205052	0.0202178	-0.186455	-0.350522	662	1462	2124	864	3	3.29897e-06	4.14611e-06	4.10319e-06	3.87997e-06	4.71112e-06	4.36062e-06	0.271436	-0.222627	0.107118	0.092102	0.0114014	0.291427	0.179891	201	2217	2418	492	4	3.16359e-06	3.71239e-06	3.98213e-06	3.08763e-06	3.58534e-06	3.37113e-06	0.3996	-0.194176	0.0366096	0.137802	-0.229238	-0.0136297	-0.102504	4520	3568
OSBPL9	Q96SU4	9	0.206289	0.201653	0.225471	0.234616	0.0651771	0.0163028	-0.0164891	0.144581	0.201938	1563	561	2124	864	10	3.51161e-05	3.43622e-05	3.7001e-05	3.43126e-05	3.52323e-05	3.60356e-05	0.766064	-0.0154051	-0.0467165	0.0600252	-0.0488007	-0.010638	0.0218844	2427	4833	7260	4173	10	3.07068e-05	3.33278e-05	2.96279e-05	3.15058e-05	3.12092e-05	3.2365e-05	0.715516	-0.02395	0.0942157	-0.0755521	0.013107	-0.0005354	0.0519273	1834	5225
SIN3A	Q96ST3	19	0.306444	0.29792	0.333088	0.346501	0.0570879	0.0202054	-0.0204924	0.140484	0.197439	1635	490	2125	867	17	9.52108e-05	9.59572e-05	9.27299e-05	9.04906e-05	8.51781e-05	8.65582e-05	0.0254666	0.00878675	0.0200538	-0.029303	-0.0645704	-0.151855	-0.128668	4854	256	5110	1570	18	7.70667e-05	7.7704e-05	7.97905e-05	7.57988e-05	7.75327e-05	7.64913e-05	0.191368	-0.0208226	-0.00894062	0.0292868	-0.0447552	-0.0121248	-0.0316346	2914	1755
SRPK2	P78362	20	0.487562	0.391491	0.57839	0.587513	0.203031	0.149635	-0.166971	0.396091	0.418668	194	1931	2125	867	14	5.86182e-05	5.71112e-05	5.92884e-05	4.89515e-05	5.91638e-05	4.67219e-05	0.218684	0.00688062	-0.0306934	0.0232833	-0.253114	0.0202475	-0.320367	5489	1839	7328	4291	19	4.15116e-05	4.24983e-05	3.53455e-05	3.90771e-05	4.1481e-05	3.74205e-05	0.867483	0.0612854	0.0951765	-0.170704	-0.025906	0.0602216	-0.0884021	2679	5800
SREK1	Q8WXA9	18	1.39929	1.37211	1.23459	1.23251	0.0554033	0.0140768	-0.0142155	-0.166585	-0.169017	1657	472	2129	869	14	2.75276e-05	2.73883e-05	2.67473e-05	2.6773e-05	2.86736e-05	2.86111e-05	0.330358	0.0161552	0.0088375	-0.0253317	-0.0239446	0.0749998	0.0718489	1044	2601	3645	823	17	2.21864e-05	2.44126e-05	2.57848e-05	2.57243e-05	2.48188e-05	2.48574e-05	0.441745	-0.121029	0.0169223	0.0958159	0.0924296	0.0407317	0.0429701	1201	3857
SEPSECS	Q9HD40	2	1.67194	1.61002	1.47712	1.3675	0.102198	0.0269663	-0.02748	-0.151771	-0.263014	1143	987	2130	870	2	2.41404e-06	2.03527e-06	2.41847e-06	2.10229e-06	2.60725e-06	2.19809e-06	0.950414	0.0765665	-0.169657	0.0792116	-0.122922	0.187649	-0.0586303	1976	5691	7667	4837	2	1.72704e-06	1.59153e-06	2.0604e-06	1.4881e-06	1.8817e-06	1.54219e-06	0.45031	-0.054067	-0.171953	0.200558	-0.268896	0.0696695	-0.217386	4853	3923
GTF3C4	Q9UKN8	16	0.982412	0.883269	1.07561	1.12814	0.130751	0.0746976	-0.0787774	0.205451	0.27424	857	1274	2131	871	10	2.05664e-05	2.19738e-05	2.15085e-05	1.93499e-05	1.96523e-05	1.98455e-05	0.0406348	-0.0539203	0.0415776	0.0107028	-0.141878	-0.119512	-0.105396	4945	390	5335	1730	14	3.97433e-05	4.15279e-05	4.33816e-05	4.11382e-05	4.19757e-05	4.10246e-05	0.887899	-0.0641703	-0.000800753	0.0622041	-0.0144006	0.0146733	-0.0183918	2428	5886
NUDT7	P0C024	2	0.931881	0.833721	1.15459	1.01117	0.164222	0.0780578	-0.082524	0.387219	0.195867	550	1583	2133	872	2	2.99981e-06	3.67938e-06	2.9631e-06	2.24977e-06	2.95419e-06	2.501e-06	0.107474	-0.0995435	0.195049	-0.117304	-0.514634	-0.121649	-0.361906	5835	930	6765	3456	2	2.4407e-06	1.94165e-06	2.89634e-06	1.71318e-06	2.00607e-06	1.67581e-06	0.138334	0.00857617	-0.321431	0.255515	-0.50204	-0.274344	-0.533859	6224	1229
TSC22D2	O75157	3	2.45554	2.27441	2.79466	2.75046	0.122941	0.0542165	-0.0563338	0.240846	0.217847	942	1195	2137	873	2	1.48919e-06	1.69007e-06	1.68988e-06	1.47259e-06	1.39266e-06	1.63342e-06	0.273915	-0.124174	0.0583751	0.0582173	-0.140355	-0.220868	0.00919039	4891	2234	7125	3976	3	1.77596e-06	1.22408e-06	1.66623e-06	1.12706e-06	1.24963e-06	1.14571e-06	0.146414	0.191296	-0.345613	0.0992782	-0.464738	-0.315799	-0.441064	6204	1295
VPS18	Q9P253	10	1.08267	1.04736	0.946692	0.936383	0.0709148	0.0237212	-0.0241178	-0.169908	-0.185703	1502	635	2137	873	7	8.23992e-06	8.13827e-06	7.74719e-06	7.6913e-06	9.17495e-06	8.50305e-06	0.441293	0.0351132	0.0172054	-0.0538448	-0.0642898	0.190183	0.0804632	667	3263	3930	923	10	1.02961e-05	1.0014e-05	1.23532e-05	1.03163e-05	1.16522e-05	1.04705e-05	0.935092	-0.0806112	-0.12069	0.182178	-0.0777823	0.0978892	-0.0563804	2559	6066
UQCRC2	P22695	30	0.3109	0.293754	0.343784	0.349674	0.0935074	0.0403398	-0.0415003	0.185393	0.209898	1253	889	2142	875	28	0.000517549	0.000511451	0.000506147	0.000492045	0.000523224	0.000525031	0.890184	0.0163528	-0.000747215	-0.0157849	-0.0565521	0.0320878	0.0370606	1920	5412	7332	4295	24	0.000414661	0.000380257	0.000484747	0.000380866	0.000420051	0.000372599	0.37844	-0.0407989	-0.165757	0.1845	-0.163449	-0.0221647	-0.195107	4691	3400
FAM49A	Q9H0Q0	5	0.5918	0.525468	0.665619	0.684519	0.155076	0.0832069	-0.0883011	0.252793	0.293186	642	1501	2143	876	5	4.20909e-05	5.46545e-05	4.50002e-05	4.89574e-05	3.38809e-05	3.95774e-05	0.330701	-0.166761	0.210072	-0.0703392	0.0512568	-0.479797	-0.255594	5660	2602	8262	5662	5	3.82435e-05	2.95403e-05	3.35011e-05	3.14778e-05	3.09142e-05	3.0439e-05	0.379074	0.17983	-0.1927	-0.0111762	-0.101049	-0.127116	-0.149465	4679	3405
ITGAM	P11215	13	0.820889	0.786513	0.911396	0.920038	0.0813708	0.0305277	-0.0311876	0.181419	0.195035	1376	767	2143	876	5	1.29344e-05	1.31309e-05	1.2598e-05	1.29881e-05	1.17989e-05	1.23748e-05	0.282519	0.00521325	0.0269608	-0.0328072	0.0111914	-0.127349	-0.0585954	3710	2313	6023	2497	13	2.01843e-05	1.87083e-05	1.99842e-05	1.83337e-05	1.92094e-05	1.90548e-05	0.244981	0.0404996	-0.0690599	0.0261217	-0.0982389	-0.0309217	-0.0425829	3493	2288
ARHGAP12	Q8IWW6	5	0.533904	0.47391	0.613948	0.618372	0.16456	0.0834226	-0.0885441	0.284959	0.295318	559	1585	2144	878	5	2.70976e-06	2.57757e-06	2.76716e-06	2.88032e-06	2.34758e-06	2.53252e-06	0.603677	0.013334	-0.05882	0.0435764	0.101402	-0.193653	-0.0842535	3728	4045	7773	5012	5	2.17588e-06	2.10393e-06	2.14559e-06	2.11884e-06	2.06902e-06	2.18089e-06	0.65349	0.0227734	-0.0257367	0.00255211	-0.0155519	-0.0498789	0.0260895	2579	4963
KIF11	P52732	43	0.38613	0.352869	0.423155	0.439883	0.118237	0.0635153	-0.0664409	0.195615	0.251548	990	1154	2144	878	36	0.000126526	0.000121294	0.000120427	0.000107769	0.000120905	0.000114256	0.142456	0.0437234	-0.0172005	-0.0275558	-0.187764	-0.0218378	-0.103441	4688	1235	5923	2364	40	0.000107621	0.000115612	0.000128717	0.000105923	0.000114481	0.000108756	0.345547	-0.124444	-0.0211172	0.133792	-0.147393	-0.0353028	-0.109306	4230	3140
HERC5	Q9UII4	3	1.1212	0.936455	0.754131	0.774499	0.21029	0.124042	-0.135719	-0.448114	-0.409665	165	1980	2145	880	2	1.85523e-06	2.14611e-06	2.30028e-06	3.17615e-06	3.14347e-06	3.60797e-06	0.00390991	-0.17916	0.0309633	0.131048	0.596519	0.581596	0.780427	42	75	117	38	3	2.07608e-06	2.09443e-06	2.40113e-06	5.36436e-06	6.05095e-06	5.47268e-06	0.000821302	-0.0774269	-0.0647326	0.13242	1.29212	1.46587	1.32096	24	54
PSMB4	P28070	16	2.77711	2.87528	3.1452	3.33187	0.0915163	-0.0252755	0.0248403	0.154292	0.237472	1278	867	2145	880	16	0.000206015	0.000208699	0.000206298	0.000200294	0.000195913	0.000202501	0.0448615	-0.00691153	0.0117668	-0.00492837	-0.0475389	-0.0794425	-0.0317301	3554	424	3978	942	15	0.000188529	0.00016369	0.000194574	0.000172268	0.000179005	0.000173998	0.529524	0.0487548	-0.155069	0.0942883	-0.0813782	-0.0260295	-0.0669609	3515	4351
POP7	O75817	2	0.719469	0.720315	0.812105	0.846952	0.100165	-0.000848243	0.000847745	0.173886	0.2345	1181	967	2148	882	2	8.15278e-06	8.60376e-06	8.11115e-06	7.01718e-06	8.71348e-06	8.18528e-06	0.598305	-0.0239466	0.0537294	-0.0313313	-0.240346	0.0720112	-0.0182065	3803	4024	7827	5109	2	5.66273e-06	4.27172e-06	6.07083e-06	3.57153e-06	4.1558e-06	3.63868e-06	0.0924593	0.0859844	-0.320696	0.18638	-0.578974	-0.360389	-0.5521	6257	813
EIPR1	Q53HC9	7	2.87223	2.71272	2.51825	2.37685	0.0852526	0.0406267	-0.041804	-0.149126	-0.232493	1344	807	2151	883	4	4.11571e-06	4.40234e-06	4.53481e-06	4.68579e-06	3.80128e-06	4.26901e-06	0.751291	-0.0801913	0.0169384	0.0597122	0.106961	-0.194845	-0.0274304	3157	4740	7897	5245	7	1.10056e-05	1.12475e-05	1.06335e-05	1.11797e-05	1.10292e-05	1.15672e-05	0.284906	0.00569354	0.0370686	-0.0439153	0.0283438	0.00878541	0.077499	1537	2639
SNTB1	Q13884	13	0.576926	0.549504	0.642878	0.625386	0.0648525	0.0347007	-0.035556	0.19086	0.151061	1599	558	2157	884	13	2.23211e-05	2.50483e-05	2.17875e-05	2.11635e-05	2.20235e-05	2.04219e-05	0.20082	-0.0465026	0.119802	-0.0814098	-0.123333	-0.0658697	-0.174793	4934	1707	6641	3279	13	1.5663e-05	1.52365e-05	1.7163e-05	1.54504e-05	1.59806e-05	1.53808e-05	0.556479	-0.0325898	-0.0724172	0.0993532	-0.0523069	-0.00362875	-0.0588205	3098	4518
TBCA	O75347	27	8.30034	9.40934	10.8961	10.2391	0.144868	-0.093296	0.0876275	0.299275	0.209548	745	1414	2159	885	26	0.000145838	0.000153498	0.000125218	0.000133545	0.00010787	0.000115695	0.119708	0.0433819	0.117233	-0.176543	-0.0836617	-0.391693	-0.290659	5733	1040	6773	3471	19	9.61008e-05	9.7506e-05	9.18261e-05	8.38962e-05	8.98556e-05	8.28233e-05	0.0281295	0.0144316	0.0353734	-0.0512129	-0.181512	-0.082508	-0.200081	5044	296
GMIP	Q9P107	19	0.642803	0.684862	0.592335	0.565461	0.095544	-0.0464424	0.0449939	-0.164406	-0.231392	1250	913	2163	886	16	5.09869e-05	4.8196e-05	4.55214e-05	4.718e-05	5.26137e-05	5.12149e-05	0.406617	0.0800535	-0.00116103	-0.0835276	-0.0318969	0.125365	0.0864897	764	3062	3826	884	17	3.67742e-05	4.2092e-05	4.70533e-05	4.45059e-05	4.61856e-05	4.41185e-05	0.424362	-0.190775	0.00408045	0.164828	0.0845287	0.137975	0.0719157	687	3756
RIF1	Q5UIP0	101	1.67674	1.62727	1.46531	1.49142	0.0466515	0.0214434	-0.0217669	-0.173017	-0.147529	1780	384	2164	887	77	0.000155944	0.000155363	0.000159016	0.000160649	0.000164841	0.000161867	0.0283618	-0.00766029	-0.0130478	0.0204828	0.0352224	0.0723909	0.0461202	864	272	1136	240	92	0.000191138	0.000186363	0.000188129	0.000187603	0.000189357	0.000192633	0.550525	0.0197186	-0.0167817	-0.0031729	-0.00721121	0.00621293	0.0309601	2071	4479
ACSF2	Q96CM8	18	0.51296	0.491075	0.575595	0.574928	0.0941534	0.0311092	-0.0317948	0.197318	0.195643	1268	897	2165	888	14	3.96973e-05	4.49377e-05	4.20182e-05	4.24573e-05	3.56539e-05	4.02279e-05	0.33597	-0.088807	0.0900765	-0.0068352	0.0081653	-0.24379	-0.0696528	4642	2633	7275	4194	17	4.20231e-05	3.74339e-05	3.7927e-05	3.77247e-05	3.75994e-05	3.76731e-05	0.42061	0.102981	-0.0638561	-0.0449756	-0.0526938	-0.0574918	-0.0546665	3447	3735
WDR20	Q8TBZ3	3	0.572538	0.533959	0.615643	0.656038	0.0980955	0.0494436	-0.0511984	0.154167	0.24585	1225	944	2169	889	3	3.574e-06	3.35133e-06	3.62049e-06	3.64023e-06	3.67455e-06	3.96096e-06	0.14031	0.0239014	-0.0689017	0.0425482	0.0503943	0.0639327	0.172212	425	1218	1643	333	3	3.58361e-06	3.73622e-06	3.85535e-06	3.94748e-06	4.06483e-06	3.78401e-06	0.141487	-0.0558486	0.00431647	0.0495961	0.0836696	0.125932	0.0226499	928	1254
RALB	P11234	2	0.39217	0.378928	0.438522	0.478394	0.142177	0.0245637	-0.0249891	0.185734	0.311286	783	1391	2174	890	2	5.61699e-06	5.31034e-06	5.4361e-06	4.0377e-06	5.92053e-06	5.11636e-06	0.514712	0.0423555	-0.0386359	-0.00486844	-0.433907	0.118285	-0.0923241	5109	3641	8750	5837	2	3.40865e-06	3.64492e-06	3.89599e-06	2.96491e-06	3.48172e-06	3.10044e-06	0.0896686	-0.0986368	-0.00195231	0.0941513	-0.299852	-0.0680372	-0.235366	5489	788
CRNKL1	Q9BZJ0	11	0.394061	0.387465	0.43444	0.432146	0.0305845	0.0121256	-0.0122283	0.152864	0.145224	1948	228	2176	891	11	5.62334e-05	5.54554e-05	5.57924e-05	5.53954e-05	5.27904e-05	5.46086e-05	0.17257	0.0104626	-0.00963733	-0.00089568	-0.0111984	-0.0806903	-0.0318362	3241	1477	4718	1295	12	5.31494e-05	5.11605e-05	5.3107e-05	5.20129e-05	5.11666e-05	5.26102e-05	0.530529	0.0184975	-0.0365255	0.0173458	-0.0126868	-0.0363541	0.00378415	2625	4358
LSM8	O95777	5	11.9324	13.4513	15.8006	14.419	0.1438	-0.0890162	0.0838415	0.316076	0.184066	774	1405	2179	892	4	2.01165e-05	1.88698e-05	1.72625e-05	1.49862e-05	1.95144e-05	1.60639e-05	0.313754	0.101518	0.00922322	-0.119221	-0.323225	0.0576814	-0.22304	5335	2503	7838	5137	5	3.98932e-05	3.89812e-05	4.24122e-05	2.76403e-05	3.76662e-05	2.87286e-05	0.0919857	-0.0192432	-0.0526076	0.0690941	-0.548613	-0.102113	-0.492898	6177	809
KLKB1	P03952	3	1.46052	1.17378	1.82459	1.55563	0.198738	0.149061	-0.166256	0.470151	0.240079	284	1896	2180	893	3	2.70107e-05	3.4746e-05	2.39519e-05	2.18611e-05	2.2308e-05	2.03579e-05	0.155053	-0.080946	0.28237	-0.254339	-0.38611	-0.356913	-0.488889	5876	1347	7223	4119	3	2.42245e-05	1.92806e-05	3.30891e-05	2.0967e-05	1.83344e-05	1.74076e-05	0.238406	-0.0758059	-0.405124	0.374084	-0.284146	-0.477717	-0.552551	6225	2230
MTMR14	Q8NCE2	8	0.707342	0.715637	0.786156	0.780336	0.00755584	-0.00843466	0.00838564	0.143973	0.133253	2125	55	2180	893	7	6.08681e-06	6.17556e-06	6.06965e-06	5.20362e-06	6.21869e-06	5.60205e-06	0.277171	-0.00564498	0.0152386	-0.00971803	-0.231816	0.0252801	-0.125375	4791	2270	7061	3877	7	4.74982e-06	4.70159e-06	5.81692e-06	4.69346e-06	4.90492e-06	4.44421e-06	0.382075	-0.0996343	-0.11436	0.192748	-0.116858	-0.0532771	-0.195581	4621	3432
HAUS2	Q9NVX0	5	0.716302	0.688489	0.795071	0.780559	0.0572922	0.0282844	-0.0288501	0.1788	0.152226	1691	492	2183	896	4	3.64542e-06	4.43398e-06	4.00085e-06	4.48988e-06	3.24149e-06	4.04636e-06	0.828461	-0.14353	0.138984	-0.009308	0.157062	-0.31296	0.0070093	3470	5120	8590	5804	4	4.68103e-06	4.40735e-06	5.93817e-06	4.65513e-06	5.22622e-06	4.49911e-06	0.708341	-0.0976538	-0.184567	0.245539	-0.105657	0.0612875	-0.15484	3677	5195
HACD2	Q6Y1H2	5	0.24361	0.243871	0.288647	0.329556	0.193069	-0.000772547	0.000772133	0.243962	0.435181	340	1846	2186	897	5	1.9523e-05	1.99333e-05	1.99488e-05	1.82822e-05	1.78982e-05	1.84553e-05	0.00200485	-0.0204499	0.00955783	0.0106765	-0.115188	-0.145812	-0.101586	4929	52	4981	1474	5	1.9444e-05	1.78559e-05	1.93265e-05	1.66061e-05	1.74344e-05	1.67071e-05	0.0424701	0.0428143	-0.0801118	0.0340668	-0.1848	-0.114575	-0.176054	5091	403
MLYCD	O95822	5	1.30082	1.16388	1.49275	1.42338	0.139043	0.0780079	-0.0824681	0.276564	0.207906	837	1349	2186	897	4	5.47988e-06	6.14798e-06	5.37436e-06	5.23084e-06	5.25131e-06	5.29178e-06	0.232537	-0.0485453	0.117424	-0.0765955	-0.115647	-0.110012	-0.0989344	4756	1938	6694	3349	5	5.16286e-06	3.97475e-06	5.65248e-06	3.86384e-06	4.29628e-06	3.69038e-06	0.178938	0.0665753	-0.310734	0.197288	-0.35156	-0.198507	-0.417828	6077	1618
PTMS	P20962	7	8.06132	7.83885	10.1654	9.17136	0.165113	0.0200451	-0.0203276	0.35462	0.206165	597	1591	2188	899	7	8.06378e-06	8.33121e-06	7.92918e-06	7.37289e-06	6.61776e-06	6.87065e-06	0.0187283	-0.00789949	0.0391698	-0.0321848	-0.137127	-0.293013	-0.23891	5643	204	5847	2248	7	1.51486e-05	1.41749e-05	1.33765e-05	1.17624e-05	1.19816e-05	1.2358e-05	0.038896	0.0899104	-0.00593063	-0.089577	-0.275097	-0.248456	-0.203824	5756	376
CSPP1	Q1MSJ5	6	1.23279	1.17549	1.08444	1.04801	0.0727952	0.0339231	-0.0347401	-0.15106	-0.200361	1537	659	2196	900	6	5.24056e-06	5.12616e-06	4.89753e-06	4.79581e-06	5.50418e-06	5.08704e-06	0.869851	0.0425981	0.0107558	-0.0550669	-0.0853474	0.113405	-0.000295582	1784	5322	7106	3943	6	4.17397e-06	3.76798e-06	4.28957e-06	3.74969e-06	4.14599e-06	3.81233e-06	0.435694	0.0338499	-0.113777	0.073264	-0.120797	0.0241477	-0.096897	3637	3826
EPS15L1	Q9UBC2	20	1.25682	1.23277	1.38559	1.39049	0.0451471	0.0138678	-0.0140024	0.154592	0.159692	1826	371	2197	901	16	2.38511e-05	2.22495e-05	2.25991e-05	1.95111e-05	2.3534e-05	2.06354e-05	0.297298	0.0587167	-0.0415676	-0.019079	-0.231048	0.0394048	-0.150219	4842	2405	7247	4153	19	2.37263e-05	2.33194e-05	2.72576e-05	2.3106e-05	2.53107e-05	2.3549e-05	0.620633	-0.0619778	-0.0869306	0.138194	-0.100195	0.0312819	-0.0727958	3286	4821
RHOG	P84095	15	0.386265	0.369498	0.418058	0.429342	0.0577029	0.0316573	-0.0323676	0.145769	0.184196	1701	496	2197	901	11	0.000224292	0.000226944	0.000231087	0.000210813	0.000203456	0.000220725	0.0721991	-0.0201141	-0.00315435	0.022942	-0.109529	-0.160777	-0.0432409	4693	635	5328	1725	11	0.000174135	0.000182537	0.000175171	0.000151812	0.000162751	0.000166105	0.0373172	-0.0258309	0.0421514	-0.0172752	-0.223748	-0.123369	-0.0939393	4954	363
MED26	O95402	3	1.29106	1.34801	1.51969	1.45181	0.0672864	-0.0314744	0.0308023	0.203745	0.137822	1604	594	2198	903	2	1.62039e-06	2.18776e-06	1.82029e-06	1.63145e-06	1.72368e-06	1.63813e-06	0.329904	-0.211433	0.221684	-0.0436052	-0.201616	-0.122281	-0.195722	5414	2598	8012	5431	3	1.83705e-06	1.46244e-06	2.01365e-06	1.4152e-06	1.646e-06	1.47667e-06	0.249102	0.052788	-0.276225	0.185211	-0.323598	-0.105632	-0.26225	5679	2328
NOP9	Q86U38	4	0.189376	0.200995	0.226783	0.226288	0.116112	-0.0435929	0.0423142	0.21647	0.213318	1067	1131	2198	903	4	8.53428e-06	8.71638e-06	8.66487e-06	8.8509e-06	8.06768e-06	8.78195e-06	0.803926	-0.017513	0.0129466	0.00439558	0.0350412	-0.0986284	0.0237586	2444	4996	7440	4481	4	5.87245e-06	5.65519e-06	5.71461e-06	5.34018e-06	5.55738e-06	5.71704e-06	0.190917	0.0310494	-0.0233388	-0.00825851	-0.106026	-0.0485099	-0.00764564	3426	1749
ESS2	Q96DF8	11	0.70767	0.631458	0.79606	0.814448	0.158101	0.0798545	-0.0845349	0.249655	0.282602	675	1527	2202	905	10	1.15316e-05	1.27607e-05	1.25133e-05	1.13129e-05	1.07314e-05	1.11358e-05	0.0663816	-0.0893698	0.0567421	0.0285019	-0.116999	-0.193129	-0.139758	5235	583	5818	2215	11	1.24585e-05	9.84067e-06	1.19392e-05	9.92819e-06	1.05925e-05	9.83603e-06	0.242889	0.126483	-0.213823	0.0650499	-0.201048	-0.107601	-0.214503	5245	2262
NOCT	Q9UK39	2	0.282644	0.274124	0.304843	0.313192	0.0359122	0.0219111	-0.0222491	0.130992	0.169972	1924	278	2202	905	2	4.51537e-06	4.50622e-06	4.57872e-06	4.59658e-06	4.10377e-06	4.51414e-06	0.488506	-0.0057621	-0.00868744	0.0143404	0.0199574	-0.143653	-0.00615273	3296	3505	6801	3516	2	3.88128e-06	4.2307e-06	4.48948e-06	4.4509e-06	4.24861e-06	4.35087e-06	0.491431	-0.114024	0.0103389	0.0959926	0.0835386	0.016434	0.050746	1342	4165
TOMM70	O94826	41	0.398679	0.39312	0.432834	0.439175	0.011484	0.0100931	-0.0101642	0.128679	0.149662	2117	86	2203	907	22	0.000212532	0.000203701	0.000211841	0.00020496	0.00020097	0.000205382	0.177952	0.0217088	-0.0395178	0.0170079	-0.0306286	-0.0589905	-0.0276615	3176	1515	4691	1278	37	0.000269148	0.000266458	0.000267096	0.000263651	0.000262548	0.000260467	0.0129606	0.00849828	-0.00599551	-0.00254253	-0.0212734	-0.0273216	-0.0388008	2910	166
MRPS11	P82912	8	0.593141	0.610658	0.531962	0.535473	0.0716339	-0.0211466	0.0208411	-0.178199	-0.16871	1560	647	2207	908	6	2.91847e-05	2.90939e-05	2.95752e-05	3.10316e-05	3.07661e-05	3.08208e-05	0.00219652	-0.0049302	-0.00942461	0.0142451	0.0835983	0.0711992	0.0737629	577	61	638	144	6	3.25061e-05	3.95716e-05	3.57545e-05	3.77557e-05	3.67234e-05	3.78903e-05	0.537794	-0.145043	0.138712	-0.00762948	0.0709404	0.0309443	0.0760734	1187	4410
NAV3	Q8IVL0	2	0.488042	0.42342	0.521573	0.581669	0.162511	0.0988234	-0.106094	0.194686	0.352015	639	1568	2207	908	2	4.28167e-07	5.13138e-07	4.32604e-07	4.77777e-07	3.91787e-07	4.45116e-07	0.624771	-0.0970774	0.164095	-0.0822064	0.0610851	-0.225182	-0.0410705	3948	4157	8105	5531	2	4.55944e-07	2.88505e-07	3.96017e-07	3.42493e-07	3.35407e-07	3.18615e-07	0.431015	0.262267	-0.397992	0.0589733	-0.150514	-0.180678	-0.254778	5444	3796
SDHAF3	Q9NRP4	4	2.08558	2.11075	2.39287	2.31987	0.0641493	-0.00867931	0.00862741	0.189613	0.144917	1663	550	2213	911	3	1.51179e-06	1.60207e-06	1.41702e-06	1.15305e-06	1.42828e-06	1.31532e-06	0.102535	0.00142744	0.0851117	-0.0919707	-0.389373	-0.0805498	-0.19941	5644	890	6534	3155	4	2.06109e-06	2.18353e-06	2.25245e-06	1.97088e-06	2.02303e-06	1.83799e-06	0.0476564	-0.07142	0.0118378	0.0566669	-0.135989	-0.0983121	-0.236697	5076	450
REST	Q13127	8	3.21138	3.77287	2.95444	2.61941	0.191672	-0.120911	0.111557	-0.24122	-0.414862	387	1828	2215	912	9	1.37238e-05	1.24879e-05	1.4017e-05	1.3099e-05	1.77093e-05	1.48387e-05	0.310573	0.0334151	-0.102725	0.0639114	-0.0338073	0.401245	0.146108	178	2482	2660	552	8	4.57541e-06	4.97903e-06	4.96673e-06	4.73339e-06	4.84915e-06	4.68739e-06	0.601626	-0.0812229	0.0407414	0.0371737	-0.0322479	0.00260891	-0.0463374	2833	4722
OCIAD1	Q9NX40	15	0.20578	0.191389	0.222996	0.23192	0.097519	0.0513501	-0.0532455	0.16727	0.223879	1282	937	2219	913	14	0.000172452	0.000171191	0.000182889	0.000179866	0.000172139	0.000181433	0.650743	-0.025364	-0.0359523	0.0594102	0.0353641	-0.0279821	0.0478772	1534	4261	5795	2184	13	0.000136237	0.000142613	0.000145941	0.000144051	0.00014859	0.000144206	0.299175	-0.0556748	0.0103127	0.0435991	0.0247938	0.0695449	0.0263407	1503	2771
NACA	E9PAV3	20	6.62651	7.34869	7.88069	8.49513	0.130129	-0.0765481	0.0726903	0.173526	0.281839	954	1266	2220	914	19	7.64714e-05	7.67356e-05	7.4976e-05	7.7869e-05	7.07663e-05	7.17978e-05	0.364123	0.00776297	0.0127389	-0.0207274	0.0338917	-0.104094	-0.0832161	3511	2792	6303	2839	17	6.68661e-05	6.10075e-05	5.94074e-05	5.28183e-05	5.39472e-05	5.30382e-05	0.0531826	0.0991053	-0.0331833	-0.0715283	-0.241131	-0.210623	-0.235138	5669	492
SERF2	P84101	15	1.4016	1.40358	1.72577	2.08296	0.217683	-0.00101977	0.00101905	0.299145	0.570545	158	2062	2220	914	14	5.86436e-05	6.4958e-05	6.77842e-05	6.3239e-05	5.19857e-05	5.8227e-05	0.232785	-0.121477	0.0260582	0.0875001	-0.0126337	-0.295335	-0.131761	5202	1940	7142	4008	14	7.86619e-05	6.54108e-05	6.7194e-05	6.43244e-05	6.41925e-05	6.40247e-05	0.2716	0.159634	-0.106502	-0.067699	-0.130665	-0.133627	-0.137402	4794	2522
ADCY9	O60503	9	0.935869	0.850145	1.06634	1.03286	0.134698	0.0676354	-0.0709629	0.255924	0.209903	916	1305	2221	916	4	4.44259e-06	4.3906e-06	4.12862e-06	3.4813e-06	4.14969e-06	3.80719e-06	0.101628	0.0401686	0.0231838	-0.0655719	-0.311605	-0.0582284	-0.182506	5488	884	6372	2927	10	7.75408e-06	8.9305e-06	9.41296e-06	8.18792e-06	8.71857e-06	8.63173e-06	0.748345	-0.165923	0.0378614	0.113769	-0.0873831	0.00321262	-0.0112304	2963	5339
EIF4E2	O60573	9	1.20725	1.20951	1.4332	1.36396	0.114312	-0.00134848	0.00134722	0.246171	0.174729	1110	1111	2221	916	8	1.62834e-05	1.66203e-05	1.5035e-05	1.49016e-05	1.49981e-05	1.52609e-05	0.190145	0.0271722	0.0567193	-0.087903	-0.100761	-0.0914499	-0.06639	4350	1628	5978	2437	7	1.53733e-05	1.42725e-05	1.63278e-05	1.31878e-05	1.47164e-05	1.36295e-05	0.123687	0.00458129	-0.102604	0.0914884	-0.216634	-0.0584176	-0.169111	4968	1083
IGFBP4	P22692	7	4.3415	4.22487	5.82498	5.0565	0.197289	0.0195106	-0.0197781	0.44357	0.239454	333	1888	2221	916	2	3.01367e-06	3.26495e-06	2.46848e-06	2.32179e-06	3.53692e-06	2.9648e-06	0.955213	0.0476782	0.163219	-0.240218	-0.328607	0.278652	0.0240905	2300	5723	8023	5447	7	9.8109e-06	7.90741e-06	1.07491e-05	1.1226e-05	1.11149e-05	1.06898e-05	0.207053	0.0481086	-0.263073	0.179868	0.242489	0.22814	0.171881	173	1905
NFYB	P25208	3	1.80324	1.6098	2.06903	2.06416	0.166859	0.0795336	-0.0841753	0.277901	0.274499	617	1607	2224	919	3	4.35016e-06	4.50837e-06	4.0401e-06	4.22148e-06	3.4127e-06	3.96829e-06	0.209487	0.0168854	0.0684229	-0.0897933	-0.0264331	-0.333272	-0.115666	5307	1773	7080	3902	2	7.60889e-06	4.57661e-06	5.24398e-06	4.78506e-06	4.85191e-06	4.8511e-06	0.398142	0.389191	-0.344216	-0.147833	-0.279959	-0.259942	-0.260183	5864	3558
SLC12A2	P55011	4	0.674613	0.579622	0.749277	0.785653	0.174177	0.105324	-0.113623	0.256763	0.325155	554	1674	2228	920	4	2.45987e-06	2.70217e-06	2.30342e-06	2.12536e-06	2.56407e-06	2.27886e-06	0.393211	-0.0166878	0.118851	-0.111491	-0.227559	0.0431693	-0.126956	4677	2985	7662	4831	4	2.41582e-06	2.02023e-06	2.66883e-06	2.03451e-06	2.25842e-06	1.88574e-06	0.245895	0.0286645	-0.229328	0.17236	-0.21917	-0.0685373	-0.328721	5514	2294
ZNF326	Q5BKZ1	13	0.33454	0.339765	0.372173	0.385092	0.0653492	-0.0112228	0.0111362	0.14257	0.191802	1665	563	2228	920	13	3.72001e-05	3.88103e-05	3.98692e-05	3.62025e-05	3.69717e-05	3.71013e-05	0.125538	-0.0542858	0.0068467	0.0456832	-0.0935008	-0.0631703	-0.0581211	4032	1082	5114	1572	13	3.49441e-05	3.31599e-05	3.66358e-05	3.38036e-05	3.58906e-05	3.3731e-05	0.741172	0.00127281	-0.074336	0.0694797	-0.0465996	0.0398299	-0.0497024	2695	5315
SCIN	Q9Y6U3	4	0.611231	0.6322	0.700763	0.693167	0.0611293	-0.0245367	0.0241263	0.172672	0.156948	1704	528	2232	922	3	2.51055e-06	2.73554e-06	2.49498e-06	2.63282e-06	2.80594e-06	2.52771e-06	0.540327	-0.0395673	0.0842549	-0.0485416	0.0290356	0.120913	-0.0297437	1071	3765	4836	1366	4	2.59321e-06	2.83325e-06	2.92363e-06	3.20997e-06	3.25071e-06	3.16417e-06	0.0426972	-0.102091	0.0256295	0.0709313	0.205733	0.223928	0.185	186	404
SH3BP5L	Q7L8J4	3	1.35915	1.34281	1.53306	1.48984	0.0569397	0.0086986	-0.00875136	0.182406	0.141145	1750	487	2237	923	2	8.8702e-07	8.40769e-07	8.66507e-07	7.75627e-07	9.01504e-07	8.33998e-07	0.534644	0.0366578	-0.0405987	0.00290239	-0.156945	0.0600255	-0.0522643	3474	3731	7205	4097	2	1.08568e-06	8.54551e-07	1.08733e-06	7.35554e-07	9.74759e-07	6.84995e-07	0.150557	0.105411	-0.239956	0.107591	-0.456291	-0.0500774	-0.55903	6149	1342
NFATC2IP	Q8NCF5	4	0.683288	0.742743	0.593507	0.599311	0.156003	-0.0614394	0.0589295	-0.264669	-0.250629	728	1510	2238	924	3	5.65595e-06	5.17312e-06	5.83992e-06	6.5119e-06	6.49884e-06	6.56186e-06	0.0386072	0.0256362	-0.103096	0.071816	0.228946	0.226051	0.239974	126	371	497	120	4	3.49363e-06	4.09713e-06	3.74988e-06	4.67579e-06	4.51206e-06	4.77012e-06	0.0241072	-0.113739	0.116144	-0.0116235	0.306742	0.255319	0.335559	110	272
XRCC1	P18887	21	0.405147	0.377763	0.461619	0.434683	0.0981782	0.0495988	-0.0513649	0.237855	0.151117	1294	947	2241	925	16	8.2618e-05	8.25631e-05	8.15672e-05	7.69292e-05	7.87741e-05	7.78443e-05	0.00398514	0.0064499	0.00549195	-0.0120167	-0.0964737	-0.0622843	-0.079415	4203	77	4280	1080	17	7.70219e-05	7.39663e-05	7.34037e-05	7.05446e-05	7.26417e-05	7.12284e-05	0.0780406	0.0422823	-0.0161176	-0.0271336	-0.0844493	-0.0421879	-0.0705337	3661	693
RPLP1	P05386	7	8.45915	7.12328	10.0256	9.0934	0.177031	0.118665	-0.129307	0.36377	0.22297	541	1703	2244	926	6	3.73017e-05	4.22844e-05	3.75783e-05	3.64129e-05	3.24576e-05	3.36112e-05	0.0765658	-0.0662592	0.114625	-0.055599	-0.10105	-0.266943	-0.216558	5535	674	6209	2721	7	7.37172e-05	7.60433e-05	7.27997e-05	7.03582e-05	7.6811e-05	7.44179e-05	0.887962	-0.00916006	0.0356596	-0.0272282	-0.0764426	0.0501507	0.00448872	2447	5887
CDCA5	Q96FF9	2	2.02299	2.09407	1.83194	1.64353	0.148257	-0.0251233	0.0246933	-0.168246	-0.324814	803	1443	2246	927	2	3.56523e-06	3.33297e-06	3.51796e-06	3.20032e-06	3.59332e-06	3.53739e-06	0.853366	0.038206	-0.0589812	0.0189504	-0.117571	0.0495263	0.0268958	2461	5252	7713	4916	2	2.74665e-06	2.9128e-06	3.18711e-06	2.64353e-06	2.87678e-06	2.82424e-06	0.333831	-0.102482	-0.0177469	0.112095	-0.157689	-0.0356988	-0.0622927	4020	3059
CEP41	Q9BYV8	7	0.670224	0.607052	0.763379	0.730199	0.130438	0.0696459	-0.0731794	0.2574	0.193291	978	1271	2249	928	7	4.82523e-06	5.38471e-06	5.21554e-06	5.25913e-06	4.88363e-06	5.2393e-06	0.947574	-0.0916829	0.0665882	0.0205348	0.0325422	-0.0743259	0.0270932	2187	5673	7860	5179	7	5.23438e-06	4.32652e-06	5.08686e-06	4.59463e-06	4.7107e-06	4.587e-06	0.465803	0.100372	-0.174438	0.0591298	-0.0876972	-0.051705	-0.0900948	3877	4018
UBR3	Q6ZT12	6	0.473408	0.430062	0.538467	0.51801	0.130576	0.0676076	-0.0709322	0.253381	0.197503	976	1273	2249	928	4	1.2843e-05	1.19965e-05	1.0164e-05	8.5501e-06	1.14904e-05	1.03992e-05	0.262707	0.138444	0.040075	-0.199064	-0.448525	-0.0221147	-0.166064	5606	2162	7768	5003	6	9.44114e-06	9.30918e-06	9.7592e-06	8.66888e-06	9.67102e-06	8.91257e-06	0.300814	-0.00944828	-0.0297553	0.0383536	-0.132564	0.025259	-0.0925673	3683	2786
DAP3	P51398	12	0.489361	0.437329	0.567394	0.524045	0.139533	0.0788136	-0.0833693	0.292265	0.177603	893	1359	2252	930	10	1.83017e-05	2.02961e-05	1.95357e-05	2.05034e-05	1.69844e-05	2.05246e-05	0.977432	-0.0824285	0.0667939	0.0117062	0.0814552	-0.190198	0.082945	2299	5833	8132	5551	9	1.44576e-05	1.10521e-05	1.56183e-05	1.20566e-05	1.34612e-05	1.1256e-05	0.412015	0.0766666	-0.310834	0.188079	-0.185338	-0.0263515	-0.28446	5164	3668
[truncated: 4,930 more rows]
[truncated: 2 more columns]
