# Supplementary material for: Multifaceted Proteome Analysis at Solubility, Redox, and Expression Dimensions for Target Identification
Source: Adv Sci (Weinh). 2024 Aug 9;11(38):2401502. doi: 10.1002/advs.202401502 (PMC11481203; doi:10.1002/advs.202401502)
Supplement: Supplementary file 9 — Supplemental Data 8 [file ADVS-11-2401502-s007.xlsx]

## Sheet: Sheet1
Supplementary Data 8. Redox proteomics data on THP1 cells treated with interferon for 16h
Gene names	Accession	Peptide_sequence	Modifications	Master Protein Descriptions	Redox_Ctrl_Rep1_normToNonCys	Redox_Ctrl_Rep2_normToNonCys	Redox_Ctrl_Rep3_normToNonCys	Redox_Treat_Rep1_normToNonCys	Redox_Treat_Rep2_normToNonCys	Redox_Treat_Rep3_normToNonCys	Redox_P_value	Redox_Ctrl_log2FC_Rep1	Redox_Ctrl_log2FC_Rep2	Redox_Ctrl_log2FC_Rep3	Redox_Treat_log2FC_Rep1	Redox_Treat_log2FC_Rep2	Redox_Treat_log2FC_Rep3	Redox_Mean_Log2FC	Rank_Redox_Log2FC	Rank_Redox_P_value	Sum_Rank_Redox	Rank_Redox_Total
SIGLEC1	Q9BZZ2	TDAALYACR	1xCarbamidomethyl [C8]; 1xTMTpro [N-Term]	Sialoadhesin OS=Homo sapiens (Human) OX=9606 GN=SIGLEC1 PE=1 SV=2	0.515414	0.520853	0.497892	0.172872	0.170495	0.153439	3.55163e-06	0.0113185	0.0264622	-0.0385806	1.56471	1.58468	1.73675	1.62871	9	1	10	1
ISG20	Q96AZ6	CSLVNVHGAVLYDK	1xCarbamidomethyl [C1]; 1xTMTpro [K14(100)]	Interferon-stimulated gene 20 kDa protein OS=Homo sapiens (Human) OX=9606 GN=ISG20 PE=1 SV=2	0.893561	0.818608	0.773424	0.230614	0.180568	0.195908	0.000884524	0.10901	-0.0173821	-0.0992963	1.84507	2.19802	2.08038	2.04116	2	25	27	2
TRIM22	Q8IYM9	IKESVIISRGESSCPVCQTR	2xCarbamidomethyl [C14; C17]; 1xTMTpro [K2(100)]; 1xTMTpro [N-Term]	E3 ubiquitin-protein ligase TRIM22 OS=Homo sapiens (Human) OX=9606 GN=TRIM22 PE=1 SV=1	0.0542107	0.0595571	0.0651728	0.020837	0.0161216	0.0149397	0.00104554	-0.137869	-0.00217323	0.127824	1.5173	1.88746	1.9973	1.80068	5	26	31	3
OAS3	Q9Y6K5	LLTSGCQEGEHK	1xCarbamidomethyl [C6]; 1xTMTpro [N-Term]	2'-5'-oligoadenylate synthase 3 OS=Homo sapiens (Human) OX=9606 GN=OAS3 PE=1 SV=3	0.0194989	0.0207272	0.0170753	0.00692716	0.00465394	0.00618174	0.00114238	0.0297845	0.117916	-0.161695	1.46327	2.03709	1.62752	1.70929	7	29	36	4
IFIT3	O14879	EDSVSRDLEDRVCNQIEFLNTEFK	1xCarbamidomethyl [C13]; 1xTMTpro [K24(100)]	Interferon-induced protein with tetratricopeptide repeats 3 OS=Homo sapiens (Human) OX=9606 GN=IFIT3 PE=1 SV=1	0.0114582	0.0121558	0.0129151	0.00489941	0.00416389	0.00480802	0.000456684	-0.0877013	-0.00244331	0.0849776	1.31341	1.54808	1.34057	1.40069	27	14	41	5
UBE2L6	O14933	IYHPNVDENGQICLPIISSENWKPCTK	2xCarbamidomethyl [C13; C25]; 1xTMTpro [N-Term]; 2xTMTpro [K23(100); K27(100)]	Ubiquitin/ISG15-conjugating enzyme E2 L6 OS=Homo sapiens (Human) OX=9606 GN=UBE2L6 PE=1 SV=4	0.693415	0.720837	0.605784	0.299966	0.206246	0.240488	0.000845943	0.0423725	0.0983266	-0.152543	1.16655	1.70698	1.48538	1.45297	23	24	47	6
LAP3	P28838	QIQDLELSSVEVDPCGDAQAAAEGAVLGLYEYDDLK	1xCarbamidomethyl [C15]; 1xTMTpro [N-Term]; 1xTMTpro [K36(100)]	Cytosol aminopeptidase OS=Homo sapiens (Human) OX=9606 GN=LAP3 PE=1 SV=3	9.6675e-05	8.65976e-05	8.52926e-05	3.45906e-05	3.26271e-05	4.09246e-05	0.000488021	0.110905	-0.0479106	-0.0698173	1.37186	1.45617	1.12927	1.3191	34	15	49	7
SP110	Q9HB58	RKNSDECEVCCQGGQLLCCGTCPR	6xCarbamidomethyl [C7; C10; C11; C18; C19; C22]; 1xTMTpro [N-Term]; 1xTMTpro [K2(100)]	Sp110 nuclear body protein OS=Homo sapiens (Human) OX=9606 GN=SP110 PE=1 SV=5	0.00294696	0.0036478	0.00348745	0.00124059	0.0011792	0.000850469	0.00207117	-0.189552	0.118251	0.0533953	1.43775	1.51097	1.98245	1.64372	8	41	49	7
OAS3	Q9Y6K5	CLHENCVHK	2xCarbamidomethyl [C1; C6]; 1xTMTpro [N-Term]; 1xTMTpro [K9(100)]	2'-5'-oligoadenylate synthase 3 OS=Homo sapiens (Human) OX=9606 GN=OAS3 PE=1 SV=3	0.0182717	0.0190021	0.0209187	0.00795341	0.00654624	0.00786107	0.000693081	-0.0862593	-0.0297123	0.108922	1.28623	1.56713	1.30307	1.38548	30	20	50	9
IFIT1	P09914	LLCMKPVVEETMQDIHFHYGR	1xCarbamidomethyl [C3]; 1xTMTpro [N-Term]; 1xTMTpro [K5(100)]	Interferon-induced protein with tetratricopeptide repeats 1 OS=Homo sapiens (Human) OX=9606 GN=IFIT1 PE=1 SV=2	0.0611305	0.0683592	0.0569585	0.026248	0.0190128	0.0232416	0.00127714	-0.0238482	0.137395	-0.125829	1.24354	1.70877	1.41903	1.45711	22	30	52	10
MX1	P20591	ATVPCLAEK	1xCarbamidomethyl [C5]; 1xTMTpro [N-Term]; 1xTMTpro [K9(100)]	Interferon-induced GTP-binding protein Mx1 OS=Homo sapiens (Human) OX=9606 GN=MX1 PE=1 SV=4	0.0622919	0.0627204	0.0596695	0.0293117	0.0275213	0.0270025	1.94777e-05	0.0170374	0.0269279	-0.0450142	1.07053	1.16146	1.18892	1.1403	61	2	63	11
SP110	Q9HB58	LPVTCGEAK	1xCarbamidomethyl [C5]; 1xTMTpro [N-Term]; 1xTMTpro [K9(100)]	Sp110 nuclear body protein OS=Homo sapiens (Human) OX=9606 GN=SP110 PE=1 SV=5	0.195506	0.18288	0.175223	0.0912535	0.073651	0.0818745	0.000223067	0.0833092	-0.013009	-0.0747127	1.01596	1.32513	1.17242	1.17117	57	7	64	12
IFIT3	O14879	DLEDRVCNQIEFLNTEFK	1xCarbamidomethyl [C7]; 1xTMTpro [N-Term]; 1xTMTpro [K18(100)]	Interferon-induced protein with tetratricopeptide repeats 3 OS=Homo sapiens (Human) OX=9606 GN=IFIT3 PE=1 SV=1	0.00355751	0.00391175	0.00311168	0.00109103	0.0016371	0.0013472	0.00246476	0.0124345	0.14938	-0.180739	1.69275	1.10729	1.38847	1.39617	28	47	75	13
OAS1	P00973	SLDKFIEDYLLPDTCFR	1xCarbamidomethyl [C15]; 1xTMTpro [K4(100)]; 1xTMTpro [N-Term]	2'-5'-oligoadenylate synthase 1 OS=Homo sapiens (Human) OX=9606 GN=OAS1 PE=1 SV=4	0.211027	0.243311	0.22188	0.106367	0.0888101	0.101308	0.00113418	-0.0950977	0.110273	-0.0227445	1.08348	1.34373	1.15378	1.19366	53	28	81	14
IFIT5	Q13325	AQKIDPENAEFLTALCELR	1xCarbamidomethyl [C16]; 1xTMTpro [N-Term]; 1xTMTpro [K3(100)]	Interferon-induced protein with tetratricopeptide repeats 5 OS=Homo sapiens (Human) OX=9606 GN=IFIT5 PE=1 SV=1	0.718887	0.844945	0.704971	0.190166	0.160294	0.178717	0.00455114	-0.0731312	0.15996	-0.101334	1.99164	2.23817	2.08122	2.10368	1	82	83	15
ISG15	P05161	CDEPLSILVR	1xCarbamidomethyl [C1]; 1xTMTpro [N-Term]	Ubiquitin-like protein ISG15 OS=Homo sapiens (Human) OX=9606 GN=ISG15 PE=1 SV=5	0.00693987	0.00844085	0.00791247	0.00290057	0.0024347	0.00273228	0.00424629	-0.161965	0.120514	0.0272541	1.42054	1.67313	1.50677	1.53348	16	72	88	16
OAS1	P00973	RQLEACQRER	1xCarbamidomethyl [C6]; 1xTMTpro [N-Term]	2'-5'-oligoadenylate synthase 1 OS=Homo sapiens (Human) OX=9606 GN=OAS1 PE=1 SV=4	0.0101867	0.0109747	0.010143	0.00470719	0.00572211	0.00508525	0.00020438	-0.0347123	0.0727777	-0.0409215	1.14846	0.86678	1.03701	1.01742	92	6	98	17
IFIT2	P09913	GQNEAALECLR	1xCarbamidomethyl [C9]; 1xTMTpro [N-Term]	Interferon-induced protein with tetratricopeptide repeats 2 OS=Homo sapiens (Human) OX=9606 GN=IFIT2 PE=1 SV=1	0.127012	0.133091	0.124385	0.0619345	0.0609928	0.0602251	0.00104713	-0.0130127	0.0544369	-0.0431621	1.04916	1.07127	1.08954	1.06999	75	27	102	18
XAF1	Q6GPH4	TELCQGCGQFIMHR	2xCarbamidomethyl [C4; C7]; 1xTMTpro [N-Term]	XIAP-associated factor 1 OS=Homo sapiens (Human) OX=9606 GN=XAF1 PE=1 SV=1	0.108762	0.0991268	0.110367	0.0471522	0.057659	0.0528417	0.000361193	0.0359493	-0.0978741	0.0570827	1.16982	0.879604	1.00547	1.0183	91	11	102	18
BST2	Q10589	AVMECR	1xCarbamidomethyl [C5]; 1xTMTpro [N-Term]	Bone marrow stromal antigen 2 OS=Homo sapiens (Human) OX=9606 GN=BST2 PE=1 SV=1	0.030615	0.0328625	0.0330337	0.0178626	0.0145123	0.0162653	0.000274987	-0.0714944	0.0307093	0.038203	0.848792	1.14846	0.983936	0.993729	98	9	107	20
IFIH1	Q9BYX4	NCSVLACSGEDIHVIEK	2xCarbamidomethyl [C2(100); C7(100)]; 1xTMTpro [K17(100)]	Interferon-induced helicase C domain-containing protein 1 OS=Homo sapiens (Human) OX=9606 GN=IFIH1 PE=1 SV=3	0.046072	0.0466477	0.0389783	0.0150611	0.013351	0.0147848	0.00519967	0.0696921	0.0876056	-0.171527	1.54337	1.71725	1.57008	1.61024	11	99	110	21
OAS2	P29728	TRPVILDPAEPTGDVGGGDRWCWHLLAK	1xCarbamidomethyl [C22]; 1xTMTpro [K28(100)]	2'-5'-oligoadenylate synthase 2 OS=Homo sapiens (Human) OX=9606 GN=OAS2 PE=1 SV=3	0.0661015	0.0585586	0.0499189	0.0254501	0.0163193	0.0210597	0.00519967	0.183838	0.00903525	-0.22126	1.19317	1.83426	1.46636	1.49793	18	98	116	22
MX1	P20591	VRPCIDLIDSLR	1xCarbamidomethyl [C4]; 1xTMTpro [N-Term]	Interferon-induced GTP-binding protein Mx1 OS=Homo sapiens (Human) OX=9606 GN=MX1 PE=1 SV=4_x000D_ Interferon-induced GTP-binding protein Mx2 OS=Homo sapiens (Human) OX=9606 GN=MX2 PE=1 SV=1	0.0630298	0.0658663	0.0583625	0.0293512	0.0313447	0.0291079	0.00222144	0.0140356	0.0775427	-0.0969546	1.08858	0.993775	1.10059	1.06098	77	43	120	23
STAT1	P42224	VMCIEHEIK	1xCarbamidomethyl [C3]; 1xTMTpro [K9(100)]; 1xTMTpro [N-Term]	Signal transducer and activator of transcription 1-alpha/beta OS=Homo sapiens (Human) OX=9606 GN=STAT1 PE=1 SV=2	0.0247733	0.0229975	0.0210368	0.0123934	0.0104838	0.0104542	0.00179799	0.111183	0.00386896	-0.124689	0.88803	1.12944	1.13353	1.05033	84	36	120	23
PARP14	Q460N5	HIDTIRFVDDCTK	1xCarbamidomethyl [C11]; 1xTMTpro [N-Term]; 1xTMTpro [K13(100)]	Protein mono-ADP-ribosyltransferase PARP14 OS=Homo sapiens (Human) OX=9606 GN=PARP14 PE=1 SV=3	0.0493974	0.0579995	0.0525718	0.0298627	0.0237454	0.0283012	0.00162721	-0.11032	0.121286	-0.0204665	0.836409	1.16711	0.913892	0.97247	108	34	142	25
CMPK2	Q5EBM0	QALLELLGACQEAPRPHLGEFEADPR	1xCarbamidomethyl [C10]; 1xTMTpro [N-Term]	UMP-CMP kinase 2, mitochondrial OS=Homo sapiens (Human) OX=9606 GN=CMPK2 PE=1 SV=3	0.0299555	0.0323143	0.0275838	0.0168118	0.0140735	0.0150231	0.00196133	0.00020808	0.109558	-0.118793	0.833142	1.08963	0.995433	0.972736	107	39	146	26
PARP14	Q460N5	QQNFCVVELLPSDPEYNTVASK	1xTMTpro [N-Term]; 1xCarbamidomethyl [C5(100)]; 1xTMTpro [K22(100)]	Protein mono-ADP-ribosyltransferase PARP14 OS=Homo sapiens (Human) OX=9606 GN=PARP14 PE=1 SV=3	0.0247763	0.0238218	0.0242269	0.0128975	0.0132451	0.0127488	4.12158e-05	0.0294922	-0.0271895	-0.00286362	0.912375	0.874017	0.929114	0.905169	144	3	147	27
PARP14	Q460N5	AAGPELQADCDQIVKR	1xCarbamidomethyl [C10]; 1xTMTpro [N-Term]; 1xTMTpro [K15(100)]	Protein mono-ADP-ribosyltransferase PARP14 OS=Homo sapiens (Human) OX=9606 GN=PARP14 PE=1 SV=3	0.0340572	0.0361275	0.0308152	0.0186433	0.016298	0.0161667	0.00240955	0.01664	0.101778	-0.127677	0.85266	1.04663	1.0583	0.98586	103	45	148	28
RNF213	Q63HN8	MECPSCQHVSKEETPK	1xAcetyl [N-Term]; 2xCarbamidomethyl [C3; C6]; 1xTMTpro [K11(99.7)]	E3 ubiquitin-protein ligase RNF213 OS=Homo sapiens (Human) OX=9606 GN=RNF213 PE=1 SV=3	0.00197737	0.0022216	0.00181191	0.00111534	0.000823063	0.0010269	0.00320816	-0.0190304	0.148987	-0.145104	0.845133	1.28354	0.964321	1.031	88	60	148	28
OAS3	Q9Y6K5	AGCSGLGHPIQLDPNQKTPENSK	1xCarbamidomethyl [C3]; TMTpro [K]; 1xTMTpro [N-Term]	2'-5'-oligoadenylate synthase 3 OS=Homo sapiens (Human) OX=9606 GN=OAS3 PE=1 SV=3	0.00631814	0.00797785	0.0062834	0.00384871	0.0022354	0.00272255	0.0063562	-0.118665	0.217834	-0.12662	0.833789	1.61763	1.33321	1.26154	41	119	160	30
OAS3	Q9Y6K5	AGCSGLGHPIQLDPNQK	1xCarbamidomethyl [C3]; 1xTMTpro [K17(100)]; 1xTMTpro [N-Term]	2'-5'-oligoadenylate synthase 3 OS=Homo sapiens (Human) OX=9606 GN=OAS3 PE=1 SV=3	0.00911925	0.0117492	0.00943222	0.00407019	0.00300254	0.00317241	0.00773166	-0.147399	0.218175	-0.0987182	1.31122	1.75013	1.67074	1.57736	14	146	160	30
PHF6	Q8IWS0	CGFCHVGEEENEARGK	2xCarbamidomethyl [C1; C4]; 1xTMTpro [K16(100)]	PHD finger protein 6 OS=Homo sapiens (Human) OX=9606 GN=PHF6 PE=1 SV=1	0.0231389	0.0174688	0.0147368	0.0356963	0.0370245	0.0412886	0.00434863	0.326845	-0.0786976	-0.324056	-0.952298	-1.005	-1.16227	-1.03985	87	75	162	32
DTX3L	Q8TDB6	AMSYKPICPTCQTSYGIQK	2xCarbamidomethyl [C8; C11]; 1xDeamidated [Q12]; 1xTMTpro [N-Term]; 2xTMTpro [K5(100); K19(100)]	E3 ubiquitin-protein ligase DTX3L OS=Homo sapiens (Human) OX=9606 GN=DTX3L PE=1 SV=1	0.110297	0.118527	0.0961939	0.0402135	0.0394981	0.0439633	0.00723139	0.0258369	0.129659	-0.171539	1.42981	1.4557	1.30118	1.39556	29	140	169	33
STAT1	P42224	VMCIEHEIK	1xCarbamidomethyl [C3]; 1xTMTpro [N-Term]; 1xOxidation [M2(100)]; 1xTMTpro [K9(100)]	Signal transducer and activator of transcription 1-alpha/beta OS=Homo sapiens (Human) OX=9606 GN=STAT1 PE=1 SV=2	0.00776339	0.00986982	0.00803566	0.00488543	0.0033243	0.00347004	0.00607923	-0.140299	0.206039	-0.0905692	0.808501	1.36394	1.30203	1.15816	59	112	171	34
OASL	Q15646	ACGGPGNFCPSFSELQR	2xCarbamidomethyl [C2; C9]; 1xTMTpro [N-Term]	2'-5'-oligoadenylate synthase-like protein OS=Homo sapiens (Human) OX=9606 GN=OASL PE=1 SV=2	1.2522	1.2664	1.05008	0.424646	0.453568	0.451667	0.00778981	0.0740387	0.090302	-0.179927	1.4861	1.39104	1.3971	1.42474	24	147	171	34
IFIT1	P09914	VENICK	1xCarbamidomethyl [C5]; 1xTMTpro [N-Term]; 1xTMTpro [K6(100)]	Interferon-induced protein with tetratricopeptide repeats 1 OS=Homo sapiens (Human) OX=9606 GN=IFIT1 PE=1 SV=2	0.0189746	0.0189671	0.0181176	0.00998814	0.0110013	0.00951488	0.000226627	0.0220776	0.0215077	-0.0445985	0.903705	0.764326	0.973736	0.880589	165	8	173	36
STAT1	P42224	DKVMCIEHEIK	1xCarbamidomethyl [C5]; 1xTMTpro [N-Term]; 1xTMTpro [K2(100)]	Signal transducer and activator of transcription 1-alpha/beta OS=Homo sapiens (Human) OX=9606 GN=STAT1 PE=1 SV=2	0.00527116	0.00569349	0.00473709	0.00318333	0.00239202	0.00270637	0.00264479	0.01023	0.121425	-0.14389	0.717355	1.12966	0.95153	0.932849	125	49	174	37
IFIT3	O14879	HLDGNNEAALECLRQAEELIQQEHADQAEIR	1xCarbamidomethyl [C12]; 1xTMTpro [N-Term]	Interferon-induced protein with tetratricopeptide repeats 3 OS=Homo sapiens (Human) OX=9606 GN=IFIT3 PE=1 SV=1	0.00966063	0.00968969	0.00808803	0.00407604	0.00391044	0.003587	0.00664405	0.0789575	0.0832915	-0.177371	1.16599	1.22583	1.35038	1.2474	44	132	176	38
PRDX4	Q13162	TREEECHFYAGGQVYPGEASR	1xCarbamidomethyl [C6]; 1xDeamidated [Q13]; 1xTMTpro [N-Term]	Peroxiredoxin-4 OS=Homo sapiens (Human) OX=9606 GN=PRDX4 PE=1 SV=1	0.000107131	0.000128099	0.000143896	5.56704e-05	3.96842e-05	6.08818e-05	0.00726333	-0.238336	0.0195411	0.187313	1.18274	1.67108	1.05364	1.30248	35	142	177	39
STAT2	P52630	DQQDVFCFR	1xCarbamidomethyl [C7]; 1xTMTpro [N-Term]	Signal transducer and activator of transcription 2 OS=Homo sapiens (Human) OX=9606 GN=STAT2 PE=1 SV=1	0.260259	0.257439	0.219517	0.113147	0.139291	0.134676	0.0033337	0.0828231	0.0671097	-0.16279	1.11892	0.819023	0.867627	0.93519	122	63	185	40
IFIT3	O14879	FSNPYSIEYSELDCEEGWTQLK	1xCarbamidomethyl [C14]; 1xTMTpro [K22(100)]; 1xTMTpro [N-Term]	Interferon-induced protein with tetratricopeptide repeats 3 OS=Homo sapiens (Human) OX=9606 GN=IFIT3 PE=1 SV=1	0.00918086	0.0122055	0.0100454	0.00477793	0.00351751	0.00368764	0.00929383	-0.190563	0.22027	-0.0607214	1.13281	1.57464	1.50649	1.40465	26	172	198	41
IFIH1	Q9BYX4	LCANLDAFTIK	1xCarbamidomethyl [C2]; 1xTMTpro [K11(100)]	Interferon-induced helicase C domain-containing protein 1 OS=Homo sapiens (Human) OX=9606 GN=IFIH1 PE=1 SV=3	0.0293029	0.0324437	0.0297495	0.019285	0.0132438	0.0158139	0.00477774	-0.0577047	0.0891908	-0.0358821	0.661265	1.20343	0.947554	0.937417	121	90	211	42
DTX3L	Q8TDB6	SSGGGECTVSTQEHEAPGTFRVEFSER	1xTMTpro [N-Term]; 1xCarbamidomethyl [C7(100)]	E3 ubiquitin-protein ligase DTX3L OS=Homo sapiens (Human) OX=9606 GN=DTX3L PE=1 SV=1	0.106634	0.106621	0.08408	0.0385448	0.0515582	0.0492486	0.00809663	0.105538	0.105367	-0.237292	1.36252	0.942855	1.00897	1.10478	69	151	220	43
IFIT3	O14879	YCNLQK	1xCarbamidomethyl [C2]; 1xTMTpro [N-Term]; 1xTMTpro [K6(100)]	Interferon-induced protein with tetratricopeptide repeats 3 OS=Homo sapiens (Human) OX=9606 GN=IFIT3 PE=1 SV=1	0.0818815	0.0838034	0.0654129	0.0308836	0.0408984	0.0356076	0.00857892	0.0880684	0.121539	-0.235894	1.31863	0.913426	1.11328	1.11511	65	157	222	44
GBP4	Q96PP9	YCQAELK	1xCarbamidomethyl [C2]; 1xTMTpro [K7(100)]	Guanylate-binding protein 4 OS=Homo sapiens (Human) OX=9606 GN=GBP4 PE=2 SV=2_x000D_ Guanylate-binding protein 7 OS=Homo sapiens (Human) OX=9606 GN=GBP7 PE=2 SV=2	0.0476336	0.0452336	0.0431677	0.0285044	0.0237937	0.0260051	0.000515787	0.0710374	-0.00354785	-0.0709902	0.669756	0.930364	0.802146	0.800756	214	16	230	45
HNF4A	P41235	HYGASSCDGCK	2xCarbamidomethyl [C7; C10]; 1xTMTpro [N-Term]; 1xTMTpro [K11(100)]	Hepatocyte nuclear factor 4-alpha OS=Homo sapiens (Human) OX=9606 GN=HNF4A PE=1 SV=3	0.324958	0.357699	0.295686	0.171924	0.211657	0.147175	0.00457024	-0.00512379	0.133369	-0.141314	0.923607	0.623647	1.14784	0.898365	148	83	231	46
MX1	P20591	NPGSVAENNLCSQYEEK	1xCarbamidomethyl [C11]; 1xTMTpro [K17(100)]; 1xTMTpro [N-Term]	Interferon-induced GTP-binding protein Mx1 OS=Homo sapiens (Human) OX=9606 GN=MX1 PE=1 SV=4	0.00304069	0.00378008	0.00274835	0.00141	0.00110013	0.000948651	0.0114506	-0.0690246	0.244992	-0.214857	1.17773	1.53575	1.74948	1.48765	20	215	235	47
PML	P29590	QIVDAQAVCTR	1xCarbamidomethyl [C9]; 1xTMTpro [N-Term]	Protein PML OS=Homo sapiens (Human) OX=9606 GN=PML PE=1 SV=3	0.0405838	0.047293	0.0410877	0.0273387	0.021137	0.0230604	0.00273574	-0.0830366	0.137686	-0.0652313	0.652994	1.02417	0.898523	0.858561	187	53	240	48
CMPK2	Q5EBM0	LQVGCAQVVPVPEPPLHPVVPDLPSSVVFPDREAAR	1xCarbamidomethyl [C5]; 1xTMTpro [N-Term]	UMP-CMP kinase 2, mitochondrial OS=Homo sapiens (Human) OX=9606 GN=CMPK2 PE=1 SV=3	0.0949657	0.103834	0.0971866	0.0634891	0.0446357	0.049244	0.00619961	-0.0550874	0.0737068	-0.0217361	0.635984	1.1443	1.00255	0.927609	130	115	245	49
NMI	Q13287	FLSVETPENDSQLSNISCSFQVSSKVPYEIQK	1xCarbamidomethyl [C18]; 1xTMTpro [K25(100)]	N-myc-interactor OS=Homo sapiens (Human) OX=9606 GN=NMI PE=1 SV=2	0.000943636	0.000933712	0.000831708	0.000582353	0.000400632	0.000504591	0.00467996	0.0634746	0.048222	-0.118679	0.632862	1.17248	0.839641	0.88166	164	85	249	50
DDX60L	Q5H9U9	ILEISEDCTYADVK	1xCarbamidomethyl [C8]; 1xTMTpro [N-Term]	Probable ATP-dependent RNA helicase DDX60-like OS=Homo sapiens (Human) OX=9606 GN=DDX60L PE=2 SV=2	0.0115014	0.0130139	0.0107834	0.00785885	0.00573012	0.00579733	0.00528384	-0.0328382	0.145397	-0.125841	0.582262	1.03802	1.02119	0.88049	166	100	266	51
CMPK2	Q5EBM0	LLCYCPGGQAGGAQQGFLLRDPLDDPDTR	2xCarbamidomethyl [C3; C5]; 1xTMTpro [N-Term]	UMP-CMP kinase 2, mitochondrial OS=Homo sapiens (Human) OX=9606 GN=CMPK2 PE=1 SV=3	0.0154613	0.019166	0.0153591	0.00928518	0.00709084	0.0085346	0.00966155	-0.107909	0.201977	-0.117483	0.84357	1.23254	0.965176	1.01376	93	176	269	52
STAT2	P52630	IPRDEAFGCYYQEK	1xCarbamidomethyl [C9]; 1xTMTpro [K14(100)]	Signal transducer and activator of transcription 2 OS=Homo sapiens (Human) OX=9606 GN=STAT2 PE=1 SV=1	0.150795	0.170026	0.140769	0.0958844	0.077822	0.0829872	0.00461599	-0.0290602	0.144103	-0.128317	0.682282	0.983401	0.890689	0.852124	189	84	273	53
IFI35	P80217	EHTINMEECR	1xCarbamidomethyl [C9]; 1xTMTpro [N-Term]; 1xOxidation [M6(100)]	Interferon-induced 35 kDa protein OS=Homo sapiens (Human) OX=9606 GN=IFI35 PE=1 SV=5	0.0094335	0.00963017	0.00846139	0.0060316	0.00485171	0.00529069	0.00163845	0.0400814	0.0698496	-0.116816	0.605172	0.919217	0.794255	0.772881	240	35	275	54
LAP3	P28838	LNLPINIIGLAPLCENMPSGK	1xCarbamidomethyl [C14]; 1xTMTpro [N-Term]; 1xTMTpro [K21(100)]	Cytosol aminopeptidase OS=Homo sapiens (Human) OX=9606 GN=LAP3 PE=1 SV=3	0.00555543	0.00504347	0.00455173	0.0033598	0.00270749	0.00245262	0.00513326	0.137556	-0.00192658	-0.149929	0.587966	0.899387	1.04202	0.843125	193	97	290	55
RNF213	Q63HN8	EVLCDHMVDGQPLAEDSGLHIIAACNPYRK	2xCarbamidomethyl [C4; C25]; 1xTMTpro [N-Term]; 1xTMTpro [K30(100)]	E3 ubiquitin-protein ligase RNF213 OS=Homo sapiens (Human) OX=9606 GN=RNF213 PE=1 SV=3	0.00511944	0.0044394	0.00418611	0.00207233	0.00208311	0.00212308	0.0121092	0.160119	-0.0455028	-0.130257	1.14462	1.13713	1.10971	1.13048	64	230	294	56
ZFYVE16	Q7Z3T8	TSLLPKDQECVNSCASSETSYGTNESSLNEK	2xCarbamidomethyl [C10; C14]; 2xTMTpro [K6(100); K31(100)]	Zinc finger FYVE domain-containing protein 16 OS=Homo sapiens (Human) OX=9606 GN=ZFYVE16 PE=1 SV=3	0.00971598	0.00921124	0.00900062	0.00585373	0.00561534	0.00429	0.00638049	0.06169	-0.0152745	-0.048645	0.669314	0.729297	1.11769	0.838768	196	123	319	57
PARP14	Q460N5	FNQTCSHFRIEK	1xCarbamidomethyl [C5]; 1xTMTpro [K12(100)]	Protein mono-ADP-ribosyltransferase PARP14 OS=Homo sapiens (Human) OX=9606 GN=PARP14 PE=1 SV=3	0.0146362	0.0135862	0.0116886	0.00769341	0.00644369	0.00721769	0.00981262	0.137719	0.0303157	-0.186722	0.790128	1.04586	0.882214	0.906068	142	178	320	58
OAS1	P00973	QLAQEAEAWLNYPCFK	1xCarbamidomethyl [C14(100)]; 1xTMTpro [K16(100)]	2'-5'-oligoadenylate synthase 1 OS=Homo sapiens (Human) OX=9606 GN=OAS1 PE=1 SV=4	0.110644	0.119479	0.0943261	0.0663737	0.054368	0.0549805	0.00915243	0.0328921	0.14373	-0.1973	0.704345	0.992199	0.976037	0.89086	156	167	323	59
NMI	Q13287	FLSVETPENDSQLSNISCSFQVSSK	1xCarbamidomethyl [C18]; 1xTMTpro [K25(100)]	N-myc-interactor OS=Homo sapiens (Human) OX=9606 GN=NMI PE=1 SV=2	0.00205185	0.00245942	0.00223992	0.00144557	0.00124976	0.0012294	0.00490636	-0.133257	0.12814	-0.00673063	0.638536	0.848526	0.872229	0.78643	229	95	324	60
HELZ2	Q9BYK8	ESCPVIFGHVQGHER	1xCarbamidomethyl [C3]; 1xTMTpro [N-Term]	Helicase with zinc finger domain 2 OS=Homo sapiens (Human) OX=9606 GN=HELZ2 PE=1 SV=6	0.0938341	0.117903	0.093917	0.0449119	0.0461851	0.040586	0.015315	-0.118755	0.210666	-0.117481	1.18177	1.14144	1.32789	1.21703	49	276	325	61
SAMD9L	Q8IVG5	FASACMNSR	1xCarbamidomethyl [C5]; 1xTMTpro [N-Term]	Sterile alpha motif domain-containing protein 9-like OS=Homo sapiens (Human) OX=9606 GN=SAMD9L PE=1 SV=2_x000D_ Sterile alpha motif domain-containing protein 9 OS=Homo sapiens (Human) OX=9606 GN=SAMD9 PE=1 SV=1	0.186168	0.197738	0.19571	0.0906807	0.126646	0.100855	0.00902136	-0.0535307	0.0334564	0.0185822	1.09127	0.609332	0.937847	0.879482	170	163	333	62
CDKN2AIP	Q9NXV6	TERASAQQENSSTCIGSAIK	1xCarbamidomethyl [C14]; 1xTMTpro [K20(100)]	CDKN2A-interacting protein OS=Homo sapiens (Human) OX=9606 GN=CDKN2AIP PE=1 SV=3	0.00340613	0.00358481	0.00289702	0.00226223	0.00171819	0.00147765	0.00922828	0.047423	0.121187	-0.186142	0.542963	0.939823	1.1574	0.880062	168	169	337	63
PML	P29590	CYASDQEVLDMHGFLR	1xCarbamidomethyl [C1]; 1xTMTpro [N-Term]; 1xOxidation [M11(100)]	Protein PML OS=Homo sapiens (Human) OX=9606 GN=PML PE=1 SV=3	0.00995688	0.0104621	0.00929452	0.00616926	0.00568134	0.00596731	0.00275234	0.00761033	0.0790159	-0.091704	0.682987	0.801852	0.731004	0.738614	284	54	338	64
LAP3	P28838	QVVDCQLADVNNIGK	1xCarbamidomethyl [C5]; 1xDeamidated [N/Q]; 1xTMTpro [N-Term]; 1xTMTpro [K15(100)]	Cytosol aminopeptidase OS=Homo sapiens (Human) OX=9606 GN=LAP3 PE=1 SV=3	0.000473631	0.000482569	0.000456514	0.000289965	0.000295019	0.00027851	0.000116591	0.00832985	0.0352999	-0.044777	0.699556	0.674626	0.757707	0.71063	336	4	340	65
OAS2	P29728	TNASPGEFAVCFTELQQK	1xCarbamidomethyl [C11]; 1xTMTpro [N-Term]; 1xTMTpro [K18(100)]	2'-5'-oligoadenylate synthase 2 OS=Homo sapiens (Human) OX=9606 GN=OAS2 PE=1 SV=3	0.058691	0.0668407	0.0522972	0.0287751	0.0346112	0.0299398	0.0116675	-0.0143159	0.173271	-0.180722	1.04264	0.776216	0.98539	0.934747	123	223	346	66
IFIT1	P09914	CGGKNYER	1xCarbamidomethyl [C1]; 1xTMTpro [K4(100)]	Interferon-induced protein with tetratricopeptide repeats 1 OS=Homo sapiens (Human) OX=9606 GN=IFIT1 PE=1 SV=2	0.00270086	0.00329445	0.0022676	0.00166586	0.000832864	0.00109971	0.0168866	-0.0282698	0.25835	-0.280519	0.725423	1.72554	1.32457	1.25851	42	309	351	67
LAP3	P28838	QIQDLELSSVEVDPCGDAQAAAEGAVLGLYEYDDLK	1xCarbamidomethyl [C15]; 2xDeamidated [Q3; Q19]; 1xTMTpro [N-Term]	Cytosol aminopeptidase OS=Homo sapiens (Human) OX=9606 GN=LAP3 PE=1 SV=3	0.00167778	0.00172646	0.00184005	0.00111863	0.00108997	0.000998473	0.000520734	-0.0592326	-0.0179698	0.0739628	0.64405	0.681496	0.807989	0.711178	335	18	353	68
STAT1	P42224	DKVMCIEHEIK	1xCarbamidomethyl [C5]; 1xTMTpro [N-Term]; 2xTMTpro [K2(100); K11(100)]	Signal transducer and activator of transcription 1-alpha/beta OS=Homo sapiens (Human) OX=9606 GN=STAT1 PE=1 SV=2	0.00832335	0.00951329	0.00814998	0.00462262	0.00471604	0.00474414	0.0110185	-0.0575701	0.13521	-0.0879385	0.906024	0.877159	0.868588	0.883924	163	204	367	69
DDX58	O95786	NTDEALDYICK	1xCarbamidomethyl [C10]; 1xTMTpro [K11(100)]	Antiviral innate immune response receptor RIG-I OS=Homo sapiens (Human) OX=9606 GN=DDX58 PE=1 SV=2	0.0279982	0.0310084	0.0227864	0.01016	0.0101517	0.0103656	0.0192238	0.0383213	0.185642	-0.258842	1.42411	1.42529	1.39522	1.41487	25	363	388	70
WARS1	P23381	DRTDIQCLIPCAIDQDPYFR	2xCarbamidomethyl [C7; C11]; 1xDeamidated [Q]; 1xTMTpro [N-Term]	Tryptophan--tRNA ligase, cytoplasmic OS=Homo sapiens (Human) OX=9606 GN=WARS1 PE=1 SV=2	0.00222512	0.00258711	0.0022212	0.00147675	0.00133003	0.00133096	0.00793606	-0.0753831	0.142076	-0.0779268	0.666841	0.817802	0.816798	0.767147	246	149	395	71
TAP1	Q03518	KPCVLILDDATSALDANSQLQVEQLLYESPERYSR	1xCarbamidomethyl [C3]; 1xTMTpro [K1(100)]; 1xTMTpro [N-Term]	Antigen peptide transporter 1 OS=Homo sapiens (Human) OX=9606 GN=TAP1 PE=1 SV=2	0.00609404	0.00548497	0.00568371	0.00408113	0.00307717	0.00308971	0.00792316	0.0827732	-0.0691417	-0.017792	0.495656	0.903022	0.897154	0.765278	250	148	398	72
BST2	Q10589	ASTSYDYCR	1xCarbamidomethyl [C8]; 1xTMTpro [N-Term]	Bone marrow stromal antigen 2 OS=Homo sapiens (Human) OX=9606 GN=BST2 PE=1 SV=1	0.0251877	0.0270526	0.0205379	0.0118183	0.010703	0.01248	0.0174364	0.0541749	0.157223	-0.240254	1.03752	1.18053	0.958928	1.05899	78	325	403	73
IFI35	P80217	EHTINMEECRLR	1xCarbamidomethyl [C9]; 1xTMTpro [N-Term]; 1xOxidation [M6(100)]	Interferon-induced 35 kDa protein OS=Homo sapiens (Human) OX=9606 GN=IFI35 PE=1 SV=5	0.00814692	0.0100443	0.00968039	0.00513929	0.00478045	0.0048949	0.0149978	-0.189506	0.11254	0.0593052	0.85419	0.958613	0.92448	0.912428	139	269	408	74
NUB1	Q9Y5A7	QYSDRLECCENEVEK	2xCarbamidomethyl [C8; C9]; 1xTMTpro [N-Term]; 1xTMTpro [K15(100)]	NEDD8 ultimate buster 1 OS=Homo sapiens (Human) OX=9606 GN=NUB1 PE=1 SV=2	0.0104501	0.0098027	0.0104924	0.0071118	0.00541937	0.00605946	0.00635282	0.0281235	-0.0641483	0.0339413	0.527112	0.919202	0.758137	0.734817	291	118	409	75
NMI	Q13287	FLSVETPENDSQLSNISCSFQVSSKVPYEIQK	1xCarbamidomethyl [C18]; 2xTMTpro [K25(100); K32(100)]	N-myc-interactor OS=Homo sapiens (Human) OX=9606 GN=NMI PE=1 SV=2	0.00299139	0.00347509	0.00296223	0.00220871	0.00165931	0.00186583	0.00597524	-0.0712839	0.144954	-0.085414	0.508896	0.921513	0.752277	0.727562	301	109	410	76
USP33	Q8TEY7	SLGTCQDCK	2xCarbamidomethyl [C5; C8]; 1xTMTpro [K9(100)]	Ubiquitin carboxyl-terminal hydrolase 33 OS=Homo sapiens (Human) OX=9606 GN=USP33 PE=1 SV=2	0.0831705	0.0682198	0.0913813	0.0558241	0.0334899	0.0395154	0.0162317	0.0395069	-0.246374	0.175333	0.535677	1.27284	1.03415	0.947556	116	296	412	77
STAT1	P42224	VMCIEHEIK	1xCarbamidomethyl [C3]; 1xTMTpro [N-Term]; 1xTMTpro [K9(100)]	Signal transducer and activator of transcription 1-alpha/beta OS=Homo sapiens (Human) OX=9606 GN=STAT1 PE=1 SV=2	0.00898324	0.00946007	0.00772971	0.00461411	0.00478636	0.00462948	0.015039	0.0421905	0.116805	-0.174632	0.918993	0.866118	0.914196	0.899769	147	271	418	78
RNF213	Q63HN8	STDFLPVDCPVR	1xCarbamidomethyl [C9]; 1xTMTpro [N-Term]	E3 ubiquitin-protein ligase RNF213 OS=Homo sapiens (Human) OX=9606 GN=RNF213 PE=1 SV=3	0.00191339	0.00214912	0.00198481	0.00119672	0.00131074	0.00124124	0.0026632	-0.0752032	0.0924109	-0.02233	0.752248	0.620956	0.699556	0.69092	372	51	423	79
RNF213	Q63HN8	FCSQCGER	2xCarbamidomethyl [C2; C5]; 1xTMTpro [N-Term]	E3 ubiquitin-protein ligase RNF213 OS=Homo sapiens (Human) OX=9606 GN=RNF213 PE=1 SV=3	0.00354798	0.00391856	0.00312689	0.00206779	0.00183538	0.00187979	0.0134638	0.00686313	0.150189	-0.175409	0.772046	0.944055	0.909562	0.875221	175	249	424	80
SIGLEC1	Q9BZZ2	AHAGAYSCQAQDAQGTR	1xCarbamidomethyl [C8]; 1xTMTpro [N-Term]	Sialoadhesin OS=Homo sapiens (Human) OX=9606 GN=SIGLEC1 PE=1 SV=2	0.0575085	0.0551277	0.0794814	0.0304448	0.017456	0.0290841	0.0214431	-0.15518	-0.216177	0.311662	1.07276	1.87523	1.13872	1.36224	32	395	427	81
ZNFX1	Q9P2E3	CGHEQMVPCSVPESDFCCQEPCSK	5xCarbamidomethyl [C1; C9; C17; C18; C22]; 1xTMTpro [K24(100)]	NFX1-type zinc finger-containing protein 1 OS=Homo sapiens (Human) OX=9606 GN=ZNFX1 PE=2 SV=2	0.0301222	0.041344	0.0337318	0.017634	0.0149793	0.0141528	0.0197994	-0.219248	0.237605	-0.0559616	0.991716	1.2271	1.30899	1.17594	55	374	429	82
PML	P29590	CSQTQCPRK	2xCarbamidomethyl [C1; C6]; 1xTMTpro [K9(100)]	Protein PML OS=Homo sapiens (Human) OX=9606 GN=PML PE=1 SV=3	0.00351914	0.00416886	0.00332481	0.0022788	0.00170867	0.00245004	0.0113238	-0.0609249	0.183505	-0.142878	0.687873	1.10327	0.583341	0.791495	225	211	436	83
TRIM25	Q14258	TCLVCMASFCQEHLQPHFDSPAFQDHPLQPPVRDLLR	3xCarbamidomethyl [C2; C5; C10]; 1xTMTpro [N-Term]	E3 ubiquitin/ISG15 ligase TRIM25 OS=Homo sapiens (Human) OX=9606 GN=TRIM25 PE=1 SV=2	0.0160013	0.0174623	0.0172771	0.0114861	0.0092367	0.0111051	0.00284217	-0.0799889	0.04606	0.0306802	0.55829	0.87273	0.606964	0.679328	393	56	449	84
PML	P29590	CFEAHQWFLK	1xCarbamidomethyl [C1]; 1xTMTpro [K10(100)]	Protein PML OS=Homo sapiens (Human) OX=9606 GN=PML PE=1 SV=3	0.0806539	0.0793144	0.0627313	0.0439339	0.0381379	0.0370411	0.0171678	0.11968	0.0955182	-0.242879	0.756731	0.96084	1.00294	0.906836	141	315	456	85
KIF4A	O95239	EISEGCQMCLSFVPGEPQVVVGTDK	2xCarbamidomethyl [C6; C9]; 1xTMTpro [N-Term]; 1xTMTpro [K25(100)]	Chromosome-associated kinesin KIF4A OS=Homo sapiens (Human) OX=9606 GN=KIF4A PE=1 SV=3	0.00101605	0.000977754	0.000892321	0.000657339	0.000599507	0.000564656	0.00202956	0.0788035	0.0233701	-0.108538	0.549462	0.682325	0.768729	0.666839	422	40	462	86
IFIT1	P09914	MECPEIDCEEGWALLK	2xCarbamidomethyl [C3; C8]; 1xTMTpro [K16(100)]; 1xTMTpro [N-Term]	Interferon-induced protein with tetratricopeptide repeats 1 OS=Homo sapiens (Human) OX=9606 GN=IFIT1 PE=1 SV=2	0.0193314	0.0221414	0.0142063	0.00585743	0.00461698	0.00462246	0.0252585	0.0587729	0.254571	-0.385639	1.66383	2.00715	2.00544	1.89214	3	459	462	86
USP15	Q9Y4E8	EKLGAEDPWYCPNCK	2xCarbamidomethyl [C11; C14]; 1xTMTpro [N-Term]; 2xTMTpro [K2(100); K15(100)]	Ubiquitin carboxyl-terminal hydrolase 15 OS=Homo sapiens (Human) OX=9606 GN=USP15 PE=1 SV=3	0.00386612	0.00482152	0.00379087	0.00215168	0.00203199	0.00245885	0.0176406	-0.105525	0.213076	-0.133882	0.950951	1.03352	0.758427	0.914299	137	332	469	88
IFIT3	O14879	VLESTPNNGYLYHQIGCCYK	2xCarbamidomethyl [C17; C18]; 1xDeamidated [N]; 1xTMTpro [K20(100)]	Interferon-induced protein with tetratricopeptide repeats 3 OS=Homo sapiens (Human) OX=9606 GN=IFIT3 PE=1 SV=1	0.00726352	0.00825012	0.00558729	0.00248787	0.00225341	0.00225498	0.0252848	0.0463966	0.230143	-0.332124	1.49936	1.64216	1.64116	1.59423	13	460	473	89
IFIT3	O14879	EAEGEQFVEEALEKSPCQTDVLR	1xTMTpro [N-Term]; 1xCarbamidomethyl [C17(100)]; 1xTMTpro [K14(100)]	Interferon-induced protein with tetratricopeptide repeats 3 OS=Homo sapiens (Human) OX=9606 GN=IFIT3 PE=1 SV=1	0.00537795	0.00577051	0.00428873	0.00336139	0.00252541	0.00257291	0.0167912	0.0636806	0.165322	-0.262824	0.614318	1.02686	0.999976	0.880383	167	308	475	90
RNF213	Q63HN8	LCLDRAADFLSEPEGGPEMAK	1xCarbamidomethyl [C2]; 1xTMTpro [N-Term]; 1xTMTpro [K21(100)]	E3 ubiquitin-protein ligase RNF213 OS=Homo sapiens (Human) OX=9606 GN=RNF213 PE=1 SV=3	0.00266118	0.00279773	0.00291958	0.00187234	0.00185203	0.0016252	0.000763651	-0.0696612	0.00252743	0.0640341	0.576888	0.59262	0.781115	0.650208	463	23	486	91
NMI	Q13287	CSLGQPHIAYFEE	1xCarbamidomethyl [C1]; 1xTMTpro [N-Term]	N-myc-interactor OS=Homo sapiens (Human) OX=9606 GN=NMI PE=1 SV=2	0.0734938	0.0657026	0.07393	0.0481287	0.0430715	0.0442976	0.00283754	0.0489482	-0.112724	0.0574845	0.561777	0.72194	0.681448	0.655055	448	55	503	92
SP110	Q9HB58	CIWSTPK	1xCarbamidomethyl [C1]; 1xTMTpro [K7(100)]	Sp110 nuclear body protein OS=Homo sapiens (Human) OX=9606 GN=SP110 PE=1 SV=5	0.0618302	0.0727479	0.0684381	0.0488431	0.0365325	0.0419159	0.00635997	-0.130249	0.104346	0.0162387	0.470406	0.88938	0.691064	0.683617	384	120	504	93
IFIH1	Q9BYX4	NQIQEPCK	1xCarbamidomethyl [C7]; 1xTMTpro [K8(100)]	Interferon-induced helicase C domain-containing protein 1 OS=Homo sapiens (Human) OX=9606 GN=IFIH1 PE=1 SV=3	0.0212007	0.0277023	0.0200493	0.008869	0.0112132	0.0100061	0.0250394	-0.116525	0.269371	-0.197085	1.37379	1.03544	1.19976	1.203	51	454	505	94
RSBN1	Q5VWQ0	QYHPVVEATQNTESNSNMDCGLTGKR	1xCarbamidomethyl [C20]; 1xDeamidated [Q10]; 1xTMTpro [N-Term]; 1xTMTpro [K25(100)]	Lysine-specific demethylase 9 OS=Homo sapiens (Human) OX=9606 GN=RSBN1 PE=1 SV=2	0.0238869	0.0295792	0.0251647	0.0146087	0.0189691	0.0141728	0.0114871	-0.133912	0.174449	-0.0587287	0.843305	0.46648	0.887003	0.732263	296	217	513	95
PARP9	Q8IXQ6	VSAGEIAVTGAGRLPCK	1xCarbamidomethyl [C16]; 1xTMTpro [K17(100)]	Protein mono-ADP-ribosyltransferase PARP9 OS=Homo sapiens (Human) OX=9606 GN=PARP9 PE=1 SV=2	0.0978231	0.0930341	0.0755919	0.0463443	0.0440041	0.0463068	0.0223326	0.139349	0.0669342	-0.232594	0.938434	1.01319	0.939602	0.963742	111	404	515	96
ATXN7	O15265	ESSGNSTNCQNASSSTSGGSGK	1xCarbamidomethyl [C9]; 1xTMTpro [N-Term]; 1xTMTpro [K22(100)]	Ataxin-7 OS=Homo sapiens (Human) OX=9606 GN=ATXN7 PE=1 SV=1	0.0744393	0.0929676	0.0826462	0.0465723	0.0480531	0.0582267	0.010362	-0.163135	0.157528	-0.0122523	0.839728	0.794569	0.517518	0.717272	323	195	518	97
TCF20	Q9UGU0	CSHCQEAGATLGCYNK	3xCarbamidomethyl [C1; C4; C13]; 1xTMTpro [K16(100)]	Transcription factor 20 OS=Homo sapiens (Human) OX=9606 GN=TCF20 PE=1 SV=3	0.00954035	0.00789167	0.00749155	0.00411444	0.00530967	0.00533235	0.0150322	0.199566	-0.0741457	-0.149213	1.01378	0.645853	0.639706	0.766446	249	270	519	98
EIF2AK2	P19525	RLTVNYEQCASGVHGPEGFHYK	1xCarbamidomethyl [C9]; 1xTMTpro [N-Term]; 1xTMTpro [K22(100)]	Interferon-induced, double-stranded RNA-activated protein kinase OS=Homo sapiens (Human) OX=9606 GN=EIF2AK2 PE=1 SV=2	0.0528194	0.0498864	0.0369352	0.0283735	0.0192826	0.0226198	0.0238331	0.182379	0.0999591	-0.333692	0.714144	1.27139	1.0411	1.00888	94	431	525	99
PNPT1	Q8TCS8	GQTQVLCTVTFDSLESGIK	1xCarbamidomethyl [C7]; 1xTMTpro [N-Term]; 1xTMTpro [K19(100)]	Polyribonucleotide nucleotidyltransferase 1, mitochondrial OS=Homo sapiens (Human) OX=9606 GN=PNPT1 PE=1 SV=2	0.00278419	0.00286088	0.00258286	0.00178938	0.00174342	0.00170561	0.00409929	0.02169	0.060893	-0.086598	0.616107	0.653645	0.685279	0.651677	460	68	528	100
PREP	P48147	ICDPYAWLEDPDSEQTKAFVEAQNK	1xCarbamidomethyl [C2]; 1xTMTpro [N-Term]; 2xTMTpro [K17(100); K25(100)]	Prolyl endopeptidase OS=Homo sapiens (Human) OX=9606 GN=PREP PE=1 SV=2	0.000967285	0.00110552	0.00108132	0.000668026	0.000704195	0.000632854	0.0045406	-0.120263	0.0724448	0.0405178	0.654298	0.578228	0.732331	0.654952	450	81	531	101
SP110	Q9HB58	CIRNEDGTWLTPNEFEVEGKGR	1xCarbamidomethyl [C1]; 1xDeamidated [N4]; 1xTMTpro [K20(100)]	Sp110 nuclear body protein OS=Homo sapiens (Human) OX=9606 GN=SP110 PE=1 SV=5	0.0623798	0.0831747	0.0567188	0.0340018	0.0232186	0.02781	0.0274042	-0.112193	0.302873	-0.249444	0.987659	1.53799	1.27767	1.26777	39	494	533	102
DDX58	O95786	QNCSHDWGIHVK	1xCarbamidomethyl [C3]; 1xTMTpro [N-Term]; 1xTMTpro [K12(100)]	Antiviral innate immune response receptor RIG-I OS=Homo sapiens (Human) OX=9606 GN=DDX58 PE=1 SV=2	0.303306	0.491152	0.427747	0.123097	0.0895278	0.12327	0.0290287	-0.425677	0.269718	0.0703052	1.72665	2.18604	1.72463	1.87911	4	530	534	103
RNF213	Q63HN8	LLTSHDCEILESEVTGR	1xCarbamidomethyl [C7]; 1xTMTpro [N-Term]	E3 ubiquitin-protein ligase RNF213 OS=Homo sapiens (Human) OX=9606 GN=RNF213 PE=1 SV=3	0.0114269	0.0142229	0.0136641	0.00756934	0.00713042	0.00794079	0.017193	-0.197642	0.118136	0.0603151	0.791837	0.878018	0.722722	0.797525	220	317	537	104
TRIM21	P19474	ALCWVCAQSR	2xCarbamidomethyl [C3; C6]; 1xTMTpro [N-Term]	E3 ubiquitin-protein ligase TRIM21 OS=Homo sapiens (Human) OX=9606 GN=TRIM21 PE=1 SV=1	0.0042735	0.00532428	0.00628321	0.00196092	0.00251234	0.00225823	0.0273629	-0.308848	0.00831915	0.247236	1.43273	1.07524	1.22908	1.24568	45	493	538	105
TAP2	Q03519	YKEALEQCR	1xCarbamidomethyl [C8]; 1xTMTpro [K2(100)]	Antigen peptide transporter 2 OS=Homo sapiens (Human) OX=9606 GN=TAP2 PE=1 SV=1	0.0144957	0.0177376	0.0158835	0.0105324	0.00890516	0.0104285	0.00966391	-0.145954	0.145233	-0.0140488	0.606754	0.848869	0.621051	0.692225	366	177	543	106
ELOC	Q15369	TYGGCEGPDAMYVK	1xCarbamidomethyl [C5]; 1xTMTpro [N-Term]; 1xTMTpro [K14(100)]	Elongin-C OS=Homo sapiens (Human) OX=9606 GN=ELOC PE=1 SV=1	0.00561631	0.00703853	0.00603298	0.00318242	0.00443865	0.00382642	0.0129043	-0.149441	0.17621	-0.0461928	0.96894	0.488944	0.703071	0.720318	317	240	557	107
VDAC2	P45880	VCEDLDTSVNLAWTSGTNCTR	2xCarbamidomethyl [C2; C19]; 1xDeamidated [N10]; 1xTMTpro [N-Term]	Voltage-dependent anion-selective channel protein 2 OS=Homo sapiens (Human) OX=9606 GN=VDAC2 PE=1 SV=2	0.000353946	0.000421561	0.000331185	0.000249907	0.000175011	0.000241824	0.0158025	-0.0596908	0.192522	-0.155581	0.56183	1.07578	0.609262	0.748956	273	287	560	108
TRIM21	P19474	LHLFCEK	1xCarbamidomethyl [C5]; 1xTMTpro [K7(100)]	E3 ubiquitin-protein ligase TRIM21 OS=Homo sapiens (Human) OX=9606 GN=TRIM21 PE=1 SV=1	0.0139029	0.0158	0.0128937	0.00822412	0.00855155	0.00807582	0.0179492	-0.0303896	0.154145	-0.139105	0.787843	0.731517	0.814095	0.777818	235	335	570	109
SPTLC2	O15270	ANGCVANGEVR	1xCarbamidomethyl [C4]; 1xTMTpro [N-Term]	Serine palmitoyltransferase 2 OS=Homo sapiens (Human) OX=9606 GN=SPTLC2 PE=1 SV=1	0.0927701	0.100943	0.0958486	0.0541129	0.0714349	0.0570349	0.0112612	-0.0571748	0.0646288	-0.0100767	0.834861	0.434206	0.75899	0.676019	402	210	612	110
OAS3	Q9Y6K5	AGCSGLGHPIQLDPNQK	1xCarbamidomethyl [C3]; 1xTMTpro [N-Term]; 1xTMTpro [K17(100)]	2'-5'-oligoadenylate synthase 3 OS=Homo sapiens (Human) OX=9606 GN=OAS3 PE=1 SV=3	0.0546473	0.0455747	0.0401899	0.0231044	0.0322617	0.0254544	0.0225396	0.223519	-0.0383968	-0.219799	1.01847	0.536809	0.878717	0.81133	207	407	614	111
NPM1	P06748	MEDSMDMDMSPLRPQNYLFGCELKADK	1xAcetyl [N-Term]; 1xCarbamidomethyl [C21]; 2xDeamidated [Q15; N16]; 1xOxidation [M1(100)]; 1xTMTpro [K27(100)]	Nucleophosmin OS=Homo sapiens (Human) OX=9606 GN=NPM1 PE=1 SV=2	2.49719e-05	2.31353e-05	2.24143e-05	1.71254e-05	1.24072e-05	1.05373e-05	0.0235625	0.0872062	-0.0230043	-0.0686832	0.456962	0.921929	1.1576	0.845496	191	425	616	112
TAP2	Q03519	NNIAYGLQSCEDDKVMAAAQAAHADDFIQEMEHGIYTDVGEK	1xCarbamidomethyl [C10]; 1xDeamidated [Q]; 1xTMTpro [K14(100)]	Antigen peptide transporter 2 OS=Homo sapiens (Human) OX=9606 GN=TAP2 PE=1 SV=1	0.0218596	0.0279277	0.018394	0.0119491	0.00886429	0.00864932	0.0309149	-0.0561502	0.297284	-0.305176	0.927513	1.35834	1.39376	1.22654	48	569	617	113
TAP2	Q03519	EALEQCR	1xCarbamidomethyl [C6]; 1xTMTpro [N-Term]	Antigen peptide transporter 2 OS=Homo sapiens (Human) OX=9606 GN=TAP2 PE=1 SV=1	0.0285063	0.0326319	0.0252437	0.0152071	0.0212051	0.016307	0.0171685	-0.0144851	0.180515	-0.189843	0.921018	0.441354	0.820275	0.727549	302	316	618	114
DDX60L	Q5H9U9	CLNFLQDHSYK	1xCarbamidomethyl [C1]; 1xTMTpro [K11(100)]	Probable ATP-dependent RNA helicase DDX60-like OS=Homo sapiens (Human) OX=9606 GN=DDX60L PE=2 SV=2	0.0159973	0.0187906	0.0149077	0.00957712	0.00909487	0.0093661	0.0233582	-0.0503252	0.181855	-0.152099	0.79049	0.865029	0.822634	0.826051	200	419	619	115
PPIH	O43447	CDWLDGK	1xCarbamidomethyl [C1]; 1xTMTpro [K7(100)]	Peptidyl-prolyl cis-trans isomerase H OS=Homo sapiens (Human) OX=9606 GN=PPIH PE=1 SV=1	0.000403302	0.000416169	0.000324917	0.000142633	0.000257775	0.000244452	0.0249214	0.0803179	0.125629	-0.231471	1.41924	0.565431	0.641992	0.875553	174	448	622	116
NUDT12	Q9BQG2	FCPTCGNATKIEEGGYK	2xCarbamidomethyl [C2; C5]; TMTpro [K]; 1xTMTpro [N-Term]	Peroxisomal NADH pyrophosphatase NUDT12 OS=Homo sapiens (Human) OX=9606 GN=NUDT12 PE=1 SV=1	0.0394608	0.036671	0.0334247	0.0258242	0.0248809	0.0201051	0.00653268	0.111779	0.00599914	-0.127726	0.499918	0.553604	0.861081	0.638201	495	128	623	117
WARS1	P23381	DIIACGFDINK	1xCarbamidomethyl [C5(100)]; 1xTMTpro [N-Term]; 1xTMTpro [K11(100)]	Tryptophan--tRNA ligase, cytoplasmic OS=Homo sapiens (Human) OX=9606 GN=WARS1 PE=1 SV=2	0.00396162	0.0045633	0.00368292	0.00255799	0.00241144	0.00232344	0.0187784	-0.0386827	0.165304	-0.143924	0.669765	0.754878	0.808511	0.744385	279	347	626	118
TAP2	Q03519	NNIAYGLQSCEDDKVMAAAQAAHADDFIQEMEHGIYTDVGEK	1xCarbamidomethyl [C10]; 1xTMTpro [K14(100)]	Antigen peptide transporter 2 OS=Homo sapiens (Human) OX=9606 GN=TAP2 PE=1 SV=1	0.0136987	0.0160757	0.0114183	0.00764414	0.00660217	0.00644073	0.0291346	-0.00338951	0.227456	-0.266076	0.844999	1.05641	1.09213	0.997847	97	534	631	119
TAP2	Q03519	SFGAEEHEVCR	1xCarbamidomethyl [C10]; 1xTMTpro [N-Term]	Antigen peptide transporter 2 OS=Homo sapiens (Human) OX=9606 GN=TAP2 PE=1 SV=1	0.0207587	0.0213966	0.0152622	0.00824495	0.00962574	0.00907543	0.030522	0.117191	0.160851	-0.326565	1.21495	0.991559	1.07649	1.09433	71	561	632	120
LSM12	Q3MHD2	TCQEQRLQGEVVAFDYQSK	1xCarbamidomethyl [C2]; 1xDeamidated [Q17]; 1xTMTpro [K19(100)]	Protein LSM12 homolog OS=Homo sapiens (Human) OX=9606 GN=LSM12 PE=1 SV=2	0.00827505	0.0101284	0.00867214	0.00564394	0.00608188	0.00519784	0.0145001	-0.125187	0.166372	-0.0575684	0.677254	0.569438	0.796044	0.680912	389	258	647	121
BTAF1	O14981	NLCSSLCVDPYLTPCVTCPVPTQSGQENSK	4xCarbamidomethyl [C3; C7; C15; C18]; 1xDeamidated [N1]; 1xTMTpro [K30(100)]	TATA-binding protein-associated factor 172 OS=Homo sapiens (Human) OX=9606 GN=BTAF1 PE=1 SV=2	0.00207999	0.00156218	0.00155198	0.000822498	0.000829282	0.00122256	0.0270963	0.264653	-0.148365	-0.157818	1.07384	1.06199	0.502021	0.879283	171	488	659	122
LAP3	P28838	MPLFEHYTRQVVDCQLADVNNIGK	1xCarbamidomethyl [C14]; 1xDeamidated [N/Q]; 1xTMTpro [K24(100)]	Cytosol aminopeptidase OS=Homo sapiens (Human) OX=9606 GN=LAP3 PE=1 SV=3	0.000604961	0.000741912	0.000632844	0.000491846	0.000262843	0.000346648	0.0280663	-0.125418	0.168988	-0.0604099	0.424053	1.32806	0.928789	0.893632	151	508	659	122
NIFK	Q9BYG3	VSGTLDTPEKTVDSQGPTPVCTPTFLER	1xCarbamidomethyl [C21]; 1xTMTpro [N-Term]; 1xTMTpro [K10(100)]	MKI67 FHA domain-interacting nucleolar phosphoprotein OS=Homo sapiens (Human) OX=9606 GN=NIFK PE=1 SV=1	0.00241556	0.00267179	0.00225214	0.00173547	0.00150692	0.00151294	0.00684401	-0.0183595	0.127088	-0.11942	0.495395	0.699115	0.69336	0.62929	524	135	659	122
NCAM2	O15394	CQATDAKGQTQEATVVLEIYQK	1xCarbamidomethyl [C1]; TMTpro [K]; 1xTMTpro [N-Term]	Neural cell adhesion molecule 2 OS=Homo sapiens (Human) OX=9606 GN=NCAM2 PE=1 SV=2	0.00319014	0.00334497	0.00323188	0.00225075	0.00217997	0.0016874	0.0156724	-0.0293314	0.0390421	-0.0105786	0.532543	0.578642	0.948153	0.686446	380	285	665	125
ZNF330	Q9Y3S2	CLSTHACACPLTDAECVECER	1xTMTpro [N-Term]; 5xCarbamidomethyl [C1(100); C7(100); C9(100); C16(100); C19(100)]	Zinc finger protein 330 OS=Homo sapiens (Human) OX=9606 GN=ZNF330 PE=1 SV=1	0.00316654	0.00362887	0.00313777	0.00238877	0.0022646	0.00176747	0.00981876	-0.064386	0.132227	-0.077553	0.471022	0.548038	0.905608	0.641556	492	179	671	126
OAS1	P00973	LIEECTDLQKEGEFSTCFTELQR	2xCarbamidomethyl [C5; C17]; 1xTMTpro [N-Term]	2'-5'-oligoadenylate synthase 1 OS=Homo sapiens (Human) OX=9606 GN=OAS1 PE=1 SV=4	0.0228875	0.0184172	0.0149938	0.00712163	0.00665929	0.00796402	0.0341495	0.286427	-0.0270815	-0.323768	1.39785	1.49469	1.23656	1.37637	31	645	676	127
PARP14	Q460N5	AILECAGQNVERECSQQAQQR	2xCarbamidomethyl [C5; C14]; 1xTMTpro [N-Term]	Protein mono-ADP-ribosyltransferase PARP14 OS=Homo sapiens (Human) OX=9606 GN=PARP14 PE=1 SV=3	0.0508458	0.0522992	0.0375657	0.0226916	0.021654	0.0212704	0.032432	0.116431	0.157092	-0.320283	1.04754	1.11506	1.14085	1.10115	70	607	677	128
WARS1	P23381	TDIQCLIPCAIDQDPYFR	2xCarbamidomethyl [C5; C9]; 1xTMTpro [N-Term]	Tryptophan--tRNA ligase, cytoplasmic OS=Homo sapiens (Human) OX=9606 GN=WARS1 PE=1 SV=2	0.0255096	0.0255149	0.0223104	0.0181353	0.013986	0.0158392	0.00646465	0.0615034	0.0618021	-0.131821	0.43074	0.805556	0.626037	0.620778	552	126	678	129
RNF213	Q63HN8	HSEEMICRLESAGLGYR	1xCarbamidomethyl [C7]; 1xTMTpro [N-Term]	E3 ubiquitin-protein ligase RNF213 OS=Homo sapiens (Human) OX=9606 GN=RNF213 PE=1 SV=3	0.00382026	0.00419371	0.00287422	0.00217867	0.00156851	0.00187861	0.0309087	0.0739412	0.208496	-0.336558	0.736286	1.21033	0.950068	0.965562	110	568	678	129
MCRS1	Q96EZ8	GASGVEPGRCSGSEPSSSEK	1xCarbamidomethyl [C10]; 1xTMTpro [N-Term]; 1xTMTpro [K20(100)]	Microspherule protein 1 OS=Homo sapiens (Human) OX=9606 GN=MCRS1 PE=1 SV=1	0.684231	0.655655	0.702906	0.472298	0.417624	0.469233	0.000715684	0.00697575	-0.0545706	0.0458233	0.527812	0.705302	0.537203	0.590105	660	21	681	131
DCAF6	Q58WW2	SCGVPEESASSEK	1xCarbamidomethyl [C2]; 1xTMTpro [K13(100)]	DDB1- and CUL4-associated factor 6 OS=Homo sapiens (Human) OX=9606 GN=DCAF6 PE=1 SV=1	0.0339757	0.0292778	0.0266513	0.0177719	0.0226438	0.0145639	0.0218613	0.181068	-0.0336292	-0.169229	0.753834	0.404316	1.04104	0.733064	295	401	696	132
GSTP1	P09211	TLGLYGKDQQEAALVDMVNDGVEDLRCK	1xCarbamidomethyl [C27]; 1xDeamidated [Q]; TMTpro [K]; 1xTMTpro [N-Term]	Glutathione S-transferase P OS=Homo sapiens (Human) OX=9606 GN=GSTP1 PE=1 SV=2	0.000265277	0.000287909	0.000233142	0.000189646	0.000160585	0.000155462	0.0113499	0.0173321	0.135443	-0.16896	0.466858	0.706834	0.753611	0.642434	485	212	697	133
MASTL	Q96GX5	TCVEYK	1xCarbamidomethyl [C2]; 1xTMTpro [N-Term]; 1xTMTpro [K6(100)]	Serine/threonine-protein kinase greatwall OS=Homo sapiens (Human) OX=9606 GN=MASTL PE=1 SV=1	0.0823784	0.0831926	0.0788178	0.0566187	0.0570777	0.0475012	0.00547694	0.0161225	0.0303109	-0.0476219	0.524864	0.513215	0.778178	0.605419	599	105	704	134
LAP3	P28838	QVVDCQLADVNNIGK	1xCarbamidomethyl [C5]; 1xTMTpro [K15(100)]; 1xTMTpro [N-Term]	Cytosol aminopeptidase OS=Homo sapiens (Human) OX=9606 GN=LAP3 PE=1 SV=3	0.00797947	0.00822811	0.00638408	0.00561361	0.00393309	0.00439069	0.0203011	0.0835375	0.127805	-0.238278	0.423828	0.937093	0.778308	0.713076	330	376	706	135
STAT1	P42224	NLSFFLTPPCAR	1xCarbamidomethyl [C10]; 1xTMTpro [N-Term]	Signal transducer and activator of transcription 1-alpha/beta OS=Homo sapiens (Human) OX=9606 GN=STAT1 PE=1 SV=2	0.00430572	0.00408605	0.00289447	0.00156378	0.00156685	0.00146	0.0357537	0.194723	0.119176	-0.378229	1.26649	1.26366	1.36556	1.29857	36	676	712	136
SCAF11	Q99590	HTANYDTEERVGSSSSESCAQDLPVLVGEEGEVK	1xCarbamidomethyl [C19]; 1xTMTpro [K34(100)]; 1xTMTpro [N-Term]	Protein SCAF11 OS=Homo sapiens (Human) OX=9606 GN=SCAF11 PE=1 SV=2	0.000763091	0.000829481	0.000645052	0.000484568	0.000466882	0.000216363	0.0332924	0.0329228	0.153275	-0.209518	0.622233	0.675876	1.78548	1.02786	89	628	717	137
NMI	Q13287	FLSVETPENDSQLSNISCSFQVSSK	1xCarbamidomethyl [C18]; 1xTMTpro [N-Term]; 1xTMTpro [K25(100)]	N-myc-interactor OS=Homo sapiens (Human) OX=9606 GN=NMI PE=1 SV=2	0.00135722	0.00154898	0.00151427	0.00107241	0.00100245	0.000868904	0.00422119	-0.118585	0.0720799	0.0393887	0.458386	0.555701	0.761969	0.592018	654	70	724	138
EEF2	P13639	SNTGGQAFPQCVFDHWQILPGDPFDNSSRPSQVVAETRK	1xCarbamidomethyl [C11]; 1xTMTpro [K39(100)]	Elongation factor 2 OS=Homo sapiens (Human) OX=9606 GN=EEF2 PE=1 SV=4	0.000137987	0.000139053	0.000117157	8.74108e-05	7.94744e-05	8.47519e-05	0.014611	0.0705754	0.0816801	-0.165507	0.588072	0.725394	0.632638	0.648701	467	262	729	139
NCAPH	Q15003	TIEQNINNLNVSEADRKCEIDPMFQK	1xCarbamidomethyl [C18]; 1xTMTpro [N-Term]; 2xTMTpro [K17(100); K26(100)]	Condensin complex subunit 2 OS=Homo sapiens (Human) OX=9606 GN=NCAPH PE=1 SV=3	0.00162766	0.0019956	0.0013669	0.000749483	0.00119289	0.000739545	0.0327519	-0.0313223	0.262696	-0.283213	1.15016	0.479669	1.16941	0.93308	124	616	740	140
OAS3	Q9Y6K5	LLTSGCQEGEHK	1xCarbamidomethyl [C6]; 1xTMTpro [N-Term]; 1xTMTpro [K12(100)]	2'-5'-oligoadenylate synthase 3 OS=Homo sapiens (Human) OX=9606 GN=OAS3 PE=1 SV=3	0.0611805	0.0481475	0.0382384	0.0156658	0.0195706	0.0172933	0.0379798	0.314742	-0.0308682	-0.363308	1.65071	1.32964	1.50812	1.49616	19	721	740	140
XAF1	Q6GPH4	ANECQERPVECK	2xCarbamidomethyl [C4; C11]; 1xTMTpro [K12(100)]; 1xTMTpro [N-Term]	XIAP-associated factor 1 OS=Homo sapiens (Human) OX=9606 GN=XAF1 PE=1 SV=1	0.0583125	0.0620955	0.0413001	0.037954	0.0201034	0.0231035	0.0345962	0.113447	0.204131	-0.384211	0.506106	1.42292	1.22224	1.05042	83	660	743	142
LAP3	P28838	ENIRAAVAAGCR	1xCarbamidomethyl [C11]; 1xTMTpro [N-Term]	Cytosol aminopeptidase OS=Homo sapiens (Human) OX=9606 GN=LAP3 PE=1 SV=3	0.00970943	0.0106224	0.00821865	0.00642418	0.00556133	0.00558278	0.0224119	0.0289057	0.158558	-0.211579	0.566968	0.775051	0.769496	0.703839	349	406	755	143
TRIM21	P19474	CAVHGERLHLFCEK	2xCarbamidomethyl [C1; C12]; 1xTMTpro [K14(100)]	E3 ubiquitin-protein ligase TRIM21 OS=Homo sapiens (Human) OX=9606 GN=TRIM21 PE=1 SV=1	0.00569378	0.00856426	0.00533507	0.0033196	0.00176718	0.00209829	0.0387597	-0.197925	0.391017	-0.291805	0.976301	1.88586	1.6381	1.50009	17	741	758	144
EZH2	Q15910	AQCNTK	1xCarbamidomethyl [C3]; 1xTMTpro [N-Term]; 1xTMTpro [K6(100)]	Histone-lysine N-methyltransferase EZH2 OS=Homo sapiens (Human) OX=9606 GN=EZH2 PE=1 SV=2	0.0135621	0.0123015	0.0143244	0.0101176	0.0078191	0.00870409	0.0074764	0.017777	-0.122966	0.096672	0.404937	0.776729	0.622038	0.601234	616	144	760	145
ATAD2	Q6PL18	GCSSSK	1xCarbamidomethyl [C2]; 1xTMTpro [N-Term]; 1xTMTpro [K6(100)]	ATPase family AAA domain-containing protein 2 OS=Homo sapiens (Human) OX=9606 GN=ATAD2 PE=1 SV=1	0.00799898	0.00938247	0.00786522	0.00510681	0.00529126	0.00607362	0.011112	-0.0732432	0.156909	-0.0975712	0.720635	0.669446	0.470503	0.620195	553	207	760	145
NAGA	P17050	LDGCFSTPEER	1xCarbamidomethyl [C4]; 1xTMTpro [N-Term]	Alpha-N-acetylgalactosaminidase OS=Homo sapiens (Human) OX=9606 GN=NAGA PE=1 SV=2	0.0344024	0.0401712	0.0406037	0.026197	0.0234701	0.0251159	0.0122119	-0.158314	0.0653409	0.080789	0.551417	0.709995	0.612218	0.624543	534	233	767	147
CTSL	P07711	EGIYFEPDCSSEDMDHGVLVVGYGFESTESDNNK	1xCarbamidomethyl [C9]; 1xDeamidated [N]; 1xTMTpro [N-Term]	Cathepsin L1 OS=Homo sapiens (Human) OX=9606 GN=CTSL PE=1 SV=2	0.0248903	0.0234649	0.0273611	0.0161484	0.0161053	0.0172497	0.0104725	-0.0200566	-0.105137	0.116483	0.644249	0.648105	0.549073	0.613809	572	196	768	148
KIAA0930	Q6ICG6	VSTGDTSPCGTEEDSSPASPMHER	1xCarbamidomethyl [C9]; 1xTMTpro [N-Term]	Uncharacterized protein KIAA0930 OS=Homo sapiens (Human) OX=9606 GN=KIAA0930 PE=1 SV=1	0.00318574	0.00498134	0.00461625	0.00253881	0.00200559	0.00157309	0.0369597	-0.419602	0.225305	0.115492	0.747076	1.0872	1.43763	1.09063	72	696	768	148
ATF7IP2	Q5U623	SLFEHEGACSLK	1xCarbamidomethyl [C9]; 1xTMTpro [N-Term]; 1xTMTpro [K12(100)]	Activating transcription factor 7-interacting protein 2 OS=Homo sapiens (Human) OX=9606 GN=ATF7IP2 PE=1 SV=2	2.69908	3.60755	4.10685	2.41174	1.43722	1.55613	0.0352023	-0.362952	0.0556033	0.242614	0.525341	1.27213	1.15745	0.984975	104	665	769	150
STAT2	P52630	CSQDPESLLLQHNLRK	1xCarbamidomethyl [C1]; 1xTMTpro [K16(100)]	Signal transducer and activator of transcription 2 OS=Homo sapiens (Human) OX=9606 GN=STAT2 PE=1 SV=1	0.249165	0.315359	0.214748	0.113469	0.116256	0.11035	0.0379507	-0.0600635	0.279833	-0.274523	1.19487	1.15986	1.23508	1.1966	52	720	772	151
PRKCD	Q05655	CRQCNAAIHK	2xCarbamidomethyl [C1; C4]; 1xTMTpro [K10(100)]	Protein kinase C delta type OS=Homo sapiens (Human) OX=9606 GN=PRKCD PE=1 SV=2	0.00115784	0.00119334	0.00086785	0.00052736	0.000656888	0.000596048	0.03147	0.109772	0.153343	-0.306148	1.02481	0.707946	0.848165	0.860306	186	587	773	152
TRIM22	Q8IYM9	ESVIISRGESSCPVCQTR	2xCarbamidomethyl [C12; C15]; 1xTMTpro [N-Term]	E3 ubiquitin-protein ligase TRIM22 OS=Homo sapiens (Human) OX=9606 GN=TRIM22 PE=1 SV=1	0.132682	0.145133	0.0871381	0.0379108	0.0349915	0.0380206	0.0403234	0.125226	0.254626	-0.481374	1.68207	1.79768	1.6779	1.71921	6	774	780	153
NMI	Q13287	EYPLYINQTCHR	1xCarbamidomethyl [C10]; 1xTMTpro [N-Term]	N-myc-interactor OS=Homo sapiens (Human) OX=9606 GN=NMI PE=1 SV=2	0.00351279	0.00300927	0.00270472	0.00184585	0.00192751	0.00172766	0.0283339	0.191754	-0.0314521	-0.185387	0.736581	0.674123	0.832042	0.747582	275	515	790	154
NPLOC4	Q8TAT6	DTYFLSSEECITAGDFQNKHPNMCR	2xCarbamidomethyl [C10; C24]; 1xTMTpro [N-Term]; 1xTMTpro [K19(100)]	Nuclear protein localization protein 4 homolog OS=Homo sapiens (Human) OX=9606 GN=NPLOC4 PE=1 SV=3	0.00819572	0.00944533	0.00858541	0.00610692	0.00630695	0.0052104	0.0046924	-0.0931173	0.111612	-0.0261018	0.517543	0.471045	0.746594	0.578394	702	88	790	154
ZNFX1	Q9P2E3	CQHYQCTK	2xCarbamidomethyl [C1; C6]; 1xTMTpro [K8(100)]	NFX1-type zinc finger-containing protein 1 OS=Homo sapiens (Human) OX=9606 GN=ZNFX1 PE=2 SV=2	0.0311861	0.041693	0.0374043	0.028005	0.0205449	0.0194369	0.026308	-0.237279	0.181624	0.0250236	0.392498	0.839399	0.919385	0.717094	324	474	798	156
DTX3L	Q8TDB6	NTEPLKQECVSLADSK	1xCarbamidomethyl [C9]; 1xTMTpro [N-Term]; 2xTMTpro [K6(100); K16(100)]	E3 ubiquitin-protein ligase DTX3L OS=Homo sapiens (Human) OX=9606 GN=DTX3L PE=1 SV=1	0.124099	0.134445	0.0939722	0.0561333	0.0644926	0.0585617	0.0368326	0.0787603	0.194293	-0.322421	1.0658	0.865522	1.0047	0.978673	105	694	799	157
LIMA1	Q9UHB6	ENVPPGPEVCITHQEGEK	1xCarbamidomethyl [C10]; 1xTMTpro [N-Term]	LIM domain and actin-binding protein 1 OS=Homo sapiens (Human) OX=9606 GN=LIMA1 PE=1 SV=1	0.00142525	0.00130232	0.00102836	0.000898901	0.000702432	0.000647246	0.0296136	0.187008	0.0568735	-0.28386	0.477977	0.83378	0.951825	0.754528	266	542	808	158
FNDC3A	Q9Y2H6	FCIQACNEAGEGPLSQEYIFTTPK	2xCarbamidomethyl [C2; C6]; 1xTMTpro [K24(100)]	Fibronectin type-III domain-containing protein 3A OS=Homo sapiens (Human) OX=9606 GN=FNDC3A PE=1 SV=4	0.113859	0.104245	0.0863733	0.0764219	0.0628518	0.0508778	0.025454	0.165876	0.0386053	-0.232714	0.409312	0.691344	0.996262	0.698973	356	461	817	159
UNC93B1	Q9H1C4	RPCPYEQAQGGDGPEEQ	1xCarbamidomethyl [C3]; 1xTMTpro [N-Term]	Protein unc-93 homolog B1 OS=Homo sapiens (Human) OX=9606 GN=UNC93B1 PE=1 SV=2	1.94564	2.17186	2.03192	1.36133	1.46868	1.34503	0.0024515	-0.0752426	0.0834448	-0.0126463	0.59047	0.480971	0.60785	0.559763	785	46	831	160
IFI35	P80217	EHTINMEECR	1xCarbamidomethyl [C9]; 1xTMTpro [N-Term]	Interferon-induced 35 kDa protein OS=Homo sapiens (Human) OX=9606 GN=IFI35 PE=1 SV=5	0.0120165	0.0166104	0.0135425	0.00958216	0.00608777	0.0093094	0.0325285	-0.226217	0.240855	-0.0537419	0.552812	1.20725	0.594475	0.784845	230	609	839	161
SPTLC2	O15270	ANGCVANGEVR	1xCarbamidomethyl [C4]; 1xDeamidated [N2]; 1xTMTpro [N-Term]	Serine palmitoyltransferase 2 OS=Homo sapiens (Human) OX=9606 GN=SPTLC2 PE=1 SV=1	0.070232	0.072238	0.0794872	0.0496682	0.0478723	0.0504264	0.00894495	-0.0751189	-0.0344886	0.103475	0.574923	0.628057	0.553069	0.58535	678	162	840	162
TAP1	Q03518	KGCYWAMVQAPADAPE	1xCarbamidomethyl [C3]; 1xTMTpro [N-Term]; 1xTMTpro [K1(100)]	Antigen peptide transporter 1 OS=Homo sapiens (Human) OX=9606 GN=TAP1 PE=1 SV=2	0.105206	0.110196	0.0847713	0.0735875	0.0574933	0.0597054	0.0228583	0.0723876	0.139235	-0.239185	0.443301	0.799368	0.744901	0.662523	432	410	842	163
WARS1	P23381	GIFGFTDSDCIGK	1xCarbamidomethyl [C10]; 1xTMTpro [N-Term]; 1xTMTpro [K13(100)]	Tryptophan--tRNA ligase, cytoplasmic OS=Homo sapiens (Human) OX=9606 GN=WARS1 PE=1 SV=2	0.00589147	0.00634286	0.0054291	0.00430092	0.0033844	0.00418841	0.00800191	0.000897194	0.107402	-0.117018	0.453087	0.79883	0.491328	0.581082	694	150	844	164
NIPBL	Q6KC79	NAASFPLRSPQPVCSPAGSEGTPK	1xCarbamidomethyl [C14]; 1xTMTpro [K24(100)]	Nipped-B-like protein OS=Homo sapiens (Human) OX=9606 GN=NIPBL PE=1 SV=2	0.00278031	0.00338975	0.00273779	0.0021224	0.00157579	0.00205394	0.0193813	-0.0948688	0.191065	-0.117104	0.484414	0.914042	0.531717	0.643391	481	368	849	165
PML	P29590	TNNIFCSNPNHR	1xCarbamidomethyl [C6]; 1xTMTpro [N-Term]	Protein PML OS=Homo sapiens (Human) OX=9606 GN=PML PE=1 SV=3	0.0227216	0.0264339	0.0218895	0.0188264	0.0126907	0.0136622	0.0252405	-0.0597052	0.15862	-0.113534	0.331012	0.899995	0.793585	0.674864	404	458	862	166
ZNF700	Q9H0M5	THTGEKPYECNQCGK	2xCarbamidomethyl [C10; C13]; 2xTMTpro [K6(100); K15(100)]	Zinc finger protein 700 OS=Homo sapiens (Human) OX=9606 GN=ZNF700 PE=2 SV=1_x000D_ Zinc finger protein 180 OS=Homo sapiens (Human) OX=9606 GN=ZNF180 PE=1 SV=2_x000D_ Zinc finger protein 329 OS=Homo sapiens (Human) OX=9606 GN=ZNF329 PE=1 SV=2_x000D_ Zinc finger protein 891 OS=Homo sapiens (Human) OX=9606 GN=ZNF891 PE=2 SV=2	0.115969	0.122655	0.10997	0.0900524	0.0641851	0.073097	0.0188341	-0.0028413	0.0780212	-0.0794806	0.36775	0.856276	0.668703	0.63091	519	350	869	167
PEBP1	P30086	KYELRAPVAGTCYQAEWDDYVPK	1xCarbamidomethyl [C12]; 1xDeamidated [Q14]; 1xTMTpro [K1(100)]; 1xTMTpro [N-Term]	Phosphatidylethanolamine-binding protein 1 OS=Homo sapiens (Human) OX=9606 GN=PEBP1 PE=1 SV=3	0.000207601	0.000258773	0.000229904	0.000184661	0.000131831	0.000119553	0.0286689	-0.160887	0.156986	-0.0136698	0.32982	0.816015	0.957049	0.700961	352	525	877	168
USP15	Q9Y4E8	LGAEDPWYCPNCK	2xCarbamidomethyl [C9; C12]; 1xTMTpro [N-Term]; 1xTMTpro [K13(100)]	Ubiquitin carboxyl-terminal hydrolase 15 OS=Homo sapiens (Human) OX=9606 GN=USP15 PE=1 SV=3	0.011437	0.0131706	0.00969625	0.00609967	0.00724913	0.00734385	0.0319696	0.00030156	0.203913	-0.237911	0.906607	0.657529	0.6388	0.734312	292	598	890	169
TAP1	Q03518	GCYWAMVQAPADAPE	1xCarbamidomethyl [C2]; 1xTMTpro [N-Term]	Antigen peptide transporter 1 OS=Homo sapiens (Human) OX=9606 GN=TAP1 PE=1 SV=2	0.0029642	0.00287215	0.00288041	0.00173305	0.00208122	0.00205603	0.00985534	0.0288136	-0.0166981	-0.0125558	0.74552	0.481403	0.498969	0.575297	711	181	892	170
EIF3F	O00303	HSVEVTNCFSVPHNESEDEVAVDMEFAK	1xCarbamidomethyl [C8]; 1xDeamidated [N14]; 1xTMTpro [K28(100)]	Eukaryotic translation initiation factor 3 subunit F OS=Homo sapiens (Human) OX=9606 GN=EIF3F PE=1 SV=1	0.00138865	0.00139055	0.00158041	0.000938809	0.00113051	0.000873109	0.00999636	-0.0655576	-0.0635779	0.121063	0.630334	0.362258	0.735004	0.575865	707	186	893	171
NAMPT	P43490	DLLNCSFK	1xCarbamidomethyl [C5]; 1xTMTpro [K8(100)]	Nicotinamide phosphoribosyltransferase OS=Homo sapiens (Human) OX=9606 GN=NAMPT PE=1 SV=1	0.00727418	0.00836464	0.00791511	0.00614956	0.00490192	0.00476099	0.0113609	-0.110149	0.0913698	0.0116761	0.352451	0.679586	0.721673	0.58457	681	213	894	172
FKBP1A	P62942	RGQTCVVHYTGMLEDGK	1xCarbamidomethyl [C5]; 1xTMTpro [N-Term]; 1xTMTpro [K17(100)]	Peptidyl-prolyl cis-trans isomerase FKBP1A OS=Homo sapiens (Human) OX=9606 GN=FKBP1A PE=1 SV=2	0.030926	0.035443	0.0342149	0.0456509	0.0533837	0.0498846	0.00653335	-0.116544	0.0801343	0.0292603	-0.445278	-0.671034	-0.573231	-0.563181	770	129	899	173
SCAF11	Q99590	EHQPDVDSSNICTVQTHVENQSANCLK	2xCarbamidomethyl [C12; C25]; 1xTMTpro [N-Term]; 1xTMTpro [K27(100)]	Protein SCAF11 OS=Homo sapiens (Human) OX=9606 GN=SCAF11 PE=1 SV=2	0.00185291	0.00219775	0.00170025	0.00143007	0.00116249	0.00111117	0.0234409	-0.0490365	0.197199	-0.173079	0.422739	0.721607	0.786741	0.643695	478	421	899	173
CASC4	Q6P4E1	RLEYESFQCGQQMK	1xCarbamidomethyl [C9]; 1xTMTpro [N-Term]; 1xOxidation [M13(100)]; 1xTMTpro [K14(100)]	Protein CASC4 OS=Homo sapiens (Human) OX=9606 GN=CASC4 PE=1 SV=2	0.0257567	0.0212053	0.0197884	0.0125857	0.0135246	0.0142374	0.0323418	0.211134	-0.0693888	-0.16916	0.822028	0.718232	0.644134	0.728131	300	604	904	175
OAS2	P29728	SLDKTNASPGEFAVCFTELQQK	1xCarbamidomethyl [C15]; TMTpro [K]; 1xTMTpro [N-Term]	2'-5'-oligoadenylate synthase 2 OS=Homo sapiens (Human) OX=9606 GN=OAS2 PE=1 SV=3	0.021839	0.0307303	0.0191376	0.00970357	0.00804072	0.00813355	0.0458375	-0.130242	0.362511	-0.320739	1.30056	1.57175	1.55519	1.47584	21	888	909	176
TM9SF3	Q9HD45	FKDDVMPATYCEIDLDK	1xCarbamidomethyl [C11]; 1xTMTpro [N-Term]; 2xTMTpro [K2(100); K17(100)]	Transmembrane 9 superfamily member 3 OS=Homo sapiens (Human) OX=9606 GN=TM9SF3 PE=1 SV=2	0.0150237	0.0137542	0.0105446	0.00674998	0.00726072	0.00871387	0.0372452	0.19685	0.0694802	-0.313893	0.957436	0.852207	0.589006	0.79955	217	703	920	177
LYPLA2	O95372	DLAILQCHGELDPMVPVRFGALTAEK	1xCarbamidomethyl [C7]; 1xTMTpro [K26(100)]	Acyl-protein thioesterase 2 OS=Homo sapiens (Human) OX=9606 GN=LYPLA2 PE=1 SV=1	0.0491703	0.0527442	0.0449706	0.0392001	0.026674	0.0284602	0.0270848	0.00613417	0.107359	-0.122672	0.320797	0.876218	0.782709	0.659908	434	487	921	178
MBNL1	Q9NR56	GTCSRPDTECK	2xCarbamidomethyl [C3; C10]; 1xTMTpro [N-Term]; 1xTMTpro [K11(100)]	Muscleblind-like protein 1 OS=Homo sapiens (Human) OX=9606 GN=MBNL1 PE=1 SV=2	0.00274713	0.0027588	0.00179275	0.00129221	0.000960696	0.00110329	0.0448576	0.175255	0.181366	-0.4405	0.912837	1.34052	1.14087	1.13141	63	863	926	179
NPM1	P06748	MEDSMDMDMSPLRPQNYLFGCELK	1xAcetyl [N-Term]; 1xCarbamidomethyl [C21]; 1xDeamidated [N/Q]; 3xOxidation [M1(100); M5(99.1); M7(99.1)]; 1xTMTpro [K24(100)]	Nucleophosmin OS=Homo sapiens (Human) OX=9606 GN=NPM1 PE=1 SV=2	3.25568e-05	3.45104e-05	2.9517e-05	2.24008e-05	2.0889e-05	2.13541e-05	0.0122694	0.0161348	0.100206	-0.125278	0.523276	0.624086	0.592315	0.579892	696	234	930	180
LAP3	P28838	AAVAAGCR	1xCarbamidomethyl [C7]; 1xTMTpro [N-Term]	Cytosol aminopeptidase OS=Homo sapiens (Human) OX=9606 GN=LAP3 PE=1 SV=3	0.00277525	0.002934	0.00233776	0.001581	0.0019711	0.00176094	0.0178649	0.0491268	0.129379	-0.198363	0.762652	0.444487	0.607141	0.60476	602	334	936	181
RNF213	Q63HN8	TLCECK	2xCarbamidomethyl [C3; C5]; 1xTMTpro [N-Term]; 1xTMTpro [K6(100)]	E3 ubiquitin-protein ligase RNF213 OS=Homo sapiens (Human) OX=9606 GN=RNF213 PE=1 SV=3	0.00621163	0.00660181	0.00498665	0.00301968	0.00466472	0.00340309	0.0323856	0.0661222	0.154012	-0.250781	0.974454	0.347059	0.802004	0.707839	340	605	945	182
PARP10	Q53GL7	AGPVSPGCVK	1xCarbamidomethyl [C8]; 1xTMTpro [N-Term]; 1xTMTpro [K10(100)]	Protein mono-ADP-ribosyltransferase PARP10 OS=Homo sapiens (Human) OX=9606 GN=PARP10 PE=1 SV=2	0.375065	0.374201	0.33897	0.260989	0.23974	0.247352	0.00340371	0.0481849	0.0448558	-0.0978003	0.474966	0.597483	0.55239	0.541613	886	65	951	183
ATF7IP	Q6VMQ6	ADNNIDANEETLETDDTTICSDRPPENEK	1xCarbamidomethyl [C20]; 2xDeamidated [N8; N27]; 1xTMTpro [N-Term]; 1xTMTpro [K29(100)]	Activating transcription factor 7-interacting protein 1 OS=Homo sapiens (Human) OX=9606 GN=ATF7IP PE=1 SV=3	0.00171933	0.00229992	0.00202714	0.00116523	0.00103984	0.00157822	0.0320469	-0.229268	0.190474	0.00833435	0.790498	0.954747	0.352813	0.699353	354	600	954	184
GIT2	Q14161	SSEVCADCSGPDPSWASVNRGTFLCDECCSVHR	5xCarbamidomethyl [C5; C8; C25; C28; C29]; 1xTMTpro [N-Term]	ARF GTPase-activating protein GIT2 OS=Homo sapiens (Human) OX=9606 GN=GIT2 PE=1 SV=2	0.00491835	0.00541864	0.00503239	0.00353017	0.00316141	0.00388544	0.00468009	-0.0588506	0.0809055	-0.0257797	0.537286	0.696456	0.398945	0.544229	875	86	961	185
LRPPRC	P42704	CVANNQVETLEKLVELTQK	1xCarbamidomethyl [C1]; 2xTMTpro [K12(100); K19(100)]	Leucine-rich PPR motif-containing protein, mitochondrial OS=Homo sapiens (Human) OX=9606 GN=LRPPRC PE=1 SV=3	0.000540773	0.000612457	0.00046967	0.00043161	0.000269233	0.000303959	0.0342782	-0.000516044	0.179068	-0.203892	0.325813	1.00668	0.831664	0.721387	313	650	963	186
FRY	Q5TBA9	ATFAGGSRDGVITCQPGDSEEK	1xCarbamidomethyl [C14]; 1xTMTpro [N-Term]	Protein furry homolog OS=Homo sapiens (Human) OX=9606 GN=FRY PE=1 SV=1	0.0716624	0.0695642	0.0640768	0.0494047	0.050388	0.0367528	0.0189745	0.0664929	0.023622	-0.0949206	0.470075	0.441644	0.896868	0.602862	610	355	965	187
CMPK2	Q5EBM0	AVLDLVDQCPK	1xTMTpro [N-Term]; 1xCarbamidomethyl [C9(100)]; 1xTMTpro [K11(100)]	UMP-CMP kinase 2, mitochondrial OS=Homo sapiens (Human) OX=9606 GN=CMPK2 PE=1 SV=3	0.00671488	0.00632292	0.00642011	0.00505065	0.00378853	0.00390834	0.0234949	0.0500395	-0.0367313	-0.0147247	0.360853	0.775683	0.730767	0.622434	544	424	968	188
NUP153	P49790	TAELSGSSSTLEPIISSSAHHVTTVNSTNCK	1xCarbamidomethyl [C30]; 1xTMTpro [K31(100)]	Nuclear pore complex protein Nup153 OS=Homo sapiens (Human) OX=9606 GN=NUP153 PE=1 SV=2	0.00322419	0.00356419	0.00323696	0.00253666	0.001918	0.00234694	0.0120773	-0.0516799	0.0929566	-0.0459763	0.397689	0.801017	0.509833	0.569513	745	229	974	189
ACSL5	Q9ULC5	GLAVSDNGPCLGYR	1xCarbamidomethyl [C10]; 1xTMTpro [N-Term]	Long-chain-fatty-acid--CoA ligase 5 OS=Homo sapiens (Human) OX=9606 GN=ACSL5 PE=1 SV=1	0.03009	0.0342937	0.0289887	0.0215485	0.0202509	0.0201755	0.0173261	-0.0487496	0.139911	-0.102545	0.530444	0.620046	0.625432	0.591974	655	323	978	190
ZNF561	Q8N587	THTGEKPFVCK	1xCarbamidomethyl [C10]; 2xTMTpro [K6(100); K11(100)]	Zinc finger protein 561 OS=Homo sapiens (Human) OX=9606 GN=ZNF561 PE=1 SV=2_x000D_ Zinc finger protein OZF OS=Homo sapiens (Human) OX=9606 GN=ZNF146 PE=1 SV=2	1.28881	1.27298	1.54433	1.0345	0.867701	0.842386	0.0169433	-0.0867762	-0.104599	0.174166	0.403873	0.657542	0.700258	0.587225	673	311	984	191
SNRNP200	O75643	DILCGAADEVLAVLK	1xCarbamidomethyl [C4]; 1xTMTpro [K15(100)]; 1xTMTpro [N-Term]	U5 small nuclear ribonucleoprotein 200 kDa helicase OS=Homo sapiens (Human) OX=9606 GN=SNRNP200 PE=1 SV=2	0.00168879	0.00160144	0.00185211	0.00123682	0.00117215	0.000714866	0.0382234	-0.0214704	-0.0980962	0.111708	0.470833	0.548305	1.26172	0.760285	255	731	986	192
LAP3	P28838	QVVDCQLADVNNIGKYR	1xCarbamidomethyl [C5]; 1xTMTpro [N-Term]; 1xTMTpro [K15(100)]	Cytosol aminopeptidase OS=Homo sapiens (Human) OX=9606 GN=LAP3 PE=1 SV=3	0.00660174	0.00718116	0.00505074	0.00367085	0.00321956	0.00344431	0.0420479	0.0725682	0.19394	-0.313782	0.774163	0.963412	0.86606	0.867878	178	808	986	192
RNF213	Q63HN8	SCVQSAVGMLRDQNESCTR	2xCarbamidomethyl [C2; C17]; 1xTMTpro [N-Term]	E3 ubiquitin-protein ligase RNF213 OS=Homo sapiens (Human) OX=9606 GN=RNF213 PE=1 SV=3	0.010599	0.00962814	0.00815349	0.00583665	0.00574268	0.00571033	0.0347248	0.163983	0.0253853	-0.214454	0.696732	0.720148	0.728297	0.715059	326	661	987	194
CHKA	P35790	FCTGGEAEPSPLGLLLSCGSGSAAPAPGVGQQRDAASDLESK	2xCarbamidomethyl [C2; C18]; 1xTMTpro [N-Term]; 1xTMTpro [K42(100)]	Choline kinase alpha OS=Homo sapiens (Human) OX=9606 GN=CHKA PE=1 SV=3	0.0629497	0.047934	0.0453244	0.0737464	0.0973826	0.0780207	0.0305212	0.273763	-0.119385	-0.200146	-0.502137	-0.903229	-0.583422	-0.662929	430	560	990	195
ACSL5	Q9ULC5	NNDLTSCCFSDAK	2xCarbamidomethyl [C7; C8]; 1xTMTpro [K13(100)]	Long-chain-fatty-acid--CoA ligase 5 OS=Homo sapiens (Human) OX=9606 GN=ACSL5 PE=1 SV=1	0.0352783	0.0377441	0.029177	0.0260023	0.0218842	0.0190919	0.0244537	0.0504294	0.147899	-0.223522	0.389712	0.638461	0.83539	0.621188	550	444	994	196
PARP1	P09874	CSESIPKDSLR	1xCarbamidomethyl [C1]; 1xTMTpro [N-Term]; 1xTMTpro [K7(100)]	Poly [ADP-ribose] polymerase 1 OS=Homo sapiens (Human) OX=9606 GN=PARP1 PE=1 SV=4	0.000708436	0.000818569	0.000651615	0.000567863	0.00041367	0.000464245	0.0218528	-0.0357428	0.172724	-0.15636	0.354837	0.811899	0.645493	0.604076	604	398	1002	197
SCAF11	Q99590	EHQPDVDSSNICTVQTHVENQSANCLK	2xCarbamidomethyl [C12; C25]; 1xDeamidated [N/Q]; 1xTMTpro [N-Term]; 1xTMTpro [K27(100)]	Protein SCAF11 OS=Homo sapiens (Human) OX=9606 GN=SCAF11 PE=1 SV=2	0.000836095	0.00102774	0.000836333	0.000673547	0.000563432	0.000547371	0.0218535	-0.10635	0.191393	-0.10594	0.418239	0.675777	0.717498	0.603838	605	399	1004	198
IFIT3	O14879	HLDGNNEAALECLR	1xCarbamidomethyl [C12]; 1xTMTpro [N-Term]	Interferon-induced protein with tetratricopeptide repeats 3 OS=Homo sapiens (Human) OX=9606 GN=IFIT3 PE=1 SV=1	0.00669241	0.00684653	0.00683744	0.00404595	0.00517412	0.00349602	0.0342976	-0.0213383	0.01151	0.00959318	0.747385	0.39255	0.958149	0.699361	353	652	1005	199
RBM4B	Q9BQ04	ECPVDRTGR	1xCarbamidomethyl [C2]; 1xTMTpro [N-Term]	RNA-binding protein 4B OS=Homo sapiens (Human) OX=9606 GN=RBM4B PE=1 SV=1	0.0264154	0.0315292	0.0256708	0.0166938	0.0209292	0.0182203	0.0184189	-0.0774291	0.177882	-0.118676	0.739497	0.413288	0.613259	0.588681	665	342	1007	200
UBE2S	Q16763	CLLIHPNPESALNEEAGRLLLENYEEYAAR	1xCarbamidomethyl [C1]; 1xTMTpro [N-Term]	Ubiquitin-conjugating enzyme E2 S OS=Homo sapiens (Human) OX=9606 GN=UBE2S PE=1 SV=2	0.00468874	0.00487868	0.00459899	0.00222994	0.00306196	0.00350936	0.0360229	-0.0102396	0.0470512	-0.0381228	1.08243	0.624985	0.428234	0.711884	334	681	1015	201
USP15	Q9Y4E8	ISTETEETEGSLHCCK	2xCarbamidomethyl [C14; C15]; 1xTMTpro [K16(100)]	Ubiquitin carboxyl-terminal hydrolase 15 OS=Homo sapiens (Human) OX=9606 GN=USP15 PE=1 SV=3	0.0039238	0.00368101	0.00281587	0.00188991	0.00229445	0.00199264	0.039608	0.175835	0.0836872	-0.302833	0.878098	0.598265	0.801737	0.759367	258	760	1018	202
DDX60L	Q5H9U9	TYASYYCMEK	1xCarbamidomethyl [C7]; 1xTMTpro [K10(100)]	Probable ATP-dependent RNA helicase DDX60-like OS=Homo sapiens (Human) OX=9606 GN=DDX60L PE=2 SV=2_x000D_ Probable ATP-dependent RNA helicase DDX60 OS=Homo sapiens (Human) OX=9606 GN=DDX60 PE=1 SV=3	0.0205863	0.0201547	0.0154311	0.0129919	0.0100867	0.0122498	0.0331338	0.136795	0.106224	-0.279052	0.527272	0.892442	0.612133	0.677283	398	623	1021	203
NADK	O95544	ELCTHLMEENMIVYVEK	1xCarbamidomethyl [C3]; 1xTMTpro [N-Term]; 1xTMTpro [K17(100)]	NAD kinase OS=Homo sapiens (Human) OX=9606 GN=NADK PE=1 SV=1	0.385025	0.433594	0.429449	0.281167	0.320563	0.26265	0.00533038	-0.111711	0.0596823	0.0458261	0.565234	0.376056	0.663519	0.534936	926	103	1029	204
ZNF551	Q7Z340	SIHTGDRPYECSECEK	2xCarbamidomethyl [C11; C14]; 1xTMTpro [N-Term]; 1xTMTpro [K16(100)]	Zinc finger protein 551 OS=Homo sapiens (Human) OX=9606 GN=ZNF551 PE=1 SV=3	0.259874	0.278026	0.239543	0.186477	0.188639	0.162608	0.00569165	0.00403769	0.101446	-0.113491	0.474773	0.458142	0.672373	0.535096	925	107	1032	205
KDM1A	O60341	CPLYEANGQAVPK	1xCarbamidomethyl [C1]; 1xTMTpro [K13(100)]	Lysine-specific histone demethylase 1A OS=Homo sapiens (Human) OX=9606 GN=KDM1A PE=1 SV=2	0.00309738	0.00299001	0.00244822	0.0017838	0.0021117	0.00176633	0.0230874	0.122519	0.0716183	-0.216801	0.673578	0.43013	0.687779	0.597162	632	414	1046	206
MRGBP	Q9NV56	NSSDLGCKEGADK	1xCarbamidomethyl [C7]; 2xTMTpro [K8(100); K13(100)]	MRG/MORF4L-binding protein OS=Homo sapiens (Human) OX=9606 GN=MRGBP PE=1 SV=1	2.18433	1.80091	1.82346	1.17709	1.35126	1.33647	0.0209809	0.173939	-0.104527	-0.0865749	0.718028	0.51895	0.534824	0.590601	658	388	1046	206
PNPT1	Q8TCS8	NVSCEVDMFK	1xCarbamidomethyl [C4]; 1xTMTpro [K10(100)]	Polyribonucleotide nucleotidyltransferase 1, mitochondrial OS=Homo sapiens (Human) OX=9606 GN=PNPT1 PE=1 SV=2	0.00649121	0.00622633	0.0056819	0.00407773	0.00421462	0.00429461	0.0106816	0.0818599	0.0217545	-0.110254	0.588862	0.541226	0.514099	0.548062	851	198	1049	208
PTK2B	Q14289	DCTLDNKEK	1xCarbamidomethyl [C2]; 1xTMTpro [N-Term]; 2xTMTpro [K7(100); K9(100)]	Protein-tyrosine kinase 2-beta OS=Homo sapiens (Human) OX=9606 GN=PTK2B PE=1 SV=2	0.0253794	0.0269929	0.0174621	0.0103344	0.0134047	0.0113228	0.0486576	0.124683	0.213603	-0.414747	1.17153	0.796238	1.03975	1.00251	96	962	1058	209
DCAF5	Q96JK2	ASGSTLNSGSGNCPR	1xCarbamidomethyl [C13]; 1xTMTpro [N-Term]	DDB1- and CUL4-associated factor 5 OS=Homo sapiens (Human) OX=9606 GN=DCAF5 PE=1 SV=2	0.526314	0.549805	0.46576	0.313583	0.414934	0.26944	0.0318961	0.0342683	0.0972656	-0.142069	0.712806	0.308773	0.931693	0.65109	461	597	1058	209
LARP1	Q6PKG0	TASISSSPSEGTPTVGSYGCTPQSLPK	1xCarbamidomethyl [C20]; 1xTMTpro [K27(100)]	La-related protein 1 OS=Homo sapiens (Human) OX=9606 GN=LARP1 PE=1 SV=2	0.0030018	0.00283752	0.00251783	0.00220391	0.00147168	0.00187144	0.0268876	0.107779	0.0265811	-0.145866	0.337983	0.920582	0.573895	0.61082	580	484	1064	211
ITGB2	P05107	GCAADDIMDPTSLAETQEDHNGGQK	1xCarbamidomethyl [C2]; 1xOxidation [M8(100)]; 1xTMTpro [K25(100)]	Integrin beta-2 OS=Homo sapiens (Human) OX=9606 GN=ITGB2 PE=1 SV=2	0.000132988	0.000127183	0.000107281	7.54005e-05	6.47997e-05	9.90565e-05	0.0316049	0.118704	0.0543121	-0.191199	0.699946	0.918532	0.306269	0.641582	491	590	1081	212
CASP9	P55211	TGSNIDCEK	1xCarbamidomethyl [C7]; 1xTMTpro [K9(100)]	Caspase-9 OS=Homo sapiens (Human) OX=9606 GN=CASP9 PE=1 SV=3	0.11208	0.14915	0.117763	0.262449	0.181287	0.208847	0.0435603	-0.172681	0.239554	-0.10132	-1.05483	-0.521065	-0.725236	-0.767042	248	842	1090	213
VIRMA	Q69YN4	CHFYEVLSEIK	1xCarbamidomethyl [C1]; 1xTMTpro [K11(100)]	Protein virilizer homolog OS=Homo sapiens (Human) OX=9606 GN=VIRMA PE=1 SV=2	0.0902516	0.102435	0.0895023	0.124615	0.141223	0.138609	0.00408982	-0.0596761	0.123013	-0.0717037	-0.405778	-0.586271	-0.559324	-0.517125	1026	67	1093	214
TXNIP	Q9H3M7	GFCEGDEISIHADFENTCSR	2xCarbamidomethyl [C3; C18]; 1xTMTpro [N-Term]	Thioredoxin-interacting protein OS=Homo sapiens (Human) OX=9606 GN=TXNIP PE=1 SV=1	0.0773412	0.0899026	0.0643714	0.0509554	0.0393814	0.0545982	0.0380797	0.00254111	0.219668	-0.262276	0.599459	0.971181	0.499842	0.690161	376	725	1101	215
ZNF106	Q9H2Y7	ELLEANREISDSCPVYPVITAR	1xCarbamidomethyl [C13]; 1xTMTpro [N-Term]	Zinc finger protein 106 OS=Homo sapiens (Human) OX=9606 GN=ZNF106 PE=1 SV=1	0.0373675	0.039324	0.0383568	0.0291983	0.0263338	0.0215122	0.0242658	-0.0374195	0.0362041	0.000276176	0.393322	0.54229	0.834048	0.589887	661	441	1102	216
CNDP2	Q96KP4	FCLEGMEESGSEGLDELIFARK	1xCarbamidomethyl [C2]; 1xTMTpro [K22(100)]	Cytosolic non-specific dipeptidase OS=Homo sapiens (Human) OX=9606 GN=CNDP2 PE=1 SV=2	0.0160824	0.0162906	0.013634	0.0112136	0.0106053	0.0096615	0.0147774	0.0685904	0.0871486	-0.16968	0.45164	0.532105	0.666569	0.550105	840	264	1104	217
TAP2	Q03519	SFGAEEHEVCRYK	1xCarbamidomethyl [C10]; 1xTMTpro [N-Term]; 1xTMTpro [K13(100)]	Antigen peptide transporter 2 OS=Homo sapiens (Human) OX=9606 GN=TAP2 PE=1 SV=1	0.0103393	0.0122557	0.00754701	0.00451237	0.00422007	0.00450021	0.0534507	0.0413289	0.286637	-0.412836	1.15485	1.25147	1.15875	1.18836	54	1060	1114	218
WARS1	P23381	ADCPPGNPAPTSNHGPDATEAEEDFVDPWTVQTSSAK	1xCarbamidomethyl [C3]; 1xTMTpro [N-Term]; 1xTMTpro [K37(100)]	Tryptophan--tRNA ligase, cytoplasmic OS=Homo sapiens (Human) OX=9606 GN=WARS1 PE=1 SV=2	0.000948103	0.000824151	0.000713963	0.000504032	0.000585334	0.000504519	0.0341149	0.194126	-0.00800869	-0.215069	0.717403	0.501659	0.716008	0.645023	474	644	1118	219
CD97	P48960	SDSDRGGHWATEGCQVLGSK	1xCarbamidomethyl [C14]; 1xTMTpro [N-Term]; 1xTMTpro [K20(100)]	CD97 antigen OS=Homo sapiens (Human) OX=9606 GN=CD97 PE=1 SV=4	0.0341419	0.0365247	0.0300536	0.0231836	0.0173697	0.0263427	0.0295185	0.0242252	0.121554	-0.159781	0.534211	0.950743	0.349913	0.611623	578	541	1119	220
RECQL4	O94761	ACRPDLGSEESQLLIPGESAVLGPGAGSQGPEASAFQEVSIR	1xCarbamidomethyl [C2]; 1xTMTpro [N-Term]	ATP-dependent DNA helicase Q4 OS=Homo sapiens (Human) OX=9606 GN=RECQL4 PE=1 SV=2	0.00300856	0.00336603	0.0022984	0.00143926	0.00175096	0.00182393	0.0464836	0.0575059	0.219481	-0.330937	1.00623	0.72342	0.664516	0.798057	219	905	1124	221
DOK1	Q99704	LAECVSVAPVTVETPPEPGATAFRLDTAQR	1xCarbamidomethyl [C4]; 1xDeamidated [Q29]; 1xTMTpro [N-Term]	Docking protein 1 OS=Homo sapiens (Human) OX=9606 GN=DOK1 PE=1 SV=1	0.169651	0.214344	0.172682	0.122582	0.118754	0.111365	0.0365369	-0.129306	0.20805	-0.103763	0.598129	0.643903	0.736587	0.65954	437	690	1127	222
PSMB10	P40306	ATNDSVVADKSCEK	1xCarbamidomethyl [C12]; 1xTMTpro [N-Term]; 2xTMTpro [K10(100); K14(100)]	Proteasome subunit beta type-10 OS=Homo sapiens (Human) OX=9606 GN=PSMB10 PE=1 SV=1	0.0121464	0.0134195	0.00967246	0.00761326	0.00640796	0.00768604	0.0412047	0.0483411	0.192149	-0.280229	0.625598	0.874246	0.611871	0.703905	347	790	1137	223
CNN2	Q99439	CASQSGMTAYGTRR	1xCarbamidomethyl [C1]; 1xTMTpro [N-Term]; 1xOxidation [M7(100)]	Calponin-2 OS=Homo sapiens (Human) OX=9606 GN=CNN2 PE=1 SV=4	0.000248868	0.000255402	0.000238985	0.000164959	0.000148689	0.000194482	0.018714	0.00648614	0.043874	-0.0519738	0.586785	0.736601	0.349262	0.557549	794	346	1140	224
KMT2A	Q03164	CGQCPGCQVPEDCGVCTNCLDKPK	6xCarbamidomethyl [C1; C4; C7; C13; C16; C19]; 1xDeamidated [N18]; 2xTMTpro [K22(100); K24(100)]	Histone-lysine N-methyltransferase 2A OS=Homo sapiens (Human) OX=9606 GN=KMT2A PE=1 SV=5	0.0118773	0.0124923	0.0109402	0.00954242	0.00674882	0.00606944	0.0399269	0.013099	0.0859371	-0.10547	0.30268	0.802401	0.955471	0.68685	379	764	1143	225
RANGAP1	P46060	ELNLSFCEIKR	1xCarbamidomethyl [C7]; 1xTMTpro [K10(100)]	Ran GTPase-activating protein 1 OS=Homo sapiens (Human) OX=9606 GN=RANGAP1 PE=1 SV=1	0.002784	0.00312688	0.00242395	0.00225611	0.00152227	0.00166952	0.0339128	0.00296671	0.170535	-0.19683	0.300351	0.867968	0.734761	0.63436	504	641	1145	226
IFI16	Q16666	LTTINCEEGDKLK	1xCarbamidomethyl [C6]; 1xTMTpro [N-Term]; 2xTMTpro [K11(100); K13(100)]	Gamma-interferon-inducible protein 16 OS=Homo sapiens (Human) OX=9606 GN=IFI16 PE=1 SV=3	0.0352278	0.0392009	0.0254413	0.0163079	0.0199359	0.0163568	0.0515524	0.0816257	0.235798	-0.387917	1.02952	0.739722	1.0252	0.931478	126	1025	1151	227
LAP3	P28838	SAGACTAAAFLK	1xCarbamidomethyl [C5]; 1xTMTpro [N-Term]; 1xTMTpro [K12(100)]	Cytosol aminopeptidase OS=Homo sapiens (Human) OX=9606 GN=LAP3 PE=1 SV=3	0.0161848	0.0175487	0.0137059	0.00984375	0.0106724	0.0101602	0.033375	0.0335163	0.150239	-0.206324	0.683843	0.567242	0.63819	0.629759	523	630	1153	228
WARS1	P23381	ADCPPGNPAPTSNHGPDATEAEEDFVDPWTVQTSSAK	1xCarbamidomethyl [C3]; 1xDeamidated [N]; 1xTMTpro [N-Term]; 1xTMTpro [K37(100)]	Tryptophan--tRNA ligase, cytoplasmic OS=Homo sapiens (Human) OX=9606 GN=WARS1 PE=1 SV=2	0.00200159	0.00303641	0.00227822	0.00147212	0.00120915	0.00113612	0.0520643	-0.284988	0.316231	-0.0982302	0.728236	1.01214	1.10202	0.947465	117	1037	1154	229
TRIM25	Q14258	LREFFCPEHSECICHICLVEHK	4xCarbamidomethyl [C6; C12; C14; C17]; 1xTMTpro [N-Term]; 1xTMTpro [K22(100)]	E3 ubiquitin/ISG15 ligase TRIM25 OS=Homo sapiens (Human) OX=9606 GN=TRIM25 PE=1 SV=2	0.0160895	0.0176108	0.0121495	0.0100343	0.00797381	0.00891835	0.047263	0.0741663	0.20451	-0.331059	0.607015	0.938611	0.777104	0.774243	237	930	1167	230
RCC1	P18754	SGQVYSFGCNDEGALGRDTSVEGSEMVPGKVELQEK	1xCarbamidomethyl [C9]; 1xTMTpro [K30(100)]	Regulator of chromosome condensation OS=Homo sapiens (Human) OX=9606 GN=RCC1 PE=1 SV=1	0.00419943	0.00445414	0.00404743	0.0032849	0.0024401	0.00300418	0.0189703	-0.011714	0.0732397	-0.0649023	0.36606	0.794971	0.494935	0.551988	829	354	1183	231
TUBB6	Q9BUF5	ECEHCDCLQGFQLTHSLGGGTGSGMGTLLISK	3xCarbamidomethyl [C2; C5; C7]; 1xOxidation [M25(100)]; 1xTMTpro [K32(100)]	Tubulin beta-6 chain OS=Homo sapiens (Human) OX=9606 GN=TUBB6 PE=1 SV=1	0.00262149	0.00282763	0.00230113	0.00170852	0.00201631	0.00161998	0.0163681	0.0211052	0.130314	-0.166937	0.596529	0.35756	0.673302	0.542464	883	301	1184	232
PARP12	Q9H0J9	DSSGSVSPNTLSQEEGDQICLYHIRK	1xCarbamidomethyl [C20]; 1xTMTpro [K26(100)]	Protein mono-ADP-ribosyltransferase PARP12 OS=Homo sapiens (Human) OX=9606 GN=PARP12 PE=1 SV=1	0.149267	0.17163	0.150245	0.12187	0.106606	0.101877	0.00844608	-0.0733033	0.1281	-0.0638805	0.365855	0.558904	0.624364	0.516374	1032	156	1188	233
TRMT1	Q9NXH9	EGTCQRGDQCCYSHSPPTPR	3xCarbamidomethyl [C4; C10; C11]; 1xTMTpro [N-Term]	tRNA (guanine(26)-N(2))-dimethyltransferase OS=Homo sapiens (Human) OX=9606 GN=TRMT1 PE=1 SV=1	0.00459935	0.00412258	0.00363825	0.00338432	0.00244421	0.00233738	0.0335318	0.158765	0.000880853	-0.17942	0.283798	0.753297	0.817774	0.61829	560	634	1194	234
EIF2AK2	P19525	LTVNYEQCASGVHGPEGFHYK	1xCarbamidomethyl [C8]; 1xTMTpro [K21(100)]	Interferon-induced, double-stranded RNA-activated protein kinase OS=Homo sapiens (Human) OX=9606 GN=EIF2AK2 PE=1 SV=2	0.0215554	0.0312021	0.0187934	0.0123208	0.00966194	0.00835731	0.0567425	-0.14596	0.387636	-0.343779	0.952909	1.30362	1.5129	1.25648	43	1153	1196	235
FAM98B	Q52LJ0	MDLNSEQAEQLERINDALSCEYECR	2xCarbamidomethyl [C20; C24]; 1xTMTpro [N-Term]	Protein FAM98B OS=Homo sapiens (Human) OX=9606 GN=FAM98B PE=1 SV=2	0.0098774	0.0108908	0.0095386	0.00760202	0.00700195	0.00676379	0.00607705	-0.0324733	0.108427	-0.0828274	0.410223	0.528849	0.578773	0.505948	1091	111	1202	236
FLNB	O75369	AHIANPSGASTECFVTDNADGTYQVEYTPFEK	1xCarbamidomethyl [C13]; 1xDeamidated [N/Q]; 1xTMTpro [N-Term]; 1xTMTpro [K32(100)]	Filamin-B OS=Homo sapiens (Human) OX=9606 GN=FLNB PE=1 SV=2	0.000441462	0.000346877	0.000329408	0.000291096	0.000191937	0.000226859	0.0416205	0.244729	-0.103135	-0.177683	0.356065	0.956924	0.715766	0.676252	401	802	1203	237
GPKOW	Q92917	GCTPSGEGADSEPR	1xCarbamidomethyl [C2]; 1xTMTpro [N-Term]	G-patch domain and KOW motifs-containing protein OS=Homo sapiens (Human) OX=9606 GN=GPKOW PE=1 SV=2	0.000939719	0.00127906	0.000844324	0.000673097	0.000427831	0.00058432	0.0530244	-0.119732	0.325055	-0.274164	0.601146	1.25492	0.805202	0.88709	159	1053	1212	238
TATDN1	Q6P1N9	LPMFLHCR	1xCarbamidomethyl [C7]; 1xTMTpro [N-Term]	Putative deoxyribonuclease TATDN1 OS=Homo sapiens (Human) OX=9606 GN=TATDN1 PE=1 SV=2	0.00442068	0.00363162	0.00361489	0.0026803	0.00244833	0.00257373	0.0317859	0.184846	-0.0988118	-0.105469	0.537027	0.667625	0.595562	0.600071	620	593	1213	239
SYMPK	Q92797	YCEDESR	1xCarbamidomethyl [C2]; 1xTMTpro [N-Term]	Symplekin OS=Homo sapiens (Human) OX=9606 GN=SYMPK PE=1 SV=2	0.0173753	0.0195124	0.0110934	0.00743348	0.00979709	0.00509616	0.056953	0.119532	0.28689	-0.527803	1.10539	0.707079	1.65002	1.15416	60	1158	1218	240
UPF3B	Q9BZI7	ENLSDERASGQSCTLPK	1xCarbamidomethyl [C13]; 1xTMTpro [K17(100)]	Regulator of nonsense transcripts 3B OS=Homo sapiens (Human) OX=9606 GN=UPF3B PE=1 SV=1	0.0125089	0.0124185	0.0108987	0.00969067	0.00743131	0.00775224	0.016774	0.0669066	0.0564389	-0.131889	0.301381	0.684361	0.623364	0.536369	912	307	1219	241
RUVBL1	Q9Y265	QGRCDTYATEFDLEAEEYVPLPK	1xCarbamidomethyl [C4]; 1xTMTpro [N-Term]; 1xTMTpro [K23(100)]	RuvB-like 1 OS=Homo sapiens (Human) OX=9606 GN=RUVBL1 PE=1 SV=1	0.000367159	0.000356763	0.000369568	0.000229046	0.000287499	0.000202529	0.0354256	0.0105004	-0.0309394	0.019933	0.670269	0.342349	0.847777	0.620132	554	668	1222	242
ACSL1	P33121	CGVEVTSMK	1xCarbamidomethyl [C1]; 1xTMTpro [K9(100)]	Long-chain-fatty-acid--CoA ligase 1 OS=Homo sapiens (Human) OX=9606 GN=ACSL1 PE=1 SV=1	0.00385374	0.00463361	0.00381269	0.0030505	0.00291147	0.00247088	0.0209332	-0.0893702	0.176509	-0.10482	0.426581	0.493878	0.730603	0.550354	837	387	1224	243
PIK3AP1	Q6ZUJ8	AISEDSGCDSVTDTEPEDEKVVSYSK	1xCarbamidomethyl [C8]; 1xTMTpro [N-Term]; 2xTMTpro [K20(100); K26(100)]	Phosphoinositide 3-kinase adapter protein 1 OS=Homo sapiens (Human) OX=9606 GN=PIK3AP1 PE=1 SV=2	0.0125858	0.0131687	0.0104257	0.00925817	0.00739069	0.00802982	0.0241625	0.0615649	0.126871	-0.210096	0.381437	0.706456	0.586798	0.55823	791	439	1230	244
CTSL	P07711	NHCGIASAASYPTV	1xCarbamidomethyl [C3]; 1xTMTpro [N-Term]	Cathepsin L1 OS=Homo sapiens (Human) OX=9606 GN=CTSL PE=1 SV=2	0.0798306	0.101074	0.0736877	0.0465848	0.0556572	0.0532689	0.0464855	-0.0882124	0.252186	-0.203731	0.865294	0.608587	0.67186	0.715247	325	906	1231	245
DDX60L	Q5H9U9	ECEDSQLVSHLMSCK	2xCarbamidomethyl [C2; C14]; 1xTMTpro [N-Term]; 1xTMTpro [K15(100)]	Probable ATP-dependent RNA helicase DDX60-like OS=Homo sapiens (Human) OX=9606 GN=DDX60L PE=2 SV=2_x000D_ Probable ATP-dependent RNA helicase DDX60 OS=Homo sapiens (Human) OX=9606 GN=DDX60 PE=1 SV=3	0.0109776	0.0126953	0.00796919	0.00512543	0.005509	0.00478079	0.0564303	0.0576792	0.267414	-0.404379	1.04114	0.93702	1.14156	1.03991	86	1147	1233	246
MANBA	O00462	GGEAVCLYEEPVSELLRR	1xCarbamidomethyl [C6]; 1xTMTpro [N-Term]	Beta-mannosidase OS=Homo sapiens (Human) OX=9606 GN=MANBA PE=1 SV=3	0.0184838	0.0217117	0.0158994	0.0135274	0.0113945	0.0110286	0.0399804	-0.0166453	0.215568	-0.233939	0.467027	0.714566	0.761654	0.647749	469	765	1234	247
DTX3L	Q8TDB6	NTRPQISSLTQSQAETPSGDMHQHEGHIPNAVDSCLQK	1xCarbamidomethyl [C35]; 2xDeamidated [Q23; N/Q]; 1xTMTpro [K38(100)]	E3 ubiquitin-protein ligase DTX3L OS=Homo sapiens (Human) OX=9606 GN=DTX3L PE=1 SV=1	0.0259425	0.0175313	0.015772	0.00942903	0.00683421	0.0081903	0.0590679	0.393567	-0.171817	-0.324384	1.06657	1.5309	1.26976	1.28908	38	1203	1241	248
FNDC3B	Q53EP0	ALNDGGYGPYSDVSEITTAAGPPGQCK	1xCarbamidomethyl [C26]; 1xDeamidated [Q25]; 1xTMTpro [N-Term]; 1xTMTpro [K27(100)]	Fibronectin type III domain-containing protein 3B OS=Homo sapiens (Human) OX=9606 GN=FNDC3B PE=1 SV=2	0.233792	0.237647	0.157024	0.143435	0.0738157	0.13355	0.055267	0.158358	0.181956	-0.415878	0.546474	1.50487	0.649484	0.900275	146	1109	1255	249
ERI1	Q8IV48	FITSSASDFSDPVYKEIAITNGCINR	1xCarbamidomethyl [C23]; 1xDeamidated [N21]; 1xTMTpro [K15(100)]	3'-5' exoribonuclease 1 OS=Homo sapiens (Human) OX=9606 GN=ERI1 PE=1 SV=3	0.0379777	0.0423544	0.0396117	0.0309766	0.0271629	0.0273589	0.00298078	-0.0741713	0.0831866	-0.0133968	0.368145	0.557685	0.547315	0.491048	1209	58	1267	250
CTSS	P25774	SGVYYEPSCTQNVNHGVLVVGYGDLNGK	1xCarbamidomethyl [C9]; 1xTMTpro [K28(100)]; 1xTMTpro [N-Term]	Cathepsin S OS=Homo sapiens (Human) OX=9606 GN=CTSS PE=1 SV=3	0.00287757	0.00281067	0.00169695	0.00116073	0.000925378	0.00099794	0.0602169	0.225179	0.191242	-0.53673	1.08464	1.41156	1.30265	1.26628	40	1229	1269	251
RCOR3	Q9P2K3	GMYLTQEDVVAVSCSPNAANTILR	1xCarbamidomethyl [C14]; 1xTMTpro [N-Term]	REST corepressor 3 OS=Homo sapiens (Human) OX=9606 GN=RCOR3 PE=1 SV=2	0.0134018	0.0184304	0.0133879	0.0109894	0.00765878	0.00872319	0.0500318	-0.169571	0.290085	-0.171075	0.455887	0.976813	0.789072	0.740591	283	986	1269	251
ATF7IP	Q6VMQ6	NKADNNIDANEETLETDDTTICSDRPPENEK	1xCarbamidomethyl [C22]; TMTpro [K]; 1xTMTpro [N-Term]	Activating transcription factor 7-interacting protein 1 OS=Homo sapiens (Human) OX=9606 GN=ATF7IP PE=1 SV=3	0.0035323	0.00420086	0.00299454	0.00167624	0.00243755	0.00265849	0.0465695	-0.0177003	0.232379	-0.255971	1.09308	0.552874	0.427702	0.691219	370	908	1278	253
DTX3L	Q8TDB6	YICPDK	1xCarbamidomethyl [C3]; 1xTMTpro [N-Term]; 1xTMTpro [K6(100)]	E3 ubiquitin-protein ligase DTX3L OS=Homo sapiens (Human) OX=9606 GN=DTX3L PE=1 SV=1	0.046643	0.0389622	0.0262497	0.0156192	0.0133222	0.0151436	0.0609591	0.323066	0.0634806	-0.506291	1.25527	1.48476	1.29989	1.34664	33	1246	1279	254
DICER1	Q9UPY3	LCENCPSCPR	3xCarbamidomethyl [C2; C5; C8]; 1xTMTpro [N-Term]	Endoribonuclease Dicer OS=Homo sapiens (Human) OX=9606 GN=DICER1 PE=1 SV=3	0.0393568	0.0488314	0.0452381	0.0287243	0.0292869	0.0342883	0.0193877	-0.176396	0.134801	0.0245286	0.630737	0.602753	0.375293	0.536261	914	369	1283	255
DPP7	Q9UHL4	CTQGVR	1xCarbamidomethyl [C1]; 1xTMTpro [N-Term]	Dipeptidyl peptidase 2 OS=Homo sapiens (Human) OX=9606 GN=DPP7 PE=1 SV=3	0.00263177	0.00276384	0.0018405	0.0011953	0.00131002	0.00140379	0.0559723	0.125782	0.196421	-0.390153	1.01288	0.880663	0.780921	0.891488	154	1131	1285	256
SQOR	Q9Y6N5	VTELNPDKNCIHTDDDEK	1xCarbamidomethyl [C10]; 1xTMTpro [K8(100)]	Sulfide:quinone oxidoreductase, mitochondrial OS=Homo sapiens (Human) OX=9606 GN=SQOR PE=1 SV=1	0.0061318	0.00634304	0.00560079	0.00436865	0.00411567	0.00428346	0.00928706	0.0252984	0.0741635	-0.105381	0.463825	0.549883	0.492236	0.501981	1117	171	1288	257
MX1	P20591	LTSELITHICK	1xCarbamidomethyl [C10]; 1xTMTpro [N-Term]; 1xTMTpro [K11(100)]	Interferon-induced GTP-binding protein Mx1 OS=Homo sapiens (Human) OX=9606 GN=MX1 PE=1 SV=4	0.128856	0.1412	0.114376	0.092835	0.0873697	0.083071	0.0241615	0.00799211	0.139972	-0.163977	0.465025	0.552561	0.625349	0.547645	853	438	1291	258
OAS2	P29728	EWLSSPCFK	1xCarbamidomethyl [C7]; 1xTMTpro [N-Term]; 1xTMTpro [K9(100)]	2'-5'-oligoadenylate synthase 2 OS=Homo sapiens (Human) OX=9606 GN=OAS2 PE=1 SV=3	0.893684	0.930745	0.584689	0.378311	0.389179	0.364709	0.0598894	0.154294	0.212915	-0.457801	1.0859	1.04504	1.13872	1.08989	73	1221	1294	259
IGFBP7	Q16270	SRYPVCGSDGTTYPSGCQLR	2xCarbamidomethyl [C6; C17]; 1xTMTpro [N-Term]	Insulin-like growth factor-binding protein 7 OS=Homo sapiens (Human) OX=9606 GN=IGFBP7 PE=1 SV=1	0.220691	0.276422	0.161906	0.117939	0.110115	0.0819542	0.0601934	0.00667243	0.331516	-0.440206	0.897313	0.996351	1.42247	1.10538	68	1227	1295	260
LUC7L3	O95232	QMEVCEVCGAFLIVGDAQSRVDDHLMGK	2xCarbamidomethyl [C5; C8]; 1xTMTpro [N-Term]; 1xTMTpro [K28(100)]	Luc7-like protein 3 OS=Homo sapiens (Human) OX=9606 GN=LUC7L3 PE=1 SV=2	0.00654993	0.00725681	0.00574501	0.00491597	0.00401603	0.00451103	0.0238539	0.00721678	0.155072	-0.181955	0.406786	0.698492	0.530805	0.545361	863	433	1296	261
WDR75	Q8IWA0	NNFTCVACHPTEDCIASGHMDGK	3xCarbamidomethyl [C5; C8; C14]; 1xDeamidated [N2]; 1xTMTpro [K23(100)]	WD repeat-containing protein 75 OS=Homo sapiens (Human) OX=9606 GN=WDR75 PE=1 SV=1	0.0259166	0.0361851	0.028634	0.0234919	0.0175021	0.0160363	0.0469667	-0.222832	0.25869	-0.0789797	0.364544	0.789176	0.91537	0.689696	378	919	1297	262
POLR2M	P0CAP2	AIAEVDVGTDKAQNSDPILDTSSLVPGCSSVDNIK	1xCarbamidomethyl [C28]; 1xDeamidated [N14]; 1xTMTpro [N-Term]; 1xTMTpro [K11(100)]	DNA-directed RNA polymerase II subunit GRINL1A OS=Homo sapiens (Human) OX=9606 GN=POLR2M PE=1 SV=1	0.112666	0.10327	0.102004	0.0805233	0.057913	0.0349224	0.0593171	0.0882617	-0.0373773	-0.0551613	0.396314	0.871835	1.60157	0.956573	113	1207	1320	263
CD99L2	Q8TCZ2	GENLEAVVCEEPQVK	1xCarbamidomethyl [C9]; 1xTMTpro [N-Term]; 1xTMTpro [K15(100)]	CD99 antigen-like protein 2 OS=Homo sapiens (Human) OX=9606 GN=CD99L2 PE=1 SV=1	0.0238331	0.0293504	0.0229706	0.0189585	0.0176796	0.0147346	0.0329128	-0.0909916	0.209421	-0.144172	0.421114	0.521872	0.784747	0.575911	706	620	1326	264
NPLOC4	Q8TAT6	DTYFLSSEECITAGDFQNK	1xCarbamidomethyl [C10]; 1xTMTpro [K19(100)]	Nuclear protein localization protein 4 homolog OS=Homo sapiens (Human) OX=9606 GN=NPLOC4 PE=1 SV=3	0.011588	0.0148862	0.011793	0.00912413	0.00861078	0.00748764	0.038457	-0.138516	0.22283	-0.113214	0.48339	0.566934	0.768567	0.606297	591	736	1327	265
ANKFY1	Q9P2R3	VLLTECTVDAEAFNLR	1xCarbamidomethyl [C6]; 1xTMTpro [N-Term]	Rabankyrin-5 OS=Homo sapiens (Human) OX=9606 GN=ANKFY1 PE=1 SV=2	0.0142658	0.01668	0.0147915	0.0114768	0.011471	0.00954085	0.0110247	-0.0958446	0.129708	-0.043641	0.409686	0.410415	0.676217	0.498773	1137	205	1342	266
SP110	Q9HB58	CIRNEDGTWLTPNEFEVEGK	1xCarbamidomethyl [C1(100)]; 1xTMTpro [K20(100)]; 1xTMTpro [N-Term]	Sp110 nuclear body protein OS=Homo sapiens (Human) OX=9606 GN=SP110 PE=1 SV=5	0.0289517	0.036021	0.0241226	0.0169003	0.0155699	0.016091	0.0579226	-0.0367396	0.278452	-0.300001	0.813336	0.931626	0.884132	0.876365	172	1176	1348	267
FNBP1	Q96RU3	AQQHIETCWK	1xCarbamidomethyl [C8]; 1xTMTpro [N-Term]; 1xTMTpro [K10(100)]	Formin-binding protein 1 OS=Homo sapiens (Human) OX=9606 GN=FNBP1 PE=1 SV=2	0.0775146	0.0810757	0.0596078	0.0538081	0.0467563	0.0416775	0.04261	0.0918641	0.156665	-0.287103	0.434781	0.637442	0.803335	0.625186	532	822	1354	268
PBRM1	Q86U86	LCPENFRDEDVFVCESR	2xCarbamidomethyl [C2; C14]; 1xTMTpro [N-Term]	Protein polybromo-1 OS=Homo sapiens (Human) OX=9606 GN=PBRM1 PE=1 SV=1	0.0163256	0.0180432	0.0169291	0.0130601	0.0113379	0.0125291	0.0025945	-0.0667982	0.077517	-0.0144339	0.388771	0.59279	0.448658	0.47674	1318	48	1366	269
EPRS1	P07814	RGFFICDQPYEPVSPYSCK	2xCarbamidomethyl [C6(100); C18(100)]; 1xTMTpro [K19(100)]	Bifunctional glutamate/proline--tRNA ligase OS=Homo sapiens (Human) OX=9606 GN=EPRS1 PE=1 SV=5	0.000270314	0.000270131	0.000227296	0.000181977	0.000191243	0.000165134	0.0173539	0.0789799	0.0780015	-0.171085	0.491897	0.420251	0.632022	0.514723	1043	324	1367	270
GLG1	Q92896	LDPQLQLHCSDEISSLCAEEAAAQEQTGQVEECLK	3xCarbamidomethyl [C9; C17; C33]; 1xDeamidated [Q]; 1xTMTpro [N-Term]; 1xTMTpro [K35(100)]	Golgi apparatus protein 1 OS=Homo sapiens (Human) OX=9606 GN=GLG1 PE=1 SV=2	0.00328594	0.00323398	0.00250018	0.00224067	0.00217121	0.00161117	0.0391043	0.128123	0.10513	-0.266147	0.424254	0.469682	0.90007	0.598002	624	747	1371	271
SAMD9	Q5K651	ERQPSIDLTCVSYPFDEFSNPYR	1xTMTpro [N-Term]; 1xCarbamidomethyl [C10(100)]	Sterile alpha motif domain-containing protein 9 OS=Homo sapiens (Human) OX=9606 GN=SAMD9 PE=1 SV=1	0.0146074	0.0178045	0.0141196	0.00973005	0.010545	0.0104949	0.0393694	-0.0865444	0.198995	-0.135545	0.672728	0.556684	0.563556	0.597656	630	752	1382	272
TYMS	P04818	IIMCAWNPR	1xCarbamidomethyl [C4]; 1xTMTpro [N-Term]	Thymidylate synthase OS=Homo sapiens (Human) OX=9606 GN=TYMS PE=1 SV=3	0.00437837	0.00502696	0.00447062	0.00299231	0.00384337	0.00276983	0.0285922	-0.079159	0.120135	-0.0490775	0.628293	0.26718	0.739757	0.545077	867	520	1387	273
SF3B3	Q15393	NLVLVDELDSLSPILFCQIADLANEDTPQLYVACGR	2xCarbamidomethyl [C17; C34]; 1xTMTpro [N-Term]	Splicing factor 3B subunit 3 OS=Homo sapiens (Human) OX=9606 GN=SF3B3 PE=1 SV=4	0.000341959	0.000313774	0.000276706	0.000237289	0.000213828	0.000200664	0.0206475	0.137776	0.0136789	-0.167692	0.389399	0.539596	0.631261	0.520085	1008	381	1389	274
ADAR	P55265	NAEFLTCNIPTSNASNNMVTTEKVENGQEPVIKLENR	1xCarbamidomethyl [C7]; 2xTMTpro [K23(100); K33(100)]	Double-stranded RNA-specific adenosine deaminase OS=Homo sapiens (Human) OX=9606 GN=ADAR PE=1 SV=4	0.000817757	0.000878547	0.000773895	0.000628225	0.00057214	0.000572502	0.00530612	-0.00992062	0.0935264	-0.0894548	0.390312	0.525225	0.524312	0.47995	1292	102	1394	275
PRIM2	P49643	GTHYQVACQK	1xCarbamidomethyl [C8]; 1xTMTpro [N-Term]; 1xTMTpro [K10(100)]	DNA primase large subunit OS=Homo sapiens (Human) OX=9606 GN=PRIM2 PE=1 SV=2	0.23018	0.245543	0.186903	0.140987	0.176377	0.131504	0.0356373	0.0595325	0.152742	-0.240944	0.647666	0.324573	0.748131	0.573457	723	673	1396	276
OAS3	Q9Y6K5	EAAACTSALCCMGR	3xCarbamidomethyl [C5; C10; C11]; 1xTMTpro [N-Term]	2'-5'-oligoadenylate synthase 3 OS=Homo sapiens (Human) OX=9606 GN=OAS3 PE=1 SV=3	0.0249409	0.0482546	0.0363953	0.013687	0.0109598	0.0117685	0.0664302	-0.550578	0.401574	-0.00534062	1.41629	1.73687	1.63416	1.59578	12	1384	1396	276
STAT2	P52630	IPRDEAFGCYYQEK	1xTMTpro [N-Term]; 1xCarbamidomethyl [C9(100)]; 1xTMTpro [K14(100)]	Signal transducer and activator of transcription 2 OS=Homo sapiens (Human) OX=9606 GN=STAT2 PE=1 SV=1	0.45958	0.402556	0.332948	0.240467	0.306222	0.237422	0.0432264	0.206238	0.0151118	-0.258779	0.728239	0.379499	0.746626	0.618121	561	836	1397	278
EIF3G	O75821	PTGDFDSKPSWADQVEEEGEDDKCVTSELLK	1xTMTpro [N-Term]; 1xCarbamidomethyl [C24(100)]; TMTpro [K]	Eukaryotic translation initiation factor 3 subunit G OS=Homo sapiens (Human) OX=9606 GN=EIF3G PE=1 SV=2	0.00421489	0.00461219	0.00341154	0.00329391	0.00248031	0.00234241	0.0423371	0.0470887	0.177047	-0.257985	0.308607	0.717887	0.800415	0.60897	585	813	1398	279
TRIM25	Q14258	EFFCPEHSECICHICLVEHK	4xCarbamidomethyl [C4; C10; C12; C15]; 1xTMTpro [N-Term]; 1xTMTpro [K20(100)]	E3 ubiquitin/ISG15 ligase TRIM25 OS=Homo sapiens (Human) OX=9606 GN=TRIM25 PE=1 SV=2	0.00151324	0.00219168	0.00136941	0.000905452	0.000848949	0.000668902	0.0640238	-0.16061	0.373781	-0.304702	0.901545	0.994505	1.33839	1.07815	74	1327	1401	280
ARHGEF6	Q15052	TSSSSCSAHSSFSSTGQPR	1xCarbamidomethyl [C6]; 1xTMTpro [N-Term]	Rho guanine nucleotide exchange factor 6 OS=Homo sapiens (Human) OX=9606 GN=ARHGEF6 PE=1 SV=2	0.0126614	0.0151083	0.0109453	0.00774231	0.00858575	0.00786226	0.0512246	-0.0274891	0.22741	-0.237622	0.737094	0.587914	0.714914	0.679974	391	1013	1404	281
FLNB	O75369	DAGYGGISLAVEGPSKVDIQTEDLEDGTCK	1xCarbamidomethyl [C29]; 2xTMTpro [K16(100); K30(100)]	Filamin-B OS=Homo sapiens (Human) OX=9606 GN=FLNB PE=1 SV=2	0.000696675	0.000938467	0.000829947	0.000571486	0.000515221	0.000513299	0.04578	-0.238119	0.1917	0.0144141	0.523886	0.673415	0.678804	0.625369	531	886	1417	282
EDC3	Q96F86	GAQGISCGR	1xCarbamidomethyl [C7]; 1xTMTpro [N-Term]	Enhancer of mRNA-decapping protein 3 OS=Homo sapiens (Human) OX=9606 GN=EDC3 PE=1 SV=1	0.0356557	0.0393549	0.0296929	0.0223975	0.0250788	0.0219206	0.0407253	0.0308582	0.173267	-0.233157	0.639934	0.476807	0.670987	0.59591	637	780	1417	282
FLNB	O75369	IEYNDQNDGSCDVK	1xCarbamidomethyl [C11]; 1xTMTpro [N-Term]; 1xTMTpro [K14(100)]	Filamin-B OS=Homo sapiens (Human) OX=9606 GN=FLNB PE=1 SV=2	0.0022159	0.00261141	0.00201826	0.00177248	0.00161131	0.00129157	0.034184	-0.042315	0.194619	-0.177095	0.36444	0.501977	0.821087	0.562501	774	647	1421	284
CCT3	P49368	HTQENCETWGVNGETGTLVDMKELGIWEPLAVK	1xCarbamidomethyl [C6]; 2xDeamidated [N/Q]; 2xTMTpro [K22(100); K33(100)]	T-complex protein 1 subunit gamma OS=Homo sapiens (Human) OX=9606 GN=CCT3 PE=1 SV=4	0.000132036	0.000136498	0.000151131	0.000105713	9.95975e-05	9.52173e-05	0.00860761	-0.0833436	-0.0354006	0.111528	0.404123	0.490095	0.554981	0.483066	1270	158	1428	285
MYOF	Q9NZM1	AASPSELTCPPGWEWEDDAWSYDINRAVDEK	1xCarbamidomethyl [C9]; 1xTMTpro [N-Term]	Myoferlin OS=Homo sapiens (Human) OX=9606 GN=MYOF PE=1 SV=1	0.0111509	0.0117588	0.0115236	0.0091712	0.00748592	0.00783466	0.0151984	-0.0416863	0.0348962	0.0057567	0.323658	0.616588	0.550899	0.497048	1159	273	1432	286
U2AF1L5	P0DN76	EACCRQYEMGECTR	3xCarbamidomethyl [C3; C4; C12]; 1xTMTpro [N-Term]	Splicing factor U2AF 35 kDa subunit-like protein OS=Homo sapiens (Human) OX=9606 GN=U2AF1L5 PE=1 SV=1	0.000354824	0.000330448	0.000379112	0.000274126	0.000210121	0.000270178	0.0188194	0.000118054	-0.102561	0.0956412	0.372143	0.755763	0.393075	0.506994	1089	349	1438	287
PARP14	Q460N5	SSVSSVLQECEK	1xCarbamidomethyl [C10]; 1xTMTpro [N-Term]; 1xTMTpro [K12(100)]	Protein mono-ADP-ribosyltransferase PARP14 OS=Homo sapiens (Human) OX=9606 GN=PARP14 PE=1 SV=3	0.0080391	0.00803423	0.00586876	0.00451956	0.00464091	0.00423905	0.0552978	0.136367	0.135494	-0.317611	0.694483	0.656258	0.786927	0.712556	333	1111	1444	288
FMR1	Q06787	KVPGVTAIDLDEDTCTFHIYGEDQDAVKK	1xCarbamidomethyl [C15]; 1xTMTpro [N-Term]; 2xTMTpro [K1(100); K29(99.5)]	Synaptic functional regulator FMR1 OS=Homo sapiens (Human) OX=9606 GN=FMR1 PE=1 SV=1	0.0186888	0.0206683	0.0155329	0.0126678	0.0114267	0.0118735	0.0451478	0.0305932	0.175841	-0.236256	0.530412	0.679177	0.623833	0.611141	579	871	1450	289
ADAM10	O14672	QCSPSQGPCCTAQCAFK	4xCarbamidomethyl [C2; C9; C10; C14]; 1xTMTpro [K17(100)]	Disintegrin and metalloproteinase domain-containing protein 10 OS=Homo sapiens (Human) OX=9606 GN=ADAM10 PE=1 SV=1	0.0174312	0.0195209	0.0136079	0.00998448	0.0102809	0.0098319	0.0580094	0.0486368	0.211987	-0.308591	0.755277	0.713072	0.777494	0.748614	274	1178	1452	290
PTBP1	P26599	GSDELFSTCVTNGPFIMSSNSASAANGNDSKK	1xCarbamidomethyl [C9]; 1xDeamidated [N]; 1xTMTpro [N-Term]; 2xTMTpro [K31(100); K32(100)]	Polypyrimidine tract-binding protein 1 OS=Homo sapiens (Human) OX=9606 GN=PTBP1 PE=1 SV=1	0.000678967	0.000730141	0.000597407	0.000400401	0.000551768	0.000449235	0.0276967	0.0216846	0.126518	-0.162944	0.740214	0.277595	0.574189	0.530666	953	499	1452	290
OAS1	P00973	GSSYPVCVSK	1xCarbamidomethyl [C7]; 1xTMTpro [K10(100)]	2'-5'-oligoadenylate synthase 1 OS=Homo sapiens (Human) OX=9606 GN=OAS1 PE=1 SV=4	0.0526867	0.0701611	0.0439207	0.0369116	0.0237232	0.0306611	0.0633061	-0.0773729	0.335858	-0.339911	0.590738	1.22851	0.858406	0.892552	152	1301	1453	292
LAP3	P28838	QIQDLELSSVEVDPCGDAQAAAEGAVLGLYEYDDLK	1xCarbamidomethyl [C15]; 1xDeamidated [Q19]; 1xTMTpro [N-Term]	Cytosol aminopeptidase OS=Homo sapiens (Human) OX=9606 GN=LAP3 PE=1 SV=3	9.63215e-05	5.8175e-05	7.94513e-05	4.76046e-05	3.41203e-05	4.06253e-05	0.0646561	0.304705	-0.422753	0.0269187	0.712051	1.19252	0.940775	0.948449	115	1344	1459	293
DCTD	P32321	SKDPNSQVGACIVNSENK	1xCarbamidomethyl [C11]; 1xDeamidated [N14]; 1xTMTpro [N-Term]; 1xTMTpro [K2(100)]	Deoxycytidylate deaminase OS=Homo sapiens (Human) OX=9606 GN=DCTD PE=1 SV=2	0.00122043	0.00157806	0.00143523	0.000839968	0.00102907	0.00105192	0.0311165	-0.20957	0.161188	0.0243159	0.748557	0.455615	0.423937	0.542703	881	578	1459	293
ERAL1	O75616	QYLLTQAQPGPWEYHSAVLTSQTPEEICANIIREK	1xCarbamidomethyl [C28]; 1xDeamidated [Q22]; 1xTMTpro [K35(100)]	GTPase Era, mitochondrial OS=Homo sapiens (Human) OX=9606 GN=ERAL1 PE=1 SV=2	0.0136889	0.0163313	0.0115194	0.0110282	0.00801473	0.00762659	0.0514001	-0.0165179	0.238111	-0.265455	0.328324	0.788801	0.860417	0.65918	439	1023	1462	295
TXNL1	O43396	AGCECLNESDEHGFDNCLRK	3xCarbamidomethyl [C3; C5; C17]; 1xTMTpro [N-Term]	Thioredoxin-like protein 1 OS=Homo sapiens (Human) OX=9606 GN=TXNL1 PE=1 SV=3	0.0022276	0.00265857	0.0027264	0.00183289	0.00168513	0.00173585	0.0298874	-0.187933	0.0672315	0.103576	0.469304	0.590562	0.547776	0.535881	918	549	1467	296
MAP2K7	O14733	YQAEINDLENLGEMGSGTCGQVWK	1xCarbamidomethyl [C19]; 1xTMTpro [N-Term]; 1xTMTpro [K24(100)]	Dual specificity mitogen-activated protein kinase kinase 7 OS=Homo sapiens (Human) OX=9606 GN=MAP2K7 PE=1 SV=2	0.271296	0.320623	0.254337	0.186448	0.231799	0.163158	0.0355855	-0.0562634	0.184747	-0.149391	0.59736	0.283256	0.789863	0.556826	799	672	1471	297
SLC4A1AP	Q9BWU0	TTSLCAGPSASKNEYEK	1xCarbamidomethyl [C5]; 1xTMTpro [N-Term]; 2xTMTpro [K12(100); K17(100)]	Kanadaptin OS=Homo sapiens (Human) OX=9606 GN=SLC4A1AP PE=1 SV=1	0.0218861	0.0234486	0.0133288	0.00906567	0.00751775	0.00854844	0.0680253	0.162512	0.262001	-0.552951	1.10902	1.37913	1.19377	1.2273	47	1425	1472	298
VPS35	Q96QK1	TQCALAASK	1xCarbamidomethyl [C3]; 1xTMTpro [K9(100)]	Vacuolar protein sorting-associated protein 35 OS=Homo sapiens (Human) OX=9606 GN=VPS35 PE=1 SV=2	0.021782	0.0291141	0.0261125	0.0187751	0.0172328	0.0155905	0.0415638	-0.236922	0.18166	0.0246849	0.451232	0.574897	0.719388	0.581839	691	800	1491	299
NMI	Q13287	FLSVETPENDSQLSNISCSFQVSSKVPYEIQK	1xCarbamidomethyl [C18]; 1xDeamidated [Q21]; 2xTMTpro [K25(100); K32(100)]	N-myc-interactor OS=Homo sapiens (Human) OX=9606 GN=NMI PE=1 SV=2	0.00148053	0.00176183	0.0013544	0.00111299	0.000926212	0.00108744	0.0374167	-0.0495437	0.201424	-0.178003	0.461217	0.726238	0.494722	0.560726	783	709	1492	300
MON1B	Q7L1V2	LWSPAAPENSPTCSPESSSGGQGGDPSDEEWRSQRK	1xCarbamidomethyl [C13]; 1xDeamidated [Q22]; 1xTMTpro [K36(100)]	Vacuolar fusion protein MON1 homolog B OS=Homo sapiens (Human) OX=9606 GN=MON1B PE=1 SV=1	0.0193179	0.0283324	0.0299324	0.0426741	0.0340036	0.0392848	0.0404776	-0.420835	0.131682	0.210934	-0.72259	-0.394917	-0.603198	-0.573568	721	777	1498	301
ZFX	P17010	AIECDECGK	2xCarbamidomethyl [C4; C7]; 1xTMTpro [N-Term]; 1xTMTpro [K9(100)]	Zinc finger X-chromosomal protein OS=Homo sapiens (Human) OX=9606 GN=ZFX PE=2 SV=2	0.0524069	0.0500604	0.0386543	0.0346548	0.0289338	0.0293275	0.0467019	0.155853	0.0897639	-0.283275	0.440851	0.701148	0.681652	0.607883	587	912	1499	302
LSM14A	Q8ND56	DLTVCEPPKPQCSLPQDPAIVQSSLGSSTSSFQSMGSYGPFGR	2xCarbamidomethyl [C5; C12]; 1xOxidation [M35(100)]; 1xTMTpro [K9(100)]; 1xTMTpro [N-Term]	Protein LSM14 homolog A OS=Homo sapiens (Human) OX=9606 GN=LSM14A PE=1 SV=3	0.000661005	0.000619473	0.000577637	0.00051112	0.000421187	0.000391411	0.0193173	0.0938556	0.000235867	-0.100642	0.277145	0.556345	0.66212	0.498537	1139	367	1506	303
LAP3	P28838	TIQVDNTDAEGRLILADALCYAHTFNPK	1xCarbamidomethyl [C20]; 1xTMTpro [N-Term]; 1xTMTpro [K28(100)]	Cytosol aminopeptidase OS=Homo sapiens (Human) OX=9606 GN=LAP3 PE=1 SV=3	0.020102	0.0223325	0.0150063	0.0133547	0.0109156	0.0106766	0.0591662	0.0702227	0.222031	-0.35154	0.519766	0.810727	0.842656	0.724383	307	1204	1511	304
RBPJ	Q06330	EQMERDGCSEQESQPCAFIGIGNSDQEMQQLNLEGK	2xCarbamidomethyl [C8; C16]; 1xDeamidated [N/Q]; 1xTMTpro [N-Term]; 1xTMTpro [K36(100)]	Recombining binding protein suppressor of hairless OS=Homo sapiens (Human) OX=9606 GN=RBPJ PE=1 SV=3	0.00334635	0.00391682	0.00210656	0.00141044	0.00204294	0.000945452	0.069634	0.0995456	0.326637	-0.568158	1.1469	0.612401	1.72397	1.16109	58	1454	1512	305
SCAF11	Q99590	QDQISGLSQSEVKTDVCTVHLPNDFPTCLTSESK	2xCarbamidomethyl [C17; C28]; 1xTMTpro [N-Term]; 2xTMTpro [K13(100); K34(100)]	Protein SCAF11 OS=Homo sapiens (Human) OX=9606 GN=SCAF11 PE=1 SV=2	0.00232619	0.00292641	0.00194916	0.00168556	0.00125617	0.00139707	0.0610923	-0.0454185	0.285747	-0.300537	0.510155	0.934354	0.780986	0.741831	282	1248	1530	306
CISD1	Q9NZ45	IVHAFDMEDLGDKAVYCR	1xCarbamidomethyl [C17]; 1xTMTpro [N-Term]; 1xTMTpro [K13(100)]	CDGSH iron-sulfur domain-containing protein 1 OS=Homo sapiens (Human) OX=9606 GN=CISD1 PE=1 SV=1	0.169325	0.199017	0.1595	0.137003	0.111927	0.121946	0.0276995	-0.0553487	0.177746	-0.141585	0.36094	0.652587	0.5289	0.514142	1049	500	1549	307
STAT2	P52630	GLSCLVSYQDDPLTK	1xCarbamidomethyl [C4]; 1xTMTpro [N-Term]; 1xTMTpro [K15(100)]	Signal transducer and activator of transcription 2 OS=Homo sapiens (Human) OX=9606 GN=STAT2 PE=1 SV=1	0.859428	1.50811	0.88554	0.453104	0.350605	0.313103	0.0732232	-0.335395	0.475899	-0.292214	1.25893	1.62892	1.79213	1.56	15	1541	1556	308
NOL11	Q9H8H0	ESTSCPVVQKR	1xCarbamidomethyl [C5]; 1xTMTpro [N-Term]; 1xTMTpro [K10(100)]	Nucleolar protein 11 OS=Homo sapiens (Human) OX=9606 GN=NOL11 PE=1 SV=1	0.0209615	0.0239906	0.0169769	0.0116133	0.0160148	0.0129574	0.0512956	0.02209	0.216815	-0.282078	0.829883	0.366251	0.671882	0.622672	543	1015	1558	309
DDX60L	Q5H9U9	TYASYYCMEK	1xCarbamidomethyl [C7]; 1xTMTpro [N-Term]; 1xTMTpro [K10(100)]	Probable ATP-dependent RNA helicase DDX60-like OS=Homo sapiens (Human) OX=9606 GN=DDX60L PE=2 SV=2_x000D_ Probable ATP-dependent RNA helicase DDX60 OS=Homo sapiens (Human) OX=9606 GN=DDX60 PE=1 SV=3	0.0379934	0.0440171	0.0321312	0.024305	0.0240457	0.0240679	0.0557427	-0.00204212	0.210273	-0.243818	0.646537	0.662012	0.660678	0.656409	444	1121	1565	310
ITGA4	P13612	NPGQTCEQLQLGSPNGEPCGK	2xCarbamidomethyl [C6; C19]; 1xDeamidated [N/Q]; 1xTMTpro [K21(100)]	Integrin alpha-4 OS=Homo sapiens (Human) OX=9606 GN=ITGA4 PE=1 SV=3	0.00434763	0.00568848	0.00402681	0.00234173	0.00377942	0.0026739	0.060021	-0.108632	0.279182	-0.219225	1.00129	0.310696	0.809919	0.707301	342	1224	1566	311
LAP3	P28838	QIQDLELSSVEVDPCGDAQAAAEGAVLGLYEYDDLK	1xCarbamidomethyl [C15]; 2xDeamidated [Q]; 1xTMTpro [N-Term]; 1xTMTpro [K36(100)]	Cytosol aminopeptidase OS=Homo sapiens (Human) OX=9606 GN=LAP3 PE=1 SV=3	2.17179e-05	3.73674e-05	2.85641e-05	1.11239e-05	1.80162e-05	1.58325e-05	0.0705336	-0.427895	0.354997	-0.0325787	1.39313	0.697485	0.883896	0.991502	99	1475	1574	312
UBA7	P41226	VLVLELSCEGDDEDTAFPPLHYEL	1xCarbamidomethyl [C8]; 1xTMTpro [N-Term]	Ubiquitin-like modifier-activating enzyme 7 OS=Homo sapiens (Human) OX=9606 GN=UBA7 PE=1 SV=2	0.114283	0.109734	0.0860692	0.0642162	0.0710838	0.068635	0.0497376	0.144902	0.0863069	-0.264139	0.686698	0.540115	0.590692	0.605835	597	979	1576	313
MAP1B	P46821	SALRDAYCSEVK	1xCarbamidomethyl [C8]; 1xTMTpro [K12(100)]	Microtubule-associated protein 1B OS=Homo sapiens (Human) OX=9606 GN=MAP1B PE=1 SV=2	0.0614863	0.0503477	0.049444	0.0370088	0.0391409	0.0345317	0.0374467	0.19375	-0.0945903	-0.120719	0.538647	0.457836	0.638595	0.545026	868	711	1579	314
MTREX	P42285	EAIQCVDNNQSVLVSAHTSAGK	1xCarbamidomethyl [C5]; 1xDeamidated [N/Q]; 1xTMTpro [K22(100)]	Exosome RNA helicase MTR4 OS=Homo sapiens (Human) OX=9606 GN=MTREX PE=1 SV=3	0.000600105	0.000503348	0.000400118	0.000321595	0.000290722	0.000275838	0.0640943	0.259856	0.00619744	-0.324932	0.640112	0.785717	0.86154	0.762456	252	1329	1581	315
ACTR3	P61158	ERYSYVCPDLVK	1xCarbamidomethyl [C7]; 1xTMTpro [N-Term]; 1xTMTpro [K12(100)]	Actin-related protein 3 OS=Homo sapiens (Human) OX=9606 GN=ACTR3 PE=1 SV=3	0.0232185	0.022275	0.0175896	0.0164087	0.0145	0.0122761	0.0411099	0.142985	0.0831364	-0.257573	0.357827	0.536239	0.776439	0.556835	798	785	1583	316
LGALS3BP	Q08380	AAFGQGSGPIMLDEVQCTGTEASLADCK	2xCarbamidomethyl [C17; C27]; 1xTMTpro [N-Term]; 1xTMTpro [K28(100)]	Galectin-3-binding protein OS=Homo sapiens (Human) OX=9606 GN=LGALS3BP PE=1 SV=1	0.0329352	0.0382847	0.0202444	0.0144821	0.0123634	0.0108194	0.0734386	0.111383	0.328522	-0.590722	1.07397	1.30218	1.49463	1.29026	37	1546	1583	316
GART	P22102	LLEGDGGPNTGGMGAYCPAPQVSNDLLLK	1xCarbamidomethyl [C17]; 1xDeamidated [N/Q]; 1xTMTpro [N-Term]; 1xOxidation [M13(100)]; 1xTMTpro [K29(100)]	Trifunctional purine biosynthetic protein adenosine-3 OS=Homo sapiens (Human) OX=9606 GN=GART PE=1 SV=1	0.000811638	0.000806061	0.000922438	0.000585794	0.000612197	0.00061345	0.0189562	-0.0610348	-0.0709832	0.12358	0.531479	0.467875	0.464927	0.488094	1233	353	1586	318
RPA1	P27694	ENCMYQACPTQDCNK	3xCarbamidomethyl [C3; C8; C13]; 1xDeamidated [Q6]; 1xTMTpro [N-Term]; 1xTMTpro [K15(100)]	Replication protein A 70 kDa DNA-binding subunit OS=Homo sapiens (Human) OX=9606 GN=RPA1 PE=1 SV=2	0.00348889	0.00336743	0.00276246	0.00224385	0.00211939	0.00216941	0.0414803	0.121878	0.0707545	-0.214937	0.514915	0.59724	0.563591	0.558582	790	797	1587	319
ANKFY1	Q9P2R3	GSHTDAPDTATGNCLLQR	1xCarbamidomethyl [C14]; 1xTMTpro [N-Term]	Rabankyrin-5 OS=Homo sapiens (Human) OX=9606 GN=ANKFY1 PE=1 SV=2	0.0288456	0.0347965	0.0248237	0.0208685	0.0179977	0.0178768	0.055361	-0.0318075	0.238786	-0.248439	0.498832	0.712341	0.722072	0.644415	475	1113	1588	320
HCCS	P53701	MKGCPVNTEPSGPTCEK	2xCarbamidomethyl [C4; C15]; TMTpro [K]; 1xTMTpro [N-Term]	Cytochrome c-type heme lyase OS=Homo sapiens (Human) OX=9606 GN=HCCS PE=1 SV=1	0.00408981	0.0038377	0.00293521	0.00303494	0.00157452	0.00193394	0.0655252	0.175683	0.083889	-0.302886	0.254685	1.20144	0.904806	0.786977	228	1367	1595	321
PDCD2	Q16342	VCGCLGPK	2xCarbamidomethyl [C2(100); C4(100)]; 1xTMTpro [K8(100)]	Programmed cell death protein 2 OS=Homo sapiens (Human) OX=9606 GN=PDCD2 PE=1 SV=2	0.0468416	0.0480969	0.0364341	0.0349167	0.0261831	0.0285496	0.0427779	0.0971613	0.135313	-0.265341	0.326712	0.741995	0.617159	0.561955	777	829	1606	322
TRIM25	Q14258	TCSPASLSQASADLEATLR	1xCarbamidomethyl [C2]; 1xTMTpro [N-Term]	E3 ubiquitin/ISG15 ligase TRIM25 OS=Homo sapiens (Human) OX=9606 GN=TRIM25 PE=1 SV=2	0.00283951	0.00304596	0.00244736	0.00184944	0.00226387	0.00181554	0.025806	0.0317989	0.133052	-0.182618	0.586756	0.295053	0.613442	0.498417	1140	468	1608	323
RPS23	P62266	NGKKITAFVPNDGCLNFIEENDEVLVAGFGR	1xCarbamidomethyl [C14]; TMTpro [K]; 1xTMTpro [N-Term]	40S ribosomal protein S23 OS=Homo sapiens (Human) OX=9606 GN=RPS23 PE=1 SV=3	0.000402905	0.000457414	0.000418219	0.000340496	0.000293584	0.000298557	0.00648773	-0.0810205	0.102039	-0.0272016	0.323823	0.537687	0.513452	0.458321	1485	127	1612	324
CHORDC1	Q9UHD1	NGGCSK	1xCarbamidomethyl [C4]; 1xTMTpro [N-Term]; 1xTMTpro [K6(100)]	Cysteine and histidine-rich domain-containing protein 1 OS=Homo sapiens (Human) OX=9606 GN=CHORDC1 PE=1 SV=2	0.000900239	0.00117321	0.00091386	0.000697368	0.000787389	0.000478358	0.0556694	-0.145506	0.23658	-0.12384	0.513894	0.338737	1.05772	0.636785	498	1118	1616	325
PDS5B	Q9NTI5	QAEGCVR	1xCarbamidomethyl [C5]; 1xTMTpro [N-Term]	Sister chromatid cohesion protein PDS5 homolog B OS=Homo sapiens (Human) OX=9606 GN=PDS5B PE=1 SV=1	0.00557865	0.00578865	0.00534945	0.00403247	0.00408162	0.00406684	0.0064083	0.00165687	0.054967	-0.0588703	0.466596	0.44912	0.45435	0.456689	1495	124	1619	326
LRP1	Q07954	VYDESIQLDHKGTNPCSVNNGDCSQLCLPTSETTR	3xCarbamidomethyl [C16; C23; C27]; 1xDeamidated [N14]; 1xTMTpro [N-Term]	Prolow-density lipoprotein receptor-related protein 1 OS=Homo sapiens (Human) OX=9606 GN=LRP1 PE=1 SV=2	0.0894586	0.0808877	0.11901	0.120994	0.150464	0.162299	0.0463468	-0.108593	-0.253894	0.3032	-0.32705	-0.641533	-0.750767	-0.573117	724	903	1627	327
CCT8	P50990	AHEILPNLVCCSAK	2xCarbamidomethyl [C10; C11]; 1xTMTpro [K14(100)]; 1xTMTpro [N-Term]	T-complex protein 1 subunit theta OS=Homo sapiens (Human) OX=9606 GN=CCT8 PE=1 SV=4	0.000430124	0.000380165	0.000431325	0.000332888	0.00023654	0.000308558	0.0322709	0.0555696	-0.122557	0.0595944	0.314145	0.807095	0.423641	0.514961	1039	603	1642	328
MYOF	Q9NZM1	KPVVGQCTIER	1xCarbamidomethyl [C7]; 1xTMTpro [K1(100)]; 1xTMTpro [N-Term]	Myoferlin OS=Homo sapiens (Human) OX=9606 GN=MYOF PE=1 SV=1	0.0261961	0.024669	0.0254467	0.0198239	0.0161632	0.019258	0.0154469	0.0424088	-0.0442467	0.000536692	0.359707	0.654233	0.401485	0.471808	1362	280	1642	328
DYNLL1	P63167	NADMSEEMQQDSVECATQALEK	1xCarbamidomethyl [C15]; 1xDeamidated [N/Q]; Oxidation [M]; 1xTMTpro [K22(100)]; 1xAcetyl [N-Term]	Dynein light chain 1, cytoplasmic OS=Homo sapiens (Human) OX=9606 GN=DYNLL1 PE=1 SV=1	0.128655	0.13706	0.101496	0.0841752	0.0777152	0.0783183	0.054047	0.071858	0.163161	-0.270221	0.540181	0.655378	0.644227	0.613262	573	1077	1650	330
CAP1	Q01518	ALLVTASQCQQPAENK	1xAcetyl [N-Term]; 1xCarbamidomethyl [C9]; 1xDeamidated [Q8]; 1xTMTpro [K16(100)]	Adenylyl cyclase-associated protein 1 OS=Homo sapiens (Human) OX=9606 GN=CAP1 PE=1 SV=5	5.43577e-05	6.21836e-05	4.88235e-05	3.83315e-05	3.95543e-05	3.59592e-05	0.0394447	-0.0201332	0.173916	-0.175042	0.524089	0.478783	0.616256	0.53971	897	755	1652	331
OAS2	P29728	TNASPGEFAVCFTELQQK	1xCarbamidomethyl [C11]; 1xTMTpro [K18(100)]	2'-5'-oligoadenylate synthase 2 OS=Homo sapiens (Human) OX=9606 GN=OAS2 PE=1 SV=3	0.0578135	0.0679747	0.0393706	0.0278983	0.024731	0.0268723	0.0745176	0.0705872	0.304178	-0.4837	0.980645	1.1545	1.0347	1.05662	81	1574	1655	332
NPLOC4	Q8TAT6	NKDTYFLSSEECITAGDFQNKHPNMCR	2xCarbamidomethyl [C12; C26]; TMTpro [K]; 1xTMTpro [N-Term]	Nuclear protein localization protein 4 homolog OS=Homo sapiens (Human) OX=9606 GN=NPLOC4 PE=1 SV=3	0.00307359	0.00299817	0.00205518	0.0017278	0.00133724	0.00189809	0.0649191	0.182175	0.146333	-0.398485	0.64881	1.01849	0.513198	0.726833	306	1349	1655	332
SUPT5H	O00267	EHNFQPGDNVEVCEGELINLQGK	1xCarbamidomethyl [C13]; 1xDeamidated [N19]; 1xTMTpro [K23(100)]	Transcription elongation factor SPT5 OS=Homo sapiens (Human) OX=9606 GN=SUPT5H PE=1 SV=1	0.00150182	0.0016503	0.00146203	0.00107131	0.00111426	0.00119367	0.00636632	-0.0343888	0.101627	-0.0731329	0.521726	0.465017	0.365702	0.450815	1535	121	1656	334
NSUN2	Q08J23	VWCRNNSGEEFDCAFR	2xCarbamidomethyl [C3; C13]; 1xTMTpro [N-Term]	RNA cytosine C(5)-methyltransferase NSUN2 OS=Homo sapiens (Human) OX=9606 GN=NSUN2 PE=1 SV=2	0.00252489	0.00238571	0.00189468	0.00184591	0.00149246	0.00131538	0.0459498	0.154527	0.072729	-0.259739	0.297362	0.604003	0.786207	0.562524	773	891	1664	335
METAP1	P53582	VCETDGCSSEAK	2xCarbamidomethyl [C2; C7]; 1xTMTpro [K12(100)]; 1xTMTpro [N-Term]	Methionine aminopeptidase 1 OS=Homo sapiens (Human) OX=9606 GN=METAP1 PE=1 SV=2	0.00371785	0.00386737	0.00362354	0.00262122	0.00276802	0.00287542	0.00066461	-0.00712236	0.0497604	-0.0441937	0.511352	0.432738	0.377817	0.440636	1648	19	1667	336
SF3A3	Q12874	KHPNEICVPMSVEFEELLK	1xCarbamidomethyl [C7]; 1xTMTpro [N-Term]; 1xTMTpro [K1(100)]	Splicing factor 3A subunit 3 OS=Homo sapiens (Human) OX=9606 GN=SF3A3 PE=1 SV=1	0.00160726	0.00238106	0.00201987	0.00254378	0.0036378	0.0030889	0.0544726	-0.317362	0.249635	0.0122937	-0.345006	-0.861099	-0.625124	-0.61041	582	1089	1671	337
WARS1	P23381	DRTDIQCLIPCAIDQDPYFR	2xCarbamidomethyl [C7; C11]; 1xTMTpro [N-Term]	Tryptophan--tRNA ligase, cytoplasmic OS=Homo sapiens (Human) OX=9606 GN=WARS1 PE=1 SV=2	0.00250531	0.00275751	0.00185069	0.00162597	0.00129028	0.00146241	0.0642398	0.0793882	0.217769	-0.357536	0.544298	0.87792	0.697249	0.706489	343	1335	1678	338
TYW1	Q9NV66	GEGDCDVVK	1xCarbamidomethyl [C5]; 1xTMTpro [N-Term]; 1xTMTpro [K9(100)]	S-adenosyl-L-methionine-dependent tRNA 4-demethylwyosine synthase TYW1 OS=Homo sapiens (Human) OX=9606 GN=TYW1 PE=2 SV=2	0.345771	0.429388	0.401436	0.254001	0.325856	0.258731	0.029156	-0.181766	0.130698	0.0335865	0.626752	0.267348	0.600132	0.498077	1143	535	1678	338
ANKFY1	Q9P2R3	LIQRGSHTDAPDTATGNCLLQR	1xCarbamidomethyl [C18]; 1xTMTpro [N-Term]	Rabankyrin-5 OS=Homo sapiens (Human) OX=9606 GN=ANKFY1 PE=1 SV=2	0.104454	0.106389	0.104109	0.0836688	0.0731967	0.0721233	0.0136018	-0.00730098	0.0191801	-0.012076	0.327403	0.520314	0.541628	0.463115	1432	253	1685	340
NCAPD2	Q15021	NPRESTGNMVTGQTVCK	1xCarbamidomethyl [C16]; 1xOxidation [M9(100)]; 1xTMTpro [K17(100)]	Condensin complex subunit 1 OS=Homo sapiens (Human) OX=9606 GN=NCAPD2 PE=1 SV=3	0.000500324	0.000560362	0.000545569	0.000397442	0.000394542	0.000379992	0.0102045	-0.0978042	0.0656927	0.0270953	0.429923	0.44049	0.494698	0.455037	1508	190	1698	341
TRIM25	Q14258	ASAPSPNAQVACDHCLK	2xCarbamidomethyl [C12; C15]; 1xTMTpro [N-Term]; 1xTMTpro [K17(100)]	E3 ubiquitin/ISG15 ligase TRIM25 OS=Homo sapiens (Human) OX=9606 GN=TRIM25 PE=1 SV=2	0.00575394	0.00743009	0.00452711	0.00289172	0.00299223	0.00344926	0.0745588	-0.0370717	0.331757	-0.383034	1.0297	0.9804	0.775338	0.928478	129	1577	1706	342
EEF1A2	Q05639	NMITGTSQADCAVLIVAAGVGEFEAGISK	1xCarbamidomethyl [C11]; 1xDeamidated [N/Q]; 1xTMTpro [N-Term]; 1xTMTpro [K29(100)]	Elongation factor 1-alpha 2 OS=Homo sapiens (Human) OX=9606 GN=EEF1A2 PE=1 SV=1_x000D_ Elongation factor 1-alpha 1 OS=Homo sapiens (Human) OX=9606 GN=EEF1A1 PE=1 SV=1	1.68022e-05	1.01505e-05	1.78262e-05	6.32895e-06	8.44825e-06	6.90173e-06	0.0768188	0.170797	-0.556309	0.256142	1.23782	0.821132	1.11283	1.05726	79	1630	1709	343
AKAP1	Q92667	VCQASQLQGQKEESCVPVHQK	2xCarbamidomethyl [C2; C15]; TMTpro [K]; 1xTMTpro [N-Term]	A-kinase anchor protein 1, mitochondrial OS=Homo sapiens (Human) OX=9606 GN=AKAP1 PE=1 SV=1	0.00724333	0.00850659	0.00764177	0.00567605	0.00519892	0.00618624	0.012634	-0.106308	0.125619	-0.0290553	0.458074	0.58475	0.333898	0.458907	1480	237	1717	344
PECAM1	P16284	SDSGTYICTAGIDK	1xCarbamidomethyl [C8]; 1xTMTpro [K14(100)]; 1xTMTpro [N-Term]	Platelet endothelial cell adhesion molecule OS=Homo sapiens (Human) OX=9606 GN=PECAM1 PE=1 SV=2	0.0129404	0.0130435	0.0115658	0.00808774	0.010039	0.00935083	0.0115274	0.0480395	0.0594933	-0.113971	0.630028	0.318221	0.420672	0.456307	1497	221	1718	345
GART	P22102	SAGVQCFGPTAEAAQLESSKR	1xCarbamidomethyl [C6]; 1xTMTpro [N-Term]; 1xTMTpro [K20(100)]	Trifunctional purine biosynthetic protein adenosine-3 OS=Homo sapiens (Human) OX=9606 GN=GART PE=1 SV=1	0.00313528	0.00341708	0.00255443	0.00180133	0.00216898	0.00230434	0.044185	0.0466146	0.170784	-0.248979	0.752919	0.484963	0.397628	0.54517	866	854	1720	346
PPP6R3	Q5H9R7	LSTSQDAACK	1xCarbamidomethyl [C9(100)]; 1xTMTpro [K10(100)]; 1xTMTpro [N-Term]	Serine/threonine-protein phosphatase 6 regulatory subunit 3 OS=Homo sapiens (Human) OX=9606 GN=PPP6R3 PE=1 SV=2	0.0039456	0.00640605	0.00673727	0.00375328	0.00254597	0.00272093	0.0758096	-0.529781	0.169407	0.242138	0.601876	1.16181	1.06593	0.943205	119	1604	1723	347
ARIH1	Q9Y4X5	KCDDDSETSNWIAANTK	1xCarbamidomethyl [C2]; 1xTMTpro [N-Term]; 2xTMTpro [K1(100); K17(100)]	E3 ubiquitin-protein ligase ARIH1 OS=Homo sapiens (Human) OX=9606 GN=ARIH1 PE=1 SV=2	0.0282557	0.029477	0.0190191	0.0142191	0.0188879	0.0129389	0.0700094	0.143302	0.204352	-0.427787	0.847408	0.437777	0.983526	0.756237	262	1462	1724	348
IDI1	Q13907	ITFPGCFTNTCCSHPLSNPAELEESDALGVRR	3xCarbamidomethyl [C6; C11; C12]; 1xTMTpro [N-Term]	Isopentenyl-diphosphate Delta-isomerase 1 OS=Homo sapiens (Human) OX=9606 GN=IDI1 PE=1 SV=2	0.0256055	0.0308428	0.0243138	0.021884	0.016674	0.0182618	0.0371111	-0.0722634	0.196218	-0.14694	0.298841	0.691112	0.559888	0.516614	1029	699	1728	349
IGF2R	P11717	LSSDVCPTSDK	1xCarbamidomethyl [C6]; 1xTMTpro [K11(100)]; 1xTMTpro [N-Term]	Cation-independent mannose-6-phosphate receptor OS=Homo sapiens (Human) OX=9606 GN=IGF2R PE=1 SV=3	0.00130437	0.00124881	0.000884751	0.000619801	0.00070755	0.000825552	0.0649889	0.186776	0.123975	-0.373236	0.886702	0.695675	0.473147	0.685175	381	1352	1733	350
PSMA2	P25787	ESFEGQMTEDNIEVGICNEAGFR	1xCarbamidomethyl [C17]; 1xTMTpro [N-Term]	Proteasome subunit alpha type-2 OS=Homo sapiens (Human) OX=9606 GN=PSMA2 PE=1 SV=2	0.00328019	0.00383599	0.00304482	0.00259831	0.00259191	0.002026	0.0332661	-0.046228	0.179589	-0.153649	0.382432	0.385995	0.741372	0.503267	1106	627	1733	350
HNRNPR	O43390	GYAFITFCGK	1xCarbamidomethyl [C8]; 1xTMTpro [N-Term]; 1xTMTpro [K10(100)]	Heterogeneous nuclear ribonucleoprotein R OS=Homo sapiens (Human) OX=9606 GN=HNRNPR PE=1 SV=1	0.00545097	0.00614406	0.00438739	0.00820456	0.00696601	0.00737407	0.0296569	0.0330605	0.205741	-0.280087	-0.622974	-0.38688	-0.469009	-0.492955	1191	543	1734	352
POGLUT3	Q7Z4H8	GPVYHEYCECPEDPQAWQK	2xCarbamidomethyl [C8; C10]; 1xTMTpro [N-Term]; 1xTMTpro [K19(100)]	Protein O-glucosyltransferase 3 OS=Homo sapiens (Human) OX=9606 GN=POGLUT3 PE=1 SV=2	0.191946	0.225469	0.192347	0.172004	0.127798	0.135614	0.0315641	-0.0825789	0.149644	-0.0795748	0.240838	0.669422	0.583775	0.498011	1145	589	1734	352
TRIM25	Q14258	LREFFCPEHSECICHICLVEHK	4xCarbamidomethyl [C6; C12; C14; C17]; 1xTMTpro [N-Term]; 1xTMTpro [K22(100)]	E3 ubiquitin/ISG15 ligase TRIM25 OS=Homo sapiens (Human) OX=9606 GN=TRIM25 PE=1 SV=2	0.00295795	0.00329602	0.00252764	0.00227999	0.00185776	0.00200714	0.038223	0.0150758	0.171202	-0.211733	0.360498	0.655958	0.544381	0.520279	1006	730	1736	354
PAIP2	Q9BPZ3	CFQEMLEEEEEHEWFIPAR	1xCarbamidomethyl [C1]; 1xTMTpro [N-Term]	Polyadenylate-binding protein-interacting protein 2 OS=Homo sapiens (Human) OX=9606 GN=PAIP2 PE=1 SV=1	0.0359007	0.0308038	0.0322215	0.0446747	0.0421058	0.0479843	0.0065756	0.122626	-0.0982788	-0.0333646	-0.438072	-0.352633	-0.541175	-0.44396	1612	130	1742	355
RAB31	Q13636	VCLLGDTGVGK	1xCarbamidomethyl [C2]; 1xTMTpro [K11(100)]	Ras-related protein Rab-31 OS=Homo sapiens (Human) OX=9606 GN=RAB31 PE=1 SV=1_x000D_ Ras-related protein Rab-22A OS=Homo sapiens (Human) OX=9606 GN=RAB22A PE=1 SV=2	0.0427962	0.0465223	0.042793	0.0374291	0.0264408	0.0262438	0.0512361	-0.0412401	0.0792017	-0.0413467	0.234561	0.735958	0.746744	0.572421	729	1014	1743	356
NEK9	Q8TD19	CGQLGVGNYK	1xCarbamidomethyl [C1]; 1xTMTpro [K10(100)]	Serine/threonine-protein kinase Nek9 OS=Homo sapiens (Human) OX=9606 GN=NEK9 PE=1 SV=2	0.00597091	0.00597713	0.00559558	0.00378249	0.00480993	0.00411678	0.0209864	0.0300375	0.0315417	-0.063624	0.628575	0.281896	0.506397	0.472289	1355	389	1744	357
MSRB2	Q9Y3D2	EAGMYHCVCCDSPLFSSEK	3xCarbamidomethyl [C7; C9; C10]; 1xTMTpro [N-Term]; 1xTMTpro [K19(100)]	Methionine-R-sulfoxide reductase B2, mitochondrial OS=Homo sapiens (Human) OX=9606 GN=MSRB2 PE=1 SV=2	0.0368731	0.0417589	0.0365766	0.0303407	0.0298208	0.0222853	0.031426	-0.0586446	0.120869	-0.0702931	0.339958	0.364897	0.785119	0.496658	1162	585	1747	358
ZFX	P17010	AIECDECGK	2xCarbamidomethyl [C4; C7]; 1xTMTpro [N-Term]	Zinc finger X-chromosomal protein OS=Homo sapiens (Human) OX=9606 GN=ZFX PE=2 SV=2	0.0408306	0.0345317	0.0343237	0.0313498	0.0233741	0.0216955	0.0442019	0.159305	-0.0824239	-0.0911388	0.221888	0.645433	0.752946	0.540089	895	855	1750	359
BLVRA	P53004	MTVCLETEK	1xCarbamidomethyl [C4]; 1xTMTpro [N-Term]; 1xOxidation [M1(100)]; 1xTMTpro [K9(100)]	Biliverdin reductase A OS=Homo sapiens (Human) OX=9606 GN=BLVRA PE=1 SV=2	0.00556589	0.00601677	0.00651054	0.00471486	0.00430719	0.00420502	0.0121964	-0.115801	-0.00342326	0.110363	0.355198	0.485665	0.520302	0.453721	1520	232	1752	360
ADAM17	P78536	EGVQCSDRNSPCCK	3xCarbamidomethyl [C5; C12; C13]; 1xTMTpro [N-Term]; 1xTMTpro [K14(100)]	Disintegrin and metalloproteinase domain-containing protein 17 OS=Homo sapiens (Human) OX=9606 GN=ADAM17 PE=1 SV=1	0.0674715	0.071996	0.0531644	0.0416519	0.0458832	0.0407488	0.0544589	0.0714665	0.165104	-0.272352	0.624431	0.484848	0.656055	0.588444	666	1088	1754	361
PITPNB	P48739	ELANSPDCPQMCAYK	2xCarbamidomethyl [C8; C12]; 1xTMTpro [N-Term]; 1xTMTpro [K15(100)]	Phosphatidylinositol transfer protein beta isoform OS=Homo sapiens (Human) OX=9606 GN=PITPNB PE=1 SV=2	0.0109835	0.0122009	0.00869861	0.00781278	0.00672099	0.00650261	0.056833	0.047516	0.199158	-0.288967	0.443916	0.661077	0.708734	0.604576	603	1155	1758	362
PAK1	Q13153	CLEMDVEKR	1xCarbamidomethyl [C1]; 1xTMTpro [N-Term]; 1xTMTpro [K8(100)]	Serine/threonine-protein kinase PAK 1 OS=Homo sapiens (Human) OX=9606 GN=PAK1 PE=1 SV=2_x000D_ Serine/threonine-protein kinase PAK 2 OS=Homo sapiens (Human) OX=9606 GN=PAK2 PE=1 SV=3	0.0787566	0.0741727	0.0538014	0.0345385	0.0568648	0.0380619	0.0680009	0.192682	0.106171	-0.357075	0.996512	0.277183	0.85637	0.710022	337	1424	1761	363
CLIC1	O00299	IGNCPFSQR	1xCarbamidomethyl [C4]; 1xTMTpro [N-Term]	Chloride intracellular channel protein 1 OS=Homo sapiens (Human) OX=9606 GN=CLIC1 PE=1 SV=4	0.0212475	0.0203998	0.0184976	0.0133218	0.0152166	0.0157706	0.00884869	0.0838146	0.0250746	-0.116143	0.589686	0.397836	0.346239	0.444587	1604	160	1764	364
SP110	Q9HB58	MYMESLEACR	1xCarbamidomethyl [C9]; 1xTMTpro [N-Term]	Sp110 nuclear body protein OS=Homo sapiens (Human) OX=9606 GN=SP110 PE=1 SV=5	0.0241039	0.0318601	0.0247809	0.0186565	0.0186077	0.01626	0.0560808	-0.159142	0.243342	-0.11918	0.528727	0.532507	0.727082	0.596106	635	1137	1772	365
TTK	P33981	SECRDLVVPGSKPSGNDSCELR	2xCarbamidomethyl [C3; C19]; 1xDeamidated [N16]; 1xTMTpro [N-Term]; 1xTMTpro [K12(100)]	Dual specificity protein kinase TTK OS=Homo sapiens (Human) OX=9606 GN=TTK PE=1 SV=2	0.010862	0.0117881	0.00802243	0.00648824	0.0075985	0.00558998	0.0639982	0.0873014	0.205348	-0.349871	0.656083	0.428195	0.871066	0.651781	458	1326	1784	366
PTBP1	P26599	RGSDELFSTCVTNGPFIMSSNSASAANGNDSKK	1xCarbamidomethyl [C10]; 1xDeamidated [N21]; 1xOxidation [M18(100)]; 2xTMTpro [K32(100); K33(100)]	Polypyrimidine tract-binding protein 1 OS=Homo sapiens (Human) OX=9606 GN=PTBP1 PE=1 SV=1	0.000403871	0.000515899	0.000408109	0.00034476	0.00028977	0.000284713	0.0455457	-0.132196	0.220999	-0.117133	0.360496	0.611182	0.63658	0.536086	915	877	1792	367
ETV6	P41212	SETPAQCSIKQER	1xAcetyl [N-Term]; 1xCarbamidomethyl [C7]; 1xTMTpro [K10(100)]	Transcription factor ETV6 OS=Homo sapiens (Human) OX=9606 GN=ETV6 PE=1 SV=1	0.0652584	0.0661398	0.0587883	0.0469676	0.0459877	0.0457831	0.0159199	0.0417835	0.0611377	-0.108851	0.432714	0.463132	0.469565	0.455137	1505	288	1793	368
LSM12	Q3MHD2	NIVVMEEVVITPPYQVENCK	1xCarbamidomethyl [C19]; 1xDeamidated [N/Q]; 1xTMTpro [N-Term]	Protein LSM12 homolog OS=Homo sapiens (Human) OX=9606 GN=LSM12 PE=1 SV=2	0.00334737	0.00387753	0.00341287	0.00286673	0.00241754	0.00252713	0.0129711	-0.0831327	0.128976	-0.0551758	0.306753	0.552621	0.488662	0.449345	1551	242	1793	368
MYH9	P35579	QSACNLEK	1xCarbamidomethyl [C4]; 1xTMTpro [N-Term]; 1xTMTpro [K8(100)]	Myosin-9 OS=Homo sapiens (Human) OX=9606 GN=MYH9 PE=1 SV=4	0.00168138	0.00157922	0.00150797	0.00134487	0.00101943	0.00105982	0.0310013	0.0810495	-0.00938029	-0.0759859	0.241127	0.64084	0.584778	0.488915	1227	572	1799	370
APEX1	P27695	KGLDWVKEEAPDILCLQETK	1xCarbamidomethyl [C15]; 1xTMTpro [N-Term]; 3xTMTpro [K1(100); K7(100); K20(100)]	DNA-(apurinic or apyrimidinic site) lyase OS=Homo sapiens (Human) OX=9606 GN=APEX1 PE=1 SV=2	0.00202406	0.00229715	0.00177533	0.00154852	0.00143492	0.00129958	0.0390377	-0.00577501	0.176815	-0.19494	0.392137	0.502061	0.644985	0.513061	1059	744	1803	371
DYNLT1	P63172	YIVTCVIMQK	1xCarbamidomethyl [C5]; 1xTMTpro [N-Term]; 1xTMTpro [K10(100)]	Dynein light chain Tctex-type 1 OS=Homo sapiens (Human) OX=9606 GN=DYNLT1 PE=1 SV=1	0.331917	0.342008	0.311764	0.274086	0.203542	0.230868	0.0309706	0.0146517	0.0578594	-0.0757141	0.26154	0.690844	0.509103	0.487162	1239	571	1810	372
SIL1	Q9H173	VLQTLGVLLTTCRDR	1xCarbamidomethyl [C12]; 1xTMTpro [N-Term]	Nucleotide exchange factor SIL1 OS=Homo sapiens (Human) OX=9606 GN=SIL1 PE=1 SV=1	0.0051609	0.00443977	0.00401148	0.00320402	0.00328679	0.00295294	0.0440383	0.185762	-0.0313758	-0.177725	0.501976	0.465183	0.619711	0.528956	961	850	1811	373
VDAC2	P45880	WNTDNTLGTEIAIEDQICQGLK	1xCarbamidomethyl [C18]; 1xTMTpro [N-Term]; 1xTMTpro [K22(100)]	Voltage-dependent anion-selective channel protein 2 OS=Homo sapiens (Human) OX=9606 GN=VDAC2 PE=1 SV=2	0.0108569	0.0119731	0.00812612	0.00692186	0.0075226	0.00549493	0.0647003	0.0733489	0.214535	-0.344622	0.576029	0.455956	0.909086	0.647024	471	1345	1816	374
HSP90AA1	P07900	KHGLEVIYMIEPIDEYCVQQLK	1xCarbamidomethyl [C17]; 1xOxidation [M9(100)]; TMTpro [K]; 1xTMTpro [N-Term]	Heat shock protein HSP 90-alpha OS=Homo sapiens (Human) OX=9606 GN=HSP90AA1 PE=1 SV=5	7.3055e-05	8.32088e-05	7.52777e-05	6.50437e-05	4.75255e-05	5.40758e-05	0.0310793	-0.0792536	0.1085	-0.0360136	0.246826	0.699534	0.513253	0.486538	1242	575	1817	375
SAFB	Q15424	ILDILGETCKSEPVKEESSELEQPFAQDTSSVGPDR	1xCarbamidomethyl [C9]; 1xDeamidated [Q23]; 1xTMTpro [N-Term]; 1xTMTpro [K10(100)]	Scaffold attachment factor B1 OS=Homo sapiens (Human) OX=9606 GN=SAFB PE=1 SV=4_x000D_ Scaffold attachment factor B2 OS=Homo sapiens (Human) OX=9606 GN=SAFB2 PE=1 SV=1	0.000371908	0.000438816	0.000362162	0.000311703	0.000281113	0.000255209	0.0256763	-0.072082	0.166588	-0.110394	0.326858	0.475877	0.615352	0.472696	1352	465	1817	375
FNDC3B	Q53EP0	ALNDGGYGPYSDVSEITTAAGPPGQCK	1xCarbamidomethyl [C26]; 1xTMTpro [N-Term]; 1xTMTpro [K27(100)]	Fibronectin type III domain-containing protein 3B OS=Homo sapiens (Human) OX=9606 GN=FNDC3B PE=1 SV=2	0.563292	0.655292	0.431351	0.390276	0.333521	0.301778	0.0697043	0.0345088	0.252764	-0.350514	0.49488	0.721597	0.865888	0.694121	362	1456	1818	377
IDI1	Q13907	ITFPGCFTNTCCSHPLSNPAELEESDALGVRR	3xCarbamidomethyl [C6; C11; C12]; 1xDeamidated [N]; 1xTMTpro [N-Term]	Isopentenyl-diphosphate Delta-isomerase 1 OS=Homo sapiens (Human) OX=9606 GN=IDI1 PE=1 SV=2	0.019347	0.0222451	0.0165238	0.0131174	0.0122749	0.0138519	0.0537598	-0.00186028	0.199519	-0.229427	0.562494	0.658259	0.483886	0.568213	750	1070	1820	378
RRP1B	Q14684	VMSNLVEHNGVLESEAGQPQALGSSGTCSSLKK	1xCarbamidomethyl [C28]; 1xDeamidated [Q]; 1xTMTpro [N-Term]; 2xTMTpro [K32(100); K33(100)]	Ribosomal RNA processing protein 1 homolog B OS=Homo sapiens (Human) OX=9606 GN=RRP1B PE=1 SV=3	0.0165303	0.0156673	0.0129334	0.00998262	0.0103232	0.0113846	0.0398915	0.135957	0.0585976	-0.218052	0.591665	0.543268	0.402071	0.512335	1062	763	1825	379
EEF1A1	P68104	NDPPMEAAGFTAQVIILNHPGQISAGYAPVLDCHTAHIACK	2xCarbamidomethyl [C33; C40]; 2xDeamidated [Q22; N/Q]; 1xOxidation [M5(100)]; 1xTMTpro [K41(100)]	Elongation factor 1-alpha 1 OS=Homo sapiens (Human) OX=9606 GN=EEF1A1 PE=1 SV=1	0.000551581	0.000592929	0.000533174	0.000466897	0.000382947	0.00038215	0.0162404	-0.0198633	0.0844224	-0.0688303	0.260333	0.546292	0.549299	0.451975	1530	297	1827	380
PTPRF	P10586	SGALQIESSEESDQGKYECVATNSAGTR	1xCarbamidomethyl [C19]; 1xDeamidated [Q14]; 1xTMTpro [N-Term]; 1xTMTpro [K16(100)]	Receptor-type tyrosine-protein phosphatase F OS=Homo sapiens (Human) OX=9606 GN=PTPRF PE=1 SV=2	0.0015464	0.00149813	0.00100338	0.000691075	0.000972095	0.000787426	0.073359	0.196698	0.150951	-0.427351	0.965299	0.473045	0.776996	0.738447	285	1544	1829	381
NAPA	P54920	NWSAAGNAFCQAAQLHLQLQSKHDAATCFVDAGNAFK	2xCarbamidomethyl [C10; C28]; 2xTMTpro [K22(100); K37(100)]	Alpha-soluble NSF attachment protein OS=Homo sapiens (Human) OX=9606 GN=NAPA PE=1 SV=3	0.0309847	0.0334818	0.0263246	0.0248563	0.0193756	0.0206032	0.0342866	0.0339681	0.145788	-0.201177	0.283976	0.64335	0.554719	0.494015	1186	651	1837	382
IDI1	Q13907	SDAKITFPGCFTNTCCSHPLSNPAELEESDALGVRR	3xCarbamidomethyl [C10; C15; C16]; 1xTMTpro [N-Term]; 1xTMTpro [K4(100)]	Isopentenyl-diphosphate Delta-isomerase 1 OS=Homo sapiens (Human) OX=9606 GN=IDI1 PE=1 SV=2	0.0454305	0.0591012	0.0334732	0.0210031	0.0279118	0.0211361	0.0813447	-0.0180225	0.361502	-0.458681	1.13108	0.72081	1.12197	0.991288	100	1741	1841	383
ADAR	P55265	GETVNDCHAEIISR	1xCarbamidomethyl [C7]; 1xTMTpro [N-Term]	Double-stranded RNA-specific adenosine deaminase OS=Homo sapiens (Human) OX=9606 GN=ADAR PE=1 SV=4	0.0041794	0.0052416	0.00418987	0.00229605	0.00375791	0.00315853	0.0584668	-0.11843	0.208283	-0.114819	0.982569	0.271793	0.522472	0.592278	653	1195	1848	384
VDAC2	P45880	VCEDLDTSVNLAWTSGTNCTRFGIAAK	2xCarbamidomethyl [C2; C19]; 1xTMTpro [K27(100)]	Voltage-dependent anion-selective channel protein 2 OS=Homo sapiens (Human) OX=9606 GN=VDAC2 PE=1 SV=2	0.000177407	0.000211457	0.00017863	0.000163514	0.000117234	0.000117338	0.0463152	-0.0925775	0.160718	-0.0826657	0.210225	0.690256	0.688972	0.529818	955	900	1855	385
SF3A3	Q12874	ENPSEEAQNLVEFTDEEGYGRYLDLHDCYLK	1xCarbamidomethyl [C28]; 1xTMTpro [N-Term]; 1xTMTpro [K31(100)]	Splicing factor 3A subunit 3 OS=Homo sapiens (Human) OX=9606 GN=SF3A3 PE=1 SV=1	0.00243403	0.00275856	0.00176551	0.00141081	0.0014375	0.00124092	0.0763106	0.0696168	0.250185	-0.393648	0.71721	0.690174	0.902316	0.7699	242	1617	1859	386
SEH1L	Q96EE3	MATCSSDQSVK	1xCarbamidomethyl [C4]; 1xTMTpro [K11(100)]	Nucleoporin SEH1 OS=Homo sapiens (Human) OX=9606 GN=SEH1L PE=1 SV=3	0.012644	0.0154948	0.0147545	0.00881018	0.00847379	0.0124094	0.0519413	-0.177334	0.11599	0.0453673	0.698547	0.75471	0.20436	0.552539	825	1034	1859	386
PDCL3	Q9H2J4	QGIPLCALINQHLSGLAR	1xCarbamidomethyl [C6]; 1xTMTpro [N-Term]	Phosducin-like protein 3 OS=Homo sapiens (Human) OX=9606 GN=PDCL3 PE=1 SV=1	0.0118178	0.0109366	0.0133414	0.00986486	0.00761301	0.00872271	0.0263901	-0.0259117	-0.137701	0.149043	0.286497	0.660329	0.464019	0.470282	1383	477	1860	388
RNH1	P13489	DSPCQLEALKLESCGVTSDNCRDLCGIVASK	4xCarbamidomethyl [C4; C14; C21; C25]; 1xTMTpro [N-Term]; TMTpro [K]	Ribonuclease inhibitor OS=Homo sapiens (Human) OX=9606 GN=RNH1 PE=1 SV=2	0.00283802	0.00297291	0.00209791	0.00147788	0.00157387	0.00216306	0.0637511	0.10638	0.173374	-0.329552	0.834971	0.744188	0.285429	0.621529	547	1318	1865	389
TRIM14	Q14142	TPGRSELVEGCGWR	1xCarbamidomethyl [C11]; 1xTMTpro [N-Term]	Tripartite motif-containing protein 14 OS=Homo sapiens (Human) OX=9606 GN=TRIM14 PE=1 SV=2	0.0807572	0.0746458	0.0833384	0.060302	0.0614063	0.0558373	0.00444673	0.0211767	-0.0923529	0.0665666	0.400207	0.374026	0.511186	0.428473	1789	79	1868	390
POTEF	A5A3E0	CPEALFQPCFLGMESCGIHETTFNSIMK	2xCarbamidomethyl [C1; C]; 1xTMTpro [K28(100)]	POTE ankyrin domain family member F OS=Homo sapiens (Human) OX=9606 GN=POTEF PE=1 SV=2_x000D_ POTE ankyrin domain family member J OS=Homo sapiens (Human) OX=9606 GN=POTEJ PE=3 SV=1_x000D_ POTE ankyrin domain family member I OS=Homo sapiens (Human) OX=9606 GN=POTEI PE=3 SV=1	4.31124e-05	5.22518e-05	3.92233e-05	3.5276e-05	2.88619e-05	2.88976e-05	0.0490703	-0.057408	0.21997	-0.193798	0.346824	0.636344	0.634562	0.539243	901	969	1870	391
TBC1D5	Q92609	SQAPVCSPLVFSDPLMGPASASSSNPSSSPDDDSSK	1xCarbamidomethyl [C6]; 1xTMTpro [N-Term]; 1xTMTpro [K36(100)]	TBC1 domain family member 5 OS=Homo sapiens (Human) OX=9606 GN=TBC1D5 PE=1 SV=1	0.0074487	0.00872377	0.00787582	0.00615668	0.00643208	0.00438422	0.0456014	-0.105912	0.122052	-0.0254693	0.380748	0.317614	0.870581	0.522981	991	881	1872	392
VDAC2	P45880	VCEDLDTSVNLAWTSGTNCTR	2xCarbamidomethyl [C2; C19]; 1xTMTpro [N-Term]	Voltage-dependent anion-selective channel protein 2 OS=Homo sapiens (Human) OX=9606 GN=VDAC2 PE=1 SV=2	0.00640006	0.00731173	0.00543802	0.00472856	0.0042972	0.00407732	0.0521748	0.00378863	0.195918	-0.231214	0.432896	0.5709	0.646676	0.550157	839	1039	1878	393
RRP1B	Q14684	VMSNLVEHNGVLESEAGQPQALGSSGTCSSLKK	1xCarbamidomethyl [C28]; 2xTMTpro [K32(100); K33(100)]	Ribosomal RNA processing protein 1 homolog B OS=Homo sapiens (Human) OX=9606 GN=RRP1B PE=1 SV=3	0.00202003	0.00271976	0.00197869	0.00174302	0.00154538	0.0010796	0.0676191	-0.148796	0.280308	-0.178627	0.361584	0.53521	1.05268	0.649824	465	1416	1881	394
LYPLA2	O95372	DLAILQCHGELDPMVPVR	1xTMTpro [N-Term]; 1xCarbamidomethyl [C7(100)]	Acyl-protein thioesterase 2 OS=Homo sapiens (Human) OX=9606 GN=LYPLA2 PE=1 SV=1	0.044673	0.0564017	0.0437482	0.0380114	0.0285779	0.0342339	0.0478407	-0.111853	0.224485	-0.142033	0.344822	0.756357	0.49583	0.532336	941	941	1882	395
TOP1	P11387	AGNEKEEGETADTVGCCSLR	2xCarbamidomethyl [C16; C17]; 1xTMTpro [N-Term]; 1xTMTpro [K5(100)]	DNA topoisomerase 1 OS=Homo sapiens (Human) OX=9606 GN=TOP1 PE=1 SV=2	0.000972068	0.00117776	0.000787441	0.000329513	0.000778684	0.000607746	0.0793729	-0.0103839	0.266533	-0.31427	1.57111	0.330404	0.687974	0.863162	184	1698	1882	395
FNBP1	Q96RU3	IRRNEDEEGYVPTSYVEVCLDK	1xCarbamidomethyl [C19]; 1xTMTpro [K22(100)]; 1xTMTpro [N-Term]	Formin-binding protein 1 OS=Homo sapiens (Human) OX=9606 GN=FNBP1 PE=1 SV=2	0.0134132	0.0151051	0.0122163	0.0104167	0.0089663	0.0100738	0.0281739	-0.0176419	0.153741	-0.152478	0.382393	0.598707	0.430685	0.470595	1377	509	1886	397
SP110	Q9HB58	NIRCEGMTLGELLK	1xCarbamidomethyl [C4]; 1xTMTpro [K14(100)]	Sp110 nuclear body protein OS=Homo sapiens (Human) OX=9606 GN=SP110 PE=1 SV=5	0.0258751	0.031622	0.0246225	0.0223495	0.017074	0.0184484	0.0436059	-0.0811988	0.208164	-0.152788	0.29252	0.680965	0.569266	0.514251	1046	843	1889	398
METTL3	Q86U44	HTDESLGDCSFLNTCFHMDTCK	3xCarbamidomethyl [C9; C15; C21]; 1xTMTpro [N-Term]; 1xTMTpro [K22(100)]	N6-adenosine-methyltransferase catalytic subunit OS=Homo sapiens (Human) OX=9606 GN=METTL3 PE=1 SV=2	0.0043761	0.00560991	0.00489332	0.00383019	0.00318742	0.00356745	0.0378788	-0.180629	0.177702	-0.019462	0.37286	0.637887	0.475383	0.495377	1171	719	1890	399
EIF2S3	P41091	SFDVNKPGCEVDDLK	1xCarbamidomethyl [C9]; 1xTMTpro [N-Term]; TMTpro [K]	Eukaryotic translation initiation factor 2 subunit 3 OS=Homo sapiens (Human) OX=9606 GN=EIF2S3 PE=1 SV=3	0.00754514	0.0082431	0.00610615	0.00571479	0.00487552	0.00456703	0.0498156	0.0480209	0.17566	-0.257264	0.352825	0.581969	0.67627	0.537021	910	981	1891	400
TRIM56	Q9BRZ2	TLPCLHTYCQDCLAQLADGGR	3xCarbamidomethyl [C4; C9; C12]; 1xTMTpro [N-Term]	E3 ubiquitin-protein ligase TRIM56 OS=Homo sapiens (Human) OX=9606 GN=TRIM56 PE=1 SV=3	0.0336806	0.0322865	0.0263749	0.0226896	0.0224744	0.0199537	0.0415837	0.129894	0.0689051	-0.222858	0.439995	0.453741	0.62537	0.506369	1090	801	1891	400
HSPA9	P38646	CELSSSVQTDINLPYLTMDSSGPK	1xCarbamidomethyl [C1]; 1xDeamidated [N12]; 1xTMTpro [N-Term]; 1xTMTpro [K24(100)]	Stress-70 protein, mitochondrial OS=Homo sapiens (Human) OX=9606 GN=HSPA9 PE=1 SV=2	9.04228e-05	9.38485e-05	7.58247e-05	7.32817e-05	5.91805e-05	5.37195e-05	0.0375144	0.0606764	0.114324	-0.193341	0.242557	0.550888	0.690564	0.49467	1179	713	1892	402
IDH3A	P50213	CSDFTEEICRR	2xCarbamidomethyl [C1; C9]; 1xTMTpro [N-Term]	Isocitrate dehydrogenase [NAD] subunit alpha, mitochondrial OS=Homo sapiens (Human) OX=9606 GN=IDH3A PE=1 SV=1	0.0165715	0.0157805	0.011637	0.0102658	0.0113744	0.00737033	0.0653954	0.176521	0.105963	-0.333458	0.514336	0.366388	0.992378	0.624367	535	1360	1895	403
UHRF1	Q96T88	VEETFQCICCQELVFRPITTVCQHNVCK	5xCarbamidomethyl [C7; C9; C10; C22; C27]; 1xDeamidated [Q]; 1xTMTpro [K28(100)]	E3 ubiquitin-protein ligase UHRF1 OS=Homo sapiens (Human) OX=9606 GN=UHRF1 PE=1 SV=1	0.0014861	0.00180473	0.00165729	0.00110936	0.0011989	0.00130878	0.0213019	-0.150389	0.129869	0.00690619	0.572185	0.460207	0.33369	0.455361	1503	393	1896	404
PPP2R2D	Q66LE6	AGAGGGGCPAGGNDFQWCFSQVK	1xAcetyl [N-Term]; 2xCarbamidomethyl [C8; C18]; 1xTMTpro [K23(100)]	Serine/threonine-protein phosphatase 2A 55 kDa regulatory subunit B delta isoform OS=Homo sapiens (Human) OX=9606 GN=PPP2R2D PE=1 SV=1	0.0251671	0.0297383	0.0248655	0.0221827	0.0181654	0.0176327	0.0274928	-0.0793611	0.161422	-0.0967542	0.261463	0.549705	0.592643	0.467937	1402	495	1897	405
MCM4	P33991	IAEPSVCGR	1xCarbamidomethyl [C7]; 1xTMTpro [N-Term]	DNA replication licensing factor MCM4 OS=Homo sapiens (Human) OX=9606 GN=MCM4 PE=1 SV=5	0.00458488	0.00504658	0.00391634	0.00301636	0.00374592	0.00289428	0.0393756	0.02186	0.160282	-0.205519	0.582215	0.269701	0.641816	0.497911	1148	753	1901	406
TMOD3	Q9NYL9	FCNIMGSSNGVDQEHFSNVVKGEK	1xCarbamidomethyl [C2]; 1xOxidation [M5(100)]; 2xTMTpro [K21(100); K24(100)]	Tropomodulin-3 OS=Homo sapiens (Human) OX=9606 GN=TMOD3 PE=1 SV=1	0.000633508	0.00087383	0.000689271	0.0005248	0.000465292	0.000453215	0.0638035	-0.20888	0.255109	-0.0871723	0.480475	0.654109	0.692049	0.608877	586	1321	1907	407
PML	P29590	GCSKPLCCSCALLDSSHSELK	4xCarbamidomethyl [C2; C7; C8; C10]; 1xTMTpro [N-Term]; 2xTMTpro [K4(100); K21(100)]	Protein PML OS=Homo sapiens (Human) OX=9606 GN=PML PE=1 SV=3	0.0322939	0.0264717	0.0145031	0.00865503	0.00702957	0.00834016	0.0871833	0.403028	0.116214	-0.751871	1.49662	1.79673	1.55009	1.61448	10	1898	1908	408
STX17	P56962	LTSSCPDLPSQTDKK	1xCarbamidomethyl [C5]; 1xDeamidated [Q11]; 1xTMTpro [N-Term]; 2xTMTpro [K14(100); K15(100)]	Syntaxin-17 OS=Homo sapiens (Human) OX=9606 GN=STX17 PE=1 SV=2	0.140798	0.138459	0.126523	0.0955753	0.109395	0.0975827	0.00509076	0.0578963	0.0337213	-0.0963383	0.501026	0.306193	0.471038	0.426086	1817	96	1913	409
SSB	P05455	IGCLLK	1xCarbamidomethyl [C3]; 1xTMTpro [N-Term]; 1xTMTpro [K6(100)]	Lupus La protein OS=Homo sapiens (Human) OX=9606 GN=SSB PE=1 SV=2	0.00322388	0.00320649	0.00238859	0.00181245	0.00203333	0.00201078	0.0619469	0.133151	0.125349	-0.299486	0.697705	0.531805	0.547895	0.592468	652	1265	1917	410
EEF1A1	P68104	NDPPMEAAGFTAQVIILNHPGQISAGYAPVLDCHTAHIACK	1xAcetyl [N-Term]; 2xCarbamidomethyl [C33; C40]; 2xDeamidated [N1; N/Q]; 1xTMTpro [K41(100)]	Elongation factor 1-alpha 1 OS=Homo sapiens (Human) OX=9606 GN=EEF1A1 PE=1 SV=1	0.000109114	0.000138647	0.00012818	0.000100072	8.33653e-05	8.64929e-05	0.0343298	-0.199704	0.14587	0.0326275	0.3245	0.588025	0.53489	0.482472	1274	653	1927	411
MYOF	Q9NZM1	MYELSCYLPQEK	1xCarbamidomethyl [C6]; 1xTMTpro [K12(100)]	Myoferlin OS=Homo sapiens (Human) OX=9606 GN=MYOF PE=1 SV=1	0.00969239	0.0103183	0.00751318	0.00722746	0.0058905	0.00572511	0.0557599	0.0792047	0.169483	-0.288224	0.344159	0.639257	0.680345	0.554587	809	1123	1932	412
LYPLA2	O95372	DLAILQCHGELDPMVPVRFGALTAEK	1xCarbamidomethyl [C7]; 1xTMTpro [N-Term]; 1xTMTpro [K26(100)]	Acyl-protein thioesterase 2 OS=Homo sapiens (Human) OX=9606 GN=LYPLA2 PE=1 SV=1	0.49492	0.569521	0.374899	0.388039	0.225316	0.291882	0.0754193	0.0448222	0.247376	-0.355871	0.306172	1.09043	0.716987	0.704528	344	1596	1940	413
UBE2E2	Q96LR5	ELAEITLDPPPNCSAGPKGDNIYEWR	1xCarbamidomethyl [C13]; 1xTMTpro [N-Term]; 1xTMTpro [K18(100)]	Ubiquitin-conjugating enzyme E2 E2 OS=Homo sapiens (Human) OX=9606 GN=UBE2E2 PE=1 SV=1	2.02818	2.38616	1.85411	1.28575	1.55303	1.62974	0.0404233	-0.0429602	0.191547	-0.172423	0.700534	0.42806	0.358501	0.495698	1168	775	1943	414
PWP1	Q13610	SVALYDCR	1xTMTpro [N-Term]; 1xCarbamidomethyl [C7(100)]	Periodic tryptophan protein 1 homolog OS=Homo sapiens (Human) OX=9606 GN=PWP1 PE=1 SV=1	0.0342086	0.0446354	0.0328897	0.0303661	0.0241483	0.0204712	0.0634984	-0.122671	0.261159	-0.179395	0.29457	0.625112	0.863438	0.594373	642	1308	1950	415
TMEM209	Q96SK2	SQAPCANKDEADLSSK	1xCarbamidomethyl [C5]; 1xDeamidated [N7]; 2xTMTpro [K8(100); K16(100)]	Transmembrane protein 209 OS=Homo sapiens (Human) OX=9606 GN=TMEM209 PE=1 SV=2	0.0466197	0.0651802	0.0512126	0.030412	0.04124	0.037301	0.0633233	-0.221009	0.262486	-0.0854493	0.837309	0.397905	0.542735	0.592649	650	1303	1953	416
ZC3H7B	Q9UGR2	ACPDGDK	1xCarbamidomethyl [C2]; 1xTMTpro [N-Term]; 1xTMTpro [K7(100)]	Zinc finger CCCH domain-containing protein 7B OS=Homo sapiens (Human) OX=9606 GN=ZC3H7B PE=1 SV=2	0.0504565	0.0399536	0.0305408	0.0263733	0.0214064	0.0206115	0.081778	0.323653	-0.0130606	-0.400651	0.61231	0.913343	0.967941	0.831198	198	1757	1955	417
WDR3	Q9UNX4	IKGSSPGIQDTLEAEDGAFETDEAPEDRILSCR	1xCarbamidomethyl [C32]; 1xTMTpro [N-Term]; 1xTMTpro [K2(100)]	WD repeat-containing protein 3 OS=Homo sapiens (Human) OX=9606 GN=WDR3 PE=1 SV=1	0.00613588	0.00693933	0.00524131	0.004846	0.00443399	0.00365299	0.0463158	0.00715868	0.184686	-0.220183	0.333317	0.461506	0.741034	0.511952	1065	901	1966	418
TRIM25	Q14258	TCSPASLSQASADLEATLRHK	1xCarbamidomethyl [C2]; 1xTMTpro [N-Term]; 1xTMTpro [K21(100)]	E3 ubiquitin/ISG15 ligase TRIM25 OS=Homo sapiens (Human) OX=9606 GN=TRIM25 PE=1 SV=2	0.0219825	0.022125	0.0188446	0.0160053	0.0155213	0.0146093	0.0231816	0.0670633	0.0763863	-0.155142	0.390741	0.435038	0.522407	0.449395	1550	417	1967	419
ADAR	P55265	KLTECQLK	1xCarbamidomethyl [C5]; TMTpro [K]; 1xTMTpro [N-Term]	Double-stranded RNA-specific adenosine deaminase OS=Homo sapiens (Human) OX=9606 GN=ADAR PE=1 SV=4	0.00339613	0.00347214	0.00269649	0.00261914	0.00195658	0.00221761	0.0450682	0.0911257	0.12306	-0.241685	0.283675	0.704429	0.523759	0.503954	1101	870	1971	420
HIVEP3	Q5T1R4	GTTVCGADVHEVGPGPSGLSEEQSR	1xCarbamidomethyl [C5]; 1xTMTpro [N-Term]	Transcription factor HIVEP3 OS=Homo sapiens (Human) OX=9606 GN=HIVEP3 PE=2 SV=1	0.019064	0.0135303	0.0182003	0.00995476	0.0117722	0.0118204	0.0654789	0.171141	-0.323522	0.104249	0.766253	0.524323	0.518433	0.603003	609	1362	1971	420
LAP3	P28838	QVVDCQLADVNNIGKYR	1xCarbamidomethyl [C5]; 1xTMTpro [K15(100)]	Cytosol aminopeptidase OS=Homo sapiens (Human) OX=9606 GN=LAP3 PE=1 SV=3	0.00147534	0.00243142	0.00154699	0.00127546	0.000686252	0.000877299	0.0859429	-0.301238	0.419513	-0.232823	0.51127	1.40547	1.05114	0.989295	101	1871	1972	422
FLYWCH2	Q96CP2	QDPGTDRTEDSGLAAGPPEAAGENFAPCSVAPGK	1xCarbamidomethyl [C28]; 1xTMTpro [K34(100)]	FLYWCH family member 2 OS=Homo sapiens (Human) OX=9606 GN=FLYWCH2 PE=1 SV=1	0.0135733	0.0149588	0.0123659	0.00951796	0.00739344	0.0115936	0.0551053	-0.00629732	0.133929	-0.140702	0.518343	0.88275	0.233735	0.544942	869	1104	1973	423
HNRNPU	Q00839	AVVVCPKDEDYK	1xCarbamidomethyl [C5(100)]; 1xTMTpro [N-Term]; 1xTMTpro [K12(100)]	Heterogeneous nuclear ribonucleoprotein U OS=Homo sapiens (Human) OX=9606 GN=HNRNPU PE=1 SV=6	0.00377455	0.00466961	0.00317728	0.00260414	0.00224016	0.00249954	0.0735941	-0.0374505	0.269548	-0.285962	0.572946	0.79015	0.632091	0.665062	425	1551	1976	424
CRTAP	O75718	IQCEENLTPVIGGYPVEK	1xCarbamidomethyl [C3]; 1xTMTpro [N-Term]; 1xTMTpro [K18(100)]	Cartilage-associated protein OS=Homo sapiens (Human) OX=9606 GN=CRTAP PE=1 SV=1	0.032917	0.0399215	0.0246765	0.0225	0.0222178	0.0141478	0.0802802	0.0181702	0.296506	-0.397526	0.530737	0.548947	1.20008	0.759921	257	1723	1980	425
RPAP3	Q9H6T3	QDVCQSYSEK	1xCarbamidomethyl [C4]; 1xTMTpro [K10(100)]	RNA polymerase II-associated protein 3 OS=Homo sapiens (Human) OX=9606 GN=RPAP3 PE=1 SV=2	0.00153834	0.00174534	0.00131578	0.00112464	0.000961424	0.00114028	0.0483943	0.00487566	0.187005	-0.220586	0.447043	0.673256	0.427115	0.515805	1034	950	1984	426
CMTR1	Q8N1G2	KMIIEDETEFCGEELLHSVLQCK	2xCarbamidomethyl [C11; C22]; TMTpro [K]; 1xTMTpro [N-Term]	Cap-specific mRNA (nucleoside-2'-O-)-methyltransferase 1 OS=Homo sapiens (Human) OX=9606 GN=CMTR1 PE=1 SV=1	0.0127305	0.0172644	0.0148219	0.0103016	0.00963608	0.0102052	0.0615203	-0.23079	0.208722	-0.0113441	0.53621	0.632556	0.549764	0.572843	727	1260	1987	427
CNP	P09543	LDEDLAAYCR	1xCarbamidomethyl [C9]; 1xTMTpro [N-Term]	2',3'-cyclic-nucleotide 3'-phosphodiesterase OS=Homo sapiens (Human) OX=9606 GN=CNP PE=1 SV=2	0.00571724	0.00637716	0.00538824	0.00426933	0.00468884	0.00398117	0.0164084	-0.0275704	0.130026	-0.113075	0.448878	0.313657	0.549697	0.437411	1688	302	1990	428
RPL32	P62910	ELEVLLMCNK	1xCarbamidomethyl [C8]; 1xOxidation [M7(100)]; 1xTMTpro [K10(100)]; 1xTMTpro [N-Term]	60S ribosomal protein L32 OS=Homo sapiens (Human) OX=9606 GN=RPL32 PE=1 SV=2	0.0027545	0.00303461	0.00219236	0.00216373	0.00167864	0.00164259	0.0575168	0.0500988	0.189819	-0.279207	0.298173	0.664401	0.695721	0.552765	823	1167	1990	428
LAP3	P28838	ASANMDLMRADMGGAATICSAIVSAAK	1xCarbamidomethyl [C19]; 1xTMTpro [N-Term]; 1xTMTpro [K27(100)]	Cytosol aminopeptidase OS=Homo sapiens (Human) OX=9606 GN=LAP3 PE=1 SV=3	0.0197527	0.0220999	0.0179333	0.0172345	0.0118066	0.0132536	0.0493509	-0.0127917	0.149196	-0.152202	0.209546	0.75525	0.588462	0.517753	1020	974	1994	430
DCUN1D1	Q96GG9	AATQCEFSKQEFMDGMTELGCDSIEK	2xCarbamidomethyl [C5; C21]; 1xTMTpro [K9(100)]; 1xTMTpro [N-Term]	DCN1-like protein 1 OS=Homo sapiens (Human) OX=9606 GN=DCUN1D1 PE=1 SV=1	0.0145868	0.016041	0.0119744	0.0123457	0.00719158	0.00853993	0.0719193	0.0386958	0.175799	-0.246011	0.201957	0.981583	0.733667	0.639069	494	1506	2000	431
WARS1	P23381	GIFGFTDSDCIGK	1xCarbamidomethyl [C10]; 1xTMTpro [N-Term]; 1xTMTpro [K13(100)]	Tryptophan--tRNA ligase, cytoplasmic OS=Homo sapiens (Human) OX=9606 GN=WARS1 PE=1 SV=2	0.0440961	0.0484859	0.0354595	0.0319859	0.0275036	0.0280371	0.057809	0.0470732	0.183988	-0.267404	0.416141	0.633957	0.606242	0.552113	828	1173	2001	432
CTCF	P49711	HADNCAGPDGVEGENGGETKK	1xCarbamidomethyl [C5]; 1xDeamidated [N15]; TMTpro [K]; 1xTMTpro [N-Term]	Transcriptional repressor CTCF OS=Homo sapiens (Human) OX=9606 GN=CTCF PE=1 SV=1	0.00757132	0.00851605	0.0079851	0.00680078	0.00569416	0.00473606	0.0446116	-0.0838047	0.0858348	-0.00703972	0.23865	0.494867	0.760664	0.49806	1144	860	2004	433
SPTAN1	Q13813	KASAFNSWFENAEEDLTDPVRCNSLEEIK	1xCarbamidomethyl [C22]; 1xTMTpro [N-Term]; 2xTMTpro [K1(100); K29(100)]	Spectrin alpha chain, non-erythrocytic 1 OS=Homo sapiens (Human) OX=9606 GN=SPTAN1 PE=1 SV=3	0.00203822	0.00239882	0.00193732	0.00163567	0.00153437	0.00142404	0.03567	-0.060009	0.175006	-0.133254	0.377436	0.469673	0.577326	0.474812	1336	674	2010	434
PECAM1	P16284	QKASKEQEGEYYCTAFNR	1xCarbamidomethyl [C13]; 1xDeamidated [Q1]; 1xTMTpro [N-Term]; 2xTMTpro [K2(100); K5(100)]	Platelet endothelial cell adhesion molecule OS=Homo sapiens (Human) OX=9606 GN=PECAM1 PE=1 SV=2	0.00435793	0.0054769	0.00337254	0.0029081	0.00234913	0.00239752	0.0828644	-0.0146662	0.31505	-0.384472	0.598232	0.906183	0.876768	0.793728	223	1791	2014	435
SH3GL1	Q99961	SMPPLDQPSCK	1xCarbamidomethyl [C10]; 1xTMTpro [N-Term]; 1xTMTpro [K11(100)]	Endophilin-A2 OS=Homo sapiens (Human) OX=9606 GN=SH3GL1 PE=1 SV=1	0.00584809	0.00626484	0.00535981	0.004314	0.00449519	0.00411698	0.0170058	0.00589336	0.105207	-0.11989	0.433044	0.37369	0.500486	0.43574	1702	312	2014	435
AHSA1	O95433	SWPEGHFATITLTFIDKNGETELCMEGR	1xCarbamidomethyl [C24]; 1xDeamidated [N18]; 1xTMTpro [N-Term]; 1xTMTpro [K17(100)]	Activator of 90 kDa heat shock protein ATPase homolog 1 OS=Homo sapiens (Human) OX=9606 GN=AHSA1 PE=1 SV=1	0.0163432	0.0195206	0.0157058	0.0148146	0.00986866	0.0114701	0.0543222	-0.0728655	0.183439	-0.130264	0.214538	0.800632	0.583675	0.532948	934	1082	2016	437
RPL27A	P46776	NQSFCPTVNLDK	1xCarbamidomethyl [C5]; 1xTMTpro [K12(100)]; 1xTMTpro [N-Term]	60S ribosomal protein L27a OS=Homo sapiens (Human) OX=9606 GN=RPL27A PE=1 SV=2	0.0186049	0.0221416	0.0206156	0.0166288	0.0134866	0.0153432	0.0185171	-0.136705	0.114374	0.0113539	0.298696	0.60086	0.414785	0.438114	1675	343	2018	438
GATM	P50440	NSCAADDKATEPLPK	1xCarbamidomethyl [C3]; 2xTMTpro [K8(100); K15(100)]	Glycine amidinotransferase, mitochondrial OS=Homo sapiens (Human) OX=9606 GN=GATM PE=1 SV=1	0.00737582	0.00689586	0.00544343	0.00432322	0.0052377	0.00414861	0.0537698	0.166536	0.0694632	-0.271752	0.604162	0.327335	0.66364	0.531712	947	1071	2018	438
PTK2B	Q14289	DCTLDNKEK	1xCarbamidomethyl [C2]; 1xTMTpro [N-Term]; 1xTMTpro [K]	Protein-tyrosine kinase 2-beta OS=Homo sapiens (Human) OX=9606 GN=PTK2B PE=1 SV=2	0.0194371	0.0283679	0.0256002	0.015769	0.0148801	0.0158546	0.0748369	-0.332105	0.213339	0.0652345	0.633832	0.717539	0.626016	0.659129	440	1582	2022	440
OGFR	Q9NZT2	IALNLEGCALSQGSLRTGTQEVGGQDPGEAVQPCRQPLGAR	2xCarbamidomethyl [C8; C34]; 1xTMTpro [N-Term]	Opioid growth factor receptor OS=Homo sapiens (Human) OX=9606 GN=OGFR PE=1 SV=3	0.00751927	0.00795195	0.00774765	0.00629978	0.00522943	0.00575086	0.0135999	-0.0416697	0.0390446	0.00149512	0.296963	0.56561	0.428486	0.430353	1773	252	2025	441
MAP1B	P46821	AETEEAEEPEEDGEEHVCVSASK	1xCarbamidomethyl [C18]; 1xTMTpro [N-Term]; 1xTMTpro [K23(100)]	Microtubule-associated protein 1B OS=Homo sapiens (Human) OX=9606 GN=MAP1B PE=1 SV=2	0.0134101	0.0114783	0.0135623	0.010425	0.00805104	0.00985471	0.0264748	0.0652734	-0.159138	0.0815534	0.298001	0.670798	0.37916	0.44932	1552	479	2031	442
CBLL1	Q75N03	APPGDEEGFDYNEEERYDCK	1xCarbamidomethyl [C19]; 1xTMTpro [N-Term]	E3 ubiquitin-protein ligase Hakai OS=Homo sapiens (Human) OX=9606 GN=CBLL1 PE=1 SV=1	0.0404528	0.0402491	0.0473055	0.0529563	0.0599364	0.0590243	0.0101975	-0.0769524	-0.0842378	0.148816	-0.311609	-0.49024	-0.468116	-0.423321	1842	189	2031	442
DNAJA1	P31689	IHQIGPGMVQQIQSVCMECQGHGER	2xCarbamidomethyl [C16; C19]; 1xDeamidated [Q11]; 1xTMTpro [N-Term]	DnaJ homolog subfamily A member 1 OS=Homo sapiens (Human) OX=9606 GN=DNAJA1 PE=1 SV=2	0.0371915	0.0557057	0.0340216	0.0209827	0.0273242	0.0195477	0.0872875	-0.185898	0.396954	-0.314422	1.01167	0.630692	1.11387	0.918743	135	1903	2038	444
DCAF1	Q9Y4B6	RNCATFNPTDDLVLNDGVLWDVR	1xCarbamidomethyl [C3]; 1xTMTpro [N-Term]	DDB1- and CUL4-associated factor 1 OS=Homo sapiens (Human) OX=9606 GN=DCAF1 PE=1 SV=3	0.0074224	0.00769914	0.00549883	0.00989114	0.0100579	0.00882675	0.0388075	0.110849	0.163661	-0.32191	-0.525101	-0.549216	-0.360847	-0.478388	1301	742	2043	445
TMEM209	Q96SK2	SQAPCANKDEADLSSK	1xCarbamidomethyl [C5]; TMTpro [K]; 1xTMTpro [N-Term]	Transmembrane protein 209 OS=Homo sapiens (Human) OX=9606 GN=TMEM209 PE=1 SV=2	0.176675	0.218017	0.166192	0.136476	0.120008	0.130068	0.0564427	-0.081644	0.221704	-0.169891	0.45409	0.639605	0.523472	0.539056	902	1148	2050	446
TAPBP	O15533	GAPAPHCEMSR	1xCarbamidomethyl [C7]; 1xTMTpro [N-Term]	Tapasin OS=Homo sapiens (Human) OX=9606 GN=TAPBP PE=1 SV=1	0.324104	0.327485	0.331107	0.236478	0.26308	0.23646	0.00874296	-0.0153268	-0.000351765	0.0155136	0.470076	0.316281	0.470187	0.418848	1895	159	2054	447
IFI16	Q16666	INQLCSQTK	1xCarbamidomethyl [C5]; 1xTMTpro [K9(100)]	Gamma-interferon-inducible protein 16 OS=Homo sapiens (Human) OX=9606 GN=IFI16 PE=1 SV=3	0.0234736	0.0282784	0.0234206	0.0211066	0.0144682	0.0181375	0.0478274	-0.0942042	0.174458	-0.0974695	0.247554	0.792364	0.466273	0.502064	1116	940	2056	448
ADAR	P55265	ETSVNWCLADGYDLEILDGTRGTVDGPRNELSR	1xCarbamidomethyl [C7]; 1xDeamidated [N29]; 1xTMTpro [N-Term]	Double-stranded RNA-specific adenosine deaminase OS=Homo sapiens (Human) OX=9606 GN=ADAR PE=1 SV=4	0.00236239	0.00266809	0.00207428	0.0019305	0.00149967	0.00168783	0.0400489	-0.0035765	0.171984	-0.191212	0.294846	0.659176	0.488649	0.48089	1288	769	2057	449
DOCK10	Q96BY6	STELTDLGLDSLDNSVTCECTPEETDSSENNLHADFAK	2xCarbamidomethyl [C18; C20]; 1xTMTpro [N-Term]; 1xTMTpro [K38(100)]	Dedicator of cytokinesis protein 10 OS=Homo sapiens (Human) OX=9606 GN=DOCK10 PE=1 SV=3	0.00339032	0.00336734	0.00300065	0.00262728	0.00219542	0.0024836	0.0103003	0.059753	0.0499392	-0.116393	0.308099	0.56717	0.389238	0.421502	1868	193	2061	450
SERBP1	Q8NC51	PGHLQEGFGCVVTNRFDQLFDDESDPFEVLK	1xCarbamidomethyl [C10]; 1xTMTpro [N-Term]; 1xTMTpro [K31(100)]	Plasminogen activator inhibitor 1 RNA-binding protein OS=Homo sapiens (Human) OX=9606 GN=SERBP1 PE=1 SV=2	0.0101951	0.0109049	0.00707575	0.00536415	0.0056769	0.00575777	0.0827143	0.118388	0.215483	-0.408539	0.808073	0.726318	0.705911	0.746767	276	1786	2062	451
KIF2C	Q99661	CLLLVHEPK	1xCarbamidomethyl [C1(100)]; 1xTMTpro [K9(100)]	Kinesin-like protein KIF2C OS=Homo sapiens (Human) OX=9606 GN=KIF2C PE=1 SV=2	0.0045225	0.00497975	0.00409976	0.00317764	0.00344614	0.0032845	0.0311079	-0.00366327	0.135287	-0.145246	0.512831	0.395805	0.465113	0.457916	1489	576	2065	452
ATP6V1H	Q9UI12	RSPEEKQEMLQTEGSQCAK	1xCarbamidomethyl [C17]; TMTpro [K]; 1xTMTpro [N-Term]	V-type proton ATPase subunit H OS=Homo sapiens (Human) OX=9606 GN=ATP6V1H PE=1 SV=1	0.00588808	0.0070126	0.0053153	0.00507554	0.00385671	0.00392572	0.0513451	-0.0443738	0.20778	-0.192019	0.25861	0.6548	0.629214	0.514208	1047	1020	2067	453
SETX	Q7Z333	NQGEYCPK	1xCarbamidomethyl [C6]; 1xTMTpro [K8(100)]	Probable helicase senataxin OS=Homo sapiens (Human) OX=9606 GN=SETX PE=1 SV=4	0.0043736	0.0058973	0.00381909	0.00293888	0.00322619	0.00239465	0.0821673	-0.102813	0.328418	-0.298408	0.676369	0.541806	0.971819	0.729998	298	1770	2068	454
GLMN	Q92990	RCQILEEQDFKEEDFGLFQLAGQR	1xCarbamidomethyl [C2]; 1xTMTpro [N-Term]; 1xTMTpro [K11(100)]	Glomulin OS=Homo sapiens (Human) OX=9606 GN=GLMN PE=1 SV=2	0.0513663	0.0640067	0.0418419	0.0369731	0.0377083	0.0255938	0.0781003	-0.0288821	0.28852	-0.324756	0.503229	0.47482	1.03391	0.670653	413	1660	2073	455
LIMD1	Q9UGP4	CVICNECLDGVPFTVDSENK	3xCarbamidomethyl [C1; C4; C7]; 1xTMTpro [K20(100)]; 1xTMTpro [N-Term]	LIM domain-containing protein 1 OS=Homo sapiens (Human) OX=9606 GN=LIMD1 PE=1 SV=1	0.0182475	0.0235007	0.0175449	0.0145391	0.0122689	0.0133313	0.0637756	-0.115201	0.249802	-0.171852	0.44296	0.687892	0.56808	0.56631	757	1319	2076	456
SSB	P05455	FSGDLDDQTCREDLHILFSNHGEIK	1xCarbamidomethyl [C10]; 1xTMTpro [K25(100)]	Lupus La protein OS=Homo sapiens (Human) OX=9606 GN=SSB PE=1 SV=2	0.0023967	0.00271186	0.00205754	0.0018531	0.00152193	0.0017153	0.0476647	0.00482451	0.183055	-0.215303	0.36629	0.650321	0.47777	0.498127	1142	936	2078	457
PCBP1	Q15365	ESTGAQVQVAGDMLPNSTERAITIAGVPQSVTECVK	1xCarbamidomethyl [C34]; 1xTMTpro [N-Term]; 1xOxidation [M13(100)]; 1xTMTpro [K36(100)]	Poly(rC)-binding protein 1 OS=Homo sapiens (Human) OX=9606 GN=PCBP1 PE=1 SV=2	0.000393359	0.000378254	0.000432826	0.00021643	0.000326962	0.00030668	0.054982	-0.02948	-0.0859721	0.10846	0.891429	0.296206	0.388592	0.525409	977	1102	2079	458
TPM4	P67936	LAQAKEENVGLHQTLDQTLNELNCI	1xCarbamidomethyl [C24]; 1xDeamidated [Q13]; 1xTMTpro [N-Term]; 1xTMTpro [K5(100)]	Tropomyosin alpha-4 chain OS=Homo sapiens (Human) OX=9606 GN=TPM4 PE=1 SV=3	0.00242406	0.00230853	0.00213699	0.00162527	0.00183463	0.0017009	0.0067969	0.0821644	0.011714	-0.0996763	0.494582	0.319767	0.428961	0.414437	1951	134	2085	459
EEF2	P13639	CELLYEGPPDDEAAMGIK	1xCarbamidomethyl [C1]; 1xTMTpro [N-Term]; 1xTMTpro [K18(100)]	Elongation factor 2 OS=Homo sapiens (Human) OX=9606 GN=EEF2 PE=1 SV=4	0.000717507	0.000733999	0.000553458	0.000432132	0.000517274	0.000449285	0.0549177	0.102451	0.135236	-0.272068	0.629071	0.369614	0.572909	0.523865	985	1101	2086	460
SP3	Q02447	VACTCPNCK	3xCarbamidomethyl [C3; C5; C8]; 1xTMTpro [N-Term]; 1xTMTpro [K9(100)]	Transcription factor Sp3 OS=Homo sapiens (Human) OX=9606 GN=SP3 PE=1 SV=3	0.0575282	0.0620097	0.0402774	0.0419703	0.0283452	0.0310599	0.0793223	0.110899	0.219123	-0.403401	0.344003	0.910267	0.778317	0.677529	397	1696	2093	461
MX1	P20591	ADPAAASHPLLLNGDATVAQKNPGSVAENNLCSQYEEK	1xCarbamidomethyl [C32]; 1xTMTpro [N-Term]; 1xTMTpro [K21(100)]	Interferon-induced GTP-binding protein Mx1 OS=Homo sapiens (Human) OX=9606 GN=MX1 PE=1 SV=4	0.000815698	0.00112261	0.000571107	0.000331191	0.000399819	0.000343109	0.0930485	-0.0362795	0.424466	-0.550553	1.33665	1.06497	1.28565	1.22909	46	2048	2094	462
NAGA	P17050	DMGYTYLNIDDCWIGGRDASGR	1xCarbamidomethyl [C12]; 1xTMTpro [N-Term]	Alpha-N-acetylgalactosaminidase OS=Homo sapiens (Human) OX=9606 GN=NAGA PE=1 SV=2	0.0116097	0.0125701	0.00914048	0.00823416	0.00767538	0.00691334	0.0613786	0.0638946	0.178558	-0.281099	0.431748	0.533131	0.683987	0.549622	842	1254	2096	463
MCM10	Q7L590	SLSCSEEFK	1xCarbamidomethyl [C4]; 1xTMTpro [N-Term]; 1xTMTpro [K9(100)]	Protein MCM10 homolog OS=Homo sapiens (Human) OX=9606 GN=MCM10 PE=1 SV=2	0.187186	0.227608	0.139797	0.0989507	0.138715	0.0983094	0.0837823	0.018011	0.300091	-0.403131	0.901679	0.414332	0.911059	0.742357	281	1815	2096	463
UBA52	P62987	CGHTNNLRPK	1xCarbamidomethyl [C1]; 1xTMTpro [K10(100)]	Ubiquitin-60S ribosomal protein L40 OS=Homo sapiens (Human) OX=9606 GN=UBA52 PE=1 SV=2	0.0168974	0.0202633	0.017079	0.0130676	0.0122435	0.0146251	0.0281981	-0.0975867	0.164484	-0.0821637	0.468398	0.562369	0.305942	0.44557	1589	510	2099	465
ARPC5	O15511	KVDVDEYDENKFVDEEDGGDGQAGPDEGEVDSCLR	1xCarbamidomethyl [C33]; 1xTMTpro [N-Term]; 2xTMTpro [K1(100); K11(100)]	Actin-related protein 2/3 complex subunit 5 OS=Homo sapiens (Human) OX=9606 GN=ARPC5 PE=1 SV=3	0.0148627	0.0165574	0.0126071	0.0118161	0.00925629	0.0104253	0.0460255	0.0182619	0.174043	-0.219193	0.312682	0.664925	0.493347	0.490318	1218	893	2111	466
CTSS	P25774	GCVTEVK	1xCarbamidomethyl [C2]; 1xTMTpro [N-Term]; 1xTMTpro [K7(100)]	Cathepsin S OS=Homo sapiens (Human) OX=9606 GN=CTSS PE=1 SV=3	0.0079506	0.00973778	0.0087616	0.00732851	0.00579449	0.00639726	0.0286022	-0.149168	0.14336	-0.00903784	0.266712	0.60555	0.462777	0.445013	1593	521	2114	467
NOSIP	Q9Y314	YVCAVTRDSLSNATPCAVLRPSGAVVTLECVEK	3xCarbamidomethyl [C3; C16; C30]; 1xTMTpro [K33(100)]	Nitric oxide synthase-interacting protein OS=Homo sapiens (Human) OX=9606 GN=NOSIP PE=1 SV=1	0.00307863	0.00277991	0.00210181	0.00197809	0.00145002	0.00186915	0.0714381	0.21442	0.0671697	-0.336239	0.423762	0.871792	0.50549	0.600348	619	1497	2116	468
PML	P29590	CYASDQEVLDMHGFLR	1xCarbamidomethyl [C1]; 1xTMTpro [N-Term]	Protein PML OS=Homo sapiens (Human) OX=9606 GN=PML PE=1 SV=3	0.0194452	0.0198136	0.0182252	0.0149573	0.0152943	0.0130518	0.00717996	0.0212135	0.0482962	-0.0722639	0.357349	0.325199	0.553952	0.412167	1981	137	2118	469
ERCC6L	Q2NKX8	ENSLCGSAPNSR	1xCarbamidomethyl [C5]; 1xTMTpro [N-Term]	DNA excision repair protein ERCC-6-like OS=Homo sapiens (Human) OX=9606 GN=ERCC6L PE=1 SV=1	0.074828	0.0873248	0.0484526	0.0533435	0.0288496	0.0325203	0.0907268	0.0920703	0.314883	-0.534933	0.396197	1.28296	1.11017	0.929775	128	1990	2118	469
TRIP4	Q15650	IVCEQEGSGPCLFCGTLVCTHEEQDILQR	4xCarbamidomethyl [C3; C11; C14; C19]; 1xDeamidated [Q5]; 1xTMTpro [N-Term]	Activating signal cointegrator 1 OS=Homo sapiens (Human) OX=9606 GN=TRIP4 PE=1 SV=4	0.0305077	0.0282288	0.0220916	0.0230079	0.0163228	0.015837	0.0669063	0.179278	0.0672733	-0.286394	0.227764	0.72301	0.766592	0.572455	728	1393	2121	471
DNAJA1	P31689	IHQIGPGMVQQIQSVCMECQGHGERISPK	2xCarbamidomethyl [C16; C19]; 1xTMTpro [K29(100)]	DnaJ homolog subfamily A member 1 OS=Homo sapiens (Human) OX=9606 GN=DNAJA1 PE=1 SV=2	0.00333205	0.00311896	0.00297555	0.0023345	0.00235092	0.00233626	0.0160926	0.0846404	-0.0107031	-0.0786125	0.428656	0.418546	0.427569	0.424924	1828	294	2122	472
NRGN	Q92686	MDCCTENACSKPDDDILDIPLDDPGANAAAAK	1xAcetyl [N-Term]; 3xCarbamidomethyl [C3; C4; C9]; 1xDeamidated [N7]; 1xOxidation [M1(100)]; 2xTMTpro [K11(100); K32(100)]	Neurogranin OS=Homo sapiens (Human) OX=9606 GN=NRGN PE=1 SV=1	0.0104359	0.0100368	0.00719534	0.00663268	0.00605482	0.00536524	0.0745139	0.178297	0.122039	-0.35812	0.47559	0.607099	0.781538	0.621409	549	1573	2122	472
PEBP1	P30086	YELRAPVAGTCYQAEWDDYVPK	1xCarbamidomethyl [C11]; 1xTMTpro [K22(100)]; 1xTMTpro [N-Term]	Phosphatidylethanolamine-binding protein 1 OS=Homo sapiens (Human) OX=9606 GN=PEBP1 PE=1 SV=3	0.000768608	0.000822525	0.000684183	0.000664541	0.000458307	0.000496652	0.0532841	0.019216	0.117027	-0.148651	0.190675	0.726717	0.610796	0.509396	1073	1058	2131	474
CTSL	P07711	EGIYFEPDCSSEDMDHGVLVVGYGFESTESDNNK	1xCarbamidomethyl [C9]; 1xTMTpro [N-Term]; 1xTMTpro [K34(100)]	Cathepsin L1 OS=Homo sapiens (Human) OX=9606 GN=CTSL PE=1 SV=2	0.0797961	0.1021	0.0760696	0.0677529	0.0548362	0.0552499	0.0614791	-0.107829	0.247769	-0.176827	0.343864	0.649019	0.638176	0.543686	878	1256	2134	475
BCAT1	P54687	DCSNGCSAECTGEGGSK	3xCarbamidomethyl [C2; C6; C10]; 1xDeamidated [N4]; 1xTMTpro [N-Term]; 1xTMTpro [K17(100)]	Branched-chain-amino-acid aminotransferase, cytosolic OS=Homo sapiens (Human) OX=9606 GN=BCAT1 PE=1 SV=3	0.00724801	0.00808549	0.00597655	0.00501039	0.00490111	0.0046551	0.063129	0.0290851	0.186836	-0.249187	0.503575	0.53539	0.609688	0.549551	844	1294	2138	476
CISD2	Q8N5K1	ENPKVVNEINIEDLCLTK	1xCarbamidomethyl [C15]; 1xDeamidated [N10]; 1xTMTpro [N-Term]; 2xTMTpro [K4(100); K18(100)]	CDGSH iron-sulfur domain-containing protein 2 OS=Homo sapiens (Human) OX=9606 GN=CISD2 PE=1 SV=1	0.0341985	0.0401799	0.0284874	0.0256533	0.0173218	0.0266943	0.0705437	-0.00379734	0.228746	-0.267405	0.418587	0.985139	0.361196	0.588307	667	1476	2143	477
LSM12	Q3MHD2	TCQEQRLQGEVVAFDYQSK	1xCarbamidomethyl [C2]; 1xTMTpro [N-Term]; 1xTMTpro [K19(100)]	Protein LSM12 homolog OS=Homo sapiens (Human) OX=9606 GN=LSM12 PE=1 SV=2	0.00949406	0.00961562	0.00591086	0.00460212	0.0044069	0.0047367	0.0896636	0.186947	0.205301	-0.496711	0.857781	0.920314	0.816197	0.864764	179	1965	2144	478
ASCC2	Q9H1I8	FWCQVIFDETLQK	1xCarbamidomethyl [C3]; 1xTMTpro [K13(100)]	Activating signal cointegrator 1 complex subunit 2 OS=Homo sapiens (Human) OX=9606 GN=ASCC2 PE=1 SV=3	0.350571	0.473666	0.419475	0.598608	0.521364	0.577083	0.0304555	-0.24191	0.192253	0.0169652	-0.529993	-0.330672	-0.47716	-0.445942	1587	558	2145	479
DDX39A	O00148	AIVDCGFEHPSEVQHECIPQAILGMDVLCQAK	3xCarbamidomethyl [C5; C17; C29]; 2xDeamidated [Q14; Q20]; 1xTMTpro [N-Term]; 1xTMTpro [K32(100)]	ATP-dependent RNA helicase DDX39A OS=Homo sapiens (Human) OX=9606 GN=DDX39A PE=1 SV=2_x000D_ Spliceosome RNA helicase DDX39B OS=Homo sapiens (Human) OX=9606 GN=DDX39B PE=1 SV=1	0.00161263	0.00214362	0.00114462	0.000890886	0.00107908	0.000561973	0.0932542	-0.0186604	0.391975	-0.513209	0.874764	0.598269	1.5395	1.00418	95	2053	2148	480
SUPT5H	O00267	EHNFQPGDNVEVCEGELINLQGK	1xCarbamidomethyl [C13]; 1xTMTpro [N-Term]; 1xTMTpro [K23(100)]	Transcription elongation factor SPT5 OS=Homo sapiens (Human) OX=9606 GN=SUPT5H PE=1 SV=1	0.012436	0.0135729	0.012819	0.0100477	0.0104088	0.00884967	0.00719882	-0.057609	0.0685955	-0.0138446	0.365269	0.314332	0.548436	0.409346	2015	138	2153	481
IGF2R	P11717	TVEACPVVR	1xCarbamidomethyl [C5]; 1xTMTpro [N-Term]	Cation-independent mannose-6-phosphate receptor OS=Homo sapiens (Human) OX=9606 GN=IGF2R PE=1 SV=3	0.00467562	0.0059635	0.00453361	0.00420478	0.00340677	0.00295782	0.0608587	-0.113288	0.237713	-0.157786	0.266415	0.570042	0.773912	0.53679	911	1245	2156	482
TLN2	Q9Y4G6	CAQDLGSTSK	1xCarbamidomethyl [C1]; 1xTMTpro [K10(100)]	Talin-2 OS=Homo sapiens (Human) OX=9606 GN=TLN2 PE=1 SV=4	0.000622545	0.000808813	0.000635491	0.000511637	0.000433877	0.000492844	0.0582536	-0.146221	0.231407	-0.116526	0.429278	0.667112	0.483267	0.526552	971	1186	2157	483
WAPL	Q7Z5K2	STNRIVEDDASISSCNK	1xCarbamidomethyl [C15]; 1xTMTpro [K17(100)]	Wings apart-like protein homolog OS=Homo sapiens (Human) OX=9606 GN=WAPL PE=1 SV=1	0.0144919	0.0150802	0.0132114	0.0122113	0.0102017	0.00923482	0.0307506	0.0231549	0.0805646	-0.11031	0.223877	0.483285	0.626939	0.4447	1601	565	2166	484
DBR1	Q9UK59	GPGPVDLLLCCGDFQAVRNEADLR	2xCarbamidomethyl [C10; C11]; 1xTMTpro [N-Term]	Lariat debranching enzyme OS=Homo sapiens (Human) OX=9606 GN=DBR1 PE=1 SV=2	0.0146861	0.0189598	0.0151898	0.0118879	0.010887	0.0110858	0.0594604	-0.148523	0.219969	-0.0998697	0.453476	0.580364	0.554257	0.529366	958	1210	2168	485
ATAD2	Q6PL18	TTACTELRDK	1xCarbamidomethyl [C4]; 1xTMTpro [N-Term]; 1xTMTpro [K10(100)]	ATPase family AAA domain-containing protein 2 OS=Homo sapiens (Human) OX=9606 GN=ATAD2 PE=1 SV=1	0.00876741	0.00834234	0.00645732	0.00516486	0.00628538	0.00501719	0.058607	0.158413	0.0867137	-0.282802	0.60501	0.321739	0.646858	0.524535	979	1197	2176	486
CLTC	Q00610	ICRESNCYDPER	2xCarbamidomethyl [C2; C7]; 1xTMTpro [N-Term]	Clathrin heavy chain 1 OS=Homo sapiens (Human) OX=9606 GN=CLTC PE=1 SV=5	0.000282703	0.000301393	0.000254801	0.000213935	0.000204604	0.00020203	0.0263498	0.0157547	0.108115	-0.134159	0.386358	0.450698	0.468962	0.435339	1707	475	2182	487
PRR14L	Q5THK1	SCEENVCR	2xCarbamidomethyl [C2; C7]; 1xTMTpro [N-Term]	Protein PRR14L OS=Homo sapiens (Human) OX=9606 GN=PRR14L PE=1 SV=1	0.0330262	0.027839	0.0335205	0.0218407	0.0223464	0.0258329	0.0260834	0.0700041	-0.176496	0.0914372	0.526588	0.493562	0.284394	0.434848	1712	470	2182	487
NEU1	Q99519	SYDACDTLRPR	1xCarbamidomethyl [C5]; 1xTMTpro [N-Term]	Sialidase-1 OS=Homo sapiens (Human) OX=9606 GN=NEU1 PE=1 SV=1	0.103676	0.120581	0.0833043	0.0606111	0.0692013	0.0762842	0.0717869	0.0161752	0.234088	-0.299451	0.758259	0.567041	0.426456	0.583918	685	1502	2187	489
LIMA1	Q9UHB6	ENVPPGPEVCITHQEGEK	1xCarbamidomethyl [C10]; 1xTMTpro [N-Term]; 1xTMTpro [K18(100)]	LIM domain and actin-binding protein 1 OS=Homo sapiens (Human) OX=9606 GN=LIMA1 PE=1 SV=1	0.00386291	0.00348488	0.00271277	0.00203842	0.00253922	0.0022373	0.0685814	0.204011	0.0554344	-0.305911	0.71822	0.401292	0.583913	0.567809	752	1435	2187	489
EIF2AK2	P19525	CLFIQMEFCDK	2xCarbamidomethyl [C1; C9]; 1xTMTpro [K11(100)]	Interferon-induced, double-stranded RNA-activated protein kinase OS=Homo sapiens (Human) OX=9606 GN=EIF2AK2 PE=1 SV=2	0.00128778	0.00132392	0.00135109	0.00107743	0.00088992	0.000999891	0.0175895	-0.036669	0.0032649	0.032568	0.293966	0.569806	0.401711	0.421828	1861	330	2191	491
RARS1	P54136	ERDKVLTAEELNAAQTSVAYGCIK	1xCarbamidomethyl [C22]; TMTpro [K]; 1xTMTpro [N-Term]	Arginine--tRNA ligase, cytoplasmic OS=Homo sapiens (Human) OX=9606 GN=RARS1 PE=1 SV=2	0.000505642	0.0007533	0.000596387	0.000465735	0.000318761	0.000429995	0.0783364	-0.290524	0.284584	-0.0523918	0.409131	0.956167	0.524321	0.629873	521	1670	2191	491
RABGAP1	Q9Y3P9	LQLVEAECK	1xCarbamidomethyl [C8]; 1xTMTpro [N-Term]; 1xTMTpro [K9(100)]	Rab GTPase-activating protein 1 OS=Homo sapiens (Human) OX=9606 GN=RABGAP1 PE=1 SV=3	0.0453085	0.0448626	0.0410057	0.0322848	0.0319839	0.0350686	0.00444305	0.0513033	0.037035	-0.0926533	0.437624	0.451134	0.318298	0.402352	2113	78	2191	491
TUT4	Q5TAX3	ELSQCNCIDLSK	2xCarbamidomethyl [C5; C7]; 1xTMTpro [N-Term]; 1xTMTpro [K12(100)]	Terminal uridylyltransferase 4 OS=Homo sapiens (Human) OX=9606 GN=TUT4 PE=1 SV=3	0.010281	0.0143475	0.00954649	0.00651981	0.00701337	0.00671256	0.088376	-0.148003	0.332825	-0.254936	0.805077	0.699799	0.763044	0.755973	263	1931	2194	494
DDHD1	Q8NEL9	GGLYEVDVTQGECYPVYWNQADKIPVMR	1xCarbamidomethyl [C13]; 1xDeamidated [N/Q]; 1xTMTpro [N-Term]; 1xTMTpro [K23(100)]	Phospholipase DDHD1 OS=Homo sapiens (Human) OX=9606 GN=DDHD1 PE=1 SV=2	0.112937	0.10429	0.0871094	0.0837686	0.0573705	0.0756719	0.055318	0.154816	0.0398934	-0.219803	0.276222	0.822324	0.422875	0.50714	1085	1112	2197	495
PDCD2L	Q9BRP1	LLHVFACACPGCSTGGAR	3xCarbamidomethyl [C7; C9; C12]; 1xTMTpro [N-Term]	Programmed cell death protein 2-like OS=Homo sapiens (Human) OX=9606 GN=PDCD2L PE=1 SV=1	0.58885	0.623301	0.472822	0.407413	0.429808	0.359698	0.0524346	0.0682086	0.150238	-0.248393	0.4632	0.385998	0.642906	0.497368	1156	1044	2200	496
KARS1	Q15046	AVECPPPR	1xCarbamidomethyl [C4]; 1xTMTpro [N-Term]	Lysine--tRNA ligase OS=Homo sapiens (Human) OX=9606 GN=KARS1 PE=1 SV=3	0.00232786	0.00180291	0.00147704	0.00140184	0.00117651	0.000916026	0.0854202	0.31653	-0.0521494	-0.339764	0.415155	0.667958	1.02902	0.704043	345	1856	2201	497
SEPTIN10	Q9P0V9	QYPWGVVQVENENHCDFVK	1xCarbamidomethyl [C15]; 1xTMTpro [N-Term]; 1xTMTpro [K19(100)]	Septin-10 OS=Homo sapiens (Human) OX=9606 GN=SEPTIN10 PE=1 SV=2_x000D_ Septin-8 OS=Homo sapiens (Human) OX=9606 GN=SEPTIN8 PE=1 SV=4_x000D_ Septin-11 OS=Homo sapiens (Human) OX=9606 GN=SEPTIN11 PE=1 SV=3	0.0872602	0.089859	0.0726235	0.0575568	0.0678796	0.058227	0.0335679	0.0679157	0.110255	-0.196971	0.532421	0.294429	0.51572	0.447523	1571	636	2207	498
CALR	P27797	LFPNSLDQTDMHGDSEYNIMFGPDICGPGTK	1xCarbamidomethyl [C26]; 1xDeamidated [N/Q]; 1xTMTpro [N-Term]; 1xTMTpro [K31(100)]	Calreticulin OS=Homo sapiens (Human) OX=9606 GN=CALR PE=1 SV=1	0.000162038	0.000176447	0.000138554	0.000131261	0.000103325	0.000113693	0.0395348	0.0271843	0.15009	-0.198692	0.276703	0.621957	0.484003	0.460888	1453	758	2211	499
ITGA4	P13612	VCALEQQK	1xCarbamidomethyl [C2]; 1xTMTpro [K8(100)]	Integrin alpha-4 OS=Homo sapiens (Human) OX=9606 GN=ITGA4 PE=1 SV=3	0.00807364	0.007781	0.00696095	0.00659155	0.00532083	0.00460548	0.0477517	0.0862339	0.0329695	-0.127701	0.206367	0.515333	0.723634	0.481778	1279	937	2216	500
DNAJA3	Q96EY1	EFTVNIMDTCERCNGK	2xCarbamidomethyl [C10; C13]; 1xTMTpro [N-Term]; 1xTMTpro [K16(100)]	DnaJ homolog subfamily A member 3, mitochondrial OS=Homo sapiens (Human) OX=9606 GN=DNAJA3 PE=1 SV=2	0.0201373	0.0220562	0.0153312	0.0118447	0.0136669	0.0125757	0.0749359	0.0706516	0.201966	-0.32275	0.694979	0.488533	0.608575	0.597363	631	1585	2216	500
ACSL1	P33121	NIVSDCSAFVK	1xCarbamidomethyl [C6]; 1xTMTpro [K11(100)]	Long-chain-fatty-acid--CoA ligase 1 OS=Homo sapiens (Human) OX=9606 GN=ACSL1 PE=1 SV=1	0.0115351	0.0117541	0.0102918	0.00813488	0.00832154	0.00873786	0.0155268	0.0433483	0.0704856	-0.121193	0.460491	0.427762	0.357332	0.415195	1940	282	2222	502
NPC2	P61916	DCGSVDGVIK	1xCarbamidomethyl [C2]; 1xTMTpro [N-Term]; 1xTMTpro [K10(100)]	NPC intracellular cholesterol transporter 2 OS=Homo sapiens (Human) OX=9606 GN=NPC2 PE=1 SV=1	0.126641	0.142575	0.0832497	0.0695491	0.064771	0.0596529	0.0929677	0.108226	0.279199	-0.497003	0.756417	0.8591	0.977855	0.864457	180	2047	2227	503
MKLN1	Q9UL63	ILTCNGSVDDSR	1xCarbamidomethyl [C4]; 1xTMTpro [N-Term]	Muskelin OS=Homo sapiens (Human) OX=9606 GN=MKLN1 PE=1 SV=2	0.00597365	0.00669451	0.00502418	0.00415869	0.00392114	0.00423263	0.0608148	0.0185226	0.182888	-0.231202	0.503962	0.588819	0.478537	0.523773	986	1242	2228	504
CTNNA1	P35221	TIADHCPDSACK	2xCarbamidomethyl [C6; C11]; 1xTMTpro [K12(100)]	Catenin alpha-1 OS=Homo sapiens (Human) OX=9606 GN=CTNNA1 PE=1 SV=1	0.0015405	0.00204332	0.00201793	0.00125021	0.00108868	0.00158093	0.0631166	-0.277514	0.130001	0.111959	0.578746	0.778334	0.240139	0.532406	939	1292	2231	505
NPC2	P61916	DCGSVDGVIKEVNVSPCPTQPCQLSK	3xCarbamidomethyl [C2; C17; C22]; 1xDeamidated [N13]; 1xTMTpro [N-Term]; 2xTMTpro [K10(100); K26(100)]	NPC intracellular cholesterol transporter 2 OS=Homo sapiens (Human) OX=9606 GN=NPC2 PE=1 SV=1	0.0155249	0.0160858	0.0153139	0.0130058	0.011353	0.0108557	0.0176289	-0.0107949	0.040404	-0.0305415	0.266223	0.462309	0.526928	0.418486	1902	331	2233	506
CTSL	P07711	DRRNHCGIASAASYPTV	1xCarbamidomethyl [C6]; 1xTMTpro [N-Term]	Cathepsin L1 OS=Homo sapiens (Human) OX=9606 GN=CTSL PE=1 SV=2	0.0777937	0.0757785	0.0807286	0.0650605	0.0537864	0.0573908	0.0163438	-0.00567377	-0.0435388	0.047752	0.263545	0.538087	0.444507	0.41538	1934	300	2234	507
RBM4B	Q9BQ04	TAPGMGDQSGCYRCGK	2xCarbamidomethyl [C11; C14]; 1xTMTpro [N-Term]; 1xTMTpro [K16(100)]	RNA-binding protein 4B OS=Homo sapiens (Human) OX=9606 GN=RBM4B PE=1 SV=1_x000D_ RNA-binding protein 4 OS=Homo sapiens (Human) OX=9606 GN=RBM4 PE=1 SV=1	0.00901602	0.00856018	0.00887043	0.00657693	0.00710232	0.00444867	0.0722572	0.0324416	-0.0424082	0.00895403	0.422635	0.311759	0.986675	0.57369	719	1515	2234	507
ZC3H7B	Q9UGR2	CSLALPHDESVTQLGQELAQK	1xCarbamidomethyl [C1]; 1xDeamidated [Q]; 1xTMTpro [N-Term]; 1xTMTpro [K21(100)]	Zinc finger CCCH domain-containing protein 7B OS=Homo sapiens (Human) OX=9606 GN=ZC3H7B PE=1 SV=2	0.025125	0.0288551	0.0221968	0.0198633	0.0178911	0.0169452	0.0482047	-0.0152695	0.184438	-0.19404	0.354287	0.505148	0.583517	0.480984	1286	948	2234	507
EEF2	P13639	DSVVAGFQWATKEGALCEENMR	1xCarbamidomethyl [C17]; 1xTMTpro [N-Term]; 1xTMTpro [K12(100)]	Elongation factor 2 OS=Homo sapiens (Human) OX=9606 GN=EEF2 PE=1 SV=4	0.000327107	0.000335927	0.000272688	0.000238357	0.000212601	0.000234002	0.0372865	0.0686437	0.10703	-0.193864	0.387996	0.55297	0.414596	0.451854	1532	705	2237	510
PITRM1	Q5JRX3	CSVNATPQQMPQTEK	1xCarbamidomethyl [C1]; 1xTMTpro [K15(100)]	Presequence protease, mitochondrial OS=Homo sapiens (Human) OX=9606 GN=PITRM1 PE=1 SV=3	0.00395691	0.00476396	0.00441898	0.00371753	0.00289414	0.00315808	0.0290792	-0.14654	0.121248	0.0127977	0.236571	0.597778	0.471868	0.435406	1706	531	2237	510
PSMA2	P25787	ESFEGQMTEDNIEVGICNEAGFRR	1xCarbamidomethyl [C17]; 1xTMTpro [N-Term]; 1xOxidation [M7(100)]	Proteasome subunit alpha type-2 OS=Homo sapiens (Human) OX=9606 GN=PSMA2 PE=1 SV=2	0.00393486	0.00384763	0.00342808	0.00266481	0.0032114	0.00246105	0.0297181	0.0744879	0.0421446	-0.124425	0.487792	0.218622	0.602551	0.436322	1696	545	2241	512
SEC62	Q99442	KGEEALFTTRESVVDYCNR	1xCarbamidomethyl [C17]; 1xTMTpro [N-Term]; 1xTMTpro [K1(100)]	Translocation protein SEC62 OS=Homo sapiens (Human) OX=9606 GN=SEC62 PE=1 SV=1	0.103513	0.0866594	0.0862667	0.122976	0.128323	0.117391	0.0163198	0.167813	-0.0885708	-0.0951244	-0.416381	-0.477779	-0.34932	-0.414493	1948	298	2246	513
DNAJC21	Q5F1R6	YFTVTCYSGYGDDEK	1xCarbamidomethyl [C6]; 1xTMTpro [K15(100)]	DnaJ homolog subfamily C member 21 OS=Homo sapiens (Human) OX=9606 GN=DNAJC21 PE=1 SV=2	0.00654272	0.00880215	0.00764779	0.00533486	0.00501264	0.00573304	0.0603001	-0.228248	0.199717	-0.00309608	0.522687	0.612569	0.41884	0.518032	1018	1231	2249	514
CRY2	Q49AN0	HAVACFLTR	1xCarbamidomethyl [C5]; 1xTMTpro [N-Term]	Cryptochrome-2 OS=Homo sapiens (Human) OX=9606 GN=CRY2 PE=1 SV=2	2.6348	2.26513	3.21662	3.52611	3.8222	3.92545	0.0463081	-0.0382118	-0.256308	0.249641	-0.382175	-0.4985	-0.536954	-0.472543	1353	899	2252	515
HEATR3	Q7Z4Q2	FKRPQFSPTGDCQAEAAAAANGTGGEEDDGPAAELLEK	1xCarbamidomethyl [C12]; TMTpro [K]; 1xTMTpro [N-Term]	HEAT repeat-containing protein 3 OS=Homo sapiens (Human) OX=9606 GN=HEATR3 PE=1 SV=2	0.0147463	0.012443	0.00875171	0.00634585	0.00861362	0.00635645	0.0914867	0.299682	0.0546682	-0.453031	0.916782	0.475975	0.914375	0.769044	245	2007	2252	515
GSTP1	P09211	TLGLYGKDQQEAALVDMVNDGVEDLRCK	1xCarbamidomethyl [C27]; 2xDeamidated [Q10; N19]; 1xTMTpro [K28(100)]	Glutathione S-transferase P OS=Homo sapiens (Human) OX=9606 GN=GSTP1 PE=1 SV=2	0.00108305	0.00104566	0.000803258	0.000773589	0.000561484	0.000727665	0.06151	0.148194	0.0975051	-0.282971	0.337268	0.799591	0.42556	0.520806	999	1259	2258	517
ARPC1B	O15143	CSQFCTTGMDGGMSIWDVK	2xCarbamidomethyl [C1; C5]; 2xOxidation [M9(100); M13(100)]; 1xTMTpro [K19(100)]	Actin-related protein 2/3 complex subunit 1B OS=Homo sapiens (Human) OX=9606 GN=ARPC1B PE=1 SV=3	0.00153713	0.00171822	0.00134486	0.00126587	0.00104495	0.00105081	0.0404752	0.00350593	0.164177	-0.189285	0.276603	0.553303	0.545235	0.45838	1483	776	2259	518
STUB1	Q9UNE7	AHFFLGQCQLEMESYDEAIANLQR	1xCarbamidomethyl [C8]; 1xDeamidated [Q9]; 1xTMTpro [N-Term]; 1xOxidation [M12(100)]	E3 ubiquitin-protein ligase CHIP OS=Homo sapiens (Human) OX=9606 GN=STUB1 PE=1 SV=2	0.00203562	0.0023779	0.00192913	0.00105795	0.0014919	0.00180994	0.0735783	-0.0546538	0.169564	-0.132173	0.998846	0.502969	0.224179	0.575331	710	1549	2259	518
POLR1A	O95602	CLLNETTNNKNEK	1xCarbamidomethyl [C1]; 2xTMTpro [K10(100); K13(100)]	DNA-directed RNA polymerase I subunit RPA1 OS=Homo sapiens (Human) OX=9606 GN=POLR1A PE=1 SV=2	0.0185784	0.0180476	0.0185084	0.0139919	0.0138358	0.0141695	0.000118333	0.0156378	-0.0261849	0.0101898	0.393396	0.409582	0.375207	0.392728	2255	5	2260	520
RNF2	Q99496	SGNKECPTCR	2xCarbamidomethyl [C6; C9]; 1xTMTpro [K4(100)]; 1xTMTpro [N-Term]	E3 ubiquitin-protein ligase RING2 OS=Homo sapiens (Human) OX=9606 GN=RNF2 PE=1 SV=1_x000D_ E3 ubiquitin-protein ligase RING1 OS=Homo sapiens (Human) OX=9606 GN=RING1 PE=1 SV=2	0.00346153	0.00335248	0.00284274	0.00214204	0.00254208	0.00249231	0.0285679	0.104834	0.0586543	-0.179293	0.58759	0.340568	0.369089	0.432416	1744	518	2262	521
NPLOC4	Q8TAT6	SRDPQLCR	1xCarbamidomethyl [C7]; 1xTMTpro [N-Term]	Nuclear protein localization protein 4 homolog OS=Homo sapiens (Human) OX=9606 GN=NPLOC4 PE=1 SV=3	0.10196	0.106871	0.0994925	0.073514	0.0841227	0.0769006	0.00436901	-0.0114783	0.0563868	-0.0468221	0.483391	0.288914	0.418415	0.396907	2195	76	2271	522
KPNB1	Q14974	ESCLEAYTGIVQGLKGDQENVHPDVMLVQPR	1xCarbamidomethyl [C3]; 1xTMTpro [K15(100)]; 1xTMTpro [N-Term]	Importin subunit beta-1 OS=Homo sapiens (Human) OX=9606 GN=KPNB1 PE=1 SV=2	0.000341413	0.000490484	0.000312309	0.000271565	0.00023212	0.000181961	0.0918532	-0.159795	0.362893	-0.288338	0.490017	0.716445	1.06768	0.758049	259	2015	2274	523
STX16	O14662	ACSEQEGR	1xCarbamidomethyl [C2]; 1xTMTpro [N-Term]	Syntaxin-16 OS=Homo sapiens (Human) OX=9606 GN=STX16 PE=1 SV=3	0.0443259	0.0405105	0.0399787	0.0228969	0.0357147	0.0290493	0.0647792	0.0913924	-0.0384615	-0.0575278	0.861608	0.220242	0.518257	0.533369	933	1346	2279	524
APOBR	Q0VD83	SKAGSGACQDR	1xCarbamidomethyl [C8]; 1xTMTpro [N-Term]; 1xTMTpro [K2(100)]	Apolipoprotein B receptor OS=Homo sapiens (Human) OX=9606 GN=APOBR PE=1 SV=3	0.00876717	0.00820487	0.00521573	0.00464728	0.00468434	0.00353158	0.0935029	0.245381	0.149751	-0.503862	0.670345	0.658883	1.06642	0.798548	218	2061	2279	524
PFAS	O15067	ACVEAPK	1xCarbamidomethyl [C2(100)]; 1xTMTpro [N-Term]; 1xTMTpro [K7(100)]	Phosphoribosylformylglycinamidine synthase OS=Homo sapiens (Human) OX=9606 GN=PFAS PE=1 SV=4	0.0120448	0.0114123	0.0085772	0.00786958	0.00768979	0.00637559	0.069993	0.173757	0.0959318	-0.316075	0.440297	0.473639	0.744024	0.552653	824	1461	2285	526
SF1	Q15637	CGGAGHIASDCK	2xCarbamidomethyl [C1(100); C11(100)]; 1xTMTpro [K12(100)]; 1xTMTpro [N-Term]	Splicing factor 1 OS=Homo sapiens (Human) OX=9606 GN=SF1 PE=1 SV=4	0.017311	0.0121495	0.013082	0.00852313	0.00876583	0.0110796	0.077606	0.287746	-0.223046	-0.116358	0.734489	0.693982	0.356038	0.594836	640	1647	2287	527
CHKB	Q9Y259	AAEATAVAGSGAVGGCLAK	1xAcetyl [N-Term]; 1xCarbamidomethyl [C16]; 1xTMTpro [K19(100)]	Choline/ethanolamine kinase OS=Homo sapiens (Human) OX=9606 GN=CHKB PE=1 SV=3	0.0115962	0.0126908	0.0125304	0.00864775	0.0103565	0.008827	0.0142061	-0.0817727	0.0483578	0.0300067	0.505024	0.24488	0.475426	0.408443	2032	255	2287	527
SP4	Q02446	VACSCPNCR	3xCarbamidomethyl [C3; C5; C8]; 1xTMTpro [N-Term]	Transcription factor Sp4 OS=Homo sapiens (Human) OX=9606 GN=SP4 PE=1 SV=2	0.00331065	0.00314358	0.00213465	0.0014168	0.00223878	0.00181394	0.0871461	0.209608	0.134902	-0.42351	1.01487	0.354795	0.65838	0.676016	403	1896	2299	529
NME1	P15531	GDFCIQVGRNIIHGSDSVESAEK	1xCarbamidomethyl [C4]; 1xTMTpro [N-Term]; 1xTMTpro [K23(100)]	Nucleoside diphosphate kinase A OS=Homo sapiens (Human) OX=9606 GN=NME1 PE=1 SV=1	0.000600608	0.00064366	0.00049806	0.000417733	0.000359097	0.000485947	0.0491837	0.0484415	0.148316	-0.221661	0.475399	0.693608	0.257183	0.475397	1329	971	2300	530
STK17B	O94768	SSCNGTCGDREDKENIPEDSSMVSK	2xCarbamidomethyl [C3; C7]; 2xTMTpro [K13(100); K25(100)]	Serine/threonine-protein kinase 17B OS=Homo sapiens (Human) OX=9606 GN=STK17B PE=1 SV=1	0.0582634	0.0669629	0.0405002	0.0354472	0.0304101	0.0312755	0.0937554	0.0768195	0.277592	-0.44784	0.640096	0.861218	0.820738	0.774017	238	2068	2306	531
VAT1L	Q9HCJ6	ISAEGVDIVLDCLCGDNTGK	2xCarbamidomethyl [C12; C14]; 1xTMTpro [K20(100)]; 1xTMTpro [N-Term]	Synaptic vesicle membrane protein VAT-1 homolog-like OS=Homo sapiens (Human) OX=9606 GN=VAT1L PE=1 SV=2	0.0433948	0.050797	0.0406841	0.0312618	0.0328465	0.0330812	0.0489303	-0.0510771	0.176146	-0.144133	0.524196	0.452858	0.442586	0.473213	1348	968	2316	532
MOV10	Q9HCE1	MVPEDIKPCCNWDAK	2xCarbamidomethyl [C9; C10]; 1xTMTpro [N-Term]; 2xTMTpro [K7(100); K15(100)]	Helicase MOV-10 OS=Homo sapiens (Human) OX=9606 GN=MOV10 PE=1 SV=2	0.0136197	0.0150781	0.010162	0.00997161	0.00750621	0.00842703	0.0788037	0.0723788	0.219136	-0.350127	0.37742	0.787161	0.620222	0.594934	638	1683	2321	533
TRMT112	Q9UI30	TMHHLLLEVEVIEGTLQCPESGR	1xCarbamidomethyl [C18]; 1xDeamidated [Q17]; 1xTMTpro [N-Term]	Multifunctional methyltransferase subunit TRM112-like protein OS=Homo sapiens (Human) OX=9606 GN=TRMT112 PE=1 SV=1	0.0135611	0.0156763	0.0124337	0.010289	0.0116895	0.00835127	0.0494807	-0.0346038	0.174498	-0.159833	0.432986	0.248872	0.734016	0.471958	1360	977	2337	534
LYPLA2	O95372	DLAILQCHGELDPMVPVRFGALTAEK	1xCarbamidomethyl [C7]; 1xDeamidated [Q6]; 1xTMTpro [N-Term]; 1xTMTpro [K26(100)]	Acyl-protein thioesterase 2 OS=Homo sapiens (Human) OX=9606 GN=LYPLA2 PE=1 SV=1	0.12792	0.15332	0.122449	0.107458	0.085937	0.102849	0.0424932	-0.07304	0.188263	-0.1361	0.3245	0.646927	0.387756	0.453061	1523	818	2341	535
ACSL1	P33121	QVAELSECIGSALIQK	1xCarbamidomethyl [C8]; 1xTMTpro [N-Term]; 1xTMTpro [K16(100)]	Long-chain-fatty-acid--CoA ligase 1 OS=Homo sapiens (Human) OX=9606 GN=ACSL1 PE=1 SV=1	0.114423	0.122255	0.108258	0.095895	0.0798514	0.0861162	0.0114904	-0.00698898	0.0885259	-0.0868911	0.261842	0.52598	0.417012	0.401611	2124	218	2342	536
JPT2	Q9H910	DHVFLCEGEEPK	1xCarbamidomethyl [C6]; 1xTMTpro [N-Term]; 1xTMTpro [K12(100)]	Jupiter microtubule associated homolog 2 OS=Homo sapiens (Human) OX=9606 GN=JPT2 PE=1 SV=1	0.0116241	0.00915433	0.0094595	0.0119819	0.0146685	0.014547	0.0362426	0.205725	-0.138873	-0.0915626	-0.249453	-0.541325	-0.529327	-0.440035	1656	687	2343	537
FKBP5	Q13451	AVECCDK	2xCarbamidomethyl [C4; C5]; 1xTMTpro [N-Term]; 1xTMTpro [K7(100)]	Peptidyl-prolyl cis-trans isomerase FKBP5 OS=Homo sapiens (Human) OX=9606 GN=FKBP5 PE=1 SV=2	0.00965573	0.00984853	0.00654113	0.0055991	0.00519919	0.00535572	0.089722	0.153392	0.181915	-0.408454	0.632798	0.739707	0.696913	0.689806	377	1967	2344	538
ARID1A	O14497	GYQGYPGGDYSGGPQDGGAGKGPADMASQCWGAAAAAAAAAAASGGAQQR	1xCarbamidomethyl [C30]; 2xDeamidated [Q15; Q29]; 1xTMTpro [K21(100)]	AT-rich interactive domain-containing protein 1A OS=Homo sapiens (Human) OX=9606 GN=ARID1A PE=1 SV=3	0.00249174	0.0036726	0.00308557	0.002574	0.00200271	0.00116913	0.095078	-0.307323	0.252324	0.00106081	0.260468	0.622526	1.39904	0.760678	254	2095	2349	539
HSPH1	Q92598	NNFGAEPPHQNGECYPNEK	1xCarbamidomethyl [C14]; 1xDeamidated [N11]; 1xTMTpro [N-Term]; 1xTMTpro [K19(100)]	Heat shock protein 105 kDa OS=Homo sapiens (Human) OX=9606 GN=HSPH1 PE=1 SV=1	0.000151062	0.000184759	0.000162777	0.000208218	0.000240807	0.000214305	0.0174584	-0.137771	0.152728	-0.0300179	-0.325178	-0.534963	-0.366753	-0.408965	2023	327	2350	540
CTSS	P25774	LVSLSAQNLVDCSTEK	1xCarbamidomethyl [C12]; 1xTMTpro [N-Term]; 1xTMTpro [K16(100)]	Cathepsin S OS=Homo sapiens (Human) OX=9606 GN=CTSS PE=1 SV=3	0.0209804	0.0212624	0.0163043	0.015653	0.0113768	0.014889	0.0582461	0.104404	0.123671	-0.259381	0.318195	0.778535	0.390389	0.495706	1167	1185	2352	541
TRIM25	Q14258	TCSPASLSQASADLEATLRHK	1xCarbamidomethyl [C2(100)]; 1xTMTpro [K21(100)]	E3 ubiquitin/ISG15 ligase TRIM25 OS=Homo sapiens (Human) OX=9606 GN=TRIM25 PE=1 SV=2	0.00275168	0.00249014	0.00236459	0.00213169	0.00147444	0.00193928	0.0508757	0.118061	-0.0260279	-0.100663	0.250257	0.782084	0.386736	0.473026	1349	1005	2354	542
CFL1	P23528	CTLAEK	1xCarbamidomethyl [C1(100)]; 1xTMTpro [N-Term]; 1xTMTpro [K6(100)]	Cofilin-1 OS=Homo sapiens (Human) OX=9606 GN=CFL1 PE=1 SV=3	0.00185845	0.00218793	0.00182455	0.0014116	0.00157224	0.00138167	0.0312436	-0.0745248	0.160941	-0.101089	0.471293	0.315802	0.502215	0.42977	1780	579	2359	543
CHAF1A	Q13111	LAFPGETLSDIPCKTEEEGVGCGGAGR	2xCarbamidomethyl [C13; C22]; 1xTMTpro [N-Term]; 1xTMTpro [K14(100)]	Chromatin assembly factor 1 subunit A OS=Homo sapiens (Human) OX=9606 GN=CHAF1A PE=1 SV=3	0.0149452	0.0177016	0.012	0.0107214	0.0104512	0.00861784	0.079447	0.00608798	0.250286	-0.310561	0.473099	0.509929	0.788194	0.590407	659	1700	2359	543
SMC2	O95347	NLACEESK	1xCarbamidomethyl [C4]; 1xTMTpro [K8(100)]; 1xTMTpro [N-Term]	Structural maintenance of chromosomes protein 2 OS=Homo sapiens (Human) OX=9606 GN=SMC2 PE=1 SV=2	0.00166881	0.00153728	0.0018024	0.00135678	0.00116184	0.00127173	0.0154818	-0.000592081	-0.119037	0.110508	0.299224	0.523	0.392622	0.404949	2080	281	2361	545
ERP44	Q9BS26	VDCDQHSDIAQR	1xCarbamidomethyl [C3]; 1xTMTpro [N-Term]	Endoplasmic reticulum resident protein 44 OS=Homo sapiens (Human) OX=9606 GN=ERP44 PE=1 SV=1	0.00314249	0.00404323	0.00319233	0.00226118	0.00278223	0.00236893	0.0569255	-0.138593	0.225007	-0.115891	0.613427	0.314257	0.546263	0.491316	1204	1157	2361	545
HARS1	P12081	YREFYQCDFDIAGNFDPMIPDAECLK	2xCarbamidomethyl [C7; C24]; 1xTMTpro [N-Term]; 1xOxidation [M18(100)]; 1xTMTpro [K26(100)]	Histidine--tRNA ligase, cytoplasmic OS=Homo sapiens (Human) OX=9606 GN=HARS1 PE=1 SV=2	0.000916841	0.000941911	0.000648762	0.000547274	0.000551199	0.000518631	0.0853544	0.133448	0.172368	-0.365535	0.61096	0.600649	0.688515	0.633375	509	1853	2362	547
SURF2	Q15527	ALCKYEECQK	2xCarbamidomethyl [C3; C8]; 1xTMTpro [N-Term]; 2xTMTpro [K4(100); K10(100)]	Surfeit locus protein 2 OS=Homo sapiens (Human) OX=9606 GN=SURF2 PE=1 SV=3	3.84359	4.00274	2.46321	2.14795	1.88777	1.98334	0.0963149	0.161509	0.220042	-0.480406	0.677983	0.864263	0.793011	0.778419	233	2131	2364	548
LRRC59	Q96AG4	ATILDLSCNK	1xCarbamidomethyl [C8(100)]; 1xTMTpro [K10(100)]	Leucine-rich repeat-containing protein 59 OS=Homo sapiens (Human) OX=9606 GN=LRRC59 PE=1 SV=1	0.00236668	0.00218418	0.00202128	0.00178427	0.00138414	0.00175269	0.0303405	0.111465	-0.00430762	-0.116134	0.296065	0.662407	0.321826	0.426766	1808	556	2364	548
TMEM59	Q9BXS4	ACQLTYPLHTYPKEEELYACQR	2xCarbamidomethyl [C2; C20]; 1xTMTpro [N-Term]; 1xTMTpro [K13(100)]	Transmembrane protein 59 OS=Homo sapiens (Human) OX=9606 GN=TMEM59 PE=1 SV=1	0.1653	0.179428	0.121986	0.114414	0.0918527	0.10443	0.0804702	0.0875137	0.205828	-0.350864	0.443314	0.760184	0.575043	0.592847	649	1729	2378	550
TRAPPC8	Q9Y2L5	NSIQNQESYEDGPCTITSNK	1xCarbamidomethyl [C14]; 1xTMTpro [N-Term]; 1xTMTpro [K20(100)]	Trafficking protein particle complex subunit 8 OS=Homo sapiens (Human) OX=9606 GN=TRAPPC8 PE=1 SV=2	0.00615838	0.00653682	0.00656554	0.00500492	0.00511109	0.00331508	0.0726219	-0.0600789	0.0259601	0.032286	0.359281	0.328998	0.953586	0.547288	857	1525	2382	551
PSMA4	P25789	ATCIGNNSAAAVSMLKQDYKEGEMTLK	1xCarbamidomethyl [C3]; 1xTMTpro [N-Term]; 3xTMTpro [K16(100); K20(100); K27(100)]	Proteasome subunit alpha type-4 OS=Homo sapiens (Human) OX=9606 GN=PSMA4 PE=1 SV=1	0.0196062	0.020681	0.0154321	0.0150578	0.0122574	0.0124391	0.0590023	0.0780959	0.15509	-0.267279	0.302703	0.599566	0.578332	0.493534	1187	1201	2388	552
AHCTF1	Q8WYP5	LVCSGENDNHGQIANLPSAVTSDQK	1xCarbamidomethyl [C3]; 1xTMTpro [N-Term]; 1xTMTpro [K25(100)]	Protein ELYS OS=Homo sapiens (Human) OX=9606 GN=AHCTF1 PE=1 SV=3	0.00881636	0.00967849	0.00754705	0.00654346	0.00589996	0.00641993	0.0499531	0.0223832	0.156981	-0.201887	0.407748	0.557097	0.435242	0.466695	1409	984	2393	553
ITGB2	P05107	VTATECIQEQSFVIR	1xCarbamidomethyl [C6]; 1xTMTpro [N-Term]	Integrin beta-2 OS=Homo sapiens (Human) OX=9606 GN=ITGB2 PE=1 SV=2	0.00182175	0.00253963	0.00175711	0.00126343	0.00140887	0.00120854	0.0896564	-0.162887	0.316406	-0.215011	0.690864	0.533674	0.754944	0.659827	436	1964	2400	554
FAM136A	Q96C01	CSASCCEDSQASMK	3xCarbamidomethyl [C1; C5; C6]; 1xTMTpro [K14(100)]	Protein FAM136A OS=Homo sapiens (Human) OX=9606 GN=FAM136A PE=1 SV=1	0.00884944	0.0110822	0.00572522	0.0043122	0.00413757	0.00389494	0.102951	0.0492774	0.37386	-0.578977	0.987885	1.04752	1.13471	1.0567	80	2322	2402	555
PRCP	P42785	SGPHCSESIHR	1xCarbamidomethyl [C5]; 1xTMTpro [N-Term]	Lysosomal Pro-X carboxypeptidase OS=Homo sapiens (Human) OX=9606 GN=PRCP PE=1 SV=1	0.0100356	0.0100301	0.0128499	0.0089706	0.00518438	0.00825778	0.0819193	-0.128687	-0.129469	0.227949	0.290535	1.08157	0.409984	0.594029	646	1759	2405	556
NPC2	P61916	DCGSVDGVIKEVNVSPCPTQPCQLSK	3xCarbamidomethyl [C2; C17; C22]; 1xTMTpro [N-Term]; TMTpro [K]	NPC intracellular cholesterol transporter 2 OS=Homo sapiens (Human) OX=9606 GN=NPC2 PE=1 SV=1	0.0290622	0.0288095	0.0172122	0.017883	0.0141398	0.0115928	0.0982412	0.215603	0.203003	-0.54011	0.484951	0.823781	1.11031	0.806349	211	2197	2408	557
CTPS1	P17812	CSNPLDTSVKEK	1xCarbamidomethyl [C1]; 1xTMTpro [N-Term]; 2xTMTpro [K10(100); K12(100)]	CTP synthase 1 OS=Homo sapiens (Human) OX=9606 GN=CTPS1 PE=1 SV=2	0.00786288	0.00860163	0.00585011	0.00507127	0.00467487	0.00481584	0.0852712	0.0801037	0.209655	-0.346492	0.552607	0.670029	0.627166	0.616601	564	1848	2412	558
MTHFD2	P13995	RICNAVSPDKDVDGFHVINVGR	1xCarbamidomethyl [C3]; 1xTMTpro [K10(100)]	Bifunctional methylenetetrahydrofolate dehydrogenase/cyclohydrolase, mitochondrial OS=Homo sapiens (Human) OX=9606 GN=MTHFD2 PE=1 SV=2	0.0252814	0.0286795	0.0227971	0.0164753	0.0216039	0.018635	0.0427837	-0.0172795	0.164664	-0.166501	0.635051	0.244062	0.457338	0.445484	1590	830	2420	559
RPL12	P30050	EILGTAQSVGCNVDGRHPHDIIDDINSGAVECPAS	2xCarbamidomethyl [C11; C32]; 1xDeamidated [N/Q]; 1xTMTpro [N-Term]	60S ribosomal protein L12 OS=Homo sapiens (Human) OX=9606 GN=RPL12 PE=1 SV=1	0.000765701	0.000889987	0.000770038	0.000687796	0.000565129	0.000577075	0.0245329	-0.0786016	0.138402	-0.0704524	0.233403	0.516801	0.486623	0.412276	1978	445	2423	560
MYH9	P35579	LQLQEQLQAETELCAEAEELRAR	1xCarbamidomethyl [C14]; 1xDeamidated [Q]; 1xTMTpro [N-Term]	Myosin-9 OS=Homo sapiens (Human) OX=9606 GN=MYH9 PE=1 SV=4	7.83625e-05	8.57745e-05	7.6909e-05	6.1755e-05	5.48567e-05	6.68931e-05	0.013964	-0.0361114	0.0942755	-0.0631218	0.379719	0.550606	0.264416	0.398247	2176	254	2430	561
ETF1	P62495	YVLHCQGTEEEK	1xCarbamidomethyl [C5]; 1xTMTpro [N-Term]; 1xTMTpro [K12(100)]	Eukaryotic peptide chain release factor subunit 1 OS=Homo sapiens (Human) OX=9606 GN=ETF1 PE=1 SV=3	0.00308597	0.00385699	0.00271109	0.00256811	0.00208632	0.00197039	0.0760398	-0.0604483	0.261304	-0.247299	0.325465	0.625211	0.707694	0.55279	821	1611	2432	562
DHX34	Q14147	SAQSSPECAAAR	1xCarbamidomethyl [C8]; 1xTMTpro [N-Term]	Probable ATP-dependent RNA helicase DHX34 OS=Homo sapiens (Human) OX=9606 GN=DHX34 PE=1 SV=2	0.183161	0.158666	0.121697	0.0864138	0.132446	0.0845838	0.0891641	0.245433	0.0383104	-0.344389	0.838349	0.222275	0.86923	0.643285	482	1951	2433	563
PDCD4	Q53EL6	EYLLSGDISEAEHCLK	1xCarbamidomethyl [C14]; 1xTMTpro [K16(100)]; 1xTMTpro [N-Term]	Programmed cell death protein 4 OS=Homo sapiens (Human) OX=9606 GN=PDCD4 PE=1 SV=2	0.010152	0.0116319	0.0137281	0.0162257	0.0153001	0.0166924	0.0407866	-0.221578	-0.0252591	0.213788	-0.454937	-0.370194	-0.495844	-0.440325	1652	781	2433	563
POGLUT3	Q7Z4H8	QSSKPEVRDGMELVPQPEDSTAICQCHR	2xCarbamidomethyl [C24; C26]; 1xDeamidated [Q1]; 1xTMTpro [K4(100)]	Protein O-glucosyltransferase 3 OS=Homo sapiens (Human) OX=9606 GN=POGLUT3 PE=1 SV=2	0.0289768	0.037768	0.0395554	0.0268766	0.028405	0.0191682	0.0719718	-0.290211	0.0920546	0.158764	0.398761	0.318966	0.886394	0.534707	927	1508	2435	565
TBL1XR1	Q9BZK7	WDPTGNLLASCSDDMTLK	1xCarbamidomethyl [C11]; 1xTMTpro [N-Term]; 1xTMTpro [K18(100)]	F-box-like/WD repeat-containing protein TBL1XR1 OS=Homo sapiens (Human) OX=9606 GN=TBL1XR1 PE=1 SV=1	0.0106689	0.0124597	0.0107002	0.0139621	0.0166233	0.0144959	0.0238126	-0.0798721	0.143975	-0.0756523	-0.308224	-0.559921	-0.362353	-0.410166	2007	430	2437	566
TDRD7	Q8NHU6	VCYVDYGFSENVEK	1xCarbamidomethyl [C2]; 1xDeamidated [N11]; 1xTMTpro [N-Term]; 1xTMTpro [K14(100)]	Tudor domain-containing protein 7 OS=Homo sapiens (Human) OX=9606 GN=TDRD7 PE=1 SV=2	0.00215143	0.00221664	0.00174915	0.00164466	0.00132955	0.00152903	0.0450499	0.0773823	0.12046	-0.221259	0.310129	0.61698	0.415301	0.44747	1572	869	2441	567
PNPT1	Q8TCS8	NVSCEVDMFK	1xCarbamidomethyl [C4]; 1xTMTpro [N-Term]; 1xTMTpro [K10(100)]	Polyribonucleotide nucleotidyltransferase 1, mitochondrial OS=Homo sapiens (Human) OX=9606 GN=PNPT1 PE=1 SV=2	0.00286306	0.00343889	0.00236601	0.00196598	0.0022351	0.00170433	0.0782991	-0.0131731	0.251214	-0.288275	0.555481	0.370394	0.761522	0.562466	775	1667	2442	568
POLA2	Q14181	VLGCPEALTGSYK	1xCarbamidomethyl [C4]; 1xTMTpro [K13(100)]	DNA polymerase alpha subunit B OS=Homo sapiens (Human) OX=9606 GN=POLA2 PE=1 SV=2	0.0362575	0.0319636	0.0335953	0.0296071	0.0218435	0.0240401	0.0426963	0.0953442	-0.0865065	-0.0146756	0.196991	0.635731	0.497489	0.443404	1619	826	2445	569
KARS1	Q15046	EICNAYTELNDPMRQR	1xCarbamidomethyl [C3]; 1xTMTpro [N-Term]; 1xOxidation [M13(100)]	Lysine--tRNA ligase OS=Homo sapiens (Human) OX=9606 GN=KARS1 PE=1 SV=3	0.000467291	0.000577502	0.000450013	0.000397032	0.000289194	0.000390633	0.0594772	-0.0926017	0.212902	-0.146958	0.327668	0.784884	0.35111	0.487887	1234	1211	2445	569
PIK3AP1	Q6ZUJ8	AISEDSGCDSVTDTEPEDEK	1xCarbamidomethyl [C8]; 1xTMTpro [N-Term]	Phosphoinositide 3-kinase adapter protein 1 OS=Homo sapiens (Human) OX=9606 GN=PIK3AP1 PE=1 SV=2	0.00325285	0.00393741	0.00201481	0.00198122	0.00133642	0.00139905	0.10379	0.0842374	0.359781	-0.606822	0.631073	1.1991	1.13302	0.98773	102	2347	2449	571
SNX6	Q9UNH7	NKDVLQAETSQQLCCQK	2xCarbamidomethyl [C14; C15]; TMTpro [K]; 1xTMTpro [N-Term]	Sorting nexin-6 OS=Homo sapiens (Human) OX=9606 GN=SNX6 PE=1 SV=1	0.00437388	0.00554316	0.00431246	0.00398833	0.00269761	0.00342271	0.0664601	-0.116937	0.224858	-0.137339	0.250065	0.81417	0.470714	0.51165	1066	1385	2451	572
ACSS2	Q9NR19	CCIVVK	2xCarbamidomethyl [C1; C2]; 1xTMTpro [K6(100)]	Acetyl-coenzyme A synthetase, cytoplasmic OS=Homo sapiens (Human) OX=9606 GN=ACSS2 PE=1 SV=1	0.0317002	0.0363533	0.0294365	0.0246509	0.0269507	0.0210285	0.0373318	-0.0357998	0.161793	-0.142684	0.398649	0.26997	0.627945	0.432188	1745	707	2452	573
PSMB7	Q99436	ATEGMVVADKNCSK	1xCarbamidomethyl [C12]; 1xTMTpro [N-Term]; 2xTMTpro [K10(100); K14(100)]	Proteasome subunit beta type-7 OS=Homo sapiens (Human) OX=9606 GN=PSMB7 PE=1 SV=1	0.0185806	0.0237618	0.0163042	0.0146021	0.0113412	0.0132984	0.0827003	-0.0732889	0.281558	-0.261839	0.420909	0.785513	0.55583	0.587417	670	1785	2455	574
RPAP2	Q8IXW5	EEQSGHSGEEVQLCSK	1xCarbamidomethyl [C14]; 1xTMTpro [K16(100)]	Putative RNA polymerase II subunit B1 CTD phosphatase RPAP2 OS=Homo sapiens (Human) OX=9606 GN=RPAP2 PE=1 SV=1	0.0726421	0.0948352	0.0576152	0.0529364	0.0440893	0.0391984	0.0975565	-0.0466779	0.33794	-0.381035	0.503222	0.767054	0.93669	0.735655	287	2173	2460	575
PSMA4	P25789	ATCIGNNSAAAVSMLK	1xCarbamidomethyl [C3]; 1xTMTpro [K16(100)]	Proteasome subunit alpha type-4 OS=Homo sapiens (Human) OX=9606 GN=PSMA4 PE=1 SV=1	0.00428996	0.00492723	0.00404894	0.00362127	0.00313449	0.00318339	0.0312682	-0.0437498	0.156064	-0.127168	0.28822	0.496481	0.47415	0.419617	1883	581	2464	576
RUFY1	Q96T51	LCPEASDIATSVR	1xCarbamidomethyl [C2]; 1xTMTpro [N-Term]	RUN and FYVE domain-containing protein 1 OS=Homo sapiens (Human) OX=9606 GN=RUFY1 PE=1 SV=2	0.0223735	0.0299998	0.0228673	0.017965	0.0174535	0.0159824	0.0768195	-0.164759	0.258404	-0.133262	0.481358	0.523028	0.650065	0.551484	834	1631	2465	577
ITGB1	P05556	CTDPKFQGQTCEMCQTCLGVCAEHK	5xCarbamidomethyl [C1; C11; C14; C17; C21]; 1xTMTpro [N-Term]; 2xTMTpro [K5(100); K25(100)]	Integrin beta-1 OS=Homo sapiens (Human) OX=9606 GN=ITGB1 PE=1 SV=2	0.000662724	0.000715451	0.000573022	0.000461657	0.000541087	0.000451058	0.0362042	0.0270831	0.137528	-0.182735	0.494503	0.265462	0.528011	0.429326	1783	684	2467	578
MBD3	O95983	ACAEDDDEEDEEEEEEEPDPDPEMEHV	1xCarbamidomethyl [C2]; 1xTMTpro [N-Term]	Methyl-CpG-binding domain protein 3 OS=Homo sapiens (Human) OX=9606 GN=MBD3 PE=1 SV=1	0.00145608	0.00149526	0.00120186	0.00161197	0.00209971	0.00211681	0.0570288	0.0728287	0.111136	-0.203992	-0.219563	-0.600922	-0.612624	-0.477703	1308	1161	2469	579
ZFR	Q96KR1	ISCAGPQTYKEHLEGQK	1xCarbamidomethyl [C3]; TMTpro [K]; 1xTMTpro [N-Term]	Zinc finger RNA-binding protein OS=Homo sapiens (Human) OX=9606 GN=ZFR PE=1 SV=2	0.00614194	0.0065985	0.00588936	0.00443757	0.00523745	0.00455466	0.0114835	-0.0158828	0.0875607	-0.0764679	0.484807	0.245713	0.447236	0.392585	2258	216	2474	580
CSTF1	Q05048	LYDINTFQCFVSCNPQDQHTDAICSVNYNSSANMYVTGSK	3xCarbamidomethyl [C9; C13; C24]; 1xTMTpro [K40(100)]	Cleavage stimulation factor subunit 1 OS=Homo sapiens (Human) OX=9606 GN=CSTF1 PE=1 SV=1	0.000988842	0.00114492	0.00068685	0.000659272	0.000480681	0.000578202	0.0975094	0.0727641	0.284204	-0.452981	0.512101	0.967895	0.701401	0.727132	304	2171	2475	581
CTSS	P25774	LVSLSAQNLVDCSTEK	1xCarbamidomethyl [C12]; 1xTMTpro [N-Term]; 1xTMTpro [K16(100)]	Cathepsin S OS=Homo sapiens (Human) OX=9606 GN=CTSS PE=1 SV=3	0.0182118	0.0197815	0.0161531	0.0144085	0.0125332	0.0136181	0.0314016	0.0129721	0.132246	-0.16009	0.324989	0.526154	0.406382	0.419175	1892	584	2476	582
UBA52	P62987	CGHTNNLRPK	1xCarbamidomethyl [C1]; 1xTMTpro [N-Term]; 1xTMTpro [K10(100)]	Ubiquitin-60S ribosomal protein L40 OS=Homo sapiens (Human) OX=9606 GN=UBA52 PE=1 SV=2	0.0031306	0.00366165	0.00317962	0.00230509	0.00287231	0.00232289	0.0311095	-0.086462	0.139592	-0.0640466	0.528079	0.210689	0.51698	0.418583	1899	577	2476	582
SMARCC1	Q92922	NLTGDVCAVMR	1xCarbamidomethyl [C7]; 1xTMTpro [N-Term]	SWI/SNF complex subunit SMARCC1 OS=Homo sapiens (Human) OX=9606 GN=SMARCC1 PE=1 SV=3	0.0219018	0.0204557	0.0171308	0.0152853	0.0160408	0.0125691	0.0462687	0.143404	0.0448597	-0.211049	0.375498	0.305895	0.657761	0.446385	1581	898	2479	584
ANKFY1	Q9P2R3	AIDENNEPTACFLIR	1xCarbamidomethyl [C11]; 1xTMTpro [N-Term]	Rabankyrin-5 OS=Homo sapiens (Human) OX=9606 GN=ANKFY1 PE=1 SV=2	0.292233	0.304764	0.240178	0.213428	0.19365	0.201628	0.0517902	0.066552	0.127126	-0.216462	0.386819	0.527118	0.468871	0.460936	1452	1030	2482	585
MNAT1	P51948	GAGNCPECGTPLRK	2xCarbamidomethyl [C5; C8]; 1xTMTpro [N-Term]; 1xTMTpro [K14(100)]	CDK-activating kinase assembly factor MAT1 OS=Homo sapiens (Human) OX=9606 GN=MNAT1 PE=1 SV=1	0.197083	0.192338	0.131528	0.147075	0.105881	0.0809029	0.0951886	0.182625	0.147464	-0.400812	0.239629	0.713737	1.10192	0.685094	383	2100	2483	586
UBE2O	Q9C0C9	CSMNTEDGAK	1xCarbamidomethyl [C1]; 1xTMTpro [K10(100)]	(E3-independent) E2 ubiquitin-conjugating enzyme OS=Homo sapiens (Human) OX=9606 GN=UBE2O PE=1 SV=3	0.00330459	0.00428749	0.0033017	0.00276825	0.0020902	0.0028808	0.0672797	-0.135999	0.239663	-0.137261	0.391498	0.796829	0.333999	0.507442	1083	1401	2484	587
PDCD2	Q16342	KNDFYSYEPPSENPPPETGESVCLQLK	1xCarbamidomethyl [C23]; 1xTMTpro [N-Term]; 2xTMTpro [K1(100); K27(100)]	Programmed cell death protein 2 OS=Homo sapiens (Human) OX=9606 GN=PDCD2 PE=1 SV=2	0.0126216	0.0163799	0.0106186	0.00948555	0.00759691	0.00814932	0.0927799	-0.0653747	0.310656	-0.314677	0.477464	0.797784	0.696517	0.657255	442	2043	2485	588
AP2A1	O95782	ACNQLGQFLQHR	1xCarbamidomethyl [C2]; 1xTMTpro [N-Term]	AP-2 complex subunit alpha-1 OS=Homo sapiens (Human) OX=9606 GN=AP2A1 PE=1 SV=3_x000D_ AP-2 complex subunit alpha-2 OS=Homo sapiens (Human) OX=9606 GN=AP2A2 PE=1 SV=2	0.105326	0.112834	0.0839726	0.0776638	0.0776786	0.0616512	0.0605336	0.0646435	0.163983	-0.262231	0.374909	0.374634	0.708021	0.485855	1250	1236	2486	589
STAT3	P40763	YCRPESQEHPEADPGSAAPYLK	1xCarbamidomethyl [C2]; 1xTMTpro [K22(100)]	Signal transducer and activator of transcription 3 OS=Homo sapiens (Human) OX=9606 GN=STAT3 PE=1 SV=2	0.0152544	0.0181601	0.0137322	0.011238	0.0118704	0.0104767	0.0626664	-0.0429691	0.208581	-0.194635	0.483811	0.404829	0.585007	0.491216	1205	1285	2490	590
GOLGA4	Q13439	ELTCQILEQK	1xCarbamidomethyl [C4]; 1xTMTpro [N-Term]; 1xTMTpro [K10(100)]	Golgin subfamily A member 4 OS=Homo sapiens (Human) OX=9606 GN=GOLGA4 PE=1 SV=1	0.0574747	0.0596544	0.0498514	0.0430601	0.0419976	0.039843	0.032432	0.0462812	0.0999838	-0.159011	0.370293	0.406337	0.482319	0.41965	1882	608	2490	590
JMJD6	Q6NYC1	TCSMVGNGDTTSQDDCVSK	2xCarbamidomethyl [C2; C16]; 1xTMTpro [K19(100)]	Bifunctional arginine demethylase and lysyl-hydroxylase JMJD6 OS=Homo sapiens (Human) OX=9606 GN=JMJD6 PE=1 SV=1	0.010351	0.0132313	0.00736585	0.00672087	0.00704369	0.00384948	0.102385	0.00487702	0.359065	-0.485964	0.618168	0.550487	1.42215	0.863603	183	2307	2490	590
PGK1	P00558	TGQATVASGIPAGWMGLDCGPESSKK	1xCarbamidomethyl [C19]; 1xDeamidated [Q3]; 1xOxidation [M15(100)]; 2xTMTpro [K25(100); K26(100)]	Phosphoglycerate kinase 1 OS=Homo sapiens (Human) OX=9606 GN=PGK1 PE=1 SV=3	6.84214e-05	8.05127e-05	7.14539e-05	5.40985e-05	5.59202e-05	5.45097e-05	0.0335001	-0.102563	0.132204	-0.0399977	0.441424	0.393642	0.430498	0.421855	1860	632	2492	593
LMNA	P02545	TVLCGTCGQPADK	2xCarbamidomethyl [C4; C7]; 1xTMTpro [K13(100)]; 1xTMTpro [N-Term]	Prelamin-A/C OS=Homo sapiens (Human) OX=9606 GN=LMNA PE=1 SV=1	0.0011977	0.00131808	0.00114308	0.000915781	0.000941324	0.000902792	0.024136	-0.0261661	0.112007	-0.0935052	0.413355	0.373666	0.433965	0.406995	2056	437	2493	594
HSPA9	P38646	SQVFSTAADGQTQVEIKVCQGEREMAGDNK	1xCarbamidomethyl [C19]; 1xTMTpro [N-Term]; 2xTMTpro [K17(100); K30(100)]	Stress-70 protein, mitochondrial OS=Homo sapiens (Human) OX=9606 GN=HSPA9 PE=1 SV=2	6.73049e-05	6.35009e-05	5.60076e-05	5.55426e-05	3.78413e-05	4.09342e-05	0.0642053	0.112148	0.0282128	-0.15294	0.164969	0.718604	0.605256	0.496276	1164	1332	2496	595
LYAR	Q9NX58	NCECLSCIDCGKDFWGDDYK	4xCarbamidomethyl [C2; C4; C7; C10]; 1xDeamidated [N1]; 1xTMTpro [N-Term]; TMTpro [K]	Cell growth-regulating nucleolar protein OS=Homo sapiens (Human) OX=9606 GN=LYAR PE=1 SV=2	0.00448825	0.00477219	0.00240859	0.00173216	0.00177846	0.00188945	0.10652	0.206503	0.295	-0.69146	1.16708	1.12902	1.04169	1.1126	66	2431	2497	596
VDAC2	P45880	ATHGQTCARPMCIPPSYADLGK	1xAcetyl [N-Term]; 2xCarbamidomethyl [C7; C12]; 1xOxidation [M11(100)]; 1xTMTpro [K22(100)]	Voltage-dependent anion-selective channel protein 2 OS=Homo sapiens (Human) OX=9606 GN=VDAC2 PE=1 SV=2	0.000155284	0.000123311	9.52338e-05	8.22563e-05	9.02097e-05	6.11086e-05	0.0966841	0.317496	-0.0151147	-0.387872	0.599219	0.466063	1.02797	0.697751	357	2142	2499	597
VBP1	P61758	FLLADNLYCK	1xCarbamidomethyl [C9]; 1xTMTpro [K10(100)]	Prefoldin subunit 3 OS=Homo sapiens (Human) OX=9606 GN=VBP1 PE=1 SV=4	0.00398777	0.00453734	0.00316303	0.00319298	0.00233836	0.00257178	0.0762224	0.0335713	0.219835	-0.300703	0.287105	0.736514	0.599243	0.540954	889	1615	2504	598
LUC7L2	Q9Y383	FSDDRVCK	1xCarbamidomethyl [C7]; 1xTMTpro [K8(100)]	Putative RNA-binding protein Luc7-like 2 OS=Homo sapiens (Human) OX=9606 GN=LUC7L2 PE=1 SV=2	0.0295726	0.0367564	0.0231537	0.0190982	0.0158206	0.0222683	0.093884	-0.0123862	0.30135	-0.365403	0.643212	0.914846	0.421655	0.659904	435	2072	2507	599
HNRNPDL	O14979	GFCFITYTDEEPVKK	1xCarbamidomethyl [C3]; 1xTMTpro [K15(99.8)]; 1xTMTpro [N-Term]	Heterogeneous nuclear ribonucleoprotein D-like OS=Homo sapiens (Human) OX=9606 GN=HNRNPDL PE=1 SV=3	0.00167869	0.0022935	0.00177429	0.00171266	0.000953956	0.00106864	0.0948453	-0.190378	0.259835	-0.110476	0.161471	1.00572	0.841934	0.669708	418	2092	2510	600
UBR7	Q8N806	LCTCQDCMK	3xCarbamidomethyl [C2; C4; C7]; 1xTMTpro [N-Term]; 1xOxidation [M8(100)]; 1xTMTpro [K9(100)]	Putative E3 ubiquitin-protein ligase UBR7 OS=Homo sapiens (Human) OX=9606 GN=UBR7 PE=1 SV=2	0.00125097	0.00195396	0.0012561	0.000837834	0.00108934	0.000691178	0.101805	-0.249371	0.393988	-0.243461	0.827676	0.448952	1.10528	0.793971	222	2288	2510	600
NT5C	Q8TCD5	TVVLGDLLIDDKDTVRGQEETPSWEHILFTCCHNR	2xCarbamidomethyl [C31; C32]; 2xDeamidated [Q18; N34]; 1xTMTpro [N-Term]	5'(3')-deoxyribonucleotidase, cytosolic type OS=Homo sapiens (Human) OX=9606 GN=NT5C PE=1 SV=2	0.0287062	0.0292482	0.023904	0.0202988	0.0201109	0.0196016	0.0484151	0.0731932	0.100182	-0.190917	0.426773	0.440189	0.477195	0.448052	1567	951	2518	602
CCT6A	P40227	IQAEHSESGQLVGVDLNTGEPMVAAEVGVWDNYCVK	1xCarbamidomethyl [C34]; 2xDeamidated [N17; N/Q]; 1xTMTpro [K36(100)]	T-complex protein 1 subunit zeta OS=Homo sapiens (Human) OX=9606 GN=CCT6A PE=1 SV=3	3.03039e-05	5.18966e-05	4.95574e-05	2.72781e-05	2.60141e-05	2.18333e-05	0.102825	-0.535353	0.240786	0.174246	0.687111	0.755563	1.00833	0.817	202	2318	2520	603
DCTD	P32321	DPNSQVGACIVNSENK	1xCarbamidomethyl [C9]; 1xTMTpro [N-Term]; 1xTMTpro [K16(100)]	Deoxycytidylate deaminase OS=Homo sapiens (Human) OX=9606 GN=DCTD PE=1 SV=2	0.0231671	0.0243557	0.0245761	0.0189478	0.0156865	0.0197672	0.0307651	-0.052939	0.0192442	0.0322434	0.342985	0.61549	0.281907	0.413461	1960	566	2526	604
EMC10	Q5UCC4	GAGAEGREGEACGTVGLLLEHSFEIDDSANFR	1xCarbamidomethyl [C12]; 1xDeamidated [N30]; 1xTMTpro [N-Term]	ER membrane protein complex subunit 10 OS=Homo sapiens (Human) OX=9606 GN=EMC10 PE=1 SV=1	0.0106385	0.0107496	0.00983697	0.00823102	0.00661309	0.00861779	0.0348901	0.0315544	0.0465378	-0.0814554	0.338599	0.654345	0.272351	0.421765	1863	663	2526	604
U2AF1L5	P0DN76	QYEMGECTR	1xCarbamidomethyl [C7]; 1xTMTpro [N-Term]	Splicing factor U2AF 35 kDa subunit-like protein OS=Homo sapiens (Human) OX=9606 GN=U2AF1L5 PE=1 SV=1	0.00223946	0.00217996	0.00154114	0.0012133	0.0013412	0.00137862	0.0876931	0.172666	0.133816	-0.366488	0.711547	0.566962	0.527262	0.601924	615	1913	2528	606
BOP1	Q14137	WVSSLAVHPAGDNVICGSYDSK	1xCarbamidomethyl [C16]; 1xTMTpro [K22(100)]	Ribosome biogenesis protein BOP1 OS=Homo sapiens (Human) OX=9606 GN=BOP1 PE=1 SV=2	0.0069465	0.00876195	0.00582096	0.00453139	0.00530985	0.00429695	0.0892796	-0.0469877	0.287977	-0.302018	0.663322	0.434604	0.739962	0.612629	575	1955	2530	607
APOM	O95445	DGLCVPR	1xCarbamidomethyl [C4]; 1xTMTpro [N-Term]	Apolipoprotein M OS=Homo sapiens (Human) OX=9606 GN=APOM PE=1 SV=2	0.0983723	0.107702	0.0936558	0.136746	0.22479	0.161181	0.101905	-0.0223775	0.108344	-0.0932611	-0.4528	-1.16987	-0.68998	-0.770884	241	2291	2532	608
EIF5	P55010	QTIGNSCK	1xCarbamidomethyl [C7]; 1xTMTpro [N-Term]; 1xTMTpro [K8(100)]	Eukaryotic translation initiation factor 5 OS=Homo sapiens (Human) OX=9606 GN=EIF5 PE=1 SV=2	0.00395694	0.00410103	0.00336677	0.002899	0.00310223	0.0025953	0.0313498	0.0552564	0.106861	-0.177761	0.393573	0.295821	0.553224	0.414206	1954	582	2536	609
POFUT1	Q9H488	DGTAGSHFMASPQCVGYSR	1xCarbamidomethyl [C14(100)]; 1xTMTpro [N-Term]	GDP-fucose protein O-fucosyltransferase 1 OS=Homo sapiens (Human) OX=9606 GN=POFUT1 PE=1 SV=1	0.0615839	0.0601824	0.052647	0.0487223	0.0448491	0.0387889	0.0250031	0.0830782	0.0498659	-0.143125	0.254893	0.374397	0.583831	0.404373	2084	452	2536	609
GGACT	Q9BVM4	VQLLEDRAPGAEEPPAPTAVQCFVYSR	1xCarbamidomethyl [C22]; 1xTMTpro [N-Term]	Gamma-glutamylaminecyclotransferase OS=Homo sapiens (Human) OX=9606 GN=GGACT PE=1 SV=2	0.0326222	0.0439338	0.0269317	0.0186805	0.0262833	0.0186645	0.0993882	-0.0805707	0.348907	-0.357121	0.884893	0.392276	0.886124	0.721098	314	2226	2540	611
ASXL2	Q76L83	GCGAFCHDDCIGPSK	3xCarbamidomethyl [C2; C6; C10]; 1xTMTpro [N-Term]; 1xTMTpro [K15(100)]	Putative Polycomb group protein ASXL2 OS=Homo sapiens (Human) OX=9606 GN=ASXL2 PE=1 SV=1	0.267256	0.333489	0.204489	0.157058	0.178733	0.153211	0.0995275	-0.00622298	0.313195	-0.392425	0.773149	0.586644	0.808931	0.722908	310	2231	2541	612
WARS1	P23381	DIIACGFDINK	1xCarbamidomethyl [C5]; 1xTMTpro [N-Term]; 1xTMTpro [K11(100)]	Tryptophan--tRNA ligase, cytoplasmic OS=Homo sapiens (Human) OX=9606 GN=WARS1 PE=1 SV=2	0.00951806	0.0106021	0.00828691	0.00722751	0.0073494	0.00635445	0.0470279	0.00745034	0.163065	-0.192383	0.389719	0.36559	0.575451	0.443587	1618	924	2542	613
CCT5	P48643	VVYGGGAAEISCALAVSQEADKCPTLEQYAMR	2xCarbamidomethyl [C12; C23]; 1xTMTpro [K22(100)]; 1xTMTpro [N-Term]	T-complex protein 1 subunit epsilon OS=Homo sapiens (Human) OX=9606 GN=CCT5 PE=1 SV=1	0.00014959	0.000159825	8.98493e-05	6.92382e-05	0.000100981	5.86083e-05	0.103971	0.168629	0.264115	-0.566802	0.942741	0.398297	1.1832	0.841414	194	2354	2548	614
PABPC3	Q9H361	SKGFGFVCFSSPEEATK	1xCarbamidomethyl [C8]; 1xTMTpro [K2(100)]; 1xTMTpro [N-Term]	Polyadenylate-binding protein 3 OS=Homo sapiens (Human) OX=9606 GN=PABPC3 PE=1 SV=2_x000D_ Polyadenylate-binding protein 4 OS=Homo sapiens (Human) OX=9606 GN=PABPC4 PE=1 SV=1_x000D_ Polyadenylate-binding protein 1 OS=Homo sapiens (Human) OX=9606 GN=PABPC1 PE=1 SV=2	0.0271034	0.0391666	0.0228767	0.0180627	0.0183498	0.0135022	0.104322	-0.132747	0.398405	-0.377338	0.718204	0.695452	1.13802	0.850559	190	2362	2552	615
S100A7	P31151	QSHGAAPCSGGSQ	1xCarbamidomethyl [C8]; 1xDeamidated [Q13]; 1xTMTpro [N-Term]	Protein S100-A7 OS=Homo sapiens (Human) OX=9606 GN=S100A7 PE=1 SV=4	0.118067	0.216128	0.149123	0.101116	0.0714166	0.0801155	0.106825	-0.448405	0.423876	-0.111507	0.671994	1.17368	1.00786	0.951177	114	2442	2556	616
LAP3	P28838	AAGIDEQENWHEGKENIRAAVAAGCR	1xCarbamidomethyl [C25]; 1xTMTpro [N-Term]; 1xTMTpro [K14(100)]	Cytosol aminopeptidase OS=Homo sapiens (Human) OX=9606 GN=LAP3 PE=1 SV=3	0.00172141	0.00188377	0.00108424	0.00114179	0.000600755	0.00102119	0.104079	0.139141	0.269176	-0.52776	0.453146	1.3796	0.614192	0.815645	204	2356	2560	617
UTP18	Q9Y5J1	NGQYVACGSNCGVVNIYNQDSCLQETNPKPIK	3xCarbamidomethyl [C7; C11; C22]; 2xTMTpro [K29(100); K32(100)]	U3 small nucleolar RNA-associated protein 18 homolog OS=Homo sapiens (Human) OX=9606 GN=UTP18 PE=1 SV=3	0.00506253	0.00550169	0.00294165	0.00231002	0.00205147	0.00277718	0.106593	0.169306	0.289323	-0.613926	0.962645	1.13389	0.696933	0.931158	127	2433	2560	617
APEX1	P27695	GLDWVKEEAPDILCLQETK	1xCarbamidomethyl [C14(100)]; 1xTMTpro [N-Term]; TMTpro [K]	DNA-(apurinic or apyrimidinic site) lyase OS=Homo sapiens (Human) OX=9606 GN=APEX1 PE=1 SV=2	0.00410719	0.00452774	0.00313598	0.00282144	0.00256119	0.0025537	0.0841431	0.0659584	0.206601	-0.323274	0.475758	0.615379	0.619604	0.570247	741	1823	2564	619
CDCA2	Q69YH5	AGTDSPVSCASVTEER	1xCarbamidomethyl [C9]; 1xTMTpro [N-Term]	Cell division cycle-associated protein 2 OS=Homo sapiens (Human) OX=9606 GN=CDCA2 PE=1 SV=2	0.0110153	0.0120519	0.0124299	0.00818524	0.00946486	0.00956165	0.0108237	-0.103229	0.026525	0.0710722	0.531642	0.322084	0.307406	0.387044	2366	199	2565	620
PDLIM1	O00151	HPECYVCTDCGTNLK	3xCarbamidomethyl [C4; C7; C10]; 1xTMTpro [N-Term]; 1xTMTpro [K15(100)]	PDZ and LIM domain protein 1 OS=Homo sapiens (Human) OX=9606 GN=PDLIM1 PE=1 SV=4	0.00265248	0.00272918	0.00233237	0.00183248	0.00188325	0.0021619	0.0192633	0.0448203	0.0859448	-0.140726	0.488721	0.449299	0.25022	0.39608	2204	364	2568	621
STAT6	P42226	ELSVPQGPGAGAESTGEIINNTVPLENSIPGNCCSALFK	2xCarbamidomethyl [C33; C34]; 2xDeamidated [N]; 1xTMTpro [N-Term]	Signal transducer and activator of transcription 6 OS=Homo sapiens (Human) OX=9606 GN=STAT6 PE=1 SV=1	0.0164934	0.0187216	0.0170662	0.0135438	0.00863378	0.0142684	0.0819928	-0.07944	0.103375	-0.0301899	0.363693	1.01327	0.288501	0.555153	806	1762	2568	621
TLN1	Q9Y490	ALEATTEHIRQELAVFCSPEPPAKTSTPEDFIR	1xCarbamidomethyl [C17]; 1xTMTpro [N-Term]; 1xTMTpro [K24(100)]	Talin-1 OS=Homo sapiens (Human) OX=9606 GN=TLN1 PE=1 SV=3	0.000338753	0.000372151	0.000254185	0.000260477	0.000158287	0.00023245	0.0889371	0.0745362	0.210188	-0.339823	0.304545	1.02315	0.468778	0.598825	622	1946	2568	621
CHCHD2	Q9Y6H1	QFLECAQNQGDIK	1xCarbamidomethyl [C5(100)]; 1xTMTpro [N-Term]; 1xTMTpro [K13(100)]	Coiled-coil-helix-coiled-coil-helix domain-containing protein 2 OS=Homo sapiens (Human) OX=9606 GN=CHCHD2 PE=1 SV=1	1.70029	2.03977	1.45633	1.25113	1.14049	1.17213	0.079514	-0.0267622	0.235856	-0.250211	0.469318	0.602898	0.563412	0.545209	865	1703	2568	621
GPX7	Q96SL4	DLGPHHFNVLAFPCNQFGQQEPDSNK	1xCarbamidomethyl [C14]; 1xTMTpro [N-Term]; 1xTMTpro [K26(100)]	Glutathione peroxidase 7 OS=Homo sapiens (Human) OX=9606 GN=GPX7 PE=1 SV=1	0.0384385	0.0417639	0.0333916	0.0281754	0.0297844	0.0263827	0.0421626	0.0216996	0.141405	-0.181368	0.426414	0.346295	0.521262	0.431324	1760	810	2570	625
PPP5C	P53041	CVTVFSAPNYCDQMGNK	2xCarbamidomethyl [C1; C11]; 1xOxidation [M14(100)]; 1xTMTpro [K17(100)]	Serine/threonine-protein phosphatase 5 OS=Homo sapiens (Human) OX=9606 GN=PPP5C PE=1 SV=1	0.00254532	0.0028331	0.00216426	0.00215468	0.00145329	0.00182336	0.0661119	0.0177339	0.172264	-0.21624	0.222638	0.790794	0.463519	0.492317	1195	1376	2571	626
GPATCH4	Q5T3I0	AYADPCSR	1xCarbamidomethyl [C6]; 1xTMTpro [N-Term]	G patch domain-containing protein 4 OS=Homo sapiens (Human) OX=9606 GN=GPATCH4 PE=1 SV=2	0.0442335	0.0486818	0.0509787	0.0384485	0.0353399	0.0360109	0.0156252	-0.116834	0.0214115	0.0879224	0.319045	0.440675	0.41354	0.391087	2289	284	2573	627
SEC23B	Q15437	ERPDLPPVQYEPVLCSRPTCK	2xCarbamidomethyl [C15; C20]; 1xTMTpro [N-Term]; 1xTMTpro [K21(100)]	Protein transport protein Sec23B OS=Homo sapiens (Human) OX=9606 GN=SEC23B PE=1 SV=2	0.0480108	0.0515691	0.0329174	0.0244555	0.0309906	0.0292924	0.0959012	0.12043	0.223578	-0.424078	0.85277	0.511096	0.592404	0.65209	457	2117	2574	628
GTPBP1	O00178	SQGACVTPASGC	2xCarbamidomethyl [C5; C12]; 1xTMTpro [N-Term]	GTP-binding protein 1 OS=Homo sapiens (Human) OX=9606 GN=GTPBP1 PE=1 SV=3	0.00888401	0.0103668	0.00804641	0.00794152	0.00545219	0.00631828	0.0644498	-0.0345067	0.188176	-0.177372	0.196303	0.738881	0.526184	0.487123	1240	1339	2579	629
HDAC2	Q92769	RIACDEEFSDSEDEGEGGRR	1xCarbamidomethyl [C4]; 1xTMTpro [N-Term]	Histone deacetylase 2 OS=Homo sapiens (Human) OX=9606 GN=HDAC2 PE=1 SV=2	0.00140675	0.00160317	0.00148598	0.000969017	0.00116569	0.00126638	0.0317345	-0.091278	0.0972815	-0.0122376	0.629055	0.362471	0.242934	0.411486	1988	592	2580	630
TDRD7	Q8NHU6	ICLFHCK	2xCarbamidomethyl [C2; C6]; 1xTMTpro [N-Term]; 1xTMTpro [K7(100)]	Tudor domain-containing protein 7 OS=Homo sapiens (Human) OX=9606 GN=TDRD7 PE=1 SV=2	0.0659502	0.0585149	0.0471351	0.0421803	0.0334457	0.0456694	0.0723477	0.205359	0.0327876	-0.279214	0.439449	0.774195	0.324791	0.512812	1061	1520	2581	631
NUBP1	P53384	LCASGAGATPDTAIEEIKEK	1xCarbamidomethyl [C2]; 2xTMTpro [K18(100); K20(100)]	Cytosolic Fe-S cluster assembly factor NUBP1 OS=Homo sapiens (Human) OX=9606 GN=NUBP1 PE=1 SV=2	0.0160932	0.0176831	0.0150259	0.0122769	0.0132495	0.0116408	0.0191447	-0.0155319	0.120386	-0.114531	0.406036	0.296043	0.482791	0.394957	2222	361	2583	632
SRSF7	Q16629	CYECGEK	2xCarbamidomethyl [C1; C4]; 1xTMTpro [K7(100)]	Serine/arginine-rich splicing factor 7 OS=Homo sapiens (Human) OX=9606 GN=SRSF7 PE=1 SV=1	0.00472021	0.00484769	0.00400973	0.00403096	0.00307797	0.00259448	0.0719623	0.0606544	0.0990998	-0.174692	0.167074	0.556216	0.802751	0.50868	1077	1507	2584	633
CASP7	P55210	SLGFDVIVYNDCSCAK	2xCarbamidomethyl [C12; C14]; 1xTMTpro [N-Term]; 1xTMTpro [K16(100)]	Caspase-7 OS=Homo sapiens (Human) OX=9606 GN=CASP7 PE=1 SV=1	0.311459	0.361533	0.29377	0.253629	0.228671	0.236014	0.042204	-0.0491563	0.16593	-0.133512	0.345476	0.494926	0.449327	0.42991	1778	811	2589	634
GRPEL2	Q8TAA5	AIADCENIR	1xCarbamidomethyl [C5]; 1xTMTpro [N-Term]	GrpE protein homolog 2, mitochondrial OS=Homo sapiens (Human) OX=9606 GN=GRPEL2 PE=1 SV=1	0.656905	0.6831	0.635257	0.54278	0.489488	0.491003	0.0030256	-0.00332584	0.0530877	-0.0516688	0.278643	0.427737	0.423279	0.376553	2533	59	2592	635
GTF2H2	Q13888	YCELPVECK	2xCarbamidomethyl [C2; C8]; 1xTMTpro [N-Term]; 1xTMTpro [K9(100)]	General transcription factor IIH subunit 2 OS=Homo sapiens (Human) OX=9606 GN=GTF2H2 PE=1 SV=1	3.42912	5.25643	3.46243	2.99006	2.05759	2.33365	0.102503	-0.239842	0.376401	-0.225897	0.43751	0.976729	0.795092	0.736444	286	2309	2595	636
TRIM25	Q14258	ASAPSPNAQVACDHCLK	2xCarbamidomethyl [C12; C15]; 1xTMTpro [K17(100)]; 1xTMTpro [N-Term]	E3 ubiquitin/ISG15 ligase TRIM25 OS=Homo sapiens (Human) OX=9606 GN=TRIM25 PE=1 SV=2	0.00243514	0.00264126	0.00121972	0.000945384	0.000735727	0.00106787	0.110504	0.214505	0.331724	-0.782947	1.15053	1.51226	0.974769	1.21252	50	2545	2595	636
ZNF823	P16415	THTGEKPYQCK	1xCarbamidomethyl [C10]; 1xDeamidated [Q9]; 2xTMTpro [K6(100); K11(100)]	Zinc finger protein 823 OS=Homo sapiens (Human) OX=9606 GN=ZNF823 PE=2 SV=2_x000D_ Zinc finger protein 14 OS=Homo sapiens (Human) OX=9606 GN=ZNF14 PE=2 SV=3_x000D_ Zinc finger protein 439 OS=Homo sapiens (Human) OX=9606 GN=ZNF439 PE=1 SV=1	0.846713	1.12176	0.909208	0.663827	0.649727	0.72741	0.068968	-0.179998	0.225819	-0.0772615	0.531063	0.562037	0.399102	0.497401	1154	1444	2598	638
EXOSC6	Q5RKV6	VLCAVSGPR	1xCarbamidomethyl [C3]; 1xTMTpro [N-Term]	Exosome complex component MTR3 OS=Homo sapiens (Human) OX=9606 GN=EXOSC6 PE=1 SV=1	0.0597095	0.0627959	0.0593348	0.0419848	0.0459145	0.0509498	0.0189894	-0.0216752	0.0510326	-0.0307582	0.529769	0.400688	0.250561	0.393673	2242	356	2598	638
EEF1A1	P68104	SGDAAIVDMVPGKPMCVESFSDYPPLGR	1xAcetyl [N-Term]; 1xCarbamidomethyl [C16]; 1xOxidation [M9(100)]; 1xTMTpro [K13(100)]	Elongation factor 1-alpha 1 OS=Homo sapiens (Human) OX=9606 GN=EEF1A1 PE=1 SV=1	0.000638543	0.000729322	0.000605957	0.000512312	0.000531395	0.000450502	0.0286367	-0.043173	0.148598	-0.118743	0.360933	0.308173	0.546424	0.405176	2078	523	2601	640
EEF2	P13639	SDPMVQCIIEESGEHIIAGAGELHLEICLK	2xCarbamidomethyl [C7; C28]; 1xTMTpro [N-Term]; 1xTMTpro [K30(100)]	Elongation factor 2 OS=Homo sapiens (Human) OX=9606 GN=EEF2 PE=1 SV=4	2.92289e-05	2.63467e-05	2.8067e-05	2.34617e-05	1.80938e-05	2.1771e-05	0.0318065	0.068122	-0.0816534	0.00959783	0.248969	0.623783	0.356869	0.409874	2009	594	2603	641
ZNF668	Q96K58	SHTGERPFLCSECGK	2xCarbamidomethyl [C10; C13]; 1xTMTpro [K15(100)]	Zinc finger protein 668 OS=Homo sapiens (Human) OX=9606 GN=ZNF668 PE=1 SV=3	0.256849	0.233513	0.23004	0.282636	0.342186	0.346543	0.0407247	0.0970803	-0.040335	-0.0619562	-0.235105	-0.510942	-0.529195	-0.425081	1827	779	2606	642
PRRC2C	Q9Y520	QESENSCNKEEEPVFTR	1xCarbamidomethyl [C7]; 1xTMTpro [K9(100)]; 1xTMTpro [N-Term]	Protein PRRC2C OS=Homo sapiens (Human) OX=9606 GN=PRRC2C PE=1 SV=4	0.000238919	0.000328152	0.000263572	0.000198116	0.000215486	0.000171947	0.0732185	-0.212745	0.2451	-0.0710703	0.482923	0.361671	0.687298	0.510631	1068	1540	2608	643
HNRNPU	Q00839	AVVVCPKDEDYKQR	1xCarbamidomethyl [C5]; 1xTMTpro [N-Term]; 2xTMTpro [K7(100); K12(100)]	Heterogeneous nuclear ribonucleoprotein U OS=Homo sapiens (Human) OX=9606 GN=HNRNPU PE=1 SV=6	0.000635581	0.000776248	0.000427854	0.000386564	0.000295653	0.000339251	0.106343	0.0516522	0.340095	-0.519304	0.665716	1.05252	0.854068	0.857434	188	2426	2614	644
LEMD2	Q8NC56	KTDEFCQAK	1xCarbamidomethyl [C6]; 1xTMTpro [N-Term]; 2xTMTpro [K1(100); K9(100)]	LEM domain-containing protein 2 OS=Homo sapiens (Human) OX=9606 GN=LEMD2 PE=1 SV=1	0.0617744	0.053299	0.0423491	0.036928	0.0354064	0.0333842	0.0874758	0.235402	0.0225011	-0.309277	0.506893	0.567596	0.65244	0.575643	708	1909	2617	645
MCM6	Q14566	MHCCDEVQPK	2xCarbamidomethyl [C3; C4]; 1xTMTpro [N-Term]; 1xTMTpro [K10(100)]	DNA replication licensing factor MCM6 OS=Homo sapiens (Human) OX=9606 GN=MCM6 PE=1 SV=1	0.00448897	0.00474402	0.00408336	0.00362482	0.00332845	0.00323415	0.0152487	0.0162205	0.0959465	-0.120409	0.292253	0.415313	0.45678	0.388115	2346	274	2620	646
TUBB4A	P04350	EAESCDCLQGFQLTHSLGGGTGSGMGTLLISK	2xCarbamidomethyl [C5; C7]; 1xDeamidated [Q]; 1xOxidation [M25(100)]; 1xTMTpro [K32(100)]	Tubulin beta-4A chain OS=Homo sapiens (Human) OX=9606 GN=TUBB4A PE=1 SV=2_x000D_ Tubulin beta-8 chain OS=Homo sapiens (Human) OX=9606 GN=TUBB8 PE=1 SV=2_x000D_ Tubulin beta chain OS=Homo sapiens (Human) OX=9606 GN=TUBB PE=1 SV=2_x000D_ Tubulin beta-4B chain OS=Homo sapiens (Human) OX=9606 GN=TUBB4B PE=1 SV=1	0.00138253	0.00153659	0.0010627	0.00105266	0.00094175	0.000766248	0.080551	0.058846	0.211267	-0.320732	0.334422	0.49505	0.792582	0.540685	890	1731	2621	647
RBCK1	Q9BYM8	VNGIPCHPSCQNCH	3xCarbamidomethyl [C6; C10; C13]; 1xDeamidated [Q11]; 1xTMTpro [N-Term]	RanBP-type and C3HC4-type zinc finger-containing protein 1 OS=Homo sapiens (Human) OX=9606 GN=RBCK1 PE=1 SV=2	0.0121458	0.0168847	0.0112263	0.00789622	0.00940867	0.00816914	0.098128	-0.143813	0.331444	-0.257383	0.765036	0.512208	0.716015	0.66442	428	2193	2621	647
SETD2	Q9BYW2	SFCPIELNINGSPGAESDLATFCTSK	2xCarbamidomethyl [C3; C23]; 1xTMTpro [K26(100)]	Histone-lysine N-methyltransferase SETD2 OS=Homo sapiens (Human) OX=9606 GN=SETD2 PE=1 SV=3	0.0115285	0.013944	0.0113245	0.00904032	0.0100672	0.00828972	0.0437486	-0.0894218	0.185023	-0.115182	0.440179	0.284965	0.56523	0.430125	1775	846	2621	647
NAPA	P54920	NWSAAGNAFCQAAQLHLQLQSK	1xCarbamidomethyl [C10]; 1xTMTpro [K22(100)]	Alpha-soluble NSF attachment protein OS=Homo sapiens (Human) OX=9606 GN=NAPA PE=1 SV=3	0.0140983	0.0157549	0.0134753	0.0114337	0.010895	0.0105651	0.0249288	-0.0348346	0.125446	-0.100034	0.337058	0.406689	0.451055	0.398267	2175	449	2624	650
SETD2	Q9BYW2	FACEEYK	1xCarbamidomethyl [C3]; 1xTMTpro [N-Term]; 1xTMTpro [K7(100)]	Histone-lysine N-methyltransferase SETD2 OS=Homo sapiens (Human) OX=9606 GN=SETD2 PE=1 SV=3	0.0323432	0.0371091	0.0295541	0.0240734	0.0241501	0.0239992	0.055909	-0.029097	0.169214	-0.159201	0.455118	0.450533	0.459575	0.455075	1507	1128	2635	651
PPM1G	O15355	VSMEDAHNCIPELDSETAMFSVYDGHGGEEVALYCAK	2xCarbamidomethyl [C9; C35]; 1xTMTpro [K37(100)]	Protein phosphatase 1G OS=Homo sapiens (Human) OX=9606 GN=PPM1G PE=1 SV=1	0.00101469	0.000908386	0.000465605	0.000450239	0.000367462	0.00026632	0.11175	0.349787	0.190125	-0.774072	0.822491	1.11558	1.58002	1.1727	56	2582	2638	652
TOP2A	P11388	SFGSTCQLSEK	1xCarbamidomethyl [C6]; 1xTMTpro [N-Term]; 1xTMTpro [K11(100)]	DNA topoisomerase 2-alpha OS=Homo sapiens (Human) OX=9606 GN=TOP2A PE=1 SV=3	0.0167544	0.0188848	0.0126074	0.0110436	0.0126615	0.00902514	0.0879343	0.0590699	0.231763	-0.35119	0.542254	0.345019	0.833445	0.573573	720	1918	2638	652
TXNIP	Q9H3M7	YGCVDYWVK	1xCarbamidomethyl [C3]; 1xTMTpro [K9(100)]	Thioredoxin-interacting protein OS=Homo sapiens (Human) OX=9606 GN=TXNIP PE=1 SV=1	0.100169	0.127025	0.106437	0.0885093	0.0742438	0.0838215	0.0502126	-0.150853	0.191823	-0.0632938	0.329394	0.582953	0.407902	0.440083	1655	988	2643	654
ERCC6L	Q2NKX8	TCLSWEFSEKDDEPEEVVVK	1xCarbamidomethyl [C2]; 2xTMTpro [K10(100); K20(100)]	DNA excision repair protein ERCC-6-like OS=Homo sapiens (Human) OX=9606 GN=ERCC6L PE=1 SV=1	0.0291426	0.0393352	0.0281383	0.0249352	0.0212545	0.0196051	0.0859196	-0.144172	0.288521	-0.194767	0.369118	0.599534	0.716073	0.561575	779	1869	2648	655
SCAF11	Q99590	EHQPDVDSSNICTVQTHVENQSANCLK	2xCarbamidomethyl [C12; C25]; 2xDeamidated [Q15; N20]; 1xTMTpro [N-Term]; 1xTMTpro [K27(100)]	Protein SCAF11 OS=Homo sapiens (Human) OX=9606 GN=SCAF11 PE=1 SV=2	0.00103712	0.00120871	0.000573114	0.000414078	0.000531401	0.000374817	0.111664	0.142386	0.363279	-0.713297	1.18222	0.822318	1.32593	1.11016	67	2581	2648	655
PGK1	P00558	ACANPAAGSVILLENLR	1xCarbamidomethyl [C2]; 1xTMTpro [N-Term]	Phosphoglycerate kinase 1 OS=Homo sapiens (Human) OX=9606 GN=PGK1 PE=1 SV=3	0.0416428	0.0476268	0.0326707	0.0249606	0.0324593	0.0267791	0.0824116	0.0349282	0.228632	-0.315144	0.703487	0.324507	0.602033	0.543342	879	1774	2653	657
DYNC1H1	Q14204	KYEFGESDLRSACDTVDTWLDDTAK	1xCarbamidomethyl [C13]; 1xTMTpro [N-Term]; 2xTMTpro [K1(100); K25(100)]	Cytoplasmic dynein 1 heavy chain 1 OS=Homo sapiens (Human) OX=9606 GN=DYNC1H1 PE=1 SV=5	0.000212594	0.000253178	0.00024867	0.000207658	0.000167576	0.000163664	0.0375839	-0.163755	0.0882967	0.0623807	0.197646	0.507041	0.541114	0.415267	1938	715	2653	657
NFXL1	Q6ZNB6	VRENQVSIECDTTCK	2xCarbamidomethyl [C10; C14]; 1xTMTpro [N-Term]; 1xTMTpro [K15(100)]	NF-X1-type zinc finger protein NFXL1 OS=Homo sapiens (Human) OX=9606 GN=NFXL1 PE=1 SV=2	0.189148	0.217176	0.152256	0.167361	0.105893	0.0900184	0.100449	0.022712	0.222062	-0.290298	0.153835	0.814199	1.04851	0.67218	410	2246	2656	659
TRIM21	P19474	EAWDLGVCRDSVR	1xCarbamidomethyl [C8]; 1xTMTpro [N-Term]	E3 ubiquitin-protein ligase TRIM21 OS=Homo sapiens (Human) OX=9606 GN=TRIM21 PE=1 SV=1	0.0119538	0.0161438	0.010134	0.00746184	0.00751376	0.0082497	0.103819	-0.0923358	0.341179	-0.3306	0.772196	0.762192	0.627385	0.720591	315	2348	2663	660
CAPN2	P17655	LEEEDEDEEDGESGCTFLVGLIQK	1xCarbamidomethyl [C15]; 1xTMTpro [K24(100)]	Calpain-2 catalytic subunit OS=Homo sapiens (Human) OX=9606 GN=CAPN2 PE=1 SV=6	0.00697257	0.00846416	0.00741663	0.00574399	0.00654518	0.00477865	0.0472803	-0.127681	0.151994	-0.0386079	0.407319	0.218939	0.67277	0.433009	1736	932	2668	661
MCM5	P33992	CVDFQTLKLQELPDAVPHGEMPR	1xCarbamidomethyl [C1]; 1xTMTpro [N-Term]; 1xOxidation [M21(100)]; 1xTMTpro [K8(100)]	DNA replication licensing factor MCM5 OS=Homo sapiens (Human) OX=9606 GN=MCM5 PE=1 SV=5	0.00492146	0.00636819	0.00431326	0.00335296	0.00419077	0.00298756	0.0903294	-0.0796945	0.292103	-0.270002	0.633345	0.311567	0.799815	0.581576	692	1977	2669	662
LMNA	P02545	SRTVLCGTCGQPADK	2xCarbamidomethyl [C6; C9]; 1xTMTpro [K15(100)]	Prelamin-A/C OS=Homo sapiens (Human) OX=9606 GN=LMNA PE=1 SV=1	0.00018898	0.000148428	0.000119599	8.31447e-05	0.000107298	0.000102079	0.0989936	0.310982	-0.0374889	-0.349053	0.873558	0.505626	0.577562	0.652249	455	2215	2670	663
NT5C	Q8TCD5	TVVLGDLLIDDKDTVRGQEETPSWEHILFTCCHNR	2xCarbamidomethyl [C31; C32]; 1xTMTpro [N-Term]; 1xTMTpro [K12(100)]	5'(3')-deoxyribonucleotidase, cytosolic type OS=Homo sapiens (Human) OX=9606 GN=NT5C PE=1 SV=2	0.0483801	0.0482234	0.042016	0.0393919	0.0353555	0.0308586	0.0283414	0.0663186	0.0616367	-0.137157	0.230196	0.386159	0.582422	0.399592	2156	516	2672	664
GCN1	Q92616	EAADDCAK	1xCarbamidomethyl [C6]; 1xTMTpro [K8(100)]	eIF-2-alpha kinase activator GCN1 OS=Homo sapiens (Human) OX=9606 GN=GCN1 PE=1 SV=6	0.000903747	0.00114413	0.00101858	0.000760957	0.000721653	0.000771097	0.0540325	-0.177617	0.162641	-0.00505377	0.42572	0.502231	0.406623	0.444858	1597	1076	2673	665
DCAF1	Q9Y4B6	RNIFDLCTDTKDCYLAVIENQGSMDALNMDTVCR	3xCarbamidomethyl [C7; C13; C33]; 2xDeamidated [N2; N/Q]; 1xTMTpro [K11(100)]	DDB1- and CUL4-associated factor 1 OS=Homo sapiens (Human) OX=9606 GN=DCAF1 PE=1 SV=3	0.00519161	0.0060461	0.00392031	0.00416842	0.00226216	0.0034168	0.100663	0.0391352	0.258958	-0.366079	0.277547	1.15935	0.564401	0.667099	421	2252	2673	665
RNF213	Q63HN8	QCYLQQVK	1xCarbamidomethyl [C2]; 1xTMTpro [K8(100)]	E3 ubiquitin-protein ligase RNF213 OS=Homo sapiens (Human) OX=9606 GN=RNF213 PE=1 SV=3	0.00318583	0.00468002	0.00260313	0.00233259	0.00165305	0.00168479	0.109834	-0.131417	0.423428	-0.422839	0.581156	1.07795	1.05052	0.903208	145	2530	2675	667
TRIM28	Q13263	LASPSGSTSSGLEVVAPEGTSAPGGGPGTLDDSATICR	1xCarbamidomethyl [C37]; 1xTMTpro [N-Term]	Transcription intermediary factor 1-beta OS=Homo sapiens (Human) OX=9606 GN=TRIM28 PE=1 SV=5	0.00479013	0.00637556	0.00451434	0.00398041	0.00334525	0.00332023	0.0874539	-0.125828	0.286658	-0.21138	0.392976	0.643781	0.65461	0.563789	768	1908	2676	668
PSMA6	P60900	CDPAGYYCGFK	2xCarbamidomethyl [C1; C8]; 1xTMTpro [N-Term]; 1xTMTpro [K11(100)]	Proteasome subunit alpha type-6 OS=Homo sapiens (Human) OX=9606 GN=PSMA6 PE=1 SV=1	0.00505682	0.00580906	0.00496919	0.00422171	0.00391404	0.00388522	0.0279924	-0.0618577	0.138215	-0.0870779	0.32226	0.431429	0.442092	0.398593	2171	507	2678	669
HSPA9	P38646	SQVFSTAADGQTQVEIKVCQGEREMAGDNK	1xCarbamidomethyl [C19]; 1xDeamidated [N/Q]; 1xTMTpro [N-Term]; 2xTMTpro [K17(100); K30(100)]	Stress-70 protein, mitochondrial OS=Homo sapiens (Human) OX=9606 GN=HSPA9 PE=1 SV=2	0.000146082	0.00014746	9.65944e-05	9.52903e-05	6.81494e-05	9.17354e-05	0.0970235	0.167759	0.181311	-0.429005	0.448617	0.932243	0.503466	0.628109	526	2157	2683	670
MANF	P55145	DSQICELKYDK	1xCarbamidomethyl [C5]; TMTpro [K]; 1xTMTpro [N-Term]	Mesencephalic astrocyte-derived neurotrophic factor OS=Homo sapiens (Human) OX=9606 GN=MANF PE=1 SV=3	0.006524	0.00641658	0.00394532	0.00332396	0.00313103	0.00339565	0.107148	0.212972	0.18902	-0.512643	0.759883	0.846148	0.729096	0.778376	234	2450	2684	671
FHL2	Q14192	NSLVDKPFAAKEDQLLCTDCYSNEYSSK	2xCarbamidomethyl [C17; C20]; 3xTMTpro [K6(100); K11(100); K28(100)]	Four and a half LIM domains protein 2 OS=Homo sapiens (Human) OX=9606 GN=FHL2 PE=1 SV=3	0.0786621	0.0925384	0.0501439	0.0531689	0.0326671	0.0399544	0.108692	0.0924096	0.326794	-0.557184	0.472677	1.17542	0.884904	0.844334	192	2495	2687	672
ITGB2	P05107	CDTGYIGK	1xCarbamidomethyl [C1]; 1xTMTpro [K8(100)]	Integrin beta-2 OS=Homo sapiens (Human) OX=9606 GN=ITGB2 PE=1 SV=2	0.00348633	0.00371018	0.00306574	0.00267287	0.00247713	0.00257086	0.0371967	0.0273952	0.117178	-0.158078	0.355926	0.465642	0.41206	0.411209	1991	701	2692	673
FAM76B	Q5HYJ3	KYGPPQTCEQCK	2xCarbamidomethyl [C8; C11]; TMTpro [K]; 1xTMTpro [N-Term]	Protein FAM76B OS=Homo sapiens (Human) OX=9606 GN=FAM76B PE=1 SV=3	0.0160645	0.0179607	0.0151894	0.0145753	0.00806293	0.0109461	0.0932733	-0.0302471	0.130721	-0.111061	0.170595	1.02475	0.58371	0.593018	648	2055	2703	674
CMTR1	Q8N1G2	CMVSGSEQK	1xCarbamidomethyl [C1]; 1xOxidation [M2(100)]; 1xTMTpro [K9(100)]	Cap-specific mRNA (nucleoside-2'-O-)-methyltransferase 1 OS=Homo sapiens (Human) OX=9606 GN=CMTR1 PE=1 SV=1	0.00316931	0.00391389	0.0047167	0.00245826	0.00283744	0.00258781	0.0921251	-0.311569	-0.00713768	0.262037	0.678103	0.471152	0.604009	0.584421	682	2024	2706	675
EEF2	P13639	YRCELLYEGPPDDEAAMGIK	1xCarbamidomethyl [C3]; 1xTMTpro [N-Term]; 1xTMTpro [K20(100)]	Elongation factor 2 OS=Homo sapiens (Human) OX=9606 GN=EEF2 PE=1 SV=4	0.000957759	0.000903762	0.000789693	0.000679055	0.000671563	0.000638525	0.0399827	0.116044	0.0323243	-0.162327	0.38009	0.396095	0.468876	0.41502	1942	766	2708	676
GRIPAP1	Q4V328	LCSQMEQLEQENQQLKEGAAGAGVAQAGPLVDGELLR	1xCarbamidomethyl [C2]; 1xDeamidated [N/Q]; 1xTMTpro [N-Term]; 1xTMTpro [K16(100)]	GRIP1-associated protein 1 OS=Homo sapiens (Human) OX=9606 GN=GRIPAP1 PE=1 SV=2	0.00182334	0.00153271	0.00145981	0.00132349	0.00115009	0.0011205	0.0460609	0.183752	-0.066743	-0.137053	0.278484	0.481079	0.518688	0.426084	1818	894	2712	677
MCMBP	Q9BTE3	NTTLERQTFYCVPVPGESTWVK	1xCarbamidomethyl [C11]; 1xTMTpro [K22(100)]	Mini-chromosome maintenance complex-binding protein OS=Homo sapiens (Human) OX=9606 GN=MCMBP PE=1 SV=2	0.00910294	0.0102195	0.00741431	0.00702002	0.00588914	0.00616298	0.0721603	0.0305429	0.197462	-0.265476	0.344314	0.597732	0.532162	0.491403	1202	1513	2715	678
HADHB	P55084	FNNWGGSLSLGHPFGATGCR	1xCarbamidomethyl [C19]; 1xTMTpro [N-Term]	Trifunctional enzyme subunit beta, mitochondrial OS=Homo sapiens (Human) OX=9606 GN=HADHB PE=1 SV=3	0.000639888	0.000556355	0.000566876	0.000426724	0.000507668	0.000414568	0.0250434	0.122723	-0.0790896	-0.0520618	0.461792	0.211211	0.503486	0.392163	2262	455	2717	679
KAT2A	Q92830	ANETCK	1xCarbamidomethyl [C5]; 1xTMTpro [N-Term]; 1xTMTpro [K6(100)]	Histone acetyltransferase KAT2A OS=Homo sapiens (Human) OX=9606 GN=KAT2A PE=1 SV=3	1.05071	1.12716	0.943208	0.887541	0.720273	0.774246	0.0277606	0.0142832	0.11561	-0.141434	0.229196	0.530465	0.426219	0.395293	2214	503	2717	679
TRIM24	O15164	CPVCSQECAER	3xCarbamidomethyl [C1; C4; C8]; 1xTMTpro [N-Term]	Transcription intermediary factor 1-alpha OS=Homo sapiens (Human) OX=9606 GN=TRIM24 PE=1 SV=3	0.0098926	0.0144836	0.00816693	0.00454497	0.00627874	0.00731663	0.110411	-0.132967	0.417028	-0.409523	1.25505	0.788841	0.568137	0.870675	176	2542	2718	681
SETX	Q7Z333	SSGNCSK	1xCarbamidomethyl [C5]; 1xTMTpro [N-Term]; 1xTMTpro [K7(100)]	Probable helicase senataxin OS=Homo sapiens (Human) OX=9606 GN=SETX PE=1 SV=4	0.00376629	0.00291225	0.00296827	0.00221068	0.00241814	0.00224433	0.0717455	0.228055	-0.142955	-0.115467	0.5406	0.411196	0.518807	0.490201	1220	1501	2721	682
TOX4	O94842	SGCENPPIVSK	1xCarbamidomethyl [C3]; 1xTMTpro [N-Term]; 1xTMTpro [K11(100)]	TOX high mobility group box family member 4 OS=Homo sapiens (Human) OX=9606 GN=TOX4 PE=1 SV=1	0.0471592	0.0438105	0.0430446	0.035552	0.0369531	0.0307069	0.014634	0.0781868	-0.0280774	-0.0535188	0.32942	0.273658	0.540789	0.381289	2461	263	2724	683
RAD51C	O43502	TTEICGAPGVGK	1xCarbamidomethyl [C5]; 1xTMTpro [K12(100)]	DNA repair protein RAD51 homolog 3 OS=Homo sapiens (Human) OX=9606 GN=RAD51C PE=1 SV=1	1.51135	2.00269	1.45431	1.30391	1.18478	0.972478	0.0825341	-0.131962	0.274134	-0.187472	0.344959	0.483185	0.768066	0.53207	944	1781	2725	684
ARHGAP45	Q92619	QGYVQRCEDHDK	1xCarbamidomethyl [C7]; 1xTMTpro [N-Term]	Rho GTPase-activating protein 45 OS=Homo sapiens (Human) OX=9606 GN=ARHGAP45 PE=1 SV=2	0.00131678	0.00131484	0.00137307	0.00106042	0.00108301	0.000953638	0.0073514	-0.0197146	-0.0218454	0.0406823	0.332086	0.301683	0.485214	0.372994	2582	143	2725	684
GLRX3	O76003	ELEASEELDTICPKAPKLEER	1xCarbamidomethyl [C12]; 1xTMTpro [N-Term]; 2xTMTpro [K14(100); K17(100)]	Glutaredoxin-3 OS=Homo sapiens (Human) OX=9606 GN=GLRX3 PE=1 SV=2	0.00727691	0.00803269	0.00583531	0.00469537	0.00549763	0.00486314	0.0731732	0.0460505	0.188608	-0.272468	0.586037	0.358468	0.535388	0.493297	1188	1539	2727	686
ACTG1	P60712	CPEALFQPSFLGMESCGIHETTFNSIMKCDVDIRK	3xCarbamidomethyl [C1; C16; C29]; 2xTMTpro [K28(100); K35(100)]	SWISS-PROT:P60712 (Bos taurus) Actin, cytoplasmic 1_x000D_ Actin, cytoplasmic 2 OS=Homo sapiens (Human) OX=9606 GN=ACTG1 PE=1 SV=1	0.008434	0.00861737	0.00643336	0.00637579	0.00480752	0.00575807	0.0690993	0.107528	0.13856	-0.283116	0.296084	0.703395	0.443103	0.480861	1289	1446	2735	687
FHL2	Q14192	TERFDCHHCNESLFGKK	1xAcetyl [N-Term]; 2xCarbamidomethyl [C6; C9]; 2xTMTpro [K16(100); K17(100)]	Four and a half LIM domains protein 2 OS=Homo sapiens (Human) OX=9606 GN=FHL2 PE=1 SV=3	0.391797	0.406979	0.343015	0.313286	0.282666	0.27651	0.0241015	0.0418411	0.09669	-0.149991	0.280782	0.429167	0.460933	0.390294	2300	436	2736	688
PPM1G	O15355	VSMEDAHNCIPELDSETAMFSVYDGHGGEEVALYCAK	1xAcetyl [N-Term]; 1xCarbamidomethyl [C35]; 1xDeamidated [N8]; 1xOxidation [M3(99.3)]; 1xTMTpro [K37(100)]	Protein phosphatase 1G OS=Homo sapiens (Human) OX=9606 GN=PPM1G PE=1 SV=1	0.00062531	0.000594312	0.000556002	0.000374277	0.000531214	0.000379867	0.0711977	0.0792795	0.00592918	-0.0902016	0.661186	0.155999	0.639797	0.48566	1251	1491	2742	689
ESD	P10768	CFGGLQK	1xCarbamidomethyl [C1]; 1xTMTpro [N-Term]; 1xTMTpro [K7(100)]	S-formylglutathione hydrolase OS=Homo sapiens (Human) OX=9606 GN=ESD PE=1 SV=2	0.01624	0.0179018	0.0141347	0.0135732	0.01178	0.0108465	0.0455331	0.0131911	0.153748	-0.187117	0.245601	0.450019	0.569127	0.421582	1867	876	2743	690
RPAP3	Q9H6T3	IQKYEEAEKDCTQAILLDGSYSK	1xCarbamidomethyl [C11]; TMTpro [K]; 1xTMTpro [N-Term]	RNA polymerase II-associated protein 3 OS=Homo sapiens (Human) OX=9606 GN=RPAP3 PE=1 SV=2	0.002129	0.00233375	0.00164824	0.00168295	0.00116427	0.00145926	0.0814934	0.0637312	0.196206	-0.305515	0.27545	0.80701	0.481209	0.521223	997	1746	2743	690
M6PR	P20645	AVVMISCNR	1xCarbamidomethyl [C7]; 1xTMTpro [N-Term]	Cation-dependent mannose-6-phosphate receptor OS=Homo sapiens (Human) OX=9606 GN=M6PR PE=1 SV=1	0.0648104	0.070181	0.0520899	0.0537717	0.0435735	0.0373201	0.0728924	0.0555943	0.170449	-0.259627	0.213784	0.517182	0.740679	0.490548	1214	1531	2745	692
SNX6	Q9UNH7	DVLQAETSQQLCCQKFEK	2xCarbamidomethyl [C12; C13]; 2xTMTpro [K15(100); K18(100)]	Sorting nexin-6 OS=Homo sapiens (Human) OX=9606 GN=SNX6 PE=1 SV=1	0.00112649	0.00148835	0.000724035	0.000565694	0.000430725	0.000633894	0.114543	0.0174387	0.419312	-0.62027	0.976307	1.36956	0.812087	1.05265	82	2664	2746	693
MKI67	P46013	TTKIPCDSPQSDPVDTPTSTK	1xCarbamidomethyl [C6]; TMTpro [K]; 1xTMTpro [N-Term]	Proliferation marker protein Ki-67 OS=Homo sapiens (Human) OX=9606 GN=MKI67 PE=1 SV=2	0.000221601	0.000192326	0.000130376	0.000105889	0.00011218	0.000103486	0.108627	0.288514	0.0841074	-0.476766	0.776897	0.693639	0.810018	0.760185	256	2494	2750	694
IGF2R	P11717	TCSLSGEQQDVSIDLTPLAQSGGSSYISDGK	1xCarbamidomethyl [C2]; 1xTMTpro [K31(100)]	Cation-independent mannose-6-phosphate receptor OS=Homo sapiens (Human) OX=9606 GN=IGF2R PE=1 SV=3	0.00804708	0.00860851	0.00655707	0.00648167	0.00524063	0.00536721	0.0582825	0.0565882	0.153886	-0.238827	0.255513	0.562137	0.527705	0.448452	1564	1187	2751	695
ADAR	P55265	LTECQLK	1xCarbamidomethyl [C4]; 1xTMTpro [N-Term]; 1xTMTpro [K7(100)]	Double-stranded RNA-specific adenosine deaminase OS=Homo sapiens (Human) OX=9606 GN=ADAR PE=1 SV=4	0.002726	0.0031773	0.00253757	0.00225192	0.00203145	0.00200536	0.0477735	-0.0456423	0.175373	-0.148984	0.32127	0.469922	0.488571	0.426588	1813	938	2751	695
PRPF19	Q9UMS4	VTDETSGCSLTCAQFHPDGLIFGTGTMDSQIK	2xCarbamidomethyl [C8; C12]; 1xTMTpro [N-Term]; 1xOxidation [M27(100)]; 1xTMTpro [K32(100)]	Pre-mRNA-processing factor 19 OS=Homo sapiens (Human) OX=9606 GN=PRPF19 PE=1 SV=1	0.000205165	0.000213096	0.00016527	0.000162625	0.000114152	0.000149763	0.0649635	0.0769379	0.131659	-0.235025	0.258302	0.768886	0.377168	0.468118	1400	1351	2751	695
DNAJA1	P31689	IHQIGPGMVQQIQSVCMECQGHGERISPKDR	2xCarbamidomethyl [C16; C19]; 1xDeamidated [Q]; 1xTMTpro [N-Term]; 1xTMTpro [K29(100)]	DnaJ homolog subfamily A member 1 OS=Homo sapiens (Human) OX=9606 GN=DNAJA1 PE=1 SV=2	0.0115727	0.0122943	0.0101565	0.00974449	0.00797958	0.00815027	0.0327391	0.0291609	0.116422	-0.159173	0.218911	0.507185	0.47665	0.400915	2138	614	2752	698
PTBP1	P26599	GSDELFSTCVTNGPFIMSSNSASAANGNDSK	1xCarbamidomethyl [C9]; 1xDeamidated [N]; 1xTMTpro [N-Term]; 1xTMTpro [K31(100)]	Polypyrimidine tract-binding protein 1 OS=Homo sapiens (Human) OX=9606 GN=PTBP1 PE=1 SV=1	0.00258248	0.00281895	0.00228774	0.00168283	0.002219	0.00188722	0.0445583	0.0108949	0.137291	-0.163944	0.606972	0.207956	0.441603	0.418843	1896	859	2755	699
AAMP	Q13685	GTEGHQGPLTCVAANQDGSLILTGSVDCQAK	2xCarbamidomethyl [C11; C28]; 1xTMTpro [N-Term]; 1xTMTpro [K31(100)]	Angio-associated migratory cell protein OS=Homo sapiens (Human) OX=9606 GN=AAMP PE=1 SV=2	0.0117195	0.0152373	0.0104672	0.0103011	0.00831006	0.00688927	0.0922365	-0.0900916	0.288609	-0.253128	0.276201	0.586071	0.856578	0.57295	726	2031	2757	700
ANXA11	P50995	DAQELYAAGENRLGTDESKFNAVLCSR	1xTMTpro [N-Term]; 1xCarbamidomethyl [C25(100)]; 1xTMTpro [K19(100)]	Annexin A11 OS=Homo sapiens (Human) OX=9606 GN=ANXA11 PE=1 SV=1	0.00365164	0.00491047	0.00368624	0.00314296	0.00270786	0.00268718	0.082595	-0.161009	0.266308	-0.147403	0.37743	0.592401	0.603461	0.524431	982	1782	2764	701
TRIM14	Q14142	LQAYTATEQEMQQQMSLGELCHPVPLSFEPVK	1xCarbamidomethyl [C21]; 1xDeamidated [Q]; 1xTMTpro [K32(100)]	Tripartite motif-containing protein 14 OS=Homo sapiens (Human) OX=9606 GN=TRIM14 PE=1 SV=2	0.0146386	0.0206785	0.014422	0.0121283	0.0103219	0.010185	0.0980366	-0.179644	0.318714	-0.201143	0.451041	0.683703	0.702973	0.612572	576	2188	2764	701
GLUD1	P00367	CIAVGESDGSIWNPDGIDPKELEDFK	1xCarbamidomethyl [C1(100)]; 1xTMTpro [K20(100)]; 1xTMTpro [N-Term]	Glutamate dehydrogenase 1, mitochondrial OS=Homo sapiens (Human) OX=9606 GN=GLUD1 PE=1 SV=2_x000D_ Glutamate dehydrogenase 2, mitochondrial OS=Homo sapiens (Human) OX=9606 GN=GLUD2 PE=1 SV=2	0.00122714	0.00154146	0.00110712	0.00109471	0.000796467	0.000840339	0.0815601	-0.0742057	0.254798	-0.22269	0.238949	0.697813	0.620456	0.519073	1013	1752	2765	703
EEF2	P13639	YRCELLYEGPPDDEAAMGIK	1xCarbamidomethyl [C3]; 1xTMTpro [N-Term]; 1xOxidation [M17(100)]; 1xTMTpro [K20(100)]	Elongation factor 2 OS=Homo sapiens (Human) OX=9606 GN=EEF2 PE=1 SV=4	0.00480419	0.00521572	0.00446328	0.00431553	0.00315897	0.00329739	0.0557868	-0.00705231	0.111523	-0.113242	0.161807	0.611893	0.550021	0.44124	1644	1125	2769	704
ENG	P17813	GCHLEGVAGHK	1xCarbamidomethyl [C2]; 1xTMTpro [N-Term]; 1xTMTpro [K11(100)]	Endoglin OS=Homo sapiens (Human) OX=9606 GN=ENG PE=1 SV=2	0.0765727	0.0666503	0.0709391	0.054388	0.0440529	0.0617408	0.0517499	0.101161	-0.0990573	-0.00908724	0.39238	0.696433	0.209445	0.432753	1740	1029	2769	704
EEF1A1	P68104	NDPPMEAAGFTAQVIILNHPGQISAGYAPVLDCHTAHIACK	2xCarbamidomethyl [C33; C40]; 2xDeamidated [N/Q]; 1xTMTpro [K41(100)]	Elongation factor 1-alpha 1 OS=Homo sapiens (Human) OX=9606 GN=EEF1A1 PE=1 SV=1	0.00024728	0.000301602	0.000236616	0.000208229	0.00018892	0.000180048	0.0585832	-0.0825021	0.204003	-0.146097	0.330472	0.470866	0.540261	0.4472	1575	1196	2771	706
TRNT1	Q96Q11	ATDSSDPLKPYQDFIIDSREPDATTRVCELLK	1xCarbamidomethyl [C28]; 1xTMTpro [N-Term]; 1xTMTpro [K9(100)]	CCA tRNA nucleotidyltransferase 1, mitochondrial OS=Homo sapiens (Human) OX=9606 GN=TRNT1 PE=1 SV=2	0.00864092	0.0121488	0.00908255	0.00736706	0.00746279	0.0057402	0.088169	-0.204587	0.286968	-0.132674	0.434683	0.416057	0.79467	0.54847	848	1924	2772	707
DENND4A	Q7Z401	QSCISTSASGLDTSALSVQGNFDLNSK	1xCarbamidomethyl [C3]; 1xDeamidated [Q1]; 1xTMTpro [K27(100)]	C-myc promoter-binding protein OS=Homo sapiens (Human) OX=9606 GN=DENND4A PE=1 SV=2	0.0109166	0.0107237	0.0106207	0.0133353	0.0144436	0.0139081	0.0069223	0.021697	-0.00402652	-0.0179513	-0.310413	-0.425594	-0.371088	-0.369032	2638	136	2774	708
PABPC3	Q9H361	GFGFVCFSSPEEATKAVTEMNGR	1xCarbamidomethyl [C6]; 1xTMTpro [N-Term]; 1xTMTpro [K15(100)]	Polyadenylate-binding protein 3 OS=Homo sapiens (Human) OX=9606 GN=PABPC3 PE=1 SV=2_x000D_ Polyadenylate-binding protein 4 OS=Homo sapiens (Human) OX=9606 GN=PABPC4 PE=1 SV=1_x000D_ Polyadenylate-binding protein 1 OS=Homo sapiens (Human) OX=9606 GN=PABPC1 PE=1 SV=2	0.0248381	0.0323692	0.0230569	0.0220826	0.0163908	0.0174089	0.0853307	-0.107241	0.274829	-0.214596	0.276881	0.706905	0.619966	0.534584	928	1850	2778	709
BCKDHB	P21953	LGVSCEVIDLR	1xTMTpro [N-Term]; 1xCarbamidomethyl [C5(100)]	2-oxoisovalerate dehydrogenase subunit beta, mitochondrial OS=Homo sapiens (Human) OX=9606 GN=BCKDHB PE=1 SV=2	1.89844	2.02914	1.94136	2.37042	2.68461	2.57505	0.0133714	-0.0433251	0.0527328	-0.0110697	-0.277007	-0.456574	-0.396466	-0.376682	2532	247	2779	710
SMAP1	Q8IYB5	YCADCEAK	2xCarbamidomethyl [C2; C5]; 1xTMTpro [K8(100)]	Stromal membrane-associated protein 1 OS=Homo sapiens (Human) OX=9606 GN=SMAP1 PE=1 SV=2	0.0202004	0.022292	0.0232224	0.0183977	0.0170056	0.0113907	0.0823871	-0.116872	0.0252706	0.0842609	0.251731	0.365246	0.943396	0.520124	1007	1773	2780	711
MYH9	P35579	MEDSVGCLETAEEVK	1xCarbamidomethyl [C7]; 1xTMTpro [N-Term]; 1xTMTpro [K15(100)]	Myosin-9 OS=Homo sapiens (Human) OX=9606 GN=MYH9 PE=1 SV=4	0.000126937	0.000136663	0.000119462	0.000105101	9.77003e-05	9.31489e-05	0.0115256	-0.00850004	0.0980028	-0.0960614	0.280833	0.386181	0.455005	0.374006	2566	220	2786	712
BOD1L1	Q8NFC6	NGEILAPPESLCGGKPSGIAELQREPLLVNESLNVENSGFR	1xCarbamidomethyl [C12]; 1xDeamidated [N30]; 1xTMTpro [K15(100)]	Biorientation of chromosomes in cell division protein 1-like 1 OS=Homo sapiens (Human) OX=9606 GN=BOD1L1 PE=1 SV=2	0.00117789	0.0016125	0.00132445	0.00108057	0.00106498	0.00080719	0.0749465	-0.219662	0.233422	-0.0504833	0.34408	0.365046	0.764892	0.49134	1203	1586	2789	713
RTCA	O00442	KSEDEEDAAKDTYIIECQGIGMTNPNL	1xCarbamidomethyl [C17]; 1xTMTpro [N-Term]; 1xTMTpro [K1(100)]	RNA 3'-terminal phosphate cyclase OS=Homo sapiens (Human) OX=9606 GN=RTCA PE=1 SV=1	0.00162284	0.00219968	0.00267688	0.0017408	0.00103736	0.00133863	0.106143	-0.416826	0.0219497	0.30521	0.315596	1.06243	0.694583	0.69087	373	2418	2791	714
COMT	P21964	GTVLLADNVICPGAPDFLAHVR	1xCarbamidomethyl [C11]; 1xTMTpro [N-Term]	Catechol O-methyltransferase OS=Homo sapiens (Human) OX=9606 GN=COMT PE=1 SV=2	0.0155099	0.0142423	0.0137557	0.0125949	0.0107607	0.00999614	0.0274965	0.0968764	-0.0261343	-0.0762858	0.203475	0.430542	0.536871	0.390296	2298	496	2794	715
APLP2	Q06481	AVCSQEAMTGPCR	2xCarbamidomethyl [C3; C12]; 1xTMTpro [N-Term]	Amyloid-like protein 2 OS=Homo sapiens (Human) OX=9606 GN=APLP2 PE=1 SV=2	0.0041886	0.00353687	0.0025346	0.0024551	0.0018898	0.00209804	0.105868	0.292462	0.0484671	-0.432248	0.478221	0.855771	0.70496	0.679651	392	2409	2801	716
GRIPAP1	Q4V328	HLEVSSASMAEDLCRK	1xCarbamidomethyl [C14]; 1xTMTpro [N-Term]; 1xTMTpro [K16(100)]	GRIP1-associated protein 1 OS=Homo sapiens (Human) OX=9606 GN=GRIPAP1 PE=1 SV=2	0.0326468	0.0360714	0.0299415	0.0288255	0.0219793	0.0238217	0.0426333	-0.0105581	0.133357	-0.13535	0.190154	0.581352	0.465223	0.412243	1979	824	2803	717
HSP90B1	P14625	KGYEVIYLTEPVDEYCIQALPEFDGK	1xCarbamidomethyl [C16]; 1xTMTpro [K1(100)]; 1xTMTpro [N-Term]	Endoplasmin OS=Homo sapiens (Human) OX=9606 GN=HSP90B1 PE=1 SV=1	0.000247305	0.0003051	0.000200155	0.000215748	0.000153808	0.000127195	0.102134	-0.0205512	0.282436	-0.325725	0.217495	0.705712	0.979808	0.634338	505	2299	2804	718
BCAT1	P54687	EELLECIQQLVK	1xCarbamidomethyl [C6]; 1xTMTpro [K12(100)]	Branched-chain-amino-acid aminotransferase, cytosolic OS=Homo sapiens (Human) OX=9606 GN=BCAT1 PE=1 SV=3	0.00054645	0.000697611	0.000683081	0.000559887	0.000378969	0.000465077	0.0705106	-0.23334	0.118995	0.0886287	0.198292	0.761347	0.465961	0.4752	1331	1474	2805	719
IMMT	Q16891	ANCSDNEFTQALTAAIPPESLTRGVYSEETLRAR	1xCarbamidomethyl [C3]; 1xTMTpro [N-Term]	MICOS complex subunit MIC60 OS=Homo sapiens (Human) OX=9606 GN=IMMT PE=1 SV=1	0.000277036	0.000269692	0.00024091	0.000205857	0.000223636	0.000157631	0.0563342	0.0775039	0.0387435	-0.124078	0.350928	0.231418	0.736015	0.439454	1663	1143	2806	720
EEF2	P13639	IWCFGPDGTGPNILTDITK	1xCarbamidomethyl [C3]; 1xTMTpro [N-Term]; 1xTMTpro [K19(100)]	Elongation factor 2 OS=Homo sapiens (Human) OX=9606 GN=EEF2 PE=1 SV=4	0.00595319	0.00639669	0.00500653	0.00486655	0.00373867	0.0043544	0.0517451	0.041228	0.144891	-0.208622	0.249534	0.629908	0.409961	0.429801	1779	1028	2807	721
ADGRE2	Q9UHX3	FSDCWNTEGSYDCVCSPGYEPVSGAK	3xCarbamidomethyl [C4; C13; C15]; 1xTMTpro [K26(100)]	Adhesion G protein-coupled receptor E2 OS=Homo sapiens (Human) OX=9606 GN=ADGRE2 PE=1 SV=2_x000D_ CD97 antigen OS=Homo sapiens (Human) OX=9606 GN=CD97 PE=1 SV=4	0.33898	0.404243	0.227242	0.186415	0.195159	0.172595	0.112965	0.0674868	0.321509	-0.509485	0.795199	0.729062	0.906326	0.810196	208	2617	2825	722
PLCB3	Q01970	SLLGEMPEGLGDGPLVACASNGHAPGSSGHLSGADSESQEENTQL	1xCarbamidomethyl [C18]; 3xDeamidated [N/Q]; 1xTMTpro [N-Term]	1-phosphatidylinositol 4,5-bisphosphate phosphodiesterase beta-3 OS=Homo sapiens (Human) OX=9606 GN=PLCB3 PE=1 SV=2	0.000792786	0.00141591	0.00150197	0.000577826	0.000552584	0.000919083	0.115068	-0.641716	0.195014	0.280142	1.09801	1.16245	0.428451	0.896305	149	2678	2827	723
ATOX1	O00244	VCIESEHSMDTLLATLK	1xCarbamidomethyl [C2]; 1xTMTpro [N-Term]; 1xTMTpro [K17(100)]	Copper transport protein ATOX1 OS=Homo sapiens (Human) OX=9606 GN=ATOX1 PE=1 SV=1	0.045514	0.04559	0.0391836	0.0621516	0.0543508	0.0536149	0.0206296	0.0676453	0.0700526	-0.148416	-0.517127	-0.323637	-0.30397	-0.381578	2457	380	2837	724
PGK1	P00558	DVLFLKDCVGPEVEK	1xCarbamidomethyl [C8]; 1xTMTpro [N-Term]; 2xTMTpro [K6(100); K15(100)]	Phosphoglycerate kinase 1 OS=Homo sapiens (Human) OX=9606 GN=PGK1 PE=1 SV=3	0.000565635	0.00070826	0.000466563	0.000446349	0.000329801	0.000396714	0.0968935	-0.0365604	0.287847	-0.314362	0.378261	0.814836	0.548335	0.580477	695	2151	2846	725
ERCC2	P18074	HAAQCVGR	1xCarbamidomethyl [C5]; 1xTMTpro [N-Term]	General transcription and DNA repair factor IIH helicase subunit XPD OS=Homo sapiens (Human) OX=9606 GN=ERCC2 PE=1 SV=1	0.0675402	0.0727855	0.0745797	0.101698	0.0879262	0.0906783	0.0197209	-0.0849212	0.0229845	0.0581151	-0.505554	-0.295626	-0.34009	-0.380423	2474	372	2846	725
RPUSD2	Q8IZ73	LLAENEDVVVVDKPSSIPVHPCGR	1xCarbamidomethyl [C22]; 1xTMTpro [N-Term]; 1xTMTpro [K13(100)]	RNA pseudouridylate synthase domain-containing protein 2 OS=Homo sapiens (Human) OX=9606 GN=RPUSD2 PE=1 SV=2	0.0356015	0.0320857	0.0376487	0.0449881	0.0476193	0.043251	0.00907044	0.0199744	-0.130034	0.100639	-0.357581	-0.439584	-0.300771	-0.365979	2686	164	2850	727
FLYWCH2	Q96CP2	SRQDPGTDRTEDSGLAAGPPEAAGENFAPCSVAPGK	1xCarbamidomethyl [C30]; 1xDeamidated [N26]; 1xTMTpro [K36(100)]	FLYWCH family member 2 OS=Homo sapiens (Human) OX=9606 GN=FLYWCH2 PE=1 SV=1	0.0361656	0.0494411	0.0287676	0.0290049	0.0219682	0.0178702	0.112113	-0.0761102	0.374982	-0.406283	0.394432	0.79531	1.09318	0.760973	253	2597	2850	727
LYZ	P61626	YWCNDGKTPGAVNACHLSCSALLQDNIADAVACAK	4xCarbamidomethyl [C3; C15; C19; C33]; 1xDeamidated [N/Q]; TMTpro [K]; 1xTMTpro [N-Term]	Lysozyme C OS=Homo sapiens (Human) OX=9606 GN=LYZ PE=1 SV=1	0.00434628	0.00414367	0.00315923	0.0050025	0.00518	0.00548853	0.0526526	0.162587	0.0937153	-0.297622	-0.365457	-0.415757	-0.499226	-0.426813	1805	1046	2851	729
NAGA	P17050	CNINCDEDPKNCISEQLFMEMADR	3xCarbamidomethyl [C1(100); C5(100); C12(100)]; 1xTMTpro [K10(100)]	Alpha-N-acetylgalactosaminidase OS=Homo sapiens (Human) OX=9606 GN=NAGA PE=1 SV=2	0.0330536	0.0499715	0.0328902	0.0249031	0.0236598	0.0215703	0.110691	-0.225229	0.371068	-0.232378	0.633709	0.707596	0.840989	0.727432	303	2549	2852	730
ILKAP	Q9H0C8	KGEREEMQDAHVILNDITEECRPPSSLITR	1xCarbamidomethyl [C21]; 1xTMTpro [K1(100)]; 1xTMTpro [N-Term]	Integrin-linked kinase-associated serine/threonine phosphatase 2C OS=Homo sapiens (Human) OX=9606 GN=ILKAP PE=1 SV=1	0.00478124	0.00628126	0.00411203	0.00417232	0.00297062	0.00293722	0.101203	-0.0812327	0.312437	-0.298767	0.277765	0.767851	0.784167	0.609928	584	2268	2852	730
ADAM10	O14672	YGLEECTCASSDGKDDK	2xCarbamidomethyl [C6; C8]; 1xTMTpro [N-Term]; TMTpro [K]	Disintegrin and metalloproteinase domain-containing protein 10 OS=Homo sapiens (Human) OX=9606 GN=ADAM10 PE=1 SV=1	0.00902858	0.00821679	0.00577746	0.00565446	0.00443745	0.00503621	0.101456	0.234469	0.0985438	-0.409596	0.440641	0.790301	0.607692	0.612878	574	2279	2853	732
DNMT1	P26358	KVCIDAETLEVGDCVSVIPDDSSKPLYLAR	2xCarbamidomethyl [C3; C14]; 1xTMTpro [N-Term]; 2xTMTpro [K1(100); K24(100)]	DNA (cytosine-5)-methyltransferase 1 OS=Homo sapiens (Human) OX=9606 GN=DNMT1 PE=1 SV=2	0.0017978	0.00209196	0.00146552	0.00133662	0.00121234	0.00117672	0.086583	0.010236	0.228855	-0.28459	0.417412	0.558207	0.601224	0.525614	976	1880	2856	733
FNDC3A	Q9Y2H6	GLSPATTYYCR	1xCarbamidomethyl [C10]; 1xTMTpro [N-Term]	Fibronectin type-III domain-containing protein 3A OS=Homo sapiens (Human) OX=9606 GN=FNDC3A PE=1 SV=4	0.748923	0.827271	0.600934	0.566788	0.463376	0.537113	0.0740144	0.0454256	0.188968	-0.272185	0.356584	0.647209	0.434168	0.47932	1298	1558	2856	733
ATP5PO	P48047	LSNTQGVVSAFSTMMSVHRGEVPCTVTSASPLEEATLSELK	1xCarbamidomethyl [C24]; 1xTMTpro [K41(100)]	ATP synthase subunit O, mitochondrial OS=Homo sapiens (Human) OX=9606 GN=ATP5PO PE=1 SV=1	0.00114689	0.0011605	0.000922144	0.000859261	0.000754643	0.000785906	0.0545633	0.091359	0.108387	-0.2233	0.325195	0.512496	0.453935	0.430542	1767	1091	2858	735
EEF2	P13639	DLEEDHACIPIK	1xCarbamidomethyl [C8]; 1xTMTpro [N-Term]; 1xTMTpro [K12(100)]	Elongation factor 2 OS=Homo sapiens (Human) OX=9606 GN=EEF2 PE=1 SV=4	0.0011426	0.00119896	0.00098412	0.000949114	0.000755711	0.000827071	0.0373361	0.0436378	0.113093	-0.171781	0.224035	0.552782	0.422606	0.399808	2152	708	2860	736
FABP5	Q01469	TTQFSCTLGEKFEETTADGRK	1xCarbamidomethyl [C6]; 1xTMTpro [N-Term]; TMTpro [K]	Fatty acid-binding protein 5 OS=Homo sapiens (Human) OX=9606 GN=FABP5 PE=1 SV=3	0.0138942	0.0158803	0.0110804	0.0101719	0.00893826	0.00924686	0.0872323	0.02894	0.221691	-0.297541	0.420955	0.607479	0.55851	0.528982	960	1900	2860	736
MANF	P55145	ILDDWGETCKGCAEK	2xCarbamidomethyl [C9; C12]; 1xTMTpro [N-Term]; 1xTMTpro [K10(100)]	Mesencephalic astrocyte-derived neurotrophic factor OS=Homo sapiens (Human) OX=9606 GN=MANF PE=1 SV=3	0.00541093	0.00526001	0.00383891	0.00361642	0.00317352	0.00325769	0.0881649	0.161878	0.121068	-0.333302	0.419436	0.607913	0.570147	0.532499	938	1923	2861	738
PTBP1	P26599	GSDELFSTCVTNGPFIMSSNSASAANGNDSKK	1xCarbamidomethyl [C9]; 1xTMTpro [N-Term]; 2xTMTpro [K31(100); K32(100)]	Polypyrimidine tract-binding protein 1 OS=Homo sapiens (Human) OX=9606 GN=PTBP1 PE=1 SV=1	0.00421823	0.00496733	0.00342105	0.00260241	0.00332435	0.00287332	0.0868878	0.00549292	0.241324	-0.296708	0.691295	0.338071	0.548425	0.52593	975	1892	2867	739
UBE2Z	Q9H832	VAVCDMMEGK	1xCarbamidomethyl [C4]; 1xTMTpro [N-Term]; 1xTMTpro [K10(100)]	Ubiquitin-conjugating enzyme E2 Z OS=Homo sapiens (Human) OX=9606 GN=UBE2Z PE=1 SV=2	0.0817675	0.0895311	0.0792417	0.0684299	0.0686233	0.0487536	0.0635501	-0.0304801	0.10038	-0.075748	0.287381	0.283311	0.776499	0.449063	1557	1312	2869	740
ADAM10	O14672	YGLEECTCASSDGKDDKELCHVCCMK	5xCarbamidomethyl [C6; C8; C20; C23; C24]; 3xTMTpro [K14(100); K17(100); K26(100)]	Disintegrin and metalloproteinase domain-containing protein 10 OS=Homo sapiens (Human) OX=9606 GN=ADAM10 PE=1 SV=1	0.0115079	0.0130031	0.00899259	0.00904084	0.00690962	0.00757343	0.0855583	0.0432727	0.2195	-0.312543	0.304823	0.692672	0.560332	0.519276	1011	1860	2871	741
IDI1	Q13907	ITFPGCFTNTCCSHPLSNPAELEESDALGVR	3xCarbamidomethyl [C6(100); C11(100); C12(100)]; 1xTMTpro [N-Term]	Isopentenyl-diphosphate Delta-isomerase 1 OS=Homo sapiens (Human) OX=9606 GN=IDI1 PE=1 SV=2	0.0160302	0.0173076	0.0157789	0.0122751	0.0124178	0.0135953	0.00485462	-0.0304607	0.080156	-0.053254	0.41552	0.398843	0.268142	0.360835	2778	93	2871	741
GNL3	Q9BVP2	CPQVEEAIVQSGQKK	1xCarbamidomethyl [C1]; 2xTMTpro [K14(100); K15(100)]	Guanine nucleotide-binding protein-like 3 OS=Homo sapiens (Human) OX=9606 GN=GNL3 PE=1 SV=2	0.00729953	0.00812044	0.00712602	0.00568731	0.00575708	0.00580142	0.0276487	-0.0420321	0.111721	-0.07674	0.402091	0.384499	0.373432	0.386674	2373	498	2871	741
PTPRC	P08575	CAEYWPSMEEGTR	1xCarbamidomethyl [C1]; 1xTMTpro [N-Term]	Receptor-type tyrosine-protein phosphatase C OS=Homo sapiens (Human) OX=9606 GN=PTPRC PE=1 SV=3	0.00358092	0.00366764	0.00351958	0.00267625	0.00255948	0.00305193	0.0236048	-0.00340508	0.0311196	-0.028333	0.423523	0.487885	0.234011	0.381806	2449	427	2876	744
PGGT1B	P53609	EACLAGLR	1xCarbamidomethyl [C3]; 1xTMTpro [N-Term]	Geranylgeranyl transferase type-1 subunit beta OS=Homo sapiens (Human) OX=9606 GN=PGGT1B PE=1 SV=2	0.0880503	0.0981673	0.093908	0.114337	0.127185	0.118604	0.00603984	-0.0847119	0.0722035	0.0082086	-0.29218	-0.445815	-0.345044	-0.361013	2773	110	2883	745
NAPA	P54920	IEEACEIYAR	1xCarbamidomethyl [C5]; 1xTMTpro [N-Term]	Alpha-soluble NSF attachment protein OS=Homo sapiens (Human) OX=9606 GN=NAPA PE=1 SV=3	0.0100611	0.0115928	0.00928083	0.00717647	0.00790427	0.00818767	0.0468968	-0.0354745	0.168963	-0.151941	0.52292	0.383562	0.332741	0.413074	1966	917	2883	745
MCMBP	Q9BTE3	VYEDWDCFK	1xCarbamidomethyl [C7]; 1xTMTpro [N-Term]; 1xTMTpro [K9(100)]	Mini-chromosome maintenance complex-binding protein OS=Homo sapiens (Human) OX=9606 GN=MCMBP PE=1 SV=2	0.0027864	0.00392811	0.00288108	0.00229626	0.00217353	0.00199588	0.0969066	-0.199007	0.296427	-0.150799	0.478124	0.557372	0.680386	0.57196	732	2152	2884	747
RANGAP1	P46060	LNNCGMGIGGGK	1xCarbamidomethyl [C4]; 1xOxidation [M6(100)]; 1xTMTpro [K12(100)]	Ran GTPase-activating protein 1 OS=Homo sapiens (Human) OX=9606 GN=RANGAP1 PE=1 SV=1	0.00115002	0.00122084	0.00128547	0.000965938	0.000908869	0.000966757	0.00911728	-0.0837747	0.00244041	0.076862	0.335434	0.423293	0.334211	0.364313	2720	165	2885	748
MCM10	Q7L590	GQIVGTPGSSGETTQPICVEAFSGLR	1xCarbamidomethyl [C18]; 1xTMTpro [N-Term]	Protein MCM10 homolog OS=Homo sapiens (Human) OX=9606 GN=MCM10 PE=1 SV=2	0.120758	0.12002	0.0935951	0.0856645	0.0682186	0.0924049	0.0654996	0.115627	0.106774	-0.251992	0.379728	0.70826	0.270456	0.452814	1524	1365	2889	749
APEX1	P27695	CSENKLPAELQELPGLSHQYWSAPSDKEGYSGVGLLSR	1xCarbamidomethyl [C1]; TMTpro [K]; 1xTMTpro [N-Term]	DNA-(apurinic or apyrimidinic site) lyase OS=Homo sapiens (Human) OX=9606 GN=APEX1 PE=1 SV=2	0.00298452	0.00286754	0.00224475	0.00237649	0.00159356	0.00185338	0.0801986	0.145108	0.0874235	-0.265838	0.183555	0.760135	0.542233	0.495308	1174	1721	2895	750
AURKA	O14965	VLCPSNSSQR	1xCarbamidomethyl [C3]; 1xTMTpro [N-Term]	Aurora kinase A OS=Homo sapiens (Human) OX=9606 GN=AURKA PE=1 SV=2	0.0229099	0.0258701	0.0192495	0.0153495	0.0163833	0.0177013	0.0702116	0.0147749	0.190088	-0.23638	0.563002	0.468974	0.357343	0.463106	1433	1468	2901	751
TBL1XR1	Q9BZK7	TFQGHTNEVNAIKWDPTGNLLASCSDDMTLK	1xCarbamidomethyl [C24]; 1xTMTpro [K13(100)]	F-box-like/WD repeat-containing protein TBL1XR1 OS=Homo sapiens (Human) OX=9606 GN=TBL1XR1 PE=1 SV=1	0.00287451	0.00374741	0.00299477	0.00284499	0.00212274	0.00194639	0.0807248	-0.157261	0.225316	-0.0981339	0.172156	0.594652	0.719776	0.495528	1169	1733	2902	752
SRSF3	P84103	MHRDSCPLDCK	2xCarbamidomethyl [C6; C10]; 1xTMTpro [N-Term]; 1xTMTpro [K11(100)]	Serine/arginine-rich splicing factor 3 OS=Homo sapiens (Human) OX=9606 GN=SRSF3 PE=1 SV=1	0.00310921	0.00373819	0.00264566	0.00200494	0.00237377	0.00231018	0.0845688	-0.0253628	0.240429	-0.258283	0.658356	0.414733	0.453909	0.508999	1076	1827	2903	753
CEP170	Q5SW79	QVEEQSAAANEEVLFPFCREPSYFEIPTK	1xCarbamidomethyl [C18]; 1xDeamidated [N10]; 1xTMTpro [N-Term]; 1xTMTpro [K29(100)]	Centrosomal protein of 170 kDa OS=Homo sapiens (Human) OX=9606 GN=CEP170 PE=1 SV=1	0.00163204	0.00226758	0.00175744	0.00157063	0.00116263	0.00126156	0.0853959	-0.208413	0.266063	-0.101615	0.263745	0.697703	0.579881	0.513777	1052	1855	2907	754
TBL3	Q12788	NNECVR	1xCarbamidomethyl [C4]; 1xTMTpro [N-Term]	Transducin beta-like protein 3 OS=Homo sapiens (Human) OX=9606 GN=TBL3 PE=1 SV=2	0.00486945	0.00517424	0.00477237	0.00311986	0.00432874	0.00362222	0.0579544	-0.0203691	0.0672201	-0.0494216	0.662647	0.190179	0.447252	0.43336	1732	1177	2909	755
C20orf27	Q9GZN8	EGVLKEEILLACEGGTGTCVR	2xCarbamidomethyl [C12; C19]; 1xTMTpro [N-Term]; 1xTMTpro [K5(100)]	UPF0687 protein C20orf27 OS=Homo sapiens (Human) OX=9606 GN=C20orf27 PE=1 SV=3	0.129202	0.120982	0.0904903	0.0691717	0.0817772	0.0888946	0.0856235	0.186196	0.0913649	-0.327597	0.715177	0.47366	0.353264	0.514034	1051	1862	2913	756
CBL	P22681	LGSTFSLDTSMSMNSSPLVGPECDHPK	1xCarbamidomethyl [C23]; 1xTMTpro [K27(100)]	E3 ubiquitin-protein ligase CBL OS=Homo sapiens (Human) OX=9606 GN=CBL PE=1 SV=2	0.00427006	0.0052871	0.00523957	0.00426648	0.00338728	0.00349945	0.0498619	-0.207988	0.100233	0.0872044	0.209197	0.542115	0.495113	0.415475	1933	982	2915	757
TXNDC17	Q9BRA2	LVESECLQANLVEMLFSED	1xCarbamidomethyl [C6]; 1xDeamidated [N10]; 1xTMTpro [N-Term]	Thioredoxin domain-containing protein 17 OS=Homo sapiens (Human) OX=9606 GN=TXNDC17 PE=1 SV=1	0.0011912	0.00158019	0.00153085	0.00169666	0.00194839	0.0021014	0.0472648	-0.267712	0.139977	0.094205	-0.242572	-0.442157	-0.551224	-0.411985	1984	931	2915	757
PSMD10	O75832	GAQVNAVNQNGCTPLHYAASK	1xCarbamidomethyl [C12]; 1xDeamidated [N/Q]; 1xTMTpro [N-Term]; 1xTMTpro [K21(100)]	26S proteasome non-ATPase regulatory subunit 10 OS=Homo sapiens (Human) OX=9606 GN=PSMD10 PE=1 SV=1	0.00616778	0.00760038	0.00523959	0.00503501	0.00309308	0.0048998	0.0990938	-0.0388022	0.262518	-0.274099	0.33156	1.03451	0.370832	0.578968	700	2217	2917	759
TARDBP	Q13148	AFAFVTFADDQIAQSLCGEDLIIK	1xCarbamidomethyl [C17]; 1xTMTpro [N-Term]; 1xTMTpro [K24(100)]	TAR DNA-binding protein 43 OS=Homo sapiens (Human) OX=9606 GN=TARDBP PE=1 SV=1	0.000962135	0.00100606	0.000927279	0.000790091	0.000775129	0.000696146	0.0055023	-0.00452375	0.0598759	-0.0577601	0.288745	0.316327	0.471374	0.358815	2817	106	2923	760
ABCF1	Q8NE71	FGLESHAHTIQICK	1xCarbamidomethyl [C13]; 1xTMTpro [K14(100)]	ATP-binding cassette sub-family F member 1 OS=Homo sapiens (Human) OX=9606 GN=ABCF1 PE=1 SV=2	0.00414727	0.00473033	0.00401086	0.00359441	0.00339086	0.00291925	0.0292454	-0.0508844	0.138897	-0.0991346	0.257291	0.341396	0.557446	0.385378	2387	538	2925	761
DDX1	Q92499	GCYNTR	1xCarbamidomethyl [C2]; 1xTMTpro [N-Term]	ATP-dependent RNA helicase DDX1 OS=Homo sapiens (Human) OX=9606 GN=DDX1 PE=1 SV=2	0.000348961	0.000370816	0.000268068	0.000265184	0.000212749	0.000231319	0.0783134	0.0837428	0.171381	-0.296722	0.312331	0.630171	0.509437	0.48398	1262	1668	2930	762
PXN	P49023	CYYCNGPILDK	2xCarbamidomethyl [C1; C4]; 1xTMTpro [N-Term]; 1xTMTpro [K11(100)]	Paxillin OS=Homo sapiens (Human) OX=9606 GN=PXN PE=1 SV=3	0.0670204	0.0721639	0.062866	0.0538219	0.0560266	0.0468616	0.0172614	-0.0070804	0.0995974	-0.0993996	0.323488	0.265567	0.523275	0.370777	2614	319	2933	763
GIT2	Q14161	SSEVCADCSGPDPSWASVNR	2xCarbamidomethyl [C5; C8]; 1xTMTpro [N-Term]	ARF GTPase-activating protein GIT2 OS=Homo sapiens (Human) OX=9606 GN=GIT2 PE=1 SV=2	0.0103102	0.014656	0.0112555	0.0100273	0.00795352	0.00727633	0.0912214	-0.227816	0.2796	-0.101265	0.267954	0.602226	0.730608	0.533596	932	2001	2933	763
CLIC1	O00299	LCPGGQLPFLLYGTEVHTDTNK	1xCarbamidomethyl [C2]; 1xTMTpro [K22(100)]; 1xTMTpro [N-Term]	Chloride intracellular channel protein 1 OS=Homo sapiens (Human) OX=9606 GN=CLIC1 PE=1 SV=4	0.00327681	0.00425898	0.00286332	0.00261017	0.0023631	0.00205613	0.0987622	-0.0811341	0.297083	-0.275737	0.409283	0.552745	0.753497	0.571841	733	2204	2937	765
DLD	P09622	STDRVLGAHILGPGAGEMVNEAALALEYGASCEDIAR	1xCarbamidomethyl [C32]; 1xTMTpro [N-Term]; 1xOxidation [M18(100)]	Dihydrolipoyl dehydrogenase, mitochondrial OS=Homo sapiens (Human) OX=9606 GN=DLD PE=1 SV=2	0.000198115	0.000258175	0.000219422	0.000150754	0.000173303	0.000175945	0.0616005	-0.185107	0.196905	-0.03774	0.579246	0.378153	0.356322	0.437907	1677	1262	2939	766
LDHB	P07195	LIAPVAEEEATVPNNKITVVGVGQVGMACAISILGK	1xCarbamidomethyl [C29]; 1xDeamidated [N/Q]; 1xTMTpro [N-Term]; 2xTMTpro [K16(100); K36(100)]	L-lactate dehydrogenase B chain OS=Homo sapiens (Human) OX=9606 GN=LDHB PE=1 SV=2	4.26221e-05	3.08652e-05	4.11313e-05	2.70239e-05	2.69202e-05	2.60793e-05	0.088229	0.157794	-0.307826	0.106431	0.499574	0.50512	0.550903	0.518532	1015	1927	2942	767
MX1	P20591	LTSELITHICK	1xCarbamidomethyl [C10]; 1xTMTpro [K11(100)]	Interferon-induced GTP-binding protein Mx1 OS=Homo sapiens (Human) OX=9606 GN=MX1 PE=1 SV=4	0.0110588	0.0121649	0.0109321	0.0101465	0.0052647	0.00739086	0.106687	-0.0419694	0.0955526	-0.0585972	0.166188	1.11274	0.623353	0.634095	507	2435	2942	767
SMC2	O95347	NLACEESK	1xCarbamidomethyl [C4]; 1xTMTpro [N-Term]; 1xTMTpro [K8(100)]	Structural maintenance of chromosomes protein 2 OS=Homo sapiens (Human) OX=9606 GN=SMC2 PE=1 SV=2	0.00567172	0.00742695	0.0049705	0.00315416	0.00519659	0.00370065	0.105024	-0.0867087	0.302274	-0.277106	0.933242	0.21293	0.702718	0.616297	565	2385	2950	769
NRBF2	Q96F24	SEPAEPCIGSK	1xCarbamidomethyl [C7]; 1xTMTpro [K11(100)]	Nuclear receptor-binding factor 2 OS=Homo sapiens (Human) OX=9606 GN=NRBF2 PE=1 SV=1	0.0207229	0.0273779	0.020607	0.0154788	0.0193063	0.0143861	0.0821311	-0.144284	0.257498	-0.152375	0.565219	0.246441	0.670837	0.494166	1183	1768	2951	770
MAZ	P56270	NHACEMCGK	2xCarbamidomethyl [C4; C7]; 1xTMTpro [N-Term]; 1xOxidation [M6(100)]; 1xTMTpro [K9(100)]	Myc-associated zinc finger protein OS=Homo sapiens (Human) OX=9606 GN=MAZ PE=1 SV=1_x000D_ Vascular endothelial zinc finger 1 OS=Homo sapiens (Human) OX=9606 GN=VEZF1 PE=1 SV=2	0.0278818	0.0329284	0.0296539	0.0270578	0.0193932	0.0211886	0.0604001	-0.113061	0.126949	-0.024159	0.15634	0.636834	0.509097	0.43409	1722	1232	2954	771
SNRPB	P14678	HMNLILCDCDEFRK	2xCarbamidomethyl [C7; C9]; 1xTMTpro [N-Term]; 1xTMTpro [K14(100)]	Small nuclear ribonucleoprotein-associated proteins B and B' OS=Homo sapiens (Human) OX=9606 GN=SNRPB PE=1 SV=2_x000D_ Small nuclear ribonucleoprotein-associated protein N OS=Homo sapiens (Human) OX=9606 GN=SNRPN PE=1 SV=1	0.0243816	0.0214025	0.0283146	0.0198407	0.0172982	0.0173549	0.0659531	-0.0186927	-0.206709	0.197062	0.316026	0.513861	0.509143	0.446343	1583	1373	2956	772
IARS2	Q9NSE4	CAEVVSGK	1xCarbamidomethyl [C1]; 1xTMTpro [K8(100)]	Isoleucine--tRNA ligase, mitochondrial OS=Homo sapiens (Human) OX=9606 GN=IARS2 PE=1 SV=2	0.00693399	0.0070661	0.00599081	0.00561673	0.00478261	0.00500779	0.0255122	0.0573763	0.0846055	-0.153558	0.246579	0.478511	0.412136	0.379075	2493	464	2957	773
PGLS	O95336	AACCLAGAR	2xCarbamidomethyl [C3; C4]; 1xTMTpro [N-Term]	6-phosphogluconolactonase OS=Homo sapiens (Human) OX=9606 GN=PGLS PE=1 SV=2	0.114964	0.126511	0.0992869	0.0869408	0.0802193	0.0862061	0.0575628	0.0173841	0.155459	-0.194127	0.385697	0.50178	0.39794	0.428473	1790	1168	2958	774
NPM1	P06748	MEDSMDMDMSPLRPQNYLFGCELKADK	1xAcetyl [N-Term]; 1xCarbamidomethyl [C21]; 1xOxidation [M1(100)]; 1xTMTpro [K27(100)]	Nucleophosmin OS=Homo sapiens (Human) OX=9606 GN=NPM1 PE=1 SV=2	0.00050521	0.000626827	0.000510294	0.000474726	0.000380813	0.000372602	0.0572474	-0.115827	0.195356	-0.101382	0.205617	0.523629	0.555076	0.428107	1795	1163	2958	774
BLMH	Q13867	VVCICLGNPPETFTWEYRDK	2xCarbamidomethyl [C3; C5]; 1xTMTpro [K20(100)]	Bleomycin hydrolase OS=Homo sapiens (Human) OX=9606 GN=BLMH PE=1 SV=1	0.00235847	0.00265575	0.00222878	0.00213164	0.0015902	0.00177079	0.0482154	-0.033772	0.137493	-0.115371	0.179659	0.602419	0.447233	0.40977	2011	949	2960	776
VDAC1	P21796	FGIAAKYQIDPDACFSAK	1xCarbamidomethyl [C14]; TMTpro [K]; 1xTMTpro [N-Term]	Voltage-dependent anion-selective channel protein 1 OS=Homo sapiens (Human) OX=9606 GN=VDAC1 PE=1 SV=2	0.00858513	0.0112783	0.00701625	0.00781229	0.00401441	0.00481524	0.115288	-0.0616395	0.331994	-0.352781	0.197735	1.15829	0.895873	0.750634	272	2690	2962	777
ALDH1B1	P30837	SPSIVLADADMEHAVEQCHEALFFNMGQCCCAGSR	4xCarbamidomethyl [C18; C29; C30; C31]; 1xTMTpro [N-Term]	Aldehyde dehydrogenase X, mitochondrial OS=Homo sapiens (Human) OX=9606 GN=ALDH1B1 PE=1 SV=3	0.0145825	0.0215408	0.0135999	0.00921335	0.0137617	0.00760874	0.115222	-0.184718	0.378115	-0.285361	0.847157	0.268302	1.12323	0.746228	277	2687	2964	778
DHX37	Q8IY37	LRGQLTTAVNAVCPEAELFVDPK	1xCarbamidomethyl [C13]; 1xTMTpro [K23(100)]	Probable ATP-dependent RNA helicase DHX37 OS=Homo sapiens (Human) OX=9606 GN=DHX37 PE=1 SV=1	0.00902075	0.0128655	0.00918488	0.00924668	0.00564956	0.00523765	0.111066	-0.199294	0.312896	-0.17328	0.163606	0.874404	0.983621	0.673877	406	2562	2968	779
ACSL5	Q9ULC5	GSFEELCQNQVVREAILEDLQK	1xCarbamidomethyl [C7]; 1xDeamidated [N/Q]; 1xTMTpro [N-Term]; 1xTMTpro [K22(100)]	Long-chain-fatty-acid--CoA ligase 5 OS=Homo sapiens (Human) OX=9606 GN=ACSL5 PE=1 SV=1	0.0182516	0.0204085	0.0161137	0.0117894	0.014816	0.0147533	0.0508895	-0.000503432	0.160647	-0.180233	0.631031	0.301371	0.307484	0.413295	1962	1006	2968	779
VAV3	Q9UKW4	NLASGEVGFFPSDAVKPCPCVPKPVDYSCQPWYAGAMER	3xCarbamidomethyl [C18; C20; C29]; 2xTMTpro [K16(100); K23(100)]	Guanine nucleotide exchange factor VAV3 OS=Homo sapiens (Human) OX=9606 GN=VAV3 PE=1 SV=1	0.0627704	0.0602738	0.0455368	0.0453032	0.0419986	0.0340507	0.0800374	0.159677	0.101123	-0.303374	0.310796	0.420067	0.722723	0.484529	1258	1715	2973	781
MRGBP	Q9NV56	NSSDLGCK	1xCarbamidomethyl [C7]; 1xTMTpro [N-Term]; 1xTMTpro [K8(100)]	MRG/MORF4L-binding protein OS=Homo sapiens (Human) OX=9606 GN=MRGBP PE=1 SV=1	2.77794	2.60447	2.73058	2.04927	2.31282	1.93163	0.0190538	0.0387445	-0.0542808	0.0139354	0.400164	0.225618	0.485454	0.370412	2619	357	2976	782
TARS1	P26639	CGPLIDLCR	2xCarbamidomethyl [C1; C8]; 1xTMTpro [N-Term]	Threonine--tRNA ligase 1, cytoplasmic OS=Homo sapiens (Human) OX=9606 GN=TARS1 PE=1 SV=3	0.0142399	0.0146668	0.0118677	0.0106527	0.010713	0.0095017	0.0456748	0.0672392	0.109854	-0.195664	0.351485	0.343334	0.516442	0.403754	2095	883	2978	783
LRPPRC	P42704	GMQELGVHPDQETYTDYVIPCFDSVNSAR	1xCarbamidomethyl [C21]; 1xTMTpro [N-Term]	Leucine-rich PPR motif-containing protein, mitochondrial OS=Homo sapiens (Human) OX=9606 GN=LRPPRC PE=1 SV=3	0.0108591	0.0115699	0.00880479	0.00811012	0.00738564	0.0073904	0.0685473	0.0607585	0.152234	-0.241787	0.360352	0.495354	0.494423	0.450043	1545	1434	2979	784
NOSIP	Q9Y314	NCTAGAVYTYHEK	1xCarbamidomethyl [C2]; 1xTMTpro [K13(100)]	Nitric oxide synthase-interacting protein OS=Homo sapiens (Human) OX=9606 GN=NOSIP PE=1 SV=1	0.00650596	0.00773388	0.00679446	0.00559301	0.00530436	0.00516466	0.0354974	-0.107947	0.141483	-0.0453505	0.326085	0.402531	0.441038	0.389884	2309	670	2979	784
EEF1A1	P68104	NDPPMEAAGFTAQVIILNHPGQISAGYAPVLDCHTAHIACK	1xAcetyl [N-Term]; 2xCarbamidomethyl [C33; C40]; 1xOxidation [M5(100)]; 1xTMTpro [K41(100)]	Elongation factor 1-alpha 1 OS=Homo sapiens (Human) OX=9606 GN=EEF1A1 PE=1 SV=1	0.00211583	0.00314964	0.00190018	0.00138729	0.00154098	0.00124942	0.116866	-0.174915	0.399052	-0.329996	0.783869	0.632285	0.934872	0.783675	231	2752	2983	786
RPS8	P62241	LDVGNFSWGSECCTR	2xCarbamidomethyl [C12; C13]; 1xTMTpro [N-Term]	40S ribosomal protein S8 OS=Homo sapiens (Human) OX=9606 GN=RPS8 PE=1 SV=2	0.00289925	0.0032812	0.00258653	0.00240726	0.00211959	0.00208164	0.0502159	-0.0114352	0.167105	-0.176101	0.279726	0.463331	0.489397	0.410818	1997	989	2986	787
PSME1	Q06323	KGEDEDKGPPCGPVNCNEK	2xCarbamidomethyl [C11; C16]; 1xTMTpro [K1(100)]; 1xTMTpro [N-Term]	Proteasome activator complex subunit 1 OS=Homo sapiens (Human) OX=9606 GN=PSME1 PE=1 SV=1	8.9027e-05	0.000136974	0.000131707	7.25562e-05	7.10538e-05	9.55435e-05	0.103827	-0.421505	0.200083	0.143511	0.716648	0.746836	0.31959	0.594358	643	2349	2992	788
ATOX1	O00244	HEFSVDMTCGGCAEAVSR	2xCarbamidomethyl [C9; C12]; 1xTMTpro [N-Term]	Copper transport protein ATOX1 OS=Homo sapiens (Human) OX=9606 GN=ATOX1 PE=1 SV=1	0.147896	0.141484	0.134028	0.183832	0.179986	0.176683	0.00327145	0.0674959	0.00355467	-0.0745522	-0.381304	-0.350798	-0.32408	-0.35206	2937	61	2998	789
CTSS	P25774	SGVYYEPSCTQNVNHGVLVVGYGDLNGK	1xCarbamidomethyl [C9]; 1xDeamidated [N/Q]; 1xTMTpro [K28(100)]	Cathepsin S OS=Homo sapiens (Human) OX=9606 GN=CTSS PE=1 SV=3	0.00127681	0.00138947	0.000958694	0.000846668	0.000845848	0.000793826	0.096104	0.0795332	0.201529	-0.333865	0.513141	0.514538	0.606113	0.544597	873	2125	2998	789
MPP6	Q9NZW5	CYDSPPSSPEMNNSSINNQLLPVDAIR	1xCarbamidomethyl [C1]; 1xDeamidated [N]; 1xTMTpro [N-Term]	MAGUK p55 subfamily member 6 OS=Homo sapiens (Human) OX=9606 GN=MPP6 PE=1 SV=2	0.00215265	0.00337084	0.00250713	0.00167181	0.00167905	0.00171125	0.111542	-0.314436	0.332559	-0.0945117	0.679141	0.672901	0.645504	0.665849	423	2575	2998	789
RGPD1	P0DJD0	AVECYRR	1xCarbamidomethyl [C4]; 1xTMTpro [N-Term]	RANBP2-like and GRIP domain-containing protein 1 OS=Homo sapiens (Human) OX=9606 GN=RGPD1 PE=2 SV=1_x000D_ E3 SUMO-protein ligase RanBP2 OS=Homo sapiens (Human) OX=9606 GN=RANBP2 PE=1 SV=2_x000D_ RANBP2-like and GRIP domain-containing protein 8 OS=Homo sapiens (Human) OX=9606 GN=RGPD8 PE=1 SV=2	0.00831216	0.0090943	0.0107508	0.00666178	0.00668282	0.00754116	0.0621504	-0.175251	-0.045512	0.195903	0.494565	0.490016	0.315687	0.433423	1730	1272	3002	792
ITPRID2	P28290	DCRTPLGASLDEQSSSTLK	1xCarbamidomethyl [C2]; 1xTMTpro [K19(100)]	Protein ITPRID2 OS=Homo sapiens (Human) OX=9606 GN=ITPRID2 PE=1 SV=3	0.23861	0.269354	0.19549	0.184645	0.17631	0.149218	0.0760414	0.0251598	0.200009	-0.262396	0.344738	0.41138	0.65207	0.469396	1390	1612	3002	792
MIF4GD	A9UHW6	MCYAIIQAESK	1xCarbamidomethyl [C2]; 1xTMTpro [K11(100)]	MIF4G domain-containing protein OS=Homo sapiens (Human) OX=9606 GN=MIF4GD PE=1 SV=1	0.055496	0.0640081	0.0519092	0.0444738	0.0408002	0.0440782	0.0485086	-0.0420604	0.16381	-0.138455	0.361489	0.485868	0.374381	0.407246	2053	954	3007	794
TRPS1	Q9UHF7	GLCSPEK	1xCarbamidomethyl [C3]; 1xTMTpro [N-Term]; 1xTMTpro [K7(100)]	Zinc finger transcription factor Trps1 OS=Homo sapiens (Human) OX=9606 GN=TRPS1 PE=1 SV=2	0.0414134	0.0357347	0.0380764	0.0292334	0.0291842	0.0301624	0.0289994	0.108684	-0.104085	-0.0125169	0.393796	0.396223	0.34866	0.37956	2484	529	3013	795
EXOC5	O00471	VCHLGDQLEGVNTPR	1xCarbamidomethyl [C2]; 1xTMTpro [N-Term]	Exocyst complex component 5 OS=Homo sapiens (Human) OX=9606 GN=EXOC5 PE=1 SV=1	0.547813	0.700442	0.584588	0.518196	0.411465	0.441613	0.0584034	-0.157365	0.197217	-0.0636283	0.237552	0.57028	0.468266	0.425366	1824	1192	3016	796
TRMT10C	Q7L0Y3	SSVQEECVSTISSSKDEDPLAATR	1xCarbamidomethyl [C7]; 1xDeamidated [Q4]; 1xTMTpro [K15(100)]	tRNA methyltransferase 10 homolog C OS=Homo sapiens (Human) OX=9606 GN=TRMT10C PE=1 SV=2	0.00383426	0.00461535	0.0039629	0.00310028	0.00281711	0.00357199	0.0412043	-0.109813	0.157679	-0.0622034	0.416359	0.554543	0.21203	0.394311	2230	789	3019	797
DNAJA1	P31689	IHQIGPGMVQQIQSVCMECQGHGER	2xCarbamidomethyl [C16; C19]; 1xTMTpro [N-Term]	DnaJ homolog subfamily A member 1 OS=Homo sapiens (Human) OX=9606 GN=DNAJA1 PE=1 SV=2	0.0160779	0.0169599	0.0165628	0.0125726	0.0132294	0.0131652	0.000517366	-0.0403123	0.0367319	0.00254858	0.39511	0.321643	0.328666	0.348473	3004	17	3021	798
OAS3	Q9Y6K5	AQLEACQQER	1xCarbamidomethyl [C6]; 1xTMTpro [N-Term]	2'-5'-oligoadenylate synthase 3 OS=Homo sapiens (Human) OX=9606 GN=OAS3 PE=1 SV=3	0.00473203	0.0048624	0.0051494	0.00636687	0.0103784	0.00756181	0.114014	-0.0546185	-0.0154072	0.067327	-0.373508	-1.07844	-0.621655	-0.6912	371	2650	3021	798
RPRD1A	Q96P16	TYEQIKVDENENCSSLGSPSEPPQTLDLVR	1xCarbamidomethyl [C13]; 2xDeamidated [N10; N12]; 1xTMTpro [N-Term]; 1xTMTpro [K6(100)]	Regulation of nuclear pre-mRNA domain-containing protein 1A OS=Homo sapiens (Human) OX=9606 GN=RPRD1A PE=1 SV=1	0.0259299	0.0323961	0.0234398	0.0175388	0.0230769	0.0180419	0.0836632	-0.0719189	0.249286	-0.217575	0.635982	0.240084	0.595181	0.490416	1217	1809	3026	800
PDLIM2	Q96JY6	LHTCEK	1xCarbamidomethyl [C4]; 1xTMTpro [N-Term]; 1xTMTpro [K6(100)]	PDZ and LIM domain protein 2 OS=Homo sapiens (Human) OX=9606 GN=PDLIM2 PE=1 SV=1	0.0248253	0.0255429	0.0185434	0.0168557	0.01814	0.0144854	0.0820834	0.112026	0.153139	-0.308879	0.446551	0.340608	0.665183	0.484114	1260	1767	3027	801
HLA-B	P01889	YTCHVQHEGLPKPLTLR	1xCarbamidomethyl [C3]; 1xTMTpro [K12(100)]	HLA class I histocompatibility antigen, B alpha chain OS=Homo sapiens (Human) OX=9606 GN=HLA-B PE=1 SV=3_x000D_ HLA class I histocompatibility antigen, A alpha chain OS=Homo sapiens (Human) OX=9606 GN=HLA-A PE=1 SV=2	0.140654	0.167704	0.138281	0.117264	0.11131	0.107988	0.0509394	-0.0819992	0.171773	-0.106544	0.344389	0.419559	0.463271	0.409073	2020	1008	3028	802
ARSB	P15848	TISEGSPSPRIELLHNIDPNFVDSSPCPR	1xCarbamidomethyl [C27]; 1xTMTpro [N-Term]	Arylsulfatase B OS=Homo sapiens (Human) OX=9606 GN=ARSB PE=1 SV=1	0.012889	0.0133171	0.0129874	0.010268	0.0105895	0.00994951	0.000453594	-0.0195113	0.02763	-0.00854156	0.347497	0.303018	0.392955	0.347823	3016	13	3029	803
APLP2	Q06481	SCFETKEEVLQYCQEMYPELQITNVMEANQR	2xCarbamidomethyl [C2; C13]; 1xDeamidated [Q]; 1xTMTpro [N-Term]; 1xTMTpro [K6(100)]	Amyloid-like protein 2 OS=Homo sapiens (Human) OX=9606 GN=APLP2 PE=1 SV=2	0.00300349	0.00224453	0.00248435	0.00178107	0.00222767	0.00164754	0.0754436	0.22069	-0.199533	-0.053079	0.533204	0.210413	0.645637	0.463084	1434	1597	3031	804
WTAP	Q15007	DCSRLTNGPSNGSSSR	1xTMTpro [N-Term]; 1xCarbamidomethyl [C2(100)]	Pre-mRNA-splicing regulator WTAP OS=Homo sapiens (Human) OX=9606 GN=WTAP PE=1 SV=2	0.00370595	0.00382092	0.00396094	0.00307085	0.00305916	0.00178995	0.103437	-0.0472266	-0.00315033	0.048775	0.318432	0.323935	1.09715	0.57984	697	2334	3031	804
ZC3H13	Q5T200	TGNCLYGNTCR	2xCarbamidomethyl [C4; C10]; 1xTMTpro [N-Term]	Zinc finger CCCH domain-containing protein 13 OS=Homo sapiens (Human) OX=9606 GN=ZC3H13 PE=1 SV=1	0.00538887	0.00515891	0.00423773	0.00404379	0.00351513	0.0035516	0.0545662	0.128834	0.0659161	-0.217858	0.285441	0.487572	0.47268	0.415231	1939	1092	3031	804
SSB	P05455	FSGDLDDQTCR	1xCarbamidomethyl [C10]; 1xTMTpro [N-Term]	Lupus La protein OS=Homo sapiens (Human) OX=9606 GN=SSB PE=1 SV=2	0.000186882	0.000196906	0.000211661	0.000153766	0.000160114	0.000149826	0.0149748	-0.086889	-0.0115056	0.0927385	0.368281	0.309912	0.405724	0.361306	2767	267	3034	807
SCAF11	Q99590	EHQPDVDSSNICTVQTHVENQSANCLK	2xCarbamidomethyl [C12; C25]; 1xTMTpro [N-Term]; 1xTMTpro [K27(100)]	Protein SCAF11 OS=Homo sapiens (Human) OX=9606 GN=SCAF11 PE=1 SV=2	0.00290445	0.00275127	0.00166789	0.00151029	0.00124601	0.00159998	0.117558	0.250672	0.172504	-0.549566	0.692767	0.970277	0.609535	0.757526	260	2775	3035	808
EIF5A2	Q9GZV4	KYEDICPSTHNMDVPNIKR	1xCarbamidomethyl [C6]; TMTpro [K]; 1xTMTpro [N-Term]	Eukaryotic translation initiation factor 5A-2 OS=Homo sapiens (Human) OX=9606 GN=EIF5A2 PE=1 SV=3_x000D_ Eukaryotic translation initiation factor 5A-1 OS=Homo sapiens (Human) OX=9606 GN=EIF5A PE=1 SV=2	0.00279696	0.00303444	0.00218977	0.002356	0.00163602	0.00174867	0.0877044	0.06501	0.182579	-0.28807	0.182512	0.708656	0.612593	0.501254	1122	1914	3036	809
AVEN	Q9NQS1	EWDSEASCPK	1xCarbamidomethyl [C8]; 1xTMTpro [N-Term]; 1xTMTpro [K10(100)]	Cell death regulator Aven OS=Homo sapiens (Human) OX=9606 GN=AVEN PE=1 SV=1	0.0214527	0.0196496	0.0207224	0.0246025	0.0268892	0.0279645	0.0131194	0.0579376	-0.0687202	0.00797038	-0.255587	-0.383807	-0.440377	-0.359924	2794	244	3038	810
ACTG1	P60712	FRCPEALFQPSFLGMESCGIHETTFNSIMK	2xCarbamidomethyl [C3; C18]; 1xTMTpro [K30(100)]; 1xTMTpro [N-Term]	SWISS-PROT:P60712 (Bos taurus) Actin, cytoplasmic 1_x000D_ Actin, cytoplasmic 2 OS=Homo sapiens (Human) OX=9606 GN=ACTG1 PE=1 SV=1	0.0540405	0.0594811	0.0422252	0.0444625	0.0311397	0.0358363	0.087241	0.0578737	0.196263	-0.298065	0.223579	0.737411	0.534748	0.498579	1138	1901	3039	811
FSCN1	Q16658	VGKDELFALEQSCAQVVLQAANERNVSTR	1xCarbamidomethyl [C13]; 1xDeamidated [Q]; 1xTMTpro [N-Term]; 1xTMTpro [K3(100)]	Fascin OS=Homo sapiens (Human) OX=9606 GN=FSCN1 PE=1 SV=3	0.000496448	0.000551583	0.000555492	0.000399819	0.000382035	0.000464283	0.0217722	-0.106569	0.0453672	0.0555566	0.418864	0.484506	0.203205	0.368859	2642	397	3039	811
CTSC	P53634	YAQDFGLVEEACFPYTGTDSPCK	2xCarbamidomethyl [C12; C22]; 1xTMTpro [N-Term]; 1xTMTpro [K23(100)]	Dipeptidyl peptidase 1 OS=Homo sapiens (Human) OX=9606 GN=CTSC PE=1 SV=2	0.0282674	0.0308009	0.0181935	0.0164358	0.0152472	0.0150349	0.116395	0.134346	0.258178	-0.501367	0.647948	0.756254	0.776481	0.726894	305	2735	3040	813
AHCTF1	Q8WYP5	CAVPVETEWLK	1xCarbamidomethyl [C1]; 1xTMTpro [N-Term]; 1xTMTpro [K11(100)]	Protein ELYS OS=Homo sapiens (Human) OX=9606 GN=AHCTF1 PE=1 SV=3	0.00253515	0.00240209	0.00238038	0.00160739	0.00214125	0.00179393	0.0527787	0.055659	-0.0221241	-0.0352177	0.601689	0.187957	0.443285	0.410977	1995	1048	3043	814
UBE2I	P63279	CKFEPPLFHPNVYPSGTVCLSILEEDK	2xCarbamidomethyl [C1; C19]; 1xTMTpro [N-Term]; TMTpro [K]	SUMO-conjugating enzyme UBC9 OS=Homo sapiens (Human) OX=9606 GN=UBE2I PE=1 SV=1	0.000483922	0.000541259	0.000490859	0.00041479	0.000372298	0.000398364	0.0100622	-0.0624992	0.0990452	-0.041964	0.284891	0.440816	0.343188	0.356298	2858	188	3046	815
NKRF	O15226	CQNIYLTTGYAGSK	1xCarbamidomethyl [C1(100)]; 1xTMTpro [K14(100)]	NF-kappa-B-repressing factor OS=Homo sapiens (Human) OX=9606 GN=NKRF PE=1 SV=2	0.00242245	0.00252176	0.00218406	0.00174446	0.00180705	0.0020034	0.0163342	0.0278794	0.0858381	-0.121575	0.445807	0.394952	0.246137	0.362298	2748	299	3047	816
CTSG	P08311	QICVGDRRER	1xCarbamidomethyl [C3]; 1xTMTpro [N-Term]	Cathepsin G OS=Homo sapiens (Human) OX=9606 GN=CTSG PE=1 SV=2	0.0221897	0.0260254	0.0191597	0.0187906	0.0159146	0.0146293	0.0738889	-0.0173584	0.212674	-0.229169	0.257238	0.496893	0.618381	0.457504	1490	1557	3047	816
NEK9	Q8TD19	QVCAGNTHFAVVTVEK	1xCarbamidomethyl [C3]; 1xTMTpro [N-Term]; 1xTMTpro [K16(100)]	Serine/threonine-protein kinase Nek9 OS=Homo sapiens (Human) OX=9606 GN=NEK9 PE=1 SV=2	0.0328576	0.0320807	0.0252012	0.023822	0.0190749	0.0240161	0.0658783	0.129031	0.0945078	-0.253705	0.334901	0.655523	0.323198	0.437874	1679	1371	3050	818
GLG1	Q92896	QLRVEELEMTEDIRLEPDLYEACK	1xCarbamidomethyl [C23]; 1xDeamidated [Q1]; 1xTMTpro [N-Term]; 1xTMTpro [K24(100)]	Golgi apparatus protein 1 OS=Homo sapiens (Human) OX=9606 GN=GLG1 PE=1 SV=2	0.0455373	0.0548418	0.0296737	0.0301701	0.0226965	0.0225206	0.119535	0.070986	0.339213	-0.546879	0.522944	0.933593	0.944815	0.800451	215	2835	3050	818
MVP	Q14764	ECWDRDGK	1xCarbamidomethyl [C2]; 1xTMTpro [K8(100)]; 1xTMTpro [N-Term]	Major vault protein OS=Homo sapiens (Human) OX=9606 GN=MVP PE=1 SV=4	0.00190249	0.00189581	0.00170581	0.00138464	0.00144342	0.00145577	0.0161615	0.0523396	0.0472692	-0.105089	0.406037	0.346053	0.333761	0.36195	2756	295	3051	820
KPNB1	Q14974	ANFDKESERHFIMQVVCEATQCPDTR	2xCarbamidomethyl [C17; C22]; 1xTMTpro [N-Term]; 1xTMTpro [K5(100)]	Importin subunit beta-1 OS=Homo sapiens (Human) OX=9606 GN=KPNB1 PE=1 SV=2	0.00109455	0.00116094	0.000971667	0.000900725	0.000777669	0.00081587	0.0272882	0.0250366	0.10999	-0.146765	0.25614	0.468071	0.398887	0.374366	2561	490	3051	820
RPL34	P49207	AYGGSMCAK	1xCarbamidomethyl [C7]; 1xTMTpro [N-Term]; 1xTMTpro [K9(100)]	60S ribosomal protein L34 OS=Homo sapiens (Human) OX=9606 GN=RPL34 PE=1 SV=3	0.0244156	0.0215555	0.0216275	0.0193201	0.0161314	0.0171316	0.0197958	0.115772	-0.0639731	-0.0591647	0.221928	0.482162	0.395371	0.366487	2679	373	3052	822
CNN2	Q99439	NFDDATMKAGQCVIGLQMGTNK	1xCarbamidomethyl [C12]; TMTpro [K]; 1xTMTpro [N-Term]	Calponin-2 OS=Homo sapiens (Human) OX=9606 GN=CNN2 PE=1 SV=4	0.00133376	0.00146045	0.000993242	0.000939042	0.000715091	0.000996593	0.095138	0.079235	0.210148	-0.346049	0.427006	0.820067	0.34119	0.529421	957	2097	3054	823
ERAP1	Q9NZ08	GMDGFCSR	1xCarbamidomethyl [C6]; 1xTMTpro [N-Term]	Endoplasmic reticulum aminopeptidase 1 OS=Homo sapiens (Human) OX=9606 GN=ERAP1 PE=1 SV=3	0.0319163	0.0421165	0.0268524	0.0225956	0.0198253	0.0225681	0.111196	-0.0753863	0.324707	-0.324632	0.573638	0.762335	0.575392	0.637122	497	2566	3063	824
CHM	P24386	SCYNDLPSNVYVCSGPDCGLGNDNAVK	3xCarbamidomethyl [C2; C13; C18]; 1xTMTpro [K27(100)]	Rab proteins geranylgeranyltransferase component A 1 OS=Homo sapiens (Human) OX=9606 GN=CHM PE=1 SV=3	0.0317147	0.0391376	0.0345612	0.0277258	0.025048	0.0273165	0.0455944	-0.147874	0.15553	-0.0238715	0.341794	0.488329	0.363249	0.397791	2185	880	3065	825
SMAD4	Q13485	ETPCWIEIHLHR	1xCarbamidomethyl [C4]; 1xTMTpro [N-Term]	Mothers against decapentaplegic homolog 4 OS=Homo sapiens (Human) OX=9606 GN=SMAD4 PE=1 SV=1	0.00961327	0.00983537	0.00891794	0.00806434	0.0069464	0.00720451	0.0102424	0.0238695	0.0568219	-0.0844477	0.229601	0.444892	0.392257	0.355583	2877	191	3068	826
MTCH1	Q9NZJ7	VSSGSCFALE	1xCarbamidomethyl [C6]; 1xTMTpro [N-Term]	Mitochondrial carrier homolog 1 OS=Homo sapiens (Human) OX=9606 GN=MTCH1 PE=1 SV=1	0.717092	0.794033	0.642012	0.602718	0.569199	0.471969	0.0454879	-0.00124681	0.145793	-0.160806	0.251922	0.334472	0.604714	0.397036	2193	875	3068	826
PARK7	Q99497	AGIKVTVAGLAGKDPVQCSR	1xCarbamidomethyl [C18]; 1xTMTpro [N-Term]; 2xTMTpro [K4(100); K13(100)]	Protein/nucleic acid deglycase DJ-1 OS=Homo sapiens (Human) OX=9606 GN=PARK7 PE=1 SV=2	0.0114896	0.0150255	0.00888545	0.00946932	0.00670541	0.0060198	0.11621	-0.038481	0.348605	-0.409295	0.317478	0.815414	0.971024	0.701305	351	2722	3073	828
RPSA	P08865	ADHQPLTEASYVNLPTIALCNTDSPLR	1xCarbamidomethyl [C20]; 1xTMTpro [N-Term]	40S ribosomal protein SA OS=Homo sapiens (Human) OX=9606 GN=RPSA PE=1 SV=4	0.00228529	0.00260953	0.00235281	0.00213824	0.00167903	0.00175513	0.0377957	-0.0801698	0.111243	-0.038161	0.176124	0.524919	0.46097	0.387337	2360	718	3078	829
CALR	P27797	LFPNSLDQTDMHGDSEYNIMFGPDICGPGTK	1xCarbamidomethyl [C26]; 2xDeamidated [N/Q]; 1xTMTpro [N-Term]; 1xTMTpro [K31(100)]	Calreticulin OS=Homo sapiens (Human) OX=9606 GN=CALR PE=1 SV=1	6.32799e-05	7.837e-05	7.73464e-05	5.55318e-05	5.37975e-05	5.39928e-05	0.0607239	-0.206124	0.102429	0.0834618	0.394557	0.440333	0.435106	0.423332	1841	1240	3081	830
EIF2B4	Q9UI10	GAEPETGSAVSAAQCQVGPTRELPESGIQLGTPR	1xCarbamidomethyl [C15]; 1xTMTpro [N-Term]	Translation initiation factor eIF-2B subunit delta OS=Homo sapiens (Human) OX=9606 GN=EIF2B4 PE=1 SV=2	0.0450401	0.0474824	0.042132	0.0362949	0.0379102	0.0274741	0.0584404	0.00498279	0.081164	-0.0913116	0.30646	0.243642	0.708156	0.419419	1888	1194	3082	831
HSPA9	P38646	TIAPCQK	1xCarbamidomethyl [C5]; 1xTMTpro [N-Term]; 1xTMTpro [K7(100)]	Stress-70 protein, mitochondrial OS=Homo sapiens (Human) OX=9606 GN=HSPA9 PE=1 SV=2	0.00717186	0.00674274	0.00570529	0.00473238	0.00523375	0.00482997	0.0532211	0.133064	0.0440527	-0.196982	0.466717	0.321438	0.437269	0.408474	2030	1055	3085	832
BCAT1	P54687	DCSNGCSAECTGEGGSKEVVGTFK	3xCarbamidomethyl [C2; C6; C10]; 2xTMTpro [K17(100); K24(100)]	Branched-chain-amino-acid aminotransferase, cytosolic OS=Homo sapiens (Human) OX=9606 GN=BCAT1 PE=1 SV=3	0.00128431	0.00132083	0.000795561	0.000521473	0.000990887	0.000534225	0.120801	0.180125	0.220573	-0.510825	1.1202	0.194076	1.08535	0.799877	216	2872	3088	833
PXN	P49023	EQNDKPYCQNCFLK	2xCarbamidomethyl [C8; C11]; 1xTMTpro [N-Term]; 2xTMTpro [K5(100); K14(100)]	Paxillin OS=Homo sapiens (Human) OX=9606 GN=PXN PE=1 SV=3	0.0280477	0.0245777	0.0126585	0.00960528	0.00985488	0.0103413	0.12616	0.366118	0.175584	-0.781656	1.17987	1.14286	1.07335	1.13202	62	3027	3089	834
PARP1	P09874	GCMEKIEK	1xCarbamidomethyl [C2]; 1xTMTpro [N-Term]; 2xTMTpro [K5(100); K8(100)]	Poly [ADP-ribose] polymerase 1 OS=Homo sapiens (Human) OX=9606 GN=PARP1 PE=1 SV=4	0.000347689	0.000475355	0.000296108	0.000298112	0.000214216	0.000208245	0.113616	-0.101573	0.349632	-0.333246	0.323519	0.800309	0.841088	0.654972	449	2642	3091	835
CMPK2	Q5EBM0	AVLEECTSFIPEAR	1xCarbamidomethyl [C6]; 1xTMTpro [N-Term]	UMP-CMP kinase 2, mitochondrial OS=Homo sapiens (Human) OX=9606 GN=CMPK2 PE=1 SV=3	0.155691	0.194244	0.126022	0.114256	0.101842	0.0996354	0.107162	-0.0271846	0.292001	-0.33219	0.473593	0.639531	0.671137	0.594754	641	2451	3092	836
CHD8	Q9HCK8	GAYAAIMEEDDEGSKFCEEDIDQILLRR	1xTMTpro [N-Term]; 1xCarbamidomethyl [C17(100)]	Chromodomain-helicase-DNA-binding protein 8 OS=Homo sapiens (Human) OX=9606 GN=CHD8 PE=1 SV=5	0.0083797	0.00941393	0.0096818	0.00826685	0.00587632	0.00641367	0.0656856	-0.128209	0.0396886	0.0801681	0.14777	0.640194	0.513957	0.433974	1724	1368	3092	836
CPNE3	O75131	TIKVECYDYDNDGSHDLIGTFQTTMTK	1xCarbamidomethyl [C6]; 1xTMTpro [N-Term]; 2xTMTpro [K3(100); K27(100)]	Copine-3 OS=Homo sapiens (Human) OX=9606 GN=CPNE3 PE=1 SV=1	0.0465301	0.053695	0.0386009	0.0349989	0.0341835	0.0304176	0.0837447	0.00792044	0.214545	-0.261609	0.402932	0.436944	0.605337	0.481738	1280	1814	3094	838
GUF1	Q8N442	DVTEAQIGDTLCLHK	1xCarbamidomethyl [C12]; 1xTMTpro [N-Term]; 1xTMTpro [K15(100)]	Translation factor GUF1, mitochondrial OS=Homo sapiens (Human) OX=9606 GN=GUF1 PE=1 SV=1	0.0609381	0.0680076	0.0573909	0.0506695	0.0450917	0.0483395	0.027867	-0.0275317	0.13082	-0.114056	0.293758	0.462016	0.361674	0.372483	2589	505	3094	838
ETFA	P13804	TIYAGNALCTVKCDEK	2xCarbamidomethyl [C9; C13]; 1xTMTpro [K12(100)]	Electron transfer flavoprotein subunit alpha, mitochondrial OS=Homo sapiens (Human) OX=9606 GN=ETFA PE=1 SV=1	0.00134282	0.0014367	0.00135459	0.00118052	0.0010253	0.00103092	0.0124018	-0.0373477	0.0601414	-0.0247553	0.223192	0.42657	0.41868	0.356147	2862	235	3097	840
EPN1	Q9Y6I3	EEADQPPSCGPEDDAQLQLALSLSREEHDK	1xCarbamidomethyl [C9]; 1xTMTpro [N-Term]; 1xTMTpro [K30(100)]	Epsin-1 OS=Homo sapiens (Human) OX=9606 GN=EPN1 PE=1 SV=2	0.00222115	0.00237458	0.00191005	0.00148014	0.00197178	0.00118143	0.0953679	0.0345484	0.130912	-0.18315	0.551023	0.137265	0.876227	0.521505	996	2104	3100	841
RNH1	P13489	VLCQGLK	1xCarbamidomethyl [C3]; 1xTMTpro [K7(100)]	Ribonuclease inhibitor OS=Homo sapiens (Human) OX=9606 GN=RNH1 PE=1 SV=2	0.0207737	0.0231074	0.0211196	0.0328663	0.0254355	0.0292275	0.0604053	-0.0607349	0.0928599	-0.0369075	-0.601117	-0.23135	-0.431835	-0.421434	1869	1233	3102	842
PPP4C	P60510	TIDRKQEVPHDGPMCDLLWSDPEDTTGWGVSPR	1xCarbamidomethyl [C15]; 1xTMTpro [N-Term]; 1xTMTpro [K5(100)]	Serine/threonine-protein phosphatase 4 catalytic subunit OS=Homo sapiens (Human) OX=9606 GN=PPP4C PE=1 SV=1	0.00940563	0.012762	0.00877807	0.00806834	0.0077939	0.00527533	0.105316	-0.133183	0.307081	-0.232802	0.354434	0.404361	0.967445	0.575413	709	2394	3103	843
MCM10	Q7L590	TCAYTHFK	1xCarbamidomethyl [C2]; 1xTMTpro [K8(100)]	Protein MCM10 homolog OS=Homo sapiens (Human) OX=9606 GN=MCM10 PE=1 SV=2	0.20114	0.177834	0.186079	0.157421	0.128805	0.153777	0.0237099	0.0947766	-0.0828914	-0.0175099	0.258799	0.548229	0.292579	0.366536	2678	428	3106	844
TRIM14	Q14142	ESINCQLSDPSSTKPGTLLK	1xCarbamidomethyl [C5]; 1xTMTpro [N-Term]; 2xTMTpro [K14(100); K20(100)]	Tripartite motif-containing protein 14 OS=Homo sapiens (Human) OX=9606 GN=TRIM14 PE=1 SV=2	0.680293	0.720201	0.578373	0.531823	0.468774	0.50268	0.0476619	0.0445158	0.126759	-0.189639	0.310694	0.492747	0.391999	0.39848	2173	935	3108	845
COPG1	Q9Y678	HPSAVTACNLDLENLVTDSNR	1xCarbamidomethyl [C8]; 1xTMTpro [N-Term]	Coatomer subunit gamma-1 OS=Homo sapiens (Human) OX=9606 GN=COPG1 PE=1 SV=1	0.000773517	0.00104323	0.000774171	0.000588495	0.000670489	0.000567804	0.0921482	-0.158994	0.272553	-0.157775	0.553396	0.365214	0.605033	0.507881	1081	2027	3108	845
PBRM1	Q86U86	TYSQDCSFK	1xCarbamidomethyl [C6]; 1xTMTpro [K9(100)]	Protein polybromo-1 OS=Homo sapiens (Human) OX=9606 GN=PBRM1 PE=1 SV=1	0.0163834	0.0174998	0.0148786	0.0107767	0.0139021	0.0129008	0.0372451	0.0114492	0.106546	-0.12755	0.592878	0.225483	0.333332	0.383897	2409	702	3111	847
SRRT	Q9BXP5	ECELSPGVNR	1xTMTpro [N-Term]; 1xCarbamidomethyl [C2(100)]	Serrate RNA effector molecule homolog OS=Homo sapiens (Human) OX=9606 GN=SRRT PE=1 SV=1	0.00231918	0.00297999	0.00190648	0.00192884	0.00163707	0.00124242	0.109535	-0.0505526	0.311141	-0.333253	0.316431	0.553047	0.951013	0.60683	590	2521	3111	847
AKR1B1	P15121	HIDCAHVYQNENEVGVAIQEK	1xCarbamidomethyl [C4]; 1xDeamidated [Q19]; 1xTMTpro [N-Term]; 1xTMTpro [K21(100)]	Aldo-keto reductase family 1 member B1 OS=Homo sapiens (Human) OX=9606 GN=AKR1B1 PE=1 SV=3	0.00124546	0.001236	0.00110567	0.000964479	0.000971481	0.000872041	0.0119566	0.0588107	0.0478098	-0.112945	0.310049	0.299614	0.455403	0.355022	2885	228	3113	849
CPNE2	Q96FN4	AHIPSGGAPAAGAAPMGPQYCVCK	1xAcetyl [N-Term]; 2xCarbamidomethyl [C21; C23]; 1xTMTpro [K24(100)]	Copine-2 OS=Homo sapiens (Human) OX=9606 GN=CPNE2 PE=1 SV=3	0.0252724	0.0235589	0.0232999	0.0183503	0.0181769	0.0202299	0.0048053	0.0719019	-0.0293881	-0.045338	0.38986	0.403552	0.249172	0.347528	3023	91	3114	850
VLDLR	P98155	TCGDIDECQNPGICSQICINLK	4xCarbamidomethyl [C2; C8; C14; C18]; 1xTMTpro [N-Term]; 1xTMTpro [K22(100)]	Very low-density lipoprotein receptor OS=Homo sapiens (Human) OX=9606 GN=VLDLR PE=1 SV=1	0.0302519	0.0270955	0.0253396	0.0221712	0.02099	0.0203528	0.0345182	0.134327	-0.0246455	-0.121302	0.314012	0.392997	0.437473	0.381494	2458	657	3115	851
MYOF	Q9NZM1	ELPDSVPQECTVR	1xCarbamidomethyl [C10]; 1xTMTpro [N-Term]	Myoferlin OS=Homo sapiens (Human) OX=9606 GN=MYOF PE=1 SV=1	0.0085548	0.00795053	0.00650588	0.00543399	0.00654545	0.00518482	0.0650954	0.157432	0.0517487	-0.237558	0.497289	0.228809	0.565008	0.430369	1771	1353	3124	852
EEF2	P13639	SNTGGQAFPQCVFDHWQILPGDPFDNSSRPSQVVAETR	1xCarbamidomethyl [C11]; 1xDeamidated [N/Q]; 1xTMTpro [N-Term]	Elongation factor 2 OS=Homo sapiens (Human) OX=9606 GN=EEF2 PE=1 SV=4	0.00336866	0.00374623	0.00283194	0.00241597	0.0024726	0.00237275	0.0760314	0.0228999	0.176165	-0.227483	0.456673	0.423246	0.482716	0.454212	1515	1610	3125	853
ANXA1	P04083	MYGISLCQAILDETKGDYEK	1xTMTpro [N-Term]; 1xCarbamidomethyl [C7(100)]; 1xTMTpro [K20(99.8)]	Annexin A1 OS=Homo sapiens (Human) OX=9606 GN=ANXA1 PE=1 SV=2	0.000610061	0.000714506	0.000586462	0.00053983	0.000455417	0.000468037	0.041526	-0.0623623	0.165631	-0.119277	0.238811	0.484128	0.444692	0.389211	2327	799	3126	854
NUP93	Q8N1F7	AVYCIIGRCDVTDNQSEVADKTEDYLWLK	2xCarbamidomethyl [C4; C9]; 1xTMTpro [N-Term]; 2xTMTpro [K21(100); K29(100)]	Nuclear pore complex protein Nup93 OS=Homo sapiens (Human) OX=9606 GN=NUP93 PE=1 SV=2	0.00144987	0.00174346	0.00133087	0.00115939	0.00101394	0.00117421	0.0690221	-0.0567744	0.209254	-0.180334	0.379338	0.572734	0.361008	0.437693	1682	1445	3127	855
RANBP2	P49792	ECIIVWEK	1xCarbamidomethyl [C2]; 1xTMTpro [N-Term]; 1xTMTpro [K8(100)]	E3 SUMO-protein ligase RanBP2 OS=Homo sapiens (Human) OX=9606 GN=RANBP2 PE=1 SV=2	0.00974112	0.011205	0.00850385	0.00766432	0.00710625	0.00693761	0.0711517	-0.0111454	0.190842	-0.207118	0.357076	0.466146	0.500795	0.441339	1641	1490	3131	856
BLVRA	P53004	MTVCLETEK	1xCarbamidomethyl [C4]; 1xTMTpro [N-Term]; 1xTMTpro [K9(100)]	Biliverdin reductase A OS=Homo sapiens (Human) OX=9606 GN=BLVRA PE=1 SV=2	0.0350573	0.0358468	0.0273492	0.0220361	0.0263028	0.024332	0.0700563	0.0981717	0.130301	-0.260045	0.571675	0.316328	0.428691	0.438898	1667	1464	3131	856
MILR1	Q7Z6M3	AQVTSCSK	1xCarbamidomethyl [C6]; 1xTMTpro [N-Term]; 1xTMTpro [K8(100)]	Allergin-1 OS=Homo sapiens (Human) OX=9606 GN=MILR1 PE=1 SV=2	0.447383	0.454371	0.38566	0.357561	0.332643	0.308478	0.0272927	0.0600679	0.0824289	-0.154111	0.263252	0.367467	0.476276	0.368999	2640	491	3131	856
SCAF11	Q99590	EHQPDVDSSNICTVQTHVENQSANCLK	2xCarbamidomethyl [C12; C25]; 1xDeamidated [N/Q]; 1xTMTpro [K27(100)]	Protein SCAF11 OS=Homo sapiens (Human) OX=9606 GN=SCAF11 PE=1 SV=2	0.000616445	0.000542975	0.000418302	0.000434337	0.000262424	0.000392549	0.104782	0.229164	0.046077	-0.330264	0.275994	1.00291	0.421937	0.566947	755	2376	3131	856
EPRS1	P07814	KGSQFGQSCCLR	2xCarbamidomethyl [C9; C10]; 1xTMTpro [N-Term]; 1xTMTpro [K1(100)]	Bifunctional glutamate/proline--tRNA ligase OS=Homo sapiens (Human) OX=9606 GN=EPRS1 PE=1 SV=5	0.00120549	0.00128454	0.000602654	0.000585827	0.000564458	0.000379562	0.126882	0.225722	0.317356	-0.774497	0.815353	0.868961	1.44149	1.04194	85	3048	3133	860
FASN	P49327	LGMLSPEGTCK	1xCarbamidomethyl [C10]; 1xTMTpro [K11(100)]	Fatty acid synthase OS=Homo sapiens (Human) OX=9606 GN=FASN PE=1 SV=3	0.000247455	0.000246407	0.000244409	0.000197172	0.000181408	0.000200352	0.0105813	0.00797737	0.00185305	-0.00988752	0.31973	0.439949	0.296648	0.352109	2936	197	3133	860
DNAJC10	Q8IXB1	IGAVNCGDDR	1xCarbamidomethyl [C6]; 1xTMTpro [N-Term]	DnaJ homolog subfamily C member 10 OS=Homo sapiens (Human) OX=9606 GN=DNAJC10 PE=1 SV=2	0.209622	0.209086	0.159406	0.162997	0.115346	0.145595	0.0790275	0.121398	0.117703	-0.273683	0.241543	0.740417	0.404426	0.462129	1442	1691	3133	860
NOP58	Q9Y2X3	TYDPSGDSTLPTCSKK	1xCarbamidomethyl [C13]; 1xTMTpro [N-Term]; 2xTMTpro [K15(100); K16(100)]	Nucleolar protein 58 OS=Homo sapiens (Human) OX=9606 GN=NOP58 PE=1 SV=1	0.0309794	0.0332097	0.0284055	0.0233962	0.0249727	0.0234352	0.0262852	0.00534267	0.105641	-0.119796	0.399693	0.305611	0.39729	0.367532	2660	473	3133	860
PDCD6IP	Q8WUM4	SCVLFNCAALASQIAAEQNLDNDEGLK	2xCarbamidomethyl [C2; C7]; 1xTMTpro [N-Term]; 1xTMTpro [K27(100)]	Programmed cell death 6-interacting protein OS=Homo sapiens (Human) OX=9606 GN=PDCD6IP PE=1 SV=1	0.000589643	0.00071773	0.000588902	0.000570503	0.000437798	0.000396084	0.0755554	-0.100293	0.183308	-0.102106	0.147899	0.529867	0.674327	0.450697	1536	1600	3136	864
NUF2	Q9BZD4	VNDFETADILCPK	1xCarbamidomethyl [C11]; 1xTMTpro [N-Term]; 1xTMTpro [K13(100)]	Kinetochore protein Nuf2 OS=Homo sapiens (Human) OX=9606 GN=NUF2 PE=1 SV=2	0.0315754	0.050821	0.0336726	0.0289374	0.0224955	0.0198879	0.119143	-0.293146	0.393475	-0.200372	0.419011	0.782311	0.960057	0.72046	316	2821	3137	865
DNAJA1	P31689	NVICDKCEGR	2xCarbamidomethyl [C4; C7]; 1xTMTpro [K6(100)]	DnaJ homolog subfamily A member 1 OS=Homo sapiens (Human) OX=9606 GN=DNAJA1 PE=1 SV=2	0.00447274	0.00461455	0.00403473	0.00324447	0.00357167	0.00344117	0.0160142	0.0322034	0.0772354	-0.116484	0.430972	0.292355	0.346055	0.35646	2856	291	3147	866
U2AF1L5	P0DN76	QYEMGECTR	1xCarbamidomethyl [C7]; 1xTMTpro [N-Term]; 1xOxidation [M4(100)]	Splicing factor U2AF 35 kDa subunit-like protein OS=Homo sapiens (Human) OX=9606 GN=U2AF1L5 PE=1 SV=1	0.00117813	0.00124082	0.00087546	0.000863928	0.000858951	0.000630731	0.0920507	0.101441	0.176237	-0.326945	0.346075	0.35441	0.799961	0.500149	1128	2022	3150	867
LAMTOR5	O43504	LTSDPTDIPVVCLESDNGNIMIQK	1xCarbamidomethyl [C12]; 1xTMTpro [N-Term]; 1xTMTpro [K24(100)]	Ragulator complex protein LAMTOR5 OS=Homo sapiens (Human) OX=9606 GN=LAMTOR5 PE=1 SV=1	1.25506	1.45818	1.27918	1.73875	1.7048	1.68862	0.0226189	-0.0845414	0.131864	-0.0570806	-0.385747	-0.357303	-0.343543	-0.362198	2750	408	3158	868
RPA1	P27694	ENCMYQACPTQDCNKK	1xAcetyl [N-Term]; Carbamidomethyl [C]; 1xOxidation [M4(100)]; 2xTMTpro [K15(100); K16(100)]; 1xDeamidated [N2]	Replication protein A 70 kDa DNA-binding subunit OS=Homo sapiens (Human) OX=9606 GN=RPA1 PE=1 SV=2	0.00130741	0.000989888	0.000652788	0.000624097	0.000416925	0.000537628	0.126304	0.410919	0.00954152	-0.59111	0.655953	1.23794	0.871115	0.921668	132	3030	3162	869
NFKB2	Q00653	SPECLDLLVDSGAEVEATER	1xCarbamidomethyl [C4]; 1xTMTpro [N-Term]	Nuclear factor NF-kappa-B p100 subunit OS=Homo sapiens (Human) OX=9606 GN=NFKB2 PE=1 SV=4	0.0297619	0.0349589	0.0291047	0.0242476	0.0252095	0.0223817	0.0414408	-0.0715521	0.160642	-0.103764	0.367176	0.311051	0.482697	0.386975	2368	796	3164	870
ATP2A3	Q93084	SLPSVETLGCTSVICSDKTGTLTTNQMSVCR	3xCarbamidomethyl [C10; C15; C30]; 1xTMTpro [N-Term]; 1xTMTpro [K18(100)]	Sarcoplasmic/endoplasmic reticulum calcium ATPase 3 OS=Homo sapiens (Human) OX=9606 GN=ATP2A3 PE=1 SV=2_x000D_ Sarcoplasmic/endoplasmic reticulum calcium ATPase 2 OS=Homo sapiens (Human) OX=9606 GN=ATP2A2 PE=1 SV=1	0.0126157	0.0157364	0.00739138	0.00664113	0.00554836	0.00542546	0.127799	0.082502	0.401387	-0.688799	0.843213	1.10258	1.1349	1.0269	90	3075	3165	871
EEF1A1	P68104	NDPPMEAAGFTAQVIILNHPGQISAGYAPVLDCHTAHIACK	2xCarbamidomethyl [C33; C40]; 1xDeamidated [N/Q]; 1xTMTpro [K41(100)]	Elongation factor 1-alpha 1 OS=Homo sapiens (Human) OX=9606 GN=EEF1A1 PE=1 SV=1	0.000105636	0.000124614	0.000104697	8.04773e-05	9.67604e-05	8.0449e-05	0.0398279	-0.0798732	0.158494	-0.0927439	0.472315	0.20648	0.472821	0.383872	2410	762	3172	872
ACTR3	P61158	KDYEEIGPSICR	1xCarbamidomethyl [C11]; 1xTMTpro [N-Term]; 1xTMTpro [K1(100)]	Actin-related protein 3 OS=Homo sapiens (Human) OX=9606 GN=ACTR3 PE=1 SV=3	0.00458808	0.00405117	0.00240419	0.00176819	0.00293032	0.00160264	0.12473	0.317736	0.138183	-0.614605	1.05788	0.329099	1.1997	0.862228	185	2989	3174	873
NDUFAB1	O14561	LMCPQEIVDYIADK	1xCarbamidomethyl [C3]; 1xTMTpro [N-Term]; 1xTMTpro [K14(100)]	Acyl carrier protein, mitochondrial OS=Homo sapiens (Human) OX=9606 GN=NDUFAB1 PE=1 SV=3	0.143132	0.144178	0.157861	0.171847	0.217218	0.20275	0.0543937	-0.0520466	-0.041549	0.0892565	-0.211727	-0.549746	-0.450304	-0.403926	2093	1085	3178	874
TRIM28	Q13263	TVYCNVHKHEPLVLFCESCDTLTCR	4xCarbamidomethyl [C4; C16; C19; C24]; 1xTMTpro [N-Term]; 1xTMTpro [K8(100)]	Transcription intermediary factor 1-beta OS=Homo sapiens (Human) OX=9606 GN=TRIM28 PE=1 SV=5	0.00083419	0.00103307	0.00084965	0.000774407	0.000562043	0.000704392	0.0652326	-0.118554	0.18993	-0.0920613	0.225839	0.688249	0.362552	0.425547	1823	1356	3179	875
ATAD2B	Q9ULI0	ALANECSQGDKK	1xCarbamidomethyl [C6]; 1xTMTpro [N-Term]; 2xTMTpro [K11(100); K12(100)]	ATPase family AAA domain-containing protein 2B OS=Homo sapiens (Human) OX=9606 GN=ATAD2B PE=1 SV=3	0.0497708	0.0564973	0.0439743	0.0345441	0.0377726	0.0411192	0.0569867	-0.00895801	0.173925	-0.187598	0.535816	0.406916	0.284446	0.409059	2021	1159	3180	876
NTAN1	Q96AB6	DGSISILGSDDATTCHIVVLR	1xCarbamidomethyl [C15]; 1xTMTpro [N-Term]	Protein N-terminal asparagine amidohydrolase OS=Homo sapiens (Human) OX=9606 GN=NTAN1 PE=1 SV=3	0.115092	0.147971	0.123079	0.0928533	0.113788	0.0792639	0.0768819	-0.161385	0.201144	-0.0645798	0.471141	0.177819	0.699431	0.449464	1549	1635	3184	877
TLN1	Q9Y490	HTSALCNSCR	2xCarbamidomethyl [C6; C9]; 1xTMTpro [N-Term]	Talin-1 OS=Homo sapiens (Human) OX=9606 GN=TLN1 PE=1 SV=3	0.000169243	0.0001812	0.000189511	0.00021674	0.000228274	0.000242033	0.00723872	-0.0887783	0.00971245	0.0744047	-0.268093	-0.342896	-0.42733	-0.346106	3048	141	3189	878
TXLNA	P40222	QLEDILSTYCVDNNQGGPGEDGAQGEPAEPEDAEK	1xCarbamidomethyl [C10]; 1xTMTpro [N-Term]; 1xTMTpro [K35(100)]	Alpha-taxilin OS=Homo sapiens (Human) OX=9606 GN=TXLNA PE=1 SV=3	0.0011465	0.00155859	0.0011884	0.000889947	0.00114572	0.000677131	0.105028	-0.178865	0.264139	-0.12708	0.544313	0.179854	0.938597	0.554254	810	2386	3196	879
RBCK1	Q9BYM8	CTVCHTEICWVTK	3xCarbamidomethyl [C1; C4; C9]; 1xTMTpro [K13(100)]	RanBP-type and C3HC4-type zinc finger-containing protein 1 OS=Homo sapiens (Human) OX=9606 GN=RBCK1 PE=1 SV=2	0.0416078	0.0454614	0.0384896	0.0364063	0.0305008	0.030775	0.029098	-0.00847561	0.119313	-0.120859	0.20114	0.456484	0.443569	0.367064	2668	532	3200	880
PECAM1	P16284	CTVIVNNK	1xCarbamidomethyl [C1]; 1xTMTpro [K8(100)]	Platelet endothelial cell adhesion molecule OS=Homo sapiens (Human) OX=9606 GN=PECAM1 PE=1 SV=2	0.0166431	0.0139384	0.00998375	0.00832148	0.00861648	0.00837976	0.11906	0.299641	0.0437839	-0.437627	0.700369	0.65011	0.690299	0.680259	390	2819	3209	881
ADH5	P11766	FCLNPK	1xCarbamidomethyl [C2]; 1xTMTpro [N-Term]; 1xTMTpro [K6(100)]	Alcohol dehydrogenase class-3 OS=Homo sapiens (Human) OX=9606 GN=ADH5 PE=1 SV=4	0.0230063	0.0244709	0.0173127	0.0152363	0.0156485	0.0146506	0.0963781	0.0912224	0.180262	-0.318977	0.503287	0.464782	0.559846	0.509305	1075	2135	3210	882
CD63	P08962	AIHKEGCVEK	1xCarbamidomethyl [C7]; 1xTMTpro [N-Term]; 2xTMTpro [K4(100); K10(100)]	CD63 antigen OS=Homo sapiens (Human) OX=9606 GN=CD63 PE=1 SV=2	0.0385114	0.0392496	0.0310001	0.0239833	0.0300786	0.0282366	0.0582246	0.0871579	0.11455	-0.225856	0.596094	0.269389	0.360562	0.408682	2029	1183	3212	883
SP110	Q9HB58	KDDSTCNSTVETR	1xCarbamidomethyl [C6]; 1xTMTpro [K1(100)]; 1xTMTpro [N-Term]	Sp110 nuclear body protein OS=Homo sapiens (Human) OX=9606 GN=SP110 PE=1 SV=5	0.0011882	0.00197857	0.00141861	0.000941143	0.000979197	0.0008639	0.121991	-0.3633	0.37238	-0.107602	0.699594	0.642409	0.823143	0.721715	312	2900	3212	883
LRBA	P50851	LINDCHGSVSEASSEQK	1xCarbamidomethyl [C5]; 1xTMTpro [N-Term]	Lipopolysaccharide-responsive and beige-like anchor protein OS=Homo sapiens (Human) OX=9606 GN=LRBA PE=1 SV=4	0.00442375	0.00464044	0.00374881	0.00892407	0.00498249	0.00772274	0.121487	0.0506966	0.119688	-0.188142	-1.06313	-0.222294	-0.854538	-0.71332	329	2888	3217	885
IGF2R	P11717	YVDGDLCPDGIRK	1xCarbamidomethyl [C7]; 1xTMTpro [N-Term]; 1xTMTpro [K13(100)]	Cation-independent mannose-6-phosphate receptor OS=Homo sapiens (Human) OX=9606 GN=IGF2R PE=1 SV=3	0.00654678	0.00738903	0.00404898	0.00376208	0.00330314	0.00333346	0.124895	0.127042	0.301642	-0.566183	0.672211	0.859904	0.846725	0.792947	224	2995	3219	886
VPS33B	Q9H267	CGSVDFGPEVTSSDK	1xCarbamidomethyl [C1]; 1xTMTpro [K15(100)]	Vacuolar protein sorting-associated protein 33B OS=Homo sapiens (Human) OX=9606 GN=VPS33B PE=1 SV=2	0.0634083	0.09934	0.0645735	0.0595311	0.0421028	0.040161	0.120959	-0.25703	0.390673	-0.230759	0.348059	0.847786	0.915908	0.703917	346	2873	3219	886
CNP	P09543	RLDEDLAAYCRR	1xCarbamidomethyl [C10]; 1xTMTpro [N-Term]	2',3'-cyclic-nucleotide 3'-phosphodiesterase OS=Homo sapiens (Human) OX=9606 GN=CNP PE=1 SV=2	0.00938236	0.0073732	0.00606394	0.00564443	0.00478359	0.00481348	0.110484	0.302718	-0.044942	-0.326977	0.430405	0.66914	0.660151	0.586566	676	2544	3220	888
CUL5	Q93034	TQPESKCPELLANYCDMLLR	2xCarbamidomethyl [C7; C15]; 1xTMTpro [K6(100)]	Cullin-5 OS=Homo sapiens (Human) OX=9606 GN=CUL5 PE=1 SV=4	0.0121497	0.0139945	0.0145858	0.0108124	0.0102111	0.0102088	0.0416229	-0.160213	0.0437314	0.103438	0.328444	0.410992	0.411312	0.383583	2417	803	3220	888
RANBP3	Q9H6Z4	ALSQTVPSSGTNGVSLPADCTGAVPAASPDTAAWR	1xCarbamidomethyl [C20]; 1xDeamidated [N12]; 1xTMTpro [N-Term]	Ran-binding protein 3 OS=Homo sapiens (Human) OX=9606 GN=RANBP3 PE=1 SV=1	0.0150764	0.0188737	0.0139826	0.0131761	0.0119573	0.00992284	0.0824503	-0.0837542	0.240329	-0.192416	0.278129	0.418159	0.687222	0.46117	1450	1775	3225	890
NPC2	P61916	SGINCPIQK	1xCarbamidomethyl [C5]; 1xTMTpro [N-Term]; 1xTMTpro [K9(100)]	NPC intracellular cholesterol transporter 2 OS=Homo sapiens (Human) OX=9606 GN=NPC2 PE=1 SV=1	0.15292	0.152952	0.102421	0.0945572	0.0918562	0.0855653	0.110853	0.168131	0.168437	-0.410125	0.525384	0.567194	0.669545	0.587374	671	2555	3226	891
HEATR3	Q7Z4Q2	ECSAGLDSNEMSLQEK	1xTMTpro [N-Term]; 1xCarbamidomethyl [C2(100)]; 1xTMTpro [K16(100)]	HEAT repeat-containing protein 3 OS=Homo sapiens (Human) OX=9606 GN=HEATR3 PE=1 SV=2	0.122562	0.133009	0.0947095	0.0740689	0.0949063	0.0844233	0.0868863	0.0699668	0.187973	-0.301967	0.656609	0.298973	0.467836	0.474473	1337	1891	3228	892
EEF2	P13639	DLEEDHACIPIKK	1xCarbamidomethyl [C8]; 1xTMTpro [K13(99.7)]	Elongation factor 2 OS=Homo sapiens (Human) OX=9606 GN=EEF2 PE=1 SV=4	0.00115802	0.00108452	0.00107075	0.000855869	0.00087398	0.000877488	0.00963653	0.0683584	-0.0262448	-0.0446811	0.367844	0.337633	0.331854	0.345777	3055	175	3230	893
PNN	Q9H307	MCPATQK	1xCarbamidomethyl [C2]; 1xTMTpro [K7(100)]	Pinin OS=Homo sapiens (Human) OX=9606 GN=PNN PE=1 SV=5	0.00441224	0.00550735	0.00509609	0.00408719	0.00338536	0.00403739	0.0462385	-0.181925	0.137924	0.0259551	0.292327	0.564125	0.310011	0.388821	2335	897	3232	894
RRBP1	Q9P2E9	SKCEELSGLHGQLQEARAENSQLTER	1xCarbamidomethyl [C3]; 1xTMTpro [K2(100)]; 1xTMTpro [N-Term]	Ribosome-binding protein 1 OS=Homo sapiens (Human) OX=9606 GN=RRBP1 PE=1 SV=5	0.000329931	0.000399555	0.000350736	0.000325108	0.000237279	0.000253079	0.0645485	-0.126131	0.150102	-0.0379079	0.147373	0.601709	0.508705	0.419262	1890	1342	3232	894
SMC1A	Q14683	MNQVEDEVFEEFCREIGVR	1xCarbamidomethyl [C13]; 1xDeamidated [Q3]; 1xTMTpro [N-Term]; 1xOxidation [M1(100)]	Structural maintenance of chromosomes protein 1A OS=Homo sapiens (Human) OX=9606 GN=SMC1A PE=1 SV=2	0.000865183	0.000949097	0.000730524	0.000591109	0.000679987	0.000637519	0.0637983	0.0284852	0.162035	-0.215588	0.521097	0.319014	0.412052	0.417388	1913	1320	3233	896
CNP	P09543	FCDYGK	1xCarbamidomethyl [C2]; 1xTMTpro [K6(100)]	2',3'-cyclic-nucleotide 3'-phosphodiesterase OS=Homo sapiens (Human) OX=9606 GN=CNP PE=1 SV=2	0.00816112	0.00871952	0.0091896	0.00730709	0.00627817	0.00693459	0.0119243	-0.0906021	0.00487957	0.0806322	0.250072	0.469026	0.325558	0.348219	3007	227	3234	897
DENR	O43583	VLYCGVCSLPTEYCEYMPDVAK	3xCarbamidomethyl [C4; C7; C14]; 1xTMTpro [N-Term]; 1xOxidation [M17(100)]; 1xTMTpro [K22(100)]	Density-regulated protein OS=Homo sapiens (Human) OX=9606 GN=DENR PE=1 SV=2	0.0523734	0.062915	0.0339352	0.0387479	0.024734	0.0253284	0.125279	0.0743931	0.338963	-0.55166	0.360321	1.00794	0.973685	0.780649	232	3005	3237	898
ITGB1	P05556	FCECDNFNCDRSNGLICGGNGVCK	5xCarbamidomethyl [C2; C4; C9; C17; C23]; 2xDeamidated [N8; N13]; 1xTMTpro [N-Term]; 1xTMTpro [K24(100)]	Integrin beta-1 OS=Homo sapiens (Human) OX=9606 GN=ITGB1 PE=1 SV=2	0.00117752	0.00142649	0.00127845	0.00109797	0.00088112	0.00101987	0.0384184	-0.136256	0.140463	-0.0176153	0.237164	0.554597	0.343624	0.378461	2502	735	3237	898
GNAI2	P04899	LFDSICNNK	1xCarbamidomethyl [C6]; 1xTMTpro [K9(100)]	Guanine nucleotide-binding protein G(i) subunit alpha-2 OS=Homo sapiens (Human) OX=9606 GN=GNAI2 PE=1 SV=3_x000D_ Guanine nucleotide-binding protein G(i) subunit alpha OS=Homo sapiens (Human) OX=9606 GN=GNAI3 PE=1 SV=3_x000D_ Guanine nucleotide-binding protein G(i) subunit alpha-1 OS=Homo sapiens (Human) OX=9606 GN=GNAI1 PE=1 SV=2	0.0115214	0.012833	0.013117	0.0111268	0.0084311	0.00923667	0.0471153	-0.116512	0.039035	0.0706076	0.166787	0.567034	0.435382	0.389734	2315	927	3242	900
FABP5	Q01469	MGAMAKPDCIITCDGK	2xCarbamidomethyl [C9; C13]; 2xOxidation [M1(100); M4(100)]; 1xTMTpro [K6(100)]	Fatty acid-binding protein 5 OS=Homo sapiens (Human) OX=9606 GN=FABP5 PE=1 SV=3	0.000552106	0.000700384	0.000519634	0.000542479	0.000338384	0.00035111	0.107345	-0.0974996	0.2457	-0.184948	0.122877	0.803783	0.75052	0.55906	789	2456	3245	901
FABP5	Q01469	TTQFSCTLGEKFEETTADGRK	1xCarbamidomethyl [C6]; 1xDeamidated [Q3]; 1xTMTpro [N-Term]; 2xTMTpro [K11(100); K21(100)]	Fatty acid-binding protein 5 OS=Homo sapiens (Human) OX=9606 GN=FABP5 PE=1 SV=3	0.0010466	0.00102285	0.000749329	0.000606727	0.000729991	0.000675661	0.0921523	0.155601	0.122486	-0.326434	0.630987	0.364154	0.475735	0.490292	1219	2028	3247	902
ZNF668	Q96K58	GHTGERPYACADCGK	2xCarbamidomethyl [C10; C13]; 1xTMTpro [N-Term]; 1xTMTpro [K15(100)]	Zinc finger protein 668 OS=Homo sapiens (Human) OX=9606 GN=ZNF668 PE=1 SV=3	0.692423	0.697969	0.702093	0.829395	1.38318	1.15356	0.118251	-0.0105288	0.000980336	0.00947859	-0.249877	-0.98773	-0.725836	-0.654481	451	2797	3248	903
USP14	P54578	CTESEEEEVTKGK	1xCarbamidomethyl [C1]; 1xTMTpro [N-Term]; 2xTMTpro [K11(100); K13(100)]	Ubiquitin carboxyl-terminal hydrolase 14 OS=Homo sapiens (Human) OX=9606 GN=USP14 PE=1 SV=3	0.000952569	0.000959328	0.000649538	0.000477127	0.000597032	0.000694316	0.106008	0.157905	0.168107	-0.394504	0.839546	0.51611	0.298324	0.551327	835	2414	3249	904
PDCD2	Q16342	KNDFYSYEPPSENPPPETGESVCLQLK	1xCarbamidomethyl [C23]; 1xDeamidated [N13]; TMTpro [K]; 1xTMTpro [N-Term]	Programmed cell death protein 2 OS=Homo sapiens (Human) OX=9606 GN=PDCD2 PE=1 SV=2	0.0164485	0.0234537	0.0204325	0.0164982	0.0131813	0.0137213	0.0901511	-0.290072	0.22179	0.0228424	0.285722	0.609537	0.551604	0.482288	1276	1973	3249	904
PSIP1	O75475	MVKQPCPSESDIITEEDKSK	1xCarbamidomethyl [C6]; 1xTMTpro [N-Term]; 2xTMTpro [K3(100); K18(99.8)]	PC4 and SFRS1-interacting protein OS=Homo sapiens (Human) OX=9606 GN=PSIP1 PE=1 SV=1	0.00105112	0.00127118	0.000878592	0.000957564	0.000579886	0.000671614	0.108867	-0.0215888	0.25266	-0.280245	0.156069	0.879669	0.667806	0.567848	751	2499	3250	906
ISG20L2	Q9H9L3	MVAIDCEMVGTGPK	1xCarbamidomethyl [C6]; 1xTMTpro [N-Term]; 1xTMTpro [K14(100)]	Interferon-stimulated 20 kDa exonuclease-like 2 OS=Homo sapiens (Human) OX=9606 GN=ISG20L2 PE=1 SV=1	0.047713	0.0518364	0.0341574	0.0322802	0.032227	0.0269101	0.106736	0.0983438	0.217926	-0.383839	0.465388	0.467768	0.727891	0.553682	814	2438	3252	907
PIK3CD	O00329	TVSSSEVSVCSEPVWK	1xCarbamidomethyl [C10]; 1xTMTpro [N-Term]; 1xTMTpro [K16(100)]	Phosphatidylinositol 4,5-bisphosphate 3-kinase catalytic subunit delta isoform OS=Homo sapiens (Human) OX=9606 GN=PIK3CD PE=1 SV=2	0.199422	0.257246	0.193579	0.191182	0.139812	0.140243	0.0897112	-0.120203	0.247125	-0.163103	0.18108	0.632533	0.628096	0.48057	1290	1966	3256	908
TNS3	Q68CZ2	SCPETLTHAVGMSESPIGPK	1xCarbamidomethyl [C2]; 1xTMTpro [N-Term]; 1xTMTpro [K20(100)]	Tensin-3 OS=Homo sapiens (Human) OX=9606 GN=TNS3 PE=1 SV=2	0.00684742	0.00815407	0.0058758	0.00464687	0.00498154	0.00547317	0.0864726	-0.0233401	0.228621	-0.244115	0.582641	0.482307	0.346525	0.470491	1379	1878	3257	909
PRPF19	Q9UMS4	VTDETSGCSLTCAQFHPDGLIFGTGTMDSQIK	2xCarbamidomethyl [C8; C12]; 1xTMTpro [K32(100)]; 1xTMTpro [N-Term]	Pre-mRNA-processing factor 19 OS=Homo sapiens (Human) OX=9606 GN=PRPF19 PE=1 SV=1	0.000453981	0.000447968	0.000409873	0.000353207	0.000319984	0.000362526	0.00832448	0.0540931	0.0348586	-0.0933597	0.308022	0.450538	0.270455	0.343005	3103	154	3257	909
GGACT	Q9BVM4	VQLLEDRAPGAEEPPAPTAVQCFVYSR	1xCarbamidomethyl [C22]; 1xDeamidated [Q]; 1xTMTpro [N-Term]	Gamma-glutamylaminecyclotransferase OS=Homo sapiens (Human) OX=9606 GN=GGACT PE=1 SV=2	0.0179846	0.0192601	0.016182	0.0131622	0.0139899	0.0141873	0.0342509	0.0141662	0.113018	-0.138212	0.4362	0.348214	0.328004	0.370806	2613	649	3262	911
DYNC1H1	Q14204	LQGATCNNNK	1xCarbamidomethyl [C6]; 1xTMTpro [N-Term]; 1xTMTpro [K10(100)]	Cytoplasmic dynein 1 heavy chain 1 OS=Homo sapiens (Human) OX=9606 GN=DYNC1H1 PE=1 SV=5	0.000331816	0.000303548	0.000203326	0.000188842	0.000169331	0.000176219	0.118465	0.247207	0.11875	-0.459379	0.565995	0.723328	0.665806	0.65171	459	2804	3263	912
FABP5	Q01469	TTQFSCTLGEKFEETTADGRK	1xCarbamidomethyl [C6]; 1xTMTpro [N-Term]; 1xTMTpro [K21(100)]	Fatty acid-binding protein 5 OS=Homo sapiens (Human) OX=9606 GN=FABP5 PE=1 SV=3	0.0242393	0.0245571	0.0218696	0.0177064	0.0193636	0.0185139	0.0124092	0.0412925	0.0600865	-0.107125	0.411784	0.282703	0.347441	0.347309	3028	236	3264	913
FBXO30	Q8TB52	FCPSIQGAK	1xCarbamidomethyl [C2]; 1xTMTpro [K9(100)]	F-box only protein 30 OS=Homo sapiens (Human) OX=9606 GN=FBXO30 PE=1 SV=3	0.844291	0.935388	0.927891	0.785944	0.699681	0.630536	0.0277009	-0.096224	0.0516005	0.0399914	0.199536	0.367267	0.517384	0.361396	2764	501	3265	914
NCKAP1L	P55160	QTSNCVLEICAEQRNLSEQLLPK	2xCarbamidomethyl [C5; C10]; 1xTMTpro [K23(100)]	Nck-associated protein 1-like OS=Homo sapiens (Human) OX=9606 GN=NCKAP1L PE=1 SV=3	0.00249221	0.00191246	0.00222468	0.00176345	0.00162884	0.00156642	0.0668609	0.173518	-0.208471	0.0096921	0.325506	0.440056	0.496429	0.420664	1875	1392	3267	915
RAI14	Q9P0K7	CPAESVDSSGK	1xCarbamidomethyl [C1]; 1xTMTpro [K11(100)]	Ankycorbin OS=Homo sapiens (Human) OX=9606 GN=RAI14 PE=1 SV=2	0.00537241	0.00504654	0.00707611	0.00357514	0.00438764	0.00442855	0.0974841	-0.118344	-0.208619	0.279043	0.705915	0.41047	0.397079	0.504488	1098	2169	3267	915
CARD9	Q9H257	CKEENYDLAMR	1xCarbamidomethyl [C1]; 1xTMTpro [K2(100)]; 1xTMTpro [N-Term]	Caspase recruitment domain-containing protein 9 OS=Homo sapiens (Human) OX=9606 GN=CARD9 PE=1 SV=2	0.00694984	0.00878864	0.00665627	0.00549065	0.00509669	0.00569433	0.0840604	-0.103146	0.235514	-0.165413	0.44315	0.550566	0.390601	0.461439	1447	1822	3269	917
ADAT2	Q7Z6V5	EALENTEVPVGCLMVYNNEVVGK	1xCarbamidomethyl [C12]; 1xTMTpro [N-Term]; 1xTMTpro [K23(100)]	tRNA-specific adenosine deaminase 2 OS=Homo sapiens (Human) OX=9606 GN=ADAT2 PE=1 SV=1	0.247588	0.304218	0.258509	0.222009	0.180137	0.218997	0.0487638	-0.125578	0.171586	-0.063308	0.282904	0.58443	0.302608	0.389981	2305	966	3271	918
PARP4	Q9UKK3	VGMEGGQEAVVVELQCSR	1xCarbamidomethyl [C16]; 1xTMTpro [N-Term]	Protein mono-ADP-ribosyltransferase PARP4 OS=Homo sapiens (Human) OX=9606 GN=PARP4 PE=1 SV=3	0.0968473	0.105137	0.0718867	0.0717197	0.0652426	0.056298	0.0983892	0.0852482	0.20374	-0.34474	0.348095	0.48465	0.69738	0.510042	1070	2201	3271	918
SPART	Q8N0X7	DTSSEEVNLSHIVPCEPVPEEKPKELPEWSEK	1xCarbamidomethyl [C15]; 1xTMTpro [N-Term]; 2xTMTpro [K24(99.7); K32(100)]	Spartin OS=Homo sapiens (Human) OX=9606 GN=SPART PE=1 SV=1	0.00298799	0.00331815	0.00280608	0.00257109	0.0018921	0.00248988	0.0578509	-0.0236663	0.127541	-0.114284	0.240461	0.682849	0.286763	0.403358	2102	1175	3277	920
MGMT	P16455	GNPVPILIPCHR	1xCarbamidomethyl [C10]; 1xTMTpro [N-Term]	Methylated-DNA--protein-cysteine methyltransferase OS=Homo sapiens (Human) OX=9606 GN=MGMT PE=1 SV=1	0.220234	0.205055	0.190834	0.144532	0.171938	0.166822	0.0207517	0.10078	-0.00224595	-0.105935	0.50687	0.256369	0.299948	0.354396	2892	386	3278	921
RCHY1	Q96PM5	TCYEEMLK	1xCarbamidomethyl [C2]; 1xTMTpro [K8(100)]	RING finger and CHY zinc finger domain-containing protein 1 OS=Homo sapiens (Human) OX=9606 GN=RCHY1 PE=1 SV=1	0.0767275	0.0764255	0.0632034	0.0565551	0.0502473	0.0596307	0.0434539	0.0893685	0.0836782	-0.190373	0.350719	0.521329	0.274319	0.382123	2440	838	3278	921
CRTAP	O75718	IQCEENLTPVIGGYPVEK	1xCarbamidomethyl [C3]; 1xDeamidated [N6]; 1xTMTpro [N-Term]; 1xTMTpro [K18(100)]	Cartilage-associated protein OS=Homo sapiens (Human) OX=9606 GN=CRTAP PE=1 SV=1	0.0133627	0.0118611	0.0115897	0.0084504	0.0112106	0.00778823	0.0771642	0.122935	-0.0490343	-0.0824253	0.538182	0.130414	0.655906	0.441501	1639	1641	3280	923
GSTP1	P09211	ASCLYGQLPK	1xCarbamidomethyl [C3]; 1xTMTpro [K10(100)]; 1xTMTpro [N-Term]	Glutathione S-transferase P OS=Homo sapiens (Human) OX=9606 GN=GSTP1 PE=1 SV=2	0.0157847	0.0183493	0.0141868	0.0147641	0.0104229	0.00998471	0.0911114	-0.029155	0.188044	-0.183134	0.125587	0.627923	0.689889	0.481133	1284	1996	3280	923
PARP12	Q9H0J9	SCSFQDK	1xCarbamidomethyl [C2]; 1xTMTpro [N-Term]; 1xTMTpro [K7(100)]	Protein mono-ADP-ribosyltransferase PARP12 OS=Homo sapiens (Human) OX=9606 GN=PARP12 PE=1 SV=1	0.0960887	0.0957799	0.0692284	0.0546936	0.0679705	0.0644987	0.0926472	0.142815	0.138171	-0.330187	0.67018	0.356643	0.432282	0.486369	1243	2040	3283	925
SP110	Q9HB58	VDQVPQKKDDSTCNSTVETR	1xCarbamidomethyl [C13]; 2xTMTpro [K7(100); K8(100)]	Sp110 nuclear body protein OS=Homo sapiens (Human) OX=9606 GN=SP110 PE=1 SV=5	0.00555764	0.00642326	0.00317019	0.00383391	0.00209981	0.00241673	0.130574	0.138085	0.34692	-0.671819	0.397569	1.26613	1.06333	0.909009	140	3143	3283	925
TRIM25	Q14258	AELCPLAEELSCSICLEPFK	1xAcetyl [N-Term]; 3xCarbamidomethyl [C4; C12; C15]; 1xTMTpro [K20(100)]	E3 ubiquitin/ISG15 ligase TRIM25 OS=Homo sapiens (Human) OX=9606 GN=TRIM25 PE=1 SV=2	0.000720606	0.0012228	0.000733744	0.000530704	0.000447868	0.000475316	0.129516	-0.308454	0.454455	-0.282389	0.749758	0.99459	0.908778	0.884375	162	3122	3284	927
SMAD2	Q15796	AITTQNCNTK	1xCarbamidomethyl [C7]; 1xTMTpro [N-Term]; 1xTMTpro [K10(100)]	Mothers against decapentaplegic homolog 2 OS=Homo sapiens (Human) OX=9606 GN=SMAD2 PE=1 SV=1	0.110795	0.120653	0.0759256	0.0772144	0.0649887	0.0618285	0.114299	0.112867	0.235829	-0.432374	0.40809	0.65677	0.728689	0.59785	625	2660	3285	928
ANKMY2	Q8IV38	LDVNSNCVNEEQPEAEVGISQK	1xCarbamidomethyl [C7]; 1xDeamidated [Q12]; 1xTMTpro [N-Term]; 1xTMTpro [K22(100)]	Ankyrin repeat and MYND domain-containing protein 2 OS=Homo sapiens (Human) OX=9606 GN=ANKMY2 PE=1 SV=1	0.00375999	0.00423754	0.00418797	0.00317043	0.00246694	0.00355125	0.0693247	-0.111403	0.0610973	0.0441195	0.357452	0.719407	0.193803	0.423554	1836	1449	3285	928
DHX36	Q9H2U1	ELVNLIDNHQVTVISGETGCGK	1xCarbamidomethyl [C20]; 1xTMTpro [N-Term]; 1xTMTpro [K22(100)]	ATP-dependent DNA/RNA helicase DHX36 OS=Homo sapiens (Human) OX=9606 GN=DHX36 PE=1 SV=2	0.0860413	0.0896151	0.0815068	0.0725289	0.0654073	0.0654331	0.00578017	0.00537912	0.0640924	-0.0727293	0.241094	0.390197	0.389628	0.340307	3177	108	3285	928
GLG1	Q92896	FCENTQAGEGRVYK	1xCarbamidomethyl [C2]; 1xTMTpro [K14(100)]	Golgi apparatus protein 1 OS=Homo sapiens (Human) OX=9606 GN=GLG1 PE=1 SV=2	0.00846192	0.00954638	0.00710071	0.00540013	0.00704477	0.00623527	0.0746379	0.0158143	0.189783	-0.237208	0.632176	0.248618	0.424718	0.43517	1709	1578	3287	931
DDX11	Q96FC9	ACPYYGSR	1xCarbamidomethyl [C2]; 1xTMTpro [N-Term]	ATP-dependent DNA helicase DDX11 OS=Homo sapiens (Human) OX=9606 GN=DDX11 PE=1 SV=1_x000D_ Putative ATP-dependent RNA helicase DDX12 OS=Homo sapiens (Human) OX=9606 GN=DDX12P PE=5 SV=3	0.671038	0.827011	0.553354	0.48945	0.462339	0.44713	0.107751	-0.0271818	0.27433	-0.305374	0.482416	0.564627	0.612882	0.553308	816	2471	3287	931
APEX1	P27695	KGLDWVKEEAPDILCLQETK	1xCarbamidomethyl [C15]; TMTpro [K]; 1xTMTpro [N-Term]	DNA-(apurinic or apyrimidinic site) lyase OS=Homo sapiens (Human) OX=9606 GN=APEX1 PE=1 SV=2	0.000885389	0.00098052	0.000781552	0.000743069	0.000590422	0.000694751	0.0506252	0.00473662	0.151972	-0.175233	0.248079	0.579827	0.345079	0.390995	2291	998	3289	933
ATG16L1	Q676U5	IAECLQTISDLETECLDLRTK	2xCarbamidomethyl [C4; C15]; 1xTMTpro [N-Term]	Autophagy-related protein 16-1 OS=Homo sapiens (Human) OX=9606 GN=ATG16L1 PE=1 SV=2	0.00988325	0.011243	0.00929277	0.00768097	0.00749808	0.00819418	0.0427178	-0.0369555	0.149019	-0.125832	0.400653	0.435419	0.307341	0.381138	2462	827	3289	933
DNAJA1	P31689	IHQIGPGMVQQIQSVCMECQGHGERISPK	2xCarbamidomethyl [C16; C19]; 1xTMTpro [N-Term]; 1xTMTpro [K29(100)]	DnaJ homolog subfamily A member 1 OS=Homo sapiens (Human) OX=9606 GN=DNAJA1 PE=1 SV=2	0.0215599	0.0218505	0.017828	0.0167557	0.0149986	0.015076	0.0485697	0.0788762	0.0981903	-0.195327	0.28482	0.444646	0.43722	0.388895	2333	958	3291	935
FTH1	P02794	KPDCDDWESGLNAMECALHLEK	2xCarbamidomethyl [C4; C16]; 1xDeamidated [N12]; 1xTMTpro [N-Term]; 2xTMTpro [K1(100); K22(100)]	Ferritin heavy chain OS=Homo sapiens (Human) OX=9606 GN=FTH1 PE=1 SV=2	1.37057	1.44499	1.38776	1.18309	0.777041	1.11064	0.0900252	-0.0317907	0.0444945	-0.0138107	0.244006	0.850504	0.335173	0.476561	1321	1971	3292	936
HSPA5	P11021	EDVGTVVGIDLGTTYSCVGVFK	1xCarbamidomethyl [C17]; 1xTMTpro [N-Term]; 1xTMTpro [K22(100)]	Endoplasmic reticulum chaperone BiP OS=Homo sapiens (Human) OX=9606 GN=HSPA5 PE=1 SV=2	0.00313757	0.00345167	0.00279783	0.00280154	0.00216128	0.00219448	0.0578241	0.00393631	0.141582	-0.161405	0.159496	0.533827	0.511832	0.401718	2120	1174	3294	937
RAC2	P15153	EIDSVKYLECSALTQR	1xCarbamidomethyl [C10]; 1xTMTpro [N-Term]; 1xTMTpro [K6(100)]	Ras-related C3 botulinum toxin substrate 2 OS=Homo sapiens (Human) OX=9606 GN=RAC2 PE=1 SV=1	0.182596	0.21358	0.160753	0.145141	0.122642	0.147563	0.0716526	-0.0238776	0.202247	-0.207684	0.355071	0.598083	0.3312	0.428118	1794	1500	3294	937
PSMD13	Q9UNM6	IQLLCLMEMTFTRPANHR	1xCarbamidomethyl [C5]; 1xTMTpro [N-Term]	26S proteasome non-ATPase regulatory subunit 13 OS=Homo sapiens (Human) OX=9606 GN=PSMD13 PE=1 SV=2	0.00108183	0.00106301	0.00109644	0.000900253	0.00079222	0.000861666	0.0126346	0.0018758	-0.0234495	0.021226	0.263197	0.447626	0.326398	0.345741	3057	238	3295	939
TRIM33	Q9UPN9	CLPEPERQLSVPIPGGSNGDIQQVGVIR	1xCarbamidomethyl [C1]; 1xTMTpro [N-Term]	E3 ubiquitin-protein ligase TRIM33 OS=Homo sapiens (Human) OX=9606 GN=TRIM33 PE=1 SV=3	0.00740007	0.00752837	0.00503298	0.00389582	0.00572714	0.00403642	0.110787	0.153359	0.178157	-0.402767	0.772253	0.216365	0.721102	0.569907	744	2554	3298	940
CHD1L	Q86WJ1	FAPGLSCVTYAGDKEER	1xCarbamidomethyl [C7]; 1xTMTpro [N-Term]; 1xTMTpro [K14(100)]	Chromodomain-helicase-DNA-binding protein 1-like OS=Homo sapiens (Human) OX=9606 GN=CHD1L PE=1 SV=3	0.0416877	0.0458611	0.0374624	0.0310686	0.0331286	0.0314019	0.0481591	0.000599418	0.138247	-0.153579	0.423565	0.330944	0.408174	0.387561	2355	947	3302	941
MKI67	P46013	KAEDNVCVK	1xCarbamidomethyl [C7]; 1xTMTpro [N-Term]; 2xTMTpro [K1(100); K9(100)]	Proliferation marker protein Ki-67 OS=Homo sapiens (Human) OX=9606 GN=MKI67 PE=1 SV=2	0.00113697	0.00123055	0.000963624	0.000804858	0.000826234	0.000874938	0.0637098	0.0341337	0.148252	-0.204511	0.464247	0.426432	0.343801	0.411494	1987	1316	3303	942
NUP214	P35658	YYEDLDEVSSTSSVSQSLESEDARTSCKDDEAVVQAPR	1xCarbamidomethyl [C27]; 1xDeamidated [Q35]; 1xTMTpro [K28(100)]	Nuclear pore complex protein Nup214 OS=Homo sapiens (Human) OX=9606 GN=NUP214 PE=1 SV=2	0.000329331	0.000402111	0.000335337	0.000444837	0.000469904	0.000464641	0.0361719	-0.11069	0.177368	-0.0846161	-0.323051	-0.402141	-0.385889	-0.37036	2621	683	3304	943
CACNA2D1	P54289	TSIRDPCAGPVCDCK	3xCarbamidomethyl [C7; C12; C14]; 1xTMTpro [K15(100)]	Voltage-dependent calcium channel subunit alpha-2/delta-1 OS=Homo sapiens (Human) OX=9606 GN=CACNA2D1 PE=1 SV=3	0.197362	0.22569	0.202802	0.17549	0.167376	0.14867	0.019281	-0.0800176	0.113478	-0.0407921	0.249473	0.317776	0.488751	0.352	2939	366	3305	944
SOAT1	P35610	SASLDNGGCALTTFSVLEGEK	1xTMTpro [N-Term]; 1xCarbamidomethyl [C9(100)]; 1xTMTpro [K21(100)]	Sterol O-acyltransferase 1 OS=Homo sapiens (Human) OX=9606 GN=SOAT1 PE=1 SV=3	0.234583	0.259026	0.21534	0.167414	0.197059	0.18719	0.0324079	-0.0106235	0.132378	-0.134101	0.497304	0.262095	0.336216	0.365205	2705	606	3311	945
APEX1	P27695	CSENKLPAELQELPGLSHQYWSAPSDKEGYSGVGLLSR	1xAcetyl [N-Term]; 1xCarbamidomethyl [C1]; 2xDeamidated [N4; Q19]; 2xTMTpro [K5(100); K27(100)]	DNA-(apurinic or apyrimidinic site) lyase OS=Homo sapiens (Human) OX=9606 GN=APEX1 PE=1 SV=2	0.000127184	0.000156742	9.55442e-05	7.83742e-05	9.98572e-05	7.09639e-05	0.117252	0.00789051	0.309369	-0.404783	0.690571	0.341084	0.833866	0.621841	546	2768	3314	946
	Q6ZSR9	GSCLESGGHSNDRNK	1xCarbamidomethyl [C3]; 1xTMTpro [N-Term]; 1xTMTpro [K15(100)]	Uncharacterized protein FLJ45252 OS=Homo sapiens (Human) OX=9606 GN=- PE=2 SV=2	0.0136107	0.0172976	0.0162245	0.0126742	0.0129545	0.0102707	0.05764	-0.207026	0.138806	0.0464004	0.309873	0.278311	0.613238	0.400474	2146	1170	3316	947
SNX1	Q13596	MNESDIWFEEKLQEVECEEQR	1xTMTpro [N-Term]; 1xCarbamidomethyl [C17(100)]; 1xTMTpro [K11(100)]	Sorting nexin-1 OS=Homo sapiens (Human) OX=9606 GN=SNX1 PE=1 SV=3	0.00863905	0.00927831	0.0076024	0.00639168	0.00616025	0.00721701	0.0377817	0.0222916	0.125282	-0.162125	0.412385	0.465592	0.237179	0.371718	2600	717	3317	948
PNPT1	Q8TCS8	NVSCEVDMFK	1xCarbamidomethyl [C4]; 1xOxidation [M8(100)]; 1xTMTpro [K10(100)]	Polyribonucleotide nucleotidyltransferase 1, mitochondrial OS=Homo sapiens (Human) OX=9606 GN=PNPT1 PE=1 SV=2	0.000860092	0.00100034	0.000874361	0.000794199	0.000694759	0.000642116	0.0331444	-0.0839044	0.134019	-0.0601676	0.198895	0.391884	0.505562	0.365447	2695	624	3319	949
HNRNPL	P14866	ASLNGADIYSGCCTLK	2xCarbamidomethyl [C12(100); C13(100)]; 1xDeamidated [N4(100)]; 1xTMTpro [N-Term]; 1xTMTpro [K16(100)]	Heterogeneous nuclear ribonucleoprotein L OS=Homo sapiens (Human) OX=9606 GN=HNRNPL PE=1 SV=2	0.00418334	0.00498252	0.00359898	0.00308068	0.00317021	0.00292085	0.0917118	-0.0244858	0.227734	-0.241553	0.465892	0.424563	0.542751	0.477736	1307	2013	3320	950
PPP2R1A	P30153	EFCENLSADCRENVIMSQILPCIK	3xCarbamidomethyl [C3; C10; C22]; 1xTMTpro [K24(100)]	Serine/threonine-protein phosphatase 2A 65 kDa regulatory subunit A alpha isoform OS=Homo sapiens (Human) OX=9606 GN=PPP2R1A PE=1 SV=4	0.000222763	0.000260205	0.000160874	0.000143378	0.000163974	0.000120523	0.115736	0.0537637	0.277907	-0.415814	0.581918	0.388277	0.832435	0.600877	617	2703	3320	950
RANBP2	P49792	CAACQNPR	2xCarbamidomethyl [C1; C4]; 1xTMTpro [N-Term]	E3 SUMO-protein ligase RanBP2 OS=Homo sapiens (Human) OX=9606 GN=RANBP2 PE=1 SV=2	0.000359116	0.000412354	0.000310936	0.000222134	0.000333322	0.000217243	0.101775	-0.00675887	0.192677	-0.214589	0.699778	0.114291	0.731899	0.515323	1037	2286	3323	952
ACAT2	Q9BWD1	IGEMPLTDSILCDGLTDAFHNCHMGITAENVAK	1xTMTpro [N-Term]; 2xCarbamidomethyl [C12(100); C22(100)]; 1xTMTpro [K33(100)]	Acetyl-CoA acetyltransferase, cytosolic OS=Homo sapiens (Human) OX=9606 GN=ACAT2 PE=1 SV=2	0.021475	0.0281878	0.0169616	0.0180581	0.0121687	0.0127122	0.121281	-0.0484327	0.343983	-0.388812	0.298442	0.867911	0.804874	0.657076	443	2880	3323	952
SLU7	O95391	YSYCTGEAGK	1xCarbamidomethyl [C4]; 1xTMTpro [K10(100)]	Pre-mRNA-splicing factor SLU7 OS=Homo sapiens (Human) OX=9606 GN=SLU7 PE=1 SV=2	0.00268163	0.00337694	0.00274616	0.00220496	0.00196044	0.0024897	0.0638935	-0.130207	0.202401	-0.0959007	0.412561	0.582134	0.237344	0.41068	2000	1325	3325	954
RTN3	O95197	AEPSAATQSHSISSSSFGAEPSAPGGGGSPGACPALGTK	1xAcetyl [N-Term]; 1xCarbamidomethyl [C33(100)]; 1xTMTpro [K39(100)]	Reticulon-3 OS=Homo sapiens (Human) OX=9606 GN=RTN3 PE=1 SV=2	0.0722131	0.0808706	0.0657434	0.0623138	0.0504511	0.0561109	0.043203	-0.0144967	0.148859	-0.149911	0.227205	0.531871	0.378476	0.379184	2491	835	3326	955
HSDL2	Q6YN16	ACIPYLK	1xCarbamidomethyl [C2]; 1xTMTpro [N-Term]; 1xTMTpro [K7(100)]	Hydroxysteroid dehydrogenase-like protein 2 OS=Homo sapiens (Human) OX=9606 GN=HSDL2 PE=1 SV=1	0.180891	0.191713	0.160552	0.134396	0.147954	0.132821	0.0312639	0.0255239	0.109353	-0.146553	0.403099	0.264445	0.420116	0.362553	2746	580	3326	955
PPIE	Q9UNP9	HTGPGLLSMANSGPNTNGSQFFLTCDKTDWLDGK	1xCarbamidomethyl [C25]; 1xDeamidated [N/Q]; 2xTMTpro [K27(100); K34(100)]	Peptidyl-prolyl cis-trans isomerase E OS=Homo sapiens (Human) OX=9606 GN=PPIE PE=1 SV=1	0.00306412	0.00329099	0.00299982	0.00229965	0.00257491	0.00253357	0.00621339	-0.0252913	0.0777579	-0.0558894	0.439348	0.276243	0.299594	0.338395	3210	116	3326	955
GNL3	Q9BVP2	NAAPFRSEVCFGK	1xCarbamidomethyl [C10]; 1xTMTpro [K13(100)]	Guanine nucleotide-binding protein-like 3 OS=Homo sapiens (Human) OX=9606 GN=GNL3 PE=1 SV=2	0.0213586	0.0228455	0.0226988	0.0192284	0.0171189	0.0164399	0.0146053	-0.0622883	0.0348016	0.0255111	0.213868	0.381514	0.439903	0.345095	3067	261	3328	958
TIMELESS	Q9UNS1	AADDREEDGCSQAVPLVPLTEENEEAMENEQFQQLLRK	1xCarbamidomethyl [C10]; 1xTMTpro [N-Term]; 1xTMTpro [K38(100)]	Protein timeless homolog OS=Homo sapiens (Human) OX=9606 GN=TIMELESS PE=1 SV=2	0.0110007	0.0116801	0.0099494	0.00956997	0.00746446	0.00829228	0.0391244	0.0163519	0.102806	-0.128565	0.18466	0.543138	0.391406	0.373068	2580	749	3329	959
DDX39A	O00148	AIVDCGFEHPSEVQHECIPQAILGMDVLCQAK	3xCarbamidomethyl [C5; C17; C29]; 1xTMTpro [N-Term]; 1xOxidation [M25(100)]; 1xTMTpro [K32(100)]	ATP-dependent RNA helicase DDX39A OS=Homo sapiens (Human) OX=9606 GN=DDX39A PE=1 SV=2_x000D_ Spliceosome RNA helicase DDX39B OS=Homo sapiens (Human) OX=9606 GN=DDX39B PE=1 SV=1	0.00369862	0.00399301	0.00315841	0.00261092	0.00282058	0.00277274	0.0608257	0.0323221	0.14281	-0.195468	0.470111	0.358676	0.383354	0.404047	2088	1243	3331	960
ZC3H15	Q8WU90	SVVCAFFK	1xCarbamidomethyl [C4]; 1xTMTpro [N-Term]; 1xTMTpro [K8(100)]	Zinc finger CCCH domain-containing protein 15 OS=Homo sapiens (Human) OX=9606 GN=ZC3H15 PE=1 SV=1	0.0333194	0.0380416	0.0307299	0.0248837	0.0263718	0.0263284	0.0559184	-0.0304583	0.160758	-0.147175	0.451617	0.367826	0.370203	0.396549	2201	1130	3331	960
LAT2	Q9GZY6	QKTTETGAQQEGIGGLCR	1xCarbamidomethyl [C17]; 1xTMTpro [N-Term]; 1xTMTpro [K2(100)]	Linker for activation of T-cells family member 2 OS=Homo sapiens (Human) OX=9606 GN=LAT2 PE=1 SV=1	0.00542989	0.00604356	0.00337412	0.00343121	0.00358971	0.00208778	0.127079	0.13373	0.288206	-0.55268	0.528476	0.463326	1.24522	0.745676	278	3055	3333	962
LRIF1	Q5T3J3	ISSSVDATTVTSQQCVFRDQEPK	1xCarbamidomethyl [C15]; 1xTMTpro [N-Term]; 1xTMTpro [K23(100)]	Ligand-dependent nuclear receptor-interacting factor 1 OS=Homo sapiens (Human) OX=9606 GN=LRIF1 PE=1 SV=1	0.0319609	0.0323721	0.023724	0.0194986	0.0220555	0.021969	0.0906554	0.122833	0.141274	-0.307127	0.590103	0.412338	0.418004	0.473482	1346	1988	3334	963
SPG7	Q9UQ90	LAELTPGFSGADIANICNEAALHAAR	1xCarbamidomethyl [C17]; 1xDeamidated [N15]; 1xTMTpro [N-Term]	Paraplegin OS=Homo sapiens (Human) OX=9606 GN=SPG7 PE=1 SV=2	0.069236	0.0835794	0.0687995	0.0646716	0.0364426	0.0559804	0.106338	-0.0934984	0.178127	-0.102622	0.191889	1.0194	0.400098	0.537128	909	2425	3334	963
GAR1	Q9NY12	CTTDENK	1xCarbamidomethyl [C1]; 1xTMTpro [N-Term]; 1xTMTpro [K7(100)]	H/ACA ribonucleoprotein complex subunit 1 OS=Homo sapiens (Human) OX=9606 GN=GAR1 PE=1 SV=1	0.0074999	0.00913759	0.00811884	0.00627282	0.007085	0.00581367	0.0400437	-0.137892	0.147051	-0.0234894	0.395648	0.219995	0.505315	0.373653	2571	768	3339	965
SETDB1	Q15047	CACHQLTIQATACTPGGQINPNSGYQYK	3xCarbamidomethyl [C1; C3; C13]; 1xDeamidated [Q18]; 1xTMTpro [K28(100)]	Histone-lysine N-methyltransferase SETDB1 OS=Homo sapiens (Human) OX=9606 GN=SETDB1 PE=1 SV=1	0.00560385	0.00487798	0.00536543	0.00357313	0.00377016	0.00477381	0.0580107	0.0852184	-0.114914	0.0224951	0.564012	0.486574	0.146057	0.398881	2162	1179	3341	966
POLR2M	P0CAP2	AIAEVDVGTDKAQNSDPILDTSSLVPGCSSVDNIK	1xCarbamidomethyl [C28]; 1xTMTpro [N-Term]; 2xTMTpro [K11(100); K35(100)]	DNA-directed RNA polymerase II subunit GRINL1A OS=Homo sapiens (Human) OX=9606 GN=POLR2M PE=1 SV=1	0.205626	0.245302	0.169131	0.185683	0.133402	0.108859	0.112514	-0.00741923	0.247117	-0.289304	0.154598	0.631663	0.924984	0.570415	738	2604	3342	967
RBBP7	Q16576	SNTTSKPSHLVDAHTAEVNCLSFNPYSEFILATGSADK	1xCarbamidomethyl [C20]; 1xDeamidated [N]; 1xTMTpro [N-Term]; TMTpro [K]	Histone-binding protein RBBP7 OS=Homo sapiens (Human) OX=9606 GN=RBBP7 PE=1 SV=1	0.00177908	0.00246254	0.00159506	0.00155876	0.0012182	0.00110794	0.116328	-0.129053	0.339963	-0.286578	0.319788	0.675431	0.812306	0.602508	611	2731	3342	967
MBNL2	Q5VZF2	SCQVENGR	1xCarbamidomethyl [C2(100)]; 1xDeamidated [N6(100)]; 1xTMTpro [N-Term]	Muscleblind-like protein 2 OS=Homo sapiens (Human) OX=9606 GN=MBNL2 PE=1 SV=2_x000D_ Muscleblind-like protein 1 OS=Homo sapiens (Human) OX=9606 GN=MBNL1 PE=1 SV=2	0.00258827	0.00301117	0.00246703	0.00245886	0.00178466	0.00126414	0.116593	-0.0549853	0.163349	-0.124201	0.128986	0.591328	1.08882	0.603044	608	2740	3348	969
AP1B1	Q10567	IQPGNPSCTDLELSLK	1xCarbamidomethyl [C8]; 1xTMTpro [N-Term]; 1xTMTpro [K16(100)]	AP-1 complex subunit beta-1 OS=Homo sapiens (Human) OX=9606 GN=AP1B1 PE=1 SV=2	0.0183588	0.0189449	0.0109282	0.00924566	0.0101199	0.00945828	0.127551	0.191449	0.236783	-0.556971	0.798176	0.667833	0.765374	0.743795	280	3070	3350	970
L3HYPDH	Q96EM0	EPTTNICVFADEQVDRSPTGSGVTAR	1xCarbamidomethyl [C7]; 1xTMTpro [N-Term]	Trans-3-hydroxy-L-proline dehydratase OS=Homo sapiens (Human) OX=9606 GN=L3HYPDH PE=1 SV=2	0.0223452	0.0221245	0.0169555	0.0148084	0.0169239	0.0138921	0.0767479	0.126098	0.111777	-0.272117	0.467451	0.274805	0.559601	0.433952	1725	1629	3354	971
ARMC6	Q6NXE6	FCDQCKQDK	2xCarbamidomethyl [C2; C5]; 1xTMTpro [N-Term]; 1xTMTpro [K9(100)]	Armadillo repeat-containing protein 6 OS=Homo sapiens (Human) OX=9606 GN=ARMC6 PE=1 SV=2	0.00909462	0.00921519	0.0061905	0.00684014	0.00504108	0.00505159	0.109075	0.155248	0.174249	-0.39971	0.255739	0.696032	0.693029	0.548267	850	2508	3358	972
OAS2	P29728	SSDLPGGEFSTCFTVLQR	1xCarbamidomethyl [C12]; 1xTMTpro [N-Term]	2'-5'-oligoadenylate synthase 2 OS=Homo sapiens (Human) OX=9606 GN=OAS2 PE=1 SV=3	0.0309639	0.0512447	0.03152	0.0211945	0.0244115	0.0196432	0.130907	-0.291974	0.434842	-0.266293	0.83887	0.635	0.948531	0.807467	210	3152	3362	973
ZNF330	Q9Y3S2	ACFCDDHTRSK	2xCarbamidomethyl [C2; C4]; 1xTMTpro [N-Term]; 1xTMTpro [K11(100)]	Zinc finger protein 330 OS=Homo sapiens (Human) OX=9606 GN=ZNF330 PE=1 SV=1	0.0994251	0.127	0.0712408	0.0574934	0.0594674	0.0595202	0.128566	0.00295211	0.356094	-0.477953	0.787262	0.738558	0.737277	0.754366	267	3095	3362	973
ZNF598	Q86UK7	VLCEQR	1xCarbamidomethyl [C3]; 1xTMTpro [N-Term]	E3 ubiquitin-protein ligase ZNF598 OS=Homo sapiens (Human) OX=9606 GN=ZNF598 PE=1 SV=1	0.0102392	0.0112448	0.0105537	0.00806172	0.00910619	0.00821563	0.00747927	-0.0607061	0.0744513	-0.0170597	0.405646	0.229885	0.378362	0.337964	3218	145	3363	975
HSPA1A	P0DMV8	AAAIGIDLGTTYSCVGVFQHGK	1xCarbamidomethyl [C14]; 1xTMTpro [N-Term]; 1xTMTpro [K22(100)]	Heat shock 70 kDa protein 1A OS=Homo sapiens (Human) OX=9606 GN=HSPA1A PE=1 SV=1	0.0358343	0.0421557	0.0331015	0.0302292	0.0269392	0.0269161	0.0623768	-0.047372	0.187013	-0.161817	0.292773	0.459007	0.460243	0.404008	2089	1277	3366	976
PFAS	O15067	ACVEAPKGNPICSLHDQGAGGNGNVLK	2xCarbamidomethyl [C2; C12]; 1xTMTpro [N-Term]; 2xTMTpro [K7(100); K27(100)]	Phosphoribosylformylglycinamidine synthase OS=Homo sapiens (Human) OX=9606 GN=PFAS PE=1 SV=4	0.00776753	0.00894097	0.00493851	0.0056938	0.00375543	0.0038118	0.127913	0.106322	0.309298	-0.547058	0.341742	0.942157	0.920662	0.734853	290	3077	3367	977
ARPC1B	O15143	TQIAICPNNHEVHIYEK	1xCarbamidomethyl [C6]; 1xTMTpro [N-Term]; 1xTMTpro [K17(100)]	Actin-related protein 2/3 complex subunit 1B OS=Homo sapiens (Human) OX=9606 GN=ARPC1B PE=1 SV=3	0.00477095	0.00539849	0.00405074	0.00331515	0.00394355	0.00338063	0.072519	0.00937113	0.18765	-0.226719	0.51583	0.265411	0.487611	0.422951	1845	1523	3368	978
KLHDC4	Q8TBB5	SGCQMSVTPQGGIVVYGGYSK	1xCarbamidomethyl [C3]; 1xTMTpro [K21(100)]	Kelch domain-containing protein 4 OS=Homo sapiens (Human) OX=9606 GN=KLHDC4 PE=1 SV=1	0.114267	0.144908	0.0940257	0.0981233	0.0725542	0.0709737	0.11236	-0.043121	0.299615	-0.324399	0.262859	0.698394	0.730169	0.563807	767	2602	3369	979
RSL1D1	O76021	EINDCIGGTVLNISK	1xCarbamidomethyl [C5]; 1xTMTpro [K15(100)]; 1xTMTpro [N-Term]	Ribosomal L1 domain-containing protein 1 OS=Homo sapiens (Human) OX=9606 GN=RSL1D1 PE=1 SV=3	0.00126059	0.00155302	0.00125552	0.00113966	0.000918092	0.00103763	0.0598717	-0.105654	0.195317	-0.111476	0.251156	0.563048	0.386468	0.400224	2150	1220	3370	980
INPP5D	Q92835	SFTCSSSAEGR	1xCarbamidomethyl [C4]; 1xTMTpro [N-Term]	Phosphatidylinositol 3,4,5-trisphosphate 5-phosphatase 1 OS=Homo sapiens (Human) OX=9606 GN=INPP5D PE=1 SV=2	0.0384833	0.0374807	0.0347544	0.0271952	0.0288217	0.031588	0.0110139	0.0603709	0.0222881	-0.0866647	0.440507	0.356704	0.224483	0.340565	3168	203	3371	981
ADAM17	P78536	ANSHGGVCPK	1xCarbamidomethyl [C8]; 1xTMTpro [N-Term]; 1xTMTpro [K10(100)]	Disintegrin and metalloproteinase domain-containing protein 17 OS=Homo sapiens (Human) OX=9606 GN=ADAM17 PE=1 SV=1	0.0660222	0.064183	0.0449162	0.0403872	0.040115	0.0389758	0.110248	0.177631	0.13687	-0.378086	0.531424	0.541178	0.582742	0.551781	832	2540	3372	982
RNH1	P13489	LLCETLLEPGCQLESLWVK	2xCarbamidomethyl [C3; C11]; 1xTMTpro [K19(100)]	Ribonuclease inhibitor OS=Homo sapiens (Human) OX=9606 GN=RNH1 PE=1 SV=2	0.0353347	0.0351179	0.0324301	0.0404532	0.0447696	0.0452066	0.0109284	0.0431201	0.0342405	-0.0806329	-0.238288	-0.384552	-0.398568	-0.340469	3173	200	3373	983
KARS1	Q15046	EICNAYTELNDPMR	1xCarbamidomethyl [C3]; 1xTMTpro [N-Term]; 1xOxidation [M13(100)]	Lysine--tRNA ligase OS=Homo sapiens (Human) OX=9606 GN=KARS1 PE=1 SV=3	0.00256164	0.00334396	0.00238767	0.00217756	0.00202392	0.00171863	0.0980035	-0.109912	0.274579	-0.211373	0.344264	0.449822	0.68572	0.493269	1189	2185	3374	984
UBN1	Q9NPG3	ASPTQCHR	1xCarbamidomethyl [C6]; 1xTMTpro [N-Term]	Ubinuclein-1 OS=Homo sapiens (Human) OX=9606 GN=UBN1 PE=1 SV=2	0.00143944	0.0015778	0.00170822	0.00224488	0.00181762	0.00263287	0.0962347	-0.129985	0.00242249	0.117001	-0.511151	-0.206562	-0.741149	-0.486287	1245	2129	3374	984
CHORDC1	Q9UHD1	KTSDFNTFLAQEGCTK	1xCarbamidomethyl [C14]; TMTpro [K]; 1xTMTpro [N-Term]	Cysteine and histidine-rich domain-containing protein 1 OS=Homo sapiens (Human) OX=9606 GN=CHORDC1 PE=1 SV=2	0.00314782	0.00364414	0.00364106	0.00309816	0.00253129	0.00246461	0.041951	-0.143769	0.0674573	0.0662348	0.166709	0.458249	0.496764	0.373908	2568	806	3374	984
ACTN1	P12814	KTFTAWCNSHLR	1xCarbamidomethyl [C7]; 1xTMTpro [N-Term]; 1xTMTpro [K1(100)]	Alpha-actinin-1 OS=Homo sapiens (Human) OX=9606 GN=ACTN1 PE=1 SV=2_x000D_ Alpha-actinin-3 OS=Homo sapiens (Human) OX=9606 GN=ACTN3 PE=1 SV=2_x000D_ Alpha-actinin-2 OS=Homo sapiens (Human) OX=9606 GN=ACTN2 PE=1 SV=1_x000D_ Alpha-actinin-4 OS=Homo sapiens (Human) OX=9606 GN=ACTN4 PE=1 SV=2	0.0015124	0.00192383	0.00208385	0.00165112	0.00107518	0.00124748	0.0992622	-0.282887	0.0642546	0.179525	0.156286	0.775153	0.560711	0.497383	1155	2222	3377	987
PPIH	O43447	HSAPGLLSMANSGPSTNGCQFFITCSK	2xCarbamidomethyl [C19; C25]; 1xDeamidated [N/Q]; 1xTMTpro [K27(100)]	Peptidyl-prolyl cis-trans isomerase H OS=Homo sapiens (Human) OX=9606 GN=PPIH PE=1 SV=1	0.0194537	0.0204709	0.0160176	0.0157569	0.0119824	0.0147045	0.0643267	0.0610708	0.134601	-0.219318	0.242996	0.638065	0.342717	0.407926	2043	1337	3380	988
DGKZ	Q13574	EASVPLGTVVVPGDSDLELCR	1xCarbamidomethyl [C20]; 1xTMTpro [N-Term]	Diacylglycerol kinase zeta OS=Homo sapiens (Human) OX=9606 GN=DGKZ PE=1 SV=3	0.0336234	0.0498368	0.0315374	0.025687	0.029237	0.0186012	0.123974	-0.189106	0.378643	-0.281504	0.577528	0.390773	1.04317	0.670491	414	2967	3381	989
RPL5	P46777	VGLTNYAAAYCTGLLLAR	1xCarbamidomethyl [C11]; 1xDeamidated [N5]; 1xTMTpro [N-Term]	60S ribosomal protein L5 OS=Homo sapiens (Human) OX=9606 GN=RPL5 PE=1 SV=3	0.000337341	0.000369473	0.000310242	0.000250136	0.000298499	0.0002438	0.0369819	-0.00715662	0.124103	-0.127969	0.438654	0.183638	0.475665	0.365986	2685	697	3382	990
PSMA6	P60900	CDPAGYYCGFK	2xCarbamidomethyl [C1; C8]; 1xTMTpro [K11(100)]	Proteasome subunit alpha type-6 OS=Homo sapiens (Human) OX=9606 GN=PSMA6 PE=1 SV=1	0.0108419	0.012101	0.00976974	0.0082941	0.00816188	0.00837176	0.0587411	-0.00826593	0.150237	-0.158491	0.394726	0.41791	0.38128	0.397972	2183	1199	3382	990
MCM10	Q7L590	ELMDLPTCGAR	1xCarbamidomethyl [C8]; 1xTMTpro [N-Term]	Protein MCM10 homolog OS=Homo sapiens (Human) OX=9606 GN=MCM10 PE=1 SV=2	0.362816	0.419525	0.358434	0.299166	0.279467	0.308847	0.0344551	-0.0677435	0.141778	-0.0852714	0.346035	0.444302	0.300087	0.363474	2728	655	3383	992
DSTN	P60981	AVIFCLSADKK	1xCarbamidomethyl [C5]; 1xTMTpro [N-Term]; 2xTMTpro [K10(100); K11(100)]	Destrin OS=Homo sapiens (Human) OX=9606 GN=DSTN PE=1 SV=3	1.4639	1.78403	0.968589	1.01168	0.780917	0.737286	0.129291	0.0587302	0.344048	-0.537135	0.474332	0.84785	0.930795	0.750992	271	3113	3384	993
FNBP1	Q96RU3	RNEDEEGYVPTSYVEVCLDK	1xCarbamidomethyl [C17]; 1xTMTpro [K20(100)]; 1xTMTpro [N-Term]	Formin-binding protein 1 OS=Homo sapiens (Human) OX=9606 GN=FNBP1 PE=1 SV=2	0.00738681	0.00669846	0.00883639	0.00659632	0.00335845	0.00575248	0.117531	-0.0487262	-0.189848	0.20978	0.212015	1.18588	0.409493	0.602463	612	2774	3386	994
HDHD2	Q9H0R4	GTGCEPEEAVMIGDDCRDDVGGAQDVGMLGILVK	Carbamidomethyl [C]; 1xDeamidated [Q24]; 1xTMTpro [K34(100)]; 1xAcetyl [N-Term]; 1xOxidation [M11(100)]	Haloacid dehalogenase-like hydrolase domain-containing protein 2 OS=Homo sapiens (Human) OX=9606 GN=HDHD2 PE=1 SV=1	0.00171656	0.00161533	0.00195591	0.0014101	0.00133873	0.00131363	0.0469824	-0.0381848	-0.125874	0.150133	0.321903	0.396843	0.424144	0.380963	2467	922	3389	995
CHD1L	Q86WJ1	ACLQQDLKQESR	1xCarbamidomethyl [C2]; 1xTMTpro [N-Term]; 1xTMTpro [K8(100)]	Chromodomain-helicase-DNA-binding protein 1-like OS=Homo sapiens (Human) OX=9606 GN=CHD1L PE=1 SV=3	0.0173587	0.0181476	0.0151568	0.0132138	0.0140077	0.0122734	0.0333507	0.0396839	0.103809	-0.156009	0.353922	0.269754	0.460432	0.361369	2765	629	3394	996
MRPL39	Q9NYK5	MVTEDQSKATEECTST	1xCarbamidomethyl [C13]; 1xTMTpro [N-Term]	39S ribosomal protein L39, mitochondrial OS=Homo sapiens (Human) OX=9606 GN=MRPL39 PE=1 SV=3	0.00406959	0.00496747	0.0048378	0.0055725	0.00653884	0.00573616	0.0320415	-0.184555	0.103072	0.0649119	-0.268888	-0.499598	-0.310647	-0.359711	2798	599	3397	997
CUL1	Q13616	CGEAALNDPK	1xCarbamidomethyl [C1]; 1xTMTpro [K10(100)]; 1xTMTpro [N-Term]	Cullin-1 OS=Homo sapiens (Human) OX=9606 GN=CUL1 PE=1 SV=2	0.00378788	0.00404299	0.00370023	0.0034245	0.00241548	0.00287808	0.0713457	-0.0211045	0.0729271	-0.0548816	0.166602	0.670184	0.417389	0.418058	1906	1496	3402	998
TRIP11	Q15643	CQTLLAVLQTSSTGNEAGGVNSNQFEELLQERDKLK	1xCarbamidomethyl [C1]; 2xTMTpro [K34(100); K36(100)]	Thyroid receptor-interacting protein 11 OS=Homo sapiens (Human) OX=9606 GN=TRIP11 PE=1 SV=3	0.00221576	0.00288026	0.00242987	0.00210857	0.00165781	0.00191597	0.0682723	-0.179097	0.199297	-0.0460189	0.250639	0.597621	0.388825	0.412362	1974	1428	3402	998
RPS11	P62280	NMSVHLSPCFR	1xCarbamidomethyl [C9]; 1xTMTpro [N-Term]	40S ribosomal protein S11 OS=Homo sapiens (Human) OX=9606 GN=RPS11 PE=1 SV=3	0.00700254	0.00757117	0.00602693	0.00565934	0.0054107	0.00475927	0.0505555	0.0282237	0.140861	-0.188231	0.279023	0.343841	0.528916	0.383927	2407	996	3403	1000
WDR5	P61964	LQGHTDVVISTACHPTENIIASAALENDK	1xCarbamidomethyl [C13]; 1xTMTpro [N-Term]; 1xTMTpro [K29(100)]	WD repeat-containing protein 5 OS=Homo sapiens (Human) OX=9606 GN=WDR5 PE=1 SV=1	0.0362789	0.0453607	0.0256368	0.0184859	0.0289812	0.0193907	0.127719	0.0208324	0.343144	-0.48008	0.951875	0.303182	0.882935	0.712664	332	3072	3404	1001
CFL1	P23528	MLPDKDCR	1xCarbamidomethyl [C7]; 1xTMTpro [N-Term]; 1xTMTpro [K5(100)]	Cofilin-1 OS=Homo sapiens (Human) OX=9606 GN=CFL1 PE=1 SV=3	0.0548844	0.0581476	0.039121	0.034871	0.0383041	0.0322639	0.10767	0.113907	0.197231	-0.374545	0.540462	0.404989	0.652568	0.532673	936	2469	3405	1002
USP15	Q9Y4E8	ISTETEETEGSLHCCK	2xCarbamidomethyl [C14; C15]; 1xTMTpro [N-Term]; 1xTMTpro [K16(100)]	Ubiquitin carboxyl-terminal hydrolase 15 OS=Homo sapiens (Human) OX=9606 GN=USP15 PE=1 SV=3	0.0198586	0.0247114	0.0121117	0.0104401	0.0100286	0.00947196	0.134958	0.0718445	0.387254	-0.641517	0.85579	0.913807	0.996185	0.921927	131	3274	3405	1002
CTPS1	P17812	CSNPLDTSVKEK	1xCarbamidomethyl [C1]; TMTpro [K]; 1xTMTpro [N-Term]	CTP synthase 1 OS=Homo sapiens (Human) OX=9606 GN=CTPS1 PE=1 SV=2	0.0057717	0.00638327	0.00550297	0.00533251	0.00359431	0.00428684	0.0801316	-0.0282862	0.117012	-0.0970714	0.142469	0.711567	0.457367	0.437134	1689	1719	3408	1004
PARP1	P09874	CSESIPK	1xCarbamidomethyl [C1]; 1xTMTpro [N-Term]; 1xTMTpro [K7(100)]	Poly [ADP-ribose] polymerase 1 OS=Homo sapiens (Human) OX=9606 GN=PARP1 PE=1 SV=4	0.0021379	0.00217168	0.00143072	0.00116797	0.00137355	0.00132909	0.115129	0.16003	0.182647	-0.419419	0.712164	0.478258	0.525731	0.572051	731	2680	3411	1005
ACADVL	P49748	TSAVPSPCGK	1xCarbamidomethyl [C8]; 1xTMTpro [K10(100)]	Very long-chain specific acyl-CoA dehydrogenase, mitochondrial OS=Homo sapiens (Human) OX=9606 GN=ACADVL PE=1 SV=1	0.0212745	0.024901	0.0215109	0.0198175	0.0163386	0.0166049	0.0373109	-0.0847808	0.142302	-0.0688354	0.187127	0.465615	0.442293	0.365012	2708	706	3414	1006
CNDP2	Q96KP4	DVDYVCISDNYWLGK	1xCarbamidomethyl [C6(100)]; 1xTMTpro [N-Term]; 1xTMTpro [K15(100)]	Cytosolic non-specific dipeptidase OS=Homo sapiens (Human) OX=9606 GN=CNDP2 PE=1 SV=2	0.00549893	0.00598401	0.0046597	0.00393096	0.00430271	0.00395337	0.0653432	0.0313089	0.153271	-0.207606	0.452962	0.322598	0.444759	0.406773	2057	1358	3415	1007
GMIP	Q9P107	ATCCPDVQPEEAEDHL	1xTMTpro [N-Term]; 2xCarbamidomethyl [C3(100); C4(100)]	GEM-interacting protein OS=Homo sapiens (Human) OX=9606 GN=GMIP PE=1 SV=2	0.025457	0.0287653	0.0214261	0.0199612	0.0190116	0.0172261	0.0779982	0.013717	0.189984	-0.234982	0.337153	0.407467	0.549752	0.431457	1757	1658	3415	1007
TRIP12	Q14669	SCSSSSAVIVPQPEDPDRANTSER	1xTMTpro [N-Term]; 1xCarbamidomethyl [C2(100)]	E3 ubiquitin-protein ligase TRIP12 OS=Homo sapiens (Human) OX=9606 GN=TRIP12 PE=1 SV=1	0.00173137	0.00214052	0.00215319	0.00147819	0.00155711	0.0015055	0.0665246	-0.214104	0.0919445	0.100457	0.442185	0.367149	0.415777	0.408371	2034	1386	3420	1009
MIA3	Q5JRA6	GEALEDFTGPDCR	1xCarbamidomethyl [C12]; 1xTMTpro [N-Term]	Transport and Golgi organization protein 1 homolog OS=Homo sapiens (Human) OX=9606 GN=MIA3 PE=1 SV=1	0.00182947	0.00220328	0.00167952	0.00135517	0.00165999	0.00126366	0.0760247	-0.0576735	0.21055	-0.181054	0.490632	0.197926	0.591494	0.426684	1812	1609	3421	1010
PPP6R3	Q5H9R7	LSTSQDAACKDAEECPETAEAK	2xCarbamidomethyl [C9; C15]; 1xTMTpro [K10(100)]; 1xTMTpro [N-Term]	Serine/threonine-protein phosphatase 6 regulatory subunit 3 OS=Homo sapiens (Human) OX=9606 GN=PPP6R3 PE=1 SV=2	0.0103092	0.013965	0.00885652	0.00981394	0.00635835	0.00484629	0.128912	-0.0992795	0.338613	-0.318396	0.170304	0.796483	1.18826	0.718348	320	3102	3422	1011
TOMM40	O96008	TPGAATASASGAAEDGACGCLPNPGTFEECHRK	3xCarbamidomethyl [C18(100); C20(100); C30(100)]; 1xTMTpro [K33(100)]	Mitochondrial import receptor subunit TOM40 homolog OS=Homo sapiens (Human) OX=9606 GN=TOMM40 PE=1 SV=1	0.0038895	0.00353635	0.00285895	0.00254457	0.00237605	0.00261266	0.0867263	0.182105	0.0447815	-0.261994	0.430061	0.528913	0.391962	0.450312	1540	1887	3427	1012
TCP1	P17987	TSASIILRGANDFMCDEMERSLHDALCVVK	2xCarbamidomethyl [C15; C27]; 1xTMTpro [K30(100)]	T-complex protein 1 subunit alpha OS=Homo sapiens (Human) OX=9606 GN=TCP1 PE=1 SV=1	0.00454199	0.00472722	0.00274559	0.00288247	0.00209279	0.00251303	0.127477	0.181546	0.239214	-0.544662	0.474472	0.936353	0.672351	0.694392	361	3067	3428	1013
NEU1	Q99519	QENDFNPDECQPYELPDGSVVINAR	1xCarbamidomethyl [C10]; 1xDeamidated [Q11]; 1xTMTpro [N-Term]	Sialidase-1 OS=Homo sapiens (Human) OX=9606 GN=NEU1 PE=1 SV=1	0.00964714	0.00741558	0.0111452	0.00766637	0.00720085	0.0046474	0.11473	0.0370331	-0.342509	0.245288	0.294524	0.384901	1.01664	0.565356	760	2669	3429	1014
IGFBP4	P22692	THEDLYIIPIPNCDR	1xCarbamidomethyl [C13]; 1xTMTpro [N-Term]	Insulin-like growth factor-binding protein 4 OS=Homo sapiens (Human) OX=9606 GN=IGFBP4 PE=1 SV=2	0.223155	0.289465	0.208322	0.153675	0.178724	0.183975	0.0978963	-0.106877	0.26847	-0.206105	0.645043	0.427189	0.38541	0.485881	1249	2181	3430	1015
SRSF9	Q13242	EAGDVCYADVQK	1xCarbamidomethyl [C6]; 1xTMTpro [N-Term]; 1xTMTpro [K12(100)]	Serine/arginine-rich splicing factor 9 OS=Homo sapiens (Human) OX=9606 GN=SRSF9 PE=1 SV=1	0.0414933	0.0637665	0.0327136	0.026539	0.0205343	0.02508	0.136167	-0.148477	0.471442	-0.491465	0.793242	1.16332	0.874821	0.943795	118	3313	3431	1016
IDI1	Q13907	ITFPGCFTNTCCSHPLSNPAELEESDALGVR	3xCarbamidomethyl [C6; C11; C12]; 1xDeamidated [N]; 1xTMTpro [N-Term]	Isopentenyl-diphosphate Delta-isomerase 1 OS=Homo sapiens (Human) OX=9606 GN=IDI1 PE=1 SV=2	0.00734504	0.00782787	0.00591512	0.00516265	0.00503972	0.00538127	0.081461	0.0633813	0.155229	-0.248983	0.445279	0.480046	0.385442	0.436922	1692	1744	3436	1017
BTK	Q06187	YHPCFWIDGQYLCCSQTAK	3xCarbamidomethyl [C4; C13; C14]; 1xTMTpro [K19(100)]	Tyrosine-protein kinase BTK OS=Homo sapiens (Human) OX=9606 GN=BTK PE=1 SV=3	0.0016869	0.00223194	0.00178948	0.00148658	0.00143276	0.00129141	0.0832835	-0.173727	0.230191	-0.0885612	0.356103	0.409313	0.559161	0.441526	1637	1803	3440	1018
LYAR	Q9NX58	VFFTCNACGESVK	2xCarbamidomethyl [C5; C8]; 1xTMTpro [N-Term]; 1xTMTpro [K13(100)]	Cell growth-regulating nucleolar protein OS=Homo sapiens (Human) OX=9606 GN=LYAR PE=1 SV=2	0.0502365	0.0556537	0.0415073	0.0423146	0.0321787	0.0357382	0.0776441	0.0320587	0.179801	-0.243314	0.215523	0.610573	0.459211	0.428436	1791	1649	3440	1018
FNIP1	Q8TF40	YCSHPLLGQNVENISQQEREDIQNSSK	1xCarbamidomethyl [C2]; 1xDeamidated [N13]; 1xTMTpro [K27(100)]	Folliculin-interacting protein 1 OS=Homo sapiens (Human) OX=9606 GN=FNIP1 PE=1 SV=3	0.174365	0.190751	0.187561	0.243578	0.213477	0.255267	0.0363029	-0.0793607	0.0502172	0.0258824	-0.402907	-0.212608	-0.470535	-0.362017	2754	688	3442	1020
RABGGTA	Q92696	DSTTDEQLFRCELSVEK	1xCarbamidomethyl [C11]; 1xTMTpro [K17(100)]	Geranylgeranyl transferase type-2 subunit alpha OS=Homo sapiens (Human) OX=9606 GN=RABGGTA PE=1 SV=2	0.0120322	0.016811	0.0108321	0.00953066	0.00627018	0.010443	0.122802	-0.136374	0.346126	-0.287969	0.472629	1.0767	0.340741	0.630023	520	2923	3443	1021
HSP90AB1	P08238	GFEVVYMTEPIDEYCVQQLK	1xCarbamidomethyl [C15]; 1xTMTpro [K20(100)]; 1xTMTpro [N-Term]	Heat shock protein HSP 90-beta OS=Homo sapiens (Human) OX=9606 GN=HSP90AB1 PE=1 SV=4	0.00269325	0.00329956	0.00246233	0.00242004	0.00192172	0.00193652	0.082082	-0.0655167	0.227406	-0.194841	0.219839	0.552468	0.541403	0.437903	1678	1766	3444	1022
SEPTIN2	Q15019	LTVVDTPGYGDAINCRDCFK	2xCarbamidomethyl [C15; C18]; 1xTMTpro [N-Term]; 1xTMTpro [K20(100)]	Septin-2 OS=Homo sapiens (Human) OX=9606 GN=SEPTIN2 PE=1 SV=1	0.00795117	0.0078839	0.00560029	0.00461013	0.00532282	0.00521405	0.103672	0.154209	0.141951	-0.351456	0.632151	0.424767	0.454553	0.503824	1103	2341	3444	1022
EIF2S3	P41091	IYKLDDPSCPRPECYR	2xCarbamidomethyl [C9; C14]; 1xTMTpro [N-Term]; 1xTMTpro [K3(100)]	Eukaryotic translation initiation factor 2 subunit 3 OS=Homo sapiens (Human) OX=9606 GN=EIF2S3 PE=1 SV=3	0.0495305	0.0518609	0.0341544	0.0302932	0.0305544	0.03022	0.116321	0.132571	0.198902	-0.403675	0.576752	0.564368	0.580245	0.573788	718	2730	3448	1024
PIK3C2A	O00443	NICGENASVK	1xCarbamidomethyl [C3]; 1xTMTpro [K10(100)]	Phosphatidylinositol 4-phosphate 3-kinase C2 domain-containing subunit alpha OS=Homo sapiens (Human) OX=9606 GN=PIK3C2A PE=1 SV=2	0.0249241	0.0233477	0.0153416	0.017148	0.0138737	0.0110656	0.121865	0.233174	0.138909	-0.466915	0.306328	0.612011	0.938286	0.618875	559	2896	3455	1025
IPO5	O00410	CIEVMGDGCLNNEHFEELGGILK	2xCarbamidomethyl [C1; C9]; 1xTMTpro [N-Term]; 1xTMTpro [K23(100)]	Importin-5 OS=Homo sapiens (Human) OX=9606 GN=IPO5 PE=1 SV=4	0.00525342	0.00719034	0.004734	0.00432639	0.00412483	0.00319199	0.116556	-0.124251	0.328552	-0.274447	0.404345	0.473174	0.84305	0.573523	722	2738	3460	1026
PSMA7	O14818	ICALDDNVCMAFAGLTADAR	2xCarbamidomethyl [C2; C9]; 1xTMTpro [N-Term]; 1xOxidation [M10(100)]	Proteasome subunit alpha type-7 OS=Homo sapiens (Human) OX=9606 GN=PSMA7 PE=1 SV=1	0.0167049	0.0215957	0.0167027	0.015465	0.0129977	0.0123816	0.081941	-0.134284	0.236188	-0.134474	0.24555	0.496298	0.566361	0.43607	1700	1760	3460	1026
COPB2	P35606	GVNCIDYYSGGDKPYLISGADDR	1xCarbamidomethyl [C4]; 1xDeamidated [N3]; 1xTMTpro [N-Term]; 1xTMTpro [K13(100)]	Coatomer subunit beta' OS=Homo sapiens (Human) OX=9606 GN=COPB2 PE=1 SV=2	0.00159651	0.00176313	0.00124546	0.00108803	0.0011795	0.00104287	0.0970839	0.0566494	0.199871	-0.301591	0.496551	0.380095	0.557709	0.478118	1303	2158	3461	1028
ADAR	P55265	TKETSVNWCLADGYDLEILDGTR	1xCarbamidomethyl [C9]; 1xTMTpro [N-Term]; 1xTMTpro [K2(100)]	Double-stranded RNA-specific adenosine deaminase OS=Homo sapiens (Human) OX=9606 GN=ADAR PE=1 SV=4	0.00124972	0.00130555	0.00101681	0.000866251	0.00100101	0.000847902	0.0635438	0.0698046	0.132857	-0.227755	0.458944	0.250338	0.489832	0.399705	2154	1310	3464	1029
TXNRD2	Q9NNW7	DASQCYVK	1xCarbamidomethyl [C5]; 1xTMTpro [K8(100)]	Thioredoxin reductase 2, mitochondrial OS=Homo sapiens (Human) OX=9606 GN=TXNRD2 PE=1 SV=3	0.0199037	0.0193884	0.018572	0.0161924	0.0149722	0.0149763	0.00225685	0.0453312	0.00748858	-0.0545784	0.252389	0.365415	0.365024	0.327609	3424	44	3468	1030
ARPC3	O15145	QETGLRLCEK	1xCarbamidomethyl [C8]; 1xTMTpro [N-Term]; 1xTMTpro [K10(100)]	Actin-related protein 2/3 complex subunit 3 OS=Homo sapiens (Human) OX=9606 GN=ARPC3 PE=1 SV=3	0.0165429	0.0169731	0.0083663	0.00586501	0.0102422	0.00668499	0.136862	0.244837	0.281869	-0.738717	1.25117	0.44686	1.06238	0.920138	133	3336	3469	1031
RPL37	P61927	CGYPAKR	1xCarbamidomethyl [C1]; 1xTMTpro [K6(100)]	60S ribosomal protein L37 OS=Homo sapiens (Human) OX=9606 GN=RPL37 PE=1 SV=2	0.00446784	0.00538388	0.00563002	0.00444887	0.00365013	0.00377127	0.0560189	-0.207957	0.0611134	0.125608	0.214094	0.499585	0.452483	0.388721	2336	1133	3469	1031
STXBP3	O00186	QVVHLNLAEDCMNK	1xCarbamidomethyl [C11]; 1xTMTpro [N-Term]; 1xOxidation [M12(100)]; 1xTMTpro [K14(100)]	Syntaxin-binding protein 3 OS=Homo sapiens (Human) OX=9606 GN=STXBP3 PE=1 SV=2	0.00916614	0.00929316	0.00907563	0.00736568	0.0068352	0.0076477	0.011232	-0.00191462	0.0179413	-0.0162309	0.317409	0.425245	0.263202	0.335285	3265	209	3474	1033
TRIM21	P19474	TCAVHITLDPDTANPWLILSEDRR	1xCarbamidomethyl [C2]; 1xTMTpro [N-Term]	E3 ubiquitin-protein ligase TRIM21 OS=Homo sapiens (Human) OX=9606 GN=TRIM21 PE=1 SV=1	0.0172686	0.0174023	0.0129861	0.0101697	0.0124593	0.0126308	0.0850414	0.120425	0.131552	-0.290756	0.643452	0.350504	0.330776	0.441577	1636	1838	3474	1033
SP1	P08047	FACPECPK	2xCarbamidomethyl [C3; C6]; 1xTMTpro [N-Term]; 1xTMTpro [K8(100)]	Transcription factor Sp1 OS=Homo sapiens (Human) OX=9606 GN=SP1 PE=1 SV=3	0.0704159	0.0869843	0.0615896	0.057987	0.0504631	0.0492274	0.0973565	-0.0519277	0.252925	-0.245142	0.332099	0.532601	0.568367	0.477689	1309	2167	3476	1035
CCT6A	P40227	VEDAYILTCNVSLEYEK	1xCarbamidomethyl [C9]; 1xTMTpro [N-Term]; 1xTMTpro [K17(100)]	T-complex protein 1 subunit zeta OS=Homo sapiens (Human) OX=9606 GN=CCT6A PE=1 SV=3	0.000138542	0.000150778	0.000138223	0.000112995	0.000115492	0.000110357	0.0115199	-0.0407851	0.0813214	-0.0441106	0.334843	0.303308	0.368929	0.335693	3257	219	3476	1035
TXNRD2	Q9NNW7	CGASYAQVMR	1xCarbamidomethyl [C1]; 1xTMTpro [N-Term]	Thioredoxin reductase 2, mitochondrial OS=Homo sapiens (Human) OX=9606 GN=TXNRD2 PE=1 SV=3	0.0784663	0.09472	0.0720413	0.0643857	0.0669904	0.0529344	0.0752239	-0.0590134	0.212582	-0.182263	0.344347	0.287134	0.626881	0.419454	1887	1589	3476	1035
PIK3AP1	Q6ZUJ8	CKLDDRVATEAEFSPEDSPSVR	1xCarbamidomethyl [C1]; 1xTMTpro [N-Term]; 1xTMTpro [K2(100)]	Phosphoinositide 3-kinase adapter protein 1 OS=Homo sapiens (Human) OX=9606 GN=PIK3AP1 PE=1 SV=2	0.0166111	0.0185756	0.0133211	0.0105712	0.013481	0.0116093	0.0888606	0.0388963	0.200153	-0.279543	0.613109	0.262325	0.477977	0.451137	1533	1944	3477	1038
CHAF1A	Q13111	GAATAMDCK	1xCarbamidomethyl [C8]; 1xOxidation [M6(100)]; 1xTMTpro [K9(100)]	Chromatin assembly factor 1 subunit A OS=Homo sapiens (Human) OX=9606 GN=CHAF1A PE=1 SV=3	0.000681932	0.00132569	0.0013238	0.000792074	0.00066832	0.000406499	0.136335	-0.703473	0.255566	0.25351	0.487466	0.732563	1.44985	0.889959	157	3321	3478	1039
PBRM1	Q86U86	DFLSCRPTEIPENDILLCESR	2xCarbamidomethyl [C5; C18]; 1xTMTpro [N-Term]	Protein polybromo-1 OS=Homo sapiens (Human) OX=9606 GN=PBRM1 PE=1 SV=1	0.0205352	0.0254388	0.0154625	0.014143	0.0126236	0.0128626	0.124066	0.00396851	0.312897	-0.405363	0.534049	0.698012	0.670948	0.634336	506	2972	3478	1039
GSDMD	P57764	MCALYASLALLSGLSQEPH	1xCarbamidomethyl [C2]; 1xTMTpro [N-Term]	Gasdermin-D OS=Homo sapiens (Human) OX=9606 GN=GSDMD PE=1 SV=1	0.236128	0.216476	0.192316	0.169329	0.158457	0.168001	0.0508677	0.135412	0.0100502	-0.160681	0.344329	0.440067	0.355687	0.380027	2478	1003	3481	1041
PECAM1	P16284	ASKEQEGEYYCTAFNR	1xCarbamidomethyl [C11]; 1xTMTpro [N-Term]; 1xTMTpro [K3(100)]	Platelet endothelial cell adhesion molecule OS=Homo sapiens (Human) OX=9606 GN=PECAM1 PE=1 SV=2	0.00463512	0.00722314	0.00511129	0.00449082	0.00297537	0.00376664	0.122577	-0.287308	0.352712	-0.146226	0.332935	0.926847	0.586637	0.615473	567	2915	3482	1042
CHORDC1	Q9UHD1	GWSCCK	2xCarbamidomethyl [C4; C5]; 1xTMTpro [N-Term]; 1xTMTpro [K6(100)]	Cysteine and histidine-rich domain-containing protein 1 OS=Homo sapiens (Human) OX=9606 GN=CHORDC1 PE=1 SV=2	0.0466738	0.0382725	0.0332164	0.0277411	0.0282632	0.0280881	0.10133	0.244872	-0.0414327	-0.245843	0.505713	0.478816	0.487783	0.490771	1213	2273	3486	1043
NPLOC4	Q8TAT6	SGCEGHLPWPNGICTK	2xCarbamidomethyl [C3; C14]; 1xDeamidated [N11]; 1xTMTpro [N-Term]; 1xTMTpro [K16(100)]	Nuclear protein localization protein 4 homolog OS=Homo sapiens (Human) OX=9606 GN=NPLOC4 PE=1 SV=3	0.00850687	0.00921499	0.00624546	0.0064543	0.00555368	0.00498837	0.105132	0.0905944	0.205948	-0.355226	0.307773	0.524591	0.679466	0.503943	1102	2389	3491	1044
ZMYM3	Q14202	AAMCKPLMQNR	1xCarbamidomethyl [C4]; 1xTMTpro [N-Term]; 1xTMTpro [K5(100)]	Zinc finger MYM-type protein 3 OS=Homo sapiens (Human) OX=9606 GN=ZMYM3 PE=1 SV=2	0.28342	0.313449	0.273854	0.256059	0.217146	0.212029	0.0289056	-0.0343094	0.11098	-0.0838455	0.180773	0.418582	0.45299	0.350782	2967	528	3495	1045
ECH1	Q13011	DADCRAVVISGAGK	1xCarbamidomethyl [C4]; 1xTMTpro [K14(100)]	Delta(3,5)-Delta(2,4)-dienoyl-CoA isomerase, mitochondrial OS=Homo sapiens (Human) OX=9606 GN=ECH1 PE=1 SV=2	0.00198878	0.00253283	0.00190862	0.00183461	0.00152679	0.00139663	0.0867041	-0.108023	0.24084	-0.167376	0.224437	0.489407	0.617962	0.443935	1613	1883	3496	1046
PECAM1	P16284	CTIQVTHLAQEFPEIIIQK	1xCarbamidomethyl [C1]; 1xTMTpro [N-Term]; 1xTMTpro [K19(100)]	Platelet endothelial cell adhesion molecule OS=Homo sapiens (Human) OX=9606 GN=PECAM1 PE=1 SV=2	0.193792	0.240007	0.166154	0.176995	0.120392	0.127911	0.107878	-0.0453775	0.26319	-0.267367	0.176181	0.732144	0.64475	0.517691	1022	2475	3497	1047
GLOD4	Q9HC38	ALLGYADNQCKLELQGVK	1xCarbamidomethyl [C10]; TMTpro [K]; 1xTMTpro [N-Term]	Glyoxalase domain-containing protein 4 OS=Homo sapiens (Human) OX=9606 GN=GLOD4 PE=1 SV=1	0.0188357	0.0217492	0.0156609	0.0139244	0.0132652	0.013424	0.0956497	0.00668772	0.214177	-0.259613	0.429171	0.499134	0.481973	0.470093	1387	2114	3501	1048
KIF5B	P33176	FVCSPDEVMDTIDEGK	1xCarbamidomethyl [C3]; 1xTMTpro [K16(100)]; 1xTMTpro [N-Term]	Kinesin-1 heavy chain OS=Homo sapiens (Human) OX=9606 GN=KIF5B PE=1 SV=1	0.00188979	0.00206559	0.00164769	0.00161098	0.00116736	0.00148895	0.068544	0.0169707	0.145299	-0.18081	0.21332	0.678004	0.32696	0.406094	2069	1433	3502	1049
LIMD2	Q9BT23	ETCAACQK	2xCarbamidomethyl [C3; C6]; 1xTMTpro [N-Term]; 1xTMTpro [K8(100)]	LIM domain-containing protein 2 OS=Homo sapiens (Human) OX=9606 GN=LIMD2 PE=1 SV=1	0.240199	0.260908	0.184286	0.178962	0.136739	0.183225	0.0959557	0.0722606	0.191575	-0.310025	0.352317	0.740547	0.318353	0.470406	1381	2121	3502	1049
IGF2R	P11717	LWCSTTADYDRDHEWGFCR	2xCarbamidomethyl [C3; C18]; 1xTMTpro [N-Term]	Cation-independent mannose-6-phosphate receptor OS=Homo sapiens (Human) OX=9606 GN=IGF2R PE=1 SV=3	0.010636	0.014492	0.00973191	0.0089784	0.00743841	0.00740872	0.115496	-0.127651	0.318651	-0.255811	0.372077	0.64354	0.649311	0.554976	808	2696	3504	1051
MKI67	P46013	TTKMPCESSPPESADTPTSTR	1xCarbamidomethyl [C6]; 1xTMTpro [K3(100)]; 1xTMTpro [N-Term]	Proliferation marker protein Ki-67 OS=Homo sapiens (Human) OX=9606 GN=MKI67 PE=1 SV=2	6.89702e-05	8.69111e-05	6.66191e-05	6.29205e-05	3.85843e-05	5.88625e-05	0.106001	-0.104801	0.228767	-0.154837	0.237245	0.94276	0.333424	0.504476	1099	2413	3512	1052
ZNF330	Q9Y3S2	CGHETQETK	1xCarbamidomethyl [C1]; 1xTMTpro [N-Term]; 1xTMTpro [K9(100)]	Zinc finger protein 330 OS=Homo sapiens (Human) OX=9606 GN=ZNF330 PE=1 SV=1	0.00749971	0.00874885	0.00791206	0.00609621	0.00651451	0.00631491	0.0315379	-0.102788	0.11947	-0.0255702	0.401709	0.305966	0.350861	0.352845	2927	588	3515	1053
IRF8	Q02556	VFCSGNAVVCK	2xCarbamidomethyl [C3; C10]; 1xTMTpro [K11(100)]	Interferon regulatory factor 8 OS=Homo sapiens (Human) OX=9606 GN=IRF8 PE=1 SV=2	0.0248813	0.0261704	0.0207397	0.0214571	0.0153933	0.0175166	0.0744938	0.0562131	0.129087	-0.206452	0.157392	0.636547	0.450123	0.414688	1945	1572	3517	1054
FXR1	P51114	ANDQEPCGWWLAK	1xCarbamidomethyl [C7]; 1xTMTpro [K13(100)]	Fragile X mental retardation syndrome-related protein 1 OS=Homo sapiens (Human) OX=9606 GN=FXR1 PE=1 SV=3	0.00768188	0.008315	0.00689225	0.00656002	0.00586749	0.00548529	0.0360772	0.00983148	0.124088	-0.146654	0.217927	0.378884	0.47606	0.357624	2837	682	3519	1055
GTF2H2	Q13888	YCELPVECK	2xCarbamidomethyl [C2; C8]; 1xTMTpro [K9(100)]	General transcription factor IIH subunit 2 OS=Homo sapiens (Human) OX=9606 GN=GTF2H2 PE=1 SV=1	3.57759	3.42472	3.13003	2.92531	2.58113	2.51552	0.0183531	0.0830542	0.0200538	-0.109756	0.207345	0.387931	0.425076	0.340117	3181	340	3521	1056
RAB11FIP1	Q6WKZ4	NTSSLELEESLPEQPETGRQEEELPRFPCK	1xCarbamidomethyl [C29]; 1xDeamidated [Q]; 1xTMTpro [N-Term]; 1xTMTpro [K30(100)]	Rab11 family-interacting protein 1 OS=Homo sapiens (Human) OX=9606 GN=RAB11FIP1 PE=1 SV=3	0.00270281	0.00245703	0.00177987	0.00165883	0.00163314	0.00147412	0.11398	0.224549	0.0869994	-0.378139	0.479746	0.50227	0.650056	0.544024	876	2647	3523	1057
PRPF19	Q9UMS4	VTDETSGCSLTCAQFHPDGLIFGTGTMDSQIK	2xCarbamidomethyl [C8; C12]; 1xDeamidated [Q]; 1xTMTpro [N-Term]; 1xTMTpro [K32(100)]	Pre-mRNA-processing factor 19 OS=Homo sapiens (Human) OX=9606 GN=PRPF19 PE=1 SV=1	0.000339715	0.000477806	0.000321461	0.000265047	0.0002353	0.000258966	0.119935	-0.160384	0.331715	-0.240069	0.518463	0.690208	0.551946	0.586872	675	2852	3527	1058
PIK3C3	Q8NEB9	TKEVPDGENLEQDLCTFLISR	1xCarbamidomethyl [C15]; 1xTMTpro [N-Term]; 1xTMTpro [K2(100)]	Phosphatidylinositol 3-kinase catalytic subunit type 3 OS=Homo sapiens (Human) OX=9606 GN=PIK3C3 PE=1 SV=1	0.0241516	0.0293168	0.0199058	0.019272	0.0188832	0.0141368	0.106246	-0.0181929	0.261416	-0.297119	0.343804	0.373207	0.790853	0.502621	1110	2421	3531	1059
TRIP4	Q15650	IVCEQEGSGPCLFCGTLVCTHEEQDILQRDSNK	4xCarbamidomethyl [C3; C11; C14; C19]; 1xDeamidated [Q24]; 1xTMTpro [N-Term]; 1xTMTpro [K33(100)]	Activating signal cointegrator 1 OS=Homo sapiens (Human) OX=9606 GN=TRIP4 PE=1 SV=4	0.0163981	0.017007	0.0130123	0.012392	0.0131519	0.00812577	0.10406	0.0838248	0.136425	-0.249826	0.320291	0.234432	0.929124	0.494616	1181	2355	3536	1060
ARFGAP1	Q8N6T3	SPSSDSWTCADTSTER	1xCarbamidomethyl [C9]; 1xTMTpro [N-Term]	ADP-ribosylation factor GTPase-activating protein 1 OS=Homo sapiens (Human) OX=9606 GN=ARFGAP1 PE=1 SV=2	0.00138889	0.00137615	0.00171546	0.0012992	0.000869907	0.00117002	0.0885072	-0.104764	-0.118061	0.199899	0.201071	0.779765	0.352162	0.444333	1606	1934	3540	1061
GALNT1	Q10472	ATEEDSQVPSIRDCNGSR	1xCarbamidomethyl [C14]; 1xTMTpro [N-Term]	Polypeptide N-acetylgalactosaminyltransferase 1 OS=Homo sapiens (Human) OX=9606 GN=GALNT1 PE=1 SV=1	0.515001	0.490902	0.361262	0.299755	0.344533	0.331439	0.10268	0.176422	0.107282	-0.335108	0.604371	0.403513	0.45941	0.489098	1226	2315	3541	1062
RPL34	P49207	AYGGSMCAK	1xCarbamidomethyl [C7]; 1xTMTpro [N-Term]; 1xOxidation [M6(100)]; 1xTMTpro [K9(100)]	60S ribosomal protein L34 OS=Homo sapiens (Human) OX=9606 GN=RPL34 PE=1 SV=3	0.0674014	0.0614586	0.0605859	0.05201	0.0482263	0.0501913	0.0126486	0.0940261	-0.0391358	-0.0597692	0.279963	0.388933	0.331314	0.333403	3305	239	3544	1063
RAB8B	Q92930	CDMNDK	1xCarbamidomethyl [C1]; 1xTMTpro [K6(100)]	Ras-related protein Rab-8B OS=Homo sapiens (Human) OX=9606 GN=RAB8B PE=1 SV=2	0.0118854	0.00948522	0.00990999	0.00756229	0.00900297	0.00740147	0.0606253	0.188884	-0.136553	-0.0733507	0.463412	0.211833	0.494422	0.389889	2308	1238	3546	1064
PKP4	Q99569	VQECNYNR	1xCarbamidomethyl [C4]; 1xTMTpro [N-Term]	Plakophilin-4 OS=Homo sapiens (Human) OX=9606 GN=PKP4 PE=1 SV=2	0.20163	0.217823	0.172205	0.136169	0.168762	0.150283	0.0560318	0.0319095	0.143357	-0.195676	0.534398	0.224808	0.392116	0.383774	2413	1134	3547	1065
UBE2I	P63279	QILLGIQELLNEPNIQDPAQAEAYTIYCQNRVEYEK	1xCarbamidomethyl [C28]; 1xTMTpro [N-Term]; 1xTMTpro [K36(100)]	SUMO-conjugating enzyme UBC9 OS=Homo sapiens (Human) OX=9606 GN=UBE2I PE=1 SV=1	0.00454073	0.00496583	0.00396785	0.00394537	0.00295996	0.00343838	0.0618231	0.0157376	0.144847	-0.178831	0.187028	0.601612	0.385457	0.391366	2285	1263	3548	1066
PSME1	Q06323	VDVFREDLCTKTENLLGSYFPK	1xCarbamidomethyl [C9]; 1xTMTpro [K22(100)]	Proteasome activator complex subunit 1 OS=Homo sapiens (Human) OX=9606 GN=PSME1 PE=1 SV=1	0.000284443	0.000442232	0.000315183	0.000254909	0.000203984	0.00022777	0.123867	-0.287985	0.348678	-0.139933	0.446144	0.76767	0.60855	0.607455	588	2962	3550	1067
NME1	P15531	TGRVMLGETNPADSKPGTIRGDFCIQVGR	1xCarbamidomethyl [C24]; 1xTMTpro [K15(100)]	Nucleoside diphosphate kinase A OS=Homo sapiens (Human) OX=9606 GN=NME1 PE=1 SV=1_x000D_ Nucleoside diphosphate kinase B OS=Homo sapiens (Human) OX=9606 GN=NME2 PE=1 SV=1	0.023872	0.0257007	0.0152026	0.0171839	0.0113184	0.0134494	0.128245	0.144837	0.251327	-0.506162	0.329423	0.931816	0.682937	0.648059	468	3086	3554	1068
CLTC	Q00610	YCEKRDPHLACVAYER	2xCarbamidomethyl [C2; C11]; 1xTMTpro [K4(100)]	Clathrin heavy chain 1 OS=Homo sapiens (Human) OX=9606 GN=CLTC PE=1 SV=5_x000D_ Clathrin heavy chain 2 OS=Homo sapiens (Human) OX=9606 GN=CLTCL1 PE=1 SV=2	0.000531581	0.000582343	0.000428846	0.000435477	0.000334006	0.000381565	0.0829124	0.0478008	0.179381	-0.26203	0.239893	0.622614	0.430561	0.431023	1762	1792	3554	1068
ETF1	P62495	YFDEISQDTGKYCFGVEDTLK	1xCarbamidomethyl [C13]; 1xTMTpro [N-Term]; 1xTMTpro [K11(100)]	Eukaryotic peptide chain release factor subunit 1 OS=Homo sapiens (Human) OX=9606 GN=ETF1 PE=1 SV=3	0.00377785	0.00448992	0.0033175	0.00305811	0.00258652	0.00295838	0.084036	-0.0316921	0.217434	-0.219162	0.336619	0.578246	0.384451	0.433105	1735	1821	3556	1070
JMJD1C	Q15652	SVSQPVAQKQECK	1xCarbamidomethyl [C12]; 1xTMTpro [N-Term]; 2xTMTpro [K9(100); K13(100)]	Probable JmjC domain-containing histone demethylation protein 2C OS=Homo sapiens (Human) OX=9606 GN=JMJD1C PE=1 SV=2	0.0101711	0.0103424	0.00703812	0.00655987	0.0062193	0.00616934	0.114467	0.147295	0.171401	-0.383911	0.485435	0.56235	0.573987	0.540591	893	2663	3556	1070
MANF	P55145	KILDDWGETCK	1xCarbamidomethyl [C10]; 1xTMTpro [N-Term]; 1xTMTpro [K1(100)]	Mesencephalic astrocyte-derived neurotrophic factor OS=Homo sapiens (Human) OX=9606 GN=MANF PE=1 SV=3	0.00439573	0.00486197	0.00297548	0.00319713	0.00233208	0.00261331	0.12321	0.108336	0.253776	-0.454641	0.350988	0.806145	0.641886	0.599673	621	2937	3558	1072
RXRB	P28702	HYGVYSCEGCK	2xCarbamidomethyl [C7; C10]; 1xTMTpro [N-Term]; 1xTMTpro [K11(100)]	Retinoic acid receptor RXR-beta OS=Homo sapiens (Human) OX=9606 GN=RXRB PE=1 SV=2_x000D_ Retinoic acid receptor RXR-alpha OS=Homo sapiens (Human) OX=9606 GN=RXRA PE=1 SV=1	0.0461909	0.0464412	0.0316212	0.0274494	0.027435	0.0309885	0.11351	0.157359	0.165156	-0.389358	0.593474	0.594232	0.418515	0.535407	923	2639	3562	1073
EIF2S3	P41091	IVLTNPVCTEVGEK	1xCarbamidomethyl [C8]; 1xTMTpro [N-Term]; 1xTMTpro [K14(100)]	Eukaryotic translation initiation factor 2 subunit 3 OS=Homo sapiens (Human) OX=9606 GN=EIF2S3 PE=1 SV=3	0.00440008	0.00533794	0.0043179	0.00357315	0.00357763	0.0034661	0.070954	-0.0906134	0.18814	-0.117814	0.390946	0.389139	0.434828	0.404971	2079	1485	3564	1074
DUS3L	Q96G46	CPYGVTCR	2xCarbamidomethyl [C1; C7]; 1xTMTpro [N-Term]	tRNA-dihydrouridine(47) synthase [NAD(P)(+)]-like OS=Homo sapiens (Human) OX=9606 GN=DUS3L PE=1 SV=2	0.0165682	0.0166254	0.0128275	0.0137516	0.0104469	0.0101744	0.0853318	0.111083	0.116059	-0.258096	0.157736	0.554257	0.592387	0.434793	1713	1851	3564	1074
PHF5A	Q7RTV0	ECTIQEK	1xCarbamidomethyl [C2]; 1xTMTpro [N-Term]; 1xTMTpro [K7(100)]	PHD finger-like domain-containing protein 5A OS=Homo sapiens (Human) OX=9606 GN=PHF5A PE=1 SV=1	0.451461	0.701115	0.485563	0.392983	0.337763	0.332449	0.126533	-0.274421	0.360627	-0.169365	0.474558	0.693011	0.715889	0.627819	528	3037	3565	1076
CARD9	Q9H257	CKEENYDLAMR	1xCarbamidomethyl [C1]; 1xTMTpro [N-Term]; 1xTMTpro [K2(100)]	Caspase recruitment domain-containing protein 9 OS=Homo sapiens (Human) OX=9606 GN=CARD9 PE=1 SV=2	0.0149259	0.016566	0.0117138	0.0106697	0.0109318	0.00962858	0.0980279	0.0515611	0.201965	-0.298052	0.432732	0.39773	0.580863	0.470442	1380	2186	3566	1077
ERP44	Q9BS26	GTINFLHADCDK	1xCarbamidomethyl [C10]; 1xTMTpro [N-Term]; 1xTMTpro [K12(100)]	Endoplasmic reticulum resident protein 44 OS=Homo sapiens (Human) OX=9606 GN=ERP44 PE=1 SV=1	0.0444818	0.0444818	0.0230928	0.019824	0.0225446	0.019129	0.139092	0.252024	0.252024	-0.693746	0.91394	0.728409	0.965432	0.869261	177	3390	3567	1078
DNAJB11	Q9UBS4	TTQLGPGRFQMTQEVVCDECPNVK	2xCarbamidomethyl [C17; C20]; 1xTMTpro [N-Term]; 1xTMTpro [K24(100)]	DnaJ homolog subfamily B member 11 OS=Homo sapiens (Human) OX=9606 GN=DNAJB11 PE=1 SV=1	0.00345101	0.00455069	0.00273052	0.00242188	0.00213492	0.00226703	0.129674	-0.0518964	0.34717	-0.389736	0.562787	0.744731	0.658108	0.655209	446	3126	3572	1079
CCT5	P48643	DNRVVYGGGAAEISCALAVSQEADKCPTLEQYAMR	1xTMTpro [N-Term]; 2xCarbamidomethyl [C15(100); C26(100)]; 1xTMTpro [K25(100)]	T-complex protein 1 subunit epsilon OS=Homo sapiens (Human) OX=9606 GN=CCT5 PE=1 SV=1	0.000136136	9.19211e-05	6.15013e-05	4.88523e-05	5.33176e-05	3.78745e-05	0.142843	0.496159	-0.0704267	-0.650205	0.982395	0.85621	1.3496	1.06273	76	3497	3573	1080
GMPS	P49915	TVGVQGDCRSYSYVCGISSKDEPDWESLIFLAR	2xCarbamidomethyl [C8; C15]; 1xTMTpro [N-Term]; 1xTMTpro [K20(100)]	GMP synthase [glutamine-hydrolyzing] OS=Homo sapiens (Human) OX=9606 GN=GMPS PE=1 SV=1	0.00124629	0.00161881	0.00119129	0.00105949	0.000880063	0.00101391	0.0964636	-0.117593	0.259698	-0.182708	0.35187	0.619555	0.415299	0.462241	1441	2136	3577	1081
RPS11	P62280	NMSVHLSPCFRDVQIGDIVTVGECRPLSK	2xCarbamidomethyl [C9; C24]; 1xTMTpro [K29(100)]	40S ribosomal protein S11 OS=Homo sapiens (Human) OX=9606 GN=RPS11 PE=1 SV=3	0.0114185	0.011219	0.0092462	0.00826177	0.00785289	0.0081936	0.0634411	0.103512	0.0780912	-0.200923	0.363332	0.436559	0.375286	0.391725	2272	1306	3578	1082
UBA52	P62987	YNCDKMICR	2xCarbamidomethyl [C3; C8]; 1xTMTpro [K5(100)]	Ubiquitin-60S ribosomal protein L40 OS=Homo sapiens (Human) OX=9606 GN=UBA52 PE=1 SV=2	0.00213686	0.00333758	0.00295962	0.00236739	0.00163042	0.00181008	0.117624	-0.395774	0.247537	0.0741495	0.24797	0.786024	0.635213	0.556402	802	2777	3579	1083
ATRN	O75882	GVKGDECQLCEVENR	2xCarbamidomethyl [C7; C10]; 1xTMTpro [N-Term]; 1xTMTpro [K3(100)]	Attractin OS=Homo sapiens (Human) OX=9606 GN=ATRN PE=1 SV=2	0.44225	0.435151	0.358488	0.331358	0.270129	0.350033	0.0589931	0.102347	0.0790013	-0.20059	0.314121	0.608866	0.235024	0.386004	2380	1200	3580	1084
NFX1	Q12986	NVETHTGSLIEQLTTEKYECMVCCELVR	3xCarbamidomethyl [C20; C23; C24]; 1xTMTpro [K17(100)]	Transcriptional repressor NF-X1 OS=Homo sapiens (Human) OX=9606 GN=NFX1 PE=1 SV=2	0.0209859	0.0246843	0.0246771	0.0202377	0.018445	0.0164737	0.0376017	-0.160116	0.0740629	0.0736414	0.212491	0.346302	0.509368	0.356054	2867	716	3583	1085
CDCA7L	Q96GN5	GICNCSYCR	3xCarbamidomethyl [C3; C5; C8]; 1xTMTpro [N-Term]	Cell division cycle-associated 7-like protein OS=Homo sapiens (Human) OX=9606 GN=CDCA7L PE=1 SV=2	0.0677626	0.0751138	0.0534289	0.0498571	0.0495101	0.0435416	0.0962013	0.0504251	0.199012	-0.292444	0.392265	0.402342	0.587671	0.46076	1455	2128	3583	1085
MORC3	Q14149	SQCEELK	1xCarbamidomethyl [C3]; 1xTMTpro [N-Term]; 1xTMTpro [K7(100)]	MORC family CW-type zinc finger protein 3 OS=Homo sapiens (Human) OX=9606 GN=MORC3 PE=1 SV=3	0.0071378	0.00709669	0.00759582	0.00971158	0.00838493	0.0102429	0.0497904	-0.0278197	-0.0361516	0.0619082	-0.416408	-0.2045	-0.493257	-0.371388	2605	980	3585	1087
LGALS1	P09382	EAVFPFQPGSVAEVCITFDQANLTVK	1xCarbamidomethyl [C15]; 1xTMTpro [N-Term]; 1xTMTpro [K26(100)]	Galectin-1 OS=Homo sapiens (Human) OX=9606 GN=LGALS1 PE=1 SV=2	0.0966853	0.102193	0.0977892	0.12279	0.121499	0.126437	0.000420521	-0.0325171	0.0474142	-0.0161385	-0.312305	-0.297062	-0.354533	-0.3213	3574	12	3586	1088
GZF1	Q9H116	CLDLSETCFQLK	2xCarbamidomethyl [C1; C8]; 1xTMTpro [K12(100)]	GDNF-inducible zinc finger protein 1 OS=Homo sapiens (Human) OX=9606 GN=GZF1 PE=1 SV=1	0.0125473	0.0115024	0.0133063	0.0161958	0.0143508	0.017211	0.0327453	0.011003	-0.114445	0.0957306	-0.379243	-0.204757	-0.466958	-0.350319	2973	615	3588	1089
ELAC2	Q9BQ52	EGPTLSVPMVQGECLLK	1xCarbamidomethyl [C14]; 1xTMTpro [N-Term]; 1xTMTpro [K17(100)]	Zinc phosphodiesterase ELAC protein 2 OS=Homo sapiens (Human) OX=9606 GN=ELAC2 PE=1 SV=2	0.0876802	0.093179	0.0843359	0.0718372	0.0683752	0.0708949	0.0110098	-0.0117689	0.0759857	-0.0678732	0.299288	0.370546	0.318337	0.32939	3388	202	3590	1090
UBR7	Q8N806	LCTCQDCMK	3xCarbamidomethyl [C2; C4; C7]; 1xTMTpro [N-Term]; 1xTMTpro [K9(100)]	Putative E3 ubiquitin-protein ligase UBR7 OS=Homo sapiens (Human) OX=9606 GN=UBR7 PE=1 SV=2	0.0228474	0.0277503	0.0170128	0.0137504	0.0146663	0.0160692	0.125167	0.0197477	0.300218	-0.405666	0.712807	0.619775	0.487988	0.606857	589	3002	3591	1091
TOP1	P11387	LALRAGNEKEEGETADTVGCCSLR	2xCarbamidomethyl [C20; C21]; 1xTMTpro [N-Term]; 1xTMTpro [K9(100)]	DNA topoisomerase 1 OS=Homo sapiens (Human) OX=9606 GN=TOP1 PE=1 SV=2	0.000946489	0.000945247	0.000936306	0.000631284	0.000684599	0.000840781	0.070267	0.00581615	0.00392197	-0.00978833	0.578479	0.461511	0.165039	0.401676	2123	1470	3593	1092
XPO1	O14980	TSESLCQNNMVILK	1xCarbamidomethyl [C6]; 1xDeamidated [Q7]; 1xTMTpro [K14(100)]	Exportin-1 OS=Homo sapiens (Human) OX=9606 GN=XPO1 PE=1 SV=1	0.00222702	0.0028344	0.00221725	0.00190808	0.00158745	0.00198003	0.0787399	-0.123596	0.224331	-0.129942	0.346587	0.611999	0.293187	0.417258	1916	1680	3596	1093
CEP350	Q5VT06	SSSGSSRQESPSVPSCKENEK	1xCarbamidomethyl [C16]; 2xTMTpro [K17(100); K21(100)]	Centrosome-associated protein 350 OS=Homo sapiens (Human) OX=9606 GN=CEP350 PE=1 SV=1	0.00574358	0.00576835	0.00636285	0.00522065	0.00379401	0.00474377	0.0631769	-0.0529411	-0.0467332	0.094783	0.190662	0.651168	0.328856	0.390229	2301	1296	3597	1094
TUFM	P49411	GEETPVIVGSALCALEGRDPELGLK	1xCarbamidomethyl [C13]; 1xTMTpro [N-Term]	Elongation factor Tu, mitochondrial OS=Homo sapiens (Human) OX=9606 GN=TUFM PE=1 SV=2	0.000247784	0.000366543	0.00022288	0.00018893	0.000156018	0.000174699	0.133961	-0.171541	0.393362	-0.324356	0.562772	0.838911	0.675749	0.692477	364	3236	3600	1095
ADAR	P55265	NAEFLTCNIPTSNASNNMVTTEK	1xCarbamidomethyl [C7]; 1xTMTpro [K23(100)]	Double-stranded RNA-specific adenosine deaminase OS=Homo sapiens (Human) OX=9606 GN=ADAR PE=1 SV=4	0.00154888	0.00191606	0.00193434	0.00133839	0.00155049	0.00126053	0.0596423	-0.216584	0.0903397	0.104039	0.427309	0.215082	0.51378	0.38539	2385	1216	3601	1096
ARL8A	Q96BM9	MNLSAIQDREICCYSISCK	3xCarbamidomethyl [C12; C13; C18]; 1xTMTpro [N-Term]; 1xOxidation [M1(100)]; 1xTMTpro [K19(100)]	ADP-ribosylation factor-like protein 8A OS=Homo sapiens (Human) OX=9606 GN=ARL8A PE=1 SV=1_x000D_ ADP-ribosylation factor-like protein 8B OS=Homo sapiens (Human) OX=9606 GN=ARL8B PE=1 SV=1	0.0536008	0.052527	0.0384655	0.0386185	0.0352892	0.0312102	0.097917	0.153288	0.124092	-0.3254	0.319675	0.44974	0.626952	0.465455	1419	2182	3601	1096
CTSS	P25774	YRAATCSK	1xCarbamidomethyl [C6]; 1xTMTpro [K8(100)]	Cathepsin S OS=Homo sapiens (Human) OX=9606 GN=CTSS PE=1 SV=3	0.00612094	0.00604404	0.00551309	0.00541158	0.00308599	0.0039922	0.115948	0.0548263	0.036588	-0.0960659	0.122875	0.933194	0.561741	0.53927	900	2710	3610	1098
NAPA	P54920	YEELFPAFSDSRECK	1xCarbamidomethyl [C14]; 1xTMTpro [K15(100)]	Alpha-soluble NSF attachment protein OS=Homo sapiens (Human) OX=9606 GN=NAPA PE=1 SV=3	0.0187245	0.0278602	0.0157431	0.015085	0.0108602	0.011337	0.137343	-0.149989	0.423292	-0.40019	0.461799	0.935866	0.873879	0.757182	261	3349	3610	1098
NCOR2	Q9Y618	SECTEEAEEGPAK	1xCarbamidomethyl [C3]; 1xTMTpro [K13(100)]	Nuclear receptor corepressor 2 OS=Homo sapiens (Human) OX=9606 GN=NCOR2 PE=1 SV=3	0.0329602	0.0327157	0.0279657	0.0232958	0.024006	0.0261851	0.0345308	0.0785385	0.0677972	-0.158531	0.422119	0.378793	0.253443	0.351452	2952	658	3610	1098
ACTR3	P61158	DYEEIGPSICRHNPVFGVMS	1xCarbamidomethyl [C10(100)]; 1xTMTpro [N-Term]	Actin-related protein 3 OS=Homo sapiens (Human) OX=9606 GN=ACTR3 PE=1 SV=3	0.000725735	0.000690529	0.000645366	0.000615163	0.000511418	0.000490593	0.0402706	0.0786921	0.00695057	-0.0906334	0.159783	0.426248	0.486223	0.357418	2839	773	3612	1101
ADAR	P55265	NAEFLTCNIPTSNASNNMVTTEKVENGQEPVIKLENR	1xCarbamidomethyl [C7]; 1xDeamidated [N]; 2xTMTpro [K23(100); K33(100)]	Double-stranded RNA-specific adenosine deaminase OS=Homo sapiens (Human) OX=9606 GN=ADAR PE=1 SV=4	0.000300746	0.000330329	0.000241873	0.000187878	0.000230148	0.000232845	0.0850977	0.0476137	0.182968	-0.266682	0.631136	0.338371	0.321566	0.430358	1772	1841	3613	1102
MCM3	P25205	GVVCIDEFDK	1xCarbamidomethyl [C4]; 1xTMTpro [N-Term]; 1xTMTpro [K10(100)]	DNA replication licensing factor MCM3 OS=Homo sapiens (Human) OX=9606 GN=MCM3 PE=1 SV=3	0.00147758	0.00177963	0.00132089	0.00107475	0.00119247	0.00111342	0.0892015	-0.0465498	0.221788	-0.208273	0.505785	0.355839	0.454784	0.438802	1668	1954	3622	1103
ETHE1	O95571	GCGRTDFQQGCAK	2xCarbamidomethyl [C2; C11]; 1xTMTpro [N-Term]; 1xTMTpro [K13(100)]	Persulfide dioxygenase ETHE1, mitochondrial OS=Homo sapiens (Human) OX=9606 GN=ETHE1 PE=1 SV=2	0.0159209	0.01466	0.00855186	0.00632512	0.00889385	0.00822067	0.137488	0.287507	0.168472	-0.609104	1.04425	0.552534	0.666086	0.75429	268	3356	3624	1104
UHRF1	Q96T88	HCKDDVNRLCR	2xCarbamidomethyl [C2; C10]; 1xTMTpro [N-Term]; 1xTMTpro [K3(100)]	E3 ubiquitin-protein ligase UHRF1 OS=Homo sapiens (Human) OX=9606 GN=UHRF1 PE=1 SV=1	0.0179677	0.0185412	0.00976613	0.0112218	0.00597645	0.00995584	0.140343	0.220134	0.265464	-0.659414	0.458968	1.36791	0.631657	0.819512	201	3425	3626	1105
SDHB	P21912	EGICGSCAMNINGGNTLACTR	3xCarbamidomethyl [C4; C7; C19]; 1xTMTpro [N-Term]	Succinate dehydrogenase [ubiquinone] iron-sulfur subunit, mitochondrial OS=Homo sapiens (Human) OX=9606 GN=SDHB PE=1 SV=3	0.0040345	0.00408822	0.00383604	0.00319944	0.00316473	0.00317913	0.00810055	0.0173559	0.0364404	-0.055416	0.317214	0.332951	0.3264	0.325522	3475	152	3627	1106
LRRC59	Q96AG4	VAGDCLDEKQCK	2xCarbamidomethyl [C5; C11]; 1xTMTpro [N-Term]; 2xTMTpro [K9(100); K12(100)]	Leucine-rich repeat-containing protein 59 OS=Homo sapiens (Human) OX=9606 GN=LRRC59 PE=1 SV=1	0.0047407	0.00619959	0.002924	0.00289187	0.00179342	0.00281197	0.142723	0.0367616	0.423833	-0.660397	0.676337	1.36563	0.716757	0.919574	134	3493	3627	1106
ALDOA	P04075	YASICQQNGIVPIVEPEILPDGDHDLK	1xCarbamidomethyl [C5]; 2xDeamidated [N/Q]; 1xTMTpro [K27(100)]; 1xTMTpro [N-Term]	Fructose-bisphosphate aldolase A OS=Homo sapiens (Human) OX=9606 GN=ALDOA PE=1 SV=2_x000D_ Fructose-bisphosphate aldolase C OS=Homo sapiens (Human) OX=9606 GN=ALDOC PE=1 SV=2	0.000282936	0.000310834	0.00027592	0.000247636	0.000209658	0.000234246	0.0182956	-0.0350643	0.100607	-0.0712896	0.227319	0.467497	0.307512	0.334109	3291	339	3630	1108
SAP30	O75446	HLYICDYHK	1xCarbamidomethyl [C5]; 1xTMTpro [N-Term]; 1xTMTpro [K9(100)]	Histone deacetylase complex subunit SAP30 OS=Homo sapiens (Human) OX=9606 GN=SAP30 PE=1 SV=1	0.289386	0.281065	0.254967	0.235357	0.207403	0.214649	0.0149744	0.0728323	0.0307412	-0.109851	0.225315	0.407723	0.358184	0.330407	3365	266	3631	1109
FSCN1	Q16658	LSCFAQTVSPAEK	1xCarbamidomethyl [C3]; 1xTMTpro [N-Term]; 1xTMTpro [K13(100)]	Fascin OS=Homo sapiens (Human) OX=9606 GN=FSCN1 PE=1 SV=3	0.0120201	0.0116641	0.00903675	0.00768834	0.00875158	0.00792296	0.0848912	0.140192	0.0968276	-0.271376	0.504509	0.317637	0.46114	0.427762	1798	1836	3634	1110
PLIN2	Q99541	SVCEMAENGVK	1xCarbamidomethyl [C3]; 1xTMTpro [N-Term]; 1xOxidation [M5(100)]; 1xTMTpro [K11(100)]	Perilipin-2 OS=Homo sapiens (Human) OX=9606 GN=PLIN2 PE=1 SV=2	0.0112275	0.0110785	0.011009	0.00995136	0.00774133	0.00779089	0.0687316	0.0158266	-0.0034409	-0.0125311	0.158244	0.520556	0.511348	0.396716	2197	1440	3637	1111
HADHA	P40939	IIDVVKTGIEQGSDAGYLCESQK	1xCarbamidomethyl [C19]; 1xDeamidated [Q11]; 1xTMTpro [N-Term]; 1xTMTpro [K6(100)]	Trifunctional enzyme subunit alpha, mitochondrial OS=Homo sapiens (Human) OX=9606 GN=HADHA PE=1 SV=2	0.000322409	0.000424818	0.000273439	0.000303651	0.000175415	0.000200331	0.129207	-0.0775847	0.320368	-0.315257	0.164063	0.955705	0.76409	0.627953	527	3111	3638	1112
TBCE	Q15813	NCAVSCAGEK	2xCarbamidomethyl [C2; C6]; 1xTMTpro [K10(100)]	Tubulin-specific chaperone E OS=Homo sapiens (Human) OX=9606 GN=TBCE PE=1 SV=1	0.0083217	0.0116745	0.00596434	0.00515236	0.00436739	0.00477346	0.140998	-0.0564078	0.432003	-0.536923	0.748054	0.986514	0.858251	0.864273	182	3456	3638	1112
LPP	Q93052	CGENVVGEGTGCTAMDQVFHVDCFTCIICNNK	5xCarbamidomethyl [C1; C12; C23; C26; C29]; 1xTMTpro [K32(100)]	Lipoma-preferred partner OS=Homo sapiens (Human) OX=9606 GN=LPP PE=1 SV=1	0.00356388	0.00457708	0.003854	0.00368885	0.00274328	0.00212393	0.114119	-0.165947	0.195035	-0.0530374	0.116221	0.54349	0.912659	0.524123	983	2655	3638	1112
MAK16	Q9BXY0	SSCPLANSQYATIK	1xCarbamidomethyl [C3]; 1xTMTpro [K14(100)]	Protein MAK16 homolog OS=Homo sapiens (Human) OX=9606 GN=MAK16 PE=1 SV=2	0.00520929	0.0055449	0.0048973	0.0040257	0.00414873	0.00423065	0.0205575	-0.00217833	0.0878948	-0.0912784	0.374028	0.330597	0.302386	0.33567	3259	379	3638	1112
ARPC5	O15511	VDVDEYDENKFVDEEDGGDGQAGPDEGEVDSCLR	1xCarbamidomethyl [C32]; 1xTMTpro [N-Term]; 1xTMTpro [K10(100)]	Actin-related protein 2/3 complex subunit 5 OS=Homo sapiens (Human) OX=9606 GN=ARPC5 PE=1 SV=3	0.000615409	0.000740016	0.000556523	0.000468081	0.000471935	0.000469571	0.0903501	-0.0504642	0.215548	-0.195567	0.445251	0.433421	0.440664	0.439779	1659	1980	3639	1116
RAB9A	P51151	GSDCCLLTFSVDDSQSFQNLSNWKK	2xCarbamidomethyl [C4; C5]; 2xTMTpro [K24(100); K25(100)]	Ras-related protein Rab-9A OS=Homo sapiens (Human) OX=9606 GN=RAB9A PE=1 SV=1	0.131384	0.131807	0.122713	0.113712	0.09633	0.0953049	0.0287799	0.0305077	0.0351443	-0.0679854	0.177889	0.417222	0.432657	0.342589	3113	526	3639	1116
RPL30	P62888	TGVHHYSGNNIELGTACGK	1xCarbamidomethyl [C17]; 1xTMTpro [K19(100)]; 1xTMTpro [N-Term]	60S ribosomal protein L30 OS=Homo sapiens (Human) OX=9606 GN=RPL30 PE=1 SV=2	0.0366901	0.0389142	0.0347277	0.02945	0.0293116	0.0286601	0.0207236	-0.00342684	0.0814813	-0.0827309	0.32055	0.327345	0.359771	0.335889	3255	385	3640	1118
SCAF1	Q9H7N4	SKADSCSQAAGTK	1xCarbamidomethyl [C6]; 1xTMTpro [N-Term]; 2xTMTpro [K2(100); K13(100)]	Splicing factor, arginine/serine-rich 19 OS=Homo sapiens (Human) OX=9606 GN=SCAF1 PE=1 SV=3	0.0668758	0.0653535	0.0487853	0.0392351	0.0511034	0.0432421	0.0938781	0.148412	0.115192	-0.306624	0.620928	0.239652	0.480634	0.447071	1576	2071	3647	1119
ARPC1B	O15143	DRTQIAICPNNHEVHIYEK	1xCarbamidomethyl [C8]; 1xTMTpro [N-Term]; 1xTMTpro [K19(100)]	Actin-related protein 2/3 complex subunit 1B OS=Homo sapiens (Human) OX=9606 GN=ARPC1B PE=1 SV=3	0.0891842	0.103837	0.075465	0.068411	0.07089	0.0596521	0.0896085	-0.0050276	0.214438	-0.246008	0.387587	0.336233	0.585244	0.436355	1695	1961	3656	1120
CAP1	Q01518	NSLDCEIVSAK	1xAcetyl [N-Term]; 1xCarbamidomethyl [C5]; 1xDeamidated [N1]; 1xTMTpro [K11(100)]	Adenylyl cyclase-associated protein 1 OS=Homo sapiens (Human) OX=9606 GN=CAP1 PE=1 SV=5	2.68005e-05	2.97106e-05	2.85944e-05	2.59097e-05	1.93721e-05	1.98514e-05	0.0712982	-0.0820274	0.0666869	0.0114414	0.130798	0.550307	0.515047	0.398718	2166	1494	3660	1121
TOX4	O94842	DWDNEYCSNECVVK	2xCarbamidomethyl [C7; C11]; 1xTMTpro [N-Term]; 1xTMTpro [K14(100)]	TOX high mobility group box family member 4 OS=Homo sapiens (Human) OX=9606 GN=TOX4 PE=1 SV=1	0.0348392	0.0362015	0.0358853	0.0303715	0.0287683	0.0255263	0.02732	-0.0328673	0.022472	0.0098144	0.230859	0.309098	0.481593	0.340516	3170	492	3662	1122
OGDH	Q02218	YAELLVSQGVVNQPEYEEEISKYDKICEEAFAR	1xCarbamidomethyl [C27]; 2xTMTpro [K22(100); K25(100)]	2-oxoglutarate dehydrogenase, mitochondrial OS=Homo sapiens (Human) OX=9606 GN=OGDH PE=1 SV=3	0.00463097	0.00443615	0.00322592	0.0030943	0.00231731	0.00342215	0.108881	0.176508	0.114501	-0.345099	0.405193	0.822354	0.259904	0.495817	1166	2500	3666	1123
SCAF11	Q99590	SCNEQIEESEKHTANYDTEER	1xCarbamidomethyl [C2]; 1xTMTpro [N-Term]; 1xTMTpro [K11(100)]	Protein SCAF11 OS=Homo sapiens (Human) OX=9606 GN=SCAF11 PE=1 SV=2	0.00222064	0.00224749	0.00116929	0.000889419	0.00122363	0.00108926	0.141552	0.240903	0.258243	-0.684442	1.07914	0.618905	0.786718	0.828253	199	3469	3668	1124
AHCY	P23526	SKFDNLYGCR	1xCarbamidomethyl [C9]; 1xTMTpro [N-Term]; 1xTMTpro [K2(100)]	Adenosylhomocysteinase OS=Homo sapiens (Human) OX=9606 GN=AHCY PE=1 SV=4	0.00333064	0.00624819	0.00489297	0.00286465	0.0026277	0.00302581	0.140318	-0.534411	0.373229	0.0205003	0.751848	0.876408	0.672888	0.767048	247	3423	3670	1125
ETHE1	O95571	TDFQQGCAK	1xCarbamidomethyl [C7(100)]; 1xTMTpro [K9(100)]	Persulfide dioxygenase ETHE1, mitochondrial OS=Homo sapiens (Human) OX=9606 GN=ETHE1 PE=1 SV=2	0.00864979	0.00986945	0.00982597	0.00677055	0.00794951	0.00778929	0.0234914	-0.127405	0.0628996	0.0565285	0.480797	0.249204	0.27858	0.336193	3248	423	3671	1126
PTK2B	Q14289	DCTLDNK	1xCarbamidomethyl [C2]; 1xTMTpro [K7(100)]	Protein-tyrosine kinase 2-beta OS=Homo sapiens (Human) OX=9606 GN=PTK2B PE=1 SV=2	0.0154857	0.0158781	0.0161786	0.0126922	0.0123971	0.0130487	0.000346128	-0.0333134	0.00278483	0.0298336	0.320313	0.354252	0.280344	0.318303	3661	10	3671	1126
RCC1L	Q96I51	MQDFDGQVVQVACGQDHSLFLTDK	1xCarbamidomethyl [C13]; 1xTMTpro [N-Term]; 1xTMTpro [K24(100)]	RCC1-like G exchanging factor-like protein OS=Homo sapiens (Human) OX=9606 GN=RCC1L PE=1 SV=2	0.00395368	0.00570336	0.00458938	0.00301566	0.0041312	0.00309681	0.107519	-0.264369	0.264247	-0.0492658	0.655093	0.201005	0.616781	0.490959	1211	2464	3675	1128
PCM1	Q15154	NIRYESASMSSTCEPCK	2xCarbamidomethyl [C13; C16]; 1xTMTpro [N-Term]; 1xTMTpro [K17(100)]	Pericentriolar material 1 protein OS=Homo sapiens (Human) OX=9606 GN=PCM1 PE=1 SV=5	0.00220898	0.00288369	0.00136334	0.00125786	0.00122236	0.000963847	0.1447	0.0377	0.422234	-0.658532	0.774714	0.816009	1.15881	0.91651	136	3541	3677	1129
PHF6	Q8IWS0	CTLCSQPGATIGCEIK	3xCarbamidomethyl [C1; C4; C13]; 1xTMTpro [N-Term]; 1xTMTpro [K16(100)]	PHD finger protein 6 OS=Homo sapiens (Human) OX=9606 GN=PHF6 PE=1 SV=1	0.0171245	0.0197775	0.0156693	0.0139468	0.0125527	0.0138054	0.0626966	-0.0332521	0.174548	-0.161373	0.329381	0.481308	0.344075	0.384921	2393	1286	3679	1130
SLC4A1AP	Q9BWU0	DYQDCSK	1xCarbamidomethyl [C5]; 1xTMTpro [N-Term]; 1xTMTpro [K7(100)]	Kanadaptin OS=Homo sapiens (Human) OX=9606 GN=SLC4A1AP PE=1 SV=1	0.00638145	0.00696782	0.00677508	0.0054464	0.00464029	0.00579505	0.0353225	-0.0720241	0.0547999	0.0143304	0.300606	0.531693	0.211086	0.347795	3018	666	3684	1131
SND1	Q7KZF4	LSECEEQAK	1xCarbamidomethyl [C4]; 1xTMTpro [N-Term]; 1xTMTpro [K9(100)]	Staphylococcal nuclease domain-containing protein 1 OS=Homo sapiens (Human) OX=9606 GN=SND1 PE=1 SV=1	0.00059139	0.000663317	0.000541204	0.000391372	0.000529728	0.000464162	0.0633102	-0.0175715	0.148017	-0.145508	0.613141	0.17643	0.367051	0.385541	2384	1302	3686	1132
EEF2	P13639	SCDPKGPLMMYISK	1xCarbamidomethyl [C2]; 1xTMTpro [N-Term]; 2xTMTpro [K5(100); K14(100)]	Elongation factor 2 OS=Homo sapiens (Human) OX=9606 GN=EEF2 PE=1 SV=4	0.0134073	0.014936	0.00965101	0.00904936	0.00820912	0.0086626	0.12123	0.082197	0.237974	-0.392069	0.484934	0.625522	0.547949	0.552802	820	2879	3699	1133
RRBP1	Q9P2E9	CEELSGLHGQLQEAR	1xCarbamidomethyl [C1]; 1xTMTpro [N-Term]	Ribosome-binding protein 1 OS=Homo sapiens (Human) OX=9606 GN=RRBP1 PE=1 SV=5	0.00135047	0.00155204	0.00125061	0.00104233	0.00114215	0.00102664	0.0555154	-0.0357741	0.164937	-0.146603	0.409419	0.277479	0.431295	0.372731	2585	1116	3701	1134
RB1	P06400	EHECNIDEVK	1xCarbamidomethyl [C4]; 1xTMTpro [N-Term]; 1xTMTpro [K10(100)]	Retinoblastoma-associated protein OS=Homo sapiens (Human) OX=9606 GN=RB1 PE=1 SV=2	0.0224776	0.0353981	0.0183169	0.015645	0.01519	0.0107494	0.144952	-0.176204	0.478985	-0.471511	0.698989	0.741567	1.24044	0.893665	150	3552	3702	1135
LRRFIP1	Q32MZ4	QKIAAESSENVDCPENPK	1xCarbamidomethyl [C13]; 1xDeamidated [N10]; 1xTMTpro [N-Term]; 2xTMTpro [K2(100); K18(100)]	Leucine-rich repeat flightless-interacting protein 1 OS=Homo sapiens (Human) OX=9606 GN=LRRFIP1 PE=1 SV=2	0.000702907	0.000694254	0.000544809	0.000485007	0.000544429	0.000446668	0.0740231	0.118847	0.100977	-0.248736	0.416481	0.249743	0.535285	0.400503	2145	1559	3704	1136
ACOT1	Q86TX2	CCWDEPVRIAVR	2xCarbamidomethyl [C1; C2]; 1xTMTpro [N-Term]	Acyl-coenzyme A thioesterase 1 OS=Homo sapiens (Human) OX=9606 GN=ACOT1 PE=1 SV=1_x000D_ Acyl-coenzyme A thioesterase 2, mitochondrial OS=Homo sapiens (Human) OX=9606 GN=ACOT2 PE=1 SV=6	0.019746	0.0181385	0.0160493	0.0145792	0.01328	0.0140158	0.0513789	0.135333	0.0128279	-0.163717	0.30231	0.436971	0.359173	0.366151	2683	1022	3705	1137
KARS1	Q15046	ILDDICVAK	1xCarbamidomethyl [C6]; 1xTMTpro [K9(100)]; 1xTMTpro [N-Term]	Lysine--tRNA ligase OS=Homo sapiens (Human) OX=9606 GN=KARS1 PE=1 SV=3	0.00345452	0.00336576	0.00306304	0.00293343	0.00244406	0.00245038	0.0309379	0.0684512	0.0308997	-0.105069	0.167446	0.430754	0.427028	0.341743	3137	570	3707	1138
IFIT3	O14879	KFSNPYSIEYSELDCEEGWTQLK	1xCarbamidomethyl [C15]; 1xTMTpro [N-Term]; 2xTMTpro [K1(100); K23(100)]	Interferon-induced protein with tetratricopeptide repeats 3 OS=Homo sapiens (Human) OX=9606 GN=IFIT3 PE=1 SV=1	0.00258609	0.00498205	0.00310906	0.0021178	0.00190503	0.00167063	0.145925	-0.460727	0.48524	-0.195019	0.748932	0.901689	1.09111	0.913911	138	3584	3722	1139
UBE2I	P63279	CKFEPPLFHPNVYPSGTVCLSILEEDK	2xCarbamidomethyl [C1; C19]; 1xTMTpro [K2(100)]; 1xTMTpro [N-Term]	SUMO-conjugating enzyme UBC9 OS=Homo sapiens (Human) OX=9606 GN=UBE2I PE=1 SV=1	0.00201719	0.00275816	0.00190505	0.0017307	0.00147071	0.00145769	0.116753	-0.142624	0.308734	-0.225144	0.363619	0.598455	0.611287	0.524454	981	2746	3727	1140
HEATR3	Q7Z4Q2	ECACAGLAR	2xCarbamidomethyl [C2; C4]; 1xTMTpro [N-Term]	HEAT repeat-containing protein 3 OS=Homo sapiens (Human) OX=9606 GN=HEATR3 PE=1 SV=2	0.120536	0.133185	0.108082	0.104329	0.0898715	0.0886333	0.046979	-0.000778479	0.14319	-0.158115	0.209106	0.424306	0.444321	0.359244	2809	921	3730	1141
EPS15	P42566	EKDPEIFCDPFTSATTTTNK	1xCarbamidomethyl [C8]; 1xTMTpro [N-Term]; 1xTMTpro [K2(100)]	Epidermal growth factor receptor substrate 15 OS=Homo sapiens (Human) OX=9606 GN=EPS15 PE=1 SV=2	0.00231676	0.00226293	0.00283009	0.00175258	0.00189993	0.00201155	0.0681687	-0.092358	-0.126279	0.196381	0.494987	0.378527	0.296164	0.389892	2307	1427	3734	1142
AKR7A2	O43488	GHTELDTAFMYSDGQSETILGGLGLGLGGGDCRVK	1xCarbamidomethyl [C32]; 1xDeamidated [Q15]; 1xTMTpro [N-Term]; 1xTMTpro [K35(100)]	Aflatoxin B1 aldehyde reductase member 2 OS=Homo sapiens (Human) OX=9606 GN=AKR7A2 PE=1 SV=3	0.00507504	0.00528348	0.00382677	0.00299116	0.00398135	0.00352167	0.0963161	0.102058	0.160127	-0.305234	0.660655	0.248103	0.4251	0.444619	1603	2132	3735	1143
DDX51	Q8N8A6	VVAAAFQSEDPADPCALLQR	1xCarbamidomethyl [C15]; 1xTMTpro [N-Term]	ATP-dependent RNA helicase DDX51 OS=Homo sapiens (Human) OX=9606 GN=DDX51 PE=1 SV=3	0.00482692	0.00556303	0.00484455	0.00704418	0.00582943	0.00655356	0.0369162	-0.0732036	0.131563	-0.0679461	-0.472124	-0.199046	-0.367971	-0.34638	3040	695	3735	1143
CDC123	O75794	DFTQPFIHCTDDSPDPCIEYELVLRK	2xCarbamidomethyl [C9; C17]; 1xTMTpro [K26(100)]	Cell division cycle protein 123 homolog OS=Homo sapiens (Human) OX=9606 GN=CDC123 PE=1 SV=1	0.0034149	0.00381139	0.00310018	0.00307079	0.00251909	0.00244099	0.0554028	-0.0114688	0.147004	-0.150961	0.164705	0.450408	0.495848	0.37032	2623	1114	3737	1145
RPL34	P49207	AYGGSMCAK	1xCarbamidomethyl [C7]; 1xTMTpro [N-Term]; 1xTMTpro [K9(100)]	60S ribosomal protein L34 OS=Homo sapiens (Human) OX=9606 GN=RPL34 PE=1 SV=3	0.00229634	0.00226499	0.00218452	0.00201581	0.00148977	0.00167215	0.0710872	0.0302974	0.0104692	-0.0417226	0.157676	0.593945	0.42733	0.392984	2250	1488	3738	1146
UBAP2	Q5T6F2	AINILLEGNSDTTSWETVGCK	1xCarbamidomethyl [C20]; 1xTMTpro [N-Term]	Ubiquitin-associated protein 2 OS=Homo sapiens (Human) OX=9606 GN=UBAP2 PE=1 SV=1	0.00626011	0.00767391	0.00524453	0.00590883	0.0037284	0.00356942	0.126413	-0.0302719	0.263503	-0.285645	0.113587	0.777901	0.840768	0.577419	703	3035	3738	1146
CD63	P08962	NRVPDSCCINVTVGCGINFNEK	3xCarbamidomethyl [C7(100); C8(100); C15(100)]; 1xTMTpro [K22(100)]	CD63 antigen OS=Homo sapiens (Human) OX=9606 GN=CD63 PE=1 SV=2	0.00970818	0.0103366	0.00852289	0.00890547	0.00624854	0.00608643	0.0981489	0.0278506	0.118344	-0.160008	0.0966579	0.607832	0.645754	0.450081	1544	2195	3739	1148
HSPA14	Q0VDF9	HSLSTLGSANCFLDSLYEGQDFDCNVSR	2xCarbamidomethyl [C11; C24]; 1xDeamidated [N/Q]; 1xTMTpro [N-Term]	Heat shock 70 kDa protein 14 OS=Homo sapiens (Human) OX=9606 GN=HSPA14 PE=1 SV=1	0.00450492	0.00463266	0.0033972	0.00345409	0.00277925	0.00306761	0.0927723	0.108599	0.148939	-0.298556	0.274595	0.588207	0.445789	0.436197	1698	2042	3740	1149
TXNRD1	Q16881	LYAGSTVKCDYENVPTTVFTPLEYGACGLSEEK	2xCarbamidomethyl [C9; C27]; 1xTMTpro [N-Term]; TMTpro [K]	Thioredoxin reductase 1, cytoplasmic OS=Homo sapiens (Human) OX=9606 GN=TXNRD1 PE=1 SV=3	0.000611138	0.000874973	0.000518796	0.000516126	0.000360256	0.000398581	0.136509	-0.129003	0.388738	-0.365334	0.372778	0.891478	0.745629	0.669962	415	3327	3742	1150
PTK2B	Q14289	NILVASPECVK	1xCarbamidomethyl [C9]; 1xTMTpro [K11(100)]	Protein-tyrosine kinase 2-beta OS=Homo sapiens (Human) OX=9606 GN=PTK2B PE=1 SV=2	0.0623703	0.0768929	0.0571442	0.0546563	0.0455358	0.0464226	0.0885801	-0.069955	0.232036	-0.196209	0.260426	0.523814	0.495986	0.426742	1809	1936	3745	1151
SLC19A1	P41440	GRCETSASELER	1xCarbamidomethyl [C3]; 1xTMTpro [N-Term]	Reduced folate transporter OS=Homo sapiens (Human) OX=9606 GN=SLC19A1 PE=1 SV=3	0.0262949	0.0354804	0.028934	0.0203531	0.0266455	0.0206239	0.0925627	-0.201505	0.230734	-0.0635221	0.571039	0.182397	0.551969	0.435135	1710	2037	3747	1152
ARPC1B	O15143	DRTQIAICPNNHEVHIYEK	1xCarbamidomethyl [C8]; 1xDeamidated [N]; 1xTMTpro [N-Term]; 1xTMTpro [K19(100)]	Actin-related protein 2/3 complex subunit 1B OS=Homo sapiens (Human) OX=9606 GN=ARPC1B PE=1 SV=3	0.00449387	0.00496061	0.0040988	0.00400277	0.00345078	0.00315219	0.049367	-0.00764897	0.134909	-0.140405	0.174608	0.388684	0.519255	0.360849	2777	975	3752	1153
CCT7	Q99832	LPIGDVATQYFADRDMFCAGRVPEEDLK	1xCarbamidomethyl [C18]; 1xTMTpro [N-Term]; 1xOxidation [M16(100)]	T-complex protein 1 subunit eta OS=Homo sapiens (Human) OX=9606 GN=CCT7 PE=1 SV=2	0.0003357	0.000388594	0.000290781	0.000274588	0.000269001	0.00022408	0.0804794	-0.0113808	0.199712	-0.218618	0.301284	0.330941	0.594536	0.40892	2024	1730	3754	1154
UCHL5	Q9Y5K5	EGPIDLGACNQDDWISAVRPVIEK	1xCarbamidomethyl [C9]; 1xTMTpro [K24(100)]	Ubiquitin carboxyl-terminal hydrolase isozyme L5 OS=Homo sapiens (Human) OX=9606 GN=UCHL5 PE=1 SV=3	0.00360135	0.00400782	0.00317793	0.00288501	0.00309446	0.00232552	0.0673281	0.00226328	0.156545	-0.178183	0.317697	0.216587	0.628719	0.387668	2352	1404	3756	1155
ATP6V1A	P38606	DDFLQQNGYTPYDRFCPFYK	1xCarbamidomethyl [C16(100)]; 1xTMTpro [K20(100)]	V-type proton ATPase catalytic subunit A OS=Homo sapiens (Human) OX=9606 GN=ATP6V1A PE=1 SV=2	0.00253664	0.00250257	0.00250559	0.00358327	0.00288546	0.00342088	0.0652904	0.0123957	-0.00710819	-0.0053684	-0.510755	-0.198282	-0.443845	-0.384294	2403	1357	3760	1156
VTA1	Q9NP79	WKATYIHNCLK	1xCarbamidomethyl [C9]; 1xTMTpro [N-Term]; 2xTMTpro [K2(100); K11(100)]	Vacuolar protein sorting-associated protein VTA1 homolog OS=Homo sapiens (Human) OX=9606 GN=VTA1 PE=1 SV=1	0.139786	0.165338	0.126715	0.11095	0.114756	0.101278	0.0778035	-0.042309	0.199885	-0.183944	0.375619	0.326968	0.507207	0.403264	2105	1655	3760	1156
RAE1	P78406	TSEQLDQPISACCFNHNGNIFAYASSYDWSK	2xCarbamidomethyl [C12(100); C13(100)]; 1xTMTpro [K31(100)]	mRNA export factor OS=Homo sapiens (Human) OX=9606 GN=RAE1 PE=1 SV=1	0.00293365	0.00312233	0.00211365	0.00227769	0.001527	0.0020113	0.115239	0.107389	0.197316	-0.365574	0.257737	0.83461	0.43718	0.509842	1072	2689	3761	1158
POLD1	P28340	ATQCQLEADVLWSDVVSHPPEGPWQR	1xCarbamidomethyl [C4]; 1xDeamidated [Q]; 1xTMTpro [N-Term]	DNA polymerase delta catalytic subunit OS=Homo sapiens (Human) OX=9606 GN=POLD1 PE=1 SV=2	0.00106343	0.00170244	0.00122519	0.000948394	0.000947242	0.000743457	0.131532	-0.323082	0.355792	-0.118803	0.488251	0.490005	0.839489	0.605915	596	3173	3769	1159
DHX9	Q08211	GEEPGKSCGYSVR	1xCarbamidomethyl [C8]; 1xTMTpro [N-Term]; 1xTMTpro [K6(100)]	ATP-dependent RNA helicase A OS=Homo sapiens (Human) OX=9606 GN=DHX9 PE=1 SV=4	0.00173676	0.00248238	0.00140995	0.00131041	0.00108755	0.00104266	0.140825	-0.111544	0.403786	-0.412293	0.517919	0.786855	0.84767	0.717482	322	3448	3770	1160
ENO1	P06733	SCNCLLLK	2xCarbamidomethyl [C2; C4]; 1xTMTpro [N-Term]; 1xTMTpro [K8(100)]	Alpha-enolase OS=Homo sapiens (Human) OX=9606 GN=ENO1 PE=1 SV=2	0.0195466	0.0192649	0.0119822	0.0120345	0.0113476	0.00979141	0.133057	0.20723	0.186287	-0.498793	0.492516	0.577296	0.790102	0.619971	556	3215	3771	1161
DIAPH3	Q9NSV4	VCNHENQK	1xCarbamidomethyl [C2]; 1xTMTpro [N-Term]; 1xTMTpro [K8(100)]	Protein diaphanous homolog 3 OS=Homo sapiens (Human) OX=9606 GN=DIAPH3 PE=1 SV=4	0.0254519	0.0248987	0.0204183	0.0178114	0.0168316	0.020185	0.0582163	0.109621	0.077917	-0.208291	0.405349	0.486977	0.224868	0.372398	2591	1182	3773	1162
SND1	Q7KZF4	LSECEEQAK	1xCarbamidomethyl [C4(100)]; 1xTMTpro [K9(100)]; 1xTMTpro [N-Term]	Staphylococcal nuclease domain-containing protein 1 OS=Homo sapiens (Human) OX=9606 GN=SND1 PE=1 SV=1	0.00012164	0.000118784	0.000134285	0.000115371	8.65804e-05	8.33911e-05	0.0814964	-0.0381947	-0.0724649	0.104492	0.114525	0.528699	0.582846	0.40869	2028	1747	3775	1163
NPC2	P61916	SGINCPIQK	1xCarbamidomethyl [C5]; 1xTMTpro [K9(100)]	NPC intracellular cholesterol transporter 2 OS=Homo sapiens (Human) OX=9606 GN=NPC2 PE=1 SV=1	0.0391278	0.0619146	0.0405168	0.0346728	0.0287522	0.0269231	0.136678	-0.270178	0.391909	-0.21985	0.444567	0.714702	0.809527	0.656265	445	3332	3777	1164
IGF2R	P11717	GNIQLSYSDGDDCGHGKK	1xCarbamidomethyl [C13]; 1xTMTpro [N-Term]; 2xTMTpro [K17(100); K18(100)]	Cation-independent mannose-6-phosphate receptor OS=Homo sapiens (Human) OX=9606 GN=IGF2R PE=1 SV=3	0.00453951	0.00442635	0.0024537	0.0024795	0.00246658	0.00188016	0.143496	0.254063	0.217646	-0.633514	0.618425	0.625961	1.01762	0.754001	269	3516	3785	1165
VDAC1	P21796	EHINLGCDMDFDIAGPSIR	1xCarbamidomethyl [C7]; 1xTMTpro [N-Term]	Voltage-dependent anion-selective channel protein 1 OS=Homo sapiens (Human) OX=9606 GN=VDAC1 PE=1 SV=2	0.00594996	0.00601648	0.00499534	0.00430323	0.00478422	0.00420785	0.0454703	0.0736259	0.0896668	-0.17867	0.393834	0.24097	0.426171	0.353658	2912	874	3786	1166
PSMB10	P40306	ATNDSVVADKSCEK	1xCarbamidomethyl [C12]; TMTpro [K]; 1xTMTpro [N-Term]	Proteasome subunit beta type-10 OS=Homo sapiens (Human) OX=9606 GN=PSMB10 PE=1 SV=1	0.00422026	0.00553076	0.00368473	0.00399112	0.00239901	0.0028501	0.127327	-0.0857111	0.304436	-0.281483	0.166249	0.900601	0.652031	0.572961	725	3063	3788	1167
PPP2R1A	P30153	EFCENLSADCRENVIMSQILPCIK	Carbamidomethyl [C]; 1xDeamidated [Q18]; 1xTMTpro [K24(100)]; 1xAcetyl [N-Term]; 1xOxidation [M16(100)]	Serine/threonine-protein phosphatase 2A 65 kDa regulatory subunit A alpha isoform OS=Homo sapiens (Human) OX=9606 GN=PPP2R1A PE=1 SV=4	0.000633758	0.000697734	0.000573725	0.000591381	0.000399851	0.000436044	0.0953729	-0.00298898	0.135756	-0.146561	0.102834	0.667457	0.542447	0.43758	1684	2105	3789	1168
TPR	P12270	QHLEETTQKAESQLLECK	1xCarbamidomethyl [C17]; TMTpro [K]; 1xTMTpro [N-Term]	Nucleoprotein TPR OS=Homo sapiens (Human) OX=9606 GN=TPR PE=1 SV=3	0.000642506	0.00061715	0.000512154	0.000448364	0.000468643	0.000439208	0.0677982	0.12152	0.0634315	-0.205611	0.397519	0.333699	0.427287	0.386168	2376	1419	3795	1169
EIF3D	O15371	MRYLEVSEPQDIECCGALEYYDK	2xCarbamidomethyl [C14; C15]; 1xTMTpro [K23(100)]	Eukaryotic translation initiation factor 3 subunit D OS=Homo sapiens (Human) OX=9606 GN=EIF3D PE=1 SV=1	0.00357904	0.00369793	0.00290135	0.00400801	0.00590749	0.00455455	0.111235	0.0771073	0.124252	-0.22574	-0.240422	-0.800081	-0.424842	-0.488448	1229	2567	3796	1170
[truncated: 16,533 more rows]
