# Supplementary material for: Multifaceted Proteome Analysis at Solubility, Redox, and Expression Dimensions for Target Identification
Source: Adv Sci (Weinh). 2024 Aug 9;11(38):2401502. doi: 10.1002/advs.202401502 (PMC11481203; doi:10.1002/advs.202401502)
Supplement: Supplementary file 10 — Supplemental Data 9 [file ADVS-11-2401502-s013.xlsx]

## Sheet: Sheet1
Supplementary Data 9. The ranking of targets across the three dimensions of redox state, solubility and REXpression in THP1 cells treated with interferon
Accession	Gene names	Rank_Redox_Total	Redox_P_value	Redox_Mean_log2FC	Rank_PISA_Total	PISA_P_value	PISA_Mean_log2FC	PISA_peptide_number	Rank_REXpression_Total	REXpression_P_value	REXpression_Mean_log2FC	REXpression_peptide_number	Sum_Rank_Total	Rank_Total	Fisher_P_value	Benjamini_Hochberg
O14879	IFIT3	5	0.000456684	1.40069	2	0.00556022	-0.695187	47	3	3.0321e-05	1.37216	28	10	1	2.27465e-08	8.54588e-05
O14933	UBE2L6	6	0.000845943	1.45297	5	0.0104372	-0.827823	6	24	0.00217948	1.30485	4	35	2	3.39802e-06	0.0015958
Q8IYM9	TRIM22	3	0.00104554	1.80068	32	0.0320728	-0.992883	12	1	3.61662e-05	1.61284	8	36	3	2.81701e-07	0.000352784
Q9Y6K5	OAS3	4	0.00114238	1.70929	46	0.0363517	-1.01567	21	5	0.000436073	1.55313	11	55	4	3.21843e-06	0.0015958
P09914	IFIT1	10	0.00127714	1.45711	54	0.0391795	-0.754867	29	1	1.01875e-05	1.4746	22	65	5	1.2811e-07	0.000240655
Q8IVG5	SAMD9L	62	0.00902136	0.879482	3	0.00664175	-0.820912	12	4	8.40595e-05	1.22034	11	69	6	1.02061e-06	0.000958606
O95786	DDX58	70	0.0192238	1.41487	1	0.00542015	-0.993243	13	12	0.00117548	1.35869	11	83	7	1.75837e-05	0.00347695
Q9BYX4	IFIH1	21	0.00519967	1.61024	57	0.0427444	-0.999915	11	7	0.000310621	1.27288	8	85	8	1.05922e-05	0.00234087
Q460N5	PARP14	25	0.00162721	0.97247	37	0.0328787	-0.769195	25	23	0.00176378	1.1049	21	85	8	1.39666e-05	0.00291515
P09913	IFIT2	18	0.00104713	1.06999	41	0.0358139	-1.08162	13	46	0.00945044	1.62058	12	105	10	4.47109e-05	0.0076354
Q03518	TAP1	72	0.00792316	0.765278	66	0.0419503	-0.536114	18	30	0.00159582	0.599681	15	168	11	6.35678e-05	0.0103837
P42224	STAT1	23	0.00179799	1.05033	108	0.0654461	-0.849137	61	38	0.0063231	1.09487	50	169	12	8.53228e-05	0.0118725
Q6GPH4	XAF1	18	0.000361193	1.0183	132	0.0183333	0.300625	9	22	0.00149666	0.917971	6	172	13	1.87565e-06	0.00140937
Q63HN8	RNF213	28	0.00320816	1.031	80	0.0390313	-0.434391	66	64	0.0136841	0.79145	45	172	13	0.00017549	0.0199793
Q8TDB6	DTX3L	33	0.00723139	1.39556	104	0.0648352	-1.07992	13	49	0.00865653	1.22382	6	186	15	0.000367209	0.0283992
Q96PP9	GBP4	45	0.000515787	0.800756	133	0.069371	-0.645715	7	18	0.000796593	0.885651	6	196	16	4.82517e-06	0.00164801
Q10589	BST2	20	0.000274987	0.993729	91	0.0436051	-0.44314	8	131	0.0575782	0.953242	6	242	17	7.99545e-05	0.0115534
Q8IXQ6	PARP9	96	0.0223326	0.963742	207	0.08885	-0.845303	9	6	0.000134709	1.11836	8	309	18	3.49271e-05	0.00643889
Q53GL7	PARP10	183	0.00340371	0.541613	136	0.0609701	-0.451022	13	14	0.000120933	0.728912	11	333	19	4.30745e-06	0.00164801
P52630	STAT2	40	0.0033337	0.93519	250	0.0978842	-0.855941	9	50	0.00864535	1.08784	4	340	20	0.000269197	0.0229857
Q13287	NMI	50	0.00467996	0.88166	284	0.0900534	0.410574	52	18	0.000106782	0.629467	44	352	21	7.24549e-06	0.00206071
Q16666	IFI16	227	0.0515524	0.931478	144	0.0734465	-0.874498	22	11	0.000356823	1.05692	17	382	22	0.000142992	0.0185249
P46821	MAP1B	314	0.0374467	0.545026	19	0.00837153	-0.452315	23	54	0.00645786	0.491736	19	387	23	0.000202544	0.0205665
P19525	EIF2AK2	99	0.0238331	1.00888	289	0.0962198	-0.45208	24	8	1.58976e-05	0.78993	20	396	24	6.00795e-06	0.00188099
Q5K651	SAMD9	272	0.0393694	0.597656	124	0.0655604	-0.557144	27	26	0.0013783	0.67531	27	422	25	0.000328189	0.0268045
Q03519	TAP2	106	0.00966391	0.692225	317	0.107524	-0.585755	16	20	0.000576967	0.789295	9	443	26	7.07207e-05	0.0110626
Q9BYK8	HELZ2	61	0.015315	1.21703	394	0.127927	-0.858296	12	9	0.000869727	1.48283	11	464	27	0.000174649	0.0199793
Q08380	LGALS3BP	316	0.0734386	1.29026	72	0.0515911	1.28934	10	77	0.0152491	0.307062	9	465	28	0.00337279	0.14565
Q9H3M7	TXNIP	215	0.0380797	0.690161	216	0.0435504	-0.299357	7	187	0.08868	0.301508	4	618	29	0.00717116	0.204771
P05161	ISG15	16	0.00424629	1.53348	602	0.0747106	0.22132	5	55	0.0129236	1.5533	4	673	30	0.000370392	0.0283992
P80217	IFI35	54	0.00163845	0.772881	566	0.0946261	0.258599	21	59	0.0115692	0.837923	16	679	31	0.000182533	0.0201698
Q9BQG2	NUDT12	117	0.00653268	0.638201	185	0.022284	-0.276134	6	454	0.232478	0.121376	4	756	32	0.00217524	0.11195
Q8TCS8	PNPT1	100	0.00409929	0.651677	638	0.0464927	-0.189489	50	27	0.000136347	0.399513	44	765	33	4.44338e-06	0.00164801
Q14142	TRIM14	390	0.00444673	0.428473	309	0.0695884	-0.310735	7	151	0.0699855	0.435595	3	850	34	0.0015033	0.0842972
Q66LE6	PPP2R2D	405	0.0274928	0.467937	240	0.0780042	-0.403308	7	205	0.0922369	0.200512	6	850	34	0.00907806	0.218811
Q9HB58	SP110	7	0.00207117	1.64372	817	0.141514	-0.265545	23	45	0.00762682	1.18389	12	869	36	0.000220536	0.0207138
P40306	PSMB10	223	0.0412047	0.703905	654	0.029225	0.173583	18	95	0.026387	0.294335	13	972	37	0.00206504	0.109273
Q9P2E3	ZNFX1	82	0.0197994	1.17594	750	0.154525	-0.312698	13	158	0.0698249	0.285196	4	990	38	0.00964819	0.220955
Q9Y5A7	NUB1	75	0.00635282	0.734817	1156	0.233617	-0.324692	12	32	0.00129462	0.480505	10	1263	39	0.000193652	0.0202098
Q5H9U9	DDX60L	51	0.00528384	0.88049	1190	0.244887	-0.337702	21	61	0.0113907	0.721423	16	1302	40	0.0010908	0.0671827
O95372	LYPLA2	178	0.0270848	0.659908	962	0.215191	-0.362751	13	316	0.166842	0.273769	7	1456	41	0.0311057	0.290323
Q05639	EEF1A2	343	0.0768188	1.05726	644	0.100808	-0.250383	67	570	0.299863	0.118921	53	1557	42	0.0591191	0.337247
P28838	LAP3	7	0.000488021	1.3191	1571	0.170897	-0.163861	87	14	0.000188479	0.78286	58	1592	43	2.83577e-06	0.0015958
Q9UNM6	PSMD13	939	0.0126346	0.345741	266	0.0524205	-0.289943	44	411	0.218531	0.175291	29	1616	44	0.0070803	0.204771
Q13907	IDI1	349	0.0371111	0.516614	943	0.136238	-0.228265	25	330	0.174267	0.203584	12	1622	45	0.028878	0.285327
P25774	CTSS	251	0.0602169	1.26628	1130	0.0903546	0.164717	24	243	0.111492	0.172582	10	1624	46	0.0217435	0.274129
Q5UCC4	EMC10	604	0.0348901	0.421765	206	0.0244839	0.268965	6	836	0.415327	0.0745229	3	1646	47	0.0143681	0.253898
Q9H173	SIL1	373	0.0440383	0.528956	1242	0.00220481	-0.110853	10	102	0.0215877	0.187252	9	1717	48	0.000208684	0.0206323
Q9P2E9	RRBP1	894	0.0645485	0.419262	293	0.0210257	-0.233587	147	533	0.294404	0.159233	136	1720	49	0.0157592	0.257665
P53004	BLVRA	360	0.0121964	0.453721	1314	0.0827982	-0.13893	22	48	0.00187293	0.33638	16	1722	50	0.000191048	0.0202098
P41226	UBA7	313	0.0497376	0.605835	1293	0.229634	-0.265769	19	116	0.0451016	0.516718	18	1722	50	0.0191791	0.267925
O00471	EXOC5	796	0.0584034	0.425366	857	0.164101	-0.294374	7	86	0.0130686	0.186639	2	1739	52	0.0063066	0.197449
O15067	PFAS	526	0.069993	0.552653	153	0.00532423	0.26929	48	1063	0.107049	-0.0445468	33	1742	53	0.00249054	0.118626
P00973	OAS1	14	0.00113418	1.19366	1703	0.200958	-0.165997	12	28	0.00275447	1.15775	6	1745	54	7.36135e-05	0.0110626
Q15046	KARS1	497	0.0854202	0.704043	1084	0.0491179	-0.141085	76	168	0.0600912	0.144897	69	1749	55	0.0109953	0.230396
Q14258	TRIM25	84	0.00284217	0.679328	1638	0.238718	-0.200238	42	36	0.00216535	0.493137	30	1758	56	0.000153708	0.0192493
Q96GX5	MASTL	134	0.00547694	0.605419	1590	0.276299	-0.246389	9	37	0.00249	0.508362	6	1761	57	0.000344686	0.0275529
P62910	RPL32	428	0.0575168	0.552765	527	0.0924325	-0.267934	19	825	0.43022	0.0924544	13	1780	58	0.0584757	0.336437
P63172	DYNLT1	372	0.0309706	0.487162	1172	0.0499624	-0.134115	6	257	0.130921	0.285306	5	1801	59	0.00925122	0.218811
P48960	CD97	220	0.0295185	0.611623	1409	0.0840451	0.13064	9	203	0.045758	0.0840917	7	1832	60	0.005828	0.192283
O00303	EIF3F	171	0.00999636	0.575865	1506	0.243993	-0.232271	25	155	0.0606055	0.197692	19	1832	60	0.00720051	0.204771
P50990	CCT8	328	0.0322709	0.514961	1366	0.183811	-0.199248	118	195	0.0480648	0.092917	92	1889	62	0.0121105	0.238216
O15145	ARPC3	1031	0.136862	0.920138	520	0.0265056	-0.1918	24	384	0.188308	0.130161	24	1935	63	0.023808	0.277726
O43447	PPIH	116	0.0249214	0.875553	1629	0.193134	-0.169456	44	256	0.0917475	0.0986192	28	2001	64	0.0170296	0.264046
O94768	STK17B	531	0.0937554	0.774017	1304	0.135342	-0.172504	4	221	0.0667535	0.0925775	2	2056	65	0.0280309	0.283097
O15270	SPTLC2	110	0.0112612	0.676019	1581	0.110137	-0.129862	7	393	0.215477	0.207335	2	2084	66	0.0115109	0.235036
Q08945	SSRP1	1328	0.0858061	0.393427	298	0.0312834	-0.243582	48	507	0.251234	0.094146	40	2133	67	0.0235761	0.277726
P62266	RPS23	324	0.00648773	0.458321	1539	0.223141	-0.205217	27	285	0.135553	0.165744	16	2148	68	0.00902091	0.218811
P29590	PML	48	0.00273574	0.858561	2041	0.11528	-0.0990454	38	83	0.0249131	0.682869	24	2172	69	0.000642967	0.0439205
Q9NR56	MBNL1	179	0.0448576	1.13141	1727	0.0814455	-0.104811	10	301	0.111859	0.0880558	2	2207	70	0.0160375	0.258554
Q5T200	ZC3H13	804	0.0545662	0.415231	674	0.0714877	-0.206116	24	731	0.293968	0.0463131	19	2209	71	0.0351962	0.293849
Q9Y224	RTRAF	1635	0.0683855	0.335161	139	0.0420765	-0.341744	24	444	0.25048	0.212146	23	2218	72	0.0248002	0.280646
P00558	PGK1	593	0.0335001	0.421855	644	0.0512636	-0.192434	139	1005	0.388447	0.0353708	84	2242	73	0.0233813	0.277726
Q9H6T3	RPAP3	426	0.0483943	0.515805	1666	0.0493263	-0.0947008	49	153	0.0246739	0.0929059	41	2245	74	0.0034262	0.146275
Q9BYT8	NLN	1237	0.0449519	0.344176	617	0.103498	-0.260267	36	410	0.153568	0.0680509	28	2264	75	0.0246358	0.280602
P82912	MRPS11	1227	0.117439	0.497954	908	0.0716339	-0.173454	8	144	0.00219652	0.0761868	6	2279	76	0.00131737	0.0773335
Q9H0J9	PARP12	233	0.00844608	0.516374	1898	0.281248	-0.194604	8	200	0.0988131	0.469158	5	2331	77	0.0103931	0.225704
P21912	SDHB	1106	0.00810055	0.325522	402	0.036419	0.223957	20	828	0.0877979	-0.0296397	14	2336	78	0.00174397	0.0953475
Q9Y2X3	NOP58	860	0.0262852	0.367532	263	0.0147141	-0.236617	35	1213	0.52444	0.048655	30	2336	78	0.00926031	0.218811
Q9H8H0	NOL11	309	0.0512956	0.622672	1508	0.162422	-0.166555	22	530	0.263794	0.098228	14	2347	80	0.0568118	0.334549
P17010	ZFX	302	0.0467019	0.607883	1211	0.122403	-0.177118	9	838	0.448478	0.0995527	3	2351	81	0.0634892	0.340756
P31939	ATIC	1501	0.081386	0.363179	461	0.0585573	-0.234343	98	403	0.103493	0.038651	58	2365	82	0.0185478	0.267925
Q5HYJ3	FAM76B	674	0.0932733	0.593018	1413	0.0169689	-0.100228	22	321	0.092942	0.0582443	15	2408	83	0.00717265	0.204771
Q9HCJ6	VAT1L	532	0.0489303	0.473213	1506	0.280167	-0.276344	16	371	0.171005	0.112511	13	2409	84	0.0595254	0.337247
Q7L590	MCM10	463	0.0837823	0.742357	1709	0.0711354	-0.100153	6	253	0.115053	0.166061	2	2425	85	0.0238769	0.277726
P55210	CASP7	634	0.042204	0.42991	1365	0.0772572	0.131316	17	435	0.234736	0.172747	6	2434	86	0.0259588	0.281764
P26599	PTBP1	290	0.0276967	0.530666	1640	0.130412	-0.133646	81	543	0.243086	0.0733386	43	2473	87	0.0288022	0.285327
Q5UIP0	RIF1	1358	0.157678	0.808503	887	0.0466515	-0.160273	101	240	0.0283618	0.0512445	77	2485	88	0.00946908	0.219775
P18754	RCC1	231	0.0189703	0.551988	454	0.0104241	0.193078	24	1863	0.0572122	-0.124327	13	2548	89	0.000873976	0.0566125
Q5EBM0	CMPK2	26	0.00196133	0.972736	2518	0.384385	-0.174602	22	10	6.41405e-05	0.879781	12	2554	90	7.72323e-06	0.00206071
Q9UBS4	DNAJB11	1079	0.129674	0.655209	1400	0.0526519	-0.115048	36	141	0.0320021	0.116307	30	2620	91	0.00982154	0.220955
P04035	HMGCR	1227	0.0574102	0.362009	697	0.0320522	-0.171838	8	702	0.371617	0.102287	5	2626	92	0.023827	0.277726
P23381	WARS1	71	0.00793606	0.767147	2566	0.304101	0.134544	49	17	2.15898e-05	0.522515	36	2654	93	8.2526e-06	0.00206071
O96008	TOMM40	1012	0.0867263	0.450312	573	0.092124	0.250938	24	1086	0.465713	0.0487669	16	2671	94	0.0827484	0.359719
O60884	DNAJA2	1348	0.111167	0.445466	719	0.0748049	-0.204032	37	641	0.33681	0.10278	27	2708	95	0.0676472	0.34206
Q9NX58	LYAR	596	0.10652	1.1126	1222	0.0277333	-0.119727	44	900	0.377441	0.0443316	32	2718	96	0.0344667	0.291407
Q8N0X7	SPART	920	0.0578509	0.403358	1627	0.170982	-0.157598	37	172	0.0710788	0.188627	30	2719	97	0.0243363	0.280602
P78536	ADAM17	361	0.0544589	0.588444	2071	0.11695	-0.0975866	15	293	0.0854507	0.0698743	8	2725	98	0.0200072	0.267925
P09874	PARP1	197	0.0218528	0.604076	2236	0.137279	0.0952481	113	313	0.111872	0.0784697	93	2746	99	0.0137585	0.248514
Q14289	PTK2B	209	0.0486576	1.00251	2430	0.257288	-0.12843	24	112	0.0354914	0.222439	14	2751	100	0.0171108	0.264046
Q9P2K3	RCOR3	251	0.0500318	0.740591	2273	0.155901	-0.0999818	10	236	0.0916519	0.112855	9	2760	101	0.0246469	0.280602
Q08J23	NSUN2	335	0.0459498	0.562524	1749	0.243373	0.188451	54	678	0.254544	0.0411512	41	2762	102	0.0684343	0.343543
Q9P107	GMIP	1007	0.0779982	0.431457	886	0.095544	-0.197899	19	884	0.406617	0.059986	16	2777	103	0.0715556	0.347781
Q01518	CAP1	331	0.0394447	0.53971	1708	0.146556	-0.135643	187	739	0.322939	0.0582829	132	2778	104	0.0504514	0.319175
P35221	CTNNA1	505	0.0631166	0.532406	1644	0.126256	0.131164	36	660	0.0280521	-0.0265514	30	2809	105	0.0100004	0.221647
Q9NZM1	MYOF	286	0.0151984	0.497048	2400	0.134959	-0.083228	31	145	0.059543	0.278477	26	2831	106	0.0061804	0.196778
P21796	VDAC1	777	0.115288	0.750634	1429	0.110661	0.144361	79	656	0.314975	0.0772638	70	2862	107	0.0873392	0.360914
P40925	MDH1	2037	0.0472102	0.284884	176	0.0362796	-0.305915	72	653	0.273256	0.0529033	60	2866	108	0.0178122	0.267682
Q8WXA9	SREK1	1204	0.0239474	0.326789	869	0.0554033	-0.167801	18	823	0.330358	0.040968	14	2896	109	0.0169314	0.263947
Q6ZUJ8	PIK3AP1	244	0.0241625	0.55823	2546	0.173256	-0.0876836	22	133	0.0328631	0.137152	18	2923	110	0.00679886	0.204346
Q8N3U4	STAG2	1730	0.0420083	0.300161	149	0.0396205	-0.331503	15	1046	0.445822	0.0474153	12	2925	111	0.0253551	0.281764
P68104	EEF1A1	380	0.0162404	0.451975	2463	0.330777	-0.159642	90	96	0.0156871	0.166213	52	2939	112	0.00458324	0.174789
Q13671	RIN1	1201	0.0749269	0.391036	1251	0.116415	0.168709	7	501	0.24305	0.0897005	3	2953	113	0.0553467	0.331179
Q9UNH7	SNX6	572	0.0664601	0.51165	2236	0.131775	-0.0932637	38	147	0.0525013	0.177735	30	2955	114	0.0175698	0.266152
P52655	GTF2A1	1844	0.146697	0.459303	693	0.148331	-0.329608	3	440	0.249127	0.23192	2	2977	115	0.107489	0.378125
Q8IXB1	DNAJC10	860	0.0790275	0.462129	1503	0.112996	-0.138473	10	619	0.307988	0.0913019	5	2982	116	0.0667705	0.34206
O75164	KDM4A	1487	0.156125	0.630938	943	0.0339652	-0.145309	28	588	0.259974	0.0669967	21	3018	117	0.0403638	0.30571
P55265	ADAR	275	0.00530612	0.47995	2684	0.286561	-0.118624	109	73	0.0142221	0.322757	84	3032	118	0.0015015	0.0842972
P14866	HNRNPL	950	0.0917118	0.477736	1098	0.043418	0.13673	97	988	0.147701	-0.025599	75	3036	119	0.0212345	0.270434
Q9H4A6	GOLPH3	1235	0.127081	0.542399	1135	0.0581675	-0.14067	16	673	0.339837	0.0874459	10	3043	120	0.0625671	0.340342
P53701	HCCS	321	0.0655252	0.786977	1217	0.218462	0.271145	13	1510	0.0280009	-0.10904	7	3048	121	0.015798	0.257665
O94761	RECQL4	221	0.0464836	0.798057	1457	0.00224536	0.0936526	10	1380	0.0591514	-0.0843172	10	3058	122	0.000524385	0.037172
O95239	KIF4A	86	0.00202956	0.666839	1667	0.172679	0.153475	53	1318	0.013178	-0.0993688	36	3071	123	0.000409889	0.0307991
Q14764	MVP	820	0.0161615	0.36195	2209	0.124418	0.0916575	72	46	0.00108793	0.301417	70	3075	124	0.000216482	0.0207138
Q14202	ZMYM3	1045	0.0289056	0.350782	1074	0.0877164	0.168238	21	963	0.0682729	-0.0483258	8	3082	125	0.00816597	0.214542
P25789	PSMA4	552	0.0590023	0.493534	2459	0.373201	-0.177477	31	105	0.0334153	0.286812	26	3116	126	0.0251933	0.2817
Q9UGU0	TCF20	98	0.0150322	0.766446	1654	0.0528435	0.0967478	16	1372	0.119243	-0.0622559	15	3124	127	0.00503732	0.181973
Q8TAT6	NPLOC4	154	0.0046924	0.578394	2751	0.306767	-0.119766	26	220	0.0892789	0.13835	18	3125	128	0.006438	0.198923
Q9UK59	DBR1	485	0.0594604	0.529366	1691	0.223056	-0.180981	15	978	0.476496	0.0712842	11	3154	129	0.119358	0.390361
O95433	AHSA1	437	0.0543222	0.532948	2643	0.417246	-0.173458	40	79	0.00469927	0.163954	38	3159	130	0.00553686	0.190844
Q53EL6	PDCD4	563	0.0407866	-0.440325	286	0.0307993	0.245364	25	2321	0.00122515	-0.374523	12	3170	131	0.00015999	0.0193898
Q96GN5	CDCA7L	1085	0.0962013	0.46076	154	0.044016	0.34104	7	1935	0.160592	-0.0784838	5	3174	132	0.0237257	0.277726
P07900	HSP90AA1	375	0.0310793	0.486538	2348	0.348644	-0.18099	227	473	0.233317	0.103605	180	3196	133	0.0628547	0.340342
P20592	MX2	2575	0.187811	0.466805	291	0.0285985	-0.240765	27	340	0.187214	0.365177	18	3206	134	0.0318986	0.29137
O00148	DDX39A	480	0.0932542	1.00418	1830	0.163075	-0.132668	52	899	0.437854	0.0735859	36	3209	135	0.123658	0.392717
P49207	RPL34	822	0.0197958	0.366487	1874	0.156539	-0.127338	23	531	0.271286	0.104604	13	3227	136	0.0278713	0.282244
Q9H4A4	RNPEP	1724	0.11331	0.394113	427	0.021775	-0.204284	21	1081	0.514575	0.0704188	17	3232	137	0.0379707	0.300947
P07195	LDHB	767	0.088229	0.518532	1604	0.286134	-0.255107	70	913	0.385617	0.0460644	56	3284	138	0.159264	0.415806
Q9H488	POFUT1	609	0.0250031	0.404373	2445	0.287089	-0.139827	6	264	0.0991611	0.0987634	4	3318	139	0.0245656	0.280602
P35790	CHKA	195	0.0305212	-0.662929	80	0.0161298	0.337559	6	3046	0.10461	-0.197958	4	3321	140	0.00307047	0.135715
Q9Y3S2	ZNF330	126	0.00981876	0.641556	1888	0.1209	-0.110918	15	1321	0.597533	0.06208	5	3335	141	0.0245008	0.280602
Q9GZY6	LAT2	962	0.127079	0.745676	586	0.0895225	0.244532	15	1797	0.0364926	-0.132723	8	3345	142	0.0162345	0.259544
Q92686	NRGN	472	0.0745139	0.621409	448	0.0955234	0.30946	7	2436	0.0270497	-0.248708	3	3356	143	0.00888573	0.218811
Q5JRX3	PITRM1	510	0.0290792	0.435406	1745	0.182326	0.150545	37	1119	0.0871689	-0.0558658	30	3374	144	0.0176396	0.266152
Q9Y5M8	SRPRB	1704	0.114035	0.398277	747	0.0745709	0.197226	13	938	0.378388	0.0387003	10	3389	145	0.0746751	0.355248
Q9UGR2	ZC3H7B	417	0.081778	0.831198	2397	0.254605	0.130086	10	591	0.257968	0.0643839	7	3405	146	0.106811	0.377324
P61158	ACTR3	316	0.0411099	0.556835	2491	0.349625	-0.165479	56	608	0.227411	0.0442849	31	3415	147	0.0755111	0.355716
Q5SW79	CEP170	754	0.0853959	0.513777	2363	0.120086	-0.0806079	46	310	0.0843782	0.0597975	43	3427	148	0.0284861	0.284634
Q9ULC5	ACSL5	190	0.0173261	0.591974	3034	0.402379	-0.126948	11	218	0.0994381	0.200418	6	3442	149	0.0240769	0.279188
Q96GG9	DCUN1D1	431	0.0719193	0.639069	2395	0.367437	-0.184579	13	652	0.312048	0.0772014	6	3478	150	0.142728	0.405374
P14625	HSP90B1	718	0.102134	0.634338	2256	0.121457	-0.0879238	162	511	0.220464	0.0694338	131	3485	151	0.0665016	0.34206
Q2TAA2	IAH1	1441	0.0457097	0.326893	1781	0.276636	-0.207277	5	266	0.108135	0.112353	4	3488	152	0.0401198	0.304505
P02794	FTH1	936	0.0900252	0.476561	548	0.0505744	0.205429	4	2009	0.734886	0.0446212	2	3493	153	0.0767723	0.356724
Q8TEQ6	GEMIN5	1473	0.0748621	0.358505	1215	0.0676015	-0.139038	24	808	0.360025	0.0562815	21	3496	154	0.0495624	0.319175
Q8IY37	DHX37	779	0.111066	0.673877	2344	0.384959	0.199699	14	379	0.168819	0.0989903	9	3502	155	0.13057	0.397918
P08865	RPSA	829	0.0377957	0.387337	2097	0.225003	-0.140378	45	577	0.316961	0.143735	41	3503	156	0.0658149	0.34206
P35610	SOAT1	945	0.0324079	0.365205	1993	0.175257	0.127306	6	568	0.294092	0.1095	5	3506	157	0.0465043	0.312552
Q9NUQ6	SPATS2L	1646	0.0383227	0.304082	1796	0.236585	-0.176696	23	71	0.0153892	0.452279	19	3513	158	0.00687592	0.204771
Q9UMS4	PRPF19	695	0.0649635	0.468118	2342	0.266604	-0.13999	63	532	0.222817	0.0637521	43	3569	159	0.0848971	0.359719
P29401	TKT	2234	0.085277	0.30607	477	0.0677958	-0.24358	108	869	0.0779155	-0.0360166	89	3580	160	0.0172935	0.264771
Q12906	ILF3	2145	0.124409	0.367445	436	0.0243722	-0.204205	98	999	0.387506	0.0359197	92	3580	160	0.0358414	0.293871
Q92616	GCN1	665	0.0540325	0.444858	1728	0.224619	0.178179	74	1204	0.150695	-0.0428161	61	3597	162	0.0497004	0.319175
P18077	RPL35A	2507	0.0503308	0.260756	841	0.210986	-0.497639	20	270	0.133031	0.200408	17	3618	163	0.0411001	0.308363
P13639	EEF2	139	0.014611	0.648701	3357	0.536367	-0.128253	168	123	0.0219861	0.128213	128	3619	164	0.00813581	0.214542
Q9H4G4	GLIPR2	2318	0.0457904	0.267675	1244	0.138963	-0.185827	7	65	0.00598394	0.275378	5	3627	165	0.00239696	0.118492
Q96KP4	CNDP2	217	0.0147774	0.550105	3388	0.409011	-0.0989264	40	34	0.000217251	0.302693	36	3639	166	0.000139518	0.0185249
Q92835	INPP5D	981	0.0110139	0.340565	1908	0.222459	-0.157913	49	751	0.385787	0.0937948	43	3640	167	0.030449	0.290292
P98172	EFNB1	1230	0.0879529	0.410206	350	0.00814526	0.210745	5	2064	0.00350638	-0.217215	4	3644	168	0.000243731	0.0218023
Q13451	FKBP5	538	0.089722	0.689806	2537	0.240352	0.11378	61	572	0.228982	0.0545403	56	3647	169	0.100799	0.373761
P0DN76	U2AF1L5	287	0.0188194	0.506994	2726	0.310721	0.124376	14	636	0.308601	0.0823448	2	3649	170	0.049215	0.318779
Q9UHB6	LIMA1	158	0.0296136	0.754528	3436	0.406956	0.0950707	54	57	0.000439287	0.203312	45	3651	171	0.000460302	0.0339089
P62241	RPS8	787	0.0502159	0.410818	2141	0.345132	-0.206697	42	724	0.328488	0.0638994	29	3652	172	0.111158	0.382244
P13612	ITGA4	311	0.060021	0.707301	3115	0.18525	-0.051017	16	235	0.0883105	0.109474	10	3661	173	0.0313337	0.290323
Q9Y2H6	FNDC3A	159	0.025454	0.698973	2994	0.210713	-0.0669335	7	518	0.290607	0.164368	3	3671	174	0.0441962	0.309179
P46013	MKI67	694	0.108627	0.760185	1891	0.0568704	-0.0823655	370	1089	0.0815685	-0.0541616	303	3674	175	0.0188565	0.267925
Q15019	SEPTIN2	1022	0.103672	0.503824	1964	0.273086	-0.181274	48	697	0.281587	0.04982	44	3683	176	0.139552	0.404066
P20701	ITGAL	2289	0.154233	0.409898	967	0.100137	-0.190446	25	447	0.2248	0.113789	23	3703	177	0.078806	0.35801
Q9H361	PABPC3	615	0.104322	0.850559	2494	0.281095	-0.133463	48	602	0.316314	0.108638	41	3711	178	0.154285	0.414819
P11717	IGF2R	350	0.0649889	0.685175	2157	0.0855208	0.0795584	87	1209	0.161442	-0.0398585	40	3716	179	0.0292775	0.286447
P04406	GAPDH	1581	0.145388	0.51486	838	0.0560912	-0.170574	114	1309	0.236873	-0.0250796	107	3728	180	0.0517241	0.321202
Q96G03	PGM2	1561	0.110996	0.409326	1205	0.170748	-0.216868	53	970	0.381902	0.0367649	46	3736	181	0.130812	0.397918
Q7KZF4	SND1	1132	0.0633102	0.385541	596	0.107009	0.272963	93	2013	0.346638	-0.0311408	78	3741	182	0.0596014	0.337247
Q16891	IMMT	720	0.0563342	0.439454	2460	0.271893	0.131956	96	581	0.25245	0.0650048	84	3761	183	0.0850151	0.359719
P19338	NCL	1871	0.101703	0.35638	1370	0.0968037	-0.142397	195	534	0.249065	0.080072	148	3775	184	0.0614881	0.338835
Q9H832	UBE2Z	740	0.0635501	0.449063	1639	0.233871	-0.196101	4	1412	0.529902	0.0346277	2	3791	185	0.138423	0.403174
Q9Y6M5	SLC30A1	1238	0.0918972	0.415285	2160	0.245218	-0.146118	8	405	0.209128	0.148972	2	3803	186	0.0975943	0.370599
O60488	ACSL4	2913	0.180158	0.396645	573	0.104854	0.275147	26	319	0.0926332	0.0584408	20	3805	187	0.048118	0.315259
O75616	ERAL1	295	0.0514001	0.65918	117	0.0128841	0.301721	12	3409	0.156503	-0.168411	9	3821	188	0.00541648	0.190184
Q9C0C9	UBE2O	587	0.0672797	0.507442	1819	0.245046	0.179986	29	1432	0.034579	-0.0985257	15	3838	189	0.0207331	0.268601
Q6PEY2	TUBA3E	1400	0.108417	0.430613	1588	0.341574	-0.355948	52	870	0.36703	0.0445405	29	3858	190	0.197572	0.439789
O14662	STX16	524	0.0647792	0.533369	2673	0.217258	-0.094553	5	665	0.298614	0.0655955	4	3862	191	0.0901199	0.363289
Q9Y4E8	USP15	88	0.0176406	0.914299	3625	0.316703	-0.0574059	52	162	0.0669301	0.199042	35	3875	192	0.0149679	0.257362
P06733	ENO1	1161	0.133057	0.619971	1978	0.279779	-0.183746	134	736	0.308518	0.0515022	122	3875	192	0.177357	0.429277
P16284	PECAM1	345	0.0115274	0.456307	3198	0.247464	0.0657319	40	345	0.132556	0.0783372	22	3888	194	0.0150987	0.257362
P11277	SPTB	2458	0.0744073	0.282972	746	0.0376867	-0.168674	5	690	0.353059	0.0923864	3	3894	195	0.0315283	0.290323
O75821	EIF3G	279	0.0423371	0.60897	2511	0.0829769	-0.0558478	49	1108	0.461768	0.044512	37	3898	196	0.045515	0.312043
P22681	CBL	757	0.0498619	0.415475	990	0.122709	0.20578	27	2184	0.0820076	-0.134138	17	3931	197	0.0187948	0.267925
Q7Z6E9	RBBP6	1786	0.137355	0.441984	1475	0.109727	-0.138396	53	672	0.27869	0.0521106	47	3933	198	0.0900849	0.363289
P61978	HNRNPK	1290	0.087819	0.401418	2212	0.273086	-0.155784	98	442	0.181319	0.071735	81	3944	199	0.092289	0.366691
P42704	LRPPRC	186	0.0342782	0.721387	3399	0.380445	0.0910206	142	381	0.163761	0.091314	113	3966	200	0.0556412	0.331179
P08047	SP1	1035	0.0973565	0.477689	1160	0.00984829	0.118197	21	1774	0.158409	-0.0712026	13	3969	201	0.007358	0.204771
Q8NHU6	TDRD7	567	0.0450499	0.44747	3333	0.396737	-0.0995883	47	79	0.00625332	0.169874	34	3979	202	0.00575547	0.192283
Q92769	HDAC2	630	0.0317345	0.411486	2435	0.205553	-0.106859	28	921	0.441423	0.0698834	22	3986	203	0.0689983	0.344258
Q93034	CUL5	888	0.0416229	0.383583	2865	0.461102	-0.161798	15	245	0.102692	0.135098	14	3998	204	0.0524873	0.322301
O60231	DHX16	2023	0.162023	0.478816	1008	0.147562	-0.229007	16	974	0.395988	0.0406173	16	4005	205	0.156376	0.415555
P51965	UBE2E1	1567	0.133752	0.472706	2117	0.104752	-0.09052	9	328	0.132894	0.087163	7	4012	206	0.050354	0.319175
Q8TCD5	NT5C	602	0.0484151	0.448052	2485	0.115289	-0.0708859	7	935	0.433643	0.0615958	4	4022	207	0.0609156	0.33797
P51946	CCNH	1178	0.0380625	0.34345	2265	0.330922	-0.181955	5	589	0.214796	0.0424383	3	4032	208	0.0659904	0.34206
Q9BWD1	ACAT2	952	0.121281	0.657076	2003	0.263367	-0.170234	28	1078	0.441637	0.043255	21	4033	209	0.202283	0.442163
Q02218	OGDH	1123	0.108881	0.495817	1469	0.201829	0.196816	38	1464	0.121349	-0.0662568	25	4056	210	0.0653101	0.34206
O60841	EIF5B	1248	0.0562253	-0.358482	1731	0.0939615	-0.110648	86	1079	0.424132	0.0377217	77	4058	211	0.0576126	0.335098
Q8IV38	ANKMY2	928	0.0693247	0.423554	2740	0.248802	-0.10005	9	395	0.189456	0.110608	6	4063	212	0.0754975	0.355716
Q96S59	RANBP9	1270	0.0380218	0.334688	298	0.0650361	0.301227	10	2499	0.0667143	-0.177314	5	4067	213	0.00785912	0.210905
Q7L2H7	EIF3M	3467	0.0461331	0.213625	131	0.0428263	-0.349303	15	486	0.272981	0.194085	10	4084	214	0.0198686	0.267925
Q86WJ1	CHD1L	941	0.0481591	0.387561	2223	0.381023	0.214674	12	926	0.0445492	-0.0513311	9	4090	215	0.0272873	0.281764
Q9UKY1	ZHX1	1258	0.101972	0.436647	2541	0.252609	-0.11701	4	295	0.13022	0.124091	3	4094	216	0.0769088	0.356724
Q15813	TBCE	1112	0.140998	0.864273	2118	0.216787	0.135065	15	873	0.0645031	-0.0407289	10	4103	217	0.0525015	0.322301
P28799	GRN	1221	0.0983274	0.434561	993	0.104098	0.190751	15	1892	0.080377	-0.112604	3	4106	218	0.0274199	0.281764
Q5TAX3	TUT4	494	0.088376	0.755973	585	0.0352973	0.187498	9	3027	0.276237	-0.078451	6	4106	218	0.0283969	0.284499
Q9GZT3	SLIRP	1869	0.0730985	-0.320315	543	0.0778942	0.239482	14	1701	0.0514496	-0.111898	11	4113	220	0.012371	0.242071
O14965	AURKA	751	0.0702116	0.463106	1269	0.152115	0.191669	10	2097	0.133848	-0.0980291	9	4117	221	0.0414626	0.308363
P05556	ITGB1	578	0.0362042	0.429326	667	0.034255	0.175801	39	2873	0.255222	-0.0805141	23	4118	222	0.0131434	0.244061
Q9Y265	RUVBL1	242	0.0354256	0.620132	3502	0.382412	-0.0830417	63	382	0.124344	0.0563275	47	4126	223	0.0467932	0.312593
P31689	DNAJA1	444	0.0872875	0.918743	3628	0.354615	-0.0675759	66	76	0.0105475	0.225237	46	4148	224	0.0134656	0.246782
P45880	VDAC2	108	0.0158025	0.748956	3464	0.454245	0.102346	42	578	0.301838	0.110643	23	4150	225	0.0562271	0.332669
P62495	ETF1	562	0.0760398	0.55279	2990	0.353136	-0.115985	38	600	0.223923	0.0440768	29	4152	226	0.115384	0.385734
O14818	PSMA7	1026	0.081941	0.43607	2243	0.251178	0.140406	49	891	0.388642	0.0504677	43	4160	227	0.139865	0.404521
Q9H3N1	TMX1	3603	0.110695	0.253273	377	0.0761329	-0.297568	14	181	0.0633411	0.13238	13	4161	228	0.019712	0.267925
Q9NP79	VTA1	1156	0.0778035	0.403264	2519	0.102455	0.0627852	20	497	0.180695	0.0491606	11	4172	229	0.0416951	0.308363
P42773	CDKN2C	2734	0.193626	0.452726	1243	0.0833479	-0.148131	6	201	0.0694312	0.113524	3	4178	230	0.0345934	0.291407
Q16644	MAPKAPK3	1466	0.102352	0.405323	1317	0.227532	0.254324	21	1406	0.12011	-0.0632023	13	4189	231	0.0675835	0.34206
Q9H1I8	ASCC2	479	0.0304555	-0.445942	268	0.0975448	0.549352	3	3458	0.102826	-0.403828	2	4205	232	0.0127832	0.242558
P05107	ITGB2	212	0.0316049	0.641582	1389	0.0522403	0.11584	56	2604	0.686407	0.0137306	21	4205	232	0.034888	0.292806
P54920	NAPA	382	0.0342866	0.494015	3628	0.348127	0.0663064	45	196	0.0910686	0.256899	31	4206	234	0.0338168	0.291407
P63167	DYNLL1	330	0.054047	0.613262	2179	0.230985	-0.136826	17	1698	0.621931	0.0363587	2	4207	235	0.137112	0.402629
Q53EP0	FNDC3B	249	0.055267	0.900275	3485	0.534797	-0.11695	5	476	0.267027	0.22321	2	4210	236	0.13862	0.403174
P19474	TRIM21	105	0.0273629	1.24568	4095	0.441081	-0.0534493	18	13	2.2918e-05	0.660652	10	4213	237	3.59906e-05	0.00643889
Q9BZI7	UPF3B	241	0.016774	0.536369	2150	0.12718	-0.0973998	17	1832	0.302976	-0.0333835	12	4223	238	0.0228241	0.277726
O00560	SDCBP	1392	0.0968753	0.403961	1356	0.121363	0.159015	17	1477	0.551016	0.0343938	9	4225	239	0.121382	0.390555
P09543	CNP	428	0.0164084	0.437411	3667	0.379884	-0.0709308	43	135	0.0536016	0.33235	36	4230	240	0.0137108	0.248514
Q92900	UPF1	1508	0.0455665	0.32011	778	0.0297782	-0.159885	70	1957	0.410572	-0.014895	51	4243	241	0.0203696	0.267925
Q9NR30	DDX21	1529	0.140342	0.502938	2263	0.122123	-0.0879346	103	451	0.21781	0.0985797	91	4243	241	0.082939	0.359719
Q13586	STIM1	1357	0.0995076	0.414573	1331	0.117467	0.159668	19	1565	0.0921108	-0.0836801	16	4253	243	0.0335758	0.291407
Q13526	PIN1	1184	0.0223889	-0.327238	1055	0.152737	0.226595	23	2022	0.0466849	-0.147099	15	4261	244	0.00765632	0.209862
P62820	RAB1A	2278	0.0917458	0.31056	1440	0.139383	-0.160682	45	550	0.262265	0.0864017	38	4268	245	0.0769001	0.356724
Q9UHL4	DPP7	256	0.0559723	0.891488	1876	0.203379	0.148439	21	2144	0.221212	-0.0661832	17	4276	246	0.0626768	0.340342
Q9NZ45	CISD1	307	0.0276995	0.514142	3355	0.392259	0.0968375	4	631	0.297905	0.0780998	3	4293	247	0.0749904	0.355716
Q92990	GLMN	455	0.0781003	0.670653	2664	0.37007	0.152917	8	1178	0.00216817	-0.0934468	4	4297	248	0.00360368	0.150434
Q9BVP2	GNL3	741	0.0276487	0.386674	2333	0.272601	0.144397	24	1226	0.496757	0.040077	13	4300	249	0.0831117	0.359719
Q06323	PSME1	788	0.103827	0.594358	3375	0.393757	-0.096411	52	140	0.055476	0.285313	45	4303	250	0.0581198	0.335932
Q9H0F6	SHARPIN	2416	0.155224	0.398507	1172	0.11684	-0.178685	5	718	0.40694	0.148396	4	4306	251	0.132535	0.398815
Q9UKT9	IKZF3	2164	0.14655	0.4064	827	0.116278	-0.229641	6	1335	0.513364	0.035868	4	4326	252	0.148433	0.411646
Q92609	TBC1D5	392	0.0456014	0.522981	1151	0.193509	0.253324	18	2796	0.237508	-0.0834089	13	4339	253	0.0548873	0.331179
P08311	CTSG	816	0.0738889	0.457504	1294	0.268447	0.337863	15	2242	0.0558556	-0.162846	10	4352	254	0.0343022	0.291407
Q9NY12	GAR1	965	0.0400437	0.373653	2817	0.251097	-0.0957839	7	573	0.278237	0.0897618	4	4355	255	0.0675913	0.34206
Q99519	NEU1	489	0.0717869	0.583918	3141	0.285224	-0.0830284	7	727	0.413116	0.159047	5	4357	256	0.145162	0.408213
Q92794	KAT6A	2069	0.0534329	0.286549	410	0.0749742	0.27882	5	1879	0.120341	-0.0923457	5	4358	257	0.0182242	0.267925
O95336	PGLS	774	0.0575628	0.428473	3002	0.503821	-0.159195	22	598	0.337826	0.157258	17	4374	258	0.159932	0.41623
P35637	FUS	1766	0.16843	0.597674	2082	0.187829	-0.125058	51	527	0.276567	0.119721	37	4375	259	0.14845	0.411646
Q8NG31	KNL1	1862	0.00615085	0.267828	1087	0.160921	0.229911	14	1439	0.0403798	-0.0958105	9	4388	260	0.00249439	0.118626
Q9Y6I3	EPN1	841	0.0953679	0.521505	755	0.0169707	0.156626	13	2794	0.124022	-0.145077	10	4390	261	0.00918399	0.218811
O75391	SPAG7	2661	0.0632017	0.262925	777	0.0516473	0.172848	8	972	0.382412	0.0363866	7	4410	262	0.0374946	0.299081
Q6NXE6	ARMC6	972	0.109075	0.548267	3051	0.106539	0.0309975	14	387	0.165037	0.0843049	9	4410	262	0.0514535	0.321114
Q9BXY0	MAK16	1112	0.0205575	0.33567	2590	0.24987	0.111661	13	710	0.305245	0.0540734	9	4412	264	0.0443899	0.309179
P29728	OAS2	22	0.00519967	1.49793	4335	0.472083	0.0416494	17	66	0.0183087	1.2496	9	4423	265	0.00274647	0.126605
Q8ND56	LSM14A	303	0.0193173	0.498537	1465	0.170696	-0.175735	19	2665	0.735318	0.0201841	15	4433	266	0.0609911	0.33797
Q9UPT8	ZC3H4	2003	0.0744048	0.311225	1287	0.0665161	0.132072	43	1144	0.40759	0.0248576	38	4434	267	0.0533825	0.325432
P40227	CCT6A	603	0.102825	0.817	3043	0.407318	-0.127749	91	803	0.323107	0.0436822	67	4449	268	0.197021	0.439789
O75608	LYPLA1	1244	0.0552609	0.356557	2849	0.368631	-0.132689	14	359	0.142176	0.0824968	7	4452	269	0.0692857	0.34432
Q8TCU6	PREX1	1553	0.0801983	0.357416	1520	0.0873639	0.124843	31	1383	0.113376	-0.0647609	23	4456	270	0.0267011	0.281764
Q92930	RAB8B	1064	0.0606253	0.389889	3287	0.382449	0.0993158	8	107	0.0362323	0.333207	7	4458	271	0.0278567	0.282244
P04083	ANXA1	854	0.041526	0.389211	2828	0.180179	0.0695148	56	779	0.334491	0.0528086	49	4461	272	0.0623991	0.340342
P14314	PRKCSH	1299	0.12497	0.51206	1084	0.0624726	0.149059	48	2090	0.0976588	-0.115931	37	4473	273	0.0258832	0.281764
P56962	STX17	409	0.00509076	0.426086	3881	0.510057	0.0829148	10	198	0.0723526	0.132227	8	4488	274	0.00871448	0.218811
Q8NI27	THOC2	1698	0.0159247	0.284522	2393	0.227274	-0.118775	43	407	0.156096	0.0702637	40	4498	275	0.0205896	0.267925
Q15007	WTAP	804	0.103437	0.57984	636	0.0343149	0.180037	25	3070	0.771286	0.0150484	19	4510	276	0.0665506	0.34206
Q96FC9	DDX11	931	0.107751	0.553308	2144	0.107641	0.090545	2	1456	0.557267	0.0384604	2	4531	277	0.121192	0.390555
P0DMV8	HSPA1A	976	0.0623768	0.404008	3468	0.362969	0.0811336	70	90	0.00789457	0.153311	56	4534	278	0.00837652	0.217039
Q9NZ08	ERAP1	824	0.111196	0.637122	2932	0.219113	0.075278	26	794	0.36379	0.0613164	20	4550	279	0.149727	0.413053
P40763	STAT3	590	0.0626664	0.491216	3672	0.494764	0.096282	24	297	0.136926	0.141804	22	4559	280	0.090759	0.363289
Q9GZN8	C20orf27	756	0.0856235	0.514034	2282	0.215393	0.122742	7	1536	0.655806	0.0592671	3	4574	281	0.183369	0.433555
P27797	CALR	499	0.0395348	0.460888	2821	0.177191	0.0692674	123	1263	0.468732	0.0297996	79	4583	282	0.0757561	0.356215
P23526	AHCY	1125	0.140318	0.767048	2360	0.0501328	-0.0523697	60	1109	0.353323	0.0148724	46	4594	283	0.0620897	0.340342
Q96EY1	DNAJA3	500	0.0749359	0.597363	3294	0.319864	0.0818216	12	806	0.334968	0.0468838	10	4600	284	0.140214	0.404581
Q9UMS0	NFU1	1581	0.0160601	-0.291827	1259	0.185138	0.21974	5	1771	0.00101595	-0.164314	5	4611	285	0.000285407	0.0238283
O43318	MAP3K7	3446	0.151733	0.302804	797	0.0785453	-0.194306	11	372	0.087145	0.0406371	8	4615	286	0.0326819	0.291407
P25205	MCM3	1103	0.0892015	0.438802	3127	0.426243	-0.125521	99	396	0.100924	0.0385804	86	4626	287	0.0845602	0.359719
P16885	PLCG2	1244	0.0743366	0.384663	1029	0.169048	0.25027	44	2355	0.107853	-0.125224	34	4628	288	0.0398578	0.303744
Q9BY44	EIF2A	1212	0.0203144	0.323503	2735	0.250568	-0.100845	40	686	0.326027	0.0740782	33	4633	289	0.0462826	0.312552
Q9H0C8	ILKAP	730	0.101203	0.609928	2505	0.12459	0.0725915	31	1399	0.24603	-0.027324	22	4634	290	0.0727605	0.350913
P33121	ACSL1	243	0.0209332	0.550354	4294	0.599389	-0.0651699	21	106	0.034222	0.302499	13	4643	291	0.0166641	0.260862
Q14181	POLA2	569	0.0426963	0.443404	3329	0.219838	0.0474034	9	748	0.300349	0.0463212	7	4646	292	0.0679628	0.343101
Q96QK1	VPS35	299	0.0415638	0.581839	1595	0.273118	-0.242665	32	2755	0.344822	-0.052926	25	4649	293	0.0857484	0.359719
Q6P4E1	CASC4	175	0.0323418	0.728131	1872	0.193198	0.143731	12	2613	0.429028	-0.0304111	9	4660	294	0.0655566	0.34206
Q5VWQ0	RSBN1	95	0.0114871	0.732263	1987	0.0894273	0.09108	15	2579	0.409775	-0.033441	5	4661	295	0.0164096	0.260862
Q6P1N9	TATDN1	239	0.0317859	0.600071	3132	0.31669	-0.0939599	23	1290	0.52501	0.0430737	15	4661	295	0.105629	0.377324
Q76L83	ASXL2	612	0.0995275	0.722908	2745	0.263933	0.104779	5	1306	0.44925	0.0233257	2	4663	297	0.180491	0.432466
Q9NQS1	AVEN	810	0.0131194	-0.359924	1185	0.195683	0.247922	10	2674	0.282939	-0.0643645	7	4669	298	0.0249477	0.281467
Q7Z333	SETX	454	0.0821673	0.729998	4088	0.364638	-0.0394889	31	128	0.0105847	0.0987371	23	4670	299	0.0131633	0.244061
O15371	EIF3D	1170	0.111235	-0.488448	2311	0.291663	0.156997	52	1189	0.0947574	-0.0594825	40	4670	299	0.0722938	0.349559
P43490	NAMPT	172	0.0113609	0.58457	4461	0.67455	0.061178	22	40	0.00216662	0.457113	21	4673	301	0.00120495	0.0718954
Q15527	SURF2	548	0.0963149	0.778419	3914	0.365951	-0.0515867	4	216	0.102482	0.265029	2	4678	302	0.0810384	0.359719
Q9P000	COMMD9	3330	0.168116	0.333195	864	0.150629	-0.268489	4	492	0.271436	0.160907	3	4686	303	0.126341	0.395386
Q9UPN9	TRIM33	940	0.110787	0.569907	2793	0.188032	0.0745754	24	957	0.107453	-0.036172	15	4690	304	0.0575695	0.335098
P06748	NPM1	112	0.0235625	0.845496	3758	0.507074	-0.0911149	125	827	0.380448	0.0609545	94	4697	305	0.0951802	0.367916
Q10567	AP1B1	970	0.127551	0.743795	3074	0.393712	-0.120599	25	667	0.253746	0.042537	16	4711	306	0.189609	0.43558
P61626	LYZ	729	0.0526526	-0.426813	489	0.113353	0.333853	14	3496	0.112969	-0.306825	8	4714	307	0.023572	0.277726
Q7Z401	DENND4A	708	0.0069223	-0.369032	1578	0.22069	0.195063	18	2430	0.0612558	-0.174023	11	4716	308	0.00498828	0.181973
Q96P16	RPRD1A	800	0.0836632	0.490416	232	0.0491709	0.304001	12	3694	0.455117	-0.0536348	6	4726	309	0.0505578	0.319175
Q14807	KIF22	1856	0.138762	0.432924	1044	0.0069164	0.127433	9	1835	0.0436738	-0.130073	8	4735	310	0.00259378	0.12181
P39880	CUX1	1514	0.157506	0.623295	2026	0.178209	0.126574	29	1198	0.00693968	-0.0929942	27	4738	311	0.00896812	0.218811
P30101	PDIA3	1531	0.073584	0.349642	2339	0.138497	0.0895287	115	868	0.337969	0.037335	90	4738	311	0.0783623	0.357907
Q00653	NFKB2	870	0.0414408	0.386975	2718	0.322912	-0.129565	6	1154	0.573995	0.0794169	5	4742	313	0.136128	0.402386
Q86YP4	GATAD2A	1944	0.136935	0.414265	1981	0.168405	0.12503	34	822	0.0128219	-0.0504564	28	4747	314	0.0124611	0.242185
Q9UNP9	PPIE	955	0.00621339	0.338395	3009	0.212123	-0.066584	39	788	0.370819	0.0677672	25	4752	315	0.0184177	0.267925
P61160	ACTR2	1199	0.0272182	0.32955	2314	0.36035	-0.192346	52	1255	0.568006	0.0604005	41	4768	316	0.109522	0.382244
Q16342	PDCD2	322	0.0427779	0.561955	1904	0.202499	0.145583	12	2550	0.70863	0.0193414	6	4776	317	0.117021	0.387455
P50213	IDH3A	403	0.0653954	0.624367	3975	0.605908	-0.0926851	27	420	0.135652	0.0505319	19	4798	318	0.106863	0.377324
P49792	RANBP2	856	0.0711517	0.441339	2437	0.139671	-0.0828507	141	1514	0.492697	0.0194423	98	4807	319	0.100211	0.373761
O00178	GTPBP1	629	0.0644498	0.487123	4098	0.598882	-0.0815844	13	82	0.00550284	0.163218	10	4809	320	0.00960417	0.220955
Q99442	SEC62	513	0.0163198	-0.414493	10	0.00417317	0.49917	14	4287	0.181384	-0.275835	8	4810	321	0.000940875	0.059913
O75643	SNRNP200	192	0.0382234	0.760285	1290	0.147113	-0.184538	107	3329	0.80617	0.0136125	87	4811	322	0.0950004	0.367916
Q6JBY9	RCSD1	2490	0.0599746	0.26884	667	0.0778222	0.214283	35	1656	0.00557701	-0.139279	25	4813	323	0.00175113	0.0953475
Q9Y2L5	TRAPPC8	551	0.0726219	0.547288	2489	0.333459	0.1592	17	1777	0.152812	-0.072605	13	4817	324	0.0824308	0.359719
O75410	TACC1	1480	0.155776	0.631248	412	0.0696247	0.265701	42	2948	0.0995752	-0.192007	27	4840	325	0.033653	0.291407
Q9BYM8	RBCK1	647	0.098128	0.66442	4081	0.572293	-0.0778981	12	150	0.0633965	0.248728	8	4878	326	0.0802155	0.359719
Q6VMQ6	ATF7IP	184	0.0320469	0.699353	2863	0.285393	0.10409	26	1836	0.640723	0.0304241	17	4883	327	0.113376	0.3837
Q93033	CD101	2567	0.19869	0.508143	1435	0.13907	-0.160705	3	885	0.427576	0.0703067	2	4887	328	0.180625	0.43251
Q14137	BOP1	607	0.0892796	0.612629	3033	0.39509	0.12504	29	1257	0.459719	0.0287116	24	4897	329	0.220799	0.451605
O43719	HTATSF1	1935	0.156398	0.473612	680	0.0279964	-0.170725	47	2283	0.689033	0.0233449	33	4898	330	0.0713331	0.347781
Q13148	TARDBP	760	0.0055023	0.358815	1831	0.264075	0.191204	25	2315	0.727168	0.0298162	19	4906	331	0.0331056	0.291407
Q99543	DNAJC2	2824	0.071979	0.260625	1907	0.0481742	-0.078116	22	183	0.0538249	0.109583	20	4914	332	0.0086692	0.218811
Q6PL18	ATAD2	145	0.011112	0.620195	2177	0.111611	0.0895228	42	2593	0.392019	-0.0375661	30	4915	333	0.0183436	0.267925
O95445	APOM	608	0.101905	-0.770884	789	0.204386	0.532055	3	3523	0.10316	-0.614349	2	4920	334	0.055887	0.331179
P62888	RPL30	1118	0.0207236	0.335889	2712	0.245376	-0.101089	30	1098	0.436695	0.0391339	19	4928	335	0.0572383	0.335098
P02786	TFRC	1495	0.164076	0.753621	1948	0.161133	0.124704	52	1486	0.541446	0.0313763	49	4929	336	0.204167	0.442419
Q99541	PLIN2	1111	0.0687316	0.396716	3464	0.355994	-0.0795424	17	366	0.147751	0.0850942	12	4941	337	0.0810865	0.359719
Q5TBA9	FRY	187	0.0189745	0.602862	1019	0.210486	0.32459	9	3760	0.259351	-0.113874	8	4966	338	0.0326165	0.291407
O95197	RTN3	955	0.043203	0.379184	1566	0.143267	0.148771	14	2447	0.750884	0.0306978	10	4968	339	0.0966588	0.370315
P27824	CANX	1755	0.17836	0.723702	1829	0.198786	0.150957	53	1385	0.116711	-0.0635258	42	4969	340	0.08915	0.362515
O14672	ADAM10	290	0.0580094	0.748614	3917	0.270361	-0.027717	22	764	0.32578	0.0517742	15	4971	341	0.103201	0.375339
Q92667	AKAP1	344	0.012634	0.458907	4277	0.507418	0.0517443	14	355	0.128853	0.0710571	12	4976	342	0.0275036	0.281764
Q6V9R5	ZNF562	1931	0.182944	0.635565	1737	0.227745	0.178606	3	1311	0.0477532	-0.0829357	2	4979	343	0.05285	0.323384
P09382	LGALS1	1088	0.000420521	-0.3213	144	0.0429454	0.341641	39	3750	0.14429	-0.248135	22	4982	344	0.000251509	0.0219749
Q9Y508	RNF114	3900	0.182341	0.314017	241	0.0778921	0.389768	15	841	0.343174	0.0411732	7	4982	344	0.099896	0.373761
P00491	PNP	1419	0.116636	0.450205	2940	0.400354	-0.133788	48	635	0.285406	0.0695121	34	4994	346	0.195114	0.438424
P13796	LCP1	1747	0.149479	0.488904	2408	0.236198	-0.121673	121	844	0.363955	0.0479045	88	4999	347	0.190629	0.436425
O75439	PMPCB	1219	0.132253	0.575176	2139	0.173084	0.11613	19	1644	0.133724	-0.073006	13	5002	348	0.0720734	0.349393
Q562E7	WDR81	1397	0.0411221	-0.326253	980	0.183165	0.281791	7	2641	0.0766068	-0.181388	6	5018	349	0.0209259	0.269241
Q9Y5J1	UTP18	617	0.106593	0.931158	679	0.0173283	0.16599	18	3723	0.371043	-0.0754049	14	5019	350	0.0238673	0.277726
Q13615	MTMR3	1276	0.118064	0.48745	2470	0.239955	-0.118349	9	1273	0.467243	0.028955	4	5019	350	0.194272	0.437643
O14979	HNRNPDL	600	0.0948453	0.669708	3519	0.45346	-0.0986692	52	909	0.45739	0.0825831	28	5028	352	0.248757	0.472745
P11215	ITGAM	1658	0.0296653	0.296138	876	0.0813708	0.188227	13	2497	0.282519	-0.058251	5	5031	353	0.0237778	0.277726
Q9Y6D9	MAD1L1	1353	0.0527297	0.342487	493	0.078968	0.255426	19	3186	0.51283	-0.030827	16	5032	354	0.0556375	0.331179
Q76FK4	NOL8	2731	0.167032	0.390198	1443	0.103565	-0.137991	27	859	0.297153	0.026532	23	5033	355	0.103632	0.375713
P20591	MX1	11	1.94777e-05	1.1403	5001	0.696212	0.0273164	45	29	0.00411793	1.42018	33	5041	356	8.77599e-06	0.00206071
Q9UKN8	GTF3C4	2441	0.181016	0.467622	871	0.130751	0.239845	16	1730	0.0406348	-0.122262	10	5042	357	0.0308485	0.290323
P53582	METAP1	336	0.00066461	0.440636	3206	0.135512	0.029929	35	1503	0.512686	0.0240242	15	5045	358	0.00280802	0.127105
P35613	BSG	1275	0.057791	0.356541	1313	0.147852	-0.181189	23	2460	0.759483	0.0320245	18	5048	359	0.121522	0.390555
Q9UHR5	SAP30BP	1256	0.15284	-0.875687	707	0.051364	0.184701	10	3090	0.103906	-0.205481	8	5053	360	0.027243	0.281764
P49368	CCT3	285	0.00860761	0.483066	3537	0.547299	-0.115718	104	1234	0.413404	0.0191596	67	5056	361	0.0520329	0.322214
Q9P2R3	ANKFY1	266	0.0110247	0.498773	4723	0.72882	-0.049282	18	68	0.0101092	0.310267	12	5057	362	0.00444885	0.174107
Q13501	SQSTM1	1451	0.136209	0.516462	2080	0.275355	0.169421	17	1533	0.112541	-0.0738648	8	5064	363	0.0903939	0.363289
Q8N4Q1	CHCHD4	1718	0.165761	0.603775	1015	0.234421	0.426581	5	2332	0.0632186	-0.163998	4	5065	364	0.0615683	0.338835
P07711	CTSL	148	0.0104725	0.613809	4889	0.576748	-0.0201889	10	43	0.000411022	0.285022	4	5080	365	0.000241284	0.0218023
Q16763	UBE2S	201	0.0360229	0.711884	3939	0.447687	0.0665603	10	950	0.437056	0.0602588	9	5090	366	0.128498	0.397361
P35658	NUP214	943	0.0361719	-0.37036	2404	0.13616	0.0836555	50	1750	0.22109	-0.050735	45	5097	367	0.033861	0.291407
O95985	TOP3B	2480	0.176772	0.444857	985	0.014888	0.133022	4	1641	0.0829224	-0.093713	3	5106	368	0.00981221	0.220955
Q52LR7	EPC2	2655	0.139641	0.346235	2366	0.355128	-0.182614	4	93	0.0163096	0.196089	3	5114	369	0.027068	0.281764
P50440	GATM	438	0.0537698	0.531712	4500	0.646377	-0.0534375	23	186	0.0320757	0.0777799	12	5124	370	0.0344618	0.291407
Q92696	RABGGTA	1021	0.122802	0.630023	3893	0.471998	-0.075288	18	210	0.0649128	0.100674	13	5124	370	0.0833987	0.359719
Q00839	HNRNPU	424	0.0735941	0.665062	4034	0.386498	-0.047451	155	669	0.259784	0.0443497	104	5127	372	0.132642	0.398815
Q8NCF5	NFATC2IP	4090	0.247312	0.39292	924	0.156003	-0.257649	4	120	0.0386072	0.231657	3	5134	373	0.0427414	0.308515
P39748	FEN1	2390	0.0644895	0.278962	1684	0.13426	0.131915	45	1074	0.0394261	-0.0656464	36	5148	374	0.0139424	0.25063
Q7Z3T8	ZFYVE16	57	0.00638049	0.838768	1985	0.194738	0.135374	15	3124	0.309761	-0.0716421	9	5166	375	0.0153079	0.257362
Q9UNS1	TIMELESS	959	0.0391244	0.373068	3029	0.462302	0.142562	11	1178	0.425721	0.0252891	9	5166	375	0.136354	0.402433
Q12788	TBL3	755	0.0579544	0.43336	3902	0.313592	-0.03951	21	515	0.241428	0.0806693	15	5172	377	0.0928691	0.36766
Q8N1G2	CMTR1	427	0.0615203	0.572843	4409	0.584672	0.0522436	19	344	0.178155	0.170288	12	5180	378	0.120488	0.390555
Q14644	RASA3	1604	0.0977562	0.379734	634	0.0804407	0.225806	11	2953	0.336751	-0.0599574	6	5191	379	0.0649827	0.341455
Q8NBA8	DTWD2	1475	0.123184	0.459203	2252	0.237126	0.134142	4	1465	0.633663	0.0596114	3	5192	380	0.239649	0.466267
Q07955	SRSF1	1750	0.0964728	-0.360766	1096	0.121653	0.192273	40	2351	0.0481753	-0.180799	33	5197	381	0.0206019	0.267925
P57764	GSDMD	1041	0.0508677	0.380027	4106	0.575866	-0.0768677	16	52	0.00134305	0.250649	11	5199	382	0.00246224	0.118626
P48047	ATP5PO	735	0.0545633	0.430542	336	0.0259083	0.228978	25	4160	0.441443	-0.0699531	23	5231	383	0.0222198	0.277726
Q00796	SORD	1660	0.0513302	0.315871	487	0.094576	-0.290402	28	3087	0.795488	0.0191938	19	5234	384	0.0849386	0.359719
Q9UHX1	PUF60	2475	0.0297216	0.248984	2266	0.077271	-0.069163	76	494	0.168942	0.0443757	57	5235	385	0.0154039	0.257362
P27816	MAP4	2008	0.124382	0.383767	2158	0.213443	0.130637	135	1070	0.0442165	-0.063343	120	5236	386	0.0358168	0.293871
Q16881	TXNRD1	1150	0.136509	0.669962	2367	0.263861	0.136149	50	1741	0.200401	-0.0562817	37	5258	387	0.130574	0.397918
P54652	HSPA2	1877	0.0523388	0.298757	2697	0.1896	0.0822482	57	685	0.258279	0.0413934	53	5259	388	0.063477	0.340756
P09622	DLD	766	0.0616005	0.437907	3467	0.418096	-0.0957434	62	1033	0.393699	0.0322613	47	5266	389	0.163566	0.418461
O15031	PLXNB2	2321	0.0288025	-0.255898	200	0.0283342	0.278519	26	2753	0.0697012	-0.217603	23	5274	390	0.00333021	0.145484
P49756	RBM25	1783	0.00987916	-0.275126	3208	0.25094	-0.0653715	58	289	0.0609166	0.0528273	49	5280	391	0.00732456	0.204771
P49790	NUP153	189	0.0120773	0.569513	4344	0.354836	0.0196001	52	753	0.316218	0.051224	33	5286	392	0.0398536	0.303744
Q9NZJ7	MTCH1	826	0.0454879	0.397036	2614	0.522422	0.22215	4	1855	0.654863	0.0332405	3	5295	393	0.21519	0.449002
P78406	RAE1	1158	0.115239	0.509842	1141	0.030177	0.127672	28	3000	0.428092	-0.0410593	15	5299	394	0.0427246	0.308515
Q7Z4H7	HAUS6	1488	0.160808	0.691967	1187	0.128308	0.185395	14	2627	0.699201	0.0147558	10	5302	395	0.205173	0.443519
P07858	CTSB	1812	0.0842019	0.339072	384	0.084951	0.316177	27	3120	0.124003	-0.177954	15	5316	396	0.0290241	0.285451
O00151	PDLIM1	621	0.0192633	0.39608	293	0.0179614	0.232185	57	4415	0.739097	-0.0233338	39	5329	397	0.0111188	0.230396
P23396	RPS3	2330	0.147084	0.390183	2108	0.284906	-0.172603	42	893	0.364506	0.0407341	35	5331	398	0.212689	0.44779
O60493	SNX3	2604	0.0865003	0.285991	2262	0.131997	0.0916274	17	467	0.172679	0.0544671	13	5333	399	0.0525011	0.322301
O94826	TOMM70	3150	0.0652203	0.240483	907	0.011484	0.139171	41	1278	0.177952	-0.0390935	22	5335	400	0.00662865	0.200837
P51114	FXR1	1055	0.0360772	0.357624	3016	0.316068	0.101275	40	1265	0.412223	0.0167077	34	5336	401	0.0974199	0.370599
Q13432	UNC119	1524	0.14738	0.540653	1207	0.127018	0.180426	7	2606	0.126992	-0.128327	5	5337	402	0.0601298	0.337247
Q8N442	GUF1	838	0.027867	0.372483	4394	0.542285	0.0465978	5	121	0.0252834	0.137654	4	5353	403	0.0152211	0.257362
P17812	CTPS1	558	0.0852712	0.616601	3965	0.699253	-0.108707	56	834	0.349908	0.044183	33	5357	404	0.257817	0.479751
Q6PKG0	LARP1	211	0.0268876	0.61082	4176	0.40239	-0.0422313	66	981	0.0657024	-0.0507047	60	5368	405	0.0245411	0.280602
Q9UL63	MKLN1	504	0.0608148	0.523773	2612	0.18621	0.0864535	19	2258	0.64757	0.0152812	15	5374	406	0.131967	0.398003
P60900	PSMA6	669	0.0279924	0.398593	4636	0.642188	0.0444275	42	73	0.00280911	0.170117	20	5378	407	0.00302153	0.135141
Q14966	ZNF638	1321	0.0449863	0.337246	1353	0.0384774	-0.113629	54	2708	0.679749	0.00937875	45	5382	408	0.035879	0.293871
Q92598	HSPH1	540	0.0174584	-0.408965	3233	0.180196	0.0420101	119	1616	0.527301	0.0208469	81	5389	409	0.0462689	0.312552
P15531	NME1	530	0.0491837	0.475397	4306	0.469404	-0.0431655	35	554	0.257146	0.0792767	27	5390	410	0.114387	0.384524
Q5VV42	CDKAL1	1606	0.0927892	0.370583	2068	0.212537	0.136145	5	1720	0.210408	-0.052247	4	5394	411	0.0893225	0.362794
Q9P253	VPS18	3603	0.0880948	0.235871	873	0.0709148	-0.177806	10	923	0.441293	0.0687856	7	5399	412	0.066885	0.34206
Q15181	PPA1	2497	0.101916	0.307094	1094	0.0460273	0.138608	57	1808	0.591367	0.0231908	46	5399	412	0.0671834	0.34206
P41091	EIF2S3	400	0.0498156	0.537021	4315	0.5932	-0.0617975	45	689	0.303906	0.06273	24	5404	414	0.151031	0.413423
P56381	ATP5F1E	2531	0.110138	0.316381	1810	0.139408	-0.125019	6	1069	0.5219	0.0756948	4	5410	415	0.140032	0.404581
Q52LJ0	FAM98B	236	0.00607705	0.505948	4227	0.392599	-0.0349729	14	950	0.489359	0.0862135	8	5413	416	0.0356722	0.293871
Q9UHD1	CHORDC1	325	0.0556694	0.636785	4674	0.465736	0.0175513	40	418	0.165894	0.0733853	22	5417	417	0.0915889	0.365674
Q96SL4	GPX7	625	0.0421626	0.431324	1270	0.227658	0.272587	5	3528	0.847439	0.0159081	2	5423	418	0.141436	0.405099
P52306	RAP1GDS1	3033	0.163825	0.354323	1534	0.140504	-0.151838	28	863	0.389443	0.0566546	20	5430	419	0.150849	0.413423
O75351	VPS4B	2103	0.134193	0.389529	2665	0.166738	-0.0765309	32	663	0.21934	0.0302509	25	5431	420	0.100372	0.373761
A9UHW6	MIF4GD	794	0.0485086	0.407246	3861	0.341541	-0.0495538	12	781	0.399846	0.0923635	8	5436	421	0.123229	0.392717
P49411	TUFM	1095	0.133961	0.692477	3385	0.293421	-0.0674328	59	961	0.408692	0.0454322	48	5441	422	0.21951	0.451605
O00160	MYO1F	2851	0.13533	0.324672	1622	0.0351761	0.0924102	48	974	0.101407	-0.0391976	38	5447	423	0.018243	0.267925
Q9NYK5	MRPL39	997	0.0320415	-0.359711	771	0.111194	0.233852	18	3682	0.14576	-0.225322	12	5450	424	0.0192991	0.267925
O14646	CHD1	2502	0.07277	0.2793	2125	0.32405	0.195801	14	826	0.28127	0.0259177	10	5453	425	0.123332	0.392717
Q9NR12	PDLIM7	2677	0.113068	0.309295	1522	0.0987318	0.129885	32	1262	0.1428	-0.048006	23	5461	426	0.0449345	0.309759
P48739	PITPNB	362	0.056833	0.604576	4643	0.731935	-0.0557633	18	457	0.227437	0.111338	15	5462	427	0.156305	0.415555
P53384	NUBP1	632	0.0191447	0.394957	4207	0.623777	-0.0763851	14	627	0.325079	0.101606	3	5466	428	0.085252	0.359719
Q8NB16	MLKL	2112	0.078409	0.307086	2985	0.294157	-0.0973768	6	380	0.203882	0.235178	5	5477	429	0.0974474	0.370599
Q3B7T1	EDRF1	4158	0.239721	0.373416	956	0.0823803	0.177048	3	364	0.153176	0.0934439	2	5478	430	0.0714673	0.347781
P05109	S100A8	2445	0.112084	-0.323864	717	0.190799	0.632116	10	2318	0.000271459	-0.42524	7	5480	431	0.000497741	0.0359618
Q99615	DNAJC7	1788	0.141829	0.454955	3401	0.303954	0.0696927	67	298	0.0925627	0.0718753	46	5487	432	0.0869115	0.360914
Q5TEJ8	THEMIS2	3533	0.0485571	0.212836	1890	0.203812	-0.147852	3	69	0.0126041	0.330288	2	5492	433	0.00628586	0.197449
P26358	DNMT1	733	0.086583	0.525614	2632	0.128446	0.0649582	138	2128	0.151126	-0.0909065	93	5493	434	0.0467155	0.312593
Q96I51	RCC1L	1128	0.107519	0.490959	1721	0.0472902	-0.0905592	8	2646	0.726912	0.0191079	6	5495	435	0.0823603	0.359719
P61758	VBP1	598	0.0762224	0.540954	3866	0.445125	0.0712082	35	1032	0.404718	0.0366671	26	5496	436	0.198857	0.440428
Q9BT23	LIMD2	1049	0.0959557	0.470406	3389	0.254907	-0.0546453	6	1064	0.395674	0.0307282	3	5502	437	0.158652	0.415806
P32321	DCTD	293	0.0311165	0.542703	5057	0.793906	-0.0343556	17	157	0.0495394	0.143503	10	5507	438	0.0369461	0.296428
Q9Y2D5	AKAP2	2057	0.0230154	0.265603	2269	0.249347	0.138452	40	1182	0.435533	0.0274795	34	5508	439	0.0623408	0.340342
P05455	SSB	410	0.0619469	0.592468	5027	0.704246	0.0269952	112	88	0.00913147	0.162013	99	5525	440	0.0157228	0.257665
Q9H2U1	DHX36	928	0.00578017	0.340307	3975	0.567248	-0.0855347	27	625	0.298773	0.0809321	17	5528	441	0.0312784	0.290323
P43034	PAFAH1B1	4740	0.197833	0.278377	253	0.0520766	-0.295222	28	538	0.173581	0.0372271	19	5531	442	0.04889	0.317785
P49366	DHPS	4552	0.0184123	0.162389	611	0.0594993	0.203759	15	370	0.147367	0.0835663	13	5533	443	0.007725	0.209862
O15533	TAPBP	447	0.00874296	0.418848	4354	0.39023	0.0256867	5	734	0.422163	0.173215	2	5535	444	0.0416938	0.308363
Q13404	UBE2V1	2602	0.178503	0.433697	2354	0.331804	-0.171853	31	580	0.274615	0.0800212	24	5536	445	0.221215	0.451605
P12081	HARS1	547	0.0853544	0.633375	2836	0.27639	-0.10257	53	2164	0.713038	0.0322352	41	5547	446	0.225897	0.455226
A2RRP1	NBAS	1283	0.152663	0.777572	1240	0.201585	0.243927	14	3025	0.498403	-0.029208	12	5548	447	0.213243	0.447823
Q9BV86	NTMT1	1276	0.154714	0.888917	2944	0.170559	-0.057316	8	1330	0.537745	0.0425382	5	5550	448	0.203039	0.44226
Q12849	GRSF1	1287	0.00889465	-0.308436	3070	0.364292	0.113142	21	1194	0.4603	0.032174	18	5551	449	0.0427832	0.308515
Q02446	SP4	529	0.0871461	0.676016	2758	0.254474	0.10104	5	2268	0.0707208	-0.151433	4	5555	450	0.0443978	0.309179
P46060	RANGAP1	226	0.0339128	0.63436	5121	0.816642	-0.0321142	45	211	0.0767898	0.12699	33	5558	451	0.0554721	0.331179
Q9P258	RCC2	1846	0.0602709	0.309343	2546	0.195923	0.0961551	72	1169	0.17962	-0.0328539	51	5561	452	0.0553657	0.331179
O95347	SMC2	545	0.0154818	0.404949	2023	0.184321	-0.127969	108	2999	0.736495	0.0107455	102	5567	453	0.0549984	0.331179
P15848	ARSB	803	0.000453594	0.347823	853	0.119888	0.228738	14	3915	0.832601	0.00328729	9	5571	454	0.00276327	0.126605
P35222	CTNNB1	2177	0.103551	0.330932	1576	0.157033	0.155342	11	1820	0.0315839	-0.139371	10	5573	455	0.0191349	0.267925
P34932	HSPA4	1250	0.0336262	0.332215	3160	0.314067	-0.090709	161	1166	0.431512	0.0280815	122	5576	456	0.0953482	0.368164
P35606	COPB2	1028	0.0970839	0.478118	2593	0.16084	-0.0785823	72	1957	0.639122	0.0249561	62	5578	457	0.161876	0.418035
O00762	UBE2C	2848	0.107603	0.292225	2359	0.294285	-0.152222	10	373	0.191573	0.174901	8	5580	458	0.116083	0.386633
Q96BY6	DOCK10	450	0.0103003	0.421502	4742	0.693705	-0.0434544	31	390	0.156055	0.0764014	26	5582	459	0.034468	0.291407
Q99439	CNN2	224	0.018714	0.557549	5066	0.56791	0.00742791	40	302	0.0919222	0.070121	21	5592	460	0.0312141	0.290323
Q8WYP5	AHCTF1	553	0.0499531	0.466695	1784	0.0532189	-0.0879136	75	3263	0.692274	-0.00403101	69	5600	461	0.0499272	0.319175
Q15154	PCM1	1129	0.1447	0.91651	2116	0.0748899	-0.0771409	86	2355	0.502819	-0.00958388	68	5600	461	0.107869	0.379105
P04818	TYMS	273	0.0285922	0.545077	649	0.0909003	0.233995	8	4682	0.403451	-0.0959532	7	5604	463	0.0329175	0.291407
P38117	ETFB	2681	0.183483	0.434161	2197	0.218251	-0.129807	37	729	0.29219	0.0460646	28	5607	464	0.179501	0.432092
Q96N46	TTC14	2794	0.124504	0.316202	1165	0.214275	0.279519	4	1650	0.562293	0.0265156	3	5609	465	0.210285	0.445401
Q9ULX6	AKAP8L	2421	0.0365869	0.25597	979	0.11628	0.202067	18	2229	0.407087	-0.0249575	14	5629	466	0.0477553	0.315259
P13995	MTHFD2	559	0.0427837	0.445484	4411	0.645101	0.0607079	14	662	0.322446	0.0788503	11	5632	467	0.150128	0.413423
Q9BRA2	TXNDC17	757	0.0472648	-0.411985	276	0.0882662	0.409051	13	4600	0.194778	-0.374918	7	5633	468	0.027164	0.281764
Q9Y5X1	SNX9	1655	0.00444047	0.279893	3499	0.423476	-0.0940627	13	487	0.146375	0.0376593	12	5641	469	0.0117807	0.237376
Q07954	LRP1	327	0.0463468	-0.573117	702	0.174904	0.432658	4	4615	0.192318	-0.430904	2	5644	470	0.0442026	0.309179
Q9Y376	CAB39	4590	0.116155	0.213304	821	0.0457935	-0.165809	19	238	0.102634	0.142176	17	5649	471	0.020055	0.267925
P62942	FKBP1A	173	0.00653335	-0.563181	1043	0.141421	0.217861	10	4444	0.606136	-0.0456988	7	5660	472	0.0204521	0.267925
Q9HC16	APOBEC3G	4401	0.117043	0.221922	1112	0.139062	0.203917	8	149	0.0584889	0.2044	7	5662	473	0.0306125	0.290292
Q86TX2	ACOT1	1137	0.0513789	0.366151	1697	0.18575	0.15762	10	2838	0.466569	-0.0298535	7	5672	474	0.0938252	0.367916
Q96G46	DUS3L	1074	0.0853318	0.434793	2339	0.0754315	0.063917	27	2264	0.208607	-0.0746542	21	5677	475	0.0395829	0.303744
O15143	ARPC1B	518	0.0404752	0.45838	4026	0.548121	-0.0787695	51	1133	0.367989	0.015336	28	5677	475	0.14178	0.405099
Q8IV48	ERI1	250	0.00298078	0.491048	3883	0.331333	0.0452646	6	1546	0.650844	0.0542952	3	5679	477	0.0227283	0.277726
P08238	HSP90AB1	1022	0.082082	0.437903	4371	0.615702	-0.0605203	182	286	0.0957818	0.0801933	125	5679	477	0.0994213	0.373761
O75369	FLNB	237	0.0416205	0.676252	4532	0.507733	0.0323602	100	914	0.113473	-0.0295433	79	5683	479	0.0605059	0.337772
Q12830	BPTF	1264	0.0934938	0.415268	3360	0.396722	0.0975752	36	1067	0.141166	-0.0338314	33	5691	480	0.104955	0.377324
P61201	COPS2	4004	0.224529	0.363929	1285	0.0954458	-0.150198	30	404	0.172353	0.0828629	25	5693	481	0.0823211	0.359719
Q9BZH6	WDR11	1599	0.0752329	0.345336	2034	0.431695	-0.311281	8	2071	0.607002	0.0146002	5	5704	482	0.249083	0.473041
Q8N8A6	DDX51	1143	0.0369162	-0.34638	12	0.0153715	0.599148	11	4553	0.18631	-0.4954	9	5708	483	0.00550382	0.190844
Q92896	GLG1	271	0.0391043	0.598002	2738	0.179644	0.0756643	36	2699	0.417736	-0.0355507	12	5708	483	0.0699378	0.346464
Q96KM6	ZNF512B	1631	0.166967	-0.672635	2724	0.214553	0.0894011	17	1358	0.0188724	-0.10055	12	5713	485	0.0236208	0.277726
O00462	MANBA	247	0.0399804	0.647749	5073	0.736872	-0.0273166	8	399	0.167698	0.081191	6	5719	486	0.100834	0.373761
Q96QE3	ATAD5	2443	0.151606	0.388404	1906	0.245695	0.170757	12	1371	0.086034	-0.0741881	10	5720	487	0.0744604	0.355248
Q8N3D4	EHBP1L1	1407	0.0442498	0.328486	2129	0.145022	0.105869	22	2188	0.126219	-0.105698	17	5724	488	0.0270978	0.281764
Q8N3C0	ASCC3	1762	0.111944	0.387616	2662	0.206715	0.0912731	25	1304	0.448007	0.0232482	18	5728	489	0.165952	0.418461
Q15029	EFTUD2	1414	0.136293	0.531427	3854	0.503816	-0.0837922	81	467	0.150014	0.044158	56	5735	490	0.16526	0.418461
Q9H334	FOXP1	3425	0.189709	0.359505	478	0.0401625	0.209832	8	1833	0.101207	-0.0980949	6	5736	491	0.0261064	0.281764
P30153	PPP2R1A	950	0.115736	0.600877	3746	0.52853	-0.0950413	38	1040	0.461054	0.0532799	32	5736	491	0.308392	0.50651
O00571	DDX3X	1548	0.0614993	0.333667	555	0.0349693	0.191363	70	3637	0.466874	-0.0507173	55	5740	493	0.0318629	0.29137
Q14676	MDC1	1526	0.139571	0.501132	2889	0.136356	0.0507466	65	1336	0.13641	-0.0546758	61	5751	494	0.064064	0.340976
Q13617	CUL2	2668	0.080331	0.277144	2686	0.389711	-0.158005	31	398	0.191863	0.112969	21	5752	495	0.1153	0.385734
Q86U86	PBRM1	269	0.0025945	0.47674	2963	0.192413	0.0633631	26	2521	0.70073	0.0185147	21	5753	496	0.0142108	0.253034
Q9BXS9	SLC26A6	2901	0.104598	-0.285564	678	0.017735	0.166536	5	2196	0.412259	-0.0228626	3	5775	497	0.025943	0.281764
P55145	MANF	671	0.107148	0.778376	4095	0.478013	0.0609808	24	1011	0.428999	0.0467475	12	5777	498	0.266009	0.484126
O60603	TLR2	2852	0.0699495	0.257669	2454	0.235488	0.117525	6	480	0.257001	0.143825	5	5786	499	0.0905798	0.363289
P98155	VLDLR	851	0.0345182	0.381494	2606	0.258259	0.114275	35	2333	0.123482	-0.113412	10	5790	500	0.0341373	0.291407
Q9P0V9	SEPTIN10	498	0.0335679	0.447523	1804	0.283137	-0.208288	6	3504	0.388782	-0.063333	2	5806	501	0.0823452	0.359719
Q92766	RREB1	2306	0.151673	0.402118	522	0.00358009	-0.177611	21	2983	0.756628	0.0142619	14	5811	502	0.0161037	0.258554
P29692	EEF1D	2870	0.169492	-0.381329	419	0.0640499	0.249664	50	2526	0.053879	-0.199606	37	5815	503	0.021145	0.27021
P50995	ANXA11	701	0.082595	0.524431	4494	0.658982	0.0549718	33	621	0.198786	0.0305644	25	5816	504	0.170631	0.423982
O95391	SLU7	954	0.0638935	0.41068	2746	0.105782	-0.0494341	17	2128	0.38176	-0.027313	13	5828	505	0.0637834	0.340976
P08708	RPS17	1564	0.083002	0.360694	3872	0.421163	0.0664351	34	396	0.187384	0.106843	26	5832	506	0.122295	0.391365
Q9Y3Z3	SAMHD1	1780	0.0645758	0.319601	3831	0.645171	-0.111246	68	224	0.0969972	0.160251	56	5835	507	0.0876849	0.360914
Q06187	BTK	1018	0.0832835	0.441526	3334	0.457026	0.113472	35	1483	0.53732	0.0304207	25	5835	507	0.254718	0.477294
Q9NUQ9	FAM49B	3005	0.163523	0.356055	1255	0.14275	-0.187376	37	1579	0.551064	0.0282982	28	5839	509	0.190755	0.436425
P42785	PRCP	556	0.0819193	0.594029	842	0.181169	0.3361	8	4456	0.299299	-0.127761	6	5854	510	0.0936668	0.367916
Q86WB0	ZC3HC1	2511	0.10374	0.309194	518	0.112977	0.318655	19	2827	0.139982	-0.134056	12	5856	511	0.0458944	0.312319
P62987	UBA52	465	0.0281981	0.44557	4158	0.543757	-0.0684096	19	1237	0.542773	0.052083	10	5860	512	0.143603	0.405651
Q06481	APLP2	716	0.105868	0.679651	4269	0.481398	0.0483984	23	877	0.333522	0.0341035	18	5862	513	0.227366	0.456066
Q14669	TRIP12	1009	0.0665246	0.408371	3296	0.262297	-0.0627534	50	1564	0.5356	0.0256666	40	5869	514	0.155051	0.414906
P34897	SHMT2	1909	0.0513348	0.29623	709	0.0840592	-0.21656	51	3252	0.48048	-0.0385416	37	5870	515	0.0544587	0.329471
P08567	PLEK	1719	0.148077	0.491108	3978	0.632653	-0.0968914	25	174	0.0549246	0.12702	15	5871	516	0.103702	0.375713
Q15021	NCAPD2	341	0.0102045	0.455037	3505	0.281491	0.0551566	34	2035	0.110661	-0.105002	28	5881	517	0.0131872	0.244061
Q9HCN8	SDF2L1	4516	0.233251	0.33198	246	0.00143427	0.230861	13	1124	0.0337759	-0.0748394	9	5886	518	0.000873065	0.0566125
Q6WKZ4	RAB11FIP1	1057	0.11398	0.544024	3261	0.177322	-0.0398698	37	1577	0.502827	0.0183479	33	5895	519	0.163809	0.418461
P51948	MNAT1	586	0.0951886	0.685094	2737	0.141803	0.0627103	10	2573	0.427833	-0.0295639	7	5896	520	0.112249	0.382841
O76094	SRP72	1668	0.157561	0.559168	1823	0.0834248	-0.0990604	55	2405	0.708396	0.0238817	41	5896	520	0.154677	0.414819
Q8NEL9	DDHD1	495	0.055318	0.50714	5305	0.807928	0.0199704	3	99	0.0319316	0.306835	2	5899	522	0.0414108	0.308363
Q8IWA0	WDR75	262	0.0469667	0.689696	3972	0.516412	-0.0763148	8	1669	0.669818	0.0509411	6	5903	523	0.221054	0.451605
O00299	CLIC1	364	0.00884869	0.444587	5343	0.819135	-0.0189092	51	202	0.0430438	0.0812719	30	5909	524	0.0129962	0.244061
P49915	GMPS	1081	0.0964636	0.462241	4555	0.715653	-0.0601769	86	276	0.0929225	0.08375	65	5912	525	0.120574	0.390555
P23528	CFL1	543	0.0312436	0.42977	4226	0.670611	-0.0812096	84	1145	0.442443	0.0342201	41	5914	526	0.154225	0.414819
Q8NI36	WDR36	2619	0.150074	0.36607	1779	0.226978	0.172376	15	1516	0.532675	0.0272221	12	5914	526	0.236733	0.4642
Q32MZ4	LRRFIP1	1136	0.0740231	0.400503	3065	0.383338	0.117547	76	1714	0.129587	-0.0790817	50	5915	528	0.0820633	0.359719
P83436	COG7	1204	0.00414144	0.311721	4071	0.454751	0.0578704	3	642	0.341794	0.103119	2	5917	529	0.022753	0.277726
P54709	ATP1B3	2353	0.145093	0.383848	2604	0.218494	0.0989709	16	960	0.0574205	-0.0510003	10	5917	529	0.0495293	0.319175
P29466	CASP1	3880	0.164973	0.293935	1911	0.285781	-0.196682	26	126	0.0391328	0.188572	22	5917	529	0.0500182	0.319175
O94966	USP19	1865	0.11963	0.390756	2249	0.217811	0.126271	19	1803	0.573182	0.0205371	12	5917	529	0.209706	0.445081
Q9BXX0	EMILIN2	1571	0.0129564	0.290852	3188	0.412349	0.115282	7	1160	0.446947	0.0328558	4	5919	533	0.0603221	0.337247
Q15468	STIL	3208	0.113483	0.276957	2281	0.220686	-0.125611	4	432	0.198765	0.0948441	2	5921	534	0.101362	0.373761
Q9GZR7	DDX24	1285	0.0683549	0.371213	4130	0.522027	-0.0655516	43	512	0.258396	0.100664	38	5927	535	0.153678	0.414819
Q13610	PWP1	415	0.0634984	0.594373	4911	0.680958	0.0311194	10	604	0.328223	0.12571	6	5930	536	0.20306	0.44226
Q5T5D7	ZNF684	1789	0.0614651	0.315032	3968	0.506567	-0.0755429	5	176	0.0720231	0.180277	4	5933	537	0.0576465	0.335098
Q96N64	PWWP2A	4740	0.216351	0.296782	592	0.0933167	-0.247582	9	617	0.345078	0.140546	7	5949	538	0.127494	0.396544
Q6XQN6	NAPRT	3455	0.0243613	-0.202912	1217	0.054376	0.13184	39	1278	0.00670725	-0.0990853	31	5950	539	0.000713218	0.0478493
Q99471	PFDN5	5464	0.329998	0.373059	333	0.098807	-0.426302	17	156	0.0716541	0.429101	13	5953	540	0.0593807	0.337247
Q9NVU0	POLR3E	1317	0.0145516	0.310809	3249	0.487298	0.128071	6	1400	0.208439	-0.0367966	2	5966	541	0.0424979	0.308515
P17050	NAGA	147	0.0122119	0.624543	5172	0.847159	-0.0320106	9	647	0.344395	0.103653	4	5966	541	0.0802583	0.359719
Q9NZT2	OGFR	441	0.0135999	0.430353	4812	0.738358	-0.0446237	23	716	0.389054	0.112928	20	5969	543	0.0856308	0.359719
P78330	PSPH	3212	0.0688639	0.240198	2107	0.0653879	-0.0727601	8	653	0.329889	0.0890843	7	5972	544	0.0426551	0.308515
Q1KMD3	HNRNPUL2	1260	0.113448	0.472252	1381	0.00117475	-0.0987765	65	3336	0.606379	-0.0199022	41	5977	545	0.00443049	0.174107
Q8IZ73	RPUSD2	727	0.00907044	-0.365979	3218	0.380822	0.10307	18	2033	0.145491	-0.0882933	12	5978	546	0.0188177	0.267925
Q7Z4Q2	HEATR3	515	0.0914867	0.769044	4009	0.575015	-0.0839359	12	1455	0.542255	0.0350238	6	5979	547	0.310444	0.507545
O14561	NDUFAB1	874	0.0543937	-0.403926	1225	0.221693	0.274578	4	3895	0.206411	-0.161864	2	5994	548	0.0621541	0.340342
O14976	GAK	1304	0.135437	0.56145	3289	0.2902	0.0733184	23	1404	0.0987638	-0.0711897	17	5997	549	0.0852472	0.359719
P16455	MGMT	921	0.0207517	0.354396	4029	0.655148	-0.0963569	5	1052	0.564865	0.110519	3	6002	550	0.136111	0.402386
P62273	RPS29	2913	0.111847	0.292765	2749	0.350581	0.135826	5	341	0.163415	0.127914	3	6003	551	0.120483	0.390555
Q8NEC7	GSTCD	1334	0.0790383	0.382626	1751	0.210082	0.164892	9	2919	0.424523	-0.0394739	5	6004	552	0.128505	0.397361
Q6P1Q9	METTL2B	1180	0.0701972	0.387415	4590	0.668478	0.0509364	9	239	0.043564	0.0635594	7	6009	553	0.0539021	0.327686
P21964	COMT	715	0.0274965	0.390296	2766	0.181312	0.0746259	33	2529	0.754537	0.0289102	17	6010	554	0.0833863	0.359719
Q15833	STXBP2	2898	0.0607327	0.248913	2316	0.284853	0.152401	32	810	0.34185	0.0479421	23	6024	555	0.114087	0.384072
Q9NXH8	TOR4A	2435	0.0438589	0.260076	844	0.0931567	0.201564	6	2747	0.125377	-0.14049	3	6026	556	0.0190968	0.267925
Q4KMQ2	ANO6	3217	0.204139	0.408855	640	0.124896	0.29485	9	2169	0.174468	-0.0833207	6	6026	556	0.0937589	0.367916
P46976	GYG1	5183	0.257334	0.312294	650	0.0965578	0.24214	9	194	0.0664176	0.118765	8	6027	558	0.0460939	0.312552
Q6ZNB6	NFXL1	659	0.100449	0.67218	2711	0.1366	0.0623688	9	2657	0.75491	0.024347	2	6027	558	0.16586	0.418461
Q9Y2L1	DIS3	2260	0.145182	0.391847	2841	0.287495	0.10667	38	926	0.379002	0.0406939	32	6027	558	0.217409	0.451275
Q96CP2	FLYWCH2	423	0.0551053	0.544942	1804	0.0416703	0.0820227	9	3806	0.482154	-0.0522745	5	6033	561	0.0342846	0.291407
Q9Y6N5	SQOR	257	0.00928706	0.501981	5468	0.856257	0.0132852	31	310	0.132398	0.107181	24	6035	562	0.0330176	0.291407
P11387	TOP1	395	0.0793729	0.863162	5317	0.771765	0.0159576	68	323	0.116227	0.0740278	54	6035	562	0.129372	0.39775
P41218	MNDA	5748	0.072005	0.14566	224	0.0160932	-0.250867	22	70	0.0143378	0.410782	20	6042	564	0.00120559	0.0718954
Q96RP9	GFM1	2551	0.0134926	-0.238198	1921	0.127384	0.111757	44	1573	0.114864	-0.0758418	34	6045	565	0.00906403	0.218811
P0CG40	SP9	1510	0.100658	0.393768	573	0.0577286	0.207365	6	3968	0.263332	-0.122975	3	6051	566	0.0435992	0.308806
P02766	TTR	3464	0.16696	-0.323029	98	0.0496236	0.469801	4	2499	0.00790872	-0.605509	2	6061	567	0.00373698	0.152694
Q6RFH5	WDR74	2264	0.164148	0.441518	1301	0.10833	0.156648	12	2497	0.425461	-0.0278362	9	6062	568	0.134756	0.401488
Q9Y312	AAR2	1899	0.0142429	0.270147	3684	0.583358	-0.111483	12	481	0.208983	0.0753177	10	6064	569	0.0478459	0.315259
P42226	STAT6	621	0.0819928	0.555153	5078	0.828185	0.0364551	7	365	0.17948	0.139206	6	6064	569	0.184273	0.434043
Q5T3I0	GPATCH4	627	0.0156252	0.391087	2402	0.0743404	-0.0596712	23	3042	0.791968	0.0199297	20	6071	571	0.0298333	0.287394
Q8IYB7	DIS3L2	2509	0.182255	0.459901	1951	0.225263	0.15556	11	1612	0.0547038	-0.103401	7	6072	572	0.0577088	0.335098
Q5T6F2	UBAP2	1146	0.126413	0.577419	3784	0.399474	0.0672367	42	1146	0.0681878	-0.0639454	32	6076	573	0.0783478	0.357907
Q9Y3I0	RTCB	1623	0.0248428	0.294833	4363	0.584057	-0.0553521	66	92	0.0068952	0.14201	54	6078	574	0.00526454	0.18837
P48382	RFX5	2063	0.0508938	0.285733	2633	0.200178	0.0909919	17	1382	0.559296	0.0435674	16	6078	574	0.111224	0.382244
P0DJD0	RGPD1	792	0.0621504	0.433423	4875	0.616937	-0.0264195	30	413	0.139229	0.0553559	27	6080	576	0.106363	0.377324
P55884	EIF3B	3596	0.152771	0.295879	1903	0.18785	-0.138332	52	583	0.289419	0.0917856	45	6082	577	0.143413	0.40542
P06400	RB1	1135	0.144952	0.893665	4815	0.765053	-0.0476787	37	134	0.0217555	0.112631	28	6084	578	0.0607726	0.33797
Q16513	PKN2	3186	0.0848477	0.251732	757	0.0643381	0.185578	5	2142	0.392352	-0.0253069	4	6085	579	0.0557589	0.331179
Q9HCK8	CHD8	836	0.0656856	0.433974	2864	0.310666	0.112931	20	2387	0.648224	0.0128352	17	6087	580	0.194186	0.437643
Q8TB72	PUM2	3719	0.223848	0.391522	1419	0.0234448	0.101977	28	955	0.0209941	-0.0613419	22	6093	581	0.00568967	0.192283
Q96MF7	NSMCE2	1296	0.0963392	0.416281	3221	0.136984	0.0291487	8	1581	0.0304831	-0.113863	5	6098	582	0.0158426	0.257665
P04040	CAT	1776	0.156607	0.516021	2810	0.384852	0.141052	85	1513	0.160352	-0.0567838	67	6099	583	0.158506	0.415806
Q9UGP4	LIMD1	456	0.0637756	0.56631	4015	0.414709	0.0543678	15	1631	0.282218	-0.0293297	13	6102	584	0.133542	0.400095
P22102	GART	318	0.0189562	0.488094	5560	0.893204	-0.0118536	69	225	0.0356384	0.0637518	47	6103	585	0.0216558	0.273942
P56270	MAZ	771	0.0604001	0.43409	3394	0.321058	0.0754388	15	1944	0.0698766	-0.123438	4	6109	586	0.0398516	0.303744
Q96EM0	L3HYPDH	971	0.0767479	0.433952	4296	0.526188	-0.0525429	9	845	0.3474	0.0430544	6	6112	587	0.201581	0.441856
Q7L0Y3	TRMT10C	797	0.0412043	0.394311	3473	0.348101	0.0775863	18	1845	0.674957	0.0396662	14	6115	588	0.158684	0.415806
P67936	TPM4	459	0.0067969	0.414437	2620	0.380083	0.16035	30	3042	0.216591	-0.101201	24	6121	589	0.0204379	0.267925
O15446	CD3EAP	2860	0.0359611	-0.235161	598	0.110664	0.277269	22	2668	0.076115	-0.187131	17	6126	590	0.0126991	0.242185
Q96RS6	NUDCD1	1839	0.0254941	0.281471	4217	0.591486	-0.0702557	24	72	0.00959011	0.247528	19	6128	591	0.00707549	0.204771
Q96T51	RUFY1	577	0.0768195	0.551484	3848	0.542419	-0.0916104	37	1705	0.516857	0.0140128	31	6130	592	0.262814	0.482021
P57772	EEFSEC	2251	0.0609917	0.282664	1345	0.182841	0.200478	7	2541	0.293342	-0.0574244	4	6137	593	0.0755554	0.355716
O14981	BTAF1	122	0.0270963	0.879283	5523	0.889533	0.0132979	30	493	0.176618	0.0480414	23	6138	594	0.0909324	0.363439
P15498	VAV1	2757	0.0774778	0.26854	1099	0.12909	0.197297	9	2283	0.225151	-0.0698714	9	6139	595	0.0578203	0.335098
Q8N163	CCAR2	1843	0.0469693	0.296923	1435	0.186882	0.19051	57	2863	0.435395	-0.0363505	53	6141	596	0.0843201	0.359719
O60684	KPNA6	1219	0.117885	0.501002	1762	0.24735	0.189462	11	3171	0.330798	-0.068551	9	6152	597	0.158303	0.415806
Q9HD26	GOPC	1696	0.124579	0.426398	2955	0.304009	0.101763	20	1501	0.287586	-0.0221552	15	6152	597	0.17137	0.42448
Q9NR50	EIF2B3	2071	0.0331984	0.271157	3615	0.421866	-0.084597	25	469	0.185211	0.0643988	17	6155	599	0.0640261	0.340976
P40222	TXLNA	879	0.105028	0.554254	5030	0.711718	0.027441	46	248	0.0871647	0.0984286	40	6157	600	0.121854	0.391119
Q96FN4	CPNE2	850	0.0048053	0.347528	4498	0.617274	0.0497788	8	811	0.358945	0.0542549	4	6159	601	0.0332958	0.291407
Q9BVM4	GGACT	611	0.0993882	0.721098	3790	0.448017	0.0770752	5	1759	0.675295	0.0446972	2	6160	602	0.320061	0.514339
P53634	CTSC	813	0.116395	0.726894	2245	0.31401	0.17299	24	3114	0.273416	-0.0823075	9	6172	603	0.162017	0.418035
P26368	U2AF2	1360	0.153997	0.707318	3717	0.317939	-0.0519832	25	1099	0.472199	0.0490563	20	6176	604	0.274257	0.48672
Q8TDY2	RB1CC1	3305	0.20999	0.408427	1058	0.163379	0.23858	8	1815	0.104434	-0.0950564	7	6178	605	0.080576	0.359719
P10586	PTPRF	381	0.073359	0.738447	4503	0.472404	0.0286956	61	1297	0.041366	-0.0852442	52	6181	606	0.0415486	0.308363
P54136	RARS1	491	0.0783364	0.629873	3705	0.318886	-0.0530984	54	1985	0.672302	0.0314797	39	6181	606	0.225671	0.45515
Q96RU3	FNBP1	268	0.04261	0.625186	5268	0.790467	0.0203345	17	647	0.214338	0.0306778	14	6183	608	0.130585	0.397918
Q14683	SMC1A	896	0.0637983	0.417388	3618	0.383447	-0.0753662	137	1672	0.504399	0.0138056	118	6186	609	0.185741	0.434043
P33991	MCM4	406	0.0393756	0.497911	4369	0.663467	-0.06684	94	1415	0.497445	0.0269774	84	6190	610	0.192003	0.436764
Q8N6T3	ARFGAP1	1061	0.0885072	0.444333	3390	0.377563	0.0906684	25	1751	0.206049	-0.0547257	16	6202	611	0.126489	0.395386
P49643	PRIM2	276	0.0356373	0.573457	3814	0.544311	0.0947236	10	2116	0.374901	-0.0290126	8	6206	612	0.131228	0.397921
P24534	EEF1B2	2837	0.153078	-0.351894	34	0.00437172	0.385611	39	3338	0.100298	-0.309021	25	6209	613	0.00381082	0.153949
Q9Y6Q5	AP1M2	3110	0.028295	0.219876	1122	0.115008	-0.183721	6	1977	0.730852	0.0458838	3	6209	613	0.0601483	0.337247
Q96BM9	ARL8A	1096	0.097917	0.465455	4499	0.621933	0.0506101	8	616	0.256655	0.0556274	3	6211	615	0.215776	0.449393
P10321	HLA-C	3536	0.15825	0.30611	2170	0.2459	0.145467	5	508	0.276422	0.141994	4	6214	616	0.169984	0.423982
Q13616	CUL1	998	0.0713457	0.418058	5047	0.822178	-0.0382379	65	171	0.0723459	0.208637	53	6216	617	0.0907342	0.363289
Q2TAY7	SMU1	3696	0.185571	0.331683	1801	0.149889	-0.129671	22	720	0.370035	0.0896605	14	6217	618	0.165172	0.418461
Q9NSV4	DIAPH3	1162	0.0582163	0.372398	3215	0.255467	0.0665783	11	1842	0.29775	-0.0350388	7	6219	619	0.0934653	0.367916
Q9BYW2	SETD2	647	0.0437486	0.430125	3012	0.221038	-0.0700634	25	2565	0.654798	0.00911783	16	6224	620	0.119514	0.390361
Q06787	FMR1	289	0.0451478	0.611141	5793	0.954512	0.0028234	27	148	0.0355898	0.11142	24	6230	621	0.0436735	0.308806
O15511	ARPC5	466	0.0460255	0.490318	5219	0.753175	-0.0191064	32	557	0.235014	0.0633592	19	6242	622	0.141582	0.405099
Q86VM9	ZC3H18	1384	0.114201	0.447388	1466	0.104349	-0.136168	46	3395	0.674492	-0.00958321	44	6245	623	0.140316	0.404581
Q02556	IRF8	1054	0.0744938	0.414688	5096	0.738426	-0.0260931	28	98	0.0142826	0.153545	17	6248	624	0.0264791	0.281764
Q9HD45	TM9SF3	177	0.0372452	0.79955	2593	0.312958	-0.134818	5	3478	0.843829	0.0167019	3	6248	624	0.160343	0.41665
P55735	SEC13	1663	0.0322222	0.297542	3913	0.324025	-0.0421386	14	675	0.319888	0.074395	4	6251	626	0.0766745	0.356724
Q96KB5	PBK	2142	0.0674277	0.294769	1236	0.124659	0.175713	24	2876	0.487516	-0.0272217	17	6254	627	0.0885432	0.361648
Q9NQE9	HINT3	1627	0.117742	0.41806	4519	0.569127	0.0423998	3	109	0.0329182	0.224693	2	6255	628	0.0569625	0.334911
Q8IYB8	SUPV3L1	1705	0.160848	0.567769	3920	0.571772	-0.0912581	13	633	0.225795	0.0396671	9	6258	629	0.257085	0.479588
O43504	LAMTOR5	868	0.0226189	-0.362198	2077	0.392026	0.25006	5	3319	0.100377	-0.291158	3	6264	630	0.0290997	0.285451
Q7Z6M3	MILR1	856	0.0272927	0.368999	142	0.0124816	0.283435	8	5272	0.663532	-0.053523	2	6270	631	0.0100883	0.221647
Q7L1V2	MON1B	301	0.0404776	-0.573568	431	0.0975232	0.322909	4	5550	0.320079	-0.206358	2	6282	632	0.0378347	0.300518
O43402	EMC8	1351	0.115624	0.460286	3771	0.326844	0.0506861	8	1163	0.499549	0.0469373	6	6285	633	0.242572	0.469522
Q16629	SRSF7	633	0.0719623	0.50868	1820	0.190148	0.147239	22	3834	0.518945	-0.0460041	16	6287	634	0.129142	0.39775
Q12986	NFX1	1085	0.0376017	0.356054	4254	0.614713	0.0704534	24	952	0.08935	-0.0409513	12	6291	635	0.0543042	0.32914
Q9NPD3	EXOSC4	1940	0.0534873	-0.295368	1422	0.278893	0.302955	6	2932	0.0575745	-0.352124	3	6294	636	0.0283259	0.284499
O95848	NUDT14	2904	0.0548	-0.24507	748	0.0249088	0.160931	4	2646	0.113097	-0.142481	2	6298	637	0.00745429	0.205925
Q13574	DGKZ	989	0.123974	0.670491	3360	0.418094	0.102548	29	1955	0.0531659	-0.135423	20	6304	638	0.0668655	0.34206
Q8N5K1	CISD2	477	0.0705437	0.588307	4054	0.456473	0.0601486	7	1784	0.660012	0.0397685	2	6315	639	0.26072	0.481812
Q9Y4G6	TLN2	483	0.0582536	0.526552	2048	0.241407	-0.155145	40	3790	0.845813	0.00923096	32	6321	640	0.18141	0.43298
O15355	PPM1G	652	0.11175	1.1727	3807	0.419637	0.0707258	64	1864	0.561522	0.0147126	46	6323	641	0.296256	0.502215
Q9UI30	TRMT112	534	0.0494807	0.471958	112	0.0115024	0.302598	12	5679	0.341077	-0.220012	9	6325	642	0.00894378	0.218811
Q9H910	JPT2	537	0.0362426	-0.440035	964	0.199712	0.324443	19	4826	0.209967	-0.447091	16	6327	643	0.0433802	0.308806
Q9Y4C1	KDM3A	1779	0.103381	0.369163	3754	0.267382	-0.035297	16	799	0.267464	0.0261895	9	6332	644	0.132691	0.398815
P46087	NOP2	1460	0.0933339	0.389726	3905	0.405958	-0.0612697	34	971	0.368687	0.0310776	32	6336	645	0.201036	0.440917
P16591	FER	2388	0.059865	0.274738	3637	0.315792	-0.0559698	5	314	0.137344	0.110966	4	6339	646	0.0640712	0.340976
P13693	TPT1	1637	0.0264696	-0.295394	40	0.0273864	0.524549	22	4666	0.207001	-0.307376	14	6343	647	0.00728735	0.204771
Q9Y6A5	TACC3	2714	0.233547	0.712754	825	0.0565519	0.171811	43	2804	0.117974	-0.151068	32	6343	647	0.0441851	0.309179
P09110	ACAA1	1261	0.11972	0.497835	3517	0.377968	0.0810477	17	1565	0.564255	0.0314914	13	6343	647	0.290924	0.499088
P25787	PSMA2	350	0.0332661	0.503267	5890	0.995428	0.000168072	27	108	0.0154338	0.137885	20	6348	650	0.0190628	0.267925
P54578	USP14	904	0.106008	0.551327	4032	0.438928	-0.0582082	46	1419	0.535895	0.0362114	36	6355	651	0.286879	0.495416
Q6KC79	NIPBL	165	0.0193813	0.643391	1972	0.0306	-0.0674902	47	4224	0.587795	-0.0441922	45	6361	652	0.0141724	0.253034
P49585	PCYT1A	1177	0.123208	0.5425	3451	0.442579	0.100942	28	1736	0.518842	0.0128948	23	6364	653	0.308961	0.50651
Q13813	SPTAN1	434	0.03567	0.474812	1761	0.103181	-0.112329	147	4172	0.800534	-0.00797948	133	6367	654	0.0701382	0.346464
P63279	UBE2I	815	0.0100622	0.356298	4957	0.789148	-0.0414416	23	599	0.266575	0.0675098	14	6371	655	0.0552846	0.331179
P02545	LMNA	594	0.024136	0.406995	5556	0.861319	-0.00812023	120	222	0.0761488	0.104242	115	6372	656	0.0447041	0.309179
Q9H8W4	PLEKHF2	1559	0.044612	0.316366	3956	0.504005	0.0759115	4	857	0.316334	0.0316795	2	6372	656	0.129285	0.39775
Q8IWZ3	ANKHD1	2151	0.166967	0.471104	3555	0.48259	0.101552	38	679	0.215345	0.0268594	34	6385	658	0.230288	0.458351
Q12874	SF3A3	337	0.0544726	-0.61041	5515	0.853328	-0.00959499	40	555	0.238581	0.0656293	22	6407	659	0.173385	0.425395
Q8WUM4	PDCD6IP	864	0.0755554	0.450697	4789	0.693402	0.0402919	73	758	0.278696	0.0372712	59	6411	660	0.206735	0.443944
Q9NW82	WDR70	1410	0.0360157	0.320988	2774	0.218583	0.0873578	31	2231	0.488723	-0.00947451	27	6415	661	0.0847168	0.359719
Q08752	PPID	2449	0.0516988	0.26488	3087	0.212667	0.0620382	37	886	0.34424	0.0352378	34	6422	662	0.0837457	0.359719
P61916	NPC2	503	0.0929677	0.864457	4636	0.783458	0.063202	14	1283	0.645679	0.0908741	5	6422	662	0.410543	0.563993
Q9NRF8	CTPS2	3833	0.152103	0.281297	2118	0.44617	-0.296215	13	472	0.220441	0.0921278	13	6423	664	0.209924	0.445081
O75882	ATRN	1084	0.0589931	0.386004	4173	0.448677	-0.050451	9	1175	0.594627	0.0807357	3	6432	665	0.21672	0.450093
P11908	PRPS2	1853	0.0242544	0.279515	3117	0.414284	-0.122703	33	1465	0.560211	0.0380147	27	6435	666	0.110302	0.382244
P13807	GYS1	1232	0.124433	0.531532	3781	0.548961	0.097156	24	1429	0.0232198	-0.103193	22	6442	667	0.044768	0.309179
P17655	CAPN2	661	0.0472803	0.433009	5664	0.941362	-0.009678	24	118	0.0151864	0.120728	14	6443	668	0.0236167	0.277726
P05386	RPLP1	2798	0.0206605	-0.229419	926	0.177031	0.29337	7	2721	0.0765658	-0.19485	6	6445	669	0.0119415	0.237376
P11171	EPB41	1304	0.0374377	0.33064	4602	0.547219	-0.0339991	11	548	0.251171	0.0766086	10	6454	670	0.103705	0.375713
Q9HC38	GLOD4	1048	0.0956497	0.470093	4308	0.461441	-0.0411346	24	1106	0.487452	0.0520849	18	6462	671	0.262651	0.482021
P17028	ZNF24	3309	0.107839	0.264537	1370	0.104902	0.147539	10	1785	0.150249	-0.0738739	4	6464	672	0.0471025	0.312779
Q7Z4H8	POGLUT3	352	0.0315641	0.498011	4869	0.612308	0.0262707	7	1245	0.629174	0.0902781	4	6466	673	0.184004	0.434043
O43663	PRC1	4005	0.168835	0.29018	862	0.150447	0.268174	17	1614	0.0328774	-0.116226	11	6481	674	0.027732	0.282244
P10768	ESD	690	0.0455331	0.421582	4629	0.70296	-0.0525574	23	1171	0.488774	0.0421615	12	6490	675	0.215905	0.449393
Q99986	VRK1	1563	0.126538	0.450263	4144	0.538187	-0.0679699	19	784	0.359792	0.0631886	17	6491	676	0.283915	0.492915
P32121	ARRB2	2313	0.054281	0.274258	3335	0.501692	0.123101	4	849	0.451814	0.100482	2	6497	677	0.1854	0.434043
Q9UKK3	PARP4	918	0.0983892	0.510042	5525	0.891308	0.0135825	14	56	0.00216087	0.274456	10	6499	678	0.00877438	0.218811
O14497	ARID1A	539	0.095078	0.760678	3886	0.345717	-0.0487262	28	2086	0.347676	-0.0335298	27	6511	679	0.176789	0.429277
P35556	FBN2	3657	0.188495	0.339201	260	0.0813543	0.389831	10	2600	0.0528123	-0.220526	5	6517	680	0.0270951	0.281764
Q13155	AIMP2	1400	0.0910406	0.392167	4492	0.617382	-0.0503417	19	629	0.291219	0.0737316	11	6521	681	0.222093	0.451605
P21266	GSTM3	2960	0.135347	0.318158	1915	0.147463	-0.119953	14	1650	0.664981	0.0508346	6	6525	682	0.1946	0.437792
P07814	EPRS1	270	0.0173539	0.514723	4417	0.570393	-0.049218	181	1842	0.620496	0.02714	150	6529	683	0.117066	0.387455
O96028	NSD2	3516	0.198817	0.366314	1591	0.14034	0.144947	23	1423	0.0372144	-0.095895	18	6530	684	0.0326765	0.291407
Q8IXW5	RPAP2	575	0.0975565	0.735655	468	0.060622	0.235275	6	5495	0.915202	-0.0158238	5	6538	685	0.107375	0.378078
P51649	ALDH5A1	1280	0.0769216	0.384704	3154	0.237886	-0.0663009	19	2104	0.349213	-0.033799	17	6538	685	0.120258	0.390555
Q03164	KMT2A	225	0.0399269	0.68685	4773	0.715241	0.0441531	22	1544	0.0251915	-0.112675	19	6542	687	0.0247654	0.280646
O00116	AGPS	2288	0.0985286	0.318396	3142	0.180567	0.0484882	35	1114	0.424025	0.0318555	29	6544	688	0.134495	0.401031
P15880	RPS2	1807	0.171102	0.602051	4080	0.692577	-0.0970267	37	658	0.27673	0.0548204	28	6545	689	0.336368	0.520698
Q9BYG3	NIFK	122	0.00684401	0.62929	2225	0.0920804	0.0776445	17	4220	0.897607	0.00748472	14	6567	690	0.0206096	0.267925
Q0VD83	APOBR	524	0.0935029	0.798548	3010	0.244048	0.0785955	59	3034	0.143086	-0.146054	52	6568	691	0.0754542	0.355716
P19404	NDUFV2	4556	0.149316	0.240537	1870	0.209827	-0.151269	14	146	0.0388514	0.131987	11	6572	692	0.0367984	0.296428
Q9Y3A5	SBDS	1341	0.105434	0.432698	3919	0.496274	-0.0774876	17	1316	0.577811	0.0561499	13	6576	693	0.321068	0.514339
Q13098	GPS1	2545	0.184418	0.460416	2354	0.284111	-0.148036	24	1677	0.683106	0.0535918	17	6576	693	0.353428	0.528398
Q9BPZ3	PAIP2	355	0.0065756	-0.44396	2640	0.42519	0.177315	4	3586	0.130549	-0.259439	3	6581	695	0.0146891	0.256755
Q7Z5L9	IRF2BP2	2348	0.200907	0.587118	1912	0.0730629	0.0886875	36	2321	0.118229	-0.115835	28	6581	695	0.0478276	0.315259
Q5VZF2	MBNL2	969	0.116593	0.603044	4586	0.379605	-0.0084389	14	1027	0.421081	0.0419627	7	6582	697	0.240661	0.46751
P30086	PEBP1	168	0.0286689	0.700961	5680	0.943896	-0.00929385	36	735	0.323175	0.0595195	26	6583	698	0.148402	0.411646
O76021	RSL1D1	980	0.0598717	0.400224	3466	0.487832	-0.110368	57	2140	0.66482	0.0233758	44	6586	699	0.24679	0.472745
P10515	DLAT	1568	0.158915	0.61546	3986	0.462295	-0.0652752	24	1033	0.140219	-0.0322894	18	6587	700	0.165263	0.418461
P04899	GNAI2	900	0.0471153	0.389734	4817	0.599049	-0.0273414	24	871	0.305954	0.0271711	14	6588	701	0.147165	0.410466
P42166	TMPO	1599	0.118306	0.422559	4668	0.594083	0.0359853	49	322	0.107029	0.067783	40	6589	702	0.134239	0.400585
O00244	ATOX1	724	0.0206296	-0.381578	221	0.0812784	0.482234	10	5649	0.298648	-0.325532	5	6594	703	0.0187657	0.267925
Q9NS86	LANCL2	1584	0.0989781	0.384441	4734	0.586928	0.0301432	12	279	0.0854718	0.0748317	5	6597	704	0.101185	0.373761
Q9H2J4	PDCL3	388	0.0263901	0.470282	5300	0.840965	-0.023843	20	912	0.29377	0.0197659	18	6600	705	0.121906	0.391119
P22314	UBA1	3287	0.0574783	0.227954	1677	0.191108	0.163156	87	1641	0.0836037	-0.093291	73	6605	706	0.0297945	0.287394
Q9P0K7	RAI14	915	0.0974841	0.504488	4943	0.714884	0.0332529	18	747	0.27667	0.0384231	16	6605	706	0.245727	0.472712
P61927	RPL37	1031	0.0560189	0.388721	1545	0.196091	0.183653	13	4032	0.531168	-0.0486756	10	6608	708	0.113042	0.383232
Q99873	PRMT1	1740	0.0886701	0.35089	3410	0.307254	-0.0699242	37	1471	0.585038	0.0435897	26	6621	709	0.218437	0.451605
Q9BQ52	ELAC2	1090	0.0110098	0.32939	4709	0.757064	-0.0530235	23	824	0.378063	0.0592335	20	6623	710	0.073576	0.353033
O76003	GLRX3	686	0.0731732	0.493297	4846	0.576802	0.0232791	32	1095	0.518304	0.0695819	25	6627	711	0.265302	0.483619
P82673	MRPS35	5018	0.160982	0.229486	1245	0.047371	0.127608	11	366	0.149211	0.0870816	9	6629	712	0.0349933	0.292806
Q05655	PRKCD	152	0.03147	0.860306	5597	0.918111	-0.0113655	39	888	0.389539	0.0510368	28	6637	713	0.175051	0.427449
Q9UQE7	SMC3	1813	0.0776832	0.329768	2261	0.240239	-0.135221	112	2568	0.676377	0.0132289	105	6642	714	0.188466	0.43558
O95182	NDUFA7	2089	0.0839122	0.315946	3079	0.299389	0.0923096	5	1479	0.593367	0.0442934	3	6647	715	0.209454	0.445081
Q5VT06	CEP350	1094	0.0631769	0.390229	3779	0.356562	0.0573453	22	1779	0.165758	-0.0688663	20	6652	716	0.082953	0.359719
Q06330	RBPJ	305	0.069634	1.16109	4981	0.722971	-0.0318029	22	1369	0.00503215	-0.107912	12	6655	717	0.011037	0.230396
P30041	PRDX6	1208	0.118196	0.505565	5260	0.782742	-0.0196859	41	187	0.0546764	0.105806	37	6655	717	0.102491	0.374821
Q5THK1	PRR14L	487	0.0260834	0.434848	4274	0.532141	-0.0547655	12	1896	0.595995	0.0194134	9	6657	719	0.14303	0.405378
Q6P158	DHX57	1197	0.00999466	0.317439	3674	0.536101	-0.102831	8	1792	0.706447	0.0512148	6	6663	720	0.0837528	0.359719
Q9BRZ2	TRIM56	400	0.0415837	0.506369	5725	0.952115	-0.00698488	14	539	0.303269	0.176141	8	6664	721	0.182514	0.433169
P11021	HSPA5	937	0.0578241	0.401718	5589	0.905989	-0.0106797	172	139	0.00515574	0.0841137	160	6665	722	0.0116072	0.235721
P19878	NCF2	2976	0.00273006	0.213575	3586	0.44123	-0.0908565	4	110	0.0120924	0.126277	2	6672	723	0.00108011	0.0671827
O14980	XPO1	1093	0.0787399	0.417258	5355	0.883686	0.0245932	42	227	0.0412944	0.0687888	30	6675	724	0.0688934	0.344258
O15394	NCAM2	125	0.0156724	0.686446	4735	0.517761	-0.0208882	21	1817	0.583337	0.0220657	15	6677	725	0.0978932	0.370861
Q9BTE3	MCMBP	678	0.0721603	0.491403	5796	0.971512	-0.00442808	25	205	0.0719471	0.115009	16	6679	726	0.102286	0.374821
P38646	HSPA9	402	0.0375144	0.49467	5669	0.92193	0.00716052	181	614	0.240121	0.0470556	143	6685	727	0.143401	0.40542
O14974	PPP1R12A	2040	0.0638364	0.298079	3921	0.415384	-0.0618666	44	725	0.244157	0.028845	39	6686	728	0.121329	0.390555
P62917	RPL8	1572	0.1583	0.605173	2590	0.238087	0.107437	47	2535	0.726122	0.0230121	27	6697	729	0.303027	0.505161
P41212	ETV6	368	0.0159199	0.455137	5465	0.830965	-0.0111234	7	876	0.451621	0.088931	4	6709	730	0.114882	0.385644
Q99961	SH3GL1	435	0.0170058	0.43574	5163	0.742539	-0.0227106	28	1111	0.48694	0.0508569	19	6709	730	0.117154	0.387455
P17844	DDX5	1637	0.115763	0.410981	4549	0.619519	0.0476012	72	526	0.231184	0.0708207	67	6712	732	0.223875	0.453911
P51531	SMARCA2	2802	0.198315	0.455952	2965	0.254001	0.0845687	36	948	0.13676	-0.0266217	33	6715	733	0.12653	0.395386
P78347	GTF2I	2798	0.118626	0.307622	1857	0.244361	0.175095	67	2061	0.662082	0.0258168	56	6716	734	0.245033	0.471854
Q96AE4	FUBP1	1643	0.151511	0.532057	4319	0.53008	0.0505219	90	755	0.258813	0.0297739	73	6717	735	0.257235	0.479588
A5A3E0	POTEF	391	0.0490703	0.539243	5309	0.847171	-0.0238632	25	1024	0.44394	0.0508764	19	6724	736	0.239216	0.46611
Q9NXV6	CDKN2AIP	63	0.00922828	0.880062	3004	0.152699	-0.0485939	40	3662	0.687594	-0.013662	26	6729	737	0.0310214	0.290323
Q14318	FKBP8	2672	0.0214249	0.236621	988	0.0185913	0.134582	21	3071	0.755087	0.0124316	15	6731	738	0.0126286	0.242185
P01889	HLA-B	802	0.0509394	0.409073	5880	0.989007	-0.000244221	10	51	0.0023306	0.310724	8	6733	739	0.00598804	0.192283
P22307	SCP2	1467	0.0855833	0.376932	5055	0.798018	-0.0349383	44	214	0.0693635	0.102321	41	6736	740	0.0979477	0.370861
P23141	CES1	1308	0.129382	0.529815	5266	0.77391	0.0190606	45	164	0.0375125	0.10162	35	6738	741	0.0832994	0.359719
Q92917	GPKOW	238	0.0530244	0.88709	3514	0.359198	0.0769207	20	2992	0.727732	0.00917786	16	6744	742	0.200041	0.440917
P41440	SLC19A1	1152	0.0925627	0.435135	3932	0.45866	0.0695476	9	1661	0.639112	0.0421288	5	6745	743	0.301511	0.504633
Q9P2K5	MYEF2	2111	0.0979849	0.329034	1697	0.211015	0.170986	5	2943	0.432759	-0.0387337	3	6751	744	0.150666	0.413423
Q9UQ88	CDK11A	1606	0.131544	0.458079	4375	0.472494	-0.0378946	8	770	0.375352	0.0755676	7	6751	744	0.275743	0.486905
Q5SSJ5	HP1BP3	4126	0.0733394	-0.202842	586	0.0702789	0.218739	37	2040	0.0831157	-0.121462	37	6752	746	0.0166342	0.260862
Q9Y4X5	ARIH1	348	0.0700094	0.756237	5022	0.748834	0.0312454	16	1385	0.0302468	-0.0980334	7	6755	747	0.0447595	0.309179
Q01469	FABP5	736	0.0872323	0.528982	5682	0.948659	0.00970125	56	343	0.165636	0.133853	17	6761	748	0.198632	0.440428
P21291	CSRP1	1823	0.13924	0.44002	2205	0.269626	0.154334	26	2737	0.122824	-0.141461	8	6765	749	0.0961316	0.370048
Q96T60	PNKP	2747	0.129046	0.324619	2467	0.196965	0.101734	16	1555	0.606473	0.0417997	13	6769	750	0.213913	0.447977
P36957	DLST	3124	0.164318	0.346735	2770	0.153555	-0.0645442	31	879	0.416202	0.0659474	23	6773	751	0.167351	0.42
Q9Y383	LUC7L2	599	0.093884	0.659904	1892	0.0118232	0.0668276	37	4284	0.784804	-0.0118838	29	6775	752	0.0286314	0.285327
O95302	FKBP9	2517	0.119781	0.329891	1078	0.162196	0.233525	6	3182	0.345095	-0.0653915	4	6777	753	0.124233	0.392953
Q9H257	CARD9	917	0.0840604	0.461439	958	0.0347082	0.144075	29	4906	0.871031	-0.0109964	22	6781	754	0.0630902	0.34056
Q9NP61	ARFGAP3	1958	0.0595974	-0.298964	3873	0.366335	0.0539538	19	958	0.0116347	-0.0650572	17	6789	755	0.0110603	0.230396
Q68CZ2	TNS3	909	0.0864726	0.470491	5481	0.864503	0.0134574	33	401	0.124552	0.0480588	25	6791	756	0.154671	0.414819
P49591	SARS1	2835	0.113758	0.298901	2818	0.313961	-0.116884	44	1141	0.437897	0.0331214	38	6794	757	0.215863	0.449393
Q13242	SRSF9	1016	0.136167	0.943795	1488	0.0700286	-0.11663	21	4300	0.592955	-0.0446796	15	6804	758	0.110638	0.382244
P53396	ACLY	1470	0.0310628	0.311228	3505	0.500075	-0.109568	107	1829	0.623729	0.0286132	97	6804	758	0.158768	0.415806
P15170	GSPT1	1276	0.112929	0.465962	4974	0.734838	-0.0336646	53	565	0.165748	0.028571	38	6815	760	0.199068	0.440428
Q8N7H5	PAF1	1244	0.120053	0.502938	4640	0.586716	-0.0370981	25	934	0.35825	0.0328038	22	6818	761	0.288908	0.49699
Q15418	RPS6KA1	3057	0.0769693	0.252498	1849	0.280596	0.199924	17	1914	0.137341	-0.0864719	15	6820	762	0.070475	0.347018
Q9ULI0	ATAD2B	876	0.0569867	0.409059	4031	0.453258	0.0613535	9	1913	0.115269	-0.0960119	8	6820	762	0.0706639	0.347493
Q9BY42	RTF2	1234	0.0961057	0.42671	1560	0.0044406	-0.0871868	18	4028	0.885061	0.00961686	15	6822	764	0.0150857	0.257362
Q8N9T8	KRI1	2991	0.122329	0.298875	2569	0.284327	-0.127598	18	1272	0.381008	0.00967098	14	6832	765	0.194412	0.437643
P52701	MSH6	2011	0.0838348	0.321231	2192	0.258882	0.149555	42	2630	0.504572	-0.0162531	35	6833	766	0.171972	0.425007
Q7Z5K2	WAPL	484	0.0307506	0.4447	4040	0.478161	-0.0651375	35	2313	0.686003	0.0225492	25	6837	767	0.163008	0.418461
Q14980	NUMA1	1413	0.03476	0.320219	4573	0.593326	0.0428757	158	852	0.0405954	-0.0448191	143	6838	768	0.0277854	0.282244
Q9NUD5	ZCCHC3	2816	0.131612	0.322458	1395	0.128261	0.158502	10	2630	0.165214	-0.106131	8	6841	769	0.0674407	0.34206
Q6ICG6	KIAA0930	148	0.0369597	1.09063	1826	0.185794	-0.144086	9	4883	0.890392	-0.00816843	9	6857	770	0.116705	0.38735
Q9HAR2	ADGRL3	4025	0.136356	0.255069	1894	0.170023	0.131175	11	938	0.351386	0.0306867	8	6857	770	0.141577	0.405099
P14678	SNRPB	772	0.0659531	0.446343	4307	0.539801	0.0533677	20	1779	0.0334076	-0.134012	14	6858	772	0.0361685	0.294366
Q9NTI5	PDS5B	326	0.0064083	0.456689	4259	0.458092	0.0444587	52	2276	0.232445	-0.0678347	48	6861	773	0.0237883	0.277726
O00443	PIK3C2A	1025	0.121865	0.618875	5033	0.65723	-0.0206132	8	803	0.405964	0.0853438	6	6861	773	0.334742	0.519667
Q5JTH9	RRP12	3540	0.224372	0.412544	2047	0.115821	0.0987084	23	1283	0.170917	-0.0410053	18	6870	775	0.0936615	0.367916
Q9NSK0	KLC4	2966	0.154824	0.343876	1164	0.137071	0.194137	11	2744	0.270208	-0.0713582	6	6874	776	0.111709	0.382244
P54886	ALDH18A1	1800	0.131381	0.42313	3516	0.430663	0.0946826	34	1582	0.079881	-0.0903444	30	6898	777	0.0948041	0.367916
P63244	RACK1	1890	0.176903	0.605665	536	0.0421027	-0.199815	64	4472	0.923846	0.00678862	32	6898	777	0.126431	0.395386
P27695	APEX1	371	0.0390377	0.513061	5889	0.995744	-0.000359	50	639	0.285499	0.0673977	28	6899	779	0.173464	0.425395
Q13636	RAB31	356	0.0512361	0.572421	4680	0.572394	-0.0316825	5	1867	0.64483	0.0296178	3	6903	780	0.242829	0.469535
P30405	PPIF	1446	0.0327787	0.316012	5303	0.813949	-0.0207832	28	160	0.0199011	0.0841867	22	6909	781	0.0196313	0.267925
P41134	ID1	3261	0.0675198	-0.235926	243	0.0108894	0.240032	4	3411	0.127759	-0.222274	2	6915	782	0.00500359	0.181973
P40939	HADHA	1112	0.129207	0.627953	4920	0.740763	-0.0381768	85	883	0.37146	0.0442324	62	6915	782	0.352104	0.527798
P17066	HSPA6	5492	0.204745	0.244661	1289	0.1632	-0.195913	24	136	0.0459769	0.211466	21	6917	784	0.0437277	0.308806
Q93084	ATP2A3	871	0.127799	1.0269	321	0.0920738	0.377742	19	5727	0.841254	-0.0393061	14	6919	785	0.161016	0.417487
Q96C19	EFHD2	1789	0.128542	0.418607	271	0.0493237	0.279491	19	4866	0.295903	-0.1569	15	6926	786	0.050633	0.319175
Q9UNN5	FAF1	2643	0.144009	0.354228	2622	0.349412	-0.148421	21	1661	0.554388	0.0239056	18	6926	786	0.306434	0.50651
Q92922	SMARCC1	584	0.0462687	0.446385	2635	0.234919	0.102707	45	3708	0.296696	-0.0959511	33	6927	788	0.074794	0.355248
P20700	LMNB1	1320	0.0820357	0.388823	4843	0.532326	-0.0169129	122	765	0.286682	0.0383275	105	6928	789	0.187474	0.43487
Q9BXP5	SRRT	847	0.109535	0.60683	1828	0.174465	0.138103	43	4255	0.775834	-0.01278	30	6930	790	0.20874	0.444579
P55084	HADHB	679	0.0250434	0.392163	5753	0.95423	0.00573555	48	502	0.130715	0.0256506	42	6934	791	0.0731196	0.351742
Q9P265	DIP2B	3882	0.0906838	0.225033	2872	0.266439	0.0968773	10	182	0.0374486	0.0891198	9	6936	792	0.029463	0.286768
Q2NKX8	ERCC6L	469	0.0907268	0.929775	4406	0.584822	0.0523	10	2065	0.261803	-0.0522349	8	6940	793	0.20032	0.440917
Q96K58	ZNF668	642	0.0407247	-0.425081	1608	0.116379	-0.130896	5	4711	0.493017	-0.0727169	2	6961	794	0.059386	0.337247
Q9Y5Y6	ST14	1269	0.131299	0.550759	2279	0.0935393	0.0753031	24	3418	0.519187	-0.035661	9	6966	795	0.120084	0.390555
P28290	ITPRID2	792	0.0760414	0.469396	416	0.0601941	0.247385	9	5779	0.583635	-0.0965142	6	6987	796	0.0653935	0.34206
P17987	TCP1	1013	0.127477	0.694392	3742	0.622309	-0.11339	80	2237	0.612529	0.0109764	58	6992	797	0.417769	0.567332
O15084	ANKRD28	1484	0.102223	0.401468	4569	0.711604	-0.0584268	6	940	0.417078	0.0520407	2	6993	798	0.321715	0.514339
Q5VTL8	PRPF38B	2574	0.148375	0.367622	1633	0.253541	0.212781	15	2787	0.178489	-0.107067	8	6994	799	0.12436	0.392953
P50750	CDK9	1840	0.139136	0.437475	1186	0.14206	0.196148	10	3968	0.425996	-0.0681709	7	6994	799	0.144722	0.40762
P29372	MPG	1691	0.00999843	0.281427	4321	0.634912	0.06718	14	987	0.0876697	-0.0443357	10	6999	801	0.0203538	0.267925
Q92499	DDX1	762	0.0783134	0.48398	5483	0.890019	-0.0159518	59	760	0.24499	0.0244247	46	7005	802	0.228012	0.45643
Q15149	PLEC	2871	0.185924	0.413066	2269	0.190774	0.114117	299	1868	0.0221723	-0.154451	272	7008	803	0.026499	0.281764
Q99570	PIK3R4	4677	0.129351	0.219879	1423	0.225104	-0.226386	10	910	0.34638	0.0339729	8	7010	804	0.162997	0.418461
Q9HBH1	PDF	4540	0.0626612	-0.182317	193	0.0437225	0.31497	4	2278	0.118114	-0.113966	2	7011	805	0.0133726	0.246278
Q8NBU5	ATAD1	1715	0.178639	0.79522	952	0.108835	0.199618	14	4346	0.483365	-0.0655092	8	7013	806	0.155618	0.415555
P06730	EIF4E	5263	0.240114	0.288316	1007	0.127174	-0.207441	20	746	0.36012	0.0740825	18	7016	807	0.172439	0.4251
P04075	ALDOA	1108	0.0182956	0.334109	2727	0.264617	0.106922	130	3182	0.757211	0.00906105	78	7017	808	0.0818865	0.359719
P05023	ATP1A1	3275	0.109924	0.268146	2753	0.237859	0.0961432	97	996	0.0388612	-0.0584208	68	7024	809	0.032149	0.29137
O14545	TRAFD1	1425	0.137273	0.532174	128	0.0101015	0.28954	12	5471	0.964909	-0.00791811	6	7024	809	0.0394794	0.303744
Q9NXH9	TRMT1	234	0.0335318	0.61829	5508	0.927593	0.0178022	22	1296	0.210367	-0.0308701	15	7038	811	0.122204	0.391365
O75446	SAP30	1109	0.0149744	0.330407	5143	0.733661	0.0226966	5	790	0.447202	0.152063	2	7042	812	0.100447	0.373761
P12270	TPR	1169	0.0677982	0.386168	4763	0.42797	0.00605512	200	1113	0.367703	0.0171999	190	7045	813	0.169085	0.422655
Q8IV63	VRK3	3188	0.229474	0.484793	2432	0.449866	0.221112	6	1429	0.0254546	-0.102148	5	7049	814	0.0646246	0.341455
Q86XL3	ANKLE2	3013	0.0666327	0.247829	3029	0.345748	0.110848	23	1017	0.415677	0.042405	18	7059	815	0.157556	0.415806
Q9BZD4	NUF2	865	0.119143	0.72046	1253	0.0946918	0.153555	10	4945	0.779439	-0.0274421	8	7063	816	0.148944	0.412064
Q86Y91	KIF18B	4471	0.0405026	-0.173952	35	0.00390083	0.382196	6	2560	0.0425751	-0.228784	5	7066	817	0.00056387	0.0392307
Q86XP3	DDX42	1685	0.109333	0.391611	3325	0.345984	0.0872943	36	2058	0.332641	-0.0356109	29	7068	818	0.188085	0.43558
P17813	ENG	704	0.0517499	0.432753	1640	0.180022	0.160767	8	4733	0.466819	-0.0798326	4	7077	819	0.0922967	0.366691
Q9Y6H1	CHCHD2	621	0.079514	0.545209	4183	0.430415	0.0465773	7	2280	0.239326	-0.065936	2	7084	820	0.142089	0.405099
Q9H2Y7	ZNF106	216	0.0242658	0.589887	5240	0.713131	-0.0132777	24	1629	0.1106	-0.0811065	20	7085	821	0.0513761	0.321114
Q9Y512	SAMM50	3363	0.26674	0.622273	2508	0.352042	0.164431	7	1215	0.519375	0.0465899	5	7086	822	0.418588	0.567953
P60866	RPS20	2106	0.0706659	0.298945	4035	0.364308	0.0432541	18	947	0.432362	0.0583749	10	7088	823	0.173799	0.425901
Q8IX01	SUGP2	1858	0.0918793	0.343265	3964	0.366207	0.0478477	27	1268	0.192089	-0.033918	23	7090	824	0.121189	0.390555
O60503	ADCY9	3251	0.235548	-0.491188	916	0.134698	0.232914	9	2927	0.101628	-0.184113	4	7094	825	0.0747862	0.355248
O00487	PSMD14	3597	0.133337	0.275588	2364	0.314398	-0.161888	24	1133	0.485168	0.0466159	18	7094	825	0.25386	0.476637
P48637	GSS	1649	0.068697	0.334582	3863	0.43252	0.0696346	33	1584	0.242606	-0.0371101	31	7096	827	0.130454	0.397918
Q4J6C6	PREPL	1838	0.159319	0.514926	3096	0.207787	0.0598828	16	2163	0.229658	-0.0641459	13	7097	828	0.135197	0.40163
P50579	METAP2	1505	0.14801	0.549229	4041	0.573703	-0.0818697	43	1552	0.541547	0.0281735	24	7098	829	0.405629	0.561513
Q9NUB1	ACSS1	2454	0.0622954	0.272978	1100	0.104807	0.178211	8	3545	0.418976	-0.0575809	7	7099	830	0.0665135	0.34206
Q9BS26	ERP44	545	0.0569255	0.491316	4000	0.491543	-0.0698905	27	2557	0.7366	0.0243875	19	7102	831	0.255919	0.478591
P18669	PGAM1	1391	0.0967137	0.403922	4918	0.573352	0.0179573	46	793	0.375214	0.069009	29	7102	831	0.257384	0.479588
Q14690	PDCD11	1626	0.0671607	0.33429	2043	0.191862	0.129868	55	3438	0.804735	0.0107674	46	7107	833	0.165976	0.418461
Q9UG22	GIMAP2	2300	0.0950734	0.313116	3657	0.444425	-0.0864743	4	1155	0.62654	0.117944	2	7112	834	0.297187	0.502816
Q9BXS4	TMEM59	550	0.0804702	0.592847	5713	0.921991	-0.0048313	5	851	0.430038	0.0823098	4	7114	835	0.331146	0.518662
Q8IYB5	SMAP1	711	0.0823871	0.520124	2098	0.347571	0.213706	5	4317	0.318352	-0.111665	3	7126	836	0.152531	0.414819
P46531	NOTCH1	1520	0.159237	0.64176	5392	0.855496	-0.0188846	6	219	0.0931708	0.16092	4	7131	837	0.189129	0.43558
Q9UNX4	WDR3	418	0.0463158	0.511952	3857	0.272668	-0.0315461	23	2860	0.774556	0.0224517	17	7135	838	0.159764	0.41623
Q9UQ90	SPG7	963	0.106338	0.537128	1717	0.168224	0.1456	5	4456	0.670356	-0.0347569	4	7136	839	0.182363	0.433169
Q8WU90	ZC3H15	960	0.0559184	0.396549	3627	0.444987	0.0887142	38	2553	0.476784	-0.0199476	32	7140	840	0.181108	0.43298
Q99569	PKP4	1065	0.0560318	0.383774	2251	0.236439	0.133516	3	3827	0.713309	-0.0135986	2	7143	841	0.156186	0.415555
Q07866	KLC1	1450	0.0729973	0.358939	4453	0.579933	-0.0478879	45	1242	0.477687	0.0334473	36	7145	842	0.252975	0.476166
A6NHR9	SMCHD1	1464	0.0117307	0.297143	5164	0.754254	-0.0236938	57	523	0.207264	0.0548225	39	7151	843	0.049798	0.319175
Q86XK2	FBXO11	1817	0.106947	0.372389	5177	0.791975	-0.026947	3	159	0.0429872	0.120832	2	7153	844	0.0814943	0.359719
Q9HCE1	MOV10	533	0.0788037	0.594934	5612	0.868232	-0.00516367	14	1008	0.523624	0.0938977	12	7153	844	0.353621	0.528462
P50395	GDI2	1781	0.140816	0.451991	2443	0.178076	0.0967746	78	2932	0.180222	-0.113525	57	7156	846	0.0947968	0.367916
Q06210	GFPT1	1178	0.0951855	0.434104	3031	0.531722	-0.162123	33	2948	0.76587	0.0175211	23	7157	847	0.369504	0.539276
P30048	PRDX3	1264	0.145285	0.66266	4570	0.388387	0.0112251	42	1324	0.571589	0.0521183	36	7158	848	0.333199	0.519667
O15305	PMM2	3359	0.131018	0.28549	3213	0.266154	-0.0700092	18	595	0.263055	0.0664773	17	7167	849	0.153157	0.414819
Q9Y230	RUVBL2	1329	0.0277977	0.320104	4781	0.686048	0.0401371	75	1058	0.105895	-0.0445785	65	7168	850	0.0534259	0.325432
P49189	ALDH9A1	1337	0.11991	0.481871	3560	0.319976	-0.0629684	39	2272	0.332145	-0.0420165	26	7169	851	0.189619	0.43558
Q9Y5T5	USP16	1904	0.0911514	0.339206	4536	0.56366	-0.0408923	16	742	0.329309	0.0608417	14	7182	852	0.226713	0.455487
Q29RF7	PDS5A	2385	0.0641285	0.27884	1735	0.0679444	0.0975327	60	3063	0.425851	-0.0430136	51	7183	853	0.050227	0.319175
Q04726	TLE3	2451	0.133928	0.354796	2920	0.314717	-0.109818	6	1815	0.0953093	-0.0995107	3	7186	854	0.0873216	0.360914
P27694	RPA1	319	0.0414803	0.558582	3423	0.397755	-0.0939257	36	3445	0.81349	0.0118737	28	7187	855	0.195994	0.439612
P84095	RHOG	4562	0.282677	0.399278	901	0.0577029	0.164982	15	1725	0.0721991	-0.104516	11	7188	856	0.0359028	0.293871
Q53H82	LACTB2	2063	0.043527	0.280078	4689	0.707166	-0.0487866	30	440	0.180707	0.0713446	21	7192	857	0.109404	0.382244
P60660	MYL6	2044	0.199934	0.840124	2860	0.375361	0.133449	25	2291	0.0370039	-0.193008	22	7195	858	0.0672351	0.34206
Q9UL25	RAB21	4399	0.272058	-0.401323	852	0.144797	0.26377	21	1945	0.062319	-0.128411	18	7196	859	0.0615394	0.338835
Q9H9B1	EHMT1	1273	0.145611	0.655091	3056	0.297313	0.0934672	30	2868	0.341429	-0.0569445	21	7197	860	0.208341	0.444484
P46776	RPL27A	438	0.0185171	0.438114	5734	0.967432	-0.00826567	20	1028	0.481594	0.0640114	13	7200	861	0.147074	0.410466
Q96I25	RBM17	1664	0.136791	0.46651	4431	0.405613	-0.0230525	28	1107	0.43506	0.0373621	23	7202	862	0.281406	0.490403
P61601	NCALD	5261	0.183921	0.23835	78	0.0314921	-0.395574	3	1868	0.693992	0.0422071	2	7207	863	0.0873579	0.360914
Q0VDF9	HSPA14	1149	0.0927723	0.436197	5591	0.896085	-0.00957714	33	470	0.188364	0.0660696	27	7210	864	0.216029	0.449403
Q13439	GOLGA4	590	0.032432	0.41965	2028	0.115679	0.0999271	19	4598	0.919842	0.00240054	17	7216	865	0.0784696	0.357907
O75688	PPM1B	4446	0.187292	0.283575	2077	0.0773717	-0.0797287	12	694	0.277452	0.0479774	9	7217	866	0.0873722	0.360914
Q14684	RRP1B	379	0.0398915	0.512335	4401	0.374451	0.0190665	21	2437	0.331703	-0.0459161	14	7217	866	0.101036	0.373761
Q9ULU4	ZMYND8	1406	0.133478	0.515565	4459	0.596867	0.0498584	27	1353	0.0754905	-0.0773875	20	7218	868	0.115402	0.385734
Q12888	TP53BP1	3440	0.149695	0.299038	1777	0.0668891	0.094296	48	2007	0.142569	-0.0886351	37	7224	869	0.0414199	0.308363
Q5BJF6	ODF2	2083	0.118978	0.364878	1569	0.235429	-0.207828	9	3572	0.629687	-0.0212514	4	7224	869	0.232632	0.459516
P51659	HSD17B4	1492	0.118249	0.440392	1524	0.0936647	0.127448	53	4210	0.442519	-0.0710314	43	7226	871	0.100281	0.373761
P07203	GPX1	1630	0.147257	0.51139	2015	0.233348	0.153122	19	3584	0.631692	-0.021391	12	7229	872	0.264061	0.482058
P78371	CCT2	2771	0.178629	0.408712	3841	0.549842	-0.0941525	103	618	0.25255	0.0527861	86	7230	873	0.285989	0.494687
Q14161	GIT2	185	0.00468009	0.544229	4280	0.454764	0.0430581	20	2785	0.473781	-0.0270072	18	7250	874	0.0319656	0.29137
Q99590	SCAF11	137	0.0332924	1.02786	5596	0.869057	-0.00602418	78	1517	0.493691	0.0196366	52	7250	874	0.203889	0.442419
O00267	SUPT5H	334	0.00636632	0.450815	5670	0.937947	-0.00879694	34	1249	0.447166	0.0263624	28	7253	876	0.0653709	0.34206
Q9H267	VPS33B	886	0.120959	0.703917	3168	0.368638	0.104713	9	3206	0.478601	-0.0377906	8	7260	877	0.261368	0.482021
Q9BW83	IFT27	2956	0.206059	0.454212	2906	0.323762	0.114489	11	1407	0.0161028	-0.104401	7	7269	878	0.0335199	0.291407
Q96H79	ZC3HAV1L	4271	0.234649	-0.352481	144	0.0635377	0.451837	4	2858	0.050987	-0.341733	3	7273	879	0.0258247	0.281764
Q9Y262	EIF3L	1432	0.0922179	0.39175	3061	0.431706	-0.131977	37	2782	0.758932	0.0214461	31	7275	880	0.320948	0.514339
P62424	RPL7A	2437	0.0459179	0.261005	2921	0.39054	-0.132636	48	1928	0.670086	0.0336699	35	7286	881	0.182605	0.433169
Q7Z7L1	SLFN11	1241	0.0321829	0.330759	5559	0.905596	0.0130749	15	491	0.238582	0.0941074	12	7291	882	0.127328	0.396544
O75319	DUSP11	3273	0.107897	-0.266447	213	0.0659157	0.354583	3	3809	0.139173	-0.306628	2	7295	883	0.0315231	0.290323
Q9Y5J6	TIMM10B	1700	0.149858	0.501696	534	0.130019	0.348984	3	5071	0.269146	-0.211696	2	7305	884	0.105068	0.377324
Q96FZ2	HMCES	3390	0.131432	0.284326	245	0.00573363	0.234333	5	3674	0.37153	-0.0734286	3	7309	885	0.0119393	0.237376
Q9Y6X9	MORC2	5582	0.311483	0.338011	341	0.0376403	0.241395	15	1389	0.139373	-0.0561126	12	7312	886	0.0457596	0.312319
Q9BUF5	TUBB6	232	0.0163681	0.542464	3755	0.611285	0.110538	25	3325	0.285349	-0.0859536	10	7312	886	0.0685806	0.343543
O95782	AP2A1	589	0.0605336	0.485855	5698	0.938328	0.00682726	37	1025	0.0726929	-0.0513844	27	7312	886	0.0890136	0.362515
Q9Y3U8	RPL36	5363	0.0642739	-0.154622	582	0.140348	0.357329	21	1381	0.00877822	-0.106821	14	7326	889	0.00435804	0.174107
Q9BRX2	PELO	3459	0.155471	0.306707	3663	0.354036	0.0658041	11	204	0.0703024	0.112558	9	7326	889	0.0850594	0.359719
P30520	ADSS2	2872	0.085483	0.269086	3527	0.533486	0.11333	30	929	0.0855734	-0.0396018	25	7328	891	0.0855659	0.359719
Q6EKJ0	GTF2IRD2B	1221	0.0624394	0.369229	5696	0.942644	-0.00746164	5	412	0.202335	0.126023	4	7329	892	0.181553	0.43298
Q15637	SF1	527	0.077606	0.594836	5115	0.788567	0.0295947	37	1691	0.268251	-0.0359633	30	7333	893	0.222497	0.451605
Q92614	MYO18A	2379	0.215998	0.729186	3509	0.422661	0.093258	73	1447	0.0191933	-0.106259	64	7335	894	0.0481657	0.315259
Q8N999	C12orf29	3864	0.0658327	0.209881	2670	0.228276	-0.098885	5	807	0.380335	0.0693169	2	7341	895	0.11146	0.382244
Q9H074	PAIP1	2134	0.0249367	0.262497	2901	0.230977	0.0827488	19	2308	0.39613	-0.0291846	15	7343	896	0.0583722	0.336356
P11388	TOP2A	652	0.0879343	0.573573	2099	0.152993	-0.110441	111	4594	0.39467	-0.0950251	97	7345	897	0.105968	0.377324
Q16576	RBBP7	967	0.116328	0.602508	2463	0.236942	-0.117356	51	3920	0.608932	-0.0334699	34	7350	898	0.225585	0.45515
P49023	PXN	763	0.0172614	0.370777	5690	0.907532	0.00436693	14	898	0.325055	0.029268	6	7351	899	0.10296	0.375339
Q9UI10	EIF2B4	831	0.0584404	0.419419	4698	0.765396	-0.0545978	12	1826	0.245204	-0.0478473	9	7355	900	0.172146	0.425007
Q5JTJ3	COA6	4205	0.2568	0.395218	52	0.0208703	0.439273	5	3099	0.0759943	-0.322855	3	7356	901	0.0159954	0.258554
P53609	PGGT1B	745	0.00603984	-0.361013	1214	0.231673	0.299187	6	5400	0.265803	-0.302528	2	7359	902	0.0149056	0.257362
P02788	LTF	2021	0.0584059	-0.295532	61	0.0438165	0.917919	5	5289	0.245505	-0.484601	2	7371	903	0.0223351	0.277726
P22692	IGFBP4	1015	0.0978963	0.485881	916	0.197289	0.341512	7	5447	0.955213	-0.00862162	2	7378	904	0.239167	0.46611
Q676U5	ATG16L1	933	0.0427178	0.381138	5331	0.801166	-0.0174845	12	1116	0.450122	0.0400415	9	7380	905	0.213826	0.447977
Q86UE8	TLK2	1598	0.0425734	0.310723	4653	0.655848	-0.0448982	12	1129	0.573599	0.0859969	10	7380	905	0.219095	0.451605
O75832	PSMD10	759	0.0990938	0.578968	1240	0.0740226	0.141575	13	5382	0.438424	-0.106317	8	7381	907	0.074646	0.355248
P07686	HEXB	1546	0.0973893	0.385387	4798	0.716969	0.0428711	32	1048	0.454245	0.0504257	27	7392	908	0.330028	0.51771
Q8IU81	IRF2BP1	3400	0.180398	0.34745	2406	0.0306212	-0.0437612	16	1591	0.184701	-0.0528001	14	7397	909	0.0322491	0.29137
Q8IXI2	RHOT1	1719	0.114685	-0.398012	53	0.0156466	0.395459	6	5626	0.373669	-0.166187	3	7398	910	0.0234728	0.277726
P13489	RNH1	389	0.0637511	0.621529	1543	0.27887	0.2635	49	5467	0.278691	-0.264188	12	7399	911	0.101034	0.373761
P16615	ATP2A2	5475	0.122938	0.184122	935	0.122038	0.214417	49	991	0.0361999	-0.0594232	35	7401	912	0.0199756	0.267925
Q6PIJ6	FBXO38	1504	0.0998696	0.393405	5449	0.867041	-0.0160556	5	450	0.199307	0.0799054	3	7403	913	0.229519	0.458183
Q8NFY9	KBTBD8	2083	0.0995939	0.333763	5062	0.670842	-0.020336	4	263	0.102027	0.104566	2	7408	914	0.125633	0.394983
P35754	GLRX	3719	0.198827	0.348829	3247	0.533761	-0.137537	7	445	0.224788	0.11735	3	7411	915	0.279437	0.488691
Q92608	DOCK2	2044	0.0303184	0.271041	3364	0.373265	0.0912888	36	2004	0.642021	0.0235858	30	7412	916	0.131148	0.397921
P07237	P4HB	2409	0.150022	0.38818	4543	0.407012	-0.0169427	151	462	0.196837	0.0738752	136	7414	917	0.18263	0.433169
O95671	ASMTL	1405	0.163314	0.974439	5530	0.894457	-0.0137852	17	479	0.196935	0.0683805	10	7414	917	0.311969	0.508711
Q02543	RPL18A	1532	0.0699335	0.344543	3687	0.621466	-0.117913	35	2196	0.67255	0.0233188	23	7415	919	0.314866	0.512101
Q7Z6I6	ARHGAP30	2612	0.164939	0.399411	2185	0.0100396	0.0504152	9	2621	0.310745	-0.0557677	6	7418	920	0.0191631	0.267925
P07947	YES1	3423	0.129039	0.280174	801	0.0920591	0.206074	11	3198	0.226225	-0.103951	8	7422	921	0.0656731	0.34206
Q7Z7A3	CTU1	2406	0.114016	0.329018	4085	0.500903	-0.0651152	4	933	0.449327	0.0705607	3	7424	922	0.291789	0.499193
P35251	RFC1	2322	0.0394477	0.263009	1279	0.0936449	-0.149228	43	3824	0.606021	-0.0318402	41	7425	923	0.0575751	0.335098
Q9Y6G9	DYNC1LI1	2104	0.11261	0.351	4365	0.625616	-0.0623489	19	959	0.382184	0.0377138	18	7428	924	0.300153	0.503123
O94804	STK10	1503	0.116863	0.433612	5408	0.818113	-0.0132217	44	520	0.184882	0.0450216	40	7431	925	0.232942	0.459644
P11766	ADH5	882	0.0963781	0.509305	1812	0.180829	-0.142801	35	4740	0.665693	-0.0423947	25	7434	926	0.178518	0.431313
Q92797	SYMPK	240	0.056953	1.15416	4441	0.624875	0.0554546	28	2753	0.480322	-0.0251288	23	7434	926	0.228162	0.456445
P01130	LDLR	5259	0.286545	0.33567	820	0.195169	0.404872	4	1356	0.625535	0.0695031	2	7435	928	0.348914	0.527197
O00743	PPP6C	2983	0.148273	0.331469	3655	0.38787	-0.0742191	25	798	0.343439	0.051008	20	7436	929	0.249371	0.47312
P49321	NASP	1662	0.091149	0.36283	1610	0.141103	0.143438	141	4167	0.821814	-0.004451	119	7439	930	0.168057	0.420927
Q96HE7	ERO1A	2071	0.0829321	0.315817	3014	0.237449	0.076049	12	2360	0.721064	0.0275406	5	7445	931	0.203124	0.44226
Q04446	GBE1	2788	0.210866	0.50161	3820	0.467474	0.0794645	31	839	0.0801107	-0.0332204	26	7447	932	0.138671	0.403174
Q13263	TRIM28	668	0.0874539	0.563789	4164	0.408806	-0.0441093	111	2634	0.717375	0.0175869	90	7466	933	0.291694	0.499193
Q9H307	PNN	894	0.0462385	0.388821	1855	0.106421	-0.106676	50	4719	0.884279	-0.00606441	45	7468	934	0.0923316	0.366691
O14787	TNPO2	2790	0.0199256	0.229532	3606	0.338193	0.0649191	4	1077	0.502682	0.0660641	3	7473	935	0.0774451	0.357446
Q96AG4	LRRC59	548	0.0303405	0.426766	5424	0.847227	-0.0150704	39	1505	0.56979	0.0373526	31	7477	936	0.207143	0.443944
Q16186	ADRM1	3427	0.185107	0.35185	2236	0.2057	-0.121386	10	1822	0.624507	0.0293645	7	7485	937	0.2789	0.488333
P61981	YWHAG	4606	0.279208	0.389849	1004	0.114229	0.196642	41	1879	0.106154	-0.0992115	32	7489	938	0.0774159	0.357446
P55769	SNU13	2332	0.188209	0.518939	2799	0.213778	0.0828399	16	2362	0.756671	0.0359391	10	7493	939	0.322358	0.514339
Q99661	KIF2C	452	0.0311079	0.457916	5546	0.89656	-0.0130618	32	1497	0.150813	-0.0583211	29	7495	940	0.0901732	0.363289
Q13510	ASAH1	2793	0.102681	0.289365	1847	0.318887	-0.233166	5	2858	0.790958	0.025184	4	7498	941	0.293377	0.500138
Q13162	PRDX4	39	0.00726333	1.30248	1711	0.171442	0.14838	24	5749	0.736091	-0.0605255	16	7499	942	0.0297519	0.287394
Q6PJT7	ZC3H14	3210	0.0568961	0.231683	3366	0.26331	-0.0587104	30	923	0.125016	-0.0280532	25	7499	942	0.0505704	0.319175
Q9Y6V7	DDX49	4062	0.103102	0.225604	2627	0.327158	-0.138835	4	819	0.436188	0.101153	3	7508	944	0.207733	0.443944
P31146	CORO1A	1427	0.127278	0.48824	4340	0.587577	0.0588344	58	1746	0.129515	-0.0811208	36	7513	945	0.158735	0.415806
O43264	ZW10	2149	0.13627	0.388966	4138	0.463007	-0.0549216	17	1228	0.399016	0.0157163	12	7515	946	0.288512	0.496537
P19971	TYMP	6297	0.17496	-0.188331	1177	0.173892	0.225811	21	42	0.00339094	0.55447	20	7516	947	0.00539639	0.190184
Q9BRT6	LLPH	4834	0.191329	0.266337	1658	0.161416	0.148226	6	1026	0.381208	0.0304116	5	7518	948	0.180215	0.432348
Q99729	HNRNPAB	1553	0.12809	0.459045	4630	0.702915	0.0525233	58	1338	0.508679	0.0338794	37	7521	949	0.40475	0.561489
Q9Y5B9	SUPT16H	4054	0.121838	0.241072	1203	0.138338	-0.1905	80	2268	0.661634	0.0182276	71	7525	950	0.174011	0.425901
Q96GM8	TOE1	1338	0.118108	0.474422	3086	0.428744	0.12953	19	3101	0.26914	-0.0832326	12	7525	950	0.197911	0.439789
Q92841	DDX17	3870	0.173704	0.304094	1739	0.235419	0.184017	60	1918	0.21459	-0.0598747	44	7527	952	0.148739	0.411873
Q8IY18	SMC5	3252	0.220626	0.442314	3037	0.470659	0.144615	7	1239	0.0582657	-0.0750358	6	7528	953	0.115873	0.386633
O95983	MBD3	579	0.0570288	-0.477703	2550	0.241432	0.113391	15	4410	0.420235	-0.0817619	13	7539	954	0.112396	0.382841
P40926	MDH2	2283	0.0748107	0.293157	302	0.0405802	-0.25424	57	4958	0.916	-0.00564191	46	7543	955	0.0673005	0.34206
O00541	PES1	1913	0.0606584	0.304436	4449	0.560116	-0.0455432	26	1181	0.578281	0.0737831	21	7543	955	0.24857	0.472745
Q9H871	RMND5A	3958	0.0313931	0.187767	3262	0.533781	-0.135947	11	324	0.157763	0.140637	8	7544	957	0.0649048	0.341455
Q9NZL9	MAT2B	3603	0.0756692	0.226991	3112	0.426646	-0.126963	28	831	0.361689	0.0493782	18	7546	958	0.179263	0.432001
O75312	ZPR1	3649	0.01187	0.190811	735	0.0402459	0.172145	22	3167	0.182317	-0.125475	18	7551	959	0.00470717	0.175098
P31930	UQCRC1	3532	0.227533	0.420987	257	0.00189936	0.227075	42	3766	0.598744	-0.0312686	25	7555	960	0.0112224	0.230396
Q9BRT8	CBWD1	3501	0.116287	0.263327	2690	0.166572	0.0749024	5	1370	0.65499	0.0790286	2	7561	961	0.189081	0.43558
Q14166	TTLL12	3557	0.14312	0.287111	1549	0.195426	0.182603	29	2468	0.111176	-0.129233	18	7574	962	0.072883	0.351053
Q9UPY3	DICER1	255	0.0193877	0.536261	4483	0.604152	0.0493184	5	2843	0.166381	-0.116008	3	7581	963	0.0520585	0.322214
Q8WUH1	CHURC1	4405	0.0394382	-0.176068	311	0.0721733	0.317235	9	2867	0.0733693	-0.231041	4	7583	964	0.0094766	0.219775
Q5GLZ8	HERC4	2394	0.0649183	-0.279042	2257	0.302886	0.166322	11	2932	0.171423	-0.119023	5	7583	964	0.0771741	0.357446
P52888	THOP1	2325	0.209582	0.683219	1021	0.130008	-0.208807	50	4237	0.430976	-0.0740882	39	7583	964	0.179917	0.432213
Q8TDQ7	GNPDA2	2257	0.143713	0.389867	2005	0.358215	-0.236872	6	3321	0.840301	0.0208139	2	7583	964	0.392448	0.553879
Q9Y5B8	NME7	2377	0.0891884	0.300785	3941	0.463973	-0.0696785	3	1266	0.538545	0.0475397	2	7584	968	0.268281	0.485984
O95801	TTC4	3270	0.104166	-0.262871	3107	0.426322	0.127601	13	1211	0.483669	0.0376615	7	7588	969	0.262388	0.482021
Q9UKV8	AGO2	2130	0.174423	0.502402	3598	0.465327	0.0945776	16	1861	0.157541	-0.0763889	12	7589	970	0.190027	0.435855
Q53T59	HS1BP3	1229	0.140751	0.643403	1974	0.120968	0.104871	8	4388	0.259345	-0.151522	5	7591	971	0.0932807	0.367916
P00742	F10	3037	0.205444	-0.438605	1179	0.221387	0.291793	4	3375	0.106301	-0.28742	3	7591	971	0.0993394	0.373761
Q16512	PKN1	1398	0.0959645	0.401381	5536	0.884176	0.0120165	32	657	0.274128	0.0529464	30	7591	971	0.275248	0.48672
P60174	TPI1	1759	0.0505467	0.306136	4542	0.707469	-0.0604864	50	1291	0.513971	0.039726	35	7592	974	0.238616	0.46611
Q6NYC1	JMJD6	590	0.102385	0.863603	3005	0.426977	0.135816	9	3997	0.677577	-0.023495	5	7592	974	0.317298	0.513659
P32969	RPL9P8	1266	0.0852139	0.399759	3721	0.490751	-0.0911886	42	2606	0.739186	0.0229771	27	7593	976	0.325194	0.514782
Q92945	KHSRP	1793	0.146281	0.467939	4165	0.497187	0.0597592	102	1638	0.193561	-0.0529901	82	7596	977	0.202019	0.442156
Q96JY6	PDLIM2	801	0.0820834	0.484114	4878	0.743757	0.0415989	17	1923	0.0762625	-0.117104	13	7602	978	0.0967767	0.370315
Q9H223	EHD4	1628	0.037148	0.303865	5893	0.999632	-0.000558808	27	84	0.00745473	0.161592	23	7605	979	0.0118337	0.237376
Q68E01	INTS3	1365	0.0566177	-0.346296	3558	0.359687	0.0741458	14	2682	0.0647099	-0.214098	11	7605	979	0.0390359	0.303744
Q15654	TRIP6	1948	0.175556	0.564327	3897	0.261607	0.0264391	24	1765	0.210865	-0.0536451	13	7610	981	0.158719	0.415806
Q8IW35	CEP97	1727	0.0380939	-0.297581	3019	0.320683	0.103074	8	2869	0.0974682	-0.183388	5	7615	982	0.0361983	0.294366
P26641	EEF1G	1400	0.0895792	0.390575	4733	0.644199	-0.0376283	58	1486	0.559541	0.0355851	40	7619	983	0.333414	0.519667
P36969	GPX4	5559	0.236732	0.267705	1310	0.0324376	-0.11469	13	754	0.368296	0.0760349	11	7623	984	0.0681177	0.343101
P53597	SUCLG1	2089	0.179526	0.541296	4284	0.670777	0.0768024	15	1250	0.481787	0.0342638	12	7623	984	0.458324	0.597492
O75367	MACROH2A1	2107	0.122278	0.367053	3382	0.331259	0.0793252	35	2137	0.309692	-0.0427101	19	7626	986	0.187714	0.435065
Q9P2R7	SUCLA2	1307	0.0332205	0.326769	5549	0.912302	-0.0148145	36	771	0.301895	0.0426467	27	7627	987	0.1529	0.414819
Q5T7W0	ZNF618	1253	0.103706	0.442458	2958	0.387526	0.127859	10	3416	0.275898	-0.0930154	8	7627	987	0.173365	0.425395
Q53EZ4	CEP55	4961	0.139797	0.214897	1451	0.0387272	0.105205	8	1220	0.101868	-0.058631	7	7632	989	0.0202124	0.267925
P04632	CAPNS1	2863	0.131895	0.319948	3992	0.321621	-0.0355753	23	782	0.390767	0.0842881	14	7637	990	0.223845	0.453911
Q15650	TRIP4	471	0.0669063	0.572455	1983	0.258537	0.16964	15	5184	0.977336	0.000350431	7	7638	991	0.2266	0.455487
Q8N8R7	ARL14EP	1302	0.0527949	0.347815	1228	0.184161	0.224134	6	5114	0.919442	-0.00806309	3	7644	992	0.150574	0.413423
Q9H9L3	ISG20L2	907	0.106736	0.553682	5848	0.983847	-0.00177794	15	890	0.389027	0.0507843	11	7645	993	0.380365	0.548362
P62487	POLR2G	1424	0.0768599	0.367878	3181	0.301524	-0.0844946	7	3046	0.31973	-0.066846	4	7651	994	0.132889	0.399091
Q96Q11	TRNT1	707	0.088169	0.54847	5365	0.784933	0.0134541	10	1579	0.603345	0.0397121	8	7651	994	0.384951	0.551377
Q16698	DECR1	2388	0.111393	0.326553	4821	0.617298	-0.0291829	35	443	0.134122	0.0411035	27	7652	996	0.153702	0.414819
Q5H9R7	PPP6R3	347	0.0758096	0.943205	5260	0.841173	0.0258107	28	2053	0.277726	-0.047367	13	7660	997	0.23322	0.459951
P13797	PLS3	2748	0.0115882	0.227898	1600	0.1141	0.130334	32	3316	0.228444	-0.107664	19	7664	998	0.012671	0.242185
P99999	CYCS	2431	0.114737	0.327738	3744	0.477489	0.0861778	16	1491	0.545342	0.0315702	14	7666	999	0.318879	0.514175
P51610	HCFC1	1650	0.166565	0.652189	5183	0.669107	0.0120958	57	836	0.328031	0.0374572	45	7669	1000	0.357657	0.531533
Q9HCE5	METTL14	4024	0.170057	-0.290465	976	0.191745	0.301643	4	2674	0.0376105	-0.309554	3	7674	1001	0.0370041	0.296428
Q9NSE4	IARS2	773	0.0255122	0.379075	3908	0.554022	-0.0896132	33	2997	0.272677	-0.0787616	27	7678	1002	0.0848199	0.359719
P09234	SNRPC	1690	0.161752	0.582488	4243	0.562529	-0.0630107	15	1754	0.652517	0.0387886	10	7687	1003	0.463771	0.598671
O00268	TAF4	2847	0.0967889	0.281156	1467	0.268704	-0.268088	16	3374	0.808575	0.0132868	14	7688	1004	0.259053	0.480509
P11142	HSPA8	1908	0.134581	0.414609	5619	0.902114	0.00861357	204	163	0.0513696	0.134356	162	7690	1005	0.11829	0.389877
Q9H2U2	PPA2	2607	0.11977	0.323759	1418	0.135681	0.159781	48	3670	0.396997	-0.0662187	37	7695	1006	0.121039	0.390555
Q9NQW6	ANLN	1463	0.0167703	0.299954	3890	0.229248	-0.0188828	47	2346	0.314867	-0.0472984	33	7699	1007	0.0366472	0.296093
Q0JRZ9	FCHO2	1486	0.0511627	0.327537	3695	0.431849	0.0818696	11	2521	0.137078	-0.11489	10	7702	1008	0.0715295	0.347781
Q9BW19	KIFC1	4537	0.0185658	0.16298	548	0.0916206	0.25838	32	2618	0.132385	-0.125263	19	7703	1009	0.0100583	0.221647
Q92793	CREBBP	2669	0.203157	0.501605	3826	0.362983	0.0561908	16	1210	0.092088	-0.061539	12	7705	1010	0.125312	0.394302
P52907	CAPZA1	4651	0.3127	0.444108	2357	0.0424167	-0.0503015	36	698	0.275488	0.0461772	26	7706	1011	0.0816991	0.359719
Q9BW85	YJU2	1648	0.126212	-0.437088	1197	0.181395	0.229798	18	4861	0.76025	-0.0292901	10	7706	1011	0.230729	0.458351
O75153	CLUH	1683	0.101037	0.376931	3996	0.441116	-0.0607587	36	2028	0.697993	0.0353826	29	7707	1013	0.326382	0.514782
O43396	TXNL1	296	0.0298874	0.535881	2695	0.108746	0.0537177	37	4719	0.850311	-0.0106194	29	7710	1014	0.0670024	0.34206
Q9UBB9	TFIP11	4447	0.191916	0.287546	2113	0.147827	0.10818	11	1158	0.449831	0.0347295	10	7718	1015	0.189791	0.43558
Q9UIG0	BAZ1B	1522	0.0282598	0.30326	1982	0.176382	0.127886	62	4218	0.811879	-0.00704937	45	7722	1016	0.0877713	0.360914
O95630	STAMBP	2078	0.0935791	0.326384	3539	0.311345	0.0614751	13	2105	0.670176	0.0257619	9	7722	1016	0.247629	0.472745
O15269	SPTLC1	3998	0.131889	0.252131	2103	0.296514	0.179524	14	1628	0.30134	-0.0250553	12	7729	1018	0.180327	0.432348
Q09161	NCBP1	4520	0.259066	0.369008	1588	0.0945199	-0.121552	23	1623	0.134977	-0.0715432	18	7731	1019	0.0761091	0.356636
Q9Y696	CLIC4	2274	0.183629	0.512203	4496	0.51478	-0.034964	25	966	0.418724	0.0484928	14	7736	1020	0.373802	0.543068
P78344	EIF4G2	1676	0.172599	0.719237	5230	0.6674	0.00864274	47	833	0.357094	0.0460899	44	7739	1021	0.381805	0.549259
P15153	RAC2	937	0.0716526	0.428118	1745	0.152616	0.135482	6	5058	0.934698	-0.00455786	4	7740	1022	0.164424	0.418461
Q9NQX3	GPHN	1706	0.118965	0.409645	3810	0.422019	0.0711365	18	2225	0.403683	-0.0255364	12	7741	1023	0.253316	0.476331
Q9P2W1	PSMC3IP	1734	0.126959	0.42365	5195	0.83441	-0.0288906	4	817	0.315455	0.0381511	3	7746	1024	0.339997	0.521589
P18065	IGFBP2	2842	0.0464762	-0.242633	834	0.165277	0.30461	17	4071	0.164266	-0.284108	8	7747	1025	0.0377966	0.300518
Q99436	PSMB7	574	0.0827003	0.587417	3255	0.368115	-0.0983312	21	3920	0.516892	-0.0486326	16	7749	1026	0.216692	0.450093
Q14103	HNRNPD	1860	0.0989044	0.353678	4399	0.56388	0.0497345	69	1493	0.554901	0.0340453	53	7752	1027	0.325406	0.514782
Q99497	PARK7	828	0.11621	0.701305	5145	0.730791	-0.0224955	45	1782	0.648995	0.0366985	33	7755	1028	0.446353	0.590163
Q9UBQ5	EIF3K	1366	0.117667	0.465956	4564	0.46678	0.0251711	16	1826	0.700356	0.0464561	9	7756	1029	0.36794	0.538718
P35626	GRK3	1723	0.0285711	0.291108	4347	0.638748	0.0657704	12	1695	0.623118	0.0371295	8	7765	1030	0.176224	0.429083
Q13485	SMAD4	826	0.0102424	0.355583	3647	0.32932	0.0602976	10	3305	0.35128	-0.0678422	4	7778	1031	0.0360668	0.294366
P12109	COL6A1	1400	0.0736558	0.365255	1878	0.299448	0.209572	10	4507	0.224366	-0.203353	7	7785	1032	0.10095	0.373761
Q13057	COASY	1439	0.0654449	0.351103	5868	0.997826	-0.00164077	15	482	0.188419	0.0618797	14	7789	1033	0.185403	0.434043
P09884	POLA1	1761	0.0932936	0.355556	4571	0.591984	-0.0427257	32	1460	0.447761	0.0141611	23	7792	1034	0.285471	0.494604
Q96EP0	RNF31	2116	0.158137	0.443902	5534	0.885171	-0.0123383	10	143	0.0474306	0.177125	6	7793	1035	0.123414	0.392717
Q99933	BAG1	4575	0.118326	0.216078	2598	0.261495	0.115245	19	620	0.283684	0.0727498	13	7793	1035	0.148766	0.411873
Q9UKD2	MRTO4	5636	0.20416	0.236505	1118	0.153848	-0.216209	23	1044	0.509676	0.0742526	17	7798	1037	0.219034	0.451605
Q86W50	METTL16	4283	0.140219	-0.244649	1356	0.252983	0.280398	6	2160	0.107694	-0.113969	4	7799	1038	0.0842959	0.359719
Q8IY67	RAVER1	4748	0.168236	0.249377	360	0.0967848	0.372063	22	2694	0.0822361	-0.183295	15	7802	1039	0.0395016	0.303744
Q9NP81	SARS2	2027	0.122404	0.376975	3827	0.370792	0.0582318	19	1950	0.285753	-0.0417934	14	7804	1040	0.191757	0.436764
Q12800	TFCP2	2399	0.122398	0.342049	4665	0.701475	-0.0496886	3	749	0.413473	0.13442	2	7813	1041	0.351811	0.527702
P55036	PSMD4	1286	0.14991	0.709396	2791	0.257664	0.0998309	32	3740	0.538953	-0.0398723	20	7817	1042	0.257474	0.479588
P55209	NAP1L1	2485	0.197379	0.520794	2842	0.190262	0.0715735	51	2491	0.364596	-0.0405766	24	7818	1043	0.198493	0.440428
P08133	ANXA6	2464	0.0913382	0.297664	4185	0.35552	-0.0312742	89	1172	0.434505	0.0280308	82	7821	1044	0.20231	0.442163
Q96BR5	COA7	3065	0.043696	-0.230326	227	0.0623682	0.336857	16	4531	0.204871	-0.2585	9	7823	1045	0.0204039	0.267925
Q16637	SMN2	2974	0.174291	0.379591	1842	0.272965	0.195799	12	3010	0.37853	-0.0524437	7	7826	1046	0.235638	0.463734
Q8NDX1	PSD4	1651	0.0960112	0.371598	5594	0.911226	0.0109437	4	584	0.227956	0.0498179	3	7829	1047	0.250846	0.474536
Q9H0E9	BRD8	1502	0.137992	0.502495	4414	0.467813	-0.033519	9	1923	0.150792	-0.0814196	8	7839	1048	0.159255	0.415806
Q9UBW7	ZMYM2	2266	0.175563	0.478267	4115	0.340399	-0.0325808	10	1460	0.117178	-0.0675085	8	7841	1049	0.127936	0.396678
Q15369	ELOC	107	0.0129043	0.720318	3211	0.321994	0.0888659	18	4524	0.63665	-0.0424597	13	7842	1050	0.0649349	0.341455
O75794	CDC123	1145	0.0554028	0.37032	3631	0.379176	0.0732333	16	3075	0.778141	0.0165301	10	7851	1051	0.221909	0.451605
Q96NC0	ZMAT2	2850	0.202354	0.460398	2403	0.177923	0.0996129	17	2606	0.424518	-0.0310476	15	7859	1052	0.212771	0.44779
Q9UJX2	CDC23	1426	0.105825	0.419609	3929	0.602774	-0.0962682	9	2504	0.780388	0.0369924	5	7859	1052	0.423158	0.571256
O15027	SEC16A	1248	0.0543258	0.355493	4220	0.432113	0.043468	34	2392	0.308669	-0.0493121	32	7860	1054	0.130909	0.397918
Q96RE7	NACC1	1687	0.061228	0.322788	2304	0.410509	0.223145	9	3873	0.397798	-0.0720237	4	7864	1055	0.162074	0.418035
Q49AR2	C5orf22	3470	0.0480724	-0.214804	41	0.00210239	0.363892	8	4355	0.209585	-0.20935	2	7866	1056	0.00147589	0.0842972
Q9H3H3	C11orf68	1414	0.00484187	0.296534	4543	0.481749	0.02847	3	1914	0.719751	0.045814	2	7871	1057	0.0466781	0.312593
Q14566	MCM6	646	0.0152487	0.388115	4161	0.511018	-0.0626775	106	3065	0.755207	0.0125827	77	7872	1058	0.113703	0.383991
Q9Y5K5	UCHL5	1155	0.0673281	0.387668	2114	0.233327	0.144255	17	4605	0.858017	-0.0072926	16	7874	1059	0.196525	0.439663
Q13129	RLF	1436	0.104375	0.414923	4800	0.700833	0.0406193	40	1646	0.255905	-0.0368066	20	7882	1060	0.241315	0.468295
Q08211	DHX9	1160	0.140825	0.717482	4477	0.6247	-0.05245	86	2245	0.373507	-0.0327882	57	7882	1060	0.336751	0.521077
P53041	PPP5C	626	0.0661119	0.492317	5792	0.958421	-0.00332799	44	1467	0.127224	-0.0648679	28	7885	1062	0.14059	0.404749
Q99567	NUP88	2505	0.135926	0.354043	3216	0.437983	0.118011	19	2167	0.3294	-0.0394133	16	7888	1063	0.248282	0.472745
Q9NNW7	TXNRD2	1030	0.00225685	0.327609	5394	0.851129	0.017751	20	1474	0.202532	-0.0419511	9	7898	1064	0.015436	0.257362
P08134	RHOC	1751	0.164912	0.578907	1815	0.150538	0.128904	17	4333	0.594279	-0.0451114	7	7899	1065	0.208093	0.444459
O95425	SVIL	2374	0.178862	0.470997	4687	0.656467	0.0424402	3	846	0.41804	0.0749528	3	7907	1066	0.420016	0.569015
Q9H6R4	NOL6	2297	0.207142	0.671101	1368	0.0814924	0.134022	21	4243	0.901081	0.00750621	19	7908	1067	0.212129	0.446982
Q9Y2U8	LEMD3	4267	0.255527	0.387105	1165	0.0652482	0.141821	16	2480	0.269474	-0.0621994	13	7912	1068	0.0944116	0.367916
O00754	MAN2B1	5080	0.30463	0.37727	1479	0.0592788	0.113124	38	1357	0.203965	-0.0362655	36	7916	1069	0.0821587	0.359719
O94979	SEC31A	5741	0.181587	0.2148	1739	0.0550122	-0.0919157	42	438	0.166423	0.0632498	30	7918	1070	0.0463432	0.312552
Q92625	ANKS1A	1459	0.0638418	0.346235	2696	0.321627	0.131121	13	3763	0.727773	-0.00993812	8	7918	1070	0.209779	0.445081
Q00403	GTF2B	4860	0.23863	0.314587	2771	0.261905	0.102116	11	290	0.13482	0.143232	9	7921	1072	0.144789	0.40762
Q9UBG0	MRC2	1183	0.00215076	0.312716	3498	0.313192	0.064861	44	3242	0.262517	-0.0912356	20	7923	1073	0.0083054	0.21669
Q9BWU0	SLC4A1AP	298	0.0680253	1.2273	2845	0.133603	0.0521974	29	4781	0.900119	-0.00457838	20	7924	1074	0.141972	0.405099
P13010	XRCC5	1776	0.164501	0.5657	5595	0.910153	-0.0109047	92	553	0.281559	0.107044	78	7924	1074	0.386961	0.553412
Q5T5Y3	CAMSAP1	2624	0.209291	0.543239	3608	0.253377	-0.0406901	24	1703	0.172461	-0.062682	21	7935	1076	0.152855	0.414819
Q96JB5	CDK5RAP3	2157	0.123634	0.365165	5446	0.858113	-0.0149833	15	332	0.112884	0.0694697	14	7935	1076	0.18221	0.433169
P53618	COPB1	1393	0.0898201	0.391702	4273	0.620533	-0.0701889	44	2272	0.46473	-0.0144529	35	7938	1078	0.2934	0.500138
O75874	IDH1	2921	0.134129	0.318942	4265	0.314006	-0.0165621	59	765	0.244309	0.0235359	51	7951	1079	0.165141	0.418461
Q9HD20	ATP13A1	3709	0.239785	0.426491	940	0.109932	0.203117	35	3305	0.622564	-0.0149862	27	7954	1080	0.22245	0.451605
Q13144	EIF2B5	1497	0.140693	0.516683	3644	0.546803	0.1082	9	2823	0.358778	-0.052023	7	7964	1081	0.304541	0.505826
Q8IVM0	CCDC50	5138	0.135207	-0.204262	1542	0.144514	0.152382	16	1288	0.0217064	-0.0928343	14	7968	1082	0.0165057	0.260862
Q9BT25	HAUS8	1448	0.0563454	0.33938	704	0.112443	0.253251	11	5822	0.761179	-0.0650446	11	7974	1083	0.0991645	0.373761
Q96BJ3	AIDA	4214	0.185772	0.294754	3569	0.361025	0.0735824	8	192	0.0793903	0.16263	6	7975	1084	0.106174	0.377324
P35236	PTPN7	1240	0.0799891	0.39352	1894	0.289977	0.201124	11	4853	0.567936	-0.0612067	6	7987	1085	0.193675	0.437643
Q6P2E9	EDC4	4190	0.234443	-0.360756	2108	0.247713	0.152253	36	1693	0.0878989	-0.0945957	28	7991	1086	0.103135	0.375339
Q8N5G2	MACO1	4984	0.295049	0.372554	1633	0.0465884	-0.0960682	11	1377	0.171871	-0.0462544	8	7994	1087	0.0598599	0.337247
Q58FG0	HSP90AA5P	5717	0.123085	0.175416	1668	0.256502	-0.208369	15	609	0.288654	0.0779228	12	7994	1087	0.152499	0.414819
Q9UII4	HERC5	7087	0.19761	0.172434	880	0.21029	-0.42889	3	38	0.00390991	0.652847	2	8005	1089	0.00776439	0.209862
O14744	PRMT5	5847	0.185323	0.21301	1770	0.256125	-0.193331	33	408	0.157735	0.0708758	25	8025	1090	0.133816	0.400372
P62714	PPP2CB	1882	0.0769618	0.323725	1681	0.211628	0.17342	29	4463	0.424368	-0.0820021	9	8026	1091	0.126814	0.395386
Q9BZK7	TBL1XR1	566	0.0238126	-0.410166	2613	0.267199	-0.116355	25	4848	0.917992	-0.00301853	13	8027	1092	0.113123	0.383232
Q99496	RNF2	521	0.0285679	0.432416	2057	0.0202736	-0.0599756	11	5450	0.965744	-0.00688197	9	8028	1093	0.0204322	0.267925
P49588	AARS1	1427	0.156462	0.692062	5357	0.756649	-0.0106696	100	1246	0.166176	-0.0402093	86	8030	1094	0.248767	0.472745
O60907	TBL1X	3548	0.121985	0.266958	2066	0.261046	-0.163005	10	2420	0.729982	0.0277144	9	8034	1095	0.275147	0.48672
O95757	HSPA4L	3827	0.213685	0.362877	3543	0.154396	-0.0171685	66	666	0.180034	0.017035	54	8036	1096	0.114426	0.384524
P50570	DNM2	3225	0.139959	0.303384	3103	0.335327	0.102108	40	1712	0.173487	-0.0629601	31	8040	1097	0.141527	0.405099
Q01970	PLCB3	723	0.115068	0.896305	4847	0.640512	0.0305548	27	2471	0.315149	-0.0506996	22	8041	1098	0.275018	0.48672
P78417	GSTO1	2022	0.163936	0.488382	5205	0.840729	-0.0290647	30	817	0.337916	0.0446388	23	8044	1099	0.408409	0.56301
Q9UQ80	PA2G4	1519	0.137812	0.497654	4452	0.615262	-0.0527393	92	2074	0.675071	0.0282808	61	8045	1100	0.455156	0.595684
O94880	PHF14	4150	0.166057	0.278903	2997	0.276538	0.090877	9	908	0.0917921	-0.0354173	5	8055	1101	0.0903078	0.363289
P09211	GSTP1	133	0.0113499	0.642434	5327	0.847206	0.022592	50	2600	0.736348	0.0227524	30	8060	1102	0.128891	0.39775
P07954	FH	2819	0.0910252	0.277305	1064	0.116605	-0.193063	51	4177	0.732008	-0.0189563	45	8060	1102	0.137174	0.402629
Q8WWI1	LMO7	2550	0.113313	0.319061	3908	0.324721	-0.0426765	30	1605	0.278491	-0.029141	27	8063	1104	0.164696	0.418461
Q00341	HDLBP	4159	0.166857	0.278964	3293	0.398141	0.102974	99	615	0.177049	0.0236667	84	8067	1105	0.180104	0.432348
Q86U44	METTL3	399	0.0378788	0.495377	4700	0.523897	0.0233455	17	2968	0.729331	0.0100407	13	8067	1105	0.205593	0.443533
Q99829	CPNE1	5210	0.096552	0.176514	1682	0.19982	0.167897	25	1176	0.015575	-0.0870128	19	8068	1107	0.0126197	0.242185
Q12882	DPYD	4295	0.0114444	0.167536	381	0.0990158	0.360273	7	3401	0.809786	0.0126125	4	8077	1108	0.0297769	0.287394
Q9BT09	CNPY3	3205	0.214347	0.435456	1764	0.233365	0.179018	24	3115	0.271804	-0.0827398	17	8084	1109	0.197607	0.439789
Q9HB71	CACYBP	3923	0.207373	0.344837	2312	0.213493	0.119366	49	1849	0.594572	0.0216981	45	8084	1109	0.296197	0.502215
Q9BZE9	ASPSCR1	1738	0.0441802	0.301563	5341	0.819004	0.0189299	13	1009	0.405474	0.0401295	9	8088	1111	0.207365	0.443944
Q8N9M1	C19orf47	3523	0.0624049	0.221472	726	0.0831596	-0.21181	4	3844	0.445553	-0.060021	3	8093	1112	0.058937	0.337247
O95319	CELF2	3370	0.217	0.417833	3311	0.299206	0.0740786	17	1416	0.5376	0.036899	12	8097	1113	0.348477	0.527197
P28065	PSMB9	7659	0.213679	0.161969	101	0.0237116	0.331376	11	349	0.187163	0.245803	9	8109	1114	0.0305233	0.290292
Q7Z3K3	POGZ	2724	0.161643	0.380309	4475	0.488281	0.0325761	29	932	0.0284457	-0.0572265	24	8131	1115	0.0576953	0.335098
Q9Y2I8	WDR37	1468	0.101659	0.403302	5090	0.764586	0.0287552	10	1577	0.0106377	-0.12529	8	8135	1116	0.0275239	0.281764
Q96SK2	TMEM209	416	0.0633233	0.592649	2492	0.213836	0.106481	9	5232	0.968226	-0.00191819	3	8140	1117	0.193087	0.43763
Q15366	PCBP2	3553	0.233716	0.43439	1775	0.267013	0.200364	15	2812	0.242478	-0.0824236	7	8140	1117	0.211437	0.446921
Q6P996	PDXDC1	1757	0.163764	0.568731	2472	0.290749	0.139393	23	3915	0.665782	-0.023823	22	8144	1119	0.329926	0.51771
Q92974	ARHGEF2	4258	0.113492	0.223714	1411	0.193287	0.198868	52	2478	0.252238	-0.0674529	45	8147	1120	0.109012	0.382218
Q5TAQ9	DCAF8	2431	0.19174	0.507023	3641	0.389435	0.0754863	5	2080	0.0774112	-0.128641	3	8152	1121	0.112321	0.382841
P48059	LIMS1	1708	0.12418	0.422531	4141	0.336268	0.0305674	18	2306	0.136526	-0.10558	5	8155	1122	0.111265	0.382244
Q9NZJ0	DTL	3946	0.181271	0.308327	2915	0.458424	-0.15515	7	1297	0.568126	0.0536734	4	8158	1123	0.411392	0.564499
P46459	NSF	2147	0.11469	0.350081	4897	0.69894	-0.0343435	72	1120	0.447936	0.0382546	59	8164	1124	0.354069	0.528921
Q5R3I4	TTC38	2780	0.125715	0.318547	5330	0.784598	0.016021	7	57	0.00142824	0.235157	4	8167	1125	0.00692897	0.204771
O94953	KDM4B	4444	0.313465	0.485371	829	0.0569156	0.17155	4	2894	0.37992	-0.0486425	2	8167	1125	0.125154	0.394137
P22626	HNRNPA2B1	3398	0.0763986	-0.236065	1623	0.0592173	0.101562	78	3148	0.355943	-0.0612459	74	8169	1127	0.0452699	0.310931
P49750	YLPM1	1523	0.0915699	0.378224	4881	0.562777	-0.019136	55	1770	0.374621	-0.015281	50	8174	1128	0.245918	0.472745
P27708	CAD	3258	0.203111	0.399624	2602	0.310672	0.133588	53	2316	0.0828752	-0.143762	39	8176	1129	0.104866	0.377324
Q15397	PUM3	2658	0.207191	0.523166	4812	0.609653	0.0287725	19	710	0.345197	0.0746177	17	8180	1130	0.394143	0.554604
P62136	PPP1CA	2332	0.158834	0.417026	4989	0.63342	0.0214641	25	861	0.109242	-0.0264987	11	8182	1131	0.172377	0.4251
Q01813	PFKP	1905	0.155407	0.477515	5677	0.952445	0.0104179	50	602	0.224309	0.0438188	43	8184	1132	0.338746	0.521515
Q96GX9	APIP	2512	0.0576855	0.266698	5315	0.835128	-0.0223159	21	361	0.0879204	0.0439159	14	8188	1133	0.090612	0.363289
Q01459	CTBS	3577	0.12738	0.270805	664	0.0262807	0.171393	3	3950	0.385194	-0.0783822	2	8191	1134	0.0384114	0.300947
Q13347	EIF3I	1922	0.101313	0.350691	4865	0.749214	0.0428843	41	1409	0.558334	0.0417943	27	8196	1135	0.388088	0.553515
Q15910	EZH2	145	0.0074764	0.601234	2900	0.143863	0.0529968	18	5162	0.973891	0.000327389	9	8207	1136	0.0328918	0.291407
O75718	CRTAP	425	0.0802802	0.759921	5896	0.999631	-4.21403e-05	17	1888	0.689558	0.0404254	10	8209	1137	0.447282	0.590464
Q9P0L0	VAPA	1553	0.108067	0.404523	2965	0.260785	-0.0872747	59	3692	0.834856	0.00980418	33	8210	1138	0.277141	0.487155
P25786	PSMA1	4316	0.16341	0.265401	3049	0.346434	0.11005	58	847	0.381316	0.0562738	45	8212	1139	0.263182	0.482021
Q9H7N4	SCAF1	1119	0.0938781	0.447071	5119	0.740834	0.0251459	20	1976	0.315597	-0.0360152	12	8214	1140	0.265838	0.484126
Q86UP2	KTN1	1388	0.151914	0.653783	1723	0.0609231	-0.0960103	132	5106	0.954884	-0.002006	122	8217	1141	0.149436	0.412817
O00442	RTCA	714	0.106143	0.69087	5370	0.851793	-0.0195693	12	2137	0.188748	-0.0766586	9	8221	1142	0.227923	0.45643
Q96T88	UHRF1	404	0.0213019	0.455361	2990	0.303355	0.0997616	50	4835	0.561194	-0.0622864	30	8229	1143	0.081265	0.359719
Q8NE71	ABCF1	761	0.0292454	0.385378	2808	0.218355	-0.0837989	53	4663	0.837136	-0.0114265	49	8232	1144	0.106465	0.377324
Q14571	ITPR2	2249	0.13454	0.374703	5472	0.913693	0.0197406	6	512	0.263543	0.109036	5	8233	1145	0.334047	0.519667
O00186	STXBP3	1033	0.011232	0.335285	4941	0.758517	0.0387102	23	2264	0.663081	0.0185744	12	8238	1146	0.110572	0.382244
P41240	CSK	2843	0.0508734	0.24529	4720	0.64582	0.0383245	26	681	0.261704	0.0437583	17	8244	1147	0.146746	0.410402
Q5F1R6	DNAJC21	514	0.0603001	0.518032	5858	0.97777	-0.000445163	15	1879	0.270883	-0.0433421	11	8251	1148	0.218713	0.451605
P43243	MATR3	2467	0.157911	0.398699	4750	0.649514	0.0373384	65	1036	0.0403408	-0.0624346	51	8253	1149	0.089143	0.362515
Q8NC51	SERBP1	451	0.0827143	0.746767	5403	0.854784	0.0172713	73	2400	0.442196	-0.0217411	65	8254	1150	0.327319	0.515145
Q9NP92	MRPS30	2703	0.123513	0.321184	2496	0.218085	0.108746	8	3056	0.316203	-0.0681319	4	8255	1151	0.145829	0.408864
P30044	PRDX5	4463	0.138356	0.23599	3556	0.545036	-0.114286	23	240	0.0361495	0.0567086	18	8259	1152	0.066348	0.34206
Q3MHD2	LSM12	121	0.0145001	0.680912	4790	0.654729	0.0352332	16	3351	0.826178	0.0164023	10	8262	1153	0.138044	0.403041
P14324	FDPS	1378	0.0931435	0.398595	4240	0.421565	0.0400184	30	2644	0.755009	0.0250329	23	8262	1153	0.317454	0.513659
P43304	GPD2	2258	0.135479	0.376085	3714	0.394952	0.0714403	31	2291	0.731099	0.0314253	25	8263	1155	0.371386	0.540184
Q9HCG8	CWC22	4818	0.151488	0.23091	2223	0.198776	0.119738	10	1223	0.118684	-0.0536147	9	8264	1156	0.0804317	0.359719
P50053	KHK	1322	0.0395456	0.331692	2700	0.335501	-0.135746	4	4243	0.249215	-0.152173	2	8265	1157	0.0761304	0.356636
O95235	KIF20A	3988	0.240638	-0.392857	667	0.111978	0.262091	9	3621	0.183724	-0.158107	6	8276	1158	0.100979	0.373761
Q8N488	RYBP	2463	0.103089	0.311331	5716	0.941715	-0.00614676	7	103	0.00137036	0.1087	7	8282	1159	0.00661874	0.200837
Q5VTR2	RNF20	3254	0.0515854	0.225668	4466	0.492622	0.0339446	51	567	0.181814	0.0346377	49	8287	1160	0.0962635	0.370176
Q7Z4H3	HDDC2	5649	0.0934963	-0.159525	1146	0.0529968	0.137345	9	1498	0.159451	-0.0561046	7	8293	1161	0.0265919	0.281764
Q5TC84	OGFRL1	4105	0.109477	-0.228672	1206	0.193227	0.240753	7	2986	0.174314	-0.120259	6	8297	1162	0.0822244	0.359719
P35998	PSMC2	3793	0.045335	0.200385	4228	0.658979	-0.0788289	47	281	0.0261613	0.038928	42	8302	1163	0.0263743	0.281764
Q5T8D3	ACBD5	4727	0.0434617	-0.166823	1485	0.18961	0.186409	12	2090	0.279925	-0.0482209	10	8302	1163	0.0588368	0.337247
Q92688	ANP32B	1919	0.136855	0.419009	5653	0.938426	0.0101715	15	733	0.317259	0.0569086	7	8305	1165	0.379816	0.548001
Q10472	GALNT1	1062	0.10268	0.489098	2872	0.568204	0.197193	4	4371	0.909126	0.00623791	2	8305	1165	0.437524	0.582968
Q9Y606	PUS1	1866	0.103143	0.35939	986	0.053296	0.152212	8	5454	0.889724	-0.0193249	5	8306	1167	0.100135	0.373761
Q13310	PABPC4	4869	0.161905	0.23864	1926	0.040726	-0.0742837	80	1518	0.555414	0.0319023	68	8313	1168	0.0818293	0.359719
Q9UI12	ATP6V1H	453	0.0513451	0.514208	5391	0.865234	-0.0199091	13	2472	0.684395	0.0171441	10	8316	1169	0.322114	0.514339
P27986	PIK3R1	2611	0.0499747	0.25579	5498	0.830166	-0.00801544	23	208	0.0322468	0.069085	17	8317	1170	0.0394756	0.303744
Q9NZW5	MPP6	789	0.111542	0.665849	4700	0.535867	-0.0252298	12	2828	0.726974	0.0134515	10	8317	1170	0.393401	0.554391
Q5T3J3	LRIF1	963	0.0906554	0.473482	3511	0.585585	0.126588	15	3845	0.695313	-0.0168558	13	8319	1172	0.359582	0.531892
P30050	RPL12	560	0.0245329	0.412276	5058	0.722948	-0.0269639	27	2707	0.762312	0.0244754	19	8325	1173	0.196909	0.439789
P55795	HNRNPH2	2827	0.128076	0.318334	395	0.0846009	0.311145	12	5104	0.973866	0.00109318	10	8326	1174	0.167876	0.420927
P17980	PSMC3	1710	0.0541061	0.314009	5689	0.936359	0.00703406	62	928	0.395095	0.0465828	55	8327	1175	0.251407	0.474726
P62993	GRB2	2119	0.0793689	0.307475	2637	0.242099	0.106017	40	3572	0.835898	0.0132078	32	8328	1176	0.219488	0.451605
Q96P11	NSUN5	2527	0.0752191	0.280141	3130	0.480903	0.137801	6	2676	0.40534	-0.0372007	5	8333	1177	0.207284	0.443944
Q9H1Y0	ATG5	4505	0.237853	0.339515	3446	0.458009	-0.104247	7	385	0.201806	0.1767	4	8336	1178	0.266095	0.484126
O95149	SNUPN	5155	0.154199	-0.218163	1653	0.256253	0.211055	7	1533	0.0345581	-0.107439	6	8341	1179	0.0400799	0.304505
Q9Y263	PLAA	1883	0.135124	0.420194	5791	0.962201	0.0037216	30	674	0.263785	0.0450585	21	8348	1180	0.345034	0.524178
Q969Q0	RPL36AL	1729	0.145685	0.479442	5307	0.915777	-0.0310912	19	1315	0.552283	0.0471335	11	8351	1181	0.516427	0.63323
Q15785	TOMM34	2728	0.196586	0.463399	5031	0.656179	0.0205645	28	593	0.196071	0.0349245	22	8352	1182	0.289303	0.497214
Q96NW4	ANKRD27	2328	0.157017	0.412341	2290	0.215865	0.122208	8	3734	0.869952	0.0147809	5	8352	1182	0.316464	0.513528
P10644	PRKAR1A	4681	0.242763	0.33184	3405	0.271956	-0.0597674	21	271	0.0892376	0.0820093	16	8357	1184	0.113792	0.383991
O75223	GGCT	3739	0.118174	0.253932	2215	0.203077	0.122157	27	2404	0.237496	-0.0698692	24	8358	1185	0.111245	0.382244
Q4KMQ1	TPRN	2721	0.17633	0.409532	790	0.013218	0.150927	3	4848	0.503503	-0.0739244	2	8359	1186	0.0358087	0.293871
Q9NW13	RBM28	1981	0.162802	0.490964	5450	0.853395	-0.0141965	37	929	0.422681	0.0571877	30	8360	1187	0.461179	0.598084
Q96EV2	RBM33	3941	0.11367	0.240255	1952	0.0638539	0.0817627	17	2468	0.20173	-0.0826662	15	8361	1188	0.0422039	0.308515
P12107	COL11A1	2555	0.115975	-0.322121	505	0.134317	0.410641	5	5305	0.259517	-0.289264	3	8365	1189	0.0877071	0.360914
Q9UKF6	CPSF3	3069	0.0794949	0.254312	4615	0.700603	0.0531872	22	688	0.193551	0.0191492	16	8372	1190	0.170221	0.423982
Q9NW64	RBM22	2248	0.13443	0.374498	2093	0.056369	-0.0698999	15	4042	0.774223	-0.00874433	10	8383	1191	0.113466	0.3837
Q8WXF1	PSPC1	3542	0.0835402	0.235017	3797	0.363219	0.0579951	39	1049	0.315621	0.0122901	37	8388	1192	0.157562	0.415806
O15091	PRORP	3994	0.198167	-0.325673	1458	0.230563	0.224281	8	2938	0.127521	-0.155472	2	8390	1193	0.112931	0.383232
O60888	CUTA	4303	0.0503402	-0.183725	500	0.0991576	0.297454	6	3588	0.15962	-0.183834	5	8391	1194	0.0267622	0.281764
Q15365	PCBP1	458	0.054982	0.525409	2813	0.197941	0.0768577	44	5120	0.411809	-0.107346	19	8391	1194	0.09425	0.367916
P62826	RAN	2657	0.0853597	0.281983	4251	0.648226	-0.0758887	39	1484	0.560944	0.036163	38	8392	1196	0.325958	0.514782
Q9Y3A3	MOB4	1976	0.08473	0.324421	855	0.121585	-0.231677	10	5564	0.986102	-0.00834162	5	8395	1197	0.163767	0.418461
O95602	POLR1A	520	0.000118333	0.392728	3489	0.410258	0.091336	25	4391	0.742177	-0.0220481	22	8400	1198	0.00229044	0.114736
Q8TB03	CXorf38	1538	0.0492071	0.321618	4755	0.584345	-0.028951	5	2107	0.744773	0.0422488	3	8400	1198	0.261918	0.482021
Q7L5Y9	MAEA	3388	0.232618	0.454297	2788	0.406412	0.152301	7	2225	0.118526	-0.111041	6	8401	1200	0.174552	0.426947
Q9BV68	RNF126	2402	0.209819	0.633264	90	0.0354521	0.383629	2	5910	0.551029	-0.231554	2	8402	1201	0.0885589	0.361648
Q9UBB6	NCDN	3697	0.129638	-0.26644	2658	0.393413	0.163221	5	2069	0.131479	-0.0977983	3	8424	1202	0.124247	0.392953
P61962	DCAF7	3616	0.160193	0.303988	4235	0.435099	0.0425231	12	574	0.205449	0.043399	10	8425	1203	0.204212	0.442419
P42575	CASP2	2157	0.168986	0.475455	2090	0.116234	0.0962787	4	4181	0.896319	0.0081647	2	8428	1204	0.232365	0.459472
O60287	URB1	1438	0.137979	0.531965	3429	0.280771	0.0607546	6	3566	0.834826	0.012955	5	8433	1205	0.333721	0.519667
Q00688	FKBP3	2403	0.0992782	0.311114	4406	0.584121	0.0521348	34	1631	0.59113	0.0320111	32	8440	1206	0.344939	0.524178
O95573	ACSL3	2541	0.174782	0.432548	2919	0.323134	0.113122	26	2981	0.764852	0.0161988	18	8441	1207	0.392145	0.553879
Q9HCD5	NCOA5	2680	0.197694	0.477736	3808	0.519778	0.0901945	20	1955	0.347006	-0.0292715	16	8443	1208	0.352684	0.528112
Q6L8Q7	PDE12	2580	0.219061	0.631941	4668	0.63234	0.0412175	18	1196	0.00975985	-0.0913431	9	8444	1209	0.0397839	0.303744
P33981	TTK	366	0.0639982	0.651781	4694	0.649655	0.0407447	23	3388	0.765683	0.00527469	19	8448	1210	0.330723	0.518368
Q9NY33	DPP3	3754	0.221558	0.383649	3812	0.372201	0.0595874	41	889	0.0678046	-0.0411559	36	8455	1211	0.109796	0.382244
Q7Z2W4	ZC3HAV1	1434	0.0186406	0.305186	5398	0.829329	-0.0152041	52	1623	0.574073	0.0299999	35	8455	1211	0.149851	0.413053
P25398	RPS12	1217	0.112844	0.479482	2600	0.319008	0.137713	43	4641	0.541026	-0.0607823	11	8458	1213	0.247242	0.472745
Q13769	THOC5	1707	0.143386	0.476641	3764	0.643281	-0.114604	10	2989	0.806456	0.0238823	8	8460	1214	0.518808	0.63497
Q15008	PSMD6	2280	0.0692229	0.288612	4038	0.415647	-0.0531766	35	2144	0.656831	0.0220662	29	8462	1215	0.24273	0.469535
Q969S2	NEIL2	2865	0.0523968	0.245413	4664	0.771411	-0.059539	3	935	0.405498	0.0488271	2	8464	1216	0.222275	0.451605
P08670	VIM	2572	0.195453	0.492804	5659	0.890975	-0.00449312	111	237	0.082576	0.0979726	99	8468	1217	0.204755	0.443125
Q96DH6	MSI2	2639	0.0218596	0.238252	4127	0.469588	0.0569919	9	1713	0.144065	-0.0722374	7	8479	1218	0.0425146	0.308515
Q9BUJ2	HNRNPUL1	2630	0.169837	0.408179	4339	0.545732	0.0522882	49	1525	0.176321	-0.0529152	32	8494	1219	0.221871	0.451605
Q99832	CCT7	1154	0.0804794	0.40892	3043	0.401178	-0.126315	89	4298	0.889358	0.00400853	66	8495	1220	0.311633	0.508383
O75569	PRKRA	4160	0.204344	0.321163	102	0.0277266	0.337762	5	4238	0.44998	-0.0697125	2	8500	1221	0.0632359	0.340756
Q9Y223	GNE	1518	0.0620644	0.336952	5764	0.982814	-0.00768889	12	1220	0.0385505	-0.0808539	11	8502	1222	0.0596582	0.337247
Q15061	WDR43	1513	0.0952548	0.384401	4955	0.768802	0.0392862	26	2056	0.175997	-0.0786368	18	8524	1223	0.190994	0.436425
P07339	CTSD	1610	0.0980282	0.380157	5000	0.788117	0.0379175	26	1918	0.0730669	-0.118535	19	8528	1224	0.110515	0.382244
P49662	CASP4	3022	0.106839	0.281423	5440	0.892734	-0.0193003	16	75	0.00567169	0.188245	15	8537	1225	0.0199146	0.267925
P31483	TIA1	2334	0.0636118	0.281206	3780	0.411793	-0.0702597	13	2424	0.741025	0.0296324	9	8538	1226	0.246739	0.472745
Q14651	PLS1	2597	0.0538098	0.259328	4361	0.44105	-0.0333909	14	1590	0.619895	0.0436772	5	8548	1227	0.207724	0.443944
P25788	PSMA3	5045	0.225469	0.286888	2698	0.258463	0.107239	41	809	0.311136	0.0392266	35	8552	1228	0.236627	0.4642
Q8NEB9	PIK3C3	1059	0.106246	0.502621	4654	0.692442	0.0496227	14	2839	0.421367	-0.0384671	12	8552	1228	0.325725	0.514782
Q01780	EXOSC10	2427	0.197533	0.538842	5347	0.784362	0.0145681	33	780	0.0468559	-0.033914	30	8554	1230	0.131076	0.397921
Q9UGC7	MTRF1L	7106	0.277638	0.220919	1210	0.0922338	0.157074	5	242	0.0477829	0.0663427	3	8558	1231	0.0369417	0.296428
Q9Y371	SH3GLB1	6546	0.231431	0.217134	1688	0.0912503	-0.111802	11	327	0.162653	0.148483	10	8561	1232	0.0782119	0.357907
Q01581	HMGCS1	2405	0.212711	0.664995	5744	0.962542	0.00678859	31	413	0.152347	0.0655188	24	8562	1233	0.326883	0.514782
Q92576	PHF3	1193	0.118468	0.513292	2935	0.202948	0.0694408	68	4439	0.813574	-0.010767	42	8567	1234	0.247899	0.472745
P55199	ELL	5571	0.266496	0.294724	1550	0.0761637	0.115507	9	1452	0.0995422	-0.0730559	6	8573	1235	0.0534446	0.325432
Q8IWS0	PHF6	32	0.00434863	-1.03985	5882	0.987825	3.29075e-05	37	2677	0.288982	-0.0632336	20	8591	1236	0.0373404	0.298485
Q9H116	GZF1	1089	0.0327453	-0.350319	1760	0.191101	0.153998	10	5783	0.505257	-0.120776	8	8632	1237	0.0737506	0.35342
O43488	AKR7A2	1143	0.0963161	0.444619	5753	0.954133	0.00572154	22	1737	0.298094	-0.0308193	14	8633	1238	0.303204	0.505161
Q9UKD1	GMEB2	2247	0.153268	0.410806	2860	0.231141	0.0853355	7	3528	0.663901	-0.0142918	3	8635	1239	0.277082	0.487155
O60568	PLOD3	2184	0.142856	0.395778	1229	0.0131411	0.11479	34	5237	0.888652	-0.0147134	26	8650	1240	0.0464613	0.312552
P11047	LAMC1	3287	0.236094	0.483223	822	0.078507	0.191233	7	4545	0.697896	-0.032635	5	8654	1241	0.191438	0.436692
P63267	ACTG2	3465	0.223571	0.419578	4298	0.586251	-0.0625196	93	900	0.403207	0.0540976	85	8663	1242	0.436689	0.582339
Q6P6C2	ALKBH5	2387	0.102793	0.316375	994	0.0655241	0.159567	13	5283	0.939136	-0.00791903	7	8664	1243	0.119431	0.390361
P06396	GSN	1811	0.144748	0.458985	2974	0.213964	-0.0701533	65	3880	0.861981	0.00956406	43	8665	1244	0.298655	0.502816
Q9Y520	PRRC2C	643	0.0732185	0.510631	4419	0.447145	0.0298954	141	3604	0.804419	0.00607782	126	8666	1245	0.296282	0.502215
O15226	NKRF	816	0.0163342	0.362298	3457	0.377818	0.0848589	24	4394	0.752942	-0.0204169	20	8667	1246	0.0966444	0.370315
Q14789	GOLGB1	6322	0.306531	0.283516	1119	0.121722	0.189056	67	1231	0.0378391	-0.0818502	61	8672	1247	0.0410822	0.308363
Q5SRE5	NUP188	1175	0.0754629	0.395381	5223	0.825308	-0.0265719	10	2275	0.669034	0.0200598	7	8673	1248	0.384507	0.551377
Q96KR1	ZFR	580	0.0114835	0.392585	2912	0.295541	-0.103291	50	5187	0.961132	-0.0022157	35	8679	1249	0.0754021	0.355716
Q96JK2	DCAF5	209	0.0318961	0.65109	2657	0.417517	0.172438	6	5813	0.712694	-0.0729392	4	8679	1249	0.156632	0.415555
Q9Y314	NOSIP	468	0.0714381	0.600348	4385	0.566913	0.0510487	16	3831	0.842196	0.00757631	8	8684	1251	0.343961	0.524178
Q9UNY4	TTF2	2035	0.196088	0.723226	5406	0.836014	0.0150945	25	1246	0.442363	0.0253874	18	8687	1252	0.51244	0.632054
P46952	HAAO	4438	0.209921	0.308409	2023	0.0620745	0.0764161	4	2232	0.699421	0.0269543	2	8693	1253	0.152507	0.414819
P43897	TSFM	3201	0.0640272	0.237408	4757	0.547601	0.0246311	23	743	0.351328	0.0706149	11	8701	1254	0.185536	0.434043
P10599	TXN	3777	0.194242	-0.337156	288	0.0813466	0.353634	24	4637	0.224657	-0.225771	14	8702	1255	0.0800498	0.359719
P18887	XRCC1	6701	0.216698	0.20029	925	0.0981782	0.194486	21	1080	0.00398514	-0.079391	16	8706	1256	0.00460584	0.174789
Q96SZ5	ADO	1423	0.0179968	-0.30554	1754	0.134134	0.126837	5	5529	0.708784	-0.0525887	4	8706	1256	0.047332	0.313627
P28072	PSMB6	1679	0.0829296	-0.349512	4859	0.691962	0.0357721	16	2172	0.00114267	-0.266168	12	8710	1258	0.0037391	0.152694
Q8TD19	NEK9	357	0.0209864	0.472289	5668	0.931147	0.00809492	35	2687	0.47707	-0.0241856	23	8712	1259	0.154798	0.414819
Q6NZY4	ZCCHC8	4010	0.25655	0.421328	1792	0.282479	0.210149	20	2910	0.199366	-0.103242	16	8712	1259	0.205366	0.443519
P20645	M6PR	692	0.0728924	0.490548	3597	0.415262	0.0838507	10	4426	0.922503	0.00732992	6	8715	1261	0.306611	0.50651
Q9H944	MED20	3835	0.164839	0.296191	2747	0.248525	0.0995487	7	2134	0.12821	-0.10257	2	8716	1262	0.10518	0.377324
Q13247	SRSF6	3797	0.0535612	-0.205056	2461	0.316622	0.151803	36	2460	0.235175	-0.071727	31	8718	1263	0.0868797	0.360914
P03928	MT-ATP8	4479	0.166773	0.260971	3283	0.403519	0.105272	3	956	0.531011	0.122423	2	8718	1263	0.353114	0.528335
P04843	RPN1	2250	0.202733	0.643029	1150	0.0749286	0.150959	82	5319	0.988002	-0.000436186	74	8719	1265	0.21035	0.445401
P62191	PSMC1	2394	0.159478	0.410689	4833	0.753866	0.0451324	44	1494	0.142794	-0.0609888	37	8721	1266	0.22877	0.456931
P46940	IQGAP1	2543	0.0464974	0.256847	4060	0.532919	-0.0724411	151	2120	0.634088	0.0179502	125	8723	1267	0.216489	0.450093
O14617	AP3D1	5127	0.288455	0.349835	2219	0.254345	-0.144854	28	1379	0.254816	-0.0241958	22	8725	1268	0.241124	0.468167
P49748	ACADVL	1006	0.0373109	0.365012	4555	0.680233	0.0545128	35	3167	0.644313	-0.00926219	28	8728	1269	0.22196	0.451605
O60315	ZEB2	4785	0.161683	0.242119	3405	0.316742	-0.0736137	25	540	0.200232	0.0479557	20	8730	1270	0.164771	0.418461
Q96EY4	TMA16	2599	0.0957933	0.295187	5787	0.938782	0.00100114	13	348	0.127841	0.0735	10	8734	1271	0.177472	0.429277
P43686	PSMC4	3017	0.198742	0.424544	5066	0.801851	-0.0347994	40	655	0.0333793	-0.0248661	30	8738	1272	0.106102	0.377324
P0DN79	CBSL	2309	0.197978	0.579194	2902	0.328549	0.11626	21	3527	0.540595	-0.0345934	17	8738	1272	0.349927	0.527197
P05165	PCCA	3240	0.228565	0.470097	3821	0.506303	-0.087348	18	1678	0.19189	-0.05463	13	8739	1274	0.267706	0.485543
Q8NB37	GATD1	5840	0.0787059	-0.146163	795	0.132092	0.254878	6	2108	0.0195099	-0.192176	4	8743	1275	0.00926028	0.218811
Q16134	ETFDH	2995	0.183965	0.394555	1598	0.13758	0.141942	6	4150	0.771459	-0.0114737	5	8743	1275	0.247627	0.472745
Q9Y2I1	NISCH	2184	0.196194	0.614013	5102	0.765493	0.0284067	4	1457	0.609544	0.0514963	2	8743	1275	0.57208	0.671029
Q96ST3	SIN3A	6312	0.244615	0.237605	867	0.0570879	0.168962	19	1570	0.0254666	-0.115031	17	8749	1278	0.0143945	0.253898
P34820	BMP8B	1824	0.163742	0.543801	1520	0.0590383	0.110462	7	5406	0.734178	-0.0446406	5	8750	1279	0.129097	0.39775
Q8NC56	LEMD2	645	0.0874758	0.575643	3683	0.29434	0.0479742	8	4423	0.32239	-0.115242	7	8751	1280	0.143356	0.40542
A4D1P6	WDR91	2071	0.0849212	0.317441	5787	0.949554	-0.00249789	23	896	0.317808	0.0280814	19	8754	1281	0.291559	0.499193
O00291	HIP1	3997	0.124012	0.246485	3253	0.318087	0.0840236	12	1505	0.0338718	-0.106219	10	8755	1282	0.0394382	0.303744
P00492	HPRT1	1687	0.123345	0.422685	2816	0.243979	-0.0936784	24	4252	0.636467	-0.0368184	15	8755	1282	0.244731	0.471726
Q13557	CAMK2D	2762	0.163817	0.381774	3737	0.238552	0.0287536	22	2256	0.706458	0.027528	19	8755	1282	0.304581	0.505826
Q9Y485	DMXL1	4451	0.043143	0.176067	2909	0.220205	-0.0777401	6	1396	0.529817	0.0353604	5	8756	1285	0.10214	0.374821
O75607	NPM3	3256	0.118529	0.278935	2091	0.101345	-0.0900967	4	3409	0.84449	0.0186828	3	8756	1285	0.163614	0.418461
Q15075	EEA1	1575	0.161526	0.635301	3589	0.344026	0.0671168	142	3602	0.642568	-0.0206421	131	8766	1287	0.352959	0.528313
O75179	ANKRD17	1225	0.00338477	0.309633	2703	0.0677824	-0.0379908	31	4845	0.834334	-0.0156023	23	8773	1288	0.00884488	0.218811
Q9Y5X3	SNX5	1971	0.0629027	0.301682	2502	0.0900371	0.0596013	36	4305	0.893756	0.00483803	28	8778	1289	0.102538	0.374821
Q96F24	NRBF2	770	0.0821311	0.494166	5672	0.924986	0.00732141	7	2336	0.331313	-0.0434547	6	8778	1289	0.288474	0.496537
Q8IZ69	TRMT2A	3343	0.234042	0.468809	4299	0.500915	0.0488042	20	1137	0.118632	-0.0474561	7	8779	1291	0.200473	0.440917
Q8WW22	DNAJA4	4058	0.161907	0.279165	4285	0.497571	-0.0495315	10	459	0.14807	0.0448971	8	8802	1292	0.181744	0.43298
P60712	ACTG1	687	0.0690993	0.480861	4527	0.673329	0.0553879	218	3596	0.833011	0.0117045	35	8810	1293	0.369476	0.539276
Q09666	AHNAK	2048	0.157387	0.454646	5797	0.962834	0.00314282	539	966	0.0111852	-0.0663029	514	8811	1294	0.0470064	0.312779
Q5JSZ5	PRRC2B	3351	0.169934	0.334736	3065	0.107074	0.030524	36	2395	0.379195	-0.0346723	29	8811	1294	0.126664	0.395386
Q02252	ALDH6A1	3495	0.031878	0.205323	3008	0.235388	0.0759123	15	2314	0.253637	-0.0616608	12	8817	1296	0.0511668	0.320682
P46108	CRK	4246	0.190722	-0.296815	194	0.0547164	0.341286	6	4378	0.184391	-0.295811	4	8818	1297	0.0515784	0.321202
Q13685	AAMP	700	0.0922365	0.57295	3527	0.345805	0.0721648	19	4591	0.9318	0.00485626	10	8818	1297	0.317913	0.513691
O60671	RAD1	4985	0.192724	0.258474	2709	0.279755	0.114327	4	1125	0.522662	0.0627029	2	8819	1299	0.308245	0.50651
Q9H2M9	RAB3GAP2	1279	0.0909887	0.408274	3531	0.438527	0.0943572	24	4010	0.668037	-0.0254704	21	8820	1300	0.298386	0.502816
Q9NVG8	TBC1D13	3646	0.107467	0.247893	4185	0.657538	-0.0836959	16	989	0.498684	0.0827841	12	8820	1300	0.35035	0.527197
O75475	PSIP1	906	0.108867	0.567848	4370	0.597806	-0.057588	74	3550	0.5562	-0.0326852	59	8826	1302	0.355677	0.529848
Q9NXC5	MIOS	2779	0.12717	-0.320132	3470	0.39342	0.0894304	7	2587	0.0907117	-0.159904	6	8836	1303	0.0950757	0.367916
P19838	NFKB1	2573	0.0765654	0.279124	2777	0.362347	0.136651	17	3489	0.815641	0.0114267	12	8839	1304	0.270752	0.486473
Q16610	ECM1	4936	0.230803	0.298731	850	0.0088165	0.143867	15	3058	0.259237	-0.0849766	10	8844	1305	0.019533	0.267925
O95865	DDAH2	4991	0.088244	0.179496	2625	0.423294	-0.177685	10	1230	0.573628	0.0656493	8	8846	1306	0.262004	0.482021
O75822	EIF3J	6172	0.183899	0.197742	170	0.00477963	0.258962	29	2506	0.146823	-0.107843	24	8848	1307	0.00645958	0.198923
P08962	CD63	883	0.0582246	0.408682	2247	0.12551	0.0902855	10	5720	0.97879	-0.0154198	6	8850	1308	0.129775	0.397918
Q9Y2X7	GIT1	4334	0.0195013	0.169565	3221	0.395197	0.107386	18	1300	0.167058	-0.043014	13	8855	1309	0.0383671	0.300947
Q641Q2	WASHC2A	4513	0.236208	0.336399	1647	0.094647	0.116215	12	2695	0.368877	-0.0460636	10	8855	1309	0.142735	0.405374
Q5TFE4	NT5DC1	2226	0.199179	0.626051	3748	0.340535	-0.0550524	21	2883	0.731019	0.0128149	18	8857	1311	0.422271	0.570468
P51858	HDGF	4416	0.144198	-0.242686	1872	0.256814	0.180108	54	2570	0.06581	-0.188574	43	8858	1312	0.0612166	0.33872
Q9Y277	VDAC3	1878	0.182195	0.673215	1540	0.125096	0.140619	25	5440	0.99724	-0.00210217	16	8858	1312	0.271472	0.48672
Q99460	PSMD1	1824	0.134214	0.427438	5044	0.770274	-0.0327982	76	1998	0.615865	0.0195059	59	8866	1314	0.480477	0.609622
P78527	PRKDC	2439	0.041489	0.258261	3281	0.473422	-0.122233	258	3161	0.451736	-0.040262	196	8881	1315	0.149831	0.413053
Q9Y316	MEMO1	6630	0.355465	0.305836	933	0.0935115	0.188764	16	1333	0.0447906	-0.0867354	14	8896	1316	0.0427271	0.308515
P15104	GLUL	2943	0.213984	0.484012	5622	0.896525	0.00782695	14	335	0.156242	0.119691	9	8900	1317	0.319475	0.514339
Q6ULP2	AFTPH	4770	0.301437	0.407965	1297	0.00473373	0.106272	20	2834	0.447609	-0.033048	19	8901	1318	0.0226178	0.277726
Q32P28	P3H1	3690	0.187515	0.334851	621	0.138902	0.332855	25	4592	0.252988	-0.174654	24	8903	1319	0.122787	0.392507
Q96BW5	PTER	7536	0.127175	0.114056	492	0.0782674	-0.254725	22	882	0.405052	0.0600086	18	8910	1320	0.0875423	0.360914
Q9Y678	COPG1	845	0.0921482	0.507881	4699	0.705669	0.0471217	50	3378	0.293004	-0.0859126	36	8922	1321	0.243943	0.470831
P20073	ANXA7	2190	0.184777	0.538394	4004	0.329014	0.0367336	21	2728	0.721799	0.0154279	16	8922	1321	0.395503	0.555895
Q9GZV4	EIF5A2	809	0.0877044	0.501254	3684	0.424849	0.0808774	22	4431	0.571477	-0.0508252	11	8924	1323	0.261021	0.482021
P35249	RFC4	2806	0.222573	0.554174	2246	0.0851876	0.0738781	22	3876	0.677913	-0.0208662	20	8928	1324	0.190662	0.436425
Q96RN5	MED15	5608	0.291311	0.314731	1759	0.192773	0.155498	7	1562	0.0202444	-0.116722	5	8929	1325	0.0349701	0.292806
Q96C01	FAM136A	555	0.102951	1.0567	2483	0.0755549	0.0547232	25	5891	0.714072	-0.0978737	11	8929	1325	0.109297	0.382244
Q13596	SNX1	948	0.0377817	0.371718	3876	0.340922	0.0480913	20	4111	0.776568	-0.00960823	17	8935	1327	0.162118	0.418035
Q5T1R4	HIVEP3	420	0.0654789	0.603003	4869	0.571261	-0.0210673	7	3646	0.484207	-0.0474737	6	8935	1327	0.23647	0.4642
P07737	PFN1	3330	0.146287	0.302666	4961	0.757301	-0.0373276	38	645	0.312363	0.0798615	30	8936	1329	0.346781	0.52577
O75044	SRGAP2	4070	0.147064	0.261811	4293	0.517428	0.0517621	14	575	0.258292	0.0722764	12	8938	1330	0.248626	0.472745
Q9HAU5	UPF2	3374	0.207809	0.397268	2710	0.290645	0.117803	19	2855	0.702312	0.00887733	13	8939	1331	0.388279	0.553515
Q96SB3	PPP1R9B	4577	0.131443	0.225659	2003	0.0143861	-0.0615206	28	2368	0.406984	-0.0283199	26	8948	1332	0.0260671	0.281764
Q8NFC6	BOD1L1	713	0.0749465	0.49134	4433	0.534358	0.0425851	105	3802	0.618355	-0.0292079	78	8948	1332	0.28571	0.494661
O96000	NDUFB10	4380	0.259965	0.384043	465	0.0347067	0.207402	15	4106	0.5295	-0.0509506	12	8951	1334	0.0985212	0.372004
Q709C8	VPS13C	1325	0.0850977	0.392021	5724	0.946908	0.00646291	40	1906	0.135863	-0.0871007	32	8955	1335	0.17194	0.425007
P02452	COL1A1	3920	0.134031	-0.258585	846	0.193404	0.375773	11	4190	0.159652	-0.487519	5	8956	1336	0.0891573	0.362515
Q92947	GCDH	1366	0.0619952	0.35266	3068	0.440378	0.132928	16	4524	0.916857	0.00381177	12	8958	1337	0.287534	0.495989
O43823	AKAP8	2110	0.180664	0.542221	4949	0.613675	0.0216074	22	1900	0.529032	0.00805756	17	8959	1338	0.46089	0.598069
Q9Y3E5	PTRH2	5121	0.267876	0.327777	2419	0.212849	0.111137	7	1423	0.597314	0.0509552	4	8963	1339	0.343669	0.524178
Q92878	RAD50	4310	0.315406	0.520291	3355	0.34573	-0.0845221	87	1299	0.43665	0.0207978	74	8964	1340	0.413269	0.565483
Q9BUH6	PAXX	2051	0.0932659	0.328174	2142	0.185432	0.120075	12	4773	0.796375	-0.0213043	9	8966	1341	0.199237	0.440428
Q15424	SAFB	375	0.0256763	0.472696	3480	0.312315	-0.0657275	89	5112	0.972318	0.000598691	74	8967	1342	0.137499	0.402738
O60942	RNGTT	2533	0.180775	0.449631	2574	0.280896	0.125438	14	3873	0.724549	-0.0132299	9	8980	1343	0.358929	0.531892
Q6NUQ4	TMEM214	3337	0.184567	0.358839	2159	0.254692	0.151271	13	3485	0.295819	-0.0884621	8	8981	1344	0.200454	0.440917
O95218	ZRANB2	2694	0.215334	0.55369	2227	0.305276	0.17029	31	4063	0.380547	-0.0823865	13	8984	1345	0.287427	0.495989
P30876	POLR2B	2561	0.0766409	0.279978	5072	0.768159	-0.0304872	35	1353	0.182975	-0.0415062	25	8986	1346	0.170145	0.423982
P31937	HIBADH	1939	0.160379	0.489935	5245	0.80824	0.0240181	14	1802	0.604524	0.0256779	10	8986	1346	0.531961	0.645167
P09972	ALDOC	6776	0.359534	0.298696	385	0.0276438	0.21861	13	1829	0.149015	-0.0771495	11	8990	1348	0.0425617	0.308515
Q9UGI8	TES	2773	0.078107	0.268348	4383	0.497652	0.0407804	27	1845	0.243038	-0.0491725	18	9001	1349	0.156153	0.415555
O60678	PRMT3	1596	0.10938	0.401335	4925	0.827401	0.0477878	4	2487	0.711484	0.0224291	3	9008	1350	0.483201	0.611035
P09668	CTSH	2815	0.215358	0.517223	1213	0.203534	0.250047	7	4984	0.808437	-0.0236395	6	9012	1351	0.351451	0.527604
Q8TBB5	KLHDC4	979	0.11236	0.563807	4520	0.552666	0.0398729	5	3517	0.650847	-0.0161657	3	9016	1352	0.378128	0.546433
P00338	LDHA	2862	0.125134	0.312455	3477	0.519048	-0.114842	72	2678	0.539294	-0.0122007	60	9017	1353	0.349165	0.527197
Q13620	CUL4B	4521	0.102032	0.205621	4075	0.596843	-0.0826863	25	425	0.164649	0.068891	22	9021	1354	0.162372	0.418404
Q13637	RAB32	3487	0.150426	0.29814	554	0.0674	0.22255	12	4983	0.284608	-0.176205	9	9024	1355	0.0691029	0.34432
Q96CB8	INTS12	4399	0.324733	0.537318	3501	0.398947	-0.0882288	12	1131	0.522708	0.0612742	12	9031	1356	0.495485	0.620627
O15164	TRIM24	681	0.110411	0.870675	4222	0.53559	0.0602132	11	4134	0.394857	-0.0808312	7	9037	1357	0.275886	0.486905
Q9Y618	NCOR2	1098	0.0345308	0.351452	3735	0.371809	-0.0633459	17	4207	0.554517	-0.0488113	14	9040	1358	0.129367	0.39775
P18206	VCL	2726	0.168689	0.392861	4770	0.643329	-0.0353771	151	1547	0.247897	-0.0340156	130	9043	1359	0.300005	0.503123
Q92636	NSMAF	4491	0.0470103	-0.176506	2683	0.298413	0.123588	10	1875	0.134667	-0.0863306	9	9049	1360	0.0508908	0.320263
P38398	BRCA1	5860	0.240044	0.255392	2038	0.153432	0.114782	23	1159	0.0481914	-0.071615	15	9057	1361	0.0486215	0.316588
Q6UXH1	CRELD2	5347	0.223565	-0.267118	579	0.0731428	0.225024	10	3133	0.110297	-0.20062	4	9059	1362	0.0491956	0.318779
Q08257	CRYZ	2716	0.0837	-0.277023	2741	0.2941	0.116288	9	3613	0.188537	-0.152867	8	9070	1363	0.0965636	0.370315
Q9BQE3	TUBA1C	1924	0.0828443	0.326498	4661	0.741454	-0.0551729	9	2485	0.762771	0.0329666	3	9070	1363	0.409722	0.563618
Q9NX14	NDUFB11	4300	0.182279	0.285998	700	0.0869136	0.220485	4	4074	0.307119	-0.106782	2	9074	1365	0.0997749	0.373761
P46777	RPL5	990	0.0369819	0.365986	4523	0.529526	0.0357064	75	3562	0.827554	0.0117278	60	9075	1366	0.220715	0.451605
P40121	CAPG	3299	0.204559	0.397573	5082	0.673929	-0.0192071	47	695	0.298468	0.0587087	42	9076	1367	0.381864	0.549259
Q9BUL5	PHF23	4588	0.13615	-0.228869	1948	0.283207	0.191194	4	2544	0.111925	-0.134136	3	9080	1368	0.0918039	0.366144
O75695	RP2	2226	0.0670427	0.290177	4250	0.414519	0.0377737	7	2606	0.23116	-0.0785566	5	9082	1369	0.120691	0.390555
P05198	EIF2S1	1185	0.150315	0.957696	2853	0.0545843	-0.0255758	46	5044	0.90576	-0.00853686	37	9082	1369	0.133151	0.39924
Q13564	NAE1	3220	0.0520057	0.228484	5162	0.754722	0.0239824	23	700	0.311044	0.0634076	19	9082	1369	0.184474	0.434043
Q9UKG1	APPL1	2278	0.183416	0.508183	5075	0.73694	0.0270328	31	1730	0.327138	-0.0246143	24	9083	1372	0.397146	0.556553
Q99996	AKAP9	6521	0.172463	0.178487	1333	0.149344	0.179242	28	1255	0.052187	-0.0782923	27	9109	1373	0.0396135	0.303744
Q07864	POLE	1797	0.0538404	0.30623	5385	0.877799	0.021848	14	1930	0.702093	0.0407119	10	9112	1374	0.338631	0.521515
Q5T4S7	UBR4	3778	0.0172498	-0.188557	2892	0.272457	0.0976669	44	2443	0.166375	-0.0964165	33	9113	1375	0.0263839	0.281764
Q96AT9	RPE	2430	0.202449	0.564803	1871	0.199222	0.146299	11	4812	0.567256	-0.0604867	8	9113	1375	0.272542	0.48672
P49247	RPIA	4103	0.19523	0.313715	4713	0.584395	-0.0305979	12	299	0.136384	0.135048	8	9115	1377	0.215174	0.449002
Q9BZ67	FRMD8	5281	0.192118	-0.243624	2145	0.339287	0.203293	4	1698	0.0723438	-0.102311	3	9124	1378	0.0976363	0.370599
P85037	FOXK1	2129	0.0994751	0.329533	1602	0.0382171	-0.0953978	17	5394	0.422619	-0.1127	14	9125	1379	0.0451938	0.310931
Q14008	CKAP5	2709	0.110528	0.303618	2887	0.357784	0.126953	66	3533	0.601543	-0.0251465	53	9129	1380	0.278964	0.488333
P50991	CCT4	4467	0.146983	0.242483	3742	0.536464	-0.0969472	82	925	0.334141	0.0279975	63	9134	1381	0.296356	0.502215
Q9UBP0	SPAST	7211	0.104184	0.111342	857	0.128101	0.238862	14	1073	0.0163062	-0.0731783	13	9141	1382	0.00979049	0.220955
P50552	VASP	2052	0.117127	0.364819	5051	0.610705	0.0141172	43	2038	0.620673	0.0192465	36	9141	1382	0.398013	0.557142
Q12873	CHD3	1561	0.118545	0.430474	5806	0.956815	-0.00220401	20	1778	0.627841	0.0319331	12	9145	1384	0.507919	0.628838
Q9UJ41	RABGEF1	5453	0.313314	0.351412	2458	0.215681	0.109958	5	1235	0.488309	0.0372597	3	9146	1385	0.337563	0.521515
Q00610	CLTC	487	0.0263498	0.435339	4012	0.637777	-0.0949618	139	4654	0.769533	-0.023083	91	9153	1386	0.191407	0.436692
Q92994	BRF1	1896	0.17188	0.570177	4078	0.578148	0.0791188	3	3179	0.820486	0.0208067	2	9153	1386	0.542085	0.650883
Q15054	POLD3	4223	0.216204	0.330344	1196	0.0359291	-0.126427	28	3745	0.760087	-0.00458054	23	9164	1388	0.113961	0.383991
Q92538	GBF1	2003	0.150199	0.438639	3155	0.404969	0.116576	28	4025	0.488465	-0.0565482	22	9183	1389	0.317856	0.513691
P31948	STIP1	2176	0.00188004	0.247846	5505	0.907644	0.0161095	136	1503	0.463182	0.0140625	94	9184	1390	0.0265995	0.281764
P12814	ACTN1	987	0.0992622	0.497383	4749	0.549945	-0.0252971	128	3453	0.82146	0.0132485	112	9189	1391	0.400168	0.557947
Q96GS4	BORCS6	3062	0.215043	0.463036	1067	0.0805115	0.165076	5	5063	0.653103	-0.0516323	4	9192	1392	0.17558	0.42779
Q96CX2	KCTD12	3672	0.250915	-0.459786	251	0.0718789	0.347066	8	5272	0.251486	-0.337262	7	9195	1393	0.0950363	0.367916
Q13217	DNAJC3	3195	0.120632	0.285118	5720	0.908075	-0.00276019	35	283	0.098722	0.0856176	34	9198	1394	0.170576	0.423982
Q8N6M0	OTUD6B	5516	0.397237	0.489839	2983	0.30773	-0.101102	11	704	0.213199	0.0224594	9	9203	1395	0.294463	0.500813
P54289	CACNA2D1	944	0.019281	0.352	2557	0.339118	0.15173	4	5703	0.691988	-0.0645218	3	9204	1396	0.0948743	0.367916
P33176	KIF5B	1049	0.068544	0.406094	4936	0.718127	-0.0346288	115	3219	0.766016	0.00988496	91	9204	1396	0.363876	0.535255
Q9ULV4	CORO1C	2150	0.164354	0.461095	5715	0.956153	0.00830396	53	1342	0.0149312	-0.101305	35	9207	1398	0.0595647	0.337247
Q6YN16	HSDL2	955	0.0312639	0.362553	3434	0.487933	0.113245	10	4819	0.950454	0.00256833	6	9208	1399	0.205822	0.443645
Q9NUQ2	AGPAT5	7553	0.199337	0.157596	255	0.0616086	0.315107	8	1404	0.0646258	-0.0839791	6	9212	1400	0.0266833	0.281764
Q6PJG2	MIDEAS	1902	0.0942606	0.342757	1750	0.20368	-0.162217	8	5572	0.959632	-0.012376	3	9224	1401	0.238969	0.46611
Q99714	HSD17B10	1772	0.0701119	0.325005	1932	0.162254	-0.126124	27	5526	0.821254	-0.0333312	17	9230	1402	0.155016	0.414906
Q7KZ85	SUPT6H	3934	0.102598	0.230998	4693	0.594242	0.0335628	62	610	0.154523	0.0174117	53	9237	1403	0.155871	0.415555
Q6ZRP7	QSOX2	3633	0.131625	0.271096	1832	0.265545	0.19204	4	3781	0.500944	-0.0476847	3	9246	1404	0.231579	0.458767
Q5VYS8	TUT7	2697	0.0871035	0.28108	3646	0.470395	0.0930668	10	2904	0.510978	-0.0235811	7	9247	1405	0.258361	0.47991
P28702	RXRB	1073	0.11351	0.535407	4744	0.714417	0.0459823	9	3434	0.459183	-0.0466335	5	9251	1406	0.361345	0.533847
Q96EP5	DAZAP1	2516	0.149449	0.37616	4516	0.638086	0.0518194	29	2225	0.668516	0.0216723	13	9257	1407	0.480785	0.609622
Q8WVM0	TFB1M	5577	0.129785	-0.184347	1122	0.203814	0.278439	3	2562	0.0729759	-0.176081	2	9261	1408	0.051698	0.321202
O95822	MLYCD	5022	0.299429	0.37462	897	0.139043	0.242235	5	3349	0.232537	-0.108198	4	9268	1409	0.158687	0.415806
P36578	RPL4	2784	0.054449	0.24955	4314	0.685953	0.0756888	75	2177	0.620354	0.013879	48	9275	1410	0.274613	0.48672
P54132	BLM	4387	0.198503	-0.297583	3449	0.237321	0.0458058	22	1440	0.0116569	-0.110045	16	9276	1411	0.0201459	0.267925
O95747	OXSR1	3304	0.0762127	0.239612	4975	0.878969	-0.0503631	8	998	0.477396	0.0700042	7	9277	1412	0.331586	0.519071
P61970	NUTF2	4327	0.260089	0.389859	488	0.10697	0.319616	10	4470	0.224199	-0.200069	5	9285	1413	0.118302	0.389877
P04350	TUBB4A	647	0.080551	0.540685	5839	0.984054	0.00255593	34	2799	0.302445	-0.0630529	15	9285	1413	0.280258	0.489508
Q9P2I0	CPSF2	1372	0.103934	0.422364	5350	0.768513	-0.0127056	29	2564	0.756444	0.0282171	19	9286	1415	0.467924	0.601228
Q6ZS81	WDFY4	3262	0.25268	0.560769	3125	0.466287	0.134165	20	2901	0.352137	-0.0549274	15	9288	1416	0.383606	0.550709
Q15233	NONO	6225	0.222263	0.22333	1162	0.121788	0.183066	64	1902	0.0431201	-0.138666	52	9289	1417	0.0356649	0.293871
O95140	MFN2	4001	0.140793	0.260411	2374	0.106154	0.0748908	9	2914	0.75418	0.0155403	8	9289	1417	0.17522	0.427469
Q69YN4	VIRMA	214	0.00408982	-0.517125	5894	0.996291	-8.24048e-05	12	3186	0.360353	-0.061671	11	9294	1419	0.0422912	0.308515
P42765	ACAA2	4130	0.211022	0.331992	3127	0.496354	-0.141566	32	2038	0.230957	-0.0587952	27	9295	1420	0.281765	0.490543
Q5T9A4	ATAD3B	2561	0.174356	0.428544	2896	0.306026	0.109226	26	3840	0.860541	0.0105156	25	9297	1421	0.405304	0.561513
Q96B26	EXOSC8	2867	0.0873251	0.271054	5846	0.98686	-0.00222356	20	586	0.238114	0.0522755	13	9299	1422	0.255234	0.477784
Q9C0B0	UNK	2429	0.0886905	0.297433	4575	0.608398	-0.0444423	8	2296	0.328948	-0.0431419	6	9300	1423	0.23354	0.460342
O75122	CLASP2	2811	0.226581	0.579433	3756	0.362646	0.0600447	23	2738	0.566107	-0.0097312	18	9305	1424	0.408139	0.56301
O94842	TOX4	683	0.014634	0.381289	3275	0.31396	0.0811502	11	5354	0.982712	-0.00194156	6	9312	1425	0.094736	0.367916
P36871	PGM1	6569	0.286548	0.25407	1940	0.20051	-0.142157	24	805	0.0127384	-0.0475429	21	9314	1426	0.0250916	0.2817
Q8NB90	SPATA5	3644	0.266899	0.523275	4189	0.698218	0.0903901	10	1481	0.546628	0.0332204	7	9314	1426	0.600261	0.688815
Q9H9Y6	POLR1B	1721	0.179823	0.864398	2979	0.394811	0.129118	21	4622	0.458629	-0.0781739	14	9322	1428	0.335011	0.519667
P27540	ARNT	6494	0.0941806	-0.131162	444	0.0752317	0.266319	12	2385	0.0326851	-0.222475	9	9323	1429	0.0102833	0.224618
P16930	FAH	2990	0.0669885	0.248936	3171	0.480921	0.132912	25	3162	0.201202	-0.113079	14	9323	1429	0.121427	0.390555
O00161	SNAP23	3409	0.195683	0.371106	3280	0.325142	0.0847124	22	2634	0.375157	-0.0425114	19	9323	1429	0.279531	0.488691
Q9UBS8	RNF14	6237	0.397913	0.381711	584	0.109921	0.282908	9	2503	0.0400133	-0.223968	4	9324	1432	0.0481237	0.315259
P26583	HMGB2	3767	0.124764	0.257953	4762	0.766036	-0.0509909	55	797	0.393314	0.0785973	42	9326	1433	0.363256	0.534988
Q6UXN9	WDR82	3046	0.104374	0.277244	3702	0.411648	0.0766539	18	2584	0.454783	-0.0245988	15	9332	1434	0.247739	0.472745
Q9UBT2	UBA2	3233	0.246733	0.546179	4645	0.716784	-0.0538803	50	1454	0.184404	-0.0454484	42	9332	1434	0.335313	0.519708
Q14149	MORC3	1087	0.0497904	-0.371388	2976	0.228485	-0.0758486	20	5272	0.950356	-0.00609808	12	9335	1436	0.170549	0.423982
P14174	MIF	2814	0.153428	0.354113	3169	0.336174	0.0966831	12	3354	0.252924	-0.0997929	9	9337	1437	0.192474	0.436987
P25490	YY1	7369	0.231887	0.183079	1635	0.10358	-0.122089	14	339	0.135257	0.0829923	11	9343	1438	0.0751852	0.355716
P05091	ALDH2	2196	0.199469	0.643773	5202	0.799385	-0.0254697	60	1950	0.251778	-0.0510001	50	9348	1439	0.376738	0.545645
P28482	MAPK1	3521	0.0874223	-0.238749	3800	0.472118	0.0820346	16	2032	0.0261666	-0.170637	12	9353	1440	0.0336533	0.291407
O43148	RNMT	3313	0.223654	0.440512	4242	0.509973	0.0541519	34	1806	0.185961	-0.0629894	26	9361	1441	0.2604	0.481458
Q09472	EP300	1730	0.0949997	0.360682	5748	0.93557	0.0035874	24	1884	0.561767	0.0139662	15	9362	1442	0.423829	0.571446
Q9NZZ3	CHMP5	3873	0.234226	0.394784	411	0.127935	0.570744	20	5080	0.668179	-0.048906	14	9364	1443	0.251452	0.474726
Q9Y2I7	PIKFYVE	6715	0.250642	0.22261	1419	0.2567	0.264899	9	1232	0.259762	-0.0144676	8	9366	1444	0.224991	0.45476
P55010	EIF5	609	0.0313498	0.414206	4821	0.620663	0.0296508	39	3940	0.655843	-0.026273	25	9370	1445	0.189784	0.43558
P50238	CRIP1	2131	0.169504	0.483625	5769	0.951038	0.00436981	10	1479	0.657089	0.0669627	5	9379	1446	0.610669	0.694593
Q9BXJ9	NAA15	2625	0.159362	0.386854	5550	0.921375	-0.015608	66	1206	0.254042	-0.0147514	52	9381	1447	0.361697	0.534156
P24158	PRTN3	3092	0.0753206	-0.249465	3413	0.518177	0.119979	5	2883	0.114333	-0.16367	4	9388	1448	0.0939657	0.367916
P10746	UROS	4198	0.224122	0.342988	551	0.00951232	0.176107	6	4640	0.520008	-0.0650549	3	9389	1449	0.0343185	0.291407
O94776	MTA2	1712	0.129529	0.434703	5243	0.754456	0.0177821	63	2435	0.444636	-0.0221064	55	9390	1450	0.393397	0.554391
O95628	CNOT4	5992	0.118444	0.163597	2655	0.20635	-0.0914969	5	750	0.343885	0.0650546	3	9397	1451	0.144547	0.40762
Q8TBC4	UBA3	1667	0.108896	0.393238	3201	0.29235	0.0796896	21	4529	0.807663	-0.0135339	13	9397	1451	0.292131	0.499193
P00367	GLUD1	703	0.0815601	0.519073	4456	0.529217	0.0398425	68	4239	0.798517	-0.00929255	56	9398	1453	0.345998	0.525006
Q96CM8	ACSF2	4321	0.300383	0.470891	888	0.0941534	0.19648	18	4194	0.33597	-0.101759	14	9403	1454	0.15675	0.415555
Q562F6	SGO2	3072	0.0997792	0.270779	3568	0.314675	-0.0609777	26	2763	0.444511	-0.0313868	22	9403	1454	0.20092	0.440917
Q9BY32	ITPA	4751	0.266508	0.35924	3219	0.41744	-0.113457	7	1434	0.534581	0.0341549	6	9404	1456	0.46417	0.598671
Q9P2J5	LARS1	1722	0.104869	0.380589	3894	0.455989	-0.0714227	75	3790	0.853404	0.0109876	57	9406	1457	0.380144	0.548253
P61599	NAA20	3714	0.218973	0.384236	3924	0.559791	-0.0890519	3	1773	0.713077	0.0547627	2	9411	1458	0.560029	0.663732
Q9BZQ8	NIBAN1	3826	0.0968902	0.23146	5467	0.858242	0.0136137	14	119	0.0204509	0.1306	12	9412	1459	0.0471209	0.312779
Q69YH5	CDCA2	620	0.0108237	0.387044	5353	0.773014	0.0130984	28	3440	0.610004	-0.0215017	22	9413	1460	0.103124	0.375339
Q9P016	THYN1	2028	0.0759994	0.311015	2497	0.218558	-0.108906	24	4888	0.853961	-0.0130655	21	9413	1460	0.20299	0.44226
Q9BPX3	NCAPG	2092	0.116879	0.360138	5678	0.943464	-0.00909915	18	1644	0.561872	0.0265213	13	9414	1462	0.473924	0.605192
Q9BRS2	RIOK1	5835	0.192509	0.218584	3371	0.399541	-0.0977771	10	215	0.0175586	0.0563948	9	9421	1463	0.039753	0.303744
Q9Y6W5	WASF2	5219	0.161889	0.221527	1198	0.0176672	-0.118402	15	3010	0.759781	0.014224	13	9427	1464	0.0563477	0.332859
P06744	GPI	3290	0.0507652	0.223232	1540	0.198334	-0.186087	70	4598	0.925587	0.00341455	65	9428	1465	0.154761	0.414819
Q9UJJ9	GNPTG	1678	0.178112	0.885268	3100	0.347065	-0.105797	6	4650	0.913234	0.000582117	2	9428	1465	0.451921	0.594076
P09525	ANXA4	2766	0.110871	0.29964	5538	0.909872	0.0150886	53	1130	0.123452	-0.0454631	46	9434	1467	0.186843	0.43431
Q7RTV0	PHF5A	1076	0.126533	0.627819	3713	0.444213	0.082238	13	4647	0.503198	-0.0689333	2	9436	1468	0.308906	0.50651
P30084	ECHS1	3707	0.153299	0.288992	4957	0.797511	-0.0421781	39	772	0.330239	0.0520406	32	9436	1468	0.377912	0.546433
P23368	ME2	2685	0.213642	0.547677	1116	0.197262	0.269987	16	5635	0.996501	-0.00919069	13	9436	1468	0.386162	0.5529
Q8IYS1	PM20D2	1964	0.109709	0.360543	2332	0.0263339	0.0467603	9	5149	0.936961	-0.00575228	4	9445	1471	0.0660154	0.34206
P49916	LIG3	4673	0.140547	0.228516	3945	0.562122	-0.0875828	18	830	0.284846	0.0266556	15	9448	1472	0.269858	0.486473
P54819	AK2	5124	0.286302	0.346809	2999	0.407917	0.131016	62	1326	0.0676785	-0.0781056	51	9449	1473	0.138755	0.403174
Q12965	MYO1E	3581	0.188597	0.345957	2983	0.215032	-0.0698423	15	2887	0.784713	0.0232856	12	9451	1474	0.330658	0.518368
Q9NX01	TXNL4B	6511	0.249759	0.23089	2298	0.123435	-0.0861057	3	643	0.345065	0.108078	2	9452	1475	0.168764	0.422134
P06280	GLA	3443	0.264242	0.570873	2439	0.287448	0.140288	16	3572	0.394401	-0.0637832	13	9454	1476	0.319372	0.514339
Q5QP82	DCAF10	2678	0.207829	0.519158	4162	0.55372	0.0700737	9	2618	0.710175	0.0171476	4	9458	1477	0.54269	0.651402
Q8NB78	KDM1B	2690	0.0902154	-0.284355	4696	0.522368	-0.0236963	8	2076	0.272141	-0.049936	5	9462	1478	0.190389	0.43642
Q15003	NCAPH	140	0.0327519	0.93308	4606	0.651431	0.0479484	37	4719	0.92966	0.0013675	34	9465	1479	0.250013	0.473437
P49327	FASN	860	0.0105813	0.352109	3906	0.617164	-0.0998505	192	4701	0.775738	-0.0233454	136	9467	1480	0.102595	0.374821
P63000	RAC1	4304	0.0726832	0.194792	3997	0.36244	0.0440577	9	1167	0.41954	0.0245437	5	9468	1481	0.173001	0.425395
Q96EE3	SEH1L	386	0.0519413	0.552539	5127	0.705296	-0.0198901	27	3962	0.628249	-0.0309914	17	9475	1482	0.273515	0.48672
Q8N8A2	ANKRD44	2482	0.078454	0.285389	5824	0.981307	-0.00330767	16	1174	0.505087	0.0463641	9	9480	1483	0.370153	0.539436
Q6DD87	ZNF787	3133	0.220196	0.466814	3936	0.477633	0.0731913	12	2414	0.289543	-0.0545435	4	9483	1484	0.322403	0.514339
O75147	OBSL1	5946	0.0972852	0.152435	1219	0.160788	0.204606	10	2321	0.151846	-0.0982071	6	9486	1485	0.060092	0.337247
Q13111	CHAF1A	543	0.079447	0.590407	4265	0.493165	0.0501588	35	4682	0.935597	0.00315848	23	9490	1486	0.358193	0.531608
Q9C0C2	TNKS1BP1	6905	0.230784	-0.200953	453	0.0194516	0.197979	38	2143	0.054043	-0.153871	28	9501	1487	0.0106672	0.226591
P00488	F13A1	1854	0.0344764	-0.286828	2060	0.228228	-0.14555	3	5590	0.943425	-0.0155529	2	9504	1488	0.133052	0.39924
P60510	PPP4C	843	0.105316	0.575413	5122	0.678995	0.0173011	13	3541	0.436119	-0.0537641	5	9506	1489	0.326849	0.514782
P00505	GOT2	4394	0.171468	0.269793	1565	0.223241	-0.199693	36	3552	0.601132	-0.0256715	26	9511	1490	0.273482	0.48672
Q96PK6	RBM14	1952	0.0556702	0.296469	4389	0.58951	0.0542577	42	3178	0.440393	-0.0437666	37	9519	1491	0.205409	0.443519
P62318	SNRPD3	2841	0.14847	0.343061	1936	0.215312	0.149985	22	4744	0.945693	0.00308962	6	9521	1492	0.321054	0.514339
P30043	BLVRB	5122	0.144536	0.211003	191	0.0454296	0.321062	4	4212	0.361047	-0.0943073	2	9525	1493	0.0600097	0.337247
O14929	HAT1	2962	0.212753	0.475076	4601	0.737523	-0.0602582	23	1971	0.677522	0.0341022	16	9534	1494	0.611636	0.694864
Q7LBC6	KDM3B	2860	0.106706	0.290429	4970	0.734468	0.0339309	52	1708	0.274616	-0.0349724	36	9538	1495	0.262708	0.482021
P14618	PKM	2525	0.0981899	0.301748	5026	0.815573	-0.0394207	102	1987	0.388107	-0.0210103	90	9538	1495	0.326209	0.514782
P54687	BCAT1	476	0.063129	0.549551	4046	0.523005	0.0714636	30	5016	0.94863	-0.00173283	10	9538	1495	0.327656	0.515279
Q5JRA6	MIA3	1010	0.0760247	0.426684	4451	0.472285	-0.0318531	62	4091	0.769913	-0.0101798	55	9552	1498	0.304815	0.505826
P48444	ARCN1	2683	0.201346	0.49188	3649	0.276956	-0.0452046	52	3222	0.765136	0.00954934	44	9554	1499	0.389517	0.553515
P28331	NDUFS1	1224	0.107445	0.460309	3082	0.329333	0.101322	39	5250	0.972091	-0.00177892	30	9556	1500	0.345609	0.524672
Q06265	EXOSC9	5434	0.18154	0.228482	4011	0.428119	-0.0576529	19	117	0.00834964	0.106579	11	9562	1501	0.0228941	0.277726
Q05048	CSTF1	581	0.0975094	0.727132	5490	0.889596	-0.0153973	20	3496	0.358506	-0.0716527	12	9567	1502	0.326318	0.514782
Q9UPN3	MACF1	6777	0.25962	-0.226432	1813	0.210846	0.158934	69	980	0.00213225	-0.0711839	67	9570	1503	0.00595955	0.192283
Q9UKA4	AKAP11	2885	0.0602026	0.249013	5001	0.700303	-0.0278995	8	1684	0.557913	0.0232908	6	9570	1503	0.277096	0.487155
P56537	EIF6	1682	0.173432	0.718537	3608	0.336801	0.0646727	15	4281	0.911993	0.00861052	7	9571	1505	0.438514	0.583805
P07384	CAPN1	4104	0.163066	0.277544	3476	0.240601	0.0453677	50	1993	0.121465	-0.0972265	36	9573	1506	0.0983515	0.371737
O95685	PPP1R3D	1801	0.163452	0.548343	2544	0.275037	0.126469	6	5228	0.689049	-0.0481351	2	9573	1506	0.325585	0.514782
P14317	HCLS1	2580	0.0229823	0.240769	4381	0.583472	0.0535618	69	2616	0.546683	-0.0093157	64	9577	1508	0.131936	0.398003
Q8ND82	ZNF280C	2431	0.192703	0.513123	3733	0.474514	0.0862967	10	3432	0.574853	-0.0266093	5	9596	1509	0.435463	0.581185
Q15393	SF3B3	274	0.0206475	0.520085	5532	0.847532	0.0082638	74	3793	0.591569	-0.0331292	60	9599	1510	0.165796	0.418461
P07602	PSAP	3809	0.103342	-0.237869	1510	0.263429	0.250783	11	4287	0.182371	-0.270709	4	9606	1511	0.101176	0.373761
Q9NUQ3	TXLNG	2178	0.0981342	0.324653	4619	0.637322	-0.0449873	29	2813	0.695792	0.00893528	23	9610	1512	0.393719	0.554423
P17252	PRKCA	4802	0.3341	0.474831	3027	0.442072	0.136677	11	1782	0.145377	-0.0762141	10	9611	1513	0.262335	0.482021
Q9C0I1	MTMR12	1818	0.142343	0.449078	5076	0.834396	-0.0369971	7	2720	0.371488	-0.0459055	6	9614	1514	0.396676	0.556295
Q9BWE0	REPIN1	4065	0.13502	0.251502	2678	0.35142	0.144544	5	2878	0.179776	-0.111008	3	9621	1515	0.145974	0.408967
Q9UHB9	SRP68	4239	0.129728	0.238876	3394	0.364998	0.0877655	45	1995	0.113821	-0.10103	37	9628	1516	0.107061	0.377324
Q96RL1	UIMC1	5594	0.221106	0.251785	2946	0.264439	0.0899159	15	1091	0.0905995	-0.0514446	11	9631	1517	0.105799	0.377324
Q7Z5R6	APBB1IP	3140	0.109448	0.27698	2787	0.390591	0.146283	30	3715	0.499704	-0.0461004	27	9642	1518	0.261525	0.482021
Q8NHG8	ZNRF2	7548	0.342163	0.241363	272	0.0340773	0.252544	8	1828	0.024385	-0.146926	5	9648	1519	0.0120846	0.238216
P02751	FN1	4149	0.024948	-0.178036	1169	0.232891	0.318563	16	4330	0.179002	-0.326949	11	9648	1519	0.0327159	0.291407
Q7L014	DDX46	4497	0.199531	0.293531	4355	0.526181	0.0471659	79	801	0.0803002	-0.0279849	66	9653	1521	0.144842	0.40762
Q7LDG7	RASGRP2	3096	0.101446	0.270562	2761	0.407551	0.157097	8	3796	0.361678	-0.0802246	7	9653	1521	0.209866	0.445081
Q9Y3L3	SH3BP1	1803	0.144963	0.460268	4301	0.469754	-0.043486	26	3555	0.80965	0.00876345	21	9659	1523	0.446432	0.590163
P49257	LMAN1	3468	0.257514	0.526791	1292	0.0603121	0.128857	39	4900	0.75048	-0.0315843	38	9660	1524	0.179056	0.431779
O75131	CPNE3	838	0.0837447	0.481738	4932	0.68094	0.0301131	24	3891	0.834428	0.00411081	9	9661	1525	0.413124	0.565483
Q9UK97	FBXO9	1654	0.0679829	0.333249	5750	0.964128	-0.0066735	6	2258	0.748993	0.0368602	5	9662	1526	0.420049	0.569015
P23921	RRM1	1180	0.113914	-0.494881	5214	0.823076	-0.0273716	52	3269	0.45905	-0.0425615	38	9663	1527	0.391369	0.553879
Q8TCF1	ZFAND1	2863	0.0850777	0.269086	5740	0.937554	-0.00424982	10	1067	0.429482	0.0406657	6	9670	1528	0.344812	0.524178
O75290	ZNF780A	7583	0.308365	0.21849	238	0.034857	0.271089	3	1851	0.668828	0.0376617	2	9672	1529	0.130217	0.397918
P26640	VARS1	2567	0.111449	0.315801	3493	0.320828	-0.0674197	82	3612	0.589953	-0.0292177	66	9672	1529	0.259539	0.48105
Q93052	LPP	1112	0.114119	0.524123	3772	0.303468	0.0440768	25	4788	0.893215	-0.00592158	16	9672	1529	0.325324	0.514782
P45954	ACADSB	1433	0.118675	0.457181	4969	0.786721	0.0402146	11	3271	0.782373	0.0114977	9	9673	1532	0.514252	0.632835
O60449	LY75	4887	0.13328	0.213681	1472	0.138256	0.155353	12	3316	0.495588	-0.0370851	9	9675	1533	0.152707	0.414819
Q9Y490	TLN1	621	0.0889371	0.598825	4198	0.389418	-0.037565	258	4859	0.889309	-0.00800699	197	9678	1534	0.324518	0.514782
A0AVT1	UBA6	3397	0.0847203	0.241379	5815	0.970431	-0.00342355	36	474	0.176122	0.054291	23	9686	1535	0.205652	0.443533
Q13137	CALCOCO2	5047	0.168575	-0.235119	1942	0.12056	0.107606	13	2699	0.0911627	-0.171076	10	9688	1536	0.050172	0.319175
O14967	CLGN	3906	0.266603	0.467599	1913	0.204105	0.146021	6	3872	0.406202	-0.0703795	4	9691	1537	0.266961	0.484996
Q9UBE0	SAE1	5989	0.117365	-0.163015	2231	0.0546582	-0.0615273	48	1472	0.274469	-0.0237924	44	9692	1538	0.0483365	0.315515
O60346	PHLPP1	7345	0.19223	0.159974	632	0.137867	0.32668	15	1715	0.0882636	-0.0963425	13	9692	1538	0.0594324	0.337247
P08648	ITGA5	1384	0.116769	0.458602	4235	0.489849	-0.0512678	13	4091	0.561229	-0.045011	9	9710	1540	0.332308	0.519345
Q9H7D7	WDR26	3990	0.132101	0.25252	2197	0.0300544	0.0544219	15	3526	0.664575	-0.0142244	12	9713	1541	0.0648142	0.341455
Q9ULD0	OGDHL	2722	0.156725	0.369134	2306	0.0702895	-0.0636199	9	4686	0.939402	0.00355767	6	9714	1542	0.165758	0.418461
P47755	CAPZA2	4394	0.22188	0.325483	2352	0.138723	0.0884323	20	2970	0.168308	-0.122948	16	9716	1543	0.104189	0.376134
Q9Y2Q3	GSTK1	4669	0.249801	0.341754	3431	0.354743	0.0823558	10	1622	0.538172	0.0228764	8	9722	1544	0.413619	0.565483
P11177	PDHB	4120	0.171981	0.286371	4443	0.495572	-0.0362119	21	1160	0.480552	0.0416215	18	9723	1545	0.3809	0.548577
Q9BSK4	FEM1A	2762	0.0924683	0.28202	1988	0.298675	-0.194778	4	4975	0.935709	-0.00245109	3	9725	1546	0.293	0.500088
Q09028	RBBP4	4574	0.145759	0.237198	3643	0.336647	0.0626668	34	1510	0.091532	-0.0811124	18	9727	1547	0.0943907	0.367916
Q9Y4W2	LAS1L	6529	0.119846	-0.146346	156	0.0339176	0.314257	7	3045	0.0898259	-0.230409	2	9730	1548	0.0146932	0.256755
Q12789	GTF3C1	1340	0.0971976	0.412634	3180	0.353584	0.100293	27	5210	0.972177	-0.00103564	20	9730	1548	0.33996	0.521589
Q30154	HLA-DRB5	3319	0.0392377	0.215792	1676	0.159136	0.144961	4	4736	0.854694	-0.0100353	3	9731	1550	0.106341	0.377324
P10809	HSPD1	2324	0.17014	0.450555	4951	0.662339	0.0267739	196	2456	0.671631	0.0152257	161	9731	1550	0.52317	0.63858
Q12904	AIMP1	1422	0.0729689	0.362127	5132	0.783141	0.0282871	39	3179	0.804408	0.0171881	28	9733	1552	0.405548	0.561513
Q16658	FSCN1	811	0.0217722	0.368859	5757	0.956876	0.00577514	82	3173	0.436655	-0.0445255	52	9741	1553	0.152319	0.414819
Q9BZL4	PPP1R12C	4378	0.252222	0.369807	4367	0.448805	0.0343979	19	1000	0.0651741	-0.0516248	18	9745	1554	0.132501	0.398815
Q96SB8	SMC6	4799	0.290455	0.387669	2828	0.350679	0.129264	16	2120	0.12235	-0.103926	13	9747	1555	0.186925	0.43431
Q8NHP8	PLBD2	2144	0.0111747	0.254462	3707	0.459941	0.0858697	7	3905	0.47154	-0.0567844	6	9756	1556	0.0609718	0.33797
Q15436	SEC23A	1444	0.0867393	0.381987	3378	0.448624	0.109026	8	4934	0.834526	-0.0174392	5	9756	1556	0.334501	0.519667
Q14C86	GAPVD1	3409	0.129508	0.28145	2154	0.226362	0.13715	23	4194	0.294371	-0.11822	18	9757	1558	0.1471	0.410466
Q12962	TAF10	2032	0.0734845	0.307815	2257	0.317431	0.174005	6	5475	0.982367	-0.00522585	3	9764	1559	0.272801	0.48672
Q14671	PUM1	1633	0.117188	0.415924	5845	0.999367	-0.0035576	16	2288	0.226486	-0.0696064	12	9766	1560	0.297527	0.502816
Q96C86	DCPS	1471	0.103667	0.407203	5655	0.944739	-0.0108151	24	2640	0.738776	0.022181	20	9766	1560	0.511878	0.631776
P09001	MRPL3	2327	0.123864	0.351177	3163	0.27597	0.0779123	11	4277	0.810194	-0.00826194	9	9767	1562	0.305142	0.505833
Q9H0B6	KLC2	4988	0.329824	0.427918	2008	0.0367235	0.0677343	16	2773	0.461805	-0.0288891	15	9769	1563	0.109824	0.382244
Q8IWJ2	GCC2	2591	0.224843	0.692242	4341	0.543826	0.0516826	17	2845	0.344414	-0.0555367	13	9777	1564	0.386751	0.553322
P55072	VCP	1511	0.153568	0.587609	4883	0.723292	-0.0387775	117	3384	0.649807	-0.0136812	89	9778	1565	0.511264	0.631226
Q13572	ITPK1	3926	0.0243875	0.186436	4508	0.772928	0.0710744	4	1346	0.653393	0.0818389	4	9780	1566	0.185519	0.434043
Q96DI7	SNRNP40	1892	0.100156	0.352155	5296	0.740322	0.0133432	21	2598	0.379063	-0.0404073	15	9786	1567	0.30778	0.50651
P26885	FKBP2	7338	0.243792	0.190421	336	0.0783782	0.323425	8	2116	0.118981	-0.105438	5	9790	1568	0.0582212	0.336002
Q86YV5	PRAG1	5227	0.369343	0.479015	267	0.036526	0.259976	4	4298	0.392706	-0.0862316	2	9792	1569	0.105807	0.377324
Q9HA64	FN3KRP	3888	0.0975582	0.229672	4287	0.592111	0.065062	14	1617	0.132411	-0.0717908	11	9792	1569	0.135745	0.402203
Q9NR19	ACSS2	573	0.0373318	0.432188	4378	0.601367	0.0568144	8	4841	0.537763	-0.0671181	6	9792	1569	0.183155	0.433555
P52747	ZNF143	1795	0.136035	0.436438	2660	0.427695	0.176059	6	5342	0.824457	-0.0278024	3	9797	1572	0.414903	0.565483
P21281	ATP6V1B2	3198	0.141614	0.307484	4916	0.786108	0.043736	47	1686	0.298514	-0.028239	34	9800	1573	0.338921	0.521515
Q9Y6M1	IGF2BP2	3784	0.171532	0.307373	3457	0.268387	0.0540798	34	2570	0.701229	0.0169287	32	9811	1574	0.333373	0.519667
Q9Y333	LSM2	1376	0.116777	0.459793	4713	0.761662	0.0532988	23	3728	0.487622	-0.0487975	21	9817	1575	0.393003	0.554246
Q5RKV6	EXOSC6	638	0.0189894	0.393673	5419	0.907017	0.0220369	12	3763	0.853698	0.0116743	9	9820	1576	0.207653	0.443944
O75879	GATB	3821	0.227627	0.388663	5331	0.863889	0.0242757	9	670	0.358664	0.105571	7	9822	1577	0.505522	0.627436
Q10713	PMPCA	4097	0.0670356	0.200617	2381	0.300811	0.152973	27	3348	0.264393	-0.094515	19	9826	1578	0.106268	0.377324
O15523	DDX3Y	3392	0.131648	0.284435	4416	0.530573	-0.0430219	20	2018	0.320445	-0.0367473	16	9826	1578	0.268983	0.486084
P25098	GRK2	5120	0.263206	0.323101	3725	0.484762	0.0895259	39	984	0.00708294	-0.0692141	28	9829	1580	0.0294362	0.286768
Q15750	TAB1	5716	0.273882	0.292467	483	0.0877192	0.27567	14	3630	0.191131	-0.151223	12	9829	1580	0.095852	0.36935
Q15032	R3HDM1	6361	0.147563	-0.167391	1229	0.057913	0.132925	12	2242	0.0456963	-0.172545	11	9832	1582	0.0154814	0.257362
P11310	ACADM	1315	0.0534967	0.347561	5495	0.863339	0.0119803	40	3023	0.556592	-0.0185441	37	9833	1583	0.292091	0.499193
Q9NR09	BIRC6	3155	0.244281	0.562126	3200	0.458657	0.125598	25	3485	0.302099	-0.0861386	22	9840	1584	0.342469	0.523457
Q4V328	GRIPAP1	677	0.0460609	0.426084	5445	0.795527	-0.00837012	33	3719	0.833746	0.00885807	26	9841	1585	0.323004	0.514612
P98170	XIAP	7123	0.363821	0.279128	472	0.0918943	0.291333	4	2254	0.231916	-0.0670282	2	9849	1586	0.136987	0.402629
Q8NBX0	SCCPDH	5766	0.29628	0.308961	1490	0.241292	0.232018	13	2593	0.204427	-0.0872224	10	9849	1586	0.206857	0.443944
P11586	MTHFD1	2978	0.165058	0.361471	5033	0.807835	0.0377225	95	1839	0.533249	0.0111163	86	9850	1588	0.507535	0.628687
A6NDG6	PGP	5312	0.227202	0.272761	3305	0.291554	0.0717093	26	1243	0.0831944	-0.0669095	16	9860	1589	0.10871	0.381706
P04844	RPN2	6048	0.0773533	-0.138436	2229	0.289116	0.162551	28	1589	0.108033	-0.0790587	24	9866	1590	0.0608353	0.33797
Q96JH7	VCPIP1	3415	0.115369	0.266717	5253	0.785271	0.0207046	37	1199	0.367207	0.00975888	32	9867	1591	0.339128	0.521515
Q96A33	CCDC47	7339	0.247544	0.192628	836	0.164307	0.302494	21	1694	0.0953583	-0.0916095	17	9869	1592	0.0851968	0.359719
Q15942	ZYX	2869	0.0611567	0.250542	2396	0.165785	0.0958574	41	4611	0.848649	-0.0086379	28	9876	1593	0.146814	0.410402
P49755	TMED10	5123	0.0625676	0.161902	2008	0.121438	0.102769	25	2747	0.73018	0.0162142	22	9878	1594	0.109211	0.382244
Q9BSJ8	ESYT1	5278	0.228246	0.275794	665	0.0749148	0.211633	54	3936	0.323807	-0.095815	50	9879	1595	0.10906	0.382218
Q15643	TRIP11	998	0.0682723	0.412362	5250	0.874253	0.0298243	33	3640	0.293908	-0.0944689	30	9888	1596	0.231852	0.458832
P52789	HK2	4083	0.281211	0.465971	4602	0.664886	0.0496819	15	1203	0.471114	0.0344982	9	9888	1596	0.562035	0.664851
Q12913	PTPRJ	5161	0.250777	0.305884	302	0.0240461	0.234519	19	4434	0.650593	-0.0384202	14	9897	1598	0.0858844	0.359719
Q9UNE7	STUB1	518	0.0735783	0.575331	3601	0.364323	0.0714052	24	5784	0.79941	-0.0525735	16	9903	1599	0.262022	0.482021
Q96RG2	PASK	6422	0.34255	0.307299	1312	0.0570238	0.125891	8	2177	0.0773612	-0.136023	3	9911	1600	0.0431984	0.308806
P62857	RPS28	3606	0.102465	0.246409	4766	0.768515	-0.0516522	13	1547	0.656452	0.0588549	9	9919	1601	0.431659	0.577266
Q8IZP2	ST13P4	6215	0.11925	-0.155335	606	0.0852872	0.235359	15	3104	0.0958065	-0.227973	12	9925	1602	0.0311533	0.290323
P09132	SRP19	3807	0.0701235	-0.214605	708	0.0660408	0.1964	19	5411	0.331386	-0.168616	6	9926	1603	0.0436932	0.308806
Q8N954	GPATCH11	3299	0.130332	0.28728	2907	0.230218	0.081707	11	3739	0.742157	-0.0075701	8	9945	1604	0.268156	0.485984
O75663	TIPRL	5253	0.190981	0.244249	4147	0.535169	-0.0670197	17	547	0.278141	0.108057	12	9947	1605	0.309823	0.507193
P11413	G6PD	2942	0.202671	0.446025	2918	0.210436	0.0728522	39	4089	0.578777	-0.0416958	31	9949	1606	0.285165	0.494604
Q10570	CPSF1	3625	0.184757	0.336224	3317	0.221737	0.049204	34	3008	0.379784	-0.0516979	31	9950	1607	0.215162	0.449002
Q9Y448	KNSTRN	3503	0.129072	0.276148	1284	0.0910489	-0.147383	9	5168	0.969228	-0.000468956	6	9955	1608	0.17641	0.429257
P41227	NAA10	5011	0.195791	0.259409	3670	0.322859	-0.0569568	36	1277	0.489867	0.0342697	34	9958	1609	0.32552	0.514782
Q8TBF4	ZCRB1	3291	0.184876	0.362922	3212	0.403809	0.111181	5	3456	0.130398	-0.224719	4	9959	1610	0.159261	0.415806
O60934	NBN	3340	0.144632	0.299252	3886	0.47437	0.0760855	37	2734	0.719606	0.0148202	32	9960	1611	0.421314	0.56979
Q9H0A0	NAT10	1851	0.178972	0.646472	4345	0.512422	0.0463779	38	3765	0.845723	0.00983346	32	9961	1612	0.529355	0.64258
P26038	MSN	6376	0.181292	0.189307	2827	0.194592	0.0748258	134	761	0.234602	0.0214216	121	9964	1613	0.143075	0.405378
Q9Y5P6	GMPPB	2497	0.14808	0.374437	5479	0.890009	-0.0163306	6	1988	0.206709	-0.0644368	4	9964	1613	0.302222	0.504747
Q9UQ35	SRRM2	3070	0.063716	-0.243855	5659	0.88663	-0.00411717	90	1239	0.0716284	-0.0710599	74	9968	1615	0.0877657	0.360914
Q9UPM8	AP4E1	7249	0.470631	0.351294	1859	0.332192	0.243869	3	864	0.4221	0.0733378	2	9972	1616	0.489168	0.616092
P10155	RO60	3146	0.207444	0.426784	2426	0.298343	-0.146207	24	4410	0.673786	-0.033376	18	9982	1617	0.384673	0.551377
Q9BTE6	AARSD1	4299	0.226442	0.338614	1616	0.117154	0.130499	13	4069	0.364402	-0.088554	6	9984	1618	0.158533	0.415806
O00411	POLRMT	4466	0.177207	0.271317	4372	0.592977	0.0564826	13	1149	0.16611	-0.0339543	9	9987	1619	0.231133	0.458351
Q9NX40	OCIAD1	6891	0.256639	0.218882	913	0.097519	0.195574	15	2184	0.650743	0.0184197	14	9988	1620	0.221397	0.451605
P52272	HNRNPM	3899	0.175727	0.304538	3230	0.212127	0.0509279	122	2872	0.324885	-0.0605164	97	10001	1621	0.183523	0.433645
Q7L2J0	MEPCE	1894	0.0973168	0.348106	4171	0.603345	0.077586	10	3939	0.202784	-0.167413	5	10004	1622	0.181528	0.43298
O95625	ZBTB11	1478	0.075376	0.35862	3414	0.319872	-0.0739724	10	5112	0.93798	-0.005131	7	10004	1622	0.270657	0.486473
Q71RG4	TMUB2	5867	0.149169	0.185667	3346	0.410734	-0.101707	3	794	0.374118	0.0675903	2	10007	1624	0.27285	0.48672
P41223	BUD31	2303	0.150364	0.39926	5179	0.806008	0.0278661	22	2529	0.247809	-0.0708399	15	10011	1625	0.31984	0.514339
O43172	PRPF4	3864	0.178077	0.310429	3572	0.4626	0.0964637	36	2581	0.517011	-0.0133306	22	10017	1626	0.389135	0.553515
P53992	SEC24C	1691	0.0721565	-0.334347	4286	0.566841	0.0609589	20	4047	0.664946	-0.0270947	10	10024	1627	0.301926	0.504747
Q15291	RBBP5	6152	0.14289	0.171352	2013	0.101616	0.0952051	19	1864	0.198206	-0.062465	14	10029	1628	0.068972	0.344258
P35579	MYH9	370	0.0310013	0.488915	4438	0.680193	-0.063676	432	5224	0.981076	0.000292724	370	10032	1629	0.256497	0.479433
Q9UK45	LSM7	4554	0.123883	-0.221407	229	0.0282706	0.264287	6	5252	0.252238	-0.312816	4	10035	1630	0.0289352	0.285327
P84103	SRSF3	753	0.0845688	0.508999	4691	0.743394	0.0529397	34	4600	0.634117	-0.0445896	24	10044	1631	0.375281	0.544375
Q96MX6	WDR92	4611	0.121292	0.216858	4211	0.517753	-0.0579489	6	1223	0.5112	0.0440817	3	10045	1632	0.332314	0.519345
Q96EY7	PTCD3	2203	0.141731	0.39262	3703	0.388197	0.0706532	18	4143	0.661333	-0.0300572	16	10049	1633	0.356709	0.530385
P46063	RECQL	1887	0.0829883	-0.330325	3640	0.447656	-0.088675	34	4524	0.795728	-0.0149596	25	10051	1634	0.316929	0.513659
Q07812	BAX	9307	0.512584	0.236984	507	0.144177	-0.514387	18	251	0.130638	0.433602	16	10065	1635	0.158398	0.415806
Q12931	TRAP1	6657	0.107724	0.13429	2786	0.3833	-0.143524	41	625	0.243701	0.0469101	40	10068	1636	0.162752	0.418461
P08574	CYC1	4443	0.115694	0.218683	1482	0.200149	0.194259	9	4148	0.569917	-0.0447298	7	10073	1637	0.193898	0.437643
P27707	DCK	1786	0.0936796	0.353464	5714	0.9517	-0.00790082	26	2574	0.333322	-0.0496934	16	10074	1638	0.317893	0.513691
P27635	RPL10	2492	0.102902	0.308642	3220	0.547591	0.14347	43	4367	0.333887	-0.10842	19	10079	1639	0.242063	0.469262
Q15459	SF3A1	3376	0.187574	0.360879	3368	0.188448	-0.0361935	52	3335	0.653895	-0.0116523	49	10079	1639	0.274215	0.48672
Q9UHQ4	BCAP29	5606	0.163403	0.205916	4156	0.5416	-0.0680712	7	320	0.165729	0.177247	6	10082	1641	0.207324	0.443944
Q8TEM1	NUP210	5378	0.286696	0.32644	1937	0.222317	0.155186	32	2780	0.41489	-0.0377816	26	10095	1642	0.296994	0.502816
Q9BVK6	TMED9	1437	0.142105	0.552288	3042	0.380713	0.118558	23	5616	0.607848	-0.0767396	15	10095	1642	0.336907	0.521104
Q7Z2K8	GPRIN1	3278	0.108378	-0.266576	1235	0.216293	0.263444	12	5586	0.415726	-0.133088	9	10099	1644	0.159372	0.415806
O75191	XYLB	3101	0.222791	0.481114	1748	0.211245	0.166087	3	5256	0.393044	-0.120026	2	10105	1645	0.239558	0.466267
P38432	COIL	2892	0.225158	-0.544635	3803	0.328962	-0.0497316	17	3418	0.33362	-0.0759176	12	10113	1646	0.285346	0.494604
O43175	PHGDH	2286	0.190432	0.541041	3948	0.650308	-0.101163	47	3882	0.688572	-0.0191674	31	10116	1647	0.553622	0.659258
P84243	H3-3B	6065	0.15416	0.182545	1077	0.0818706	0.165186	33	2976	0.786091	0.0209964	23	10118	1648	0.161255	0.417529
P42285	MTREX	315	0.0640943	0.762456	5515	0.899606	-0.0149829	63	4291	0.822158	-0.00661475	47	10121	1649	0.412297	0.565187
Q8IZL8	PELP1	4533	0.113041	0.212956	3391	0.435308	0.104163	11	2198	0.177287	-0.0834057	6	10122	1650	0.148163	0.411646
P63241	EIF5A	5597	0.296032	0.319907	102	0.0260161	0.335468	9	4428	0.255479	-0.158358	2	10127	1651	0.052423	0.322301
Q07617	SPAG1	7936	0.346312	0.225848	709	0.0736954	0.204536	11	1482	0.173519	-0.0511603	7	10127	1651	0.0934689	0.367916
P53621	COPA	2966	0.230581	0.550347	5308	0.791062	0.0178488	68	1855	0.165	-0.0733695	53	10129	1653	0.32023	0.514339
Q5VU43	PDE4DIP	3445	0.165497	0.3223	5787	0.971178	-0.00495652	6	897	0.393924	0.0516667	6	10129	1653	0.479129	0.60896
O60610	DIAPH1	3963	0.0994787	0.227638	5393	0.837646	-0.0167261	72	774	0.315728	0.0463993	66	10130	1655	0.296102	0.502215
Q8TBA6	GOLGA5	2570	0.219101	0.642256	2520	0.106995	0.0649289	20	5041	0.95376	-0.000892248	17	10131	1656	0.26881	0.486084
O43390	HNRNPR	352	0.0296569	-0.492955	4560	0.621134	0.0470397	72	5222	0.67985	-0.0490723	53	10134	1657	0.187514	0.43487
P33992	MCM5	662	0.0903294	0.581576	4359	0.736995	-0.0793176	72	5116	0.661344	-0.0510999	54	10137	1658	0.396216	0.556044
Q9H6Z4	RANBP3	890	0.0824503	0.46117	5166	0.700893	-0.0175598	30	4082	0.690977	-0.0237917	22	10138	1659	0.37562	0.544656
P13861	PRKAR2A	2538	0.0485838	0.25859	3384	0.12988	0.0193385	26	4217	0.327397	-0.105605	19	10139	1660	0.0543165	0.32914
Q9UKW4	VAV3	781	0.0800374	0.484529	3781	0.328176	0.0504526	6	5579	0.70103	-0.05693	4	10141	1661	0.238885	0.46611
O15160	POLR1C	4714	0.0390682	0.165555	4287	0.423786	-0.0373675	16	1157	0.475747	0.0406931	14	10158	1662	0.138436	0.403174
P84090	ERH	5061	0.193839	0.255603	754	0.0389909	-0.168174	13	4344	0.442257	-0.0743522	9	10159	1663	0.076718	0.356724
Q16531	DDB1	1954	0.1314	0.401081	5058	0.750228	0.0291853	99	3149	0.755771	0.0100391	83	10161	1664	0.519207	0.635187
Q9GZT9	EGLN1	1746	0.119255	0.404185	3504	0.398028	-0.0878351	15	4912	0.954253	0.00170416	10	10162	1665	0.402344	0.560119
Q9NPG3	UBN1	984	0.0962347	-0.486287	4223	0.512753	0.0558749	12	4956	0.72083	-0.0377262	7	10163	1666	0.352193	0.527798
Q9NZ32	ACTR10	4436	0.115306	-0.218691	3547	0.602083	0.126794	7	2186	0.020803	-0.202673	5	10169	1667	0.0417773	0.308364
Q96AB6	NTAN1	877	0.0768819	0.449464	3487	0.469422	0.103501	4	5810	0.798054	-0.0556884	3	10174	1668	0.312184	0.50884
Q13107	USP4	4731	0.116358	-0.207811	2272	0.308969	0.168183	26	3175	0.421183	-0.0477659	18	10178	1669	0.211526	0.446921
P29762	CRABP1	7185	0.383878	0.288758	635	0.0831239	0.227825	16	2368	0.138554	-0.106385	11	10188	1670	0.0933612	0.367916
Q8IWB9	TEX2	3065	0.151938	0.331168	2046	0.25245	0.160742	3	5085	0.973932	0.00137117	2	10196	1671	0.361996	0.534389
Q3YEC7	RABL6	1749	0.173369	0.65443	5859	0.990949	-0.0016225	20	2591	0.272516	-0.0652153	20	10199	1672	0.409556	0.563618
P82094	TMF1	4481	0.179616	-0.274029	3007	0.227423	0.0732626	36	2713	0.400955	-0.038857	31	10201	1673	0.222177	0.451605
Q9H2C0	GAN	6498	0.215684	0.207149	1338	0.147268	0.177259	5	2368	0.0569433	-0.172236	3	10204	1674	0.0492974	0.318779
O75150	RNF40	7309	0.346617	0.256275	741	0.0876105	0.211824	48	2154	0.38378	-0.0276999	43	10204	1674	0.179041	0.431779
A3KMH1	VWA8	6451	0.32489	-0.290657	1181	0.183474	0.233535	9	2579	0.0845866	-0.165007	8	10211	1676	0.102262	0.374821
O15228	GNPAT	2638	0.0417428	0.248925	4501	0.608512	0.0488081	6	3080	0.818815	0.023774	3	10219	1677	0.25733	0.479588
O96006	ZBED1	7475	0.149273	0.128853	2669	0.238527	-0.102371	5	81	0.0132953	0.240677	4	10225	1678	0.0179696	0.267925
P21283	ATP6V1C1	2477	0.107094	0.31631	4788	0.642139	0.0337835	20	2961	0.4517	-0.0354263	13	10226	1679	0.326106	0.514782
P21333	FLNA	5756	0.141078	-0.184991	1058	0.210364	0.309758	28	3415	0.10354	-0.336025	23	10229	1680	0.0722707	0.349559
P61513	RPL37A	3390	0.0523271	0.220884	2254	0.16485	-0.104041	14	4587	0.847169	-0.0085643	8	10231	1681	0.131658	0.398003
P31153	MAT2A	3119	0.2428	0.568957	4107	0.559759	-0.0742999	31	3012	0.534908	-0.0224325	24	10238	1682	0.513064	0.632298
P49407	ARRB1	4635	0.243423	0.335986	4083	0.465499	0.0588014	12	1521	0.0723025	-0.0899534	7	10239	1683	0.142113	0.405099
P12004	PCNA	2261	0.206125	0.677893	4514	0.502139	-0.032307	64	3465	0.573571	-0.0275625	40	10240	1684	0.463747	0.598671
Q9HC35	EML4	5590	0.180473	0.220453	2798	0.253456	0.0976124	23	1857	0.241721	-0.0506757	16	10245	1685	0.173049	0.425395
Q15052	ARHGEF6	281	0.0512246	0.679974	5744	0.953992	0.00610091	25	4224	0.754089	-0.0160693	13	10249	1686	0.35925	0.531892
Q9BRF8	CPPED1	3936	0.259362	0.440204	4971	0.705521	0.0301248	12	1350	0.0820689	-0.0749043	7	10257	1687	0.21043	0.445401
P37802	TAGLN2	4105	0.0514106	0.191652	5568	0.862048	0.00718883	35	585	0.227091	0.0489666	31	10258	1688	0.162771	0.418461
Q92785	DPF2	1287	0.137513	0.583935	4704	0.588242	-0.031797	18	4269	0.729631	-0.0216543	9	10260	1689	0.462363	0.5985
P48200	IREB2	5199	0.291306	0.346919	2045	0.189205	0.128719	12	3021	0.484585	-0.031097	6	10265	1690	0.298736	0.502816
Q13409	DYNC1I2	6550	0.275001	0.247465	514	0.0321302	0.19705	33	3203	0.296628	-0.0785659	30	10267	1691	0.0645046	0.341455
Q8IZ83	ALDH16A1	2139	0.0688749	0.296194	5546	0.956695	-0.0193738	30	2585	0.350779	-0.0462894	22	10270	1692	0.274214	0.48672
Q8N2G8	GHDC	5360	0.093121	-0.168813	2092	0.288106	0.175761	7	2823	0.131996	-0.141479	4	10275	1693	0.0799146	0.359719
P13929	ENO3	2702	0.221999	0.594222	4826	0.759552	0.0464331	20	2751	0.205685	-0.0933827	5	10279	1694	0.347222	0.526013
O94925	GLS	6231	0.232865	0.23121	2694	0.280034	-0.115661	11	1359	0.578143	0.0506604	9	10284	1695	0.363849	0.535255
P06865	HEXA	2493	0.0207014	0.243951	2877	0.239197	0.0875976	18	4916	0.957736	0.00200609	16	10286	1696	0.098021	0.370861
P18583	SON	5241	0.178648	0.234069	3837	0.278701	-0.0347578	56	1215	0.191468	-0.0314579	47	10293	1697	0.157088	0.415806
P63010	AP2B1	2875	0.189918	0.421682	2424	0.245515	-0.125061	51	4996	0.923835	-0.00503634	34	10295	1698	0.391547	0.553879
Q9UFW8	CGGBP1	5252	0.0676977	-0.160409	1394	0.117915	0.15181	14	3651	0.180093	-0.165592	7	10297	1699	0.0416358	0.308363
P48147	PREP	101	0.0045406	0.654952	5857	0.981188	0.000804508	45	4339	0.904976	0.00621765	33	10297	1699	0.0875434	0.360914
P47897	QARS1	1316	0.136384	0.565088	5757	0.96287	-0.00627956	41	3225	0.787851	0.0134058	32	10298	1701	0.604391	0.691778
P55060	CSE1L	2558	0.0491226	0.258085	5011	0.816076	-0.0405327	46	2731	0.53904	-0.0136659	30	10300	1702	0.263346	0.482021
Q8TF64	GIPC3	7401	0.33388	0.243681	1382	0.0827721	0.132613	10	1528	0.0342522	-0.107379	7	10311	1703	0.030482	0.290292
P12956	XRCC6	6699	0.324836	0.276565	2584	0.247347	-0.111527	104	1030	0.421681	0.0417175	94	10313	1704	0.342661	0.523502
Q96GK7	FAHD2A	3876	0.0765144	0.215902	3058	0.306816	0.0962034	8	3383	0.362115	-0.0676177	6	10317	1705	0.145642	0.408647
P51398	DAP3	3836	0.245403	0.421822	930	0.139533	0.234934	12	5551	0.977432	-0.00859916	10	10317	1705	0.340294	0.52183
Q9NYL9	TMOD3	407	0.0638035	0.608877	5295	0.806659	0.0205239	34	4615	0.851534	-0.00831089	29	10317	1705	0.395236	0.555895
Q8N806	UBR7	600	0.101805	0.793971	5360	0.776951	0.0130659	36	4357	0.565273	-0.0504678	15	10317	1705	0.399537	0.557807
P35611	ADD1	3738	0.238758	0.419317	3661	0.378032	0.0711657	14	2921	0.365757	-0.0532121	10	10320	1709	0.337648	0.521515
P01111	NRAS	5277	0.268064	0.317181	3777	0.317898	-0.0479606	10	1266	0.508162	0.0401635	7	10320	1709	0.392671	0.553985
Q5VW32	BROX	1409	0.125649	0.485046	5644	0.881229	-0.00446596	13	3269	0.442286	-0.0455484	10	10322	1711	0.419503	0.568774
Q8IXI1	RHOT2	3051	0.157988	0.342022	1840	0.188362	0.143971	16	5433	0.789769	-0.0358797	12	10324	1712	0.276962	0.487155
O75533	SF3B1	4344	0.153699	0.25427	4797	0.739469	-0.0453184	89	1190	0.0699549	-0.0687108	74	10331	1713	0.139302	0.403826
Q9BX40	LSM14B	1420	0.0631639	0.349295	4920	0.631269	-0.0255585	20	3992	0.718546	-0.0165021	16	10332	1714	0.311233	0.507951
Q9H582	ZNF644	4153	0.0508359	-0.189542	2240	0.199499	0.118369	16	3942	0.68952	-0.0205615	10	10335	1715	0.127815	0.396678
P51812	RPS6KA3	3302	0.160702	0.324388	2625	0.270735	0.116894	15	4423	0.706388	-0.0289518	13	10350	1716	0.324113	0.514782
Q06203	PPAT	5273	0.231235	0.279126	1914	0.106904	0.103106	23	3164	0.411747	-0.0489839	16	10351	1717	0.163974	0.418461
Q9UKV3	ACIN1	3081	0.0357152	-0.224955	5801	0.95057	-0.00136019	76	1470	0.105169	-0.0730329	59	10352	1718	0.0803783	0.359719
Q05519	SRSF11	3137	0.0330786	0.221437	4876	0.601546	0.0247166	16	2341	0.67739	0.0200868	13	10354	1719	0.196525	0.439663
Q9ULA0	DNPEP	5723	0.294478	0.309548	2943	0.416822	0.137948	15	1690	0.577481	0.0270604	10	10356	1720	0.506763	0.628353
Q14444	CAPRIN1	2979	0.229391	0.540604	3634	0.424223	0.0841662	67	3745	0.831408	0.00800227	63	10358	1721	0.54011	0.649549
Q86VP6	CAND1	3126	0.106845	0.275269	4001	0.649247	-0.0968182	75	3237	0.592132	-0.0190038	58	10364	1722	0.381504	0.549162
O43818	RRP9	2632	0.197242	0.488171	2539	0.187253	0.0927336	18	5199	0.947245	-0.00562552	17	10370	1723	0.348929	0.527197
Q8N1G0	ZNF687	1769	0.0975863	0.361075	3585	0.242155	0.0389636	12	5025	0.965488	0.0013527	5	10379	1724	0.272091	0.48672
Q66K14	TBC1D9B	7683	0.416346	0.281184	557	0.110259	0.293977	12	2146	0.0789141	-0.133737	11	10386	1725	0.0812041	0.359719
Q96KQ7	EHMT2	3868	0.19214	0.327147	3339	0.200945	0.0417697	16	3185	0.233581	-0.100806	11	10392	1726	0.15145	0.414119
Q96HP4	OXNAD1	5970	0.226326	-0.239531	2788	0.303462	0.115971	4	1635	0.0724792	-0.0974704	2	10393	1727	0.101363	0.373761
Q9NT62	ATG3	1368	0.0848624	0.387294	4550	0.706158	-0.0590364	20	4475	0.813882	-0.0113702	14	10393	1727	0.418595	0.567953
P50897	PPT1	4231	0.19265	0.299826	4173	0.656621	-0.0850548	35	1990	0.0676884	-0.128183	31	10394	1729	0.14634	0.409687
P52597	HNRNPF	6056	0.0983848	0.14924	3119	0.236066	0.0680156	34	1219	0.51336	0.0447778	26	10394	1729	0.181689	0.43298
P49711	CTCF	433	0.0446116	0.49806	5159	0.757083	0.0242588	50	4809	0.904587	-0.00439337	23	10401	1731	0.323013	0.514612
P61221	ABCE1	2370	0.0668373	0.2816	3730	0.501911	-0.0919033	34	4302	0.903059	0.00691155	27	10402	1732	0.32144	0.514339
Q14839	CHD4	1875	0.174144	0.590819	5605	0.87926	-0.00642854	57	2926	0.435512	-0.037734	46	10406	1733	0.491721	0.617902
O43583	DENR	898	0.125279	0.780649	4259	0.393652	0.0330958	23	5250	0.947116	-0.00627356	14	10407	1734	0.409041	0.563125
P13804	ETFA	840	0.0124018	0.356147	5037	0.750949	0.03056	41	4537	0.912624	0.00297545	23	10414	1735	0.145625	0.408647
P41250	GARS1	2805	0.0866502	0.273938	4320	0.451742	-0.0383868	62	3292	0.544948	-0.0282447	51	10417	1736	0.261297	0.482021
P09960	LTA4H	3963	0.0951546	0.223816	4481	0.630645	0.0527083	36	1981	0.171758	-0.076486	32	10425	1737	0.165323	0.418461
Q9UGP8	SEC63	4567	0.259441	0.365564	762	0.0682472	0.189063	25	5104	0.923411	-0.00721303	15	10433	1738	0.221936	0.451605
Q13011	ECH1	1046	0.0867041	0.443935	4480	0.453417	0.0272109	35	4912	0.905855	-0.00589668	23	10438	1739	0.352431	0.527944
Q9BRR6	ADPGK	4033	0.269062	0.446956	5649	0.912645	-0.00780228	8	756	0.34618	0.0639237	4	10438	1739	0.552817	0.659258
P32189	GK	6754	0.138947	-0.148808	1527	0.0763864	0.11744	7	2158	0.656467	0.0213017	5	10439	1741	0.127502	0.396544
P46100	ATRX	6823	0.295637	0.247332	2042	0.0647427	-0.0762237	39	1575	0.151112	-0.062315	33	10440	1742	0.0692187	0.34432
Q9Y5B0	CTDP1	3319	0.197366	0.383195	3383	0.419661	-0.101747	18	3747	0.864442	0.0134608	13	10449	1743	0.509263	0.629675
Q659A1	ICE2	3372	0.22659	0.441303	3523	0.52399	0.11167	4	3555	0.550867	-0.0336361	2	10450	1744	0.486996	0.614593
Q93009	USP7	1319	0.0670381	0.365405	4604	0.551275	0.0345961	59	4531	0.71946	-0.0291987	49	10454	1745	0.297948	0.502816
P36551	CPOX	7647	0.170551	0.13718	1687	0.0634579	0.0980731	20	1122	0.00802414	-0.0835442	12	10456	1746	0.00469614	0.175098
O75347	TBCA	6101	0.0673128	-0.131259	885	0.144868	0.254411	27	3471	0.119708	-0.255338	26	10457	1747	0.0356675	0.293871
P60842	EIF4A1	1698	0.156069	0.540344	5513	0.914387	-0.016698	63	3248	0.804455	0.0153802	58	10459	1748	0.632234	0.709258
P52788	SMS	6411	0.331635	0.297411	1651	0.192551	-0.166303	20	2405	0.722842	0.0268319	14	10467	1749	0.40645	0.562236
Q13200	PSMD2	7269	0.106335	0.110753	2700	0.33931	-0.136651	63	499	0.157631	0.0379873	56	10468	1750	0.111083	0.382244
Q96FW1	OTUB1	4401	0.100807	-0.208995	2488	0.339963	0.16157	18	3581	0.12197	-0.294849	13	10470	1751	0.0897804	0.363289
Q96T23	RSF1	2617	0.155723	0.379396	4022	0.449507	-0.0612697	20	3833	0.674132	-0.020449	15	10472	1752	0.411288	0.564499
Q15814	TBCC	4684	0.0781421	0.1855	798	0.090191	-0.204546	16	5000	0.602752	-0.0588122	13	10482	1753	0.0907982	0.363289
P00813	ADA	1672	0.0250094	0.292439	5316	0.807984	-0.0195153	29	3500	0.611383	-0.0226154	28	10488	1754	0.185886	0.434043
Q9BWT1	CDCA7	5196	0.227758	0.280662	449	0.0434435	0.220274	6	4848	0.741392	-0.0325278	4	10493	1755	0.131997	0.398003
Q9Y4B6	DCAF1	445	0.0388075	-0.478388	5136	0.821149	-0.0314634	16	4916	0.950778	0.0008568	12	10497	1756	0.321464	0.514339
Q9H2P0	ADNP	4533	0.241531	0.341727	4942	0.665737	0.0277745	32	1023	0.049419	-0.0573739	26	10498	1757	0.139251	0.403826
Q14204	DYNC1H1	657	0.0375839	0.415267	4901	0.784828	-0.0444454	225	4945	0.783908	-0.026675	194	10503	1758	0.274279	0.48672
P51991	HNRNPA3	4020	0.179022	0.299558	3278	0.321338	0.0831782	82	3213	0.372272	-0.0599144	57	10511	1759	0.261921	0.482021
P29558	RBMS1	4255	0.0557904	0.187851	5189	0.79617	-0.0257812	7	1075	0.491568	0.0614003	3	10519	1760	0.265002	0.483307
Q15072	ZNF146	6280	0.221035	0.221234	2049	0.169	0.119473	5	2194	0.288273	-0.0492977	3	10523	1761	0.170106	0.423982
Q96F07	CYFIP2	2414	0.213635	0.672176	3171	0.283424	0.079257	12	4939	0.457995	-0.087252	10	10524	1762	0.305377	0.505833
Q96HY7	DHTKD1	4137	0.203964	0.322517	3453	0.458943	0.104219	4	2936	0.781056	0.0211736	3	10526	1763	0.514482	0.632863
O95456	PSMG1	3488	0.119719	0.267728	2674	0.399944	0.164741	20	4380	0.735528	-0.0231689	15	10542	1764	0.350232	0.527197
Q8WWM7	ATXN2L	3311	0.228852	0.45524	3797	0.357882	-0.0568569	65	3434	0.779456	0.00685425	65	10542	1764	0.48112	0.609841
Q9NWS0	PIH1D1	4478	0.289771	0.422136	210	0.0198781	0.26084	7	5859	0.543719	-0.134199	3	10547	1766	0.0732554	0.351944
Q8N335	GPD1L	5499	0.325853	0.364543	1751	0.267049	-0.204459	11	3298	0.835705	0.0203085	7	10548	1767	0.513143	0.632298
P24666	ACP1	4100	0.0262263	0.18018	1975	0.221263	0.149467	15	4475	0.447477	-0.0766695	7	10550	1768	0.0640749	0.340976
O00329	PIK3CD	908	0.0897112	0.48057	4545	0.674322	0.0548775	4	5098	0.909144	-0.00895976	3	10551	1769	0.445857	0.590026
P31943	HNRNPH1	4128	0.12314	0.239477	3076	0.187721	0.0542427	48	3349	0.522768	-0.0333773	41	10553	1770	0.183267	0.433555
O00232	PSMD12	3760	0.12212	0.255421	1583	0.159893	-0.15626	44	5213	0.970446	-0.0011995	36	10556	1771	0.243128	0.469873
Q92610	ZNF592	2467	0.174792	0.442242	5432	0.83461	-0.0130809	10	2663	0.710474	0.0156473	5	10562	1772	0.604869	0.691778
P62913	RPL11	5652	0.100326	0.162969	2732	0.305961	0.121028	32	2188	0.3677	-0.0326157	25	10572	1773	0.175372	0.427562
Q58FG1	HSP90AA4P	4067	0.09955	-0.222752	787	0.105912	-0.224049	2	5720	0.567243	-0.0924184	2	10574	1774	0.114964	0.385644
Q15031	LARS2	7236	0.268224	0.209924	1714	0.0528354	0.0924555	11	1627	0.61361	0.0384784	10	10577	1775	0.147847	0.411485
P24386	CHM	825	0.0455944	0.397791	5703	0.942256	-0.00710791	9	4060	0.881498	0.0085724	5	10588	1776	0.36476	0.535732
Q9Y259	CHKB	527	0.0142061	0.408443	5098	0.855173	-0.0379973	9	4964	0.90035	-0.00813787	8	10589	1777	0.171841	0.425007
P30260	CDC27	6555	0.111588	0.139979	3598	0.499109	-0.100821	15	439	0.190413	0.0806624	9	10592	1778	0.168423	0.421562
O00221	NFKBIE	6804	0.142748	-0.149438	1103	0.235209	0.351168	4	2689	0.0423132	-0.2871	3	10596	1779	0.0412728	0.308363
Q96S97	MYADM	2486	0.104725	0.311558	2851	0.295771	0.109214	3	5264	0.399997	-0.116625	2	10601	1780	0.186228	0.434231
O14920	IKBKB	5921	0.338942	-0.342204	2536	0.386306	0.173137	9	2146	0.0943338	-0.122301	5	10603	1781	0.18586	0.434043
Q8IY81	FTSJ3	2038	0.0758438	0.31043	4799	0.582525	-0.0257692	33	3771	0.606779	-0.0303209	29	10608	1782	0.299388	0.502816
P29218	IMPA1	1655	0.117636	0.413761	5698	0.953599	-0.00895962	24	3257	0.777386	0.01105	15	10610	1783	0.559426	0.663435
P54098	POLG	7846	0.145415	-0.113814	1115	0.154997	0.218119	3	1652	0.0723164	-0.0987106	2	10613	1784	0.0456745	0.312319
O60506	SYNCRIP	4940	0.180358	0.250664	4657	0.55512	-0.0310976	93	1020	0.412743	0.0408538	83	10617	1785	0.382768	0.55003
Q9UIS9	MBD1	2734	0.0846895	0.276431	2241	0.107087	-0.0831119	7	5643	0.669904	-0.0646788	3	10618	1786	0.116201	0.386686
Q9NVN8	GNL3L	3166	0.0599414	0.23607	4811	0.626624	-0.0307341	8	2641	0.749038	0.0234611	4	10618	1786	0.307957	0.50651
Q99611	SEPHS2	4883	0.0809459	0.179835	3973	0.490462	0.0717703	6	1763	0.172726	-0.0658185	4	10619	1788	0.12614	0.395386
Q96GQ7	DDX27	1303	0.116264	0.473934	4930	0.653796	0.027591	38	4391	0.630837	-0.0396931	35	10624	1789	0.414828	0.565483
O95817	BAG3	6933	0.340216	0.274407	225	0.029209	0.267042	23	3481	0.411809	-0.0576231	21	10639	1790	0.08846	0.361648
P50502	ST13	2512	0.0945502	0.297944	3351	0.350255	0.0862796	21	4781	0.604338	-0.0537723	17	10644	1791	0.251384	0.474726
P13591	NCAM1	3732	0.19929	0.34877	5722	0.924036	0.00426291	42	1191	0.129154	-0.0491899	34	10645	1792	0.278934	0.488333
Q9BQ04	RBM4B	200	0.0184189	0.588681	5061	0.668624	0.0200199	20	5386	0.752187	-0.0409708	13	10647	1793	0.15415	0.414819
Q00577	PURA	5764	0.322044	0.336591	2555	0.183209	-0.0904206	13	2329	0.67982	0.0210417	12	10648	1794	0.376549	0.545582
Q9NRZ9	HELLS	7264	0.163916	-0.146469	751	0.0827438	0.204977	17	2634	0.129951	-0.128415	14	10649	1795	0.0483729	0.315515
Q8WUM0	NUP133	2193	0.0300882	0.262503	5117	0.80374	-0.0308417	39	3343	0.818401	0.0150171	35	10653	1796	0.24968	0.47312
O43432	EIF4G3	3433	0.0427227	0.213325	5798	0.967933	0.00362834	28	1425	0.575604	0.0453158	20	10656	1797	0.279066	0.488333
P48643	CCT5	614	0.103971	0.841414	5256	0.821801	-0.0243326	128	4792	0.82943	-0.0154483	97	10662	1798	0.506716	0.628353
O43865	AHCYL1	2282	0.185366	0.517583	5622	0.919122	0.0105505	34	2762	0.155667	-0.117858	24	10666	1799	0.297506	0.502816
Q99426	TBCB	2882	0.101321	0.283048	5671	0.912579	-0.00616555	21	2114	0.607544	0.0134355	14	10667	1800	0.450774	0.593191
Q93100	PHKB	4117	0.26481	0.42516	4536	0.644441	0.0516756	10	2015	0.162605	-0.0814052	9	10668	1801	0.305493	0.505833
O15541	RNF113A	6167	0.202499	0.211189	547	0.0537026	0.207602	19	3960	0.226953	-0.147789	14	10674	1802	0.0617762	0.339318
O43670	ZNF207	5589	0.161204	0.205194	1988	0.186154	0.130831	13	3107	0.409779	-0.0477467	8	10684	1803	0.185332	0.434043
Q14155	ARHGEF7	3636	0.0923672	-0.236984	5069	0.764022	0.0300607	13	1981	0.24729	-0.0532007	5	10686	1804	0.231106	0.458351
Q9NWY4	HPF1	5574	0.22311	0.254819	4209	0.630846	0.0773542	7	905	0.394665	0.0510098	4	10688	1805	0.448164	0.591205
Q15014	MORF4L2	6740	0.143572	0.152163	2162	0.104042	-0.0873784	16	1788	0.599413	0.0256236	14	10690	1806	0.150732	0.413423
Q13330	MTA1	2925	0.200767	0.443976	5210	0.759525	0.0208406	18	2555	0.280241	-0.0607733	15	10690	1806	0.389847	0.553676
Q13045	FLII	1557	0.163784	0.680948	4683	0.73004	0.0521922	43	4453	0.76137	-0.0196651	31	10693	1808	0.570624	0.669696
Q15437	SEC23B	628	0.0959012	0.65209	5525	0.896545	0.0141892	27	4543	0.784193	-0.017253	16	10696	1809	0.494422	0.61996
Q8NFH4	NUP37	4794	0.201819	0.279412	5631	0.922886	-0.0102914	14	274	0.0909963	0.0814141	11	10699	1810	0.226956	0.455731
Q14119	VEZF1	2049	0.151605	0.435883	2913	0.301553	0.105045	10	5738	0.807302	-0.0466712	2	10700	1811	0.359558	0.531892
Q9Y4W6	AFG3L2	5699	0.176082	0.211738	1766	0.130502	0.124694	40	3237	0.646126	-0.0105633	38	10702	1812	0.208928	0.444726
Q13867	BLMH	776	0.0482154	0.40977	5508	0.893671	0.0147145	33	4421	0.901499	0.00344933	18	10705	1813	0.369937	0.53933
Q99447	PCYT2	2209	0.168512	0.464951	5562	0.92735	-0.0152586	17	2935	0.428996	-0.0392355	14	10706	1814	0.493017	0.619072
Q9UKX7	NUP50	6515	0.333829	0.293885	2524	0.20004	0.09881	40	1675	0.122384	-0.0788829	29	10714	1815	0.141881	0.405099
Q9H9L4	KANSL2	6395	0.153714	0.169681	1131	0.105305	0.174915	5	3190	0.3747	-0.0583545	4	10716	1816	0.116068	0.386633
Q9BX69	CARD6	1211	0.132475	0.581132	4840	0.746634	0.0440148	9	4669	0.934481	0.00329752	8	10720	1817	0.5746	0.672096
Q99707	MTR	6222	0.305863	0.28753	2376	0.25009	0.129872	17	2126	0.627255	0.016564	13	10724	1818	0.414962	0.565483
Q9UBQ0	VPS29	9734	0.333062	0.144402	563	0.0236565	-0.182113	16	430	0.138984	0.0497663	12	10727	1819	0.0340043	0.291407
P15311	EZR	5360	0.150537	0.205749	3460	0.430618	-0.0982929	91	1908	0.655907	0.0308061	87	10728	1820	0.388777	0.553515
P78362	SRPK2	5584	0.279506	0.304049	867	0.203031	0.40738	20	4291	0.218684	-0.184411	14	10742	1821	0.186423	0.434231
Q9H0R4	HDHD2	995	0.0469824	0.380963	4153	0.52706	0.0654225	11	5598	0.952124	-0.0146644	8	10746	1822	0.277485	0.487155
Q9P287	BCCIP	5178	0.175919	0.23577	2665	0.161436	0.0751039	15	2914	0.498636	-0.0261331	10	10757	1823	0.202778	0.44226
Q00722	PLCB2	4840	0.212333	0.286913	4085	0.449944	0.0554917	23	1833	0.206471	-0.0581957	18	10758	1824	0.249174	0.473041
Q6W2J9	BCOR	3842	0.232772	0.394946	4230	0.450346	0.0448345	10	2695	0.154651	-0.114859	8	10767	1825	0.220764	0.451605
O94855	SEC24D	3889	0.148313	0.273544	5803	0.970737	0.00399157	15	1076	0.337609	0.0147831	7	10768	1826	0.417835	0.567332
Q04864	REL	5740	0.1032	0.16195	3951	0.400263	0.0556946	6	1082	0.170988	-0.0267668	5	10773	1827	0.128677	0.397566
Q9NYH9	UTP6	2357	0.112828	0.330449	4351	0.615641	0.0621184	13	4065	0.86961	0.00647711	11	10773	1827	0.467859	0.601228
Q99504	EYA3	6919	0.223463	-0.195195	425	0.0930839	0.312117	4	3430	0.143688	-0.18485	2	10774	1829	0.0708583	0.347539
Q5W0B1	OBI1	2173	0.199913	0.665266	4165	0.472042	0.0550957	9	4436	0.836399	-0.00724395	6	10774	1829	0.533795	0.646508
Q99747	NAPG	4733	0.250181	0.337388	2052	0.164951	0.117578	19	3996	0.87698	0.0092487	16	10781	1831	0.355636	0.529848
O00233	PSMD9	2009	0.0474557	0.286356	4145	0.502582	0.0624082	22	4634	0.858649	-0.00767181	14	10788	1832	0.254924	0.477442
Q92973	TNPO1	1948	0.0559168	0.296732	3152	0.283824	-0.0820716	38	5689	0.984914	-0.0134015	28	10789	1833	0.215788	0.449393
Q14697	GANAB	7634	0.39259	0.268589	1167	0.0935067	0.162173	67	1989	0.135626	-0.0912256	55	10790	1834	0.101374	0.373761
Q8IZQ1	WDFY3	5700	0.0954895	0.159014	1674	0.331621	0.298151	7	3424	0.595187	-0.0236423	5	10798	1835	0.242327	0.469522
Q12797	ASPH	2775	0.0799288	0.26949	3416	0.294006	-0.0654276	24	4611	0.826857	-0.0121384	22	10802	1836	0.246892	0.472745
Q96K76	USP47	6695	0.181784	-0.178415	2672	0.221955	0.0966056	22	1437	0.167419	-0.0498183	17	10804	1837	0.124866	0.393557
Q00534	CDK6	3937	0.242743	0.40288	2645	0.435822	0.180713	19	4232	0.281416	-0.126313	12	10814	1838	0.318229	0.513789
P52292	KPNA2	6644	0.20718	0.195611	3580	0.44127	0.0911077	29	591	0.178058	0.0276777	23	10815	1839	0.22133	0.451605
P61964	WDR5	1001	0.127719	0.712664	4522	0.524955	-0.0350784	19	5292	0.990372	0.00018978	12	10815	1839	0.490679	0.617375
Q9BW71	HIRIP3	6615	0.18473	0.183082	3386	0.373417	-0.090544	13	815	0.333353	0.0439728	12	10816	1841	0.273371	0.48672
Q14746	COG2	8487	0.414242	-0.235461	362	0.0769122	0.306951	8	1970	0.0143634	-0.174365	5	10819	1842	0.0175056	0.266152
Q8N3X1	FNBP4	2289	0.138802	0.38	3439	0.332188	0.0756705	14	5095	0.933424	-0.00563539	11	10823	1843	0.391361	0.553879
P38606	ATP6V1A	1156	0.0652904	-0.384294	5666	0.95996	-0.0117981	38	4003	0.537083	-0.0466469	34	10825	1844	0.341406	0.522896
Q8WW33	GTSF1	4965	0.184071	-0.25184	2529	0.386449	0.174742	19	3333	0.182236	-0.136819	9	10827	1845	0.191698	0.436764
Q8IWX8	CHERP	1956	0.185811	0.650536	3806	0.449395	0.0765534	26	5065	0.918637	-0.00733508	22	10827	1845	0.526558	0.640634
Q6UX53	METTL7B	6836	0.112344	0.130252	3617	0.257916	0.0418793	12	375	0.144603	0.0769316	9	10828	1847	0.0899296	0.363289
Q08209	PPP3CA	2386	0.0914909	0.302823	5646	0.884155	0.00453739	18	2803	0.619616	-0.00315764	16	10835	1848	0.424694	0.571446
P35612	ADD2	5666	0.150028	0.192943	4523	0.656986	0.0536373	12	659	0.27079	0.0509884	9	10848	1849	0.298619	0.502816
P11216	PYGB	1349	0.111873	0.447607	4610	0.759964	-0.0621507	37	4891	0.948199	0.000734886	32	10850	1850	0.539187	0.649063
P57737	CORO7	6803	0.255418	0.221853	1072	0.0772277	0.161451	34	2978	0.236088	-0.0915951	19	10853	1851	0.0967924	0.370315
P51151	RAB9A	1116	0.0287799	0.342589	4579	0.619873	0.0459736	9	5162	0.978788	0.00112594	6	10857	1852	0.231188	0.458351
O95487	SEC24B	8310	0.319353	0.193614	413	0.0905712	0.313155	3	2137	0.0330644	-0.179886	2	10860	1853	0.0307184	0.290292
Q8N543	OGFOD1	2887	0.106018	0.287573	3463	0.283202	0.0587648	28	4516	0.912007	0.00315662	24	10866	1854	0.303128	0.505161
Q8N1F7	NUP93	855	0.0690221	0.437693	4935	0.722371	0.0352015	50	5076	0.931609	-0.00558502	39	10866	1854	0.407825	0.56301
P28340	POLD1	1159	0.131532	0.605915	4058	0.539254	0.0741076	39	5650	0.656921	-0.0678728	27	10867	1856	0.408508	0.56301
Q14186	TFDP1	4518	0.206341	0.29877	3698	0.468904	0.0892776	5	2652	0.757282	0.0251103	4	10868	1857	0.51502	0.632863
P35241	RDX	5731	0.014534	0.120581	4141	0.529669	-0.0665502	88	1001	0.509368	0.086957	82	10873	1858	0.0858538	0.359719
Q9UJ68	MSRA	3008	0.189179	0.403339	5542	0.837863	0.00646189	17	2335	0.706313	0.025493	13	10885	1859	0.625488	0.705693
Q69YN2	CWF19L1	2225	0.199657	0.633746	5870	0.993424	-0.0007738	18	2796	0.700561	0.010481	12	10891	1860	0.683814	0.745312
Q9Y3P9	RABGAP1	491	0.00444305	0.402352	5678	0.942987	0.00904213	14	4723	0.905653	-0.00217363	9	10892	1861	0.0838959	0.359719
O95571	ETHE1	1104	0.137488	0.75429	4116	0.543564	0.0706845	15	5675	0.669688	-0.0667769	5	10895	1862	0.424362	0.571446
Q14554	PDIA5	1455	0.154312	0.634479	4567	0.674472	-0.0533637	15	4891	0.891476	-0.00814831	12	10913	1863	0.575603	0.672641
Q15652	JMJD1C	1070	0.114467	0.540591	5011	0.634362	0.0197484	49	4834	0.806894	-0.0207317	40	10915	1864	0.460642	0.598069
Q99575	POP1	1752	0.0318329	0.291551	4072	0.526895	0.0702456	41	5097	0.971374	0.000731969	31	10921	1865	0.221449	0.451605
Q86Y56	DNAAF5	2338	0.108446	0.326765	4864	0.720937	0.0398382	10	3719	0.853634	0.0127469	8	10921	1865	0.49192	0.617902
Q96NB3	ZNF830	4301	0.153488	0.255469	2814	0.32643	0.12284	14	3814	0.307593	-0.0966547	12	10929	1867	0.213881	0.447977
P51970	NDUFA8	4318	0.172319	0.274954	2825	0.0755772	0.0338173	13	3789	0.835736	0.00770799	6	10932	1868	0.171291	0.42448
P41252	IARS1	1192	0.0853524	0.410223	5876	0.994631	-0.000658313	61	3864	0.658178	-0.0241251	46	10932	1868	0.449528	0.59238
P28066	PSMA5	5415	0.272889	0.311712	774	0.120151	0.243588	27	4744	0.490879	-0.0747904	21	10933	1870	0.21977	0.451605
O95232	LUC7L3	261	0.0238539	0.545361	5654	0.921134	-0.00838236	40	5020	0.597319	-0.0601596	32	10935	1871	0.193219	0.43763
Q92556	ELMO1	4100	0.230034	0.362253	4435	0.505217	0.0383653	13	2401	0.666882	0.0161086	10	10936	1872	0.529166	0.642559
O75083	WDR1	2655	0.136001	0.341552	3818	0.565817	-0.0980305	92	4464	0.861928	-0.00361018	66	10937	1873	0.490406	0.617238
Q15796	SMAD2	928	0.114299	0.59785	4243	0.3224	0.0198474	11	5768	0.940446	-0.0271929	4	10939	1874	0.347068	0.525992
P08243	ASNS	2995	0.00720395	0.215016	3492	0.525098	0.114473	21	4453	0.730489	-0.0254112	18	10940	1875	0.0669964	0.34206
Q9BU02	THTPA	6817	0.104631	-0.126447	17	0.0149784	0.530444	4	4113	0.271701	-0.126223	2	10947	1876	0.0165564	0.260862
P63151	PPP2R2A	4165	0.0132306	0.173239	5143	0.814725	-0.0306761	23	1639	0.530982	0.0202056	19	10947	1876	0.111566	0.382244
Q9BTC0	DIDO1	2868	0.191821	0.427223	5576	0.887595	0.0096295	62	2504	0.173698	-0.0963177	49	10948	1878	0.317005	0.513659
Q9Y3B2	EXOSC1	1410	0.159661	0.78948	5556	0.863077	0.00859871	6	3987	0.385001	-0.0792482	4	10953	1879	0.437575	0.582968
P61289	PSME3	3727	0.17077	0.31066	2249	0.139066	-0.0951977	29	4978	0.90492	-0.00761588	24	10954	1880	0.262473	0.482021
Q8N680	ZBTB2	5477	0.24238	0.278607	4778	0.697456	-0.0416874	4	701	0.286698	0.0501034	3	10956	1881	0.417193	0.567022
Q5VT52	RPRD2	7392	0.385129	0.278233	1574	0.218084	0.193482	28	1991	0.0450519	-0.145264	25	10957	1882	0.0837322	0.359719
Q8TAQ2	SMARCC2	6328	0.149906	0.169427	3282	0.214201	0.0491228	44	1347	0.120936	-0.0603633	43	10957	1882	0.0852702	0.359719
O60341	KDM1A	206	0.0230874	0.597162	5761	0.943238	-0.00391972	34	4991	0.921568	-0.00547873	27	10958	1884	0.251806	0.474918
O60313	OPA1	1717	0.143938	0.475914	4182	0.352658	-0.0311116	44	5060	0.822478	-0.0230212	33	10959	1885	0.384922	0.551377
O75592	MYCBP2	2897	0.0170683	0.223474	4695	0.58549	0.0319622	41	3370	0.530202	-0.0328192	32	10962	1886	0.105816	0.377324
P43250	GRK6	7105	0.447031	0.342076	1498	0.0545197	0.109587	5	2360	0.104781	-0.127925	4	10963	1887	0.0633117	0.340756
P18858	LIG1	6426	0.211336	0.206924	2936	0.39137	0.131399	40	1601	0.113931	-0.0774669	35	10963	1887	0.155896	0.415555
O75534	CSDE1	1775	0.181392	0.769224	5629	0.920045	0.0103162	63	3563	0.541051	-0.0354058	49	10967	1889	0.568489	0.668074
Q99614	TTC1	5086	0.256748	0.318293	2276	0.212908	0.12193	35	3607	0.353394	-0.0766073	20	10969	1890	0.246014	0.472745
O75530	EED	3767	0.140907	0.272809	1963	0.165809	-0.125401	5	5241	0.963522	-0.00263804	3	10971	1891	0.26991	0.486473
Q14974	KPNB1	523	0.0918532	0.758049	5835	0.977452	0.00232629	51	4615	0.928523	0.00351946	39	10973	1892	0.547788	0.655217
O43660	PLRG1	2409	0.0880027	0.29796	3921	0.321027	-0.0405505	22	4647	0.834348	-0.0115487	16	10977	1893	0.277445	0.487155
O14647	CHD2	6689	0.319642	0.273116	3508	0.329971	-0.0698215	8	785	0.332109	0.0501607	7	10982	1894	0.349169	0.527197
P54278	PMS2	5101	0.218204	0.277051	2753	0.380572	0.145447	8	3128	0.773229	0.0138438	7	10982	1894	0.482524	0.610385
Q9UMY1	NOL7	7143	0.272822	-0.216301	3393	0.317237	0.074247	12	448	0.14223	0.0444702	10	10984	1896	0.185457	0.434043
P51149	RAB7A	5208	0.218	0.270178	2493	0.119924	-0.0720777	36	3298	0.802502	0.0137091	30	10999	1897	0.258688	0.480183
Q6P2Q9	PRPF8	1732	0.170941	0.644188	4732	0.612077	0.0335793	87	4537	0.63005	-0.0431927	79	11001	1898	0.488911	0.615976
Q9UN37	VPS4A	4468	0.115876	-0.217844	3583	0.372116	0.0746822	14	2954	0.404253	-0.044919	13	11005	1899	0.230939	0.458351
Q9UPW6	SATB2	9284	0.435825	0.205396	1361	0.08937	-0.137473	13	362	0.133114	0.072459	12	11007	1900	0.104247	0.376134
Q14696	MESD	5450	0.135743	0.192302	4168	0.572163	0.0725546	20	1396	0.492789	0.0271156	13	11014	1901	0.366912	0.538051
P42566	EPS15	1142	0.0681687	0.389892	5031	0.685143	-0.024073	28	4841	0.913317	-0.00372621	24	11014	1901	0.389466	0.553515
Q15582	TGFBI	2514	0.213559	0.611769	2600	0.449	0.191584	7	5901	0.586318	-0.168398	4	11015	1903	0.450962	0.593229
P52732	KIF11	7786	0.344286	0.231858	878	0.118237	0.223581	43	2364	0.142456	-0.104348	36	11028	1904	0.112568	0.383079
Q02447	SP3	461	0.0793223	0.677529	5255	0.783451	-0.0201462	10	5315	0.990767	-1.79218e-05	6	11031	1905	0.472425	0.604174
O14727	APAF1	4032	0.279092	0.470762	3681	0.230166	-0.0301379	18	3322	0.433042	-0.0488269	14	11035	1906	0.305931	0.506336
P30837	ALDH1B1	778	0.115222	0.746228	4903	0.611321	-0.0241152	20	5355	0.993141	-0.000568962	18	11036	1907	0.503496	0.62554
P62873	GNB1	2840	0.0747742	0.262413	3153	0.388408	0.112883	21	5048	0.551845	-0.0694463	3	11041	1908	0.219192	0.451605
Q9NS87	KIF15	5020	0.326953	0.417454	3675	0.408388	0.0780002	56	2347	0.438642	-0.02124	55	11042	1909	0.460551	0.598069
P20839	IMPDH1	1280	0.00934731	0.309532	5478	0.82994	0.0100898	26	4295	0.820006	-0.00726011	21	11053	1910	0.119891	0.390555
Q8NF50	DOCK8	2807	0.126658	0.317779	5430	0.775695	0.00718506	54	2818	0.725043	0.0135774	37	11055	1911	0.507992	0.628838
Q8IWB7	WDFY1	3618	0.0211286	0.195551	3461	0.252397	0.0494341	23	3978	0.649673	-0.0287636	10	11057	1912	0.0786881	0.357907
O75792	RNASEH2A	5325	0.127038	0.191467	3274	0.334128	0.0883781	26	2460	0.698474	0.0203076	20	11059	1913	0.317465	0.513659
Q13509	TUBB3	2339	0.126347	0.353769	3313	0.66642	-0.163615	40	5407	0.997451	-0.00110656	25	11059	1913	0.549699	0.656505
Q16555	DPYSL2	2751	0.145788	0.346856	5459	0.861819	0.0149183	47	2850	0.306633	-0.0638221	42	11060	1915	0.368255	0.538969
Q8TEX9	IPO4	4656	0.115901	0.210309	1853	0.299168	0.213293	13	4555	0.276344	-0.148564	5	11064	1916	0.157616	0.415806
Q06546	GABPA	2363	0.195327	0.54463	5436	0.795649	0.00883463	9	3265	0.782955	0.0116559	4	11064	1916	0.647915	0.719544
Q9Y6I9	TEX264	5778	0.26241	0.279983	2241	0.28357	0.159124	10	3050	0.199789	-0.108612	6	11069	1918	0.209098	0.444837
Q04760	GLO1	2955	0.220295	0.504216	3058	0.335044	0.105082	27	5060	0.426937	-0.100378	20	11073	1919	0.328799	0.516213
Q96A49	SYAP1	5665	0.301855	-0.320412	2585	0.222201	0.101223	15	2828	0.179661	-0.108672	12	11078	1920	0.182935	0.433347
P63208	SKP1	1187	0.136401	0.631208	4521	0.64991	0.0529006	18	5373	0.99715	-0.00033563	12	11081	1921	0.562948	0.665721
B0I1T2	MYO1G	2558	0.0659061	0.270704	3230	0.464659	0.123554	9	5294	0.989241	7.50431e-05	7	11082	1922	0.321441	0.514339
Q9NQR4	NIT2	3680	0.18525	0.332008	2164	0.312623	-0.181644	28	5243	0.980487	-0.000169422	24	11087	1923	0.453285	0.594629
O95834	EML2	5923	0.165955	0.19565	1322	0.00411348	0.103702	17	3845	0.652727	-0.0249286	12	11090	1924	0.0171486	0.264046
P04049	RAF1	3743	0.130965	0.264664	2569	0.309299	0.135791	16	4780	0.517027	-0.0701021	10	11092	1925	0.258413	0.47991
Q96J01	THOC3	4701	0.0961541	0.194734	4391	0.476029	0.037143	19	2002	0.380425	-0.0234698	13	11094	1926	0.23079	0.458351
Q8NHJ6	LILRB4	4434	0.132191	0.232068	5597	0.892001	0.00877144	16	1065	0.528954	0.0798374	14	11096	1927	0.475519	0.605806
Q96T37	RBM15	5197	0.155267	0.217024	3314	0.312918	-0.0773331	28	2587	0.465668	-0.0231375	26	11098	1928	0.270726	0.486473
Q6FIF0	ZFAND6	4311	0.220713	0.329773	4685	0.69916	-0.0477135	6	2108	0.385028	-0.0262456	5	11104	1929	0.46394	0.598671
P02792	FTL	9420	0.283598	0.133195	414	0.0981712	0.333412	8	1273	0.498004	0.0368832	6	11107	1930	0.200082	0.440917
P60981	DSTN	993	0.129291	0.750992	5843	0.982259	-0.00216776	18	4272	0.888609	0.00444866	6	11108	1931	0.627628	0.707002
P04183	TK1	1640	0.117372	-0.415525	4740	0.69703	0.0438102	20	4730	0.544729	-0.0627199	12	11110	1932	0.39883	0.557783
Q8WU79	SMAP2	4079	0.201729	0.323841	3804	0.577943	0.100866	34	3233	0.370941	-0.0607213	25	11116	1933	0.392391	0.553879
Q9H6F5	CCDC86	5918	0.285727	0.290069	3270	0.281249	0.0714562	16	1928	0.601072	0.018753	14	11116	1933	0.416442	0.566463
A5YKK6	CNOT1	3032	0.0748094	0.252277	5373	0.813666	0.0158001	40	2713	0.48119	-0.0238272	33	11118	1935	0.315241	0.512488
Q8WVV9	HNRNPLL	3384	0.264678	0.596619	2490	0.312615	0.147001	17	5244	0.96261	-0.00302938	11	11118	1935	0.536107	0.647222
Q96F86	EDC3	282	0.0407253	0.59591	5520	0.86692	-0.0111393	19	5317	0.974435	-0.00229385	13	11119	1937	0.345638	0.524672
P50914	RPL14	1482	0.106678	0.41143	5579	0.916214	0.0127488	34	4060	0.482285	-0.0582468	24	11121	1938	0.411054	0.564449
P11172	UMPS	3024	0.168888	0.363334	4489	0.699645	-0.0617025	26	3614	0.625379	-0.0232457	23	11127	1939	0.51715	0.633496
Q9HCC0	MCCC2	2065	0.146111	0.417427	4467	0.614637	0.0518404	29	4596	0.862346	-0.00636631	22	11128	1940	0.52897	0.642545
P49721	PSMB2	2791	0.004236	-0.22157	4745	0.697508	-0.0437397	27	3596	0.51426	-0.0408827	21	11132	1941	0.0433738	0.308806
Q14331	FRG1	3987	0.124072	0.247003	3967	0.230825	0.0143155	21	3179	0.75478	0.00869786	15	11133	1942	0.263399	0.482021
O00505	KPNA3	4036	0.207659	0.334922	5383	0.851236	0.0189398	13	1718	0.304923	-0.0283481	11	11137	1943	0.441208	0.585938
Q14692	BMS1	7783	0.287131	0.197561	2391	0.253582	-0.130478	24	965	0.387846	0.0389802	20	11139	1944	0.308627	0.50651
Q12933	TRAF2	4317	0.144743	0.246798	3443	0.500101	-0.114231	10	3380	0.536252	-0.0317391	4	11140	1945	0.369794	0.53933
Q92619	ARHGAP45	684	0.0073514	0.372994	5605	0.913174	0.0106304	46	4855	0.854242	-0.0123331	34	11144	1946	0.111713	0.382244
Q9Y680	FKBP7	6195	0.195356	0.205295	608	0.103603	0.262966	5	4341	0.328701	-0.109386	4	11144	1946	0.123584	0.392717
O95163	ELP1	4594	0.142689	0.233073	2513	0.160321	0.0848099	17	4044	0.864168	0.00601273	14	11151	1948	0.249505	0.47312
Q6ZN55	ZNF574	4042	0.180238	0.299669	3203	0.402193	0.111609	8	3915	0.646876	-0.0277003	5	11160	1949	0.409904	0.563618
P15121	AKR1B1	849	0.0119566	0.355022	5743	0.957921	-0.00658243	30	4575	0.804795	-0.0148683	18	11167	1950	0.153649	0.414819
P61224	RAP1B	4701	0.23149	0.317913	3271	0.301467	0.0778057	27	3195	0.19527	-0.119201	17	11167	1950	0.197896	0.439789
O75165	DNAJC13	4193	0.27446	0.431354	2578	0.256842	0.115251	16	4410	0.900358	0.00359691	12	11181	1952	0.479717	0.60909
Q9BWS9	CHID1	8772	0.250829	0.143018	568	0.00579644	0.172078	9	1845	0.0568435	-0.122815	7	11185	1953	0.00451161	0.174744
O60264	SMARCA5	5664	0.21674	0.245332	3347	0.286816	0.0674202	62	2174	0.714375	0.0319391	59	11185	1953	0.398071	0.557142
P14868	DARS1	3248	0.147376	0.310245	2512	0.227467	-0.110729	66	5426	0.991887	-0.00257379	53	11186	1955	0.339034	0.521515
Q13423	NNT	6899	0.164399	0.160312	1629	0.126019	0.132336	75	2667	0.441839	-0.0294894	69	11195	1956	0.152946	0.414819
Q9NP72	RAB18	1329	0.0991729	0.418918	4917	0.646299	0.0272539	12	4950	0.961762	0.00214432	11	11196	1957	0.472709	0.604276
Q08426	EHHADH	5688	0.0895388	0.156032	2309	0.322299	0.172064	11	3201	0.396748	-0.0534902	10	11198	1958	0.177002	0.429277
Q96HA7	TONSL	8620	0.105022	0.0642513	23	0.0160099	0.507597	17	2557	0.140837	-0.114218	14	11200	1959	0.0104655	0.225971
Q9NQV6	PRDM10	2355	0.108265	0.325183	3949	0.539385	-0.0824194	7	4897	0.851843	-0.0137097	3	11201	1960	0.422999	0.571247
Q9UJ70	NAGK	2050	0.0685868	0.3019	5246	0.785925	-0.0212067	8	3907	0.562501	-0.040092	6	11203	1961	0.321604	0.514339
Q8TDP1	RNASEH2C	4896	0.202524	0.273759	507	0.101077	0.29943	8	5801	0.493278	-0.129988	2	11204	1962	0.163123	0.418461
O75717	WDHD1	2373	0.153865	0.39881	4483	0.488717	-0.031915	53	4349	0.897112	0.00403341	40	11205	1963	0.494549	0.61996
Q96PZ0	PUS7	3493	0.178948	0.337169	3055	0.223284	0.0683488	19	4663	0.848461	-0.00969262	17	11211	1964	0.342777	0.523502
Q96ME7	ZNF512	1268	0.0738838	0.381983	4404	0.434359	-0.0294057	20	5547	0.948396	-0.013494	12	11219	1965	0.322306	0.514339
Q13642	FHL1	6129	0.251099	-0.249535	3353	0.38328	0.0944235	5	1738	0.0133951	-0.145318	2	11220	1966	0.0384041	0.300947
Q8N6T7	SIRT6	5734	0.151258	0.191697	1229	0.218983	0.268194	3	4259	0.399423	-0.0830744	2	11222	1967	0.194206	0.437643
O95861	BPNT1	4266	0.109209	0.220821	3311	0.427452	-0.109335	17	3650	0.521672	-0.0405355	10	11227	1968	0.282883	0.491577
Q9NSD9	FARSB	7649	0.319405	0.223169	1739	0.354325	-0.307914	39	1842	0.60986	0.0249289	31	11230	1969	0.500172	0.624029
Q8N766	EMC1	2717	0.200837	0.482693	4270	0.590756	0.0660454	8	4243	0.897668	0.0069139	7	11230	1969	0.612124	0.694998
Q96JM3	CHAMP1	3027	0.162488	0.351923	5068	0.668961	0.0198231	32	3136	0.505814	-0.0303558	26	11231	1971	0.445786	0.590026
P48735	IDH2	1512	0.0560953	0.33052	4558	0.439203	0.0209615	63	5162	0.858915	-0.0176087	44	11232	1972	0.260037	0.481261
Q9GZU8	PSME3IP1	3160	0.0466014	0.227903	5074	0.707858	0.0240528	20	3000	0.340794	-0.0607138	15	11234	1973	0.17492	0.427449
P26639	TARS1	783	0.0456748	0.403754	5847	0.977262	0.00103804	83	4605	0.849333	-0.00854913	65	11235	1974	0.364977	0.535841
O14686	KMT2D	3820	0.146684	0.276081	3015	0.287753	-0.0935852	6	4404	0.907595	0.00510118	5	11239	1975	0.367098	0.538115
P11831	SRF	7197	0.175123	-0.154877	1040	0.0744251	0.162851	4	3004	0.217532	-0.0993006	3	11241	1976	0.0682393	0.343206
Q9GZZ9	UBA5	6996	0.338161	0.267993	3352	0.442395	-0.109213	16	894	0.397607	0.053439	15	11242	1977	0.464207	0.598671
Q9UM54	MYO6	4450	0.0135791	-0.163719	3340	0.350238	0.0869289	26	3453	0.321548	-0.0796465	18	11243	1978	0.0435799	0.308806
P29144	TPP2	2132	0.200237	0.702043	5251	0.856437	-0.027965	89	3860	0.691803	-0.018233	71	11243	1978	0.641083	0.714972
Q9NRY5	FAM114A2	5833	0.0709762	0.142242	5105	0.83702	-0.0355009	10	306	0.136105	0.120802	9	11244	1980	0.140875	0.404948
Q969X6	UTP4	4814	0.244219	0.324223	4893	0.66552	-0.0301888	10	1539	0.539004	0.0280687	8	11246	1981	0.560615	0.664008
Q06124	PTPN11	2452	0.176048	0.446667	5087	0.800537	-0.0325217	30	3723	0.548987	-0.0378057	24	11262	1982	0.528732	0.642545
O96017	CHEK2	6144	0.24199	0.242169	4104	0.671616	-0.0925378	15	1015	0.351291	0.0235604	13	11263	1983	0.454557	0.595456
Q8TCY9	URGCP	2859	0.152727	0.349058	4179	0.410453	-0.0434529	3	4228	0.804026	-0.00857618	2	11266	1984	0.425947	0.572551
Q9NS91	RAD18	2356	0.101158	0.316317	5390	0.852863	0.0187687	9	3520	0.839938	0.0149492	8	11266	1984	0.512258	0.632037
Q9Y3C1	NOP16	4623	0.121424	0.216108	5474	0.884679	0.0161076	14	1170	0.546286	0.0622117	13	11267	1986	0.461008	0.598069
P26440	IVD	2957	0.134289	0.316543	5334	0.786867	0.0160553	29	2978	0.75272	0.0138284	22	11269	1987	0.535753	0.647222
Q9Y3B4	SF3B6	5809	0.147716	0.186877	4927	0.703593	-0.0330591	9	540	0.217514	0.0578432	8	11276	1988	0.270595	0.486473
Q9H0R6	QRSL1	5914	0.0664264	-0.137385	3367	0.322452	0.0776327	14	2001	0.647121	0.0246681	10	11282	1989	0.200044	0.440917
Q13371	PDCL	4970	0.113297	0.195013	5876	0.99638	-0.000960826	4	437	0.162183	0.0608855	3	11283	1990	0.238044	0.466041
P62753	RPS6	7408	0.376923	0.271313	1294	0.167663	0.198063	52	2585	0.16612	-0.103397	43	11287	1991	0.167316	0.42
Q9Y4Z0	LSM4	2945	0.103491	0.282308	4262	0.467379	-0.0460286	13	4080	0.729467	-0.0170157	9	11287	1991	0.350603	0.527308
Q93008	USP9X	3969	0.270875	0.462878	4805	0.722121	0.043161	22	2514	0.278075	-0.060331	18	11288	1993	0.443301	0.58792
Q13153	PAK1	363	0.0680009	0.710022	5803	0.960963	0.00262587	20	5126	0.958276	-0.00173298	15	11292	1994	0.476473	0.606817
P10619	CTSA	1417	0.140548	0.549572	5685	0.944063	0.00885548	13	4191	0.627612	-0.0367513	9	11293	1995	0.547513	0.655217
Q99700	ATXN2	3307	0.255869	0.564879	5782	0.95694	0.00392669	31	2206	0.115227	-0.111405	27	11295	1996	0.308461	0.50651
Q7Z2K6	ERMP1	7864	0.319012	0.212905	105	0.0100595	0.304246	6	3328	0.158034	-0.159083	2	11297	1997	0.0189499	0.267925
O95210	STBD1	4441	0.123513	0.225358	3185	0.262498	0.0709277	9	3674	0.517491	-0.0423122	7	11300	1998	0.225534	0.45515
[truncated: 1,759 more rows]
