# Supplementary material for: Multifaceted Proteome Analysis at Solubility, Redox, and Expression Dimensions for Target Identification
Source: Adv Sci (Weinh). 2024 Aug 9;11(38):2401502. doi: 10.1002/advs.202401502 (PMC11481203; doi:10.1002/advs.202401502)
Supplement: Supplementary file 11 — Supplemental Data 10 [file ADVS-11-2401502-s004.xlsx]

## Sheet: Sheet1
Supplementary Data 10. PISA assay, REXpression and expression data on PDC cells derived from WT and Ncf1 mutant mice and treated with interferon
Gene names	Accession	Pisa_peptide_number	PISA_WT_Rep1_normToREXpression	PISA_WT_Rep2_normToREXpression	PISA_Mutant_Rep1_normToREXpression	PISA_Mutant_Rep2_normToREXpression	PISA_P_value	PISA_WT_log2FC_Rep1	PISA_WT_log2FC_Rep2	PISA_Mutant_log2FC_Rep1	PISA_Mutant_log2FC_Rep2	PISA_Mean_Log2FC	Rank_PISA_Log2FC	Rank_PISA_P_value	Sum_Rank_PISA	RankPISATotal	REXpression_peptide_number	REXpression_WT_Rep1	REXpression_WT_Rep2	REXpression_WT_Rep3	REXpression_Mutant_Rep1	REXpression_Mutant_Rep2	REXpression_Mutant_Rep3	Control_Mean_REXpression	Mutant_Mean_REXpression	REXpression_P_value	REXpression_WT_log2FC_Rep1	REXpression_WT_log2FC_Rep2	REXpression_WT_log2FC_Rep3	REXpression_Mutant_log2FC_Rep1	REXpression_Mutant_log2FC_Rep2	REXpression_Mutant_log2FC_Rep3	REXpression_Mean_Log2FC	Rank_REXpression_Log2FC	Rank_REXpression_P_value	Sum_Rank_REXpression	Rank_REXpression_Total	Expression_peptide_number	Expression_WT_Rep1	Expression_WT_Rep2	Expression_WT_Rep3	Expression_Mutant_Rep1	Expression_Mutant_Rep2	Expression_Mutant_Rep3	Control_Mean_Exp	Mutant_Mean_Exp	Expression_P_value	Expression_WT_log2FC_Rep1	Expression_WT_log2FC_Rep2
Ncf1	Q09014	6	0.345529	0.302616	1.10309	1.09321	0.0127272	0.0924896	-0.0988277	1.76716	1.75418	1.76067	4	170	174	17	7	0.000173847	0.000157627	0.000169111	6.99084e-05	6.96419e-05	7.38172e-05	0.000166862	7.11225e-05	0.00134352	0.0591662	-0.0821346	0.0193144	-1.25511	-1.26062	-1.17662	-1.23079	1	7	8	1	11	0.000324548	0.000343306	0.00034705	9.21256e-05	9.28312e-05	7.06889e-05	0.000338301	8.52152e-05	1.50716e-05	-0.0598771	0.0211864
Ssbp1	Q9CYR0	9	7.47039	8.42926	6.23355	5.00915	0.102384	-0.08974	0.0844832	-0.350869	-0.666356	-0.508613	631	1131	1762	745	14	0.000419005	0.000437426	0.000423833	0.000324589	0.000340363	0.00033855	0.000426754	0.000334501	0.000256985	-0.0264401	0.0356334	-0.00991171	-0.394791	-0.32633	-0.334038	-0.35172	18	2	20	2	14	0.000322458	0.000317294	0.000311245	0.000359893	0.000370501	0.000332823	0.000316999	0.000354406	0.0695212	0.0246326	0.00134176
Syne1	Q6ZWR6	2	5.78424	7.55415	3.93079	5.30542	0.216334	-0.205386	0.179757	-0.762692	-0.330046	-0.546369	525	1980	2505	1224	2	2.73722e-05	2.91416e-05	2.68198e-05	2.1899e-05	2.21416e-05	2.04422e-05	2.77778e-05	2.14943e-05	0.00263366	-0.0212237	0.0691436	-0.0506374	-0.343071	-0.327174	-0.442384	-0.370877	12	12	24	3	3	3.49812e-05	4.01523e-05	3.04442e-05	2.83751e-05	2.95711e-05	3.23661e-05	3.51926e-05	3.01041e-05	0.203543	-0.00869117	0.190213
Mlycd	Q99J39	2	26.9432	27.9697	21.0043	19.4846	0.0226409	-0.0272239	0.0267197	-0.386464	-0.494815	-0.440639	857	275	1132	383	2	2.86411e-05	3.26421e-05	2.69343e-05	1.95637e-05	1.60632e-05	1.43669e-05	2.94058e-05	1.66646e-05	0.00518739	-0.0380162	0.150632	-0.126658	-0.587921	-0.872339	-1.03335	-0.831205	2	25	27	4	2	2.05759e-05	1.98527e-05	1.73185e-05	3.08908e-05	2.77601e-05	2.1167e-05	1.9249e-05	2.66059e-05	0.111985	0.0961692	0.0445508
Mnda	P0DOV1	11	0.772892	0.683472	1.08031	0.936123	0.102435	0.0859678	-0.0914169	0.56908	0.362398	0.465739	775	1132	1907	853	13	0.000200352	0.000193652	0.000198741	0.000162381	0.000159924	0.000153132	0.000197582	0.000158479	0.000540827	0.0200865	-0.0289832	0.00844227	-0.283064	-0.305058	-0.367671	-0.318598	23	5	28	5	17	0.000241944	0.000228618	0.000238434	0.000192296	0.00019586	0.000192408	0.000236332	0.000193521	0.00530024	0.0338601	-0.0478765
Aif1	O70200	2	0.253708	0.258031	0.49661	0.481542	0.0127826	-0.0122397	0.0121367	0.956705	0.912252	0.934479	87	171	258	45	5	8.18333e-05	8.11769e-05	8.06196e-05	6.77993e-05	6.68288e-05	6.72872e-05	8.12099e-05	6.73051e-05	1.00489e-05	0.0110316	-0.000587012	-0.0105253	-0.260385	-0.281186	-0.271325	-0.270965	42	1	43	6	5	9.13215e-05	8.99226e-05	8.26559e-05	7.32489e-05	7.38545e-05	7.53539e-05	8.79667e-05	7.41524e-05	0.0303691	0.0539976	0.0317266
Ldhb	P16125	12	24.0589	23.0203	16.9544	12.7766	0.133475	0.0314806	-0.0321829	-0.473429	-0.881582	-0.677505	305	1403	1708	712	10	0.000106373	0.000112726	0.000105413	8.54902e-05	9.10497e-05	8.89788e-05	0.00010817	8.85062e-05	0.00322091	-0.02418	0.059513	-0.0372561	-0.339477	-0.248581	-0.281773	-0.289944	30	15	45	7	14	0.000268961	0.00026511	0.000272229	0.000235863	0.000244335	0.000223454	0.000268767	0.000234551	0.0209719	0.00104493	-0.0197641
Plbd1	Q8VCI0	4	6.62971	6.06958	4.58827	6.23134	0.446834	0.0622695	-0.0650789	-0.468726	-0.0271333	-0.24793	1901	2874	4775	2494	4	4.28288e-05	4.01306e-05	3.9889e-05	3.40544e-05	3.39685e-05	3.25068e-05	4.09495e-05	3.35099e-05	0.0057392	0.0647364	-0.0291432	-0.0378522	-0.266006	-0.269647	-0.333104	-0.289586	32	28	60	8	5	4.28097e-05	6.45528e-05	5.05156e-05	4.16781e-05	3.92815e-05	4.38501e-05	5.2626e-05	4.16033e-05	0.222079	-0.297839	0.294702
Arf4	P61750	2	15.7602	15.6637	11.5172	7.78343	0.189993	0.0044242	-0.00443781	-0.448074	-1.01339	-0.73073	229	1809	2038	934	4	5.49981e-05	5.73452e-05	4.90828e-05	4.05878e-05	3.87126e-05	3.08353e-05	5.38087e-05	3.67119e-05	0.0125	0.0315434	0.0918334	-0.132623	-0.406794	-0.475036	-0.803255	-0.561695	5	68	73	9	4	4.12872e-05	4.15465e-05	3.95733e-05	5.00208e-05	4.65471e-05	5.1704e-05	4.08024e-05	4.9424e-05	0.0182153	0.0170417	0.0260763
Serp1	Q9Z1W5	2	1.82348	2.2321	1.65176	2.1902	0.783803	-0.153214	0.138493	-0.295906	0.111153	-0.0923763	3066	3527	6593	3338	2	2.29695e-05	2.43782e-05	2.13013e-05	1.90514e-05	1.77756e-05	1.64603e-05	2.2883e-05	1.77624e-05	0.0124081	0.00544484	0.0913154	-0.103336	-0.264377	-0.36438	-0.475287	-0.368015	13	67	80	10	2	2.22411e-05	2.42116e-05	2.27232e-05	2.3277e-05	2.27712e-05	2.50458e-05	2.30586e-05	2.3698e-05	0.521644	-0.0520774	0.070392
Ifi205a	Q8CGE8	7	1.16953	1.37067	1.45388	1.48227	0.294318	-0.119011	0.109937	0.194968	0.222862	0.208915	2167	2376	4543	2366	10	0.000157806	0.000151512	0.000153459	0.00010709	0.000111405	0.00012616	0.000154259	0.000114885	0.0140161	0.0327953	-0.0259216	-0.00750033	-0.526538	-0.469546	-0.290105	-0.42873	8	75	83	11	12	0.000202992	0.000207808	0.000207787	0.000145742	0.000152987	0.000146873	0.000206196	0.000148534	6.72962e-05	-0.0225916	0.0112389
Rad23b	P54728	7	0.358566	0.363283	0.367798	0.366202	0.208961	-0.00945825	0.00939665	0.0272168	0.0209402	0.0240785	3653	1940	5593	2880	15	0.000378531	0.000373671	0.000361772	0.000490946	0.000457646	0.000525131	0.000371324	0.000491241	0.0200638	0.0277294	0.00908707	-0.0375991	0.402883	0.301553	0.499997	0.401477	9	106	115	14	14	0.000356008	0.000323129	0.000322719	0.000379912	0.000365409	0.00034484	0.000333952	0.000363387	0.121782	0.0922692	-0.047531
Klrb1b	P27812	2	8.8563	7.10402	5.46113	4.75295	0.151566	0.150287	-0.167782	-0.547217	-0.747595	-0.647406	351	1545	1896	848	2	6.1614e-06	6.26255e-06	5.58149e-06	4.77699e-06	4.78487e-06	5.17814e-06	6.00181e-06	4.91333e-06	0.0177752	0.0378591	0.0613527	-0.104748	-0.329297	-0.326919	-0.212964	-0.289726	31	95	126	15	2	4.00392e-06	4.13231e-06	4.12947e-06	4.5425e-06	5.52788e-06	5.18243e-06	4.08857e-06	5.08427e-06	0.0717934	-0.0301833	0.0153533
Pik3r6	Q3U6Q4	2	0.818255	0.729399	0.554023	0.565967	0.125118	0.0805393	-0.0853027	-0.482066	-0.451293	-0.466679	773	1336	2109	976	3	2.04436e-05	2.18377e-05	2.05628e-05	1.77241e-05	1.88319e-05	1.72386e-05	2.0948e-05	1.79315e-05	0.00975352	-0.0351668	0.0600076	-0.0267784	-0.241102	-0.153638	-0.281169	-0.225303	82	54	136	16	3	1.38014e-05	1.18619e-05	1.48376e-05	1.33875e-05	1.49925e-05	1.14158e-05	1.35003e-05	1.32653e-05	0.87074	0.0318246	-0.186658
Ufm1	P61961	2	0.0971313	0.111194	0.208097	0.187009	0.0257939	-0.100829	0.09424	0.998417	0.844273	0.921345	92	314	406	79	4	0.000101061	9.95362e-05	0.000109563	0.00012845	0.000118599	0.000119699	0.000103387	0.000122249	0.0128703	-0.0328249	-0.0547591	0.0837109	0.313152	0.198037	0.211364	0.240851	65	71	136	16	4	6.52448e-05	5.82866e-05	6.47773e-05	6.66796e-05	6.66062e-05	6.247e-05	6.27696e-05	6.52519e-05	0.41025	0.0557969	-0.106901
Fscn1	Q61553	9	11.3186	11.3831	10.0635	7.39092	0.299745	-0.00410307	0.00409143	-0.173674	-0.618978	-0.396326	1052	2404	3456	1783	7	0.000151173	0.000173446	0.000145989	0.000109106	0.000115463	0.000107262	0.000156869	0.00011061	0.0240691	-0.0533655	0.144926	-0.103704	-0.523836	-0.442128	-0.548422	-0.504795	7	132	139	18	14	0.00015183	0.000143507	0.000148987	0.000154009	0.000159498	0.000153548	0.000148108	0.000155685	0.0746448	0.0358091	-0.0455278
Xpo7	Q9EPK7	5	10.7464	12.0522	7.58621	7.39146	0.0991879	-0.0850912	0.0803507	-0.587499	-0.625018	-0.606258	409	1099	1508	583	8	0.000122933	0.000149991	0.00012617	9.47414e-05	8.32738e-05	0.000104186	0.000133031	9.40669e-05	0.0244878	-0.113896	0.17311	-0.076395	-0.4897	-0.675832	-0.352612	-0.506048	6	134	140	19	10	0.000136616	0.000130437	0.000142136	0.000152769	0.00016522	0.000150455	0.000136396	0.000156148	0.0293162	0.00232343	-0.0644543
Hook1	Q8BIL5	2	1.07652	0.896088	0.848737	0.846005	0.366597	0.126274	-0.138396	-0.216718	-0.22137	-0.219044	2098	2652	4750	2477	3	3.39054e-05	3.47395e-05	3.17143e-05	2.88782e-05	2.92874e-05	2.71607e-05	3.34531e-05	2.84421e-05	0.0133812	0.0193769	0.0544372	-0.0770039	-0.212159	-0.191857	-0.300619	-0.234878	70	73	143	20	3	2.94914e-05	3.23976e-05	3.02733e-05	2.85173e-05	2.9127e-05	3.17083e-05	3.07207e-05	2.97842e-05	0.514027	-0.0589205	0.0766719
Ddx24	Q9ESV0	5	12.5348	14.0427	8.7447	6.0977	0.0872535	-0.0842679	0.0796163	-0.603726	-1.12387	-0.863797	117	977	1094	362	3	8.99481e-05	8.03941e-05	7.73337e-05	6.85478e-05	6.53463e-05	5.51161e-05	8.25586e-05	6.30034e-05	0.0245833	0.123674	-0.03833	-0.0943222	-0.268308	-0.337314	-0.582946	-0.396189	10	136	146	21	5	8.15972e-05	6.66268e-05	6.92074e-05	8.30361e-05	8.31812e-05	7.20567e-05	7.24771e-05	7.94247e-05	0.307914	0.170993	-0.121423
Crip1	P63254	2	1.22402	1.06354	1.28008	0.918206	0.850394	0.0978222	-0.104941	0.162422	-0.31692	-0.0772489	3197	3633	6830	3455	6	7.93723e-05	8.2233e-05	7.68814e-05	6.9792e-05	6.99347e-05	6.74224e-05	7.94956e-05	6.90497e-05	0.00910029	-0.00223924	0.0488425	-0.0482388	-0.187813	-0.184865	-0.237647	-0.203442	105	46	151	22	7	0.000152207	0.000154938	0.000121141	0.000113011	0.000104629	0.000116464	0.000142762	0.000111368	0.0896909	0.092426	0.118079
Ints1	Q6P4S8	3	1.1533	1.34838	1.51152	1.78621	0.155454	-0.117127	0.108328	0.273106	0.514007	0.393557	1064	1573	2637	1299	3	2.71715e-05	2.79082e-05	2.55375e-05	2.37585e-05	2.30719e-05	2.09829e-05	2.68724e-05	2.26045e-05	0.0183011	0.0159699	0.0545657	-0.0735107	-0.17768	-0.219989	-0.356909	-0.251526	55	97	152	23	4	3.58486e-05	3.73104e-05	3.22289e-05	3.08552e-05	2.9183e-05	3.11187e-05	3.51293e-05	3.03856e-05	0.0725225	0.0292423	0.086903
Phf14	Q9D4H9	10	1.44136	1.33719	1.56549	1.33359	0.699255	0.0530985	-0.0551277	0.172281	-0.0590212	0.0566299	3374	3368	6742	3407	13	0.00012537	0.000121123	0.000121442	0.000110293	0.000109381	0.000104857	0.000122645	0.000108177	0.00301692	0.0317075	-0.0180171	-0.0142233	-0.153143	-0.165123	-0.226059	-0.181442	163	14	177	24	17	0.000166554	0.000177441	0.000168726	0.000163214	0.000164715	0.000168774	0.000170907	0.000165568	0.248311	-0.0372203	0.0541254
Rsbn1l	D3Z0K6	8	1.0703	0.959284	1.11039	1.01058	0.603365	0.076829	-0.0811517	0.12989	-0.00600338	0.0619432	3326	3184	6510	3306	10	0.000120313	0.000126484	0.000118637	0.000106265	0.00010904	0.000104272	0.000121811	0.000106526	0.00968079	-0.0178602	0.0543126	-0.0380964	-0.196984	-0.159787	-0.224301	-0.19369	127	53	180	25	11	0.000121548	0.000115796	0.000114673	0.000112265	0.000111765	0.000114695	0.000117339	0.000112908	0.161543	0.0508486	-0.0190988
Fiz1	Q9WTJ4	2	0.876185	0.715952	1.35859	1.00179	0.241465	0.138343	-0.15303	0.771144	0.33161	0.551377	515	2114	2629	1294	2	2.91958e-05	2.77532e-05	2.84169e-05	3.3216e-05	3.29641e-05	3.1204e-05	2.84553e-05	3.24614e-05	0.0091174	0.0370641	-0.0360456	-0.00194662	0.223183	0.212198	0.133035	0.189472	139	47	186	26	4	0.000106916	0.000102883	0.000111331	0.000117603	0.000117694	0.000115686	0.000107043	0.000116994	0.0470701	-0.00171513	-0.0571939
Rnaset2a	C0HKG5	5	1.17721	1.2162	1.11201	1.06113	0.0824762	-0.0237014	0.0233183	-0.105892	-0.17347	-0.139681	2694	931	3625	1866	4	5.32394e-05	4.95835e-05	5.11665e-05	5.66419e-05	5.87231e-05	6.17239e-05	5.13298e-05	5.90297e-05	0.016282	0.0526983	-0.0499374	-0.00459694	0.142073	0.194131	0.266033	0.200746	111	86	197	28	6	5.64904e-05	7.20778e-05	6.90334e-05	7.81114e-05	7.85803e-05	8.27545e-05	6.58672e-05	7.98154e-05	0.0888029	-0.221555	0.129995
Dbn1	Q9QXS6	7	1.20341	1.24933	1.42915	1.28106	0.31447	-0.0272675	0.0267617	0.220767	0.0629442	0.141856	2679	2459	5138	2679	8	0.000101032	0.000109573	0.000103186	9.40229e-05	9.15686e-05	8.78482e-05	0.000104597	9.11465e-05	0.0160755	-0.0500311	0.067049	-0.0195903	-0.153754	-0.191913	-0.251753	-0.19914	114	84	198	29	8	9.96368e-05	9.24309e-05	9.43735e-05	8.6463e-05	8.30863e-05	8.33562e-05	9.54804e-05	8.43018e-05	0.0195573	0.0614736	-0.0468289
Igtp	Q9DCE9	3	0.528865	0.651185	0.565924	0.430872	0.421337	-0.157878	0.142292	-0.0601676	-0.453515	-0.256841	1843	2817	4660	2424	5	6.69609e-05	6.33936e-05	6.60734e-05	7.27659e-05	7.5787e-05	7.29282e-05	6.5476e-05	7.38271e-05	0.00465671	0.0323542	-0.0466285	0.0131037	0.152298	0.210985	0.155512	0.172932	183	24	207	32	5	6.37076e-05	6.6438e-05	6.22459e-05	7.25555e-05	7.47557e-05	7.53338e-05	6.41305e-05	7.4215e-05	0.00380032	-0.00954399	0.0509974
Ciapin1	Q8WTY4	7	0.72199	0.673856	0.709975	0.768725	0.392954	0.048911	-0.0506275	0.0246993	0.139399	0.082049	3156	2735	5891	3016	11	0.000129885	0.000125273	0.000129015	0.000143157	0.000142286	0.000145324	0.000128058	0.000143589	0.0015868	0.0204394	-0.0317181	0.0107469	0.160799	0.151997	0.182476	0.16509	205	8	213	34	16	0.00022015	0.000208803	0.000232523	0.000234708	0.000238884	0.000222042	0.000220492	0.000231878	0.25788	-0.00224021	-0.0785828
Gm14548	E9Q1Z6	4	1.68697	1.58507	1.29478	1.42985	0.0920415	0.0442465	-0.0456466	-0.337483	-0.194327	-0.265905	1789	1019	2808	1406	5	4.1076e-05	4.29591e-05	4.12801e-05	3.68853e-05	3.70003e-05	3.64723e-05	4.17717e-05	3.6786e-05	0.00998774	-0.0242314	0.0404357	-0.0170793	-0.179481	-0.17499	-0.195725	-0.183399	157	57	214	35	5	3.65769e-05	3.81003e-05	3.57033e-05	3.51532e-05	3.3814e-05	3.44118e-05	3.67935e-05	3.44597e-05	0.0588423	-0.00851872	0.0503518
Grpel1	Q99LP6	8	0.54646	0.544829	0.665514	0.713124	0.104194	0.00215564	-0.00215886	0.286507	0.386192	0.336349	1347	1147	2494	1217	11	0.00018172	0.000167317	0.000176598	0.000203335	0.00019807	0.00020044	0.000175212	0.000200615	0.0172587	0.0526183	-0.0665181	0.0113734	0.214759	0.176912	0.194072	0.195247	123	91	214	35	12	0.000214561	0.000227434	0.000212834	0.000231921	0.000221861	0.000246747	0.000218276	0.00023351	0.162804	-0.0247693	0.0592942
Hsd17b10	O08756	4	1.37741	1.51922	1.50777	1.47011	0.668571	-0.0724158	0.068954	0.0580453	0.0215539	0.0397996	3518	3310	6828	3452	5	3.99192e-05	4.07509e-05	3.88701e-05	3.50557e-05	3.65704e-05	3.45961e-05	3.98467e-05	3.54074e-05	0.00546422	0.00262275	0.0323707	-0.0358023	-0.184815	-0.123787	-0.203854	-0.170819	190	27	217	37	7	7.13422e-05	7.63675e-05	6.29737e-05	6.31683e-05	5.95691e-05	5.9606e-05	7.02278e-05	6.07811e-05	0.12691	0.0227135	0.120917
Rpia	P47968	6	0.664792	0.687598	0.656491	0.701425	0.925636	-0.0245367	0.0241264	-0.0426642	0.0528501	0.00509293	3813	3754	7567	3793	8	0.000138891	0.000136417	0.00014817	0.000155275	0.000164535	0.000163021	0.000141159	0.000160944	0.0138127	-0.0233715	-0.0492988	0.0699269	0.137504	0.221069	0.207735	0.188769	143	74	217	37	10	0.000128586	0.000112904	0.000132624	0.000143791	0.00014053	0.000125939	0.000124705	0.000136753	0.213624	0.0442225	-0.143424
F13a1	Q8BH61	5	0.79628	0.844708	0.68733	0.730043	0.0758726	-0.0432175	0.0419605	-0.255489	-0.16851	-0.212	2143	881	3024	1550	10	5.92592e-05	5.56171e-05	5.92897e-05	6.7633e-05	6.65138e-05	6.36125e-05	5.80553e-05	6.59198e-05	0.0100302	0.0296102	-0.0619003	0.0303534	0.220299	0.196225	0.131881	0.182802	159	58	217	37	11	5.63989e-05	5.6071e-05	5.64171e-05	5.86302e-05	5.92802e-05	5.96461e-05	5.62957e-05	5.91855e-05	0.00512519	0.00264197	-0.00576903
Zfp41	Q02526	3	1.23722	1.55628	1.86704	1.72418	0.203489	-0.174972	0.156028	0.418685	0.303843	0.361264	1230	1902	3132	1618	2	2.04672e-05	2.11066e-05	2.09807e-05	1.70688e-05	1.8628e-05	1.86069e-05	2.08515e-05	1.81012e-05	0.0223846	-0.0268378	0.0175434	0.0089116	-0.288791	-0.162676	-0.164312	-0.20526	99	120	219	40	3	4.33367e-05	4.50116e-05	4.4959e-05	4.27315e-05	4.44343e-05	4.56231e-05	4.44358e-05	4.42629e-05	0.872816	-0.0361326	0.0185758
Hmgn3	Q9DCB1	2	160.894	137.976	136.881	131.528	0.402603	0.106592	-0.115101	-0.126595	-0.184149	-0.155372	2560	2761	5321	2756	2	1.04283e-05	1.04056e-05	9.17654e-06	8.19673e-06	7.86854e-06	8.07446e-06	1.00035e-05	8.04658e-06	0.0361327	0.0600064	0.0568551	-0.124481	-0.287383	-0.346336	-0.309066	-0.314262	24	196	220	41	2	1.5851e-05	1.89652e-05	1.55749e-05	1.52187e-05	1.57989e-05	1.84795e-05	1.6797e-05	1.6499e-05	0.850291	-0.0836347	0.175148
H2-Ab1	P01921	4	0.222161	0.243365	0.488292	0.415909	0.0834409	-0.0672565	0.0642602	1.06888	0.837404	0.953142	82	942	1024	322	7	0.000135704	0.000140206	0.000140259	0.000121254	0.000125948	0.000124718	0.000138723	0.000123974	0.00206186	-0.0317404	0.0153413	0.0158829	-0.194169	-0.139372	-0.153538	-0.16236	214	9	223	42	7	0.000164161	0.000200054	0.000156271	0.000141729	0.000129043	0.000131338	0.000173495	0.000134036	0.0895762	-0.0797875	0.205491
Dda1	Q9D9Z5	2	6.31938	5.16464	3.69967	3.00517	0.0942135	0.138227	-0.152888	-0.634157	-0.934111	-0.784134	169	1038	1207	426	2	2.09098e-05	2.25024e-05	2.2097e-05	1.87221e-05	1.92766e-05	1.95204e-05	2.18364e-05	1.9173e-05	0.0164118	-0.0625543	0.0433429	0.0171151	-0.221993	-0.179882	-0.161747	-0.187874	145	87	232	43	2	2.04624e-05	1.96356e-05	2.05809e-05	2.07879e-05	2.07058e-05	2.07337e-05	2.02263e-05	2.07425e-05	0.224086	0.016745	-0.0427641
MGI:3039614	Q91WE4	2	1.28657	1.27793	1.76432	1.85044	0.0499737	0.00485318	-0.00486956	0.460442	0.529196	0.494819	677	591	1268	454	2	1.33969e-05	1.42754e-05	1.22965e-05	1.12372e-05	1.13525e-05	1.04054e-05	1.33229e-05	1.09984e-05	0.0365052	0.00799078	0.0996193	-0.115667	-0.245622	-0.230901	-0.356571	-0.277698	39	197	236	44	2	2.391e-05	3.28791e-05	2.24036e-05	1.98012e-05	1.89638e-05	2.57437e-05	2.63976e-05	2.15029e-05	0.288389	-0.142788	0.316765
Tom1	O88746	7	0.52838	0.608729	0.570629	0.498562	0.59413	-0.105724	0.0985021	0.00525334	-0.189527	-0.0921368	3067	3168	6235	3171	13	0.000164487	0.000168218	0.000157833	0.000180987	0.000182348	0.000188244	0.000163513	0.00018386	0.00725097	0.00857172	0.0409272	-0.0510014	0.146483	0.157291	0.203205	0.168993	198	39	237	45	13	0.000154275	0.000134207	0.000142804	0.000151809	0.000151348	0.00014293	0.000143762	0.000148696	0.503624	0.101823	-0.099221
Znf106	O88466	2	0.826418	1.03711	1.25878	1.34388	0.13974	-0.173095	0.154534	0.433988	0.528363	0.481175	722	1447	2169	1004	2	1.53681e-05	1.47997e-05	1.5714e-05	1.28573e-05	1.41989e-05	1.27733e-05	1.52939e-05	1.32765e-05	0.028929	0.00697658	-0.0473912	0.0390933	-0.250374	-0.107177	-0.25983	-0.205794	98	153	251	46	2	2.84849e-05	2.90804e-05	2.75551e-05	1.92367e-05	1.81144e-05	2.00438e-05	2.83735e-05	1.91316e-05	0.000276963	0.0056546	0.0355035
Cutc	Q9D8X1	3	6.73222	6.9221	3.81831	3.5676	0.00346624	-0.0202031	0.0199241	-0.83835	-0.936332	-0.887341	109	46	155	16	4	5.48565e-05	4.84609e-05	5.38456e-05	4.48225e-05	4.25042e-05	4.41248e-05	5.23877e-05	4.38172e-05	0.0380798	0.0664348	-0.112405	0.0396013	-0.225004	-0.301623	-0.247638	-0.258088	50	201	251	46	4	4.27365e-05	3.52741e-05	3.99689e-05	4.35893e-05	4.49172e-05	3.9839e-05	3.93265e-05	4.27818e-05	0.270817	0.119967	-0.156891
Cdk4	P30285	2	4.40448	4.71197	3.00158	3.02499	0.0617944	-0.0495016	0.0478593	-0.602751	-0.591541	-0.597146	428	725	1153	393	3	2.42856e-05	2.45997e-05	2.32877e-05	2.06715e-05	2.22306e-05	2.12206e-05	2.40577e-05	2.13742e-05	0.01184	0.0136035	0.0321455	-0.0469292	-0.218857	-0.113952	-0.181035	-0.171281	188	65	253	48	3	1.93535e-05	1.84868e-05	1.83912e-05	1.97034e-05	1.96365e-05	2.03727e-05	1.87438e-05	1.99042e-05	0.0430947	0.0461776	-0.0199189
Sec61b	Q9CQS8	3	0.861746	0.8668	1.22185	1.04935	0.195672	-0.00422404	0.00421171	0.499505	0.279938	0.389721	1084	1841	2925	1488	5	4.9185e-05	5.36379e-05	4.72623e-05	4.40308e-05	4.25931e-05	4.03518e-05	5.00284e-05	4.23253e-05	0.0349674	-0.0245301	0.100505	-0.0820562	-0.184234	-0.232126	-0.310113	-0.242158	63	190	253	48	5	0.000108329	9.58173e-05	0.000106578	0.000125292	0.000111989	0.000107166	0.000103575	0.000114816	0.174952	0.0647449	-0.112316
Plekho2	Q8K124	7	0.791528	0.802689	1.03596	1.05173	0.00257861	-0.0101358	0.0100651	0.378124	0.399922	0.389023	1088	33	1121	374	7	0.00013898	0.000157081	0.000142296	0.000116531	0.000124455	0.000130052	0.000146119	0.000123679	0.0351924	-0.07227	0.104363	-0.0382436	-0.326435	-0.231521	-0.168059	-0.242005	64	191	255	50	10	0.00017129	0.000178303	0.00017914	0.00017025	0.000169342	0.000180398	0.000176244	0.00017333	0.541836	-0.0411359	0.0167541
Sgta	Q8BJU0	5	0.663258	0.603165	0.770752	0.693908	0.186552	0.0668821	-0.0701341	0.283579	0.132057	0.207818	2176	1786	3962	2067	8	9.72663e-05	0.000101102	9.7656e-05	0.00012653	0.000110867	0.000118565	9.86747e-05	0.000118654	0.0398114	-0.0207408	0.035057	-0.0149714	0.358731	0.168083	0.264922	0.263912	46	210	256	51	9	0.00015198	0.00014792	0.000139155	0.000178451	0.000168462	0.000161811	0.000146352	0.000169575	0.0214856	0.0544451	0.0153733
Galns	Q571E4	6	6.18856	5.55506	4.64668	3.29271	0.174898	0.0757985	-0.0800029	-0.337605	-0.834531	-0.586068	451	1716	2167	1002	4	6.91387e-05	7.0823e-05	6.36576e-05	6.02712e-05	6.06763e-05	5.46859e-05	6.78731e-05	5.85445e-05	0.0329914	0.0266532	0.0613781	-0.0925069	-0.17137	-0.161706	-0.31167	-0.214915	87	178	265	52	6	8.34271e-05	8.51797e-05	8.03586e-05	8.55252e-05	8.42548e-05	8.80332e-05	8.29885e-05	8.59377e-05	0.179352	0.00760543	0.0375988
Wac	Q924H7	4	0.922658	0.784312	1.09004	1.00769	0.163809	0.11243	-0.121938	0.352939	0.239609	0.296274	1598	1634	3232	1677	5	4.90964e-05	4.94727e-05	4.94892e-05	4.42504e-05	4.52172e-05	4.34079e-05	4.93528e-05	4.42918e-05	0.00763045	-0.00751332	0.00350145	0.00398258	-0.157442	-0.126259	-0.185173	-0.156292	231	40	271	53	5	5.34087e-05	5.72858e-05	5.53033e-05	5.27365e-05	5.28856e-05	5.33646e-05	5.53326e-05	5.29956e-05	0.168809	-0.0510547	0.0500482
Adsl	P54822	9	5.58105	6.51778	4.37303	3.59101	0.0805708	-0.116259	0.107585	-0.468162	-0.752404	-0.610283	402	919	1321	487	12	0.00022639	0.000261469	0.000237794	0.000193422	0.000203177	0.000200534	0.000241884	0.000199044	0.0448139	-0.0955076	0.112322	-0.0246038	-0.32257	-0.251579	-0.27047	-0.28154	38	240	278	54	13	0.000187569	0.000186133	0.000175169	0.000183864	0.000201569	0.000188477	0.000182957	0.000191304	0.27965	0.0359176	0.024831
Cdk6	Q64261	6	0.672181	0.72732	0.635752	0.621954	0.21985	-0.0579915	0.0557503	-0.138377	-0.170034	-0.154205	2569	2003	4572	2381	8	0.000113118	0.000101759	0.000110445	0.000125875	0.000127268	0.000117946	0.000108441	0.000123696	0.0285527	0.0609255	-0.0917487	0.0264185	0.215085	0.230962	0.121221	0.189089	140	151	291	55	10	0.000139449	0.000130808	0.000137545	0.00014688	0.000144328	0.000139765	0.000135934	0.000143658	0.0856207	0.0368317	-0.0554529
Synj1	Q8CHC4	6	0.408482	0.318147	0.580856	0.540893	0.101773	0.169053	-0.191525	0.67696	0.574122	0.625541	386	1126	1512	586	9	0.000143341	0.000146867	0.000143401	0.000129963	0.0001306	0.000130732	0.000144537	0.000130432	0.00521892	-0.0119827	0.0230784	-0.0113757	-0.153329	-0.14628	-0.144825	-0.148145	275	26	301	57	12	0.000139742	0.000143898	0.000138307	0.000135693	0.000135381	0.000139436	0.000140649	0.000136837	0.151347	-0.00933437	0.0329439
Cnpy4	Q8BQ47	3	0.550299	0.467593	0.423314	0.414615	0.271291	0.112704	-0.12226	-0.265787	-0.29574	-0.280763	1702	2269	3971	2071	5	2.88712e-05	2.82332e-05	2.8789e-05	3.12933e-05	3.15038e-05	3.19537e-05	2.86312e-05	3.15836e-05	0.000456048	0.0120466	-0.0201934	0.00793384	0.128267	0.13794	0.158399	0.141535	305	3	308	58	5	2.63365e-05	2.16529e-05	2.34858e-05	2.70016e-05	2.59405e-05	2.56514e-05	2.38251e-05	2.61979e-05	0.218083	0.144585	-0.137919
Evl	P70429	3	0.39466	0.371906	0.379348	0.467257	0.525624	0.0422	-0.0434716	-0.0148865	0.285806	0.13546	2733	3048	5781	2971	10	0.000108019	0.000124852	0.000114584	9.47148e-05	9.63979e-05	9.96506e-05	0.000115818	9.69211e-05	0.05134	-0.100576	0.108358	-0.0154628	-0.290203	-0.264791	-0.216915	-0.257303	52	263	315	59	10	9.2661e-05	9.48008e-05	9.13895e-05	8.43296e-05	8.3759e-05	7.98223e-05	9.29504e-05	8.26369e-05	0.00559667	-0.00449917	0.0284374
Fnbp4	Q6ZQ03	5	5.30952	4.8034	3.40599	3.37784	0.095188	0.070454	-0.0740721	-0.570052	-0.582024	-0.576038	468	1050	1518	589	3	5.40775e-05	6.02771e-05	5.59637e-05	4.81159e-05	4.82638e-05	5.22935e-05	5.67728e-05	4.95577e-05	0.0383756	-0.0701712	0.0864107	-0.0207068	-0.238686	-0.234257	-0.118567	-0.19717	118	203	321	60	7	7.25499e-05	7.7853e-05	7.82543e-05	7.78714e-05	7.9516e-05	7.74798e-05	7.62191e-05	7.82891e-05	0.379781	-0.0711776	0.0306
Brd8	Q8R3B7	3	8.38035	7.97927	7.02559	4.3629	0.307716	0.0349435	-0.0358109	-0.219449	-0.906781	-0.563115	492	2436	2928	1490	3	7.63742e-05	9.14717e-05	7.93945e-05	6.67914e-05	6.24183e-05	7.2113e-05	8.24135e-05	6.71076e-05	0.0589152	-0.109795	0.150445	-0.0538404	-0.303219	-0.400911	-0.192621	-0.298917	27	303	330	61	4	7.34466e-05	7.35759e-05	7.28939e-05	7.69069e-05	7.72825e-05	7.04803e-05	7.33055e-05	7.48899e-05	0.547888	0.00277513	0.0053122
Utp3	Q9JI13	2	0.450169	0.346824	0.351251	0.437586	0.957365	0.175899	-0.200363	-0.182066	0.135	-0.0235331	3659	3793	7452	3737	5	7.30633e-05	8.21222e-05	8.0196e-05	8.96251e-05	9.15278e-05	9.00481e-05	7.84605e-05	9.04003e-05	0.0442307	-0.102819	0.0658055	0.0315636	0.191937	0.222244	0.198729	0.204303	101	234	335	62	5	4.37539e-05	4.6837e-05	4.6171e-05	4.48649e-05	4.60426e-05	4.5972e-05	4.55873e-05	4.56265e-05	0.971806	-0.0592196	0.0390171
Gbp2	Q9Z0E6	4	0.933659	1.01445	0.868026	0.952969	0.391781	-0.0611052	0.0586219	-0.166263	-0.0315708	-0.0989169	3010	2730	5740	2952	4	5.79726e-05	5.46201e-05	5.65305e-05	6.18913e-05	6.35524e-05	6.19534e-05	5.63744e-05	6.24657e-05	0.0106111	0.0403314	-0.0456079	0.00398854	0.134696	0.172907	0.136142	0.147915	276	60	336	63	4	3.86996e-05	3.73356e-05	3.91873e-05	4.65495e-05	5.08289e-05	5.0994e-05	3.84075e-05	4.94575e-05	0.00942017	0.0109325	-0.0408375
Shtn1	Q8K2Q9	3	0.730073	0.633614	0.97505	0.844745	0.116624	0.0986004	-0.105837	0.516035	0.309075	0.412555	970	1250	2220	1040	7	7.07026e-05	6.23523e-05	6.33084e-05	5.6622e-05	5.57803e-05	5.38543e-05	6.54544e-05	5.54188e-05	0.052113	0.111273	-0.0700484	-0.0480942	-0.209129	-0.230737	-0.281429	-0.240432	67	270	337	64	7	7.86912e-05	6.21452e-05	6.4559e-05	5.32832e-05	5.54685e-05	5.42351e-05	6.84651e-05	5.43289e-05	0.10931	0.200833	-0.139728
Dennd5a	Q6PAL8	2	1.71721	1.9151	1.57445	1.04954	0.279584	-0.0808212	0.0765327	-0.206044	-0.791124	-0.498584	670	2309	2979	1522	2	1.0989e-05	1.01988e-05	1.02699e-05	1.23882e-05	1.12784e-05	1.18925e-05	1.04859e-05	1.1853e-05	0.031076	0.0676078	-0.0400528	-0.0300253	0.240518	0.105104	0.181601	0.175741	177	168	345	65	3	1.52617e-05	1.3382e-05	1.23251e-05	1.22052e-05	1.20432e-05	1.07138e-05	1.36563e-05	1.16541e-05	0.130476	0.160353	-0.0292707
Timm21	Q8CCM6	2	1.5232	1.53123	0.992677	1.33491	0.280003	-0.00379556	0.0037856	-0.621508	-0.194158	-0.407833	990	2312	3302	1716	3	2.2698e-05	2.41345e-05	2.27324e-05	2.04486e-05	2.07369e-05	2.11058e-05	2.31883e-05	2.07638e-05	0.0236416	-0.0308303	0.057698	-0.0286467	-0.181396	-0.161196	-0.135754	-0.159449	223	129	352	66	3	2.30756e-05	2.63989e-05	2.33244e-05	2.44681e-05	2.34051e-05	2.34252e-05	2.42663e-05	2.37662e-05	0.693179	-0.0725875	0.121525
Abt1	Q9QYL7	2	0.692062	0.728542	1.00941	1.11834	0.0723088	-0.0375302	0.0365786	0.507014	0.654848	0.580931	460	837	1297	474	2	2.48462e-05	2.41714e-05	2.52856e-05	2.19555e-05	2.32313e-05	2.21423e-05	2.47677e-05	2.2443e-05	0.0115943	0.00456586	-0.0351616	0.0298525	-0.173878	-0.0923941	-0.161658	-0.142643	296	64	360	68	2	2.62524e-05	2.64493e-05	2.56122e-05	2.45882e-05	2.55007e-05	2.81905e-05	2.61046e-05	2.60931e-05	0.992583	0.00814179	0.0189237
Rab35	Q6PHN9	5	1.1248	1.1237	1.18331	1.3395	0.329516	0.000706482	-0.000706828	0.0738609	0.252728	0.163295	2507	2516	5023	2628	6	8.49907e-05	8.467e-05	8.24744e-05	7.88303e-05	7.27182e-05	7.18344e-05	8.4045e-05	7.4461e-05	0.0366771	0.0161423	0.0106888	-0.0272166	-0.0924121	-0.208846	-0.226487	-0.175915	176	199	375	70	7	0.000114134	0.000125124	0.000106496	0.000100046	9.59746e-05	9.88032e-05	0.000115251	9.82746e-05	0.0817712	-0.0140602	0.118579
Cand2	Q6ZQ73	2	0.332361	0.358785	0.224854	0.261834	0.055172	-0.0562391	0.0541288	-0.619998	-0.400337	-0.510167	625	643	1268	454	4	5.6149e-05	5.49598e-05	5.92382e-05	7.10727e-05	6.85597e-05	6.10439e-05	5.67823e-05	6.68921e-05	0.0618857	-0.0161824	-0.0470649	0.0610857	0.323853	0.271918	0.104405	0.233392	71	310	381	71	4	5.31745e-05	4.80613e-05	5.01201e-05	5.03586e-05	5.05098e-05	4.85191e-05	5.0452e-05	4.97958e-05	0.714768	0.0758239	-0.0700345
Ccz1	Q8C1Y8	4	1.05226	1.13006	1.1237	1.03652	0.867704	-0.0523704	0.0505357	0.0423994	-0.0741038	-0.0158522	3727	3671	7398	3710	5	5.07076e-05	5.15331e-05	4.8808e-05	4.58638e-05	4.64551e-05	4.47557e-05	5.03496e-05	4.56915e-05	0.012583	0.0102223	0.0335211	-0.0448625	-0.134625	-0.116142	-0.169908	-0.140225	312	69	381	71	5	3.77225e-05	3.81727e-05	3.69248e-05	3.94557e-05	3.98507e-05	4.00596e-05	3.76066e-05	3.97887e-05	0.0138049	0.00443581	0.0215543
Rabif	Q91X96	2	0.360935	0.292203	0.574916	0.432421	0.20163	0.144352	-0.160418	0.815964	0.405047	0.610505	401	1887	2288	1081	3	6.90915e-05	6.93903e-05	5.72346e-05	5.20379e-05	4.38348e-05	5.81927e-05	6.52388e-05	5.13551e-05	0.0740309	0.0827776	0.0890039	-0.188842	-0.326166	-0.573655	-0.164893	-0.354905	17	365	382	73	5	7.90609e-05	6.78165e-05	6.16889e-05	7.62535e-05	8.10899e-05	8.0071e-05	6.95221e-05	7.91381e-05	0.192686	0.185492	-0.0358361
Caap1	Q8VDY9	2	0.763234	0.791153	1.24734	1.23698	0.00866544	-0.0261487	0.0256832	0.682506	0.670474	0.67649	308	113	421	88	2	1.98475e-05	2.18525e-05	1.95495e-05	1.72018e-05	1.878e-05	1.76114e-05	2.04165e-05	1.78644e-05	0.0503511	-0.0407787	0.0980614	-0.0626018	-0.247174	-0.120541	-0.213224	-0.193646	128	256	384	74	2	1.96975e-05	1.79581e-05	1.92456e-05	2.29792e-05	2.1607e-05	1.91413e-05	1.8967e-05	2.12425e-05	0.169043	0.054518	-0.0788622
Ms4a4c	Q9D3F6	5	1.40508	1.36103	1.57631	1.21033	0.964383	0.0227931	-0.0231589	0.188694	-0.192458	-0.00188174	3841	3803	7644	3825	5	5.97785e-05	6.78025e-05	6.39095e-05	5.80058e-05	5.58692e-05	5.32849e-05	6.38302e-05	5.572e-05	0.05159	-0.0946108	0.0870997	0.00179149	-0.138041	-0.192185	-0.260512	-0.196913	119	266	385	75	5	5.42322e-05	5.23856e-05	5.19839e-05	4.63628e-05	4.62453e-05	4.58597e-05	5.28672e-05	4.61559e-05	0.00809028	0.036776	-0.0132035
Banf1	O54962	2	4.91949	4.19581	3.88175	3.89653	0.31573	0.110217	-0.119339	-0.231583	-0.226099	-0.228841	2035	2462	4497	2351	3	2.88417e-05	2.31449e-05	2.65679e-05	3.29532e-05	2.88167e-05	3.28755e-05	2.61848e-05	3.15485e-05	0.0690961	0.139426	-0.178039	0.0209527	0.33169	0.138175	0.328281	0.266048	45	349	394	76	6	0.000120754	0.000131834	7.3242e-05	9.27167e-05	7.74765e-05	8.95053e-05	0.00010861	8.65662e-05	0.344515	0.152915	0.279566
Wdfy4	E9Q2M9	15	0.698371	0.631905	0.864744	0.814562	0.0593929	0.0703392	-0.0739452	0.37862	0.29237	0.335495	1351	695	2046	941	22	0.000330361	0.000318807	0.00033185	0.000302827	0.000297477	0.000293532	0.000327006	0.000297945	0.0065149	0.0147262	-0.0366332	0.0212137	-0.110824	-0.136536	-0.155799	-0.134386	362	32	394	76	25	0.000350753	0.000356106	0.000336914	0.000290409	0.000287493	0.00027655	0.000347924	0.000284817	0.00129038	0.0116807	0.0335323
9930111J21Rik1	Q5SVP0	2	0.854755	0.987795	1.20526	1.44254	0.129016	-0.108121	0.10058	0.387646	0.646911	0.517279	594	1368	1962	880	2	2.43269e-05	2.43856e-05	2.42094e-05	1.98964e-05	2.27272e-05	2.04668e-05	2.43073e-05	2.10301e-05	0.0625605	0.00116449	0.00463924	-0.0058234	-0.288883	-0.0969672	-0.248104	-0.211318	89	317	406	79	2	2.33208e-05	2.66916e-05	2.2739e-05	2.28058e-05	2.21158e-05	2.5479e-05	2.42505e-05	2.34669e-05	0.651356	-0.056396	0.138375
Mocs3	A2BDX3	4	1.2967	1.33806	1.73815	1.72372	0.0177346	-0.0228255	0.0224699	0.399887	0.387856	0.393871	1059	219	1278	462	2	3.25539e-05	4.12679e-05	3.87384e-05	2.72182e-05	3.08663e-05	3.16547e-05	3.75201e-05	2.99131e-05	0.0795016	-0.204832	0.137357	0.0461023	-0.46309	-0.281629	-0.245244	-0.329988	20	387	407	80	4	5.46787e-05	5.39844e-05	5.96701e-05	6.06126e-05	5.75598e-05	6.02197e-05	5.61111e-05	5.9464e-05	0.195606	-0.0373061	-0.055743
Apoe	P08226	9	0.783643	0.740958	0.968193	0.917622	0.0339592	0.0398372	-0.0409686	0.344934	0.26754	0.306237	1537	415	1952	877	10	0.000138909	0.000134955	0.000134437	0.000128377	0.000121542	0.000120048	0.0001361	0.000123322	0.0206098	0.0294693	-0.0121895	-0.0177429	-0.0842865	-0.163218	-0.181061	-0.142855	295	112	407	80	10	0.000125849	0.000124888	0.000121492	0.000126865	0.000127232	0.000128233	0.000124076	0.000127443	0.115269	0.0204639	0.00940976
Erh	P84089	6	1.44022	1.45057	2.86261	2.84819	9.07257e-05	-0.00517259	0.00515411	0.985869	0.978582	0.982226	69	2	71	3	6	0.000114853	9.9455e-05	9.29676e-05	8.1475e-05	7.85853e-05	8.94213e-05	0.000102425	8.31605e-05	0.0783106	0.165221	-0.0424569	-0.139773	-0.330144	-0.382241	-0.195882	-0.302756	26	383	409	82	6	0.000117435	0.000135491	9.33862e-05	0.000126554	0.000116392	0.000104752	0.000115437	0.000115899	0.975278	0.0247488	0.231089
Nudt5	Q9JKX6	7	1.04775	1.21042	1.6324	1.10813	0.521182	-0.107858	0.100352	0.531839	-0.0270248	0.252407	1870	3039	4909	2563	12	0.000179613	0.000177589	0.000172253	0.000160335	0.000160225	0.000160105	0.000176485	0.000160221	0.0176595	0.0253447	0.00899681	-0.0350151	-0.138456	-0.139451	-0.140533	-0.13948	317	94	411	83	13	0.000168278	0.000163492	0.000157214	0.000164646	0.000162145	0.000166022	0.000162995	0.000164271	0.736863	0.0460202	0.0043957
Lad1	P57016	3	0.809473	0.742187	0.609789	0.725473	0.276106	0.0612423	-0.0639577	-0.34743	-0.0968192	-0.222125	2080	2296	4376	2276	6	5.04833e-05	5.8032e-05	5.38285e-05	6.22206e-05	6.16844e-05	6.29161e-05	5.41146e-05	6.22737e-05	0.0612455	-0.100211	0.100831	-0.0076489	0.201375	0.188889	0.217411	0.202558	108	307	415	84	6	3.38613e-05	3.37037e-05	3.56654e-05	4.12425e-05	4.0463e-05	4.14033e-05	3.44101e-05	4.10363e-05	0.00314288	-0.0231957	-0.0299267
Selenof	Q9ERR7	2	0.311449	0.309208	0.428345	0.397915	0.0920537	0.00519885	-0.00521766	0.464976	0.358663	0.41182	976	1020	1996	900	5	8.96767e-05	9.27198e-05	8.44436e-05	6.98452e-05	5.85859e-05	8.09535e-05	8.89467e-05	6.97949e-05	0.0830727	0.0117916	0.0599361	-0.0749522	-0.34878	-0.602386	-0.135847	-0.362338	15	408	423	86	6	8.84997e-05	9.20879e-05	8.85163e-05	0.000105393	0.000105086	0.000102758	8.97013e-05	0.000104412	0.000936233	-0.0194559	0.0378824
Znf800	Q0VEE6	3	1.48686	1.81769	2.04643	2.17487	0.186869	-0.152185	0.137652	0.308652	0.39647	0.352561	1269	1792	3061	1574	3	2.63866e-05	2.78344e-05	2.64763e-05	2.40446e-05	2.50585e-05	2.19457e-05	2.68991e-05	2.36829e-05	0.0528166	-0.0277523	0.0493111	-0.0228565	-0.161843	-0.102258	-0.293622	-0.185908	149	276	425	87	4	6.36271e-05	5.64518e-05	6.71981e-05	6.73063e-05	6.51617e-05	6.11142e-05	6.24257e-05	6.45274e-05	0.60231	0.0275026	-0.145119
Ak2	Q9WTP6	29	0.694585	0.640586	0.799134	0.753011	0.0952897	0.0571993	-0.0595611	0.259486	0.173718	0.216602	2109	1052	3161	1632	45	0.00110069	0.00110332	0.00113123	0.00120218	0.00120504	0.00124278	0.00111175	0.00121667	0.00391842	-0.0144212	-0.0109801	0.0250687	0.112823	0.116252	0.160742	0.129939	404	21	425	87	51	0.00114744	0.00108573	0.00113902	0.00120578	0.0011984	0.0011513	0.00112406	0.00118516	0.0777919	0.0296914	-0.0500572
Odf2	A3KGV1	4	0.598974	0.780641	0.859168	1.07089	0.190148	-0.203701	0.178466	0.316748	0.634544	0.475646	747	1810	2557	1252	4	8.51618e-05	8.39832e-05	8.75407e-05	7.26029e-05	7.85223e-05	7.93763e-05	8.55619e-05	7.68339e-05	0.0365723	-0.00676137	-0.0268675	0.0329845	-0.236941	-0.123866	-0.10826	-0.156356	230	198	428	89	5	8.5989e-05	8.13086e-05	9.57721e-05	8.9801e-05	9.60738e-05	8.84544e-05	8.76899e-05	9.1443e-05	0.494777	-0.0282584	-0.109003
Rrm2	P11157	2	1.50247	1.51777	0.937946	1.39065	0.368726	-0.00732537	0.00728836	-0.687085	-0.1189	-0.402993	1026	2662	3688	1903	2	1.24467e-05	1.17201e-05	1.1787e-05	1.07848e-05	1.12895e-05	1.02948e-05	1.19846e-05	1.07897e-05	0.0337965	0.0545841	-0.0321937	-0.0239911	-0.152181	-0.0862039	-0.219262	-0.152549	254	183	437	90	2	1.19568e-05	1.24945e-05	1.11448e-05	1.14585e-05	1.11377e-05	1.11511e-05	1.18654e-05	1.12491e-05	0.253193	0.0110777	0.0745327
Cast	P51125	14	0.797662	0.725661	1.25613	1.18459	0.0120233	0.0666272	-0.0698538	0.72177	0.637162	0.679466	303	158	461	99	21	0.000445078	0.000424842	0.000425922	0.00039328	0.000406169	0.000377996	0.000431947	0.000392482	0.0211856	0.0432036	-0.0239296	-0.0202665	-0.135299	-0.0887749	-0.192484	-0.138853	323	114	437	90	24	0.000404853	0.000381167	0.000419032	0.000376934	0.000395273	0.000393985	0.000401684	0.000388731	0.375848	0.0113368	-0.0756382
Itpa	Q9D892	4	0.457688	0.442051	0.363851	0.367191	0.0495116	0.0248579	-0.0252937	-0.306159	-0.292978	-0.299569	1577	581	2158	997	7	0.000181643	0.000177368	0.000181189	0.000196206	0.000196347	0.000197667	0.000180067	0.00019674	0.0032514	0.0125754	-0.021789	0.00896703	0.123836	0.12487	0.134537	0.127748	423	16	439	93	13	0.000260716	0.000203194	0.00019886	0.000206341	0.000203772	0.000185914	0.000220923	0.000198676	0.382827	0.238931	-0.120686
Dip2b	Q3UH60	6	2.30483	2.25241	2.01337	1.53648	0.278304	0.0164985	-0.0166893	-0.178547	-0.568527	-0.373537	1165	2304	3469	1787	9	8.65665e-05	9.19591e-05	9.01053e-05	8.43891e-05	7.94934e-05	8.0294e-05	8.95436e-05	8.13921e-05	0.0205361	-0.0487824	0.038402	0.00902098	-0.0855347	-0.171756	-0.157299	-0.138197	329	111	440	94	9	8.16301e-05	8.08774e-05	8.33679e-05	7.89115e-05	8.0124e-05	8.21809e-05	8.19585e-05	8.04054e-05	0.271348	-0.00579183	-0.0191558
Unc119	Q9Z2R6	2	0.632324	0.715513	0.472123	0.431065	0.0727715	-0.0919099	0.0864036	-0.51341	-0.644669	-0.57904	464	841	1305	481	4	5.11207e-05	6.29431e-05	5.43322e-05	4.31759e-05	4.60771e-05	4.82092e-05	5.6132e-05	4.58207e-05	0.0839416	-0.134916	0.165225	-0.0470158	-0.378598	-0.284774	-0.219517	-0.294296	29	412	441	95	5	4.71686e-05	5.00315e-05	4.7943e-05	4.88963e-05	4.76639e-05	4.32525e-05	4.8381e-05	4.66042e-05	0.423174	-0.0366143	0.0483942
Uqcrfs1	Q9CR68	6	1.14048	1.1113	1.206	1.06911	0.89309	0.0185783	-0.0188207	0.0991581	-0.0746519	0.0122531	3758	3702	7460	3742	8	7.3323e-05	7.97073e-05	7.55991e-05	6.83382e-05	6.73329e-05	6.82663e-05	7.62098e-05	6.79791e-05	0.0442558	-0.0557107	0.0647347	-0.0116068	-0.157283	-0.178665	-0.158803	-0.164917	206	235	441	95	9	0.000108819	0.000114112	8.54627e-05	8.71342e-05	8.1728e-05	8.63846e-05	0.000102798	8.50823e-05	0.177889	0.0821225	0.150639
Pptc7	Q6NVE9	4	2.59393	2.35025	3.36733	2.91027	0.160837	0.0694092	-0.0729181	0.445873	0.235423	0.340648	1324	1617	2941	1498	3	2.26685e-05	2.34255e-05	2.31904e-05	2.07846e-05	2.13818e-05	2.12779e-05	2.30948e-05	2.11481e-05	0.0029066	-0.0268779	0.020512	0.00595825	-0.152055	-0.111184	-0.118212	-0.12715	432	13	445	97	5	6.75835e-05	6.66551e-05	7.19098e-05	6.91642e-05	6.8305e-05	6.73115e-05	6.87161e-05	6.82602e-05	0.810228	-0.0239784	-0.0439329
Rab32	Q9CZE3	2	1.3255	1.06966	1.62217	1.39372	0.213649	0.146415	-0.16297	0.437795	0.218819	0.328307	1402	1967	3369	1749	2	3.45192e-05	3.07737e-05	3.30653e-05	3.04017e-05	2.91799e-05	2.62717e-05	3.2786e-05	2.86178e-05	0.0646763	0.0743158	-0.091386	0.0122366	-0.108928	-0.168106	-0.319573	-0.198869	115	335	450	98	4	8.06749e-05	8.62529e-05	7.36407e-05	6.11015e-05	6.39543e-05	6.78851e-05	8.01895e-05	6.43136e-05	0.030082	0.00870635	0.10516
Armh3	Q6PD19	2	6.71896	6.66964	3.95821	3.68493	0.0255954	0.005305	-0.00532457	-0.758085	-0.861294	-0.80969	148	308	456	97	2	3.9453e-05	3.55149e-05	3.85953e-05	3.27137e-05	3.4139e-05	3.34941e-05	3.78544e-05	3.34489e-05	0.0539081	0.0596746	-0.0920369	0.0279638	-0.210564	-0.14904	-0.176556	-0.17872	169	283	452	100	2	3.29024e-05	3.52741e-05	3.62033e-05	3.28153e-05	3.62115e-05	3.74924e-05	3.47933e-05	3.55064e-05	0.69982	-0.0806161	0.0198021
H1-0	P10922	16	0.3713	0.42627	0.491971	0.513193	0.129988	-0.103027	0.0961574	0.302962	0.363891	0.333426	1368	1374	2742	1369	31	0.000702936	0.000785589	0.000755344	0.000663666	0.000663492	0.000645928	0.000747957	0.000657695	0.0574843	-0.0895602	0.0708198	0.0141802	-0.172498	-0.172875	-0.211581	-0.185651	151	301	452	100	29	0.00047229	0.000441477	0.000473668	0.000413038	0.000435969	0.000421634	0.000462478	0.000423547	0.0442437	0.0302871	-0.0670468
Lyst	P97412	4	0.909259	0.792994	1.08304	1.00399	0.127741	0.0953178	-0.102064	0.347635	0.238303	0.292969	1619	1361	2980	1526	5	5.64677e-05	5.4982e-05	5.53569e-05	5.16786e-05	5.12845e-05	4.98027e-05	5.56022e-05	5.0922e-05	0.00359288	0.0222835	-0.016183	-0.00637799	-0.105573	-0.11662	-0.158916	-0.127036	435	20	455	102	6	7.04126e-05	7.72613e-05	7.57893e-05	6.89108e-05	7.05386e-05	7.52135e-05	7.44877e-05	7.15543e-05	0.356089	-0.0811695	0.0527433
Rbck1	Q9WUB0	4	3.57743	4.51885	3.40972	4.40403	0.855675	-0.178335	0.158696	-0.247605	0.121563	-0.063021	3315	3650	6965	3526	3	2.46279e-05	2.56853e-05	2.44612e-05	2.19123e-05	2.28532e-05	2.33631e-05	2.49248e-05	2.27095e-05	0.0183348	-0.0172902	0.0433619	-0.0270858	-0.185843	-0.125185	-0.0933519	-0.134794	360	98	458	103	6	6.92707e-05	7.3258e-05	6.7948e-05	6.81152e-05	6.4351e-05	6.2819e-05	7.01589e-05	6.50951e-05	0.0867459	-0.0183815	0.0623603
Cyb5a	P56395	3	1.86078	1.82408	1.59708	1.47731	0.0999441	0.0142993	-0.0144425	-0.206176	-0.318639	-0.262408	1809	1104	2913	1474	6	4.61574e-05	5.09497e-05	4.55335e-05	4.06011e-05	4.22818e-05	4.19905e-05	4.75469e-05	4.16245e-05	0.0637472	-0.0427893	0.0997241	-0.0624217	-0.227832	-0.169313	-0.179288	-0.192144	132	326	458	103	6	0.000114554	0.000121077	7.10333e-05	9.78637e-05	8.74155e-05	0.000101286	0.000102222	9.55218e-05	0.715729	0.164334	0.244225
Txndc5	Q91W90	19	1.26225	1.50169	1.26215	1.40248	0.761703	-0.13073	0.119862	-0.130842	0.0212524	-0.054795	3387	3482	6869	3472	21	0.000227683	0.000223111	0.00020185	0.000253333	0.000240882	0.000241546	0.000217548	0.000245254	0.0539165	0.0656921	0.0364294	-0.108051	0.219706	0.146994	0.150964	0.172555	185	284	469	105	32	0.00041412	0.000420048	0.00040497	0.000449067	0.000428022	0.000426083	0.000413046	0.000434391	0.0816072	0.00374626	0.0242516
Ythdc1	E9Q5K9	4	0.557133	0.561516	0.79629	0.797015	0.00466981	-0.00566383	0.00564168	0.509609	0.510922	0.510265	624	61	685	192	5	7.5306e-05	7.90648e-05	7.03153e-05	6.4812e-05	6.72847e-05	6.58861e-05	7.48953e-05	6.59943e-05	0.0629692	0.0078882	0.0781586	-0.0910371	-0.208614	-0.154598	-0.184901	-0.182704	160	320	480	107	5	5.63623e-05	6.28375e-05	6.66095e-05	6.61329e-05	6.53341e-05	6.65734e-05	6.19364e-05	6.60135e-05	0.305566	-0.136059	0.0208384
Try10	Q792Z1	6	17.5222	16.322	10.3695	7.50834	0.0764672	0.0502786	-0.0520943	-0.706556	-1.17234	-0.939449	84	887	971	299	6	3.3687e-05	3.70214e-05	3.38439e-05	3.05415e-05	3.0996e-05	3.08108e-05	3.48508e-05	3.07828e-05	0.0624812	-0.0489977	0.0871703	-0.0422967	-0.190422	-0.169107	-0.177756	-0.179095	167	315	482	108	6	2.66842e-05	2.48914e-05	2.64603e-05	2.61216e-05	2.77774e-05	2.49334e-05	2.6012e-05	2.62775e-05	0.805209	0.0368116	-0.0635274
Tma7	Q8K003	3	2.06631	1.87235	2.3596	1.49067	0.935865	0.0693517	-0.0728546	0.260836	-0.401746	-0.0704546	3258	3766	7024	3559	7	9.03318e-05	8.44189e-05	8.26576e-05	7.88968e-05	7.90745e-05	7.33953e-05	8.58028e-05	7.71222e-05	0.0458911	0.0742093	-0.0234572	-0.0538771	-0.121056	-0.117811	-0.225337	-0.154735	241	244	485	109	7	0.000110763	0.000109209	0.000119457	0.000119981	0.000126624	0.000151025	0.000113143	0.000132543	0.166889	-0.0306732	-0.0510578
Cc2d1a	Q8K1A6	4	1.34048	1.1691	1.2693	1.28392	0.8414	0.0953066	-0.102051	0.0165802	0.0331028	0.0248415	3642	3618	7260	3657	5	5.52283e-05	4.86603e-05	5.03307e-05	4.55278e-05	4.65256e-05	4.33424e-05	5.14065e-05	4.51319e-05	0.0674597	0.103458	-0.0792032	-0.0305104	-0.175203	-0.143926	-0.246172	-0.188434	144	342	486	110	5	4.95219e-05	4.93296e-05	5.35756e-05	5.13453e-05	5.15317e-05	4.94417e-05	5.0809e-05	5.07729e-05	0.982777	-0.0370178	-0.0426305
Epb41	P48193	6	0.46275	0.463202	0.622663	0.698932	0.121224	-0.000704636	0.000704292	0.427516	0.594216	0.510866	623	1299	1922	858	10	0.000111932	0.00010684	0.000104497	0.000100796	9.9111e-05	9.35425e-05	0.000107756	9.78164e-05	0.0327511	0.0548504	-0.0123201	-0.0443124	-0.0963371	-0.120657	-0.204079	-0.140358	311	175	486	110	12	0.000111751	0.000118125	0.000112625	0.000110078	0.000109186	0.000117487	0.000114167	0.00011225	0.59485	-0.0308595	0.0491659
Cep128	Q8BI22	5	0.721889	0.655974	0.744767	0.622726	0.948953	0.0674168	-0.0707222	0.112429	-0.145762	-0.0166664	3722	3779	7501	3763	7	7.51997e-05	7.27505e-05	7.36642e-05	6.66683e-05	6.92379e-05	6.75453e-05	7.38715e-05	6.78172e-05	0.00435862	0.0257101	-0.0220604	-0.00405371	-0.148017	-0.0934548	-0.129163	-0.123545	467	23	490	112	7	5.44664e-05	5.3399e-05	5.83094e-05	5.483e-05	5.78788e-05	5.78531e-05	5.53916e-05	5.6854e-05	0.468372	-0.0243004	-0.0528549
Spryd4	Q91WK1	3	2.00804	2.22587	2.59604	2.51247	0.121001	-0.0762018	0.072378	0.294326	0.247115	0.270721	1751	1293	3044	1563	3	3.60005e-05	3.28193e-05	3.25787e-05	3.14031e-05	2.90354e-05	2.97948e-05	3.37995e-05	3.00777e-05	0.0564498	0.0910144	-0.0424569	-0.0530726	-0.106098	-0.219191	-0.181942	-0.169077	197	295	492	113	4	7.89913e-05	7.95651e-05	6.93119e-05	7.15199e-05	7.80586e-05	9.14026e-05	7.59561e-05	8.0327e-05	0.560029	0.0565289	0.0669694
Gadd45gip1	Q9CR59	2	0.942723	0.851334	0.683436	0.992487	0.769016	0.0716799	-0.0754283	-0.392347	0.145894	-0.123227	2808	3496	6304	3210	6	3.34392e-05	3.69476e-05	3.3197e-05	3.0954e-05	3.13481e-05	2.93974e-05	3.45279e-05	3.05665e-05	0.0630632	-0.0462246	0.0977174	-0.056711	-0.157639	-0.139384	-0.232073	-0.176365	174	321	495	114	6	5.3255e-05	6.06125e-05	4.5535e-05	4.43271e-05	3.94023e-05	4.30399e-05	5.31341e-05	4.22564e-05	0.118058	0.00327819	0.189975
Cenpf	E9Q3P4	3	7.41523	8.76035	6.27534	7.73008	0.38827	-0.125254	0.115243	-0.366052	-0.0652613	-0.215657	2119	2723	4842	2530	5	7.26207e-05	7.12587e-05	6.47224e-05	6.21375e-05	6.06726e-05	6.05482e-05	6.95339e-05	6.11194e-05	0.0689743	0.0626636	0.0353494	-0.103452	-0.162254	-0.196672	-0.199633	-0.186186	148	348	496	115	5	0.000108084	0.000131815	0.000112205	5.73146e-05	5.34462e-05	4.69347e-05	0.000117368	5.25652e-05	0.00583729	-0.118888	0.16748
Cbx1	P83917	13	0.528492	0.4433	0.761476	0.764191	0.0968724	0.121234	-0.132365	0.648152	0.653286	0.650719	343	1073	1416	527	18	0.000331807	0.000331317	0.000326589	0.000356059	0.000367345	0.000355297	0.000329904	0.000359567	0.00830065	0.00829565	0.0061661	-0.0145722	0.110068	0.15509	0.106978	0.124045	460	44	504	116	21	0.000364891	0.000323702	0.000371282	0.000380596	0.000402453	0.000389625	0.000353292	0.000390891	0.112708	0.0466049	-0.126194
Huwe1	Q7TMY8	14	5.03549	4.73489	2.66845	2.87008	0.0115533	0.0437176	-0.0450838	-0.87241	-0.767323	-0.819867	139	148	287	52	19	0.000293552	0.000336265	0.000305459	0.000273513	0.00026836	0.000270214	0.000311759	0.000270696	0.0821228	-0.0868153	0.10917	-0.0294502	-0.188822	-0.216257	-0.206328	-0.203803	102	405	507	117	23	0.000251756	0.000245606	0.000243623	0.000246895	0.000253579	0.000251476	0.000246995	0.00025065	0.31243	0.0275443	-0.0081349
Pdk3	Q922H2	4	0.581247	0.625616	1.41666	1.28055	0.0392866	-0.0540384	0.0520872	1.23123	1.0855	1.15837	35	481	516	121	4	8.2571e-05	6.94863e-05	7.40306e-05	6.24236e-05	6.77776e-05	6.30717e-05	7.53626e-05	6.44243e-05	0.0872564	0.131786	-0.117121	-0.0257278	-0.271759	-0.15304	-0.256855	-0.227218	80	428	508	118	5	0.000105785	0.000112866	0.000117587	0.000108793	0.000112705	0.000119007	0.000112079	0.000113502	0.770018	-0.0833818	0.0100874
Acyp1	P56376	2	0.746491	0.797547	0.815473	0.974283	0.348861	-0.0485116	0.0469332	0.0790002	0.335705	0.207353	2181	2578	4759	2483	3	4.3177e-05	3.74941e-05	4.2488e-05	4.94964e-05	4.339e-05	5.19371e-05	4.1053e-05	4.82745e-05	0.0883616	0.0727741	-0.130826	0.0495671	0.269835	0.0798736	0.339276	0.229662	77	436	513	119	3	3.30524e-05	3.26651e-05	3.48395e-05	4.14958e-05	4.16315e-05	3.84711e-05	3.3519e-05	4.05328e-05	0.00734698	-0.020222	-0.0372299
Glo1	Q9CPU0	3	0.920565	1.05757	1.11716	0.93192	0.789428	-0.103548	0.0966111	0.175698	-0.0858625	0.0449178	3467	3543	7010	3549	4	6.1555e-05	5.55285e-05	5.67022e-05	7.25131e-05	6.37192e-05	6.34773e-05	5.79285e-05	6.65699e-05	0.0813846	0.0876006	-0.0610467	-0.0308696	0.323967	0.137454	0.131966	0.197796	117	397	514	120	7	0.000113431	0.000120602	0.000109819	0.000116732	0.000115788	0.000122999	0.000114617	0.000118506	0.379933	-0.0150089	0.0734286
Crocc	Q8CJ40	3	1.25176	1.4363	0.915529	1.28126	0.388023	-0.102608	0.0957921	-0.553891	-0.0690022	-0.311446	1505	2721	4226	2198	5	4.89489e-05	4.78111e-05	4.63979e-05	4.38379e-05	4.38829e-05	4.31007e-05	4.77193e-05	4.36072e-05	0.0214148	0.0367034	0.00277188	-0.0405124	-0.122395	-0.120912	-0.146863	-0.130057	402	115	517	121	6	5.45689e-05	5.23667e-05	5.12434e-05	5.35455e-05	5.07297e-05	4.98188e-05	5.27264e-05	5.13646e-05	0.412609	0.049555	-0.00987413
Gng12	Q9DAS9	4	2.2103	2.36122	2.28272	1.80585	0.488802	-0.0484299	0.0468569	-0.00192349	-0.339999	-0.170961	2443	2970	5413	2797	4	3.68858e-05	3.88603e-05	3.86983e-05	3.43604e-05	3.60848e-05	3.42478e-05	3.81481e-05	3.48977e-05	0.0202028	-0.0485487	0.0266855	0.0206584	-0.150866	-0.0802206	-0.1556	-0.128895	411	108	519	122	5	3.65147e-05	4.01492e-05	3.45673e-05	3.4411e-05	3.3413e-05	3.31243e-05	3.70771e-05	3.36494e-05	0.165248	-0.0220501	0.114843
Hck	P08103	5	0.652802	0.653935	0.64281	0.638042	0.101086	-0.00125074	0.00124966	-0.0235036	-0.0342461	-0.0288748	3613	1117	4730	2464	10	0.000119126	0.000117349	0.000116009	0.000109242	0.000109704	0.000104304	0.000117495	0.00010775	0.0152104	0.0198945	-0.00179085	-0.0183589	-0.105069	-0.0989856	-0.171798	-0.125284	452	81	533	125	10	0.000121376	0.000130283	0.000115293	0.000108882	0.000108535	0.000119413	0.000122317	0.000112277	0.151776	-0.0111403	0.0910154
Psmb1	O09061	11	0.931407	0.985137	0.797618	0.825479	0.0682129	-0.0410234	0.039889	-0.264737	-0.215203	-0.23997	1964	793	2757	1377	16	0.000218092	0.000217048	0.000225143	0.000238367	0.000237146	0.000242115	0.000220094	0.000239209	0.00589475	-0.0131835	-0.0201095	0.0327196	0.115064	0.107652	0.137571	0.120096	504	30	534	126	16	0.000158374	0.000151649	0.000163587	0.000161965	0.000160433	0.00015589	0.00015787	0.00015943	0.716251	0.00459893	-0.0580017
Pgls	Q9CQ60	12	0.61357	0.618239	0.56563	0.552457	0.0494097	-0.00547873	0.005458	-0.122846	-0.156844	-0.139845	2692	578	3270	1702	20	0.000327428	0.000383338	0.000332187	0.000407125	0.000377126	0.000411875	0.000347651	0.000398709	0.0848889	-0.0864636	0.140977	-0.0656421	0.227834	0.117409	0.244568	0.196604	120	414	534	126	25	0.000390228	0.000363933	0.000375921	0.000381836	0.000383653	0.000384166	0.000376694	0.000383218	0.481436	0.0509244	-0.0497212
Phpt1	Q9DAK9	4	0.892368	0.860102	0.739092	0.94134	0.782454	0.0263209	-0.02681	-0.245563	0.103399	-0.0710824	3254	3522	6776	3429	6	6.28297e-05	6.50626e-05	6.2444e-05	6.83283e-05	6.79111e-05	7.10356e-05	6.34454e-05	6.90916e-05	0.0122859	-0.0140692	0.0363124	-0.022954	0.106966	0.0981302	0.163025	0.122707	477	66	543	128	8	6.57682e-05	6.71965e-05	6.7024e-05	7.34356e-05	7.47859e-05	8.21689e-05	6.66629e-05	7.67968e-05	0.0612192	-0.0194943	0.0115013
Oxa1l	Q8BGA9	4	1.23236	1.22791	1.30769	1.47531	0.304783	0.00261081	-0.00261554	0.0882024	0.262197	0.1752	2414	2424	4838	2528	5	4.99168e-05	4.80548e-05	4.74398e-05	4.59569e-05	4.4235e-05	4.25066e-05	4.84704e-05	4.42329e-05	0.0305421	0.0424192	-0.0124257	-0.0310074	-0.0768236	-0.131916	-0.189417	-0.132719	379	166	545	129	5	4.90388e-05	5.88217e-05	4.80221e-05	4.70829e-05	4.44688e-05	5.40706e-05	5.19609e-05	4.85407e-05	0.48904	-0.0835015	0.178922
Ywhaz	P63101	33	1.73868	1.63862	1.89162	1.9649	0.0698749	0.0421217	-0.0433886	0.163755	0.218587	0.191171	2297	811	3108	1603	35	0.000975838	0.000884601	0.000882328	0.00108314	0.00100338	0.000984482	0.000914255	0.00102367	0.06433	0.0940444	-0.047571	-0.0512828	0.244545	0.134195	0.106768	0.161836	218	330	548	130	45	0.00149056	0.00152715	0.00143264	0.00149398	0.00141081	0.00146601	0.00148345	0.00145693	0.511511	0.00690142	0.0418849
Ube2o	Q6ZPJ3	5	5.01302	5.4533	3.86356	3.50166	0.0348243	-0.0620022	0.059447	-0.437753	-0.579643	-0.508698	630	425	1055	344	4	3.33034e-05	3.39714e-05	2.91898e-05	2.82761e-05	2.69339e-05	2.84183e-05	3.21549e-05	2.78761e-05	0.0922099	0.0506334	0.0792841	-0.139575	-0.185456	-0.255614	-0.178215	-0.206428	96	453	549	131	7	5.49386e-05	5.37421e-05	5.53508e-05	5.69412e-05	5.82626e-05	5.87797e-05	5.46771e-05	5.79945e-05	0.0108323	0.00688172	-0.0248859
Ikzf1	Q03267	4	0.351244	0.315875	0.360573	0.351822	0.413878	0.0745296	-0.0785905	0.112346	0.0768996	0.0946229	3045	2797	5842	2994	5	9.57731e-05	0.00010328	9.67057e-05	0.000109492	0.000109085	0.000106639	9.85864e-05	0.000108405	0.0399446	-0.0417682	0.067106	-0.0277878	0.151358	0.145987	0.11328	0.136875	338	212	550	132	6	0.000123492	0.000135875	0.000106525	0.000118514	0.000110622	0.000107479	0.000121964	0.000112205	0.374221	0.0179621	0.155828
Ctnnd1	P30999	7	0.693556	0.598983	0.838191	0.733821	0.186889	0.101876	-0.10962	0.375144	0.183292	0.279218	1709	1793	3502	1801	12	0.000100188	9.80223e-05	0.00010061	9.16876e-05	9.25915e-05	9.12033e-05	9.96066e-05	9.18275e-05	0.00338861	0.00839105	-0.0231319	0.0144592	-0.119515	-0.105361	-0.127155	-0.117344	535	18	553	133	14	0.000111023	0.000116192	0.000109831	9.61525e-05	9.53149e-05	9.60275e-05	0.000112349	9.58316e-05	0.0125241	-0.0171308	0.0485317
Psmd10	Q9Z2X2	4	0.912191	0.89105	1.10184	0.8817	0.562557	0.016816	-0.0170143	0.289322	-0.0322325	0.128545	2773	3121	5894	3017	4	7.18712e-05	7.33118e-05	6.89185e-05	8.10192e-05	7.56795e-05	8.7246e-05	7.13672e-05	8.13149e-05	0.0818899	0.010153	0.0387846	-0.0503686	0.183004	0.0846431	0.289828	0.185825	150	404	554	134	9	0.000137012	0.000134465	0.000138095	0.000153672	0.000152137	0.000138678	0.000136524	0.000148162	0.128318	0.00514232	-0.0219211
Eif4h	Q9WUK2	6	5.86138	5.82844	3.81727	3.13728	0.0901569	0.00405901	-0.00407047	-0.614639	-0.897669	-0.756154	196	1000	1196	415	13	0.000270877	0.000323319	0.000287988	0.00024679	0.000261374	0.000245298	0.000294061	0.000251154	0.0967893	-0.118478	0.136842	-0.0301101	-0.252833	-0.170001	-0.261581	-0.228138	78	480	558	135	13	0.000239225	0.000237052	0.000239168	0.000248908	0.000248638	0.000235556	0.000238482	0.000244367	0.312476	0.00448916	-0.00867257
Add1	Q9QYC0	3	0.513284	0.453523	0.710569	0.589202	0.177731	0.0865291	-0.0920519	0.555746	0.285534	0.42064	945	1730	2675	1325	7	6.93098e-05	6.33271e-05	6.46938e-05	5.75368e-05	6.20736e-05	5.87457e-05	6.57769e-05	5.9452e-05	0.0534094	0.0754788	-0.0547574	-0.0239546	-0.193097	-0.0836012	-0.163098	-0.146599	281	280	561	137	8	7.3754e-05	7.7447e-05	7.24129e-05	6.40217e-05	6.60844e-05	7.19283e-05	7.4538e-05	6.73448e-05	0.0734389	-0.0152536	0.0552332
Hba	P01942	9	0.442036	0.440334	0.57838	0.525824	0.14777	0.00278163	-0.002787	0.390635	0.253197	0.321916	1442	1509	2951	1505	12	0.000342383	0.000351154	0.000372242	0.000303153	0.000314949	0.000339762	0.000355259	0.000319288	0.0638405	-0.0532642	-0.0167712	0.0673693	-0.228829	-0.173755	-0.0643473	-0.155644	238	327	565	138	13	0.000269671	0.000227047	0.000284218	0.000294365	0.000293555	0.000249984	0.000260312	0.000279301	0.448509	0.0509587	-0.197251
Sh3bgrl3	Q91VW3	3	0.162149	0.125798	0.136899	0.125368	0.606848	0.171515	-0.194693	-0.0726964	-0.199639	-0.136167	2725	3190	5915	3029	11	0.000152613	0.000183483	0.000163626	0.000179503	0.0001932	0.000203095	0.000166574	0.000191932	0.0937377	-0.126287	0.139481	-0.0257565	0.107847	0.213932	0.28599	0.20259	107	461	568	140	11	0.000159395	0.000151995	0.00011985	0.000157623	0.000154013	0.000150074	0.000143747	0.000153903	0.492192	0.14908	0.0804974
P3h1	Q3V1T4	3	0.701562	0.705713	0.932571	0.889746	0.0632472	-0.00426227	0.00424972	0.406382	0.338561	0.372472	1170	744	1914	855	3	6.43288e-05	6.11338e-05	6.25928e-05	5.79825e-05	5.87861e-05	5.61648e-05	6.26851e-05	5.76445e-05	0.014798	0.0373411	-0.0361537	-0.00212567	-0.112504	-0.0926482	-0.158456	-0.121203	491	80	571	142	3	5.79104e-05	6.03386e-05	5.16991e-05	4.99808e-05	4.9255e-05	5.33005e-05	5.66494e-05	5.08454e-05	0.138762	0.031762	0.0910221
Sdad1	Q80UZ2	5	0.95691	0.806388	0.917414	1.03003	0.437555	0.118179	-0.12873	0.0573674	0.224406	0.140887	2685	2852	5537	2859	6	0.000134323	0.000143655	0.0001313	0.000124328	0.000125267	0.000120203	0.000136426	0.000123266	0.0551497	-0.0224083	0.0744888	-0.055255	-0.133964	-0.123116	-0.182639	-0.146573	282	290	572	143	6	0.000122376	0.000114156	0.000117866	0.000108793	0.000109574	0.000107195	0.000118132	0.000108521	0.0465644	0.0509105	-0.0493962
Rb1	P13405	3	1.175	1.64677	1.73889	1.71334	0.408463	-0.26394	0.223039	0.301568	0.280212	0.29089	1633	2777	4410	2301	3	5.69988e-05	6.16359e-05	5.28839e-05	5.22242e-05	5.15402e-05	4.63247e-05	5.71729e-05	5.00297e-05	0.0911252	-0.00439889	0.108441	-0.112503	-0.130612	-0.149633	-0.303549	-0.194598	124	449	573	144	3	6.75139e-05	7.89891e-05	6.04675e-05	5.46833e-05	5.18335e-05	5.39663e-05	6.89902e-05	5.34944e-05	0.0994635	-0.0312059	0.195263
Ndufs3	Q9DCT2	2	0.215677	0.199141	0.516503	0.463659	0.04155	0.0563908	-0.0586849	1.3163	1.16059	1.23844	26	509	535	132	3	5.76716e-05	5.51001e-05	5.82192e-05	6.26331e-05	6.08283e-05	6.25883e-05	5.6997e-05	6.20166e-05	0.0169589	0.0169758	-0.0488299	0.0306097	0.13604	0.0938562	0.135008	0.121635	488	89	577	146	3	5.4708e-05	6.16699e-05	6.0246e-05	6.49951e-05	6.45407e-05	6.75201e-05	5.88746e-05	6.56853e-05	0.0678207	-0.105895	0.0669207
Snf8	Q9CZ28	6	0.850702	0.852268	0.97057	0.888672	0.307218	-0.00132731	0.00132609	0.188852	0.06167	0.125261	2790	2435	5225	2710	6	0.00010158	0.000103539	0.000100169	9.34607e-05	9.5375e-05	9.29812e-05	0.000101763	9.3939e-05	0.00393584	-0.00258813	0.0249626	-0.0227728	-0.122779	-0.0935281	-0.130199	-0.115502	560	22	582	148	6	8.00015e-05	7.72046e-05	8.36305e-05	8.57741e-05	8.80148e-05	8.56144e-05	8.02789e-05	8.64678e-05	0.0633626	-0.00499402	-0.056333
Chil3	O35744	6	1.00145	0.845507	0.984625	1.03041	0.468514	0.116938	-0.12726	0.0924976	0.158072	0.125285	2788	2931	5719	2935	9	0.000110651	0.000120879	0.000111309	0.000120702	0.000127138	0.00013151	0.00011428	0.00012645	0.0559589	-0.0465502	0.0809933	-0.0379988	0.0788798	0.153826	0.202601	0.145102	289	294	583	149	11	0.000130797	0.000135699	0.000137893	0.000198261	0.000202531	0.000218404	0.000134796	0.000206399	0.00369173	-0.0434507	0.00962961
Nckap1l	Q8K1X4	7	3.61456	4.22362	3.54711	3.94639	0.68903	-0.116699	0.107962	-0.143874	0.0100138	-0.06693	3293	3346	6639	3355	6	4.74203e-05	4.43918e-05	4.44172e-05	4.10169e-05	4.23374e-05	4.08721e-05	4.54098e-05	4.14088e-05	0.0403084	0.0625032	-0.0327107	-0.031884	-0.146784	-0.10107	-0.151887	-0.133247	371	215	586	150	11	0.000137553	0.000140206	0.000155654	0.000139271	0.000149076	0.00014855	0.000144471	0.000145632	0.868699	-0.0707912	-0.0432344
Riox1	Q9JJF3	3	4.13232	4.30161	3.35451	3.44797	0.0276344	-0.0292538	0.0286724	-0.330103	-0.290457	-0.31028	1511	337	1848	814	2	1.60291e-05	1.95853e-05	1.65498e-05	1.46969e-05	1.38987e-05	1.47479e-05	1.73881e-05	1.44478e-05	0.110126	-0.117405	0.171671	-0.0712799	-0.242585	-0.323143	-0.23759	-0.267772	43	544	587	151	4	3.09517e-05	3.21898e-05	3.22162e-05	3.21708e-05	3.06491e-05	3.04127e-05	3.17859e-05	3.10775e-05	0.367203	-0.0383704	0.0182182
Pc	Q05920	3	0.272515	0.27566	0.511351	0.453657	0.086757	-0.00830026	0.00825278	0.899677	0.726964	0.81332	143	970	1113	367	7	7.11276e-05	7.05424e-05	7.371e-05	6.33916e-05	6.70623e-05	6.72749e-05	7.17933e-05	6.59096e-05	0.0233411	-0.0134408	-0.0253595	0.0380112	-0.179558	-0.0983469	-0.0937814	-0.123895	461	126	587	151	7	6.50581e-05	6.57928e-05	6.79259e-05	6.11993e-05	6.41182e-05	6.39702e-05	6.62589e-05	6.30959e-05	0.069601	-0.0263853	-0.0101856
Rab7b	Q8VEA8	2	3.11487	3.12928	3.96571	3.4699	0.250799	-0.00333234	0.00332466	0.345073	0.152391	0.248732	1893	2156	4049	2105	2	7.62502e-06	6.83859e-06	6.88097e-06	6.50349e-06	6.58985e-06	5.87047e-06	7.11486e-06	6.32127e-06	0.0817317	0.0999059	-0.0571369	-0.0482232	-0.129621	-0.11059	-0.277359	-0.172523	186	402	588	153	3	2.25595e-05	2.32612e-05	2.41408e-05	2.36325e-05	2.36465e-05	2.13073e-05	2.33205e-05	2.28621e-05	0.643971	-0.047861	-0.00367591
Anxa3	O35639	9	0.875321	0.80981	0.685424	0.602288	0.0696516	0.0550241	-0.0572062	-0.297793	-0.484336	-0.391064	1076	807	1883	840	19	0.00032067	0.000282635	0.000333086	0.000334316	0.000357535	0.000374875	0.00031213	0.000355575	0.0905351	0.0389413	-0.14321	0.0937468	0.0990645	0.195935	0.26426	0.18642	146	447	593	154	21	0.00024926	0.000249799	0.000263315	0.000279235	0.000281723	0.000260722	0.000254125	0.000273893	0.0780875	-0.0278829	-0.0247705
Acox1	Q9R0H0	3	0.433745	0.538145	0.42221	0.453908	0.52228	-0.163946	0.147202	-0.20283	-0.0983906	-0.15061	2606	3041	5647	2905	5	4.97574e-05	5.05879e-05	5.05425e-05	4.56775e-05	4.7504e-05	4.60175e-05	5.02959e-05	4.63997e-05	0.00929333	-0.0155302	0.0083492	0.00705618	-0.138959	-0.0823921	-0.12826	-0.116537	548	48	596	155	5	3.88717e-05	4.07503e-05	4.02157e-05	3.88824e-05	3.87555e-05	3.88161e-05	3.99459e-05	3.8818e-05	0.180532	-0.0393282	0.0287639
Akna	Q80VW7	3	0.681923	0.820072	0.471921	0.564753	0.124573	-0.1392	0.126943	-0.670264	-0.411187	-0.540725	539	1335	1874	831	5	4.73141e-05	4.67107e-05	4.91744e-05	4.06443e-05	4.47391e-05	4.44648e-05	4.7733e-05	4.32828e-05	0.0572257	-0.0127181	-0.0312359	0.0429176	-0.231934	-0.0934521	-0.102323	-0.14257	297	299	596	155	5	2.50812e-05	2.47907e-05	3.12891e-05	3.15752e-05	3.19427e-05	2.96024e-05	2.70537e-05	3.10401e-05	0.19285	-0.109217	-0.126024
Nasp	Q99MD9	20	1.0198	1.05224	1.02082	0.959292	0.350939	-0.0227646	0.0224109	-0.0213233	-0.111013	-0.0661679	3298	2587	5885	3014	30	0.000497615	0.000514837	0.00049772	0.000538968	0.000548755	0.000548318	0.000503391	0.000545347	0.00675105	-0.0166472	0.0324361	-0.0163442	0.0985216	0.124485	0.123334	0.115447	562	35	597	157	35	0.000502232	0.000516476	0.000521557	0.000528143	0.000525812	0.000557733	0.000513422	0.00053723	0.132327	-0.0317909	0.00855684
Dcaf1	Q80TR8	3	5.42177	5.85941	3.91502	3.18732	0.0569845	-0.0570832	0.0549103	-0.526828	-0.823504	-0.675166	309	667	976	301	4	3.43303e-05	3.14162e-05	3.37923e-05	3.01689e-05	3.12666e-05	2.88485e-05	3.31796e-05	3.00947e-05	0.0566024	0.0491864	-0.0787898	0.0263995	-0.137235	-0.0856747	-0.201802	-0.141571	303	296	599	158	4	3.03222e-05	2.75194e-05	2.99157e-05	2.97796e-05	3.0938e-05	3.14877e-05	2.92524e-05	3.07351e-05	0.232695	0.0518167	-0.0881092
Sh2d3c	Q9QZS8	2	0.517515	0.482299	0.820272	0.70626	0.111526	0.049942	-0.051733	0.714443	0.498539	0.606491	408	1212	1620	657	2	4.96217e-05	5.1607e-05	4.63121e-05	4.60035e-05	4.50282e-05	4.03805e-05	4.91802e-05	4.38041e-05	0.082491	0.0128917	0.0694878	-0.0866912	-0.0963359	-0.12725	-0.28442	-0.169335	194	406	600	160	3	5.0737e-05	4.75546e-05	4.76835e-05	4.19848e-05	4.14461e-05	4.4163e-05	4.86584e-05	4.25313e-05	0.0111932	0.06035	-0.0331034
Lpcat1	Q3TFD2	2	3.25444	3.13883	5.36498	4.33262	0.188997	0.0258566	-0.0263285	0.74702	0.438686	0.592853	437	1804	2241	1058	2	2.83283e-06	3.61131e-06	3.29165e-06	2.45835e-06	2.79087e-06	2.798e-06	3.24526e-06	2.68241e-06	0.113989	-0.196092	0.154187	0.0204755	-0.400642	-0.217622	-0.213939	-0.277401	40	561	601	161	3	1.21435e-05	9.70605e-06	8.03111e-06	7.88492e-06	6.83007e-06	6.6425e-06	9.96022e-06	7.11917e-06	0.129807	0.285935	-0.0372938
Crk	Q64010	3	4.22897	3.62158	2.61229	2.35094	0.0927176	0.107513	-0.116175	-0.587478	-0.739555	-0.663517	323	1023	1346	496	5	8.34917e-05	8.9522e-05	8.66362e-05	7.6871e-05	7.94711e-05	8.14328e-05	8.655e-05	7.92583e-05	0.0321741	-0.0519009	0.0487098	0.00143632	-0.171095	-0.123102	-0.0879223	-0.127373	431	171	602	162	5	6.17862e-05	5.7119e-05	6.19516e-05	6.57507e-05	6.69382e-05	6.22253e-05	6.02856e-05	6.49714e-05	0.0928888	0.0354712	-0.0778422
Cst3	P21460	7	0.661945	0.672497	1.13611	1.04193	0.0677409	-0.0114535	0.0113633	0.767864	0.643022	0.705443	261	785	1046	339	9	0.000172053	0.000228266	0.000189765	0.00014993	0.000154283	0.000157192	0.000196695	0.000153802	0.12048	-0.193104	0.214757	-0.0517433	-0.391671	-0.350374	-0.32343	-0.355158	16	587	603	163	10	0.00017603	0.000176962	0.000176181	0.000174295	0.000164224	0.000157535	0.000176391	0.000165351	0.151144	-0.00295975	0.00466447
Fli1	P26323	2	0.291719	0.299909	0.415554	0.348604	0.231375	-0.0201114	0.0198349	0.490343	0.236896	0.36362	1216	2061	3277	1706	5	6.35025e-05	7.1591e-05	6.43274e-05	5.8588e-05	5.85415e-05	5.84835e-05	6.64737e-05	5.85377e-05	0.090778	-0.0659685	0.106996	-0.0473496	-0.182178	-0.183324	-0.184753	-0.183418	156	448	604	164	6	5.16849e-05	5.6477e-05	5.37971e-05	5.42033e-05	5.5641e-05	5.78692e-05	5.39863e-05	5.59045e-05	0.338165	-0.0628506	0.0650693
Wdr5	P61965	4	0.634817	0.511114	0.848465	0.746245	0.111834	0.147893	-0.164804	0.566406	0.381201	0.473803	752	1217	1969	884	6	9.70597e-05	8.56966e-05	8.97103e-05	8.20305e-05	8.32849e-05	7.79425e-05	9.08222e-05	8.1086e-05	0.0811876	0.0958279	-0.0838075	-0.0177715	-0.146884	-0.124989	-0.220634	-0.164169	209	395	604	164	8	0.000127767	0.000117096	0.000119302	0.000113696	0.000119656	0.000118903	0.000121388	0.000117418	0.363495	0.0738831	-0.0519396
Ywhab	Q9CQV8	16	0.814435	0.812573	0.793888	0.802976	0.174415	0.00164999	-0.00165188	-0.0352145	-0.018793	-0.0270037	3627	1711	5338	2768	18	0.000398703	0.000383596	0.000383537	0.000422288	0.00041406	0.000426717	0.000388612	0.000421022	0.00833298	0.0369828	-0.0187418	-0.0189644	0.119897	0.0915095	0.134951	0.115452	561	45	606	166	23	0.000417245	0.000382231	0.00041732	0.000443965	0.000438811	0.000421678	0.000405599	0.000434818	0.113286	0.0408425	-0.0856097
Ipo9	Q91YE6	3	0.799417	0.757055	0.669857	0.731852	0.191996	0.0387404	-0.0398095	-0.216354	-0.0886561	-0.152505	2587	1821	4408	2299	6	4.58741e-05	4.49678e-05	4.75543e-05	5.01218e-05	5.06989e-05	4.97044e-05	4.61321e-05	5.0175e-05	0.0222345	-0.00809028	-0.0368773	0.0438058	0.119669	0.136184	0.107605	0.121153	492	119	611	167	7	4.70844e-05	4.95153e-05	4.7576e-05	4.45849e-05	4.46369e-05	5.04004e-05	4.80586e-05	4.65407e-05	0.523896	-0.0295435	0.0430813
Trmt10c	Q3UFY8	3	2.02755	1.59497	1.70474	1.62365	0.618925	0.162745	-0.183466	-0.0874353	-0.157746	-0.122591	2813	3216	6029	3072	3	1.73038e-05	1.74583e-05	1.72425e-05	1.51227e-05	1.58409e-05	1.64193e-05	1.73349e-05	1.57943e-05	0.0507945	-0.00258669	0.0102374	-0.00770997	-0.196964	-0.13003	-0.0782871	-0.135094	357	257	614	168	4	3.10432e-05	3.38012e-05	3.42351e-05	3.28198e-05	3.43228e-05	3.67223e-05	3.30265e-05	3.46216e-05	0.352245	-0.089348	0.033452
Ncor1	Q60974	6	0.75295	0.640094	0.77634	0.772768	0.398399	0.112385	-0.121885	0.156519	0.149865	0.153192	2576	2746	5322	2758	10	0.000138744	0.000144408	0.000137654	0.000126174	0.00013156	0.000130109	0.000140268	0.000129281	0.0161315	-0.0157698	0.0419599	-0.027146	-0.152771	-0.0924714	-0.10847	-0.117904	529	85	614	168	10	0.000109317	0.000109778	0.000117261	0.000113971	0.000114218	0.000111916	0.000112119	0.000113368	0.6808	-0.0365101	-0.0304352
Ppa1	Q9D819	13	0.645764	0.573121	0.779878	0.77547	0.134251	0.0835169	-0.0886503	0.355759	0.347581	0.35167	1274	1410	2684	1328	16	0.000265985	0.000241286	0.000254447	0.000277964	0.000280847	0.00028193	0.000253906	0.000280247	0.062538	0.0670497	-0.0735518	0.00307285	0.130602	0.145491	0.151044	0.142379	298	316	614	168	22	0.000348066	0.000360351	0.000347056	0.000365271	0.000358497	0.000371555	0.000351825	0.000365108	0.0811961	-0.0154943	0.0345478
Psmb2	Q9R1P3	8	4.76152	5.22789	3.4287	2.87492	0.0386889	-0.0689769	0.065829	-0.542736	-0.796879	-0.669807	315	471	786	225	10	0.000102224	9.90931e-05	9.77991e-05	9.23995e-05	9.42631e-05	8.74303e-05	9.97053e-05	9.13643e-05	0.033753	0.0359876	-0.00888583	-0.0278488	-0.109786	-0.0809779	-0.189537	-0.126767	439	182	621	171	10	0.000129966	0.000140171	0.000134732	0.000136795	0.000132048	0.00012701	0.000134956	0.000131951	0.502607	-0.0543559	0.0546973
St13	Q99L47	9	0.649134	0.642558	0.517817	0.519349	0.0116844	0.00732656	-0.00736395	-0.318749	-0.314486	-0.316617	1472	153	1625	660	18	0.000266746	0.000282834	0.000256193	0.000291633	0.000295572	0.00030034	0.000268591	0.000295848	0.0604721	-0.00994479	0.0745445	-0.0681793	0.11874	0.1381	0.161187	0.139342	319	305	624	172	21	0.00036051	0.000377409	0.000352451	0.000360782	0.000346057	0.00036687	0.000363457	0.000357903	0.594959	-0.0117453	0.0543458
Tra2b	P62996	4	0.368586	0.430905	0.629005	0.64047	0.0755314	-0.11708	0.108288	0.653988	0.680047	0.667017	317	872	1189	409	7	6.22809e-05	6.44644e-05	6.06808e-05	5.76133e-05	5.83524e-05	5.62918e-05	6.24754e-05	5.74192e-05	0.0255189	-0.00449841	0.0452158	-0.0420473	-0.116886	-0.0984944	-0.150362	-0.121914	485	140	625	173	7	7.42664e-05	7.71732e-05	6.90777e-05	6.77997e-05	6.71106e-05	6.59156e-05	7.35058e-05	6.6942e-05	0.102368	0.0148528	0.0702419
Smad2	Q62432	2	3.34719	3.77227	6.00864	6.42019	0.0122315	-0.0888164	0.0836642	0.755269	0.850847	0.803058	154	164	318	57	2	4.86302e-06	4.32766e-06	4.46519e-06	4.15824e-06	4.22892e-06	3.85083e-06	4.55196e-06	4.07933e-06	0.0818388	0.0953652	-0.0728994	-0.027765	-0.130513	-0.106197	-0.241316	-0.159342	224	403	627	175	7	5.74602e-05	5.73267e-05	6.33945e-05	5.71679e-05	6.00952e-05	5.58355e-05	5.93938e-05	5.76995e-05	0.519976	-0.0477496	-0.0511047
Satb1	Q60611	3	1.31768	1.35441	1.15167	1.32404	0.453343	-0.0199671	0.0196946	-0.214244	-0.0130188	-0.113631	2891	2890	5781	2971	4	4.08812e-05	3.66374e-05	3.9162e-05	3.53151e-05	3.58365e-05	3.40553e-05	3.88936e-05	3.5069e-05	0.073202	0.0719074	-0.0862132	0.009924	-0.139245	-0.118101	-0.191652	-0.149666	265	363	628	176	4	4.32196e-05	4.36741e-05	4.36901e-05	3.95668e-05	4.28432e-05	4.18766e-05	4.35279e-05	4.14289e-05	0.160418	-0.0102559	0.0048354
Irs1	P35569	2	15.2222	17.3873	8.22553	5.63108	0.033199	-0.0991138	0.0927401	-0.987115	-1.53381	-1.26046	21	405	426	89	2	2.9904e-05	3.71839e-05	3.07068e-05	2.53719e-05	2.47509e-05	3.03683e-05	3.25982e-05	2.68304e-05	0.123123	-0.124454	0.189885	-0.0862369	-0.36156	-0.397315	-0.102227	-0.287034	34	598	632	178	2	2.19557e-05	2.13413e-05	2.3413e-05	2.8544e-05	2.71392e-05	2.80622e-05	2.22367e-05	2.79151e-05	0.00262341	-0.0183479	-0.0592895
Hemgn	Q9ERZ0	2	0.44386	0.388994	0.62785	0.528416	0.137555	0.0920418	-0.0983165	0.592355	0.343612	0.467984	766	1436	2202	1031	2	4.56085e-05	4.57063e-05	4.56022e-05	3.92172e-05	4.20149e-05	4.2986e-05	4.5639e-05	4.1406e-05	0.0642982	-0.000964386	0.00212597	-0.00116395	-0.21878	-0.119365	-0.086402	-0.141516	306	329	635	179	5	9.09226e-05	7.60842e-05	9.66645e-05	9.44902e-05	0.000102839	9.83018e-05	8.78904e-05	9.85437e-05	0.217833	0.0489325	-0.208109
Ccdc12	Q8R344	5	1.09657	1.14931	1.79525	1.34663	0.292034	-0.034281	0.0334853	0.676904	0.262075	0.469489	763	2363	3126	1614	6	6.82357e-05	6.98999e-05	6.12819e-05	5.9566e-05	5.89121e-05	5.77748e-05	6.64725e-05	5.8751e-05	0.0944472	0.0377696	0.0725322	-0.117296	-0.158268	-0.174193	-0.202317	-0.178259	170	469	639	180	6	9.14752e-05	9.11122e-05	8.38489e-05	8.51207e-05	8.30949e-05	9.20403e-05	8.88121e-05	8.6752e-05	0.605177	0.0426245	0.0368884
Ndufb3	Q9CQZ6	2	0.503551	0.445004	0.846422	0.94574	0.0312704	0.0864078	-0.0919146	0.835645	0.995711	0.915678	97	384	481	106	3	4.91436e-05	4.69765e-05	4.41653e-05	4.35551e-05	4.33566e-05	3.97824e-05	4.67618e-05	4.22314e-05	0.0764495	0.0716731	0.00660902	-0.0824175	-0.10249	-0.109079	-0.233202	-0.148257	274	375	649	181	3	6.16874e-05	7.48159e-05	5.93916e-05	5.65812e-05	5.69345e-05	6.25061e-05	6.52983e-05	5.86739e-05	0.301931	-0.0820699	0.196299
Arhgap15	Q811M1	3	0.584063	0.499759	0.802516	0.718882	0.0664037	0.108068	-0.116823	0.566476	0.407701	0.487088	699	778	1477	564	4	5.10676e-05	4.83871e-05	4.81725e-05	4.48857e-05	4.64107e-05	4.44116e-05	4.92091e-05	4.5236e-05	0.0299743	0.0534837	-0.0243022	-0.0307134	-0.132667	-0.0844685	-0.147989	-0.121708	487	162	649	181	6	6.70455e-05	6.6438e-05	7.29477e-05	6.5324e-05	6.9452e-05	6.6409e-05	6.88104e-05	6.70616e-05	0.517666	-0.0374864	-0.0506182
Abhd11	Q8K4F5	2	0.60114	0.68846	0.745981	0.709777	0.279043	-0.10115	0.0945206	0.210287	0.138514	0.1744	2420	2307	4727	2462	2	2.47518e-05	2.68743e-05	2.7003e-05	2.83692e-05	2.81162e-05	2.97661e-05	2.62097e-05	2.87505e-05	0.0528113	-0.0825664	0.0361279	0.0430164	0.114224	0.101301	0.18357	0.133032	375	275	650	183	2	2.24497e-05	2.01328e-05	2.13815e-05	2.36725e-05	2.17062e-05	2.10827e-05	2.13214e-05	2.21538e-05	0.464561	0.0744002	-0.08275
Cggbp1	Q8BHG9	9	3.53709	3.01328	2.68755	2.17614	0.147816	0.110986	-0.120241	-0.285282	-0.589806	-0.437544	863	1510	2373	1141	5	6.90442e-05	6.83785e-05	6.7579e-05	6.51314e-05	6.21329e-05	6.06342e-05	6.83339e-05	6.26328e-05	0.0394191	0.0149195	0.000941705	-0.0160276	-0.0692485	-0.137244	-0.172469	-0.126321	443	208	651	184	13	0.000179708	0.000176437	0.000172517	0.000170793	0.000167126	0.000177238	0.000176221	0.000171719	0.287921	0.0282709	0.00176898
Psmb8	P28063	5	2.62443	1.84287	2.63358	2.02809	0.863304	0.2326	-0.277447	0.23762	-0.13928	0.0491702	3439	3661	7100	3592	7	6.40868e-05	6.15104e-05	5.84654e-05	5.70977e-05	5.68922e-05	5.36454e-05	6.13542e-05	5.58784e-05	0.0572334	0.0628653	0.00366833	-0.0695792	-0.10373	-0.108932	-0.193708	-0.135457	352	300	652	185	8	9.04321e-05	0.000106181	8.27825e-05	8.01915e-05	8.38883e-05	8.95935e-05	9.31319e-05	8.45578e-05	0.341987	-0.0424402	0.18918
Ncf2	O70145	6	0.643315	0.675463	1.19869	1.19345	0.0162192	-0.0356042	0.0347467	0.862258	0.855934	0.859096	119	211	330	59	7	9.92965e-05	7.89983e-05	9.7032e-05	7.3368e-05	7.56425e-05	7.89421e-05	9.17756e-05	7.59842e-05	0.12571	0.113632	-0.216289	0.0803506	-0.322959	-0.278914	-0.217316	-0.273063	41	613	654	186	10	0.000118306	0.000120649	0.000121185	8.96988e-05	8.95024e-05	8.53016e-05	0.000120047	8.81676e-05	0.000166814	-0.0210733	0.00722094
Ckb	Q04447	7	0.57212	0.488894	0.678747	0.726389	0.0964413	0.108946	-0.11785	0.355501	0.45337	0.404435	1014	1067	2081	962	14	0.000163236	0.00016581	0.000159396	0.000152937	0.000150184	0.000148695	0.000162814	0.000150605	0.0081215	0.00373326	0.0263074	-0.0306092	-0.0902874	-0.116491	-0.130863	-0.112547	613	42	655	187	15	0.000148511	0.000138255	0.000139393	0.000132812	0.000134553	0.000132686	0.000142053	0.00013335	0.110939	0.0641424	-0.0390993
Arid1b	E9Q4N7	6	1.10959	1.15566	0.889419	1.02286	0.202217	-0.0296413	0.0290445	-0.348738	-0.147068	-0.247903	1903	1890	3793	1967	8	0.000133485	0.000136528	0.000131162	0.000122459	0.000123654	0.000124677	0.000133725	0.000123597	0.012787	-0.00259143	0.0299275	-0.0279193	-0.126977	-0.112959	-0.101077	-0.113671	593	70	663	189	9	0.000114825	0.000115793	0.000114996	0.000116403	0.000123489	0.000117118	0.000115205	0.000119003	0.232281	-0.00475716	0.00734786
Cep85l	A0A1W2P884	2	1.68447	1.85949	0.987865	1.33524	0.127952	-0.0730672	0.0695444	-0.842977	-0.408262	-0.625619	385	1362	1747	734	2	6.81059e-06	7.00845e-06	6.8409e-06	7.37173e-06	7.83147e-06	7.35345e-06	6.88665e-06	7.51889e-06	0.0417514	-0.0160223	0.0252936	-0.00961488	0.0982025	0.185482	0.0946205	0.126102	444	222	666	191	2	4.77615e-06	4.57292e-06	5.34775e-06	4.95586e-06	5.6443e-06	5.53943e-06	4.89894e-06	5.37986e-06	0.202773	-0.0366208	-0.0993535
Kat7	Q5SVQ0	4	0.774778	0.930255	1.01127	1.22181	0.192043	-0.137944	0.125898	0.246371	0.519214	0.382793	1116	1822	2938	1494	7	4.89135e-05	5.1895e-05	4.93633e-05	4.42936e-05	4.73854e-05	4.63124e-05	5.00573e-05	4.59971e-05	0.0352135	-0.0333472	0.0520169	-0.0201412	-0.17648	-0.0791358	-0.11218	-0.122599	478	192	670	194	7	5.15422e-05	6.24819e-05	5.23098e-05	4.96475e-05	4.71594e-05	5.11986e-05	5.54446e-05	4.93352e-05	0.219121	-0.105294	0.172391
Itgax	Q9QXH4	8	0.862479	0.942921	1.15509	1.13806	0.092316	-0.0657573	0.0628903	0.35569	0.334262	0.344976	1308	1022	2330	1115	8	0.000100601	0.000105814	0.000101932	9.2476e-05	9.5816e-05	9.64921e-05	0.000102782	9.4928e-05	0.0187675	-0.0309493	0.0419338	-0.0119791	-0.152439	-0.101252	-0.0911083	-0.114933	572	101	673	195	10	0.000112384	0.000117439	0.000112695	0.000106846	0.00010556	0.000102341	0.000114173	0.000104916	0.0129342	-0.0227788	0.0406917
S100a11	P50543	8	0.923373	0.927183	1.11335	1.11916	0.000839352	-0.00297359	0.00296747	0.266944	0.274451	0.270697	1752	10	1762	745	9	0.00011267	0.000111884	0.000116335	0.00015129	0.000120637	0.000135115	0.00011363	0.000135681	0.127217	-0.0122401	-0.0223359	0.0339496	0.412978	0.0863355	0.249848	0.249721	57	620	677	196	7	0.000105533	0.000118858	7.85454e-05	0.000103842	9.32624e-05	0.000100255	0.000100979	9.91198e-05	0.891871	0.0636393	0.235189
Arl6ip4	Q9JM93	3	0.591898	0.483001	0.515331	0.562003	0.986208	0.13922	-0.154103	-0.0606312	0.0644492	0.001909	3839	3836	7675	3843	6	7.77729e-05	8.17825e-05	8.17703e-05	6.99849e-05	7.48827e-05	7.61973e-05	8.04419e-05	7.36883e-05	0.049296	-0.0486792	0.0238449	0.0236295	-0.200903	-0.103315	-0.0782058	-0.127474	430	253	683	197	6	5.78518e-05	5.6071e-05	6.19611e-05	6.21371e-05	6.23287e-05	6.464e-05	5.8628e-05	6.30353e-05	0.111305	-0.0192265	-0.0643343
Lpcat4	Q6NVG1	3	0.397401	0.431761	0.494733	0.489786	0.132461	-0.0610586	0.058579	0.254999	0.2405	0.247749	1907	1393	3300	1713	4	5.53641e-05	5.06691e-05	5.47329e-05	4.7251e-05	5.10806e-05	4.80494e-05	5.35887e-05	4.87937e-05	0.0662161	0.0470209	-0.0808228	0.0304808	-0.181585	-0.0691524	-0.157411	-0.136049	347	338	685	198	4	3.31293e-05	2.83911e-05	3.20991e-05	2.72994e-05	2.88208e-05	2.73321e-05	3.12065e-05	2.78175e-05	0.131165	0.0862599	-0.136407
Rabep1	O35551	5	1.15458	1.33146	1.13076	0.989517	0.253457	-0.106485	0.0991626	-0.136552	-0.329054	-0.232803	2017	2170	4187	2182	6	4.5461e-05	4.46133e-05	4.53389e-05	4.78664e-05	4.86122e-05	5.00854e-05	4.51377e-05	4.88547e-05	0.0181025	0.0102949	-0.016859	0.00641493	0.084679	0.106985	0.150057	0.113907	589	96	685	198	6	5.86131e-05	5.61308e-05	5.97239e-05	6.04037e-05	6.27297e-05	6.13228e-05	5.81559e-05	6.14854e-05	0.0680121	0.0112966	-0.0511336
Ppid	Q9CR16	24	0.84465	0.874516	0.831934	0.840732	0.348932	-0.0252836	0.0248481	-0.0471684	-0.0319913	-0.0395798	3519	2579	6098	3109	35	0.000877261	0.000820697	0.000898368	0.000968425	0.000949929	0.000920136	0.000865442	0.000946163	0.05219	0.0195693	-0.0765871	0.0538688	0.162203	0.134381	0.0884099	0.128331	417	271	688	200	43	0.000972406	0.000960323	0.000964493	0.000999923	0.000995936	0.000989339	0.000965741	0.000995066	0.00357448	0.00992329	-0.00811632
Ints6	Q6PCM2	3	1.97067	2.23989	1.82881	1.50331	0.17756	-0.095328	0.0894176	-0.203106	-0.485872	-0.344489	1309	1727	3036	1556	3	3.58116e-05	3.53746e-05	3.50346e-05	3.28368e-05	3.26528e-05	3.30516e-05	3.54069e-05	3.28471e-05	0.00210109	0.0163971	-0.00131923	-0.0152523	-0.108718	-0.116827	-0.0993108	-0.108285	679	10	689	201	3	3.68843e-05	3.75087e-05	3.56559e-05	3.29753e-05	3.35036e-05	3.12992e-05	3.6683e-05	3.25927e-05	0.00976343	0.0078986	0.0321138
Uchl5	Q9WUP7	11	0.657099	0.720937	0.730019	0.76071	0.297305	-0.0684316	0.0653322	0.0833929	0.142806	0.113099	2896	2397	5293	2745	15	0.000246096	0.000228369	0.000242494	0.000257781	0.000260436	0.000263954	0.000238986	0.000260724	0.0453913	0.0422921	-0.0655613	0.0210219	0.109218	0.124002	0.143359	0.125526	447	242	689	201	20	0.000268548	0.00026466	0.000260527	0.000267963	0.000264402	0.000257493	0.000264578	0.000263286	0.755136	0.0214849	0.000444702
Rybp	Q8CCI5	2	0.988725	1.17995	1.00014	1.26158	0.803108	-0.133174	0.121913	-0.11661	0.218419	0.0509046	3424	3563	6987	3539	2	5.19115e-05	4.60829e-05	4.96266e-05	4.55311e-05	4.4539e-05	4.30515e-05	4.9207e-05	4.43739e-05	0.0878973	0.077191	-0.0946314	0.0122491	-0.112012	-0.143797	-0.192801	-0.149537	266	432	698	203	3	5.50044e-05	5.9278e-05	5.28921e-05	4.93674e-05	4.97724e-05	5.00233e-05	5.57248e-05	4.97211e-05	0.0840292	-0.0187726	0.0891768
Plcb2	A3KGF7	6	0.542759	0.546405	0.698863	0.721262	0.0382355	-0.00483751	0.00482134	0.359859	0.405373	0.382616	1118	466	1584	632	9	0.000147962	0.000142879	0.000144592	0.000133852	0.000136389	0.000133497	0.000145144	0.000134579	0.00683649	0.0277377	-0.0226928	-0.00550134	-0.116849	-0.0897601	-0.120683	-0.109097	668	36	704	205	9	0.000124048	0.000127642	0.000125153	0.00012295	0.000120703	0.000122802	0.000125614	0.000122152	0.0623726	-0.0181018	0.0231016
Phactr2	B1AVP0	4	0.541529	0.471109	0.929658	0.937594	0.0496893	0.096992	-0.103986	0.876653	0.888916	0.882785	111	585	696	194	6	5.25253e-05	6.20495e-05	4.94434e-05	4.609e-05	4.73558e-05	4.37766e-05	5.46727e-05	4.57408e-05	0.134468	-0.0578087	0.182598	-0.145044	-0.246369	-0.207282	-0.320662	-0.258104	49	657	706	206	6	6.45677e-05	7.36797e-05	5.58064e-05	5.6119e-05	5.41663e-05	5.52619e-05	6.46846e-05	5.51824e-05	0.205674	-0.0026098	0.187845
Srcap	A0A087WQ44	2	1.00359	0.757575	0.849201	0.859389	0.86599	0.188638	-0.217067	-0.0523496	-0.0351457	-0.0437476	3477	3669	7146	3614	4	3.74759e-05	3.85502e-05	3.57673e-05	3.38015e-05	3.54622e-05	3.33998e-05	3.72645e-05	3.42212e-05	0.0445604	0.00816356	0.0489359	-0.0591585	-0.140712	-0.0715205	-0.15796	-0.123398	470	238	708	207	4	3.08785e-05	3.35872e-05	2.93525e-05	2.8624e-05	2.7773e-05	3.01159e-05	3.12727e-05	2.88376e-05	0.180252	-0.0183037	0.103007
Map4k4	P97820	4	0.650987	0.675145	0.772874	0.708885	0.217693	-0.0265231	0.0260443	0.22108	0.0963984	0.158739	2532	1988	4520	2360	9	7.15289e-05	7.10002e-05	6.89128e-05	6.56903e-05	6.66732e-05	6.04458e-05	7.04806e-05	6.42697e-05	0.0685284	0.0212988	0.010597	-0.0324551	-0.101547	-0.0801208	-0.221585	-0.134418	361	347	708	207	9	9.57536e-05	0.000108815	8.48646e-05	7.77647e-05	7.63252e-05	8.34725e-05	9.64779e-05	7.91875e-05	0.11928	-0.0108712	0.173613
Nutf2	P61971	3	1.24458	1.0286	0.839523	0.943976	0.224834	0.130948	-0.144031	-0.437068	-0.267886	-0.352477	1270	2030	3300	1713	3	4.59213e-05	3.87865e-05	4.04959e-05	4.95064e-05	4.47984e-05	4.73653e-05	4.17345e-05	4.72233e-05	0.10979	0.137921	-0.105688	-0.0434679	0.246373	0.102205	0.182587	0.177055	171	541	712	209	5	8.77202e-05	9.115e-05	8.4178e-05	9.20678e-05	8.71093e-05	8.90239e-05	8.76827e-05	8.94004e-05	0.529858	0.000616165	0.0559503
Pdlim7	Q3TJD7	3	2.33974	3.0287	2.15618	2.95442	0.830055	-0.198157	0.174198	-0.316022	0.138372	-0.0888248	3094	3591	6685	3375	4	2.71007e-05	2.69482e-05	2.60927e-05	2.47332e-05	2.54365e-05	2.38506e-05	2.67139e-05	2.46735e-05	0.026476	0.020741	0.0125986	-0.0339407	-0.111139	-0.0706872	-0.163565	-0.11513	567	145	712	209	5	5.08651e-05	5.61245e-05	4.77563e-05	4.55094e-05	4.22136e-05	4.66339e-05	5.1582e-05	4.47857e-05	0.0896803	-0.0201908	0.121764
Glrx3	Q9CQM9	11	0.475762	0.556606	0.548959	0.58275	0.420135	-0.117645	0.108771	0.0888138	0.174993	0.131903	2752	2813	5565	2867	16	0.000257687	0.000247888	0.000257567	0.00030921	0.000281136	0.000269173	0.000254381	0.000286507	0.104738	0.0186303	-0.0373012	0.0179597	0.2816	0.14428	0.0815464	0.169142	196	516	712	209	20	0.000295627	0.000269126	0.000288256	0.000291018	0.000293689	0.000289254	0.000284336	0.00029132	0.470795	0.0561809	-0.0793187
Ube2q2	Q8K2Z8	3	1.18902	1.06158	1.3696	1.30372	0.136936	0.0794642	-0.0840975	0.283436	0.212325	0.247881	1904	1432	3336	1732	3	4.2516e-05	4.19768e-05	4.17553e-05	3.94201e-05	3.94798e-05	3.82421e-05	4.20827e-05	3.90473e-05	0.00619645	0.0147787	-0.00363383	-0.0112693	-0.0942942	-0.092112	-0.138067	-0.108158	682	31	713	212	3	3.4542e-05	3.39145e-05	3.63868e-05	3.75445e-05	3.81691e-05	3.73039e-05	3.49478e-05	3.76725e-05	0.054147	-0.016849	-0.0432979
Sord	Q64442	5	0.891098	0.825501	0.794403	0.665858	0.258823	0.0541037	-0.056212	-0.111611	-0.366267	-0.238939	1977	2203	4180	2178	9	9.57968e-05	7.51137e-05	9.13933e-05	0.000109066	0.000101861	9.58694e-05	8.74346e-05	0.000102265	0.128936	0.131772	-0.219128	0.0638843	0.318922	0.220326	0.132866	0.224038	83	634	717	214	13	0.000127082	0.000112309	0.000126973	0.000135462	0.000139478	0.000127042	0.000122121	0.000133994	0.130254	0.0574486	-0.120843
Eif4b	Q8BGD9	12	4.65921	3.817	3.55105	2.37256	0.233044	0.136666	-0.15098	-0.255175	-0.836977	-0.546076	528	2072	2600	1272	23	0.000451116	0.000523204	0.000455438	0.000419071	0.000405917	0.000429704	0.000476586	0.000418231	0.12003	-0.0792385	0.134637	-0.0654815	-0.185541	-0.231551	-0.149394	-0.188829	142	582	724	215	28	0.000410482	0.0003983	0.000413055	0.000413541	0.000426897	0.000409817	0.000407279	0.000416752	0.242792	0.0113009	-0.0321605
Mtf2	Q02395	3	0.417491	0.396757	0.558131	0.464729	0.255664	0.0362773	-0.0372131	0.455135	0.190921	0.323028	1432	2182	3614	1859	4	6.25937e-05	6.51217e-05	6.26386e-05	6.66284e-05	6.87302e-05	7.17484e-05	6.34513e-05	6.90356e-05	0.0434131	-0.0196338	0.0374881	-0.0185979	0.0704861	0.115293	0.177296	0.121025	493	232	725	216	7	9.92195e-05	0.000103223	0.000101949	0.000100499	0.000100209	0.000103773	0.000101464	0.000101494	0.986289	-0.0322683	0.0247969
Map7d1	A2AJI0	7	2.23361	1.78992	1.23199	1.2554	0.178145	0.150915	-0.168566	-0.707464	-0.680316	-0.69389	274	1732	2006	913	6	7.21545e-05	7.51802e-05	6.75389e-05	6.5514e-05	6.80704e-05	6.01713e-05	7.16245e-05	6.45852e-05	0.0940566	0.0106351	0.0698993	-0.084735	-0.128651	-0.0734249	-0.251377	-0.151151	263	465	728	217	8	8.1308e-05	7.96091e-05	8.15579e-05	7.7258e-05	7.52817e-05	7.85789e-05	8.0825e-05	7.70395e-05	0.037163	0.00859623	-0.0218682
S100a9	P31725	2	0.841746	0.775927	0.910444	0.649963	0.863196	0.057537	-0.0599273	0.170723	-0.31549	-0.0723835	3243	3660	6903	3497	3	2.35597e-05	2.81298e-05	2.48276e-05	2.82528e-05	2.9432e-05	2.92008e-05	2.55057e-05	2.89618e-05	0.118316	-0.1145	0.14128	-0.038874	0.147573	0.206564	0.195188	0.183108	158	573	731	218	3	2.31598e-05	2.74218e-05	2.50458e-05	4.26737e-05	4.0739e-05	5.18163e-05	2.52091e-05	4.50763e-05	0.018779	-0.122325	0.121377
Rcc1	Q8VE37	9	0.343099	0.367131	0.447851	0.428808	0.036056	-0.0496611	0.0480084	0.334733	0.272044	0.303389	1551	443	1994	899	14	0.000333046	0.000327196	0.000320767	0.000301709	0.000305687	0.000301881	0.000327003	0.000303092	0.0130552	0.0264174	0.000852565	-0.0277793	-0.116147	-0.0972491	-0.115325	-0.109574	661	72	733	219	21	0.000358555	0.000371011	0.000367229	0.00038453	0.000377577	0.000362257	0.000365598	0.000374788	0.306523	-0.0280635	0.0212019
Fgfr1op2	Q9CRA9	2	0.34791	0.335331	0.380178	0.355988	0.231895	0.0263209	-0.02681	0.154282	0.0594363	0.106859	2952	2063	5015	2623	4	5.5004e-05	5.45536e-05	5.31759e-05	5.9087e-05	5.67773e-05	6.07039e-05	5.42445e-05	5.8856e-05	0.0380159	0.0200606	0.00819832	-0.028706	0.123363	0.0658359	0.162312	0.11717	538	200	738	222	6	8.89718e-05	7.93101e-05	8.97061e-05	9.73303e-05	9.80098e-05	9.26541e-05	8.5996e-05	9.59981e-05	0.0771968	0.049079	-0.116765
Mink1	Q9JM52	5	1.51408	1.84561	1.29044	1.44411	0.278142	-0.14989	0.135773	-0.38046	-0.218152	-0.299306	1578	2302	3880	2015	8	6.64239e-05	7.03799e-05	6.35431e-05	6.11095e-05	5.86452e-05	6.28505e-05	6.67823e-05	6.08684e-05	0.0764338	-0.00776361	0.0756976	-0.0717299	-0.128068	-0.187451	-0.0875409	-0.134353	364	374	738	222	8	5.99782e-05	5.74306e-05	5.65627e-05	5.36788e-05	5.38213e-05	5.65495e-05	5.79905e-05	5.46832e-05	0.0761309	0.0486219	-0.0139971
Hmgn2	P09602	10	24.6106	23.2514	14.4936	11.5581	0.0484031	0.0404019	-0.041566	-0.723466	-1.04998	-0.886724	110	572	682	191	16	0.00021075	0.000227675	0.000193578	0.000183063	0.000190598	0.000183525	0.000210668	0.000185728	0.119458	0.000567397	0.112006	-0.122057	-0.202632	-0.144436	-0.198992	-0.18202	162	580	742	224	13	0.000224047	0.000261667	0.000261584	0.000246851	0.000281741	0.000402605	0.000249099	0.000310399	0.322593	-0.152918	0.0710096
Cttnbp2nl	Q99LJ0	5	0.758367	0.717728	0.804473	0.774558	0.18932	0.0391827	-0.0402767	0.12433	0.0696599	0.0969948	3022	1805	4827	2521	8	0.000136235	0.000137798	0.000133492	0.000123729	0.000127698	0.0001277	0.000135842	0.000126376	0.0066354	0.00417236	0.0206299	-0.0251749	-0.134741	-0.0891943	-0.089168	-0.104368	712	34	746	225	8	0.000116212	0.000112079	0.000118419	0.000116087	0.000113766	0.000114302	0.00011557	0.000114718	0.701476	0.00799351	-0.0442535
Nfatc2	Q60591	9	1.06648	0.874518	0.803351	0.856773	0.369405	0.136056	-0.150236	-0.272694	-0.17981	-0.226252	2050	2665	4715	2458	12	0.000182534	0.000189671	0.000187893	0.000170382	0.000174216	0.000175827	0.0001867	0.000173475	0.00952472	-0.0325501	0.0227826	0.00919291	-0.131949	-0.099841	-0.0865581	-0.106116	696	51	747	226	13	0.000171089	0.000178822	0.000173704	0.000166655	0.000161059	0.000155541	0.000174538	0.000161085	0.0314806	-0.0287984	0.0349836
Rps19	Q9CZX8	12	0.504077	0.495139	0.423953	0.464502	0.210188	0.0128472	-0.0129626	-0.236893	-0.105112	-0.171003	2441	1950	4391	2281	25	0.000647124	0.000609366	0.000673517	0.000713292	0.000707164	0.000691798	0.000643335	0.000704085	0.0696637	0.0084705	-0.0782628	0.0661429	0.148921	0.136473	0.10478	0.130058	401	352	753	228	25	0.000675677	0.000659382	0.000717566	0.000695571	0.000696982	0.000664872	0.000684209	0.000685808	0.941593	-0.0181017	-0.0533218
Pinx1	Q9CZX5	2	0.773513	1.01239	0.747192	0.765001	0.456059	-0.207158	0.181113	-0.257104	-0.223123	-0.240113	1962	2897	4859	2539	2	2.96443e-05	2.81372e-05	3.01858e-05	3.27836e-05	3.1804e-05	3.08435e-05	2.93225e-05	3.18104e-05	0.0404897	0.0157511	-0.059528	0.0418659	0.160968	0.117203	0.0729623	0.117044	540	216	756	229	2	1.924e-05	1.92547e-05	2.34257e-05	2.67972e-05	2.84888e-05	2.55231e-05	2.06401e-05	2.69364e-05	0.0257098	-0.101342	-0.100239
Baz1a	O88379	9	1.35418	1.30781	1.46953	1.40981	0.109909	0.0249142	-0.025352	0.14285	0.0829952	0.112923	2900	1190	4090	2130	8	7.94077e-05	8.88795e-05	7.87305e-05	7.40899e-05	7.71176e-05	7.05563e-05	8.23392e-05	7.39213e-05	0.106921	-0.0523016	0.110271	-0.0646576	-0.152303	-0.0945199	-0.222805	-0.156543	229	528	757	230	12	0.000116911	0.00012091	0.00010985	0.000107153	0.00010202	0.000105109	0.000115891	0.000104761	0.0569111	0.0126519	0.0611717
Anxa5	P48036	21	1.16508	1.19112	1.33062	1.28644	0.0553421	-0.0160357	0.0158595	0.175639	0.126925	0.151282	2599	647	3246	1688	37	0.000621174	0.000583311	0.000626959	0.000685837	0.000674341	0.000635977	0.000610481	0.000665385	0.0548231	0.0250503	-0.0656813	0.0384233	0.16792	0.143531	0.0590286	0.123493	469	289	758	231	38	0.000669646	0.000722358	0.000654612	0.000627696	0.00061274	0.000622995	0.000682205	0.000621144	0.0909306	-0.0268074	0.0825082
Gramd4	Q8CB44	3	0.642595	0.522375	0.60724	0.624501	0.677049	0.141689	-0.157136	0.0600468	0.100483	0.0802649	3171	3326	6497	3300	7	5.16637e-05	4.83945e-05	4.78634e-05	4.608e-05	4.63958e-05	4.32973e-05	4.93072e-05	4.52577e-05	0.060587	0.0673522	-0.0269555	-0.0428746	-0.0976577	-0.0878029	-0.187521	-0.124327	458	306	764	235	7	4.67368e-05	4.93233e-05	4.84145e-05	4.51005e-05	4.58572e-05	4.99712e-05	4.81582e-05	4.69763e-05	0.536092	-0.0432241	0.0344891
Gmip	Q6PGG2	4	0.424209	0.44626	0.759905	0.800354	0.0116994	-0.0370164	0.0360904	0.804025	0.878845	0.841435	127	154	281	51	7	6.03451e-05	6.33493e-05	6.1196e-05	5.4137e-05	5.96385e-05	5.55667e-05	6.16301e-05	5.64474e-05	0.0677864	-0.0303992	0.0396923	-0.0101981	-0.187021	-0.047391	-0.149415	-0.127942	420	345	765	236	11	8.47008e-05	9.14868e-05	8.48868e-05	7.92315e-05	7.80198e-05	7.87473e-05	8.70248e-05	7.86662e-05	0.0611748	-0.0390511	0.0721369
Mob2	Q8VI63	5	1.14111	0.86407	1.01326	0.802782	0.644595	0.186708	-0.214514	0.0152647	-0.320654	-0.152695	2585	3266	5851	2999	5	6.4252e-05	6.47229e-05	6.4024e-05	7.22237e-05	7.03721e-05	6.74224e-05	6.4333e-05	7.0006e-05	0.0529254	-0.00181605	0.00871801	-0.00694619	0.166914	0.129445	0.0676687	0.121342	489	277	766	237	5	5.742e-05	5.80915e-05	5.84423e-05	5.97592e-05	5.94053e-05	6.1744e-05	5.79846e-05	6.03028e-05	0.0698862	-0.0141175	0.00265775
Ddx3x	Q62167	8	0.265379	0.281253	0.563591	0.454533	0.138435	-0.042517	0.0412998	1.04408	0.733813	0.888945	107	1442	1549	607	14	0.000245553	0.000260487	0.000251425	0.000227892	0.000237124	0.000235786	0.000252488	0.0002336	0.0283122	-0.0401814	0.0449948	-0.0060896	-0.147867	-0.0905767	-0.0987392	-0.112394	618	150	768	239	16	0.00025695	0.000256102	0.000267688	0.000245748	0.000251484	0.00024339	0.000260247	0.000246874	0.048228	-0.0183941	-0.0231586
Bag2	Q91YN9	6	0.6471	0.652349	0.652655	0.586957	0.529161	-0.00583943	0.00581589	0.00649083	-0.146573	-0.070041	3263	3052	6315	3215	7	0.000100258	9.47359e-05	0.000102802	0.000110007	0.000106857	0.000106631	9.92656e-05	0.000107832	0.0515007	0.0143581	-0.0673825	0.0505088	0.148232	0.106318	0.103264	0.119271	511	265	776	240	8	8.79434e-05	8.30333e-05	8.55956e-05	9.00143e-05	9.18869e-05	8.7949e-05	8.55241e-05	8.99501e-05	0.0745852	0.0402446	-0.042641
Kcmf1	Q80UY2	4	1.56812	1.50624	1.57998	1.89987	0.419837	0.0287506	-0.0293352	0.0396198	0.305616	0.172618	2434	2811	5245	2722	3	3.61953e-05	4.20581e-05	3.76793e-05	3.33092e-05	3.6196e-05	3.36252e-05	3.86442e-05	3.43768e-05	0.120314	-0.0944521	0.12213	-0.036479	-0.214333	-0.0944222	-0.200712	-0.169822	193	584	777	241	4	4.66489e-05	4.6793e-05	4.26427e-05	4.19581e-05	3.98895e-05	3.90808e-05	4.53615e-05	4.03095e-05	0.043954	0.0403738	0.0448222
Pcna	P17918	34	0.576281	0.520707	0.652768	0.647727	0.167189	0.0712966	-0.075004	0.251093	0.23991	0.245502	1926	1657	3583	1838	37	0.00120084	0.00114221	0.00121089	0.00129108	0.0012675	0.00128643	0.00118465	0.00128167	0.034639	0.0195886	-0.0526322	0.0316126	0.12412	0.0975267	0.118914	0.11352	596	188	784	242	53	0.00125043	0.00120019	0.0012798	0.00131151	0.0012943	0.00126907	0.00124347	0.00129163	0.163375	0.00805118	-0.0511192
Slc4a7	Q8BTY2	2	0.414554	0.48544	0.318267	0.3757	0.157894	-0.118355	0.109377	-0.499677	-0.260337	-0.380007	1133	1595	2728	1359	4	3.90753e-05	3.79815e-05	3.44564e-05	3.48561e-05	3.33755e-05	3.24125e-05	3.71711e-05	3.3548e-05	0.104215	0.0720769	0.031117	-0.109408	-0.0927706	-0.155391	-0.197628	-0.148596	273	515	788	244	4	2.52313e-05	2.49009e-05	2.74127e-05	2.71661e-05	2.91572e-05	2.81143e-05	2.58483e-05	2.81459e-05	0.084132	-0.0348565	-0.0538729
Nsfl1c	Q9CZ44	10	0.793255	0.813458	0.677131	0.678627	0.049988	-0.0182553	0.0180272	-0.246605	-0.243421	-0.245013	1931	592	2523	1232	20	0.000198593	0.000203917	0.000183531	0.00022074	0.000211287	0.000208854	0.000195347	0.000213627	0.075699	0.0237757	0.0619438	-0.0900163	0.176306	0.113163	0.0964594	0.128643	415	373	788	244	19	0.000180392	0.000158491	0.000163796	0.000166961	0.000169743	0.000173234	0.00016756	0.00016998	0.753404	0.10646	-0.0802734
Lrrfip2	Q91WK0	2	3.45649	3.99679	4.07891	5.74167	0.374995	-0.108569	0.100967	0.130307	0.623595	0.376951	1152	2682	3834	1991	5	4.72728e-05	4.80474e-05	4.62376e-05	4.1792e-05	4.498e-05	4.39978e-05	4.71859e-05	4.35899e-05	0.0418947	0.00265322	0.0261009	-0.0292894	-0.17513	-0.0690728	-0.100925	-0.115042	570	223	793	248	5	4.36917e-05	4.15088e-05	4.20668e-05	4.10425e-05	4.14591e-05	4.08418e-05	4.24224e-05	4.11144e-05	0.176933	0.0425323	-0.0314112
Nsdhl	Q9R1J0	8	0.686003	0.807023	0.872129	0.747146	0.543532	-0.121952	0.112442	0.224373	0.00122228	0.112798	2903	3074	5977	3054	11	0.000177512	0.000173631	0.000166002	0.000158456	0.00016021	0.000157843	0.000172382	0.000158836	0.0516498	0.0423105	0.0104169	-0.0544047	-0.121527	-0.105644	-0.127114	-0.118095	526	267	793	248	14	0.000247869	0.000240218	0.000244212	0.000244193	0.000251505	0.000282936	0.0002441	0.000259545	0.322515	0.0221093	-0.0231246
Slc25a5	P51881	12	0.625611	0.534002	0.701667	0.671347	0.233451	0.109694	-0.118726	0.275214	0.211487	0.243351	1944	2075	4019	2092	15	0.000314993	0.000310366	0.00033359	0.000352952	0.000344322	0.000342376	0.000319649	0.00034655	0.0455415	-0.0211724	-0.0425212	0.0615851	0.14298	0.107267	0.0990911	0.116446	550	243	793	248	26	0.000911074	0.00101373	0.000824107	0.000839215	0.000762153	0.000820297	0.000916302	0.000807222	0.174509	-0.00825494	0.145772
Ctss	O70370	12	1.72151	1.39948	1.64055	1.43918	0.925052	0.141669	-0.157111	0.0721765	-0.116757	-0.02229	3673	3752	7425	3724	8	0.000279925	0.000258471	0.000281387	0.00024189	0.000247368	0.000261521	0.000273261	0.00025026	0.074845	0.0347595	-0.0802779	0.0422781	-0.175927	-0.143621	-0.0633532	-0.127634	426	369	795	251	25	0.000463832	0.000455876	0.000508893	0.000545909	0.000549985	0.000531841	0.0004762	0.000542578	0.0451997	-0.0379664	-0.062928
Ppp1r12c	Q3UMT1	3	0.704268	0.644727	1.30043	0.971299	0.20886	0.0623115	-0.0651248	0.947103	0.526102	0.736603	222	1939	2161	999	8	6.60403e-05	7.11479e-05	6.12075e-05	6.25433e-05	5.97238e-05	5.401e-05	6.61319e-05	5.8759e-05	0.126537	-0.00200019	0.105476	-0.111638	-0.0804907	-0.14704	-0.29212	-0.173217	182	617	799	252	9	6.65697e-05	6.47731e-05	6.42489e-05	6.1586e-05	6.21519e-05	6.33284e-05	6.51972e-05	6.23554e-05	0.0351797	0.0300547	-0.00941604
Atp1a1	Q8VDN2	27	1.09473	0.962957	0.93947	0.882699	0.296441	0.0895519	-0.0954807	-0.131105	-0.221031	-0.176068	2411	2389	4800	2507	32	0.000453294	0.000460017	0.000471673	0.000487529	0.000493309	0.000506024	0.000461661	0.000495621	0.0113977	-0.026389	-0.00514707	0.0309526	0.0786537	0.0956562	0.132372	0.102227	742	63	805	254	45	0.000589721	0.000565472	0.000591723	0.000628158	0.000623658	0.000608611	0.000582305	0.000620142	0.0258351	0.0182569	-0.0423211
Slc1a5	P51912	3	0.627571	0.517311	0.806678	0.802046	0.148028	0.132651	-0.146094	0.494865	0.486557	0.490711	687	1515	2202	1031	3	4.41803e-05	4.09134e-05	4.40222e-05	3.85619e-05	4.05621e-05	3.96554e-05	4.30386e-05	3.95931e-05	0.0631526	0.0377708	-0.0730591	0.0325994	-0.158457	-0.0855009	-0.118115	-0.120691	494	322	816	255	3	3.84654e-05	4.40486e-05	4.62786e-05	3.97269e-05	4.25155e-05	4.40427e-05	4.29309e-05	4.2095e-05	0.772152	-0.158453	0.0370809
Mrtfb	P59759	2	0.811637	0.822413	0.816231	0.870919	0.506103	-0.00954609	0.00948334	-0.00140346	0.0921579	0.0453772	3463	3006	6469	3290	2	2.12993e-05	2.4164e-05	2.30129e-05	1.84659e-05	2.09667e-05	2.16507e-05	2.28254e-05	2.03611e-05	0.127348	-0.0998338	0.0822189	0.0118026	-0.305775	-0.122541	-0.0762273	-0.168181	199	622	821	258	2	1.44785e-05	1.3039e-05	1.64103e-05	1.3952e-05	1.51564e-05	1.4019e-05	1.46426e-05	1.43758e-05	0.81833	-0.0162577	-0.167342
S100a13	P97352	5	0.85374	0.789418	0.959422	0.826525	0.467192	0.055398	-0.0576104	0.223767	0.00865972	0.116213	2865	2928	5793	2975	8	0.000114629	0.000125089	0.000124716	0.000139614	0.000125226	0.000152636	0.000121478	0.000139159	0.141978	-0.0837211	0.0422555	0.0379542	0.200747	0.0438362	0.329404	0.191329	135	690	825	259	8	0.000187361	0.000198329	0.000155911	0.000171219	0.000156466	0.000140331	0.000180533	0.000156006	0.197479	0.0535523	0.135629
Sae1	Q9R1T2	15	0.380747	0.405731	0.483151	0.474257	0.0655553	-0.0465752	0.0451185	0.297067	0.270264	0.283665	1678	767	2445	1191	31	0.000569044	0.000557958	0.000589176	0.000605074	0.00061879	0.000622668	0.00057206	0.000615511	0.0227642	-0.0076249	-0.0360083	0.0425342	0.0809471	0.113285	0.122297	0.10551	701	124	825	259	35	0.000580352	0.000574907	0.000590195	0.000621909	0.000612426	0.000602582	0.000581818	0.000612306	0.0143704	-0.00364007	-0.017239
Spty2d1	Q68FG3	5	1.15163	1.04624	1.18764	1.29882	0.200633	0.0675718	-0.0708928	0.111993	0.241096	0.176544	2407	1879	4286	2226	6	0.000110551	0.000101707	9.98543e-05	9.89961e-05	9.60458e-05	8.82701e-05	0.000104038	9.44374e-05	0.105057	0.087608	-0.0326798	-0.0592087	-0.0716608	-0.11531	-0.237108	-0.14136	307	519	826	261	6	0.0001052	0.000103956	0.000104863	0.000102486	0.000103714	0.00010628	0.000104673	0.00010416	0.698862	0.0072417	-0.00991609
Ncoa4	Q5U4H9	2	1.21703	1.17018	1.32752	1.02097	0.920242	0.0280439	-0.0285999	0.153412	-0.225377	-0.0359825	3545	3741	7286	3668	2	1.88324e-05	1.68675e-05	1.7649e-05	1.67527e-05	1.66303e-05	1.48749e-05	1.7783e-05	1.6086e-05	0.111598	0.0827207	-0.0762461	-0.010913	-0.0860995	-0.0966816	-0.257619	-0.1468	280	550	830	262	2	1.89582e-05	1.95695e-05	1.86348e-05	1.81611e-05	1.73339e-05	2.05813e-05	1.90542e-05	1.86921e-05	0.750589	-0.00728384	0.0384971
Marcksl1	P28667	2	2.35737	1.9813	3.06306	2.52133	0.214737	0.119925	-0.130805	0.497722	0.216936	0.357329	1251	1974	3225	1671	3	1.08238e-05	1.27614e-05	9.24524e-06	9.82676e-06	8.75806e-06	7.96795e-06	1.09435e-05	8.85092e-06	0.16533	-0.0158695	0.221719	-0.243289	-0.155283	-0.321388	-0.457791	-0.311487	25	810	835	263	3	2.78225e-05	2.04349e-05	2.59128e-05	3.0873e-05	3.06663e-05	3.93416e-05	2.47234e-05	3.3627e-05	0.0734173	0.170372	-0.27484
Filip1l	Q6P6L0	5	0.674999	0.615207	0.689042	0.650177	0.572856	0.0653557	-0.0684574	0.0950624	0.0113021	0.0531822	3399	3136	6535	3314	9	0.0001218	0.000115266	0.000118448	0.000106977	0.000114151	0.000107922	0.000118505	0.000109683	0.041345	0.0395672	-0.0399711	-0.000692503	-0.147648	-0.0539973	-0.134959	-0.112202	619	219	838	264	9	0.000111993	0.000117873	0.000118467	0.000109291	0.000112731	0.000112425	0.000116111	0.000111482	0.140939	-0.0520999	0.0217321
Lmna	P48678	27	1.69446	1.96591	1.70045	2.18018	0.736819	-0.111165	0.103208	-0.106072	0.252455	0.0731917	3239	3433	6672	3371	31	0.000378637	0.000364801	0.000374206	0.000341778	0.000350067	0.000351245	0.000372548	0.000347696	0.00992527	0.0233883	-0.0303158	0.00640628	-0.124368	-0.0897972	-0.0849477	-0.0997043	786	56	842	266	33	0.000430073	0.000438409	0.000426763	0.000392948	0.000391164	0.000373336	0.000431748	0.000385816	0.00679937	-0.00560796	0.0220862
Chmp2a	Q9DB34	4	1.32412	1.61532	1.12617	1.2314	0.270046	-0.15051	0.136281	-0.384113	-0.255239	-0.319676	1451	2263	3714	1925	5	6.03864e-05	6.39844e-05	6.15681e-05	5.68415e-05	5.73703e-05	5.79305e-05	6.19796e-05	5.73808e-05	0.0399441	-0.0375704	0.0459257	-0.009611	-0.124849	-0.111491	-0.0974723	-0.111271	632	211	843	267	5	6.15922e-05	6.06974e-05	5.95309e-05	5.29943e-05	5.25062e-05	4.7051e-05	6.06068e-05	5.08505e-05	0.0272806	0.0232678	0.0021547
Nudcd1	Q6PIP5	5	3.72913	3.74671	1.92035	1.90715	6.91623e-05	-0.00339568	0.0033877	-0.960862	-0.970818	-0.96584	77	1	78	6	9	0.000105653	0.000107579	0.000108939	9.33276e-05	9.24914e-05	0.00010514	0.00010739	9.69864e-05	0.119008	-0.0235329	0.00252923	0.0206619	-0.202486	-0.21547	-0.0305493	-0.149502	267	576	843	267	9	8.35625e-05	8.13779e-05	8.42887e-05	8.55874e-05	8.54794e-05	8.64448e-05	8.30764e-05	8.58372e-05	0.0743193	0.00841809	-0.0298019
Lrch1	P62046	3	0.624102	0.577552	0.721827	0.63348	0.300288	0.054833	-0.0569997	0.264704	0.0763504	0.170527	2448	2406	4854	2537	4	5.65739e-05	4.78554e-05	5.20367e-05	5.93398e-05	5.95755e-05	5.55012e-05	5.21553e-05	5.81388e-05	0.125299	0.117323	-0.124133	-0.00328594	0.186186	0.191906	0.0897039	0.155932	236	608	844	269	7	8.03784e-05	8.79021e-05	7.99061e-05	7.83203e-05	7.58768e-05	8.0781e-05	8.27289e-05	7.8326e-05	0.229858	-0.0415823	0.0875062
Impa1	O55023	14	0.574626	0.611893	0.742838	0.693983	0.0618885	-0.0460402	0.0446162	0.324385	0.226237	0.275311	1728	726	2454	1197	16	0.000443491	0.000460276	0.000467488	0.000479951	0.000492571	0.000500707	0.000457085	0.000491076	0.0228768	-0.0435581	0.0100357	0.0324682	0.0704252	0.10787	0.131503	0.103266	725	125	850	271	22	0.000540229	0.000518673	0.000530098	0.000563216	0.000563106	0.000541821	0.000529666	0.000556048	0.0502576	0.0284863	-0.0302598
Cask	O70589	3	11.9359	14.5916	10.8379	7.1538	0.213437	-0.152185	0.137652	-0.291404	-0.890709	-0.591057	441	1966	2407	1166	2	2.89716e-05	3.5153e-05	2.58695e-05	2.15064e-05	2.09889e-05	2.88485e-05	2.9998e-05	2.37813e-05	0.170964	-0.0502302	0.228781	-0.213616	-0.480099	-0.515238	-0.056372	-0.35057	19	834	853	272	3	2.9872e-05	2.66035e-05	2.69064e-05	2.88329e-05	3.04809e-05	2.92455e-05	2.7794e-05	2.95197e-05	0.236096	0.104021	-0.0631559
Git1	Q68FF6	2	1.31084	1.34424	1.34984	1.50776	0.415197	-0.0182637	0.0180354	0.024039	0.183658	0.103849	2975	2798	5773	2968	4	2.14528e-05	2.06561e-05	2.08948e-05	1.97267e-05	1.99956e-05	1.84676e-05	2.10012e-05	1.93967e-05	0.056958	0.0306902	-0.0239058	-0.00732868	-0.0903229	-0.0707871	-0.185476	-0.115529	557	298	855	273	5	3.11859e-05	3.07295e-05	2.86278e-05	2.84106e-05	2.85104e-05	2.91773e-05	3.01811e-05	2.86994e-05	0.193741	0.0472487	0.0259807
Vta1	Q9CR26	3	1.24735	1.01385	0.903527	0.751467	0.181999	0.14178	-0.157247	-0.323449	-0.589307	-0.456378	803	1763	2566	1257	2	3.25067e-05	3.46213e-05	3.40614e-05	3.74475e-05	3.5792e-05	3.58906e-05	3.37298e-05	3.63767e-05	0.0344121	-0.053287	0.0376362	0.0141142	0.150845	0.0856147	0.0895822	0.108681	671	186	857	274	4	3.24046e-05	3.03707e-05	3.29915e-05	3.65355e-05	3.45255e-05	3.1973e-05	3.19223e-05	3.43447e-05	0.206206	0.0216362	-0.0718818
Cdk12	Q14AX6	9	0.838354	0.804402	1.06377	1.04327	0.0140934	0.0295138	-0.0301302	0.373074	0.344988	0.359031	1239	185	1424	531	10	0.000126775	0.000112106	0.00011985	0.000112505	0.000111698	9.91672e-05	0.000119577	0.00010779	0.123199	0.0843297	-0.0930805	0.00329446	-0.0879446	-0.0983405	-0.270005	-0.152097	256	601	857	274	11	0.000113669	0.00011911	0.000127121	0.000116091	0.000123252	0.000134097	0.000119967	0.00012448	0.530421	-0.0777979	-0.0103397
Chmp4b	Q9D8B3	13	0.711878	0.621005	0.789532	0.790164	0.224575	0.0951523	-0.101874	0.24452	0.245674	0.245097	1930	2024	3954	2057	18	0.000389065	0.000404607	0.000360627	0.000333754	0.000343673	0.000371409	0.000384766	0.000349612	0.110358	0.0160289	0.0725379	-0.0934746	-0.205198	-0.162946	-0.0509747	-0.139706	316	545	861	276	17	0.000345739	0.000338465	0.000328497	0.000346648	0.000338447	0.000338098	0.000337567	0.000341064	0.582738	0.0345073	0.00383436
Rgs10	Q9CQE5	8	0.478739	0.479783	0.538297	0.542325	0.0142403	-0.00157264	0.00157093	0.16759	0.178346	0.172968	2433	188	2621	1288	11	0.000291923	0.000267938	0.000297267	0.000317104	0.000308656	0.000310807	0.000285709	0.000312189	0.0895987	0.0310379	-0.0926476	0.0572117	0.150409	0.11145	0.121472	0.127777	422	442	864	277	13	0.000261528	0.000244625	0.000257458	0.000275199	0.000275643	0.000266711	0.000254537	0.000272518	0.0507463	0.0390923	-0.057305
Gbp7	Q91Z40	5	0.879006	0.907476	0.834267	0.862644	0.15569	-0.0231766	0.0228101	-0.0985396	-0.050284	-0.0744118	3227	1575	4802	2509	5	7.73244e-05	7.05497e-05	7.7265e-05	8.41928e-05	8.35888e-05	7.79466e-05	7.50464e-05	8.19094e-05	0.0851941	0.0431408	-0.0891413	0.0420326	0.165914	0.155528	0.0547041	0.125382	450	420	870	278	6	7.5551e-05	7.30755e-05	7.4821e-05	8.46585e-05	8.50439e-05	8.88314e-05	7.44825e-05	8.61779e-05	0.00400001	0.0205501	-0.0275143
Zmynd8	A2A484	5	0.315138	0.332248	0.34995	0.406136	0.284578	-0.038642	0.0376339	0.112522	0.327335	0.219928	2093	2331	4424	2312	14	0.000227411	0.000219618	0.000207317	0.000208454	0.000201617	0.000190858	0.000218115	0.00020031	0.0849942	0.0602126	0.00990486	-0.0732545	-0.0653579	-0.113473	-0.19259	-0.123807	463	416	879	280	18	0.00023708	0.00021996	0.000255651	0.000243095	0.000266231	0.000248741	0.000237564	0.000252689	0.299358	-0.00293862	-0.111074
Atp6v1g1	Q9CR51	3	0.667489	0.58713	0.867319	0.793247	0.0661079	0.0895666	-0.0954973	0.467387	0.338594	0.40299	1027	775	1802	773	5	0.000102991	0.000114882	9.96196e-05	9.05599e-05	9.46115e-05	0.000100007	0.000105831	9.50594e-05	0.131953	-0.0392445	0.118396	-0.087261	-0.224818	-0.161675	-0.0816615	-0.156052	233	649	882	281	6	0.000117823	0.000129556	0.000118973	0.00013267	0.000125033	0.000131935	0.000122117	0.000129879	0.168098	-0.051648	0.0853056
Atf7ip	Q7TT18	2	1.94952	2.32462	1.52449	1.36161	0.12717	-0.132513	0.121359	-0.487311	-0.650317	-0.568814	483	1352	1835	803	3	3.46018e-05	3.08401e-05	3.12735e-05	2.97231e-05	3.06254e-05	2.71689e-05	3.22385e-05	2.91725e-05	0.124916	0.102063	-0.063975	-0.0438423	-0.117198	-0.074055	-0.24683	-0.146028	286	607	893	285	3	3.03734e-05	2.903e-05	2.99632e-05	4.48872e-05	3.45126e-05	3.42955e-05	2.97889e-05	3.78984e-05	0.144402	0.0280347	-0.0372279
Psme2	P97372	4	0.496533	0.416502	0.520733	0.557514	0.252207	0.12122	-0.132348	0.189873	0.288338	0.239105	1973	2161	4134	2153	10	0.000195158	0.000151069	0.000186233	0.000233085	0.000206565	0.000187781	0.000177487	0.000209144	0.167702	0.136932	-0.2325	0.0693959	0.393142	0.218883	0.0813426	0.231122	75	819	894	286	12	0.000206473	0.000248524	0.000214536	0.000217138	0.000220615	0.00025704	0.000223178	0.000231597	0.666583	-0.112243	0.155193
Pfdn5	Q9WU28	5	1.13324	1.01595	1.15088	0.905938	0.776833	0.0766592	-0.0809623	0.0989411	-0.246311	-0.0736851	3235	3513	6748	3411	7	8.68202e-05	8.51058e-05	7.5582e-05	9.89562e-05	8.67355e-05	9.02119e-05	8.25026e-05	9.19679e-05	0.133888	0.0735909	0.0448163	-0.126399	0.26235	0.0721825	0.128878	0.15447	242	656	898	287	9	0.000125271	0.000121549	0.000132767	0.000133288	0.000137322	0.000139741	0.000126529	0.000136784	0.0693183	-0.0144171	-0.0579262
Mthfd2	P18155	7	0.601557	0.575575	0.59834	0.502682	0.569331	0.0314964	-0.0321994	0.0237617	-0.227559	-0.101899	2989	3131	6120	3119	13	0.00022462	0.000212905	0.000229929	0.000247199	0.000236834	0.000236585	0.000222484	0.000240206	0.050988	0.0137797	-0.0634959	0.0474831	0.151971	0.0901752	0.0886523	0.110266	651	260	911	288	15	0.000212541	0.000208158	0.000214248	0.000230276	0.000230847	0.000243169	0.000211649	0.000234764	0.018936	0.00606555	-0.0239966
Map4	P27546	14	0.793245	0.718598	1.13297	1.05451	0.0248911	0.0695303	-0.0730517	0.583803	0.480269	0.532036	558	298	856	250	22	0.000363463	0.00036876	0.000361297	0.000337456	0.000349381	0.000335637	0.000364507	0.000340825	0.016538	-0.00413491	0.0167354	-0.0127601	-0.111244	-0.0611447	-0.119043	-0.097144	824	88	912	289	21	0.0003746	0.000372588	0.000370403	0.000344981	0.000351059	0.000368558	0.00037253	0.000354866	0.125824	0.00799488	0.000222369
Ehd1	Q9WVK4	4	0.44384	0.374193	0.366265	0.421943	0.771184	0.117881	-0.128377	-0.159271	0.0448867	-0.0571921	3365	3501	6866	3469	9	0.000126061	0.000123324	0.000127447	0.000136197	0.000133873	0.000132223	0.00012561	0.000134098	0.007151	0.00516347	-0.0265073	0.0209399	0.116744	0.0919048	0.0740158	0.0942214	875	38	913	290	9	9.90805e-05	9.90716e-05	0.000107256	0.00010638	0.000114249	0.000112052	0.000101803	0.000110893	0.0661689	-0.0391009	-0.0392303
Apmap	Q9D7N9	4	0.943643	1.10234	1.3617	1.24521	0.114832	-0.116479	0.107773	0.412616	0.283591	0.348104	1291	1239	2530	1239	9	0.000131361	0.000134652	0.000126451	0.000120656	0.000126238	0.000116185	0.000130821	0.000121026	0.0620238	0.00593539	0.0416425	-0.0490204	-0.116702	-0.051455	-0.171178	-0.113112	603	312	915	291	10	0.000246303	0.000269755	0.000234187	0.000233908	0.000219614	0.000226302	0.000250082	0.000226608	0.141098	-0.0219652	0.109251
Elp3	Q9CZX0	3	6.36786	6.01706	4.00935	3.55003	0.0170835	0.0402952	-0.0414531	-0.627144	-0.802682	-0.714913	246	215	461	99	4	6.23635e-05	6.95011e-05	6.24325e-05	5.97124e-05	5.93272e-05	5.75577e-05	6.47657e-05	5.88658e-05	0.121446	-0.0545281	0.101805	-0.0529318	-0.1172	-0.126536	-0.170222	-0.137986	333	590	923	292	4	6.48752e-05	6.96104e-05	6.24104e-05	6.15504e-05	5.82152e-05	5.82743e-05	6.5632e-05	5.93466e-05	0.0774382	-0.016733	0.0849033
Man2b1	O09159	11	1.54461	1.14151	1.54853	1.42598	0.602898	0.20172	-0.234581	0.20537	0.0864237	0.145897	2643	3183	5826	2985	16	0.000225286	0.000212942	0.000216505	0.000208671	0.000205383	0.000190317	0.000218244	0.000201457	0.0777219	0.0458171	-0.0354853	-0.011546	-0.0647157	-0.0876298	-0.197537	-0.116628	547	379	926	294	20	0.000278645	0.000297451	0.000270855	0.00025702	0.000249246	0.000263418	0.000282317	0.000256561	0.06259	-0.0188864	0.0753336
Slain2	Q8CI08	5	3.52371	3.65242	2.34985	2.15257	0.0128071	-0.0261113	0.0256471	-0.610637	-0.737144	-0.67389	311	172	483	108	7	9.79745e-05	0.000112541	0.000102282	8.83477e-05	9.54676e-05	9.85322e-05	0.000104266	9.41158e-05	0.134772	-0.0897878	0.110189	-0.0277204	-0.239001	-0.127182	-0.0815989	-0.149261	270	658	928	295	7	6.42054e-05	5.86863e-05	6.58121e-05	6.91286e-05	7.21728e-05	6.20889e-05	6.29013e-05	6.77968e-05	0.261069	0.0296052	-0.100064
Pak1	O88643	6	0.34088	0.322312	0.571256	0.587645	0.00267098	0.0398372	-0.0409686	0.784711	0.825518	0.805115	152	35	187	24	12	0.000197979	0.000192537	0.000194608	0.000171702	0.00018495	0.00018457	0.000195041	0.000180407	0.0644491	0.0215694	-0.0186463	-0.00320872	-0.183871	-0.0766475	-0.079614	-0.113377	597	332	929	297	13	0.000177025	0.000169711	0.000184535	0.000175762	0.000178638	0.000166901	0.00017709	0.000173767	0.582568	-0.000532878	-0.0614057
Phgdh	Q61753	35	0.700876	0.693615	0.755792	0.780516	0.0887687	0.00749247	-0.00753159	0.116322	0.162762	0.139542	2696	994	3690	1905	37	0.00112034	0.00107421	0.00116263	0.0012377	0.00119819	0.0011872	0.00111906	0.00120769	0.05261	0.00164315	-0.0590082	0.0551076	0.145369	0.0985638	0.0852747	0.109736	658	274	932	298	52	0.00117321	0.0010714	0.0011009	0.00119173	0.00115576	0.001112	0.00111517	0.00115316	0.377943	0.0731959	-0.0577616
Rps6kb1	Q8BSK8	2	2.94359	2.92493	2.27291	1.80952	0.161101	0.00458078	-0.00459537	-0.368454	-0.697386	-0.53292	557	1619	2176	1008	3	3.72458e-05	3.87717e-05	3.14453e-05	3.14962e-05	3.01139e-05	3.20152e-05	3.58209e-05	3.12084e-05	0.16835	0.0562745	0.114202	-0.18796	-0.185624	-0.250371	-0.162046	-0.199347	113	823	936	300	3	2.66367e-05	2.64147e-05	2.41598e-05	2.40992e-05	2.55136e-05	2.34252e-05	2.5737e-05	2.4346e-05	0.241565	0.0495667	0.0374936
Hras	Q61411	2	0.859206	0.832131	0.96665	1.02525	0.0804235	0.0229112	-0.0232809	0.192901	0.277817	0.235359	2001	915	2916	1478	2	3.03526e-05	3.0397e-05	3.0535e-05	2.84224e-05	2.91169e-05	2.65994e-05	3.04282e-05	2.80463e-05	0.085835	-0.00359126	-0.0014793	0.00505647	-0.0983796	-0.0635514	-0.194014	-0.118648	518	422	940	301	2	2.87228e-05	2.86398e-05	2.97512e-05	2.84817e-05	2.83595e-05	2.84312e-05	2.90379e-05	2.84241e-05	0.227204	-0.015742	-0.0199181
Pex5	O09012	2	1.02652	1.19656	1.20324	1.01669	0.991178	-0.114802	0.106336	0.114363	-0.128682	-0.00715942	3789	3843	7632	3821	2	2.8464e-05	2.97988e-05	2.67454e-05	3.28501e-05	3.05735e-05	2.9635e-05	2.83361e-05	3.10196e-05	0.108512	0.00649939	0.0726164	-0.0833511	0.213259	0.109643	0.0646643	0.129189	409	534	943	302	2	3.4531e-05	3.08428e-05	3.25073e-05	3.33087e-05	3.25938e-05	3.24744e-05	3.26271e-05	3.27923e-05	0.892843	0.0818242	-0.0811342
Fis1	Q9CQ92	4	0.969902	0.858733	1.15541	1.04971	0.133867	0.0851438	-0.0904856	0.337632	0.199222	0.268427	1769	1408	3177	1645	6	4.41095e-05	4.88302e-05	4.73711e-05	4.24008e-05	4.30231e-05	4.30679e-05	4.67703e-05	4.28306e-05	0.102619	-0.084503	0.0621823	0.0184159	-0.141501	-0.120481	-0.118979	-0.126987	436	511	947	303	6	6.97794e-05	8.0119e-05	5.68728e-05	5.20965e-05	4.86643e-05	5.0613e-05	6.89237e-05	5.04579e-05	0.107946	0.0178005	0.217143
Wdhd1	P59328	11	0.539372	0.529647	0.60678	0.621648	0.0190191	0.0130651	-0.0131845	0.182958	0.217883	0.20042	2233	230	2463	1202	19	0.000307863	0.000322847	0.000318815	0.000360101	0.000326542	0.00034528	0.000316508	0.000343974	0.0880705	-0.0399527	0.0286057	0.0104753	0.186157	0.0450278	0.125526	0.118904	516	434	950	305	24	0.000304762	0.000289315	0.000301743	0.000296196	0.000296444	0.000300413	0.000298607	0.000297684	0.866348	0.0294383	-0.0456048
Gm12117	V9GXK0	3	5.353	4.28083	3.77187	2.8412	0.169696	0.152238	-0.170219	-0.352831	-0.761612	-0.557222	499	1681	2180	1013	3	0.000267307	0.000238472	0.000264471	0.000234212	0.00023517	0.000231415	0.00025675	0.000233599	0.125622	0.0581325	-0.106544	0.0427461	-0.132547	-0.126658	-0.149883	-0.136363	343	611	954	306	3	0.00023984	0.000274964	0.000252458	0.000240966	0.000245154	0.000266286	0.000255754	0.000250802	0.722293	-0.0926853	0.104486
Ppp2r1a	Q76MZ3	26	0.779236	0.740852	0.876779	0.923055	0.0460615	0.0359776	-0.0368978	0.20613	0.280334	0.243232	1945	552	2497	1219	38	0.000681283	0.000668572	0.000692528	0.000753973	0.000719332	0.000717111	0.000680794	0.000730139	0.0335041	0.00103494	-0.0261363	0.0246538	0.147293	0.0794382	0.0749777	0.10057	774	180	954	306	46	0.000809406	0.000810184	0.000811709	0.000808253	0.000802003	0.000794649	0.000810433	0.000801635	0.151083	-0.00182964	-0.00044265
Dennd4c	A6H8H2	2	0.897209	0.827568	0.836428	0.943555	0.713806	0.0571058	-0.0594597	-0.0440969	0.129768	0.0428358	3487	3392	6879	3482	4	4.43455e-05	4.90148e-05	4.32666e-05	4.25471e-05	4.21076e-05	3.95571e-05	4.55423e-05	4.14039e-05	0.12863	-0.0384185	0.106011	-0.073955	-0.0981451	-0.113127	-0.203272	-0.138181	330	632	962	309	5	4.86509e-05	4.98269e-05	4.84968e-05	4.63761e-05	4.61332e-05	4.52661e-05	4.89915e-05	4.59251e-05	0.00539463	-0.0100663	0.0243928
Krt28	A6BLY7	2	17.4661	24.7936	14.3163	23.1625	0.718902	-0.274725	0.230685	-0.561627	0.13251	-0.214559	2125	3400	5525	2851	2	4.80813e-05	5.50189e-05	4.00322e-05	3.96829e-05	3.87052e-05	3.934e-05	4.77108e-05	3.92427e-05	0.18919	0.011161	0.205612	-0.253156	-0.265797	-0.301789	-0.278321	-0.281969	37	926	963	310	2	2.32915e-05	2.27293e-05	2.32643e-05	2.9224e-05	2.77946e-05	2.59001e-05	2.3095e-05	2.76396e-05	0.0380051	0.0122226	-0.0230304
Xpo4	Q9ESJ0	3	2.50433	2.11556	2.09979	1.67157	0.281127	0.116568	-0.126821	-0.137615	-0.466656	-0.302136	1558	2319	3877	2012	2	1.35504e-05	1.42384e-05	1.28632e-05	1.24015e-05	1.21382e-05	1.28675e-05	1.35507e-05	1.24691e-05	0.0940348	-3.29467e-05	0.0714286	-0.0751154	-0.127844	-0.158806	-0.0746295	-0.120426	499	464	963	310	3	1.41491e-05	1.34607e-05	1.32365e-05	1.32319e-05	1.3009e-05	1.31887e-05	1.36154e-05	1.31432e-05	0.223301	0.0554704	-0.0164896
Gart	Q64737	24	1.27066	1.22713	1.12665	0.959204	0.228731	0.0249272	-0.0253654	-0.14861	-0.380746	-0.264678	1799	2048	3847	1999	27	0.000456787	0.00041725	0.000456125	0.000489874	0.000477846	0.000476319	0.000443388	0.000481347	0.0890142	0.0429547	-0.0876558	0.0408613	0.143844	0.107977	0.103361	0.118394	523	440	963	310	42	0.000640974	0.000596497	0.00061214	0.000620602	0.000618337	0.000597456	0.000616537	0.000612132	0.786759	0.0560788	-0.0476724
Nedd1	P33215	5	0.973325	1.08067	1.07305	1.05974	0.59627	-0.0774409	0.073495	0.0632765	0.0452761	0.0542763	3392	3171	6563	3323	4	4.81285e-05	4.71686e-05	4.93232e-05	4.98756e-05	5.24964e-05	5.36331e-05	4.82068e-05	5.20017e-05	0.0554492	-0.00234284	-0.0314101	0.0330306	0.0490996	0.122984	0.153888	0.108657	673	292	965	313	5	5.48324e-05	5.14792e-05	5.66608e-05	5.87102e-05	5.98364e-05	5.37457e-05	5.43241e-05	5.74308e-05	0.269421	0.0134358	-0.0776039
Tpd52	Q62393	7	0.229798	0.241019	0.262301	0.257214	0.101528	-0.0348019	0.0339821	0.156059	0.1278	0.141929	2678	1124	3802	1977	22	0.000296868	0.000265959	0.000248631	0.000310904	0.000285817	0.000306952	0.000270486	0.000301224	0.149088	0.134269	-0.0243502	-0.121549	0.200912	0.0795382	0.18246	0.154303	244	723	967	315	23	0.000266828	0.000231365	0.000261546	0.000304401	0.000305245	0.000290958	0.000253246	0.000300201	0.0360962	0.0753672	-0.130369
Mdn1	A2ANY6	2	0.295405	0.300945	0.334306	0.332676	0.0352029	-0.0134638	0.0133393	0.16501	0.157958	0.161484	2514	429	2943	1500	6	3.98425e-05	3.69993e-05	3.92078e-05	4.19151e-05	4.2456e-05	4.06058e-05	3.86832e-05	4.1659e-05	0.0532253	0.0426015	-0.0642099	0.0194337	0.115762	0.134261	0.0699787	0.106667	692	278	970	316	7	4.49214e-05	4.85397e-05	4.46553e-05	3.91535e-05	4.05794e-05	4.08016e-05	4.60388e-05	4.01782e-05	0.0289843	-0.0354458	0.0763145
4930522L14Rik	E9QAG4	4	2.5826	2.79145	2.4821	2.74947	0.717432	-0.0571877	0.055007	-0.114449	0.0331446	-0.0406521	3511	3397	6908	3499	2	3.27132e-05	2.85286e-05	2.94645e-05	2.82594e-05	2.82608e-05	2.53991e-05	3.02355e-05	2.73064e-05	0.144102	0.113633	-0.0838328	-0.0372618	-0.0975095	-0.0974412	-0.251463	-0.148805	271	700	971	317	4	4.1397e-05	3.9375e-05	4.13232e-05	4.13136e-05	4.20412e-05	3.9847e-05	4.06984e-05	4.10673e-05	0.710291	0.024554	-0.047693
Cndp2	Q9D1A2	9	0.272054	0.264404	0.264485	0.256877	0.296669	0.0204285	-0.0207219	-0.0202816	-0.0623889	-0.0413353	3501	2393	5894	3017	27	0.000391573	0.000378981	0.000401724	0.000425867	0.000410198	0.000419266	0.000390759	0.000418444	0.0310814	0.00300222	-0.0441565	0.0399247	0.124124	0.0700401	0.101584	0.0985827	802	169	971	317	29	0.00031833	0.000311236	0.000332924	0.000352804	0.000354237	0.000353015	0.00032083	0.000353352	0.0358835	-0.0112867	-0.043801
Stard3	Q61542	2	2.10443	2.18762	2.51688	2.52467	0.0682363	-0.0282363	0.0276942	0.229971	0.234427	0.232199	2022	794	2816	1409	2	1.00329e-05	9.05412e-06	9.0506e-06	8.72233e-06	8.43561e-06	8.5169e-06	9.37922e-06	8.55828e-06	0.120669	0.0972035	-0.0508931	-0.0514538	-0.104753	-0.152976	-0.139139	-0.132289	384	588	972	319	3	2.80421e-05	2.29433e-05	2.76437e-05	3.25353e-05	3.12398e-05	3.9133e-05	2.62097e-05	3.43027e-05	0.0596106	0.0974915	-0.192028
Myo1e	E9Q634	3	2.75721	2.37999	1.60562	1.45723	0.0810057	0.102228	-0.110028	-0.677849	-0.81775	-0.7478	209	921	1130	380	4	3.95592e-05	3.57512e-05	3.62138e-05	3.56711e-05	3.4454e-05	3.15318e-05	3.71748e-05	3.38856e-05	0.127942	0.0896911	-0.0563316	-0.0377822	-0.059569	-0.109651	-0.237517	-0.135579	350	627	977	321	5	5.14324e-05	4.79134e-05	4.88702e-05	4.96563e-05	4.56201e-05	4.53503e-05	4.94053e-05	4.68756e-05	0.225739	0.0580108	-0.0442375
Hjurp	Q6PG16	2	1.00746	1.48064	1.40644	1.43214	0.594012	-0.304321	0.251176	0.177001	0.20312	0.190061	2307	3167	5474	2828	3	3.34274e-05	2.98948e-05	3.10274e-05	3.04683e-05	2.86129e-05	2.68698e-05	3.14498e-05	2.86503e-05	0.129774	0.0879761	-0.0731568	-0.0195123	-0.045745	-0.136389	-0.227067	-0.1364	342	638	980	322	4	4.97049e-05	4.90716e-05	5.19428e-05	5.13276e-05	4.99708e-05	5.43714e-05	5.02397e-05	5.18899e-05	0.359283	-0.0154406	-0.0339419
Lcp1	Q61233	56	0.543296	0.526533	0.680741	0.708014	0.0177675	0.02243	-0.0227842	0.347796	0.404469	0.376133	1157	220	1377	508	77	0.00198326	0.00193364	0.00199053	0.00213038	0.00210016	0.00205999	0.00196915	0.00209684	0.00962976	0.0103052	-0.0262471	0.0155832	0.113542	0.0929305	0.0650681	0.0905134	928	52	980	322	115	0.00284734	0.00292514	0.0028188	0.00281157	0.00278567	0.00288108	0.00286376	0.00282611	0.428014	-0.00829693	0.0305956
Pfdn1	Q9CWM4	2	0.448866	0.690791	0.394145	0.480565	0.461219	-0.344243	0.277722	-0.531801	-0.245794	-0.388798	1089	2914	4003	2079	5	6.57275e-05	5.35788e-05	5.19565e-05	6.92664e-05	5.91864e-05	7.01261e-05	5.70876e-05	6.6193e-05	0.181614	0.203319	-0.0915148	-0.135873	0.278977	0.0520876	0.296775	0.20928	91	890	981	324	5	6.8535e-05	6.42853e-05	6.70778e-05	7.51468e-05	7.10905e-05	6.61723e-05	6.66327e-05	7.08032e-05	0.246952	0.0406112	-0.0517425
Csnk2a1	Q60737	7	2.95615	3.06753	2.22778	1.90241	0.0814902	-0.0269275	0.0264341	-0.435037	-0.662817	-0.548927	522	925	1447	545	9	0.000144344	0.000137126	0.000130389	0.000129132	0.000129629	0.000119826	0.000137287	0.000126196	0.100654	0.072323	-0.0016859	-0.0743657	-0.0883475	-0.0828043	-0.196245	-0.122465	481	503	984	325	9	0.000147138	0.000161701	0.000134868	0.000137088	0.000135196	0.000138297	0.000147902	0.00013686	0.289836	-0.00747224	0.128686
Cct6a	P80317	31	0.990275	0.954402	0.837738	0.726753	0.154298	0.0263703	-0.0268613	-0.214959	-0.419993	-0.317476	1466	1561	3027	1553	48	0.000905365	0.000795204	0.000945109	0.000990227	0.00098055	0.000976383	0.000881893	0.000982387	0.153197	0.0378967	-0.149278	0.0998776	0.167156	0.152988	0.146844	0.155663	237	747	984	325	59	0.00108413	0.00101881	0.00106452	0.00104921	0.00105638	0.00100197	0.00105582	0.00103585	0.482806	0.0381711	-0.0514731
MACIR	Q8VEB3	3	1.36185	1.1576	0.998523	1.27705	0.559	0.112458	-0.121971	-0.335238	0.0197154	-0.157761	2540	3117	5657	2910	3	3.56169e-05	3.13054e-05	3.37694e-05	3.09274e-05	3.12036e-05	2.96432e-05	3.35639e-05	3.05914e-05	0.127333	0.085651	-0.1005	0.00880766	-0.118027	-0.105199	-0.179208	-0.134145	365	621	986	327	3	2.41882e-05	2.3941e-05	2.87639e-05	2.83173e-05	2.98686e-05	2.71917e-05	2.5631e-05	2.84592e-05	0.206742	-0.0835881	-0.0984101
Dffa	O54786	3	0.802326	0.865902	0.895438	0.919258	0.231257	-0.0560567	0.0539598	0.102349	0.140226	0.121287	2829	2060	4889	2554	5	3.73343e-05	4.10168e-05	3.55899e-05	4.30994e-05	4.27303e-05	3.95284e-05	3.79803e-05	4.1786e-05	0.131984	-0.0247504	0.110962	-0.0937853	0.182415	0.170007	0.0576377	0.136686	340	650	990	328	6	7.24694e-05	6.86631e-05	7.09257e-05	7.23644e-05	7.35268e-05	7.43952e-05	7.06861e-05	7.34288e-05	0.114764	0.0359468	-0.0418914
Armt1	A6H630	5	0.533241	0.558787	0.425432	0.47288	0.101112	-0.0341494	0.0333597	-0.360009	-0.207463	-0.283736	1677	1118	2795	1396	9	8.20044e-05	6.65249e-05	8.03792e-05	8.73896e-05	8.79253e-05	8.39523e-05	7.63028e-05	8.64224e-05	0.16922	0.103965	-0.197843	0.0750853	0.195726	0.204541	0.137833	0.179367	165	826	991	329	10	8.53193e-05	8.49311e-05	8.97694e-05	8.73742e-05	9.0921e-05	9.02474e-05	8.66732e-05	8.95142e-05	0.216265	-0.0227149	-0.0292941
Arhgap9	Q1HDU4	4	2.39918	2.26725	1.71408	1.95155	0.0951488	0.0402211	-0.0413746	-0.444885	-0.257701	-0.351293	1276	1048	2324	1111	4	5.60782e-05	6.24557e-05	5.72632e-05	5.32189e-05	5.46165e-05	5.30391e-05	5.8599e-05	5.36248e-05	0.118605	-0.0634375	0.0919564	-0.0332679	-0.138939	-0.101541	-0.143821	-0.1281	419	574	993	330	4	6.19546e-05	6.49714e-05	5.65595e-05	5.77457e-05	5.30322e-05	5.02159e-05	6.11618e-05	5.36646e-05	0.0862865	0.0185792	0.0871726
Ywhag	P61982	33	0.835517	0.777268	0.852554	0.877235	0.262805	0.0511874	-0.0530705	0.0803087	0.121482	0.100895	2999	2219	5218	2708	41	0.000827475	0.000746189	0.000782479	0.000842008	0.000850784	0.000864684	0.000785381	0.000852492	0.0945344	0.0753223	-0.073851	-0.00534054	0.100441	0.115401	0.138781	0.118207	525	470	995	332	46	0.000806518	0.000782032	0.000839663	0.000907019	0.000887625	0.00082868	0.000809404	0.000874441	0.094751	-0.00515363	-0.0496323
Anp32a	O35381	5	0.663735	0.53655	0.727848	0.696698	0.31612	0.145302	-0.161592	0.278331	0.215228	0.24678	1915	2464	4379	2277	9	0.000136737	0.000149445	0.000144231	0.000149703	0.000158497	0.000156762	0.000143471	0.000154988	0.0709257	-0.0693557	0.0588518	0.00762607	0.0613478	0.1437	0.127814	0.110954	641	355	996	333	14	0.000268332	0.00025017	0.000271859	0.000296271	0.000287777	0.000272435	0.000263453	0.000285494	0.0852762	0.0264705	-0.0746397
Themis2	Q91YX0	10	0.632454	0.65633	1.06249	1.07967	0.00196306	-0.0269781	0.0264828	0.72144	0.744579	0.733009	227	21	248	41	8	0.000175051	0.00016129	0.000174492	0.000158925	0.000162812	0.000149617	0.000170278	0.000157118	0.0931811	0.039886	-0.0782293	0.035269	-0.0995454	-0.0646853	-0.186613	-0.116948	544	455	999	334	18	0.000351646	0.000360332	0.000344107	0.000337269	0.000330271	0.000345322	0.000352028	0.000337621	0.0877028	-0.00156928	0.0336368
Comt	O88587	4	0.667653	0.702773	0.740597	0.697449	0.352515	-0.037454	0.0365062	0.112135	0.0255348	0.0688351	3275	2599	5874	3009	6	8.80832e-05	7.29721e-05	8.24515e-05	9.52537e-05	9.00342e-05	8.62546e-05	8.11689e-05	9.05141e-05	0.158584	0.11794	-0.153583	0.0226181	0.230848	0.149545	0.0876738	0.156022	234	768	1002	335	8	0.000103341	0.000114235	0.00010587	0.000107882	0.000108013	0.000115678	0.000107815	0.000110525	0.554145	-0.0611514	0.0834456
Cox6b1	P56391	2	0.334307	0.426506	0.479875	0.451093	0.297035	-0.186368	0.165024	0.335118	0.245885	0.290501	1636	2395	4031	2098	4	0.000109383	9.19296e-05	0.000101663	8.69971e-05	8.73656e-05	9.6701e-05	0.000100992	9.03546e-05	0.162412	0.115144	-0.135637	0.00956039	-0.215199	-0.209101	-0.0626354	-0.162312	216	788	1004	336	11	0.000269463	0.000240502	0.000250632	0.000283639	0.000283672	0.000234918	0.000253532	0.00026741	0.503723	0.0879172	-0.0761221
Lnpk	Q7TQ95	4	0.272469	0.269962	0.282952	0.322695	0.356452	0.00665272	-0.00668354	0.0611193	0.250733	0.155926	2556	2612	5168	2693	10	7.7289e-05	8.25136e-05	7.46775e-05	7.30454e-05	7.12394e-05	7.12978e-05	7.816e-05	7.18608e-05	0.103685	-0.0161683	0.0782012	-0.0657575	-0.0976377	-0.133756	-0.132573	-0.121322	490	514	1004	336	10	6.7836e-05	6.56638e-05	6.79132e-05	6.78841e-05	6.88311e-05	6.56468e-05	6.71377e-05	6.7454e-05	0.805469	0.0149289	-0.032025
Tet2	Q4JK59	2	0.636367	0.641818	0.719964	0.756455	0.109577	-0.0061649	0.00613867	0.1719	0.24323	0.207565	2180	1187	3367	1747	3	3.77946e-05	3.73612e-05	3.50346e-05	3.46099e-05	3.46949e-05	3.28304e-05	3.67301e-05	3.40451e-05	0.0696268	0.0412175	0.0245755	-0.0681841	-0.0857793	-0.0822381	-0.161931	-0.109983	654	351	1005	338	3	2.61572e-05	2.52156e-05	3.05043e-05	2.81973e-05	3.15805e-05	2.872e-05	2.72924e-05	2.94992e-05	0.328393	-0.0612888	-0.114182
Dhrs1	Q99L04	10	0.654501	0.625175	1.11817	1.03097	0.0430086	0.0326886	-0.0334464	0.805357	0.688228	0.746793	211	522	733	208	10	0.000175741	0.000177213	0.000181939	0.000164627	0.000172215	0.000163603	0.000178298	0.000166815	0.0306695	-0.0208342	-0.00880804	0.0291689	-0.115092	-0.0500816	-0.124089	-0.096421	839	167	1006	339	18	0.000377386	0.000382911	0.000385436	0.000364231	0.000357906	0.000356244	0.000381911	0.00035946	0.00273593	-0.0171967	0.0037715
Lamtor2	Q9JHS3	3	0.80446	0.923815	0.767861	0.657636	0.204192	-0.10324	0.0963425	-0.170416	-0.393973	-0.282194	1692	1906	3598	1849	3	4.22504e-05	4.30772e-05	4.50984e-05	4.71911e-05	4.49652e-05	4.82255e-05	4.34754e-05	4.67939e-05	0.0616212	-0.041232	-0.0132729	0.0528794	0.118316	0.0486105	0.1496	0.105509	702	308	1010	340	3	2.86862e-05	2.48222e-05	2.60204e-05	2.86017e-05	2.78119e-05	2.60566e-05	2.65096e-05	2.74901e-05	0.518748	0.113842	-0.094885
Specc1	Q5SXY1	3	0.564725	0.544337	0.584598	0.734837	0.39157	0.0262813	-0.0267689	0.076176	0.406155	0.241166	1955	2728	4683	2434	5	8.48195e-05	9.1937e-05	8.62984e-05	7.99647e-05	8.27735e-05	8.07323e-05	8.7685e-05	8.11568e-05	0.0799936	-0.0479328	0.0683153	-0.0229956	-0.132967	-0.0831615	-0.119183	-0.11177	624	390	1014	342	6	8.29843e-05	8.32095e-05	8.48963e-05	7.84225e-05	7.87787e-05	8.20204e-05	8.36967e-05	7.97406e-05	0.0543421	-0.0123327	-0.00842164
Atp2c1	Q80XR2	2	0.954675	0.977011	1.02175	0.947984	0.697557	-0.016779	0.0165861	0.0811839	-0.0269264	0.0271288	3625	3361	6986	3538	3	3.26719e-05	2.92006e-05	3.06209e-05	2.84158e-05	2.77419e-05	2.86232e-05	3.08312e-05	2.82603e-05	0.117174	0.0836626	-0.0783893	-0.00987204	-0.117697	-0.152324	-0.107206	-0.125742	446	571	1017	343	3	3.38283e-05	3.84308e-05	3.88582e-05	3.70334e-05	3.95316e-05	4.30158e-05	3.70391e-05	3.98603e-05	0.299501	-0.130817	0.0532136
Gatd3a	Q9D172	7	0.37018	0.340129	0.466916	0.441401	0.0394546	0.059781	-0.0623656	0.394715	0.313645	0.35418	1260	484	1744	733	14	0.000332751	0.000321126	0.000339555	0.000378267	0.00035093	0.000346972	0.000331144	0.000358723	0.0882183	0.00698441	-0.0443196	0.0361868	0.191947	0.0837255	0.0673628	0.114345	584	435	1019	344	15	0.000401259	0.000390288	0.000410036	0.000438889	0.00044251	0.00044226	0.000400528	0.00044122	0.0160436	0.00263214	-0.0373638
Surf6	P70279	6	0.795385	0.856439	0.833797	0.872166	0.543526	-0.0543341	0.0523618	0.0137087	0.0786147	0.0461617	3456	3073	6529	3310	12	0.000185043	0.000186525	0.000178945	0.000172344	0.000175851	0.000167925	0.000183504	0.00017204	0.0245618	0.0120428	0.0235557	-0.036295	-0.0905217	-0.0614651	-0.127997	-0.093328	887	135	1022	345	12	0.000196953	0.000237723	0.000206781	0.000196007	0.000192738	0.000207321	0.000213819	0.000198689	0.344817	-0.118536	0.152891
Bod1l	E9Q6J5	8	0.890236	0.761219	1.15334	1.1556	0.123262	0.108522	-0.117354	0.482085	0.484908	0.483497	714	1321	2035	931	10	0.000125211	0.000126159	0.000117961	0.000116158	0.000117932	0.00010643	0.000123111	0.000113507	0.10183	0.0244064	0.0352942	-0.0616418	-0.0838652	-0.0620027	-0.210043	-0.118637	519	507	1026	346	11	0.000155659	0.000153745	0.000149639	0.000133773	0.000141526	0.000147407	0.000153014	0.000140902	0.074242	0.02472	0.00687567
Cox5a	P12787	3	1.0541	1.20971	1.01127	1.2553	0.993387	-0.102746	0.0959124	-0.162589	0.149284	-0.00665211	3799	3846	7645	3827	8	4.02674e-05	4.25529e-05	3.98776e-05	4.61232e-05	4.25264e-05	4.3834e-05	4.08993e-05	4.41612e-05	0.0752173	-0.0224623	0.0571803	-0.036498	0.173417	0.0562831	0.0999725	0.109891	656	371	1027	347	4	4.70003e-05	3.9803e-05	2.74254e-05	3.72956e-05	3.04809e-05	3.47087e-05	3.80762e-05	3.41617e-05	0.572606	0.303779	0.0639865
Slc9a3r1	P70441	18	0.694914	0.844096	0.79952	0.837132	0.630051	-0.147096	0.133477	0.0552036	0.121524	0.088364	3097	3243	6340	3230	27	0.000337596	0.000381336	0.000331993	0.000410874	0.000382119	0.000367111	0.000350308	0.000386702	0.148643	-0.0533271	0.122439	-0.0774742	0.230072	0.125396	0.0675923	0.14102	308	719	1027	347	30	0.000463283	0.000438031	0.000408381	0.000425359	0.000412926	0.00044745	0.000436565	0.000428579	0.696583	0.0856972	0.00483645
Pnpo	Q91XF0	2	0.666849	0.634339	0.672868	0.546865	0.63374	0.0356022	-0.036503	0.048566	-0.250574	-0.101004	2998	3252	6250	3176	4	8.83842e-05	9.42337e-05	8.92237e-05	8.31615e-05	8.53086e-05	8.44562e-05	9.06139e-05	8.43088e-05	0.0620209	-0.0359435	0.0565116	-0.0223051	-0.123815	-0.0870409	-0.101529	-0.104129	717	311	1028	349	6	9.80154e-05	9.96223e-05	9.8927e-05	9.96772e-05	0.000100938	9.41943e-05	9.88549e-05	9.82697e-05	0.806437	-0.0123039	0.0111565
H2-K1	P01901	3	1.07708	1.02055	0.849882	0.787759	0.0323798	0.0383601	-0.039408	-0.303427	-0.412934	-0.35818	1247	397	1644	672	5	6.00854e-05	5.57353e-05	6.21291e-05	6.34548e-05	6.60839e-05	6.34978e-05	5.93166e-05	6.43455e-05	0.0996629	0.0185791	-0.0898458	0.0668338	0.0972931	0.155862	0.0982703	0.117142	539	495	1034	350	8	6.81251e-05	7.55838e-05	7.77385e-05	8.2805e-05	8.86487e-05	9.0849e-05	7.38158e-05	8.74342e-05	0.0240081	-0.115743	0.0341472
Sec11a	Q9R0P6	3	0.785875	0.839132	0.855497	1.1967	0.425477	-0.0480741	0.0465236	0.0743889	0.558617	0.316503	1475	2830	4305	2237	6	7.2963e-05	7.00845e-05	6.71324e-05	6.6655e-05	6.65694e-05	5.8545e-05	7.006e-05	6.39231e-05	0.138647	0.0585745	0.000504717	-0.0615804	-0.0718777	-0.0737316	-0.259045	-0.134885	359	675	1034	350	5	9.56548e-05	0.000131806	8.37381e-05	7.95337e-05	6.9784e-05	9.61719e-05	0.000103733	8.18299e-05	0.272026	-0.116965	0.345541
Cep350	E9Q309	3	0.771911	0.987483	0.954091	1.05013	0.44728	-0.188572	0.166749	0.117121	0.255489	0.186305	2327	2875	5202	2699	3	5.05305e-05	6.55574e-05	5.14642e-05	4.60467e-05	4.65181e-05	4.7566e-05	5.58507e-05	4.67103e-05	0.199892	-0.14442	0.231183	-0.118007	-0.278477	-0.263783	-0.231646	-0.257968	51	985	1036	352	3	3.6145e-05	3.05187e-05	3.42636e-05	3.52288e-05	3.55517e-05	3.34612e-05	3.36424e-05	3.47472e-05	0.584199	0.103516	-0.14059
Ppme1	Q8BVQ5	5	2.39882	2.19367	2.26427	1.72836	0.45313	0.0630477	-0.0659294	-0.0202322	-0.409868	-0.21505	2124	2889	5013	2622	8	7.23669e-05	7.00771e-05	7.14889e-05	6.82185e-05	6.75182e-05	6.42843e-05	7.1311e-05	6.66737e-05	0.041669	0.0212065	-0.0251807	0.00359467	-0.0639612	-0.0788473	-0.149656	-0.0974883	815	221	1036	352	12	0.00011719	0.00011927	0.000121144	0.000117598	0.000118716	0.000121723	0.000119201	0.000119346	0.935675	-0.0245558	0.000836925
Cox7a2	P48771	2	0.42357	0.520812	0.5611	0.520286	0.373414	-0.15677	0.141392	0.248889	0.139934	0.194412	2279	2676	4955	2592	4	4.43691e-05	4.47462e-05	4.33238e-05	5.04112e-05	4.66738e-05	4.6378e-05	4.41464e-05	4.7821e-05	0.0935707	0.00726098	0.0194709	-0.0271358	0.191449	0.0803173	0.0711437	0.114303	585	459	1044	356	4	3.99367e-05	5.47303e-05	4.59843e-05	4.29093e-05	4.8177e-05	5.76967e-05	4.68838e-05	4.95943e-05	0.679587	-0.231374	0.223251
Gm11214	V9GX06	8	6.15395	5.16163	4.04273	2.92546	0.102258	0.121274	-0.132412	-0.484908	-0.951575	-0.718242	243	1130	1373	505	11	0.00101153	0.00100909	0.00103134	0.000977207	0.000956318	0.00092175	0.00101732	0.000951759	0.0396298	-0.0082357	-0.0117207	0.0197496	-0.0580407	-0.0892144	-0.142329	-0.0965281	836	209	1045	357	12	0.000880719	0.000840061	0.000846381	0.00086331	0.000864565	0.000836863	0.00085572	0.000854913	0.961265	0.0415424	-0.0266449
Sass6	Q80UK7	3	1.26498	1.10208	1.34019	1.24805	0.385014	0.0960212	-0.102871	0.179337	0.0765827	0.12796	2777	2711	5488	2833	3	3.1226e-05	3.55001e-05	3.42847e-05	3.24443e-05	3.0618e-05	2.90082e-05	3.36703e-05	3.06902e-05	0.142591	-0.108727	0.0763489	0.0260881	-0.0535109	-0.137096	-0.215012	-0.135206	355	691	1046	358	4	3.0571e-05	2.79631e-05	2.86405e-05	2.96374e-05	2.86656e-05	3.06373e-05	2.90582e-05	2.96468e-05	0.578398	0.0732191	-0.0554212
Tagln2	Q9WVA4	29	0.402803	0.423857	0.500126	0.519326	0.0216174	-0.0372199	0.0362838	0.274999	0.329347	0.302173	1556	257	1813	778	46	0.00138916	0.00135718	0.00144458	0.00148404	0.00146682	0.00153246	0.00139697	0.00149444	0.0422933	-0.00809062	-0.0416907	0.0483429	0.0872247	0.0703863	0.133543	0.0970513	827	224	1051	360	53	0.0013954	0.0013406	0.00138429	0.00148917	0.00146269	0.00135898	0.00137343	0.00143695	0.247052	0.0228937	-0.0349047
Cct6b	Q61390	9	0.548419	0.672271	0.604545	0.553429	0.704834	-0.154346	0.139418	-0.0137747	-0.141228	-0.0775014	3193	3379	6572	3329	13	0.000238182	0.00020662	0.000228601	0.000267222	0.000247064	0.000231648	0.000224467	0.000248645	0.157759	0.0855564	-0.119526	0.0263232	0.251533	0.138378	0.0454288	0.145113	288	764	1052	361	14	0.000232308	0.000233867	0.000218289	0.000215124	0.000218105	0.000233334	0.000228155	0.000222188	0.47181	0.0260239	0.0356775
Adrm1	Q9JKV1	8	1.74541	1.79543	1.67262	1.46169	0.292124	-0.0205256	0.0202377	-0.0819832	-0.276457	-0.17922	2381	2364	4745	2474	7	0.000113443	0.000110725	0.000109432	0.000105969	0.000105734	9.67051e-05	0.0001112	0.000102803	0.0959181	0.0288136	-0.00617665	-0.0231241	-0.0695149	-0.0727111	-0.201489	-0.114572	580	477	1057	363	11	0.000163886	0.000162998	0.000143196	0.000146631	0.000146536	0.000168674	0.000156693	0.000153947	0.79712	0.0647484	0.0569099
Rrbp1	Q99PL5	82	1.17082	1.15772	1.3309	1.3144	0.00538671	0.00809435	-0.00814002	0.19298	0.174981	0.18398	2348	69	2417	1178	107	0.00205883	0.00208115	0.00201327	0.00196329	0.00194332	0.00186881	0.00205109	0.00192514	0.0276646	0.00543934	0.0209964	-0.0268478	-0.0631172	-0.0778662	-0.134265	-0.0917495	909	148	1057	363	119	0.00220846	0.00237136	0.00207077	0.00205098	0.00201049	0.00217182	0.00221686	0.00207776	0.252784	-0.00548037	0.0971963
Arsb	P50429	3	1.66992	1.12115	1.44997	1.46316	0.860678	0.258959	-0.315836	0.0552051	0.0682649	0.061735	3328	3655	6983	3536	3	5.44257e-05	5.00635e-05	5.32102e-05	4.6589e-05	5.05655e-05	4.884e-05	5.25665e-05	4.86648e-05	0.0889023	0.0501449	-0.0703832	0.0175601	-0.174155	-0.0559907	-0.106078	-0.112075	620	438	1058	365	3	3.87728e-05	4.735e-05	4.61836e-05	4.84652e-05	5.00829e-05	5.17722e-05	4.41022e-05	5.01067e-05	0.143818	-0.185803	0.102516
Mrps18b	Q99N84	2	0.860702	0.711912	1.38024	1.15984	0.0823434	0.130421	-0.143394	0.811759	0.560761	0.68626	288	929	1217	429	4	2.77263e-05	2.69999e-05	2.13127e-05	2.18591e-05	2.07036e-05	2.2216e-05	2.53463e-05	2.15929e-05	0.200961	0.12948	0.0911784	-0.250061	-0.213544	-0.291896	-0.190173	-0.231871	73	992	1065	367	6	5.76286e-05	6.3253e-05	6.23028e-05	6.48173e-05	6.73823e-05	7.08854e-05	6.10615e-05	6.7695e-05	0.0550833	-0.0834777	0.0508712
Psmd12	Q9D8W5	7	0.506337	0.491032	0.64283	0.733997	0.141844	0.0219701	-0.0223099	0.366309	0.557646	0.461978	788	1460	2248	1062	17	0.000191458	0.000167405	0.000174572	0.000161929	0.000167363	0.000156868	0.000177812	0.000162053	0.144896	0.106677	-0.0870052	-0.0265287	-0.134991	-0.0873686	-0.180796	-0.134385	363	704	1067	368	17	0.000198004	0.000263561	0.000208527	0.000203772	0.000198301	0.000216804	0.000223364	0.000206292	0.49311	-0.173871	0.238742
Gas7	Q60780	5	0.674113	0.662582	0.84836	0.723145	0.309814	0.0123929	-0.0125003	0.344079	0.113687	0.228883	2034	2445	4479	2344	6	0.000124526	0.000123028	0.000120755	0.000113031	0.000118969	0.000112739	0.00012277	0.000114913	0.040725	0.0204955	0.0030334	-0.0238748	-0.119236	-0.0453641	-0.122965	-0.0958551	851	217	1068	369	7	0.000113764	0.000115764	0.000125299	0.000134626	0.000135748	0.000125485	0.000118276	0.000131953	0.0474102	-0.0561104	-0.030961
Nkap	Q9D0F4	4	0.869045	0.81562	1.31418	1.39887	0.0161328	0.0450403	-0.0464919	0.6417	0.731804	0.686752	287	209	496	116	4	6.31602e-05	5.65993e-05	5.95473e-05	5.5278e-05	5.68514e-05	5.29776e-05	5.9769e-05	5.50357e-05	0.114166	0.07962	-0.0786119	-0.00535946	-0.11269	-0.0722009	-0.174013	-0.119635	508	563	1071	370	4	9.99808e-05	0.000120328	0.000106996	7.21199e-05	7.18882e-05	7.70145e-05	0.000109102	7.36742e-05	0.0207998	-0.125949	0.141299
Hmgcr	Q01237	2	0.582571	0.659373	0.659039	0.541311	0.799121	-0.0920949	0.0865671	0.0858354	-0.198069	-0.0561168	3377	3556	6933	3509	2	2.12875e-05	2.32335e-05	2.23489e-05	2.48197e-05	2.45025e-05	2.29493e-05	2.229e-05	2.40905e-05	0.0893965	-0.0663862	0.0598122	0.00380752	0.155094	0.136538	0.0420586	0.11123	634	441	1075	371	3	3.19325e-05	3.05816e-05	3.34028e-05	3.35931e-05	3.31931e-05	3.41511e-05	3.19723e-05	3.36458e-05	0.166986	-0.00179752	-0.0641593
Mtmr1	Q9Z2C4	4	1.84262	1.49197	1.66402	1.44843	0.652889	0.144248	-0.160289	-0.00283192	-0.203017	-0.102924	2983	3281	6264	3185	5	4.91731e-05	4.88819e-05	4.8247e-05	4.49323e-05	4.62735e-05	4.65541e-05	4.87673e-05	4.592e-05	0.0143229	0.0119555	0.00338508	-0.015477	-0.118162	-0.0757283	-0.0670063	-0.0869655	999	77	1076	372	6	7.76738e-05	7.29496e-05	7.34666e-05	6.83864e-05	7.02195e-05	7.05886e-05	7.46967e-05	6.97315e-05	0.062117	0.0563837	-0.0341442
RTRAF	Q9CQE8	10	0.612846	0.621088	0.695565	0.775102	0.203133	-0.00966875	0.00960438	0.172991	0.329192	0.251092	1876	1899	3775	1959	16	0.000242018	0.00021094	0.00024712	0.00025023	0.000253602	0.00026783	0.000233359	0.00025722	0.157199	0.0525605	-0.145718	0.0826574	0.100701	0.120013	0.198763	0.139825	315	762	1077	373	15	0.000296118	0.000281025	0.00025379	0.000229405	0.000232688	0.000244481	0.000276978	0.000235525	0.0647653	0.096401	0.0209302
Pdlim5	Q8CI51	15	1.2556	1.22395	1.28426	1.11237	0.713974	0.0182991	-0.0185341	0.0508674	-0.156441	-0.0527869	3404	3393	6797	3439	16	0.000238253	0.000253368	0.000233152	0.000228617	0.000226238	0.000217486	0.000241591	0.000224114	0.0829812	-0.0200729	0.0686677	-0.0512954	-0.0796323	-0.0947228	-0.151641	-0.108665	672	407	1079	375	20	0.000300393	0.00031387	0.000292585	0.000270696	0.000269236	0.00028235	0.000302282	0.000274094	0.0250607	-0.00904837	0.0542691
Dnajc11	Q5U458	5	1.0954	1.06497	0.989721	1.11522	0.73585	0.0201795	-0.0204658	-0.126179	0.046057	-0.0400608	3513	3430	6943	3517	4	6.0894e-05	5.43026e-05	6.02515e-05	6.45193e-05	6.1047e-05	6.5243e-05	5.84827e-05	6.36031e-05	0.120349	0.0582904	-0.106989	0.0429873	0.141722	0.0619103	0.157813	0.120482	497	585	1082	377	5	4.97049e-05	4.92195e-05	5.07973e-05	5.12831e-05	5.07469e-05	5.20169e-05	4.99072e-05	5.1349e-05	0.0757424	-0.00585997	-0.020019
Fxyd5	P97808	3	1.88197	1.30688	1.87753	1.57026	0.739682	0.239207	-0.286909	0.2358	-0.0220269	0.106887	2951	3438	6389	3256	4	2.72896e-05	3.11577e-05	2.57321e-05	2.70984e-05	2.45433e-05	2.2683e-05	2.80598e-05	2.47749e-05	0.189501	-0.0401545	0.151084	-0.124935	-0.050294	-0.193174	-0.306889	-0.183452	155	927	1082	377	4	2.95426e-05	2.67923e-05	2.48148e-05	2.50371e-05	2.5699e-05	2.63614e-05	2.70499e-05	2.56992e-05	0.430999	0.127173	-0.0138034
Sf3b6	P59708	3	0.546357	0.485268	0.739652	0.631518	0.143366	0.0829964	-0.0880641	0.52	0.291976	0.405988	1004	1471	2475	1208	8	0.00016899	0.000172833	0.000177257	0.000164693	0.000161077	0.000161522	0.000173027	0.000162431	0.0304224	-0.0340567	-0.00161329	0.034846	-0.0712141	-0.103243	-0.0992632	-0.09124	917	165	1082	377	7	0.000146231	0.000152543	0.000144873	0.000147	0.000142832	0.000138405	0.000147882	0.000142746	0.208408	-0.0162029	0.0447658
Flot1	O08917	2	1.58787	1.57625	1.78498	1.54933	0.6017	0.00528869	-0.00530815	0.174102	-0.0301596	0.071971	3249	3180	6429	3271	2	1.273e-05	1.5132e-05	1.36818e-05	1.25512e-05	1.26831e-05	1.20605e-05	1.3848e-05	1.24316e-05	0.172911	-0.121439	0.127934	-0.0174144	-0.141843	-0.12677	-0.199385	-0.155999	235	848	1083	380	2	1.19532e-05	1.3275e-05	1.06101e-05	1.10985e-05	1.02796e-05	1.04491e-05	1.19461e-05	1.06091e-05	0.218298	0.000857969	0.152175
Sephs2	P97364	3	0.873432	0.725846	0.94539	0.973537	0.266179	0.127347	-0.139686	0.241561	0.283887	0.262724	1807	2238	4045	2103	3	3.31323e-05	3.80997e-05	3.46224e-05	3.11602e-05	3.19671e-05	3.32155e-05	3.52848e-05	3.21143e-05	0.152154	-0.0908091	0.110732	-0.02734	-0.179341	-0.142459	-0.0871899	-0.13633	344	741	1085	382	3	2.25522e-05	2.23107e-05	2.30839e-05	2.52415e-05	2.62121e-05	2.39908e-05	2.26489e-05	2.51482e-05	0.0475009	-0.00617413	-0.0217083
Mbd1	Q9Z2E2	3	0.276715	0.348076	0.374547	0.433263	0.19089	-0.174972	0.156028	0.261772	0.47187	0.366821	1200	1816	3016	1545	5	9.5301e-05	8.97805e-05	9.46048e-05	8.17045e-05	8.64279e-05	9.06626e-05	9.32288e-05	8.6265e-05	0.0987678	0.0317161	-0.054373	0.0211382	-0.19036	-0.109278	-0.0402686	-0.113302	600	486	1086	383	7	7.47861e-05	7.16403e-05	7.59032e-05	8.37429e-05	8.65488e-05	7.8631e-05	7.41099e-05	8.29742e-05	0.0417414	0.0131047	-0.0488939
Krt76	Q3UV17	6	16.0468	23.0786	13.9191	22.1223	0.802712	-0.285819	0.238449	-0.491038	0.177397	-0.15682	2550	3562	6112	3115	7	0.000194356	0.000164422	0.000124945	0.000145216	0.000121886	0.000110888	0.000161241	0.000125997	0.216725	0.269481	0.0281832	-0.367921	-0.151018	-0.40368	-0.540118	-0.364939	14	1072	1086	383	6	0.000100171	9.93894e-05	8.31717e-05	0.00013547	0.000110325	0.000107957	9.42441e-05	0.000117917	0.097626	0.0879924	0.0766906
Ess2	O70279	2	0.547943	0.544262	0.527698	0.632949	0.63291	0.00485318	-0.00486956	-0.0494593	0.212916	0.0817285	3159	3249	6408	3263	3	3.79481e-05	4.17701e-05	3.49831e-05	3.45201e-05	3.52657e-05	3.31417e-05	3.82337e-05	3.43092e-05	0.175624	-0.0108193	0.127623	-0.12819	-0.14741	-0.116579	-0.206196	-0.156729	227	864	1091	385	3	3.54826e-05	3.19884e-05	3.28238e-05	3.62066e-05	3.54612e-05	3.23581e-05	3.34316e-05	3.46753e-05	0.47589	0.0858995	-0.0636626
Mtpn	P62774	4	1.47048	1.98386	2.39307	2.92201	0.127689	-0.232123	0.1999	0.470452	0.758552	0.614502	397	1359	1756	739	4	5.0383e-05	4.94358e-05	4.9598e-05	5.80823e-05	5.19553e-05	5.31456e-05	4.98056e-05	5.43944e-05	0.131056	0.0166295	-0.010752	-0.00602634	0.221792	0.0609641	0.0936428	0.125466	449	643	1092	386	4	8.60915e-05	7.83628e-05	5.04017e-05	6.05148e-05	4.9449e-05	6.1744e-05	7.16187e-05	5.72359e-05	0.315721	0.265535	0.129833
Mrpl20	Q9CQL4	2	0.650464	0.553616	0.976766	0.796838	0.143865	0.11161	-0.120974	0.698153	0.404428	0.55129	516	1477	1993	898	4	6.21156e-05	6.3497e-05	6.36404e-05	5.9057e-05	6.04836e-05	5.8971e-05	6.30843e-05	5.95039e-05	0.00658616	-0.0223259	0.00940606	0.0126615	-0.0951731	-0.0607383	-0.0972761	-0.0843959	1064	33	1097	387	4	8.12971e-05	8.93781e-05	8.09535e-05	6.14171e-05	6.05005e-05	6.25582e-05	8.38762e-05	6.14919e-05	0.0118712	-0.0450586	0.0916596
Znf143	O70230	2	1.40933	1.05041	1.10294	1.10691	0.612815	0.196506	-0.227556	-0.157146	-0.151971	-0.154559	2562	3205	5767	2966	2	2.49171e-05	2.77827e-05	2.54344e-05	2.34525e-05	2.52253e-05	2.30436e-05	2.60447e-05	2.39071e-05	0.130817	-0.063857	0.0931954	-0.0342094	-0.15125	-0.0461213	-0.176628	-0.124667	456	642	1098	388	3	1.60998e-05	1.49902e-05	1.64483e-05	1.62054e-05	1.63249e-05	1.49496e-05	1.58461e-05	1.58267e-05	0.976533	0.0229168	-0.0801058
Dhrs7	Q9CXR1	4	1.27599	1.28722	1.03627	0.910697	0.125587	-0.00633639	0.00630868	-0.306554	-0.492911	-0.399733	1038	1338	2376	1147	4	9.32472e-05	9.54744e-05	9.78564e-05	8.27856e-05	8.94152e-05	9.25552e-05	9.5526e-05	8.8252e-05	0.111372	-0.034833	-0.000779323	0.0347725	-0.206513	-0.0953735	-0.0455795	-0.115822	554	549	1103	389	5	8.10226e-05	7.78372e-05	8.23426e-05	8.40851e-05	8.44747e-05	8.44231e-05	8.04008e-05	8.43277e-05	0.0978312	0.0111138	-0.0467498
Cbfa2t3	O54972	4	4.58927	5.40749	2.82548	2.82606	0.11849	-0.123196	0.113499	-0.822965	-0.822667	-0.822816	136	1265	1401	523	3	6.59281e-05	8.5955e-05	6.97257e-05	6.04143e-05	6.0769e-05	6.76968e-05	7.38696e-05	6.296e-05	0.210488	-0.164087	0.218601	-0.083291	-0.290091	-0.281646	-0.125893	-0.232543	72	1033	1105	390	8	7.65319e-05	7.22509e-05	7.88587e-05	8.05604e-05	8.04129e-05	8.01151e-05	7.58805e-05	8.03628e-05	0.145888	0.012332	-0.0707136
Slirp	Q9D8T7	3	0.859786	0.678382	0.948492	0.91868	0.314647	0.160836	-0.181043	0.302495	0.256422	0.279458	1708	2460	4168	2172	5	4.01848e-05	3.77452e-05	4.04787e-05	4.33389e-05	4.14182e-05	4.21052e-05	3.94696e-05	4.22874e-05	0.0621324	0.0259103	-0.0644479	0.0364217	0.134921	0.0695254	0.0932572	0.0992346	793	313	1106	391	7	6.41908e-05	6.32907e-05	6.52109e-05	7.04398e-05	6.80938e-05	6.97382e-05	6.42308e-05	6.94239e-05	0.00497509	-0.000899477	-0.0212705
Fam114a2	Q8VE88	2	0.21044	0.140275	0.172259	0.147899	0.740652	0.263109	-0.322041	-0.0257158	-0.245685	-0.135701	2731	3440	6171	3141	9	7.33289e-05	7.07048e-05	7.07046e-05	7.69608e-05	7.59316e-05	7.50994e-05	7.15794e-05	7.59973e-05	0.0187201	0.0348366	-0.0177364	-0.0177414	0.104578	0.0851546	0.0692571	0.0863299	1011	100	1111	392	11	9.86339e-05	9.71958e-05	9.73606e-05	9.05833e-05	9.4612e-05	0.000103962	9.77301e-05	9.63856e-05	0.7674	0.0132808	-0.00790917
Kansl3	A2RSY1	3	1.43922	1.44805	1.4736	1.57049	0.350543	-0.00442245	0.00440893	0.0296404	0.121509	0.0755748	3214	2585	5799	2978	3	2.43682e-05	2.60324e-05	2.46673e-05	2.34691e-05	2.31534e-05	2.33139e-05	2.50227e-05	2.33122e-05	0.074909	-0.0382346	0.0570754	-0.0206339	-0.0924708	-0.112008	-0.102043	-0.102174	743	370	1113	393	4	3.87838e-05	3.53213e-05	3.89721e-05	3.71623e-05	3.92643e-05	3.66421e-05	3.76924e-05	3.76895e-05	0.998504	0.0411806	-0.0937345
Rps25	P62852	9	0.24283	0.223596	0.277286	0.292982	0.0563655	0.0582983	-0.0607537	0.249723	0.329161	0.289442	1641	660	2301	1090	18	0.000525513	0.000483347	0.000535514	0.00056786	0.000563655	0.00053899	0.000514791	0.000556835	0.101517	0.0297391	-0.0909291	0.0569367	0.141547	0.130825	0.0662705	0.112881	608	506	1114	394	18	0.000450894	0.000454287	0.00050416	0.000460272	0.000488156	0.000502925	0.00046978	0.000483784	0.54964	-0.0591963	-0.0483833
Pebp1	P70296	6	1.36769	1.04413	1.63907	1.5558	0.23281	0.181624	-0.207827	0.442756	0.367535	0.405145	1008	2070	3078	1586	6	0.000119238	0.000126632	0.000114538	0.00012837	0.000129158	0.000131965	0.000120136	0.000129831	0.0996001	-0.0108212	0.0759731	-0.0688452	0.0956376	0.104469	0.135483	0.111863	622	494	1116	395	16	0.0003044	0.000309225	0.000241009	0.000328384	0.000326002	0.000360019	0.000284878	0.000338135	0.120558	0.0956247	0.118311
Ikbkb	O88351	6	0.856635	0.953079	0.976948	1.14088	0.274557	-0.0790091	0.0749059	0.110593	0.334389	0.222491	2074	2289	4363	2266	10	0.000129785	0.000121987	0.000128409	0.000117618	0.000121601	0.000116312	0.000126727	0.00011851	0.0547722	0.0344	-0.0549951	0.0190208	-0.107607	-0.0595665	-0.123727	-0.0969668	830	288	1118	396	13	0.000151728	0.000168191	0.000150784	0.000137702	0.000138197	0.000150968	0.000156901	0.000142289	0.114293	-0.0483686	0.100245
Cdk13	Q69ZA1	6	1.08094	0.954838	0.952431	0.799314	0.29276	0.0867064	-0.0922526	-0.0958941	-0.348746	-0.22232	2078	2367	4445	2323	11	0.000116169	0.000124616	0.000117206	0.000111281	0.00011248	0.00010963	0.00011933	0.00011113	0.0799853	-0.0387296	0.0625281	-0.02592	-0.10075	-0.0852965	-0.122319	-0.102789	731	389	1120	397	11	0.000117025	0.000123503	0.000116673	0.000114918	0.000111032	0.000114483	0.000119067	0.000113478	0.111476	-0.0249584	0.0527782
Cdyl	Q9WTK2	4	1.18776	1.3265	1.56623	1.56759	0.140227	-0.0818957	0.0774955	0.317158	0.318411	0.317784	1464	1450	2914	1477	3	6.20802e-05	6.8061e-05	6.2713e-05	6.07403e-05	6.1425e-05	5.51407e-05	6.42847e-05	5.9102e-05	0.132694	-0.0503428	0.0823514	-0.0357109	-0.0818225	-0.0656505	-0.22136	-0.122944	471	652	1123	398	5	0.00012642	0.00012519	0.000119809	0.000114958	0.000106716	0.000103268	0.000123806	0.000108314	0.0270589	0.0301385	0.01604
H2bc12	Q8CGP1	3	1.34039	1.08323	1.32565	1.03439	0.885264	0.14549	-0.161825	0.129539	-0.228386	-0.0494231	3437	3691	7128	3605	6	0.000130369	0.000172338	0.000140608	0.000119917	0.000122746	0.000134279	0.000147772	0.000125648	0.215495	-0.180769	0.221874	-0.0716943	-0.301333	-0.267692	-0.138132	-0.235719	68	1063	1131	400	5	6.77372e-05	6.16605e-05	6.97707e-05	8.50629e-05	8.28879e-05	7.11101e-05	6.63894e-05	7.9687e-05	0.0715899	0.028994	-0.106608
Eif4g3	Q80XI3	7	1.09103	1.02547	1.35072	1.27587	0.0373201	0.0440129	-0.045398	0.35205	0.269798	0.310924	1509	456	1965	883	7	5.82559e-05	5.43026e-05	5.64503e-05	5.06807e-05	5.46795e-05	5.2187e-05	5.63363e-05	5.25157e-05	0.0793848	0.0483404	-0.0530438	0.00291814	-0.152628	-0.0430643	-0.110374	-0.102022	748	385	1133	401	9	8.2794e-05	8.94599e-05	8.67284e-05	7.5929e-05	8.15512e-05	8.71547e-05	8.63274e-05	8.1545e-05	0.28794	-0.0602937	0.0514225
Stk10	O55098	13	0.597813	0.622234	0.737752	0.709277	0.0277071	-0.0291714	0.0285932	0.274271	0.217485	0.245878	1922	340	2262	1069	26	0.000387631	0.000396956	0.000377956	0.000371438	0.000368105	0.000350438	0.000387514	0.000363327	0.0484701	0.000435002	0.0347296	-0.0360323	-0.0611291	-0.0741308	-0.145089	-0.0934497	884	250	1134	403	26	0.000359306	0.000343589	0.000339731	0.000327255	0.00033025	0.000337227	0.000347542	0.000331577	0.0989981	0.0480253	-0.0165023
Med15	Q924H2	3	1.45297	1.95388	1.09106	1.27256	0.258694	-0.229436	0.197905	-0.642702	-0.420704	-0.531703	560	2201	2761	1382	4	1.83485e-05	1.81525e-05	1.71223e-05	1.68459e-05	1.70788e-05	1.61121e-05	1.78744e-05	1.66789e-05	0.0713082	0.0377612	0.0222746	-0.0620214	-0.0855019	-0.0656936	-0.149757	-0.100318	779	357	1136	405	4	1.63268e-05	1.65009e-05	1.60464e-05	1.55921e-05	1.59713e-05	1.50299e-05	1.62914e-05	1.55311e-05	0.0907893	0.00313125	0.018439
Tkt	P40142	58	0.477094	0.479954	0.549516	0.55391	0.00275858	-0.00431688	0.004304	0.199571	0.211059	0.205315	2199	36	2235	1053	90	0.00286308	0.00273988	0.00293799	0.00302056	0.00304247	0.00307899	0.00284698	0.00304734	0.0638932	0.00813585	-0.0553244	0.0453964	0.0853806	0.0958086	0.113023	0.0980708	808	328	1136	405	116	0.0027391	0.00262704	0.00271954	0.00281993	0.0027862	0.00270326	0.00269523	0.0027698	0.202339	0.023296	-0.0369706
Stk17b	Q8BG48	2	0.345577	0.481596	0.365245	0.52868	0.784156	-0.259183	0.219635	-0.179325	0.354205	0.0874398	3107	3529	6636	3354	4	0.000114122	0.000120266	0.000117326	9.709e-05	0.000118362	9.41652e-05	0.000117238	0.000103206	0.202495	-0.0388665	0.0367924	0.00108161	-0.272044	0.0137631	-0.316173	-0.191485	134	1003	1137	407	5	3.93511e-05	4.18046e-05	4.28737e-05	4.34026e-05	4.2688e-05	4.10102e-05	4.13432e-05	4.23669e-05	0.468112	-0.0712444	0.016014
Gpatch1	Q9DBM1	2	0.725267	0.842803	0.922148	1.05292	0.148086	-0.112406	0.104277	0.234081	0.425411	0.329746	1388	1516	2904	1466	3	9.97863e-05	0.00010537	9.99344e-05	8.72832e-05	9.36071e-05	9.97161e-05	0.000101697	9.35355e-05	0.136702	-0.027364	0.0511922	-0.0252244	-0.220502	-0.119589	-0.0283794	-0.122823	473	666	1139	408	3	6.70089e-05	6.20728e-05	7.34603e-05	7.55557e-05	7.57517e-05	7.53458e-05	6.7514e-05	7.55511e-05	0.134845	-0.0108343	-0.121226
Cd74	P04441	12	0.65463	0.672252	0.775322	0.758467	0.0136877	-0.0192885	0.019034	0.224828	0.19312	0.208974	2165	180	2345	1123	16	0.000401583	0.000379313	0.000367233	0.000369984	0.000352294	0.000341471	0.00038271	0.000354583	0.0998174	0.0694468	-0.0128619	-0.0595531	-0.0487879	-0.11947	-0.164489	-0.110916	642	498	1140	409	18	0.000418171	0.000430179	0.000400733	0.000385312	0.000383808	0.000409898	0.000416361	0.000393006	0.124065	0.00625921	0.0471014
Hdac2	P70288	4	0.58978	0.5698	0.490301	0.496172	0.0552125	0.0246469	-0.0250753	-0.241864	-0.224691	-0.233277	2015	645	2660	1315	9	9.24269e-05	8.55636e-05	8.70999e-05	8.83411e-05	0.000102254	0.000103678	8.83635e-05	9.80908e-05	0.174819	0.0648625	-0.0464521	-0.0207794	-0.000365798	0.210634	0.230582	0.14695	279	862	1141	410	11	9.93549e-05	0.000120136	0.000109372	0.000106926	0.000106862	0.000119529	0.000109621	0.000111106	0.850463	-0.141862	0.132142
Gla	P51569	2	3.18409	2.86513	3.02102	3.35622	0.552029	0.0741329	-0.0781495	-0.00171285	0.150086	0.0741868	3230	3095	6325	3219	2	1.79648e-05	1.94892e-05	2.02937e-05	1.73083e-05	1.86317e-05	1.70748e-05	1.92493e-05	1.76716e-05	0.14042	-0.0996275	0.0178746	0.0762298	-0.153342	-0.0470431	-0.172938	-0.124441	457	685	1142	411	2	2.26254e-05	2.72204e-05	2.26757e-05	2.20191e-05	2.20641e-05	2.47048e-05	2.41738e-05	2.29293e-05	0.527985	-0.0955017	0.17124
Ep300	B2RWS6	6	4.78963	4.43191	3.24991	2.53391	0.0838638	0.0549063	-0.0570789	-0.504606	-0.863645	-0.684126	292	947	1239	440	10	0.000109424	0.000116551	0.00010598	0.000104854	0.000103844	9.87288e-05	0.000110652	0.000102476	0.102437	-0.0160978	0.0749424	-0.0622381	-0.0776391	-0.0916077	-0.164482	-0.111243	633	509	1142	411	11	0.000106217	0.000100507	0.000103139	0.000103233	0.000101274	9.90278e-05	0.000103288	0.000101178	0.366208	0.0403514	-0.0393747
Abcb4	P21440	2	1.85071	1.65347	1.9164	1.4599	0.830483	0.0790023	-0.0835804	0.129318	-0.263205	-0.0669436	3292	3593	6885	3483	2	5.30329e-05	6.52694e-05	5.54256e-05	4.98291e-05	5.31451e-05	5.00731e-05	5.79093e-05	5.10157e-05	0.200849	-0.126908	0.172612	-0.0632421	-0.216808	-0.12386	-0.209759	-0.183475	154	990	1144	413	2	3.88241e-05	3.73607e-05	3.87284e-05	3.70334e-05	3.60692e-05	3.05571e-05	3.83044e-05	3.45532e-05	0.199317	0.0194408	-0.035988
Kpna4	O35343	2	0.576043	0.5487	0.436209	0.338218	0.152791	0.0346529	-0.0355057	-0.366505	-0.733573	-0.550039	517	1551	2068	955	5	7.55952e-05	7.84075e-05	7.59312e-05	8.20904e-05	8.1202e-05	8.06299e-05	7.66446e-05	8.13074e-05	0.0196067	-0.0198903	0.0328072	-0.0134922	0.099029	0.0833306	0.0731309	0.0851635	1046	105	1151	414	6	7.68613e-05	7.16529e-05	7.87416e-05	7.30133e-05	7.37424e-05	7.21971e-05	7.57519e-05	7.29843e-05	0.320729	0.0209742	-0.0802572
Psme1	P97371	15	0.724171	0.637996	0.78654	0.757261	0.257861	0.088498	-0.0942835	0.207688	0.15296	0.180324	2375	2198	4573	2383	24	0.000281418	0.00025	0.000256852	0.000313917	0.000284572	0.000270898	0.000262756	0.000289796	0.169232	0.0989871	-0.0717979	-0.0327912	0.256659	0.115068	0.0440235	0.138583	324	827	1151	414	27	0.00039171	0.000452993	0.000372048	0.000379885	0.000360463	0.000449067	0.000405584	0.000396472	0.814238	-0.0502129	0.159489
Cep83	Q9D5R3	2	1.29768	1.35434	1.5062	1.26659	0.702972	-0.0311561	0.0304974	0.183819	-0.0661371	0.0588411	3352	3374	6726	3397	2	1.2252e-05	1.13435e-05	1.28288e-05	1.16963e-05	1.08744e-05	1.09011e-05	1.21414e-05	1.11573e-05	0.139235	0.0130752	-0.0980739	0.0794515	-0.053886	-0.159007	-0.155461	-0.122785	476	680	1156	417	2	1.05588e-05	9.39133e-06	9.25888e-06	8.90276e-06	9.51208e-06	9.30592e-06	9.73633e-06	9.24026e-06	0.358118	0.116993	-0.0520486
Prpf4b	Q61136	5	0.409899	0.376645	0.384688	0.304658	0.424234	0.059741	-0.0623221	-0.0318386	-0.368333	-0.200086	2235	2824	5059	2640	12	0.000112634	0.000114764	0.000112208	0.000105087	0.000107991	0.00010768	0.000113202	0.000106919	0.00703598	-0.00725495	0.0197715	-0.0127268	-0.107316	-0.0679867	-0.0721522	-0.082485	1119	37	1156	417	13	0.000118192	0.000146695	0.000132181	0.000120874	0.000125192	0.000127892	0.000132356	0.000124653	0.450303	-0.16329	0.148397
Tnip2	Q99JG7	2	1.27284	0.963621	0.9014	1.18767	0.760077	0.186832	-0.214678	-0.310978	0.0869143	-0.112032	2907	3475	6382	3250	2	1.63124e-05	1.91421e-05	1.80039e-05	1.68359e-05	1.57297e-05	1.59482e-05	1.78195e-05	1.61712e-05	0.17247	-0.127488	0.103299	0.0148541	-0.0819134	-0.179966	-0.160061	-0.140647	310	847	1157	419	2	1.38746e-05	1.11192e-05	1.04518e-05	1.02584e-05	1.05081e-05	1.09706e-05	1.18152e-05	1.0579e-05	0.359143	0.231804	-0.087598
Ube2c	Q9D1C1	4	2.47997	2.70653	2.53992	3.72453	0.52734	-0.0644395	0.0616839	-0.0299802	0.522296	0.246158	1918	3050	4968	2598	3	4.47469e-05	3.79446e-05	4.36043e-05	4.74173e-05	4.66553e-05	4.4981e-05	4.20986e-05	4.63512e-05	0.171406	0.0880146	-0.149878	0.0506991	0.171641	0.148268	0.0955445	0.138485	325	837	1162	420	4	6.17642e-05	6.76087e-05	6.42964e-05	6.83019e-05	6.8982e-05	7.79451e-05	6.45565e-05	7.1743e-05	0.132516	-0.0637893	0.0666484
Phf6	Q9D4J7	8	0.85634	0.925366	0.996261	0.98851	0.204846	-0.0570031	0.0548362	0.161336	0.150069	0.155702	2558	1910	4468	2337	8	0.000120295	0.000153174	0.000129891	0.00011165	0.00011821	0.000121854	0.000134453	0.000117238	0.213888	-0.160532	0.188066	-0.0498016	-0.268116	-0.185758	-0.141949	-0.198608	116	1055	1171	422	13	0.000179327	0.000181623	0.000185193	0.000186194	0.000191531	0.000197141	0.000182048	0.000191622	0.074022	-0.0217248	-0.00336896
Coro2a	Q8C0P5	5	2.00943	2.09853	2.17063	3.05033	0.424212	-0.0316355	0.0309567	0.0796851	0.570542	0.325114	1417	2823	4240	2207	4	5.77543e-05	5.20353e-05	5.53855e-05	5.08902e-05	5.26781e-05	4.9262e-05	5.50584e-05	5.09434e-05	0.115629	0.0689651	-0.0814706	0.00854752	-0.113573	-0.0637599	-0.160487	-0.112607	611	567	1178	423	7	0.000103549	0.000114487	0.000103518	9.28901e-05	9.24173e-05	0.000105887	0.000107185	9.70648e-05	0.154504	-0.0497839	0.0950799
Arhgap18	Q8K0Q5	4	0.664219	0.644808	0.646595	0.584659	0.416714	0.0212362	-0.0215534	-0.0175597	-0.162826	-0.0901929	3081	2804	5885	3014	5	6.77223e-05	6.75366e-05	6.6497e-05	6.48586e-05	6.34375e-05	6.12446e-05	6.7252e-05	6.31803e-05	0.0474973	0.0100537	0.00609375	-0.016287	-0.0522782	-0.0842398	-0.134993	-0.0905036	929	249	1178	423	5	5.31342e-05	5.62945e-05	5.42907e-05	5.33055e-05	5.32133e-05	5.47124e-05	5.45731e-05	5.37437e-05	0.484068	-0.0385491	0.044802
Mtss1	Q8R1S4	3	1.50546	1.25095	1.30607	1.10564	0.403958	0.127417	-0.13977	-0.0775633	-0.317906	-0.197735	2261	2765	5026	2629	5	5.75241e-05	6.4398e-05	6.05949e-05	5.4157e-05	5.72924e-05	5.70292e-05	6.0839e-05	5.61595e-05	0.12773	-0.0808302	0.0820188	-0.00579907	-0.16785	-0.0866516	-0.0932954	-0.115932	553	626	1179	425	5	5.04149e-05	4.7564e-05	4.8212e-05	4.70384e-05	4.61073e-05	4.43515e-05	4.87303e-05	4.58324e-05	0.068697	0.0490314	-0.0349484
Ddx27	Q921N6	7	0.388628	0.328883	0.557239	0.527065	0.0588279	0.115389	-0.125426	0.635296	0.55498	0.595138	432	688	1120	373	11	0.000191422	0.000198888	0.000191087	0.000179646	0.000186784	0.000181407	0.000193799	0.000182612	0.0295783	-0.0178029	0.0373926	-0.0203304	-0.109405	-0.05319	-0.0953318	-0.0859755	1023	156	1179	425	12	0.000205074	0.000208334	0.000201294	0.000176415	0.00017606	0.000174041	0.000204901	0.000175505	0.00201636	0.00122318	0.0239729
Pbk	Q9JJ78	2	0.598866	0.61129	0.319471	0.302559	0.00198238	-0.0148876	0.0147355	-0.921435	-0.999906	-0.960671	80	23	103	10	6	0.000107677	8.88721e-05	0.000102682	0.000111361	0.000111805	0.000109015	9.97438e-05	0.000110727	0.187544	0.11041	-0.166495	0.041888	0.158947	0.164688	0.128234	0.150623	264	918	1182	428	7	9.38468e-05	8.63536e-05	9.92181e-05	9.87704e-05	0.000103878	9.82095e-05	9.31395e-05	0.000100286	0.186622	0.0109144	-0.109137
Elf4	Q9Z2U4	4	0.782808	0.74565	0.796138	0.82746	0.193012	0.0346529	-0.0355057	0.0590138	0.114685	0.0868492	3113	1828	4941	2579	6	5.73883e-05	6.02032e-05	6.15624e-05	5.16354e-05	5.41161e-05	5.90325e-05	5.9718e-05	5.4928e-05	0.146212	-0.0574079	0.0116754	0.0438837	-0.209805	-0.142107	-0.0166572	-0.122857	472	711	1183	429	6	4.28426e-05	4.80235e-05	4.91486e-05	5.08564e-05	4.98242e-05	4.71433e-05	4.66716e-05	4.92746e-05	0.324143	-0.123498	0.0411967
Man2a2	Q8BRK9	2	1.95537	1.64343	2.52189	2.32743	0.0974754	0.119925	-0.130805	0.486992	0.371226	0.429109	903	1080	1983	892	2	4.73318e-06	4.94801e-06	4.92888e-06	5.40572e-06	5.29634e-06	4.9815e-06	4.87002e-06	5.22786e-06	0.0875118	-0.041119	0.022919	0.017332	0.150557	0.121068	0.0326522	0.101426	755	429	1184	430	3	1.9423e-05	2.01706e-05	1.70938e-05	1.67166e-05	1.56048e-05	1.74807e-05	1.88958e-05	1.66007e-05	0.11579	0.0397018	0.0941869
Rpl19	P84099	10	0.313472	0.280958	0.348367	0.287408	0.626108	0.076829	-0.0811517	0.229099	-0.0484079	0.0903454	3080	3230	6310	3212	22	0.00041289	0.000421629	0.000413191	0.000400219	0.000393457	0.000362474	0.000415903	0.000385383	0.112094	-0.0104898	0.019727	-0.00944152	-0.0554579	-0.0800444	-0.198371	-0.111291	631	553	1184	430	21	0.000338261	0.00030468	0.000326228	0.000286471	0.000280706	0.00027716	0.000323057	0.000281445	0.0431431	0.0663517	-0.0844923
Capg	P24452	12	0.404001	0.399367	0.474494	0.446661	0.139597	0.00829904	-0.00834705	0.240329	0.15312	0.196724	2268	1446	3714	1925	21	0.00040068	0.000404599	0.000413551	0.000435351	0.000421113	0.000434976	0.000406277	0.00043048	0.017355	-0.0200134	-0.00596858	0.0256029	0.0997177	0.051745	0.0984737	0.0833122	1094	92	1186	432	21	0.00031187	0.00030029	0.000300904	0.000327202	0.000321807	0.000306514	0.000304355	0.000318508	0.137562	0.0351916	-0.0193985
Dsp	E9Q557	32	14.7776	19.0056	13.7887	20.3781	0.966039	-0.192891	0.170116	-0.292814	0.270714	-0.0110499	3764	3805	7569	3796	41	0.00046263	0.000448105	0.000338462	0.000366893	0.000343221	0.000340463	0.000416399	0.000350192	0.229913	0.151893	0.105871	-0.298974	-0.182605	-0.278829	-0.290469	-0.250634	56	1131	1187	433	51	0.000375735	0.00041753	0.000336626	0.000457401	0.000418545	0.000393628	0.00037663	0.000423191	0.197189	-0.00343442	0.14873
Bptf	A2A654	13	2.88346	3.31881	1.60921	1.87523	0.0493894	-0.104996	0.09787	-0.946442	-0.725723	-0.836082	132	577	709	200	22	0.000215478	0.000219079	0.000210517	0.000203069	0.000205134	0.000200379	0.000215024	0.00020286	0.0215014	0.0030391	0.0269488	-0.0305659	-0.0825324	-0.0679319	-0.101772	-0.0840788	1072	116	1188	434	23	0.000203127	0.000187833	0.000198734	0.000212973	0.000195175	0.000193816	0.000196565	0.000200654	0.624271	0.047381	-0.0655545
Mdh1	P14152	32	0.57896	0.552953	0.59343	0.610233	0.167355	0.0327722	-0.033534	0.0683865	0.108669	0.0885279	3096	1660	4756	2479	49	0.00100614	0.000860547	0.000995251	0.0010987	0.00106419	0.000988915	0.000953979	0.0010506	0.173776	0.0767985	-0.148702	0.0611036	0.20377	0.157723	0.051889	0.137794	335	853	1188	434	49	0.000870398	0.000867587	0.000871499	0.000858341	0.000865897	0.000913552	0.000869828	0.000879264	0.640133	0.000945067	-0.00372208
Casp3	P70677	8	0.753062	0.795953	1.03631	0.967131	0.0450352	-0.0405105	0.039404	0.420108	0.320432	0.37027	1182	542	1724	718	7	0.000118282	0.000127843	0.000118059	0.000139857	0.000130448	0.000125066	0.000121395	0.00013179	0.131893	-0.037471	0.0746707	-0.0402032	0.204244	0.103769	0.042985	0.116999	541	648	1189	436	11	0.000194651	0.000192469	0.000185852	0.000190647	0.00018361	0.000175946	0.00019099	0.000183401	0.21714	0.0273898	0.0111232
Cd93	O89103	4	3.3317	3.07536	2.78294	2.8655	0.18161	0.0565961	-0.0589073	-0.203049	-0.160877	-0.181963	2363	1761	4124	2148	2	1.93813e-05	1.6454e-05	1.81069e-05	2.07347e-05	2.0092e-05	1.8525e-05	1.79807e-05	1.97839e-05	0.172234	0.108211	-0.128014	0.0100908	0.205594	0.160171	0.0430204	0.136262	346	844	1190	437	4	6.77372e-05	6.73192e-05	6.52457e-05	6.66752e-05	6.32429e-05	6.29353e-05	6.67673e-05	6.42844e-05	0.168602	0.0208052	0.0118751
Arhgdib	Q61599	26	0.299391	0.308012	0.480973	0.474682	0.00152623	-0.020623	0.0203323	0.663304	0.644307	0.653805	336	16	352	67	48	0.0013185	0.00135663	0.00128916	0.00142659	0.00139148	0.00139033	0.00132143	0.0014028	0.0323955	-0.0032045	0.0379311	-0.0356706	0.110468	0.0745188	0.0733289	0.0861052	1020	172	1192	438	54	0.00117492	0.00105276	0.00112364	0.00123443	0.00121457	0.00118951	0.00111711	0.00121284	0.100439	0.0727943	-0.0855943
Haao	Q78JT3	7	0.68182	0.745471	1.11266	1.11123	0.0506545	-0.0658173	0.0629452	0.640731	0.638884	0.639807	361	596	957	292	7	8.62242e-05	8.35623e-05	8.8468e-05	9.20535e-05	9.07828e-05	9.20308e-05	8.60848e-05	9.16224e-05	0.0500265	0.00233325	-0.0429072	0.0393974	0.0967141	0.0766606	0.0963583	0.089911	938	255	1193	439	9	0.000114434	0.000120205	0.000111964	0.000110611	0.000108979	0.000109349	0.000115534	0.000109646	0.132348	-0.0138098	0.0571778
Cct4	P80315	24	0.601247	0.554001	0.632385	0.6024	0.31151	0.0578272	-0.0602422	0.130673	0.0605907	0.0956318	3030	2452	5482	2832	39	0.000801649	0.000833392	0.000849543	0.000923632	0.000884223	0.00085425	0.000828195	0.000887368	0.0808445	-0.0469998	0.00902617	0.0367168	0.157349	0.09444	0.0446887	0.0988259	799	394	1193	439	49	0.000923452	0.000910845	0.000890409	0.000879471	0.000854354	0.000815219	0.000908235	0.000849681	0.068961	0.0239701	0.00413981
Setd2	E9Q5F9	7	1.00956	0.873525	0.926996	0.911102	0.79684	0.100626	-0.108174	-0.0224603	-0.0474103	-0.0349353	3556	3555	7111	3599	9	0.000128416	0.000129084	0.000126319	0.000119824	0.000121872	0.000121576	0.00012794	0.00012109	0.00356191	0.00535784	0.0128474	-0.0183892	-0.0945461	-0.0701013	-0.073607	-0.0794181	1176	19	1195	441	10	0.000124092	0.000107582	0.00011628	0.000107713	0.000112459	0.000112614	0.000115985	0.000110929	0.403769	0.0974772	-0.108502
Chmp5	Q9D7S9	4	1.25872	1.01781	1.09701	1.02126	0.629135	0.145123	-0.161371	-0.0532646	-0.156481	-0.104873	2967	3241	6208	3159	6	6.35674e-05	5.75003e-05	5.30728e-05	5.51183e-05	5.16774e-05	5.01182e-05	5.80469e-05	5.23046e-05	0.191396	0.13107	-0.0136484	-0.129245	-0.0746851	-0.167686	-0.211883	-0.151418	261	939	1200	442	7	7.15215e-05	7.35413e-05	6.7467e-05	6.74396e-05	6.85465e-05	7.48404e-05	7.08433e-05	7.02755e-05	0.855665	0.0137463	0.0539231
Akap13	E9Q394	17	1.33942	1.33691	1.13969	1.03477	0.131032	0.00135088	-0.00135214	-0.231616	-0.370954	-0.301285	1565	1383	2948	1504	21	0.000293935	0.000286076	0.000300668	0.000272738	0.000284487	0.000271525	0.00029356	0.00027625	0.0427629	0.00184454	-0.0372547	0.0345159	-0.106141	-0.0452926	-0.11257	-0.0880012	973	227	1200	442	28	0.0003137	0.000298483	0.0003227	0.00030957	0.000318888	0.000319193	0.000311628	0.000315884	0.623682	0.00956157	-0.0621744
Isyna1	Q9JHU9	3	1.54599	1.77422	1.05286	1.15658	0.0871318	-0.102742	0.0959088	-0.656966	-0.521408	-0.589187	445	975	1420	529	5	6.02448e-05	6.1023e-05	6.35202e-05	6.47821e-05	6.68474e-05	6.46694e-05	6.1596e-05	6.5433e-05	0.0392943	-0.0320002	-0.0134838	0.0443793	0.0727589	0.118034	0.0702473	0.0870134	997	206	1203	445	5	5.26219e-05	5.23227e-05	5.41546e-05	5.563e-05	5.49597e-05	5.10181e-05	5.3033e-05	5.38693e-05	0.631425	-0.0112296	-0.0194559
Uhrf1	Q8VDF2	10	0.722989	0.687801	1.09415	1.04459	0.00996074	0.0355421	-0.0364399	0.633302	0.56643	0.599866	422	127	549	136	13	0.00014919	0.000167206	0.000152023	0.000138652	0.000146823	0.000145766	0.000156139	0.000143747	0.143776	-0.0656868	0.0987907	-0.0385482	-0.171361	-0.0887607	-0.0991764	-0.119766	507	698	1205	446	17	0.000266187	0.000290222	0.000263198	0.000253962	0.000245232	0.000263871	0.000273202	0.000254355	0.148888	-0.0375277	0.0871858
Prdx2	Q61171	14	1.21083	1.12013	0.950645	0.833223	0.0727935	0.0550676	-0.0572533	-0.293945	-0.484148	-0.389047	1087	842	1929	863	19	0.000488367	0.000455003	0.000483844	0.000503487	0.000502397	0.00051917	0.000475738	0.000508351	0.0694499	0.0378002	-0.064292	0.0243737	0.0817869	0.0786599	0.126041	0.0954958	858	350	1208	447	20	0.000452278	0.000455885	0.0004775	0.000504119	0.000514187	0.000494353	0.000461888	0.00050422	0.0148465	-0.0303329	-0.0188712
Dcp1a	Q91YD3	3	0.742285	0.64204	1.23211	0.987523	0.143609	0.100863	-0.108448	0.831946	0.512703	0.672325	313	1474	1787	765	6	7.42968e-05	6.75883e-05	7.43397e-05	6.77095e-05	6.81149e-05	6.42434e-05	7.20749e-05	6.66893e-05	0.12294	0.0438019	-0.0927237	0.0446354	-0.0901393	-0.0815269	-0.16595	-0.112539	615	596	1211	450	6	7.50716e-05	8.33889e-05	7.05428e-05	7.39778e-05	7.21987e-05	7.6469e-05	7.63344e-05	7.42152e-05	0.637596	-0.024067	0.127522
Arpc5	Q9CPW4	17	0.487295	0.472149	0.513141	0.520033	0.0870533	0.0225974	-0.022957	0.0971572	0.116404	0.106781	2953	974	3927	2041	24	0.000709151	0.000627304	0.000755951	0.000736175	0.000753752	0.000828945	0.000697469	0.000772958	0.18979	0.0239641	-0.152963	0.116165	0.077921	0.111962	0.249148	0.146344	284	928	1212	451	24	0.000460615	0.000427224	0.000465605	0.000491772	0.000501704	0.000474072	0.000451148	0.000489183	0.0673388	0.029961	-0.0786095
Hnrnph3	D3Z3N4	6	1.35357	1.33933	1.08309	0.986713	0.0918148	0.00760986	-0.00765021	-0.314009	-0.448462	-0.381235	1123	1015	2138	989	8	6.4193e-05	6.33493e-05	6.50945e-05	5.94529e-05	6.02723e-05	6.20926e-05	6.42123e-05	6.0606e-05	0.0238191	-0.000432202	-0.0195205	0.0196863	-0.111102	-0.0913531	-0.0484265	-0.0836271	1085	131	1216	452	9	6.60866e-05	6.28092e-05	6.71253e-05	5.7039e-05	5.92242e-05	5.76365e-05	6.53404e-05	5.79666e-05	0.0155	0.0163828	-0.0569982
Tex2	Q6ZPJ0	10	0.423315	0.377123	0.543057	0.552628	0.0877027	0.0809427	-0.0857553	0.440315	0.465518	0.452917	816	980	1796	769	20	0.000365559	0.000338894	0.000359379	0.000379884	0.000387337	0.000369889	0.000354611	0.000379037	0.073727	0.0438665	-0.0654007	0.0192709	0.0993222	0.127355	0.0608562	0.0958443	852	364	1216	452	21	0.000362153	0.000369529	0.000385867	0.000398424	0.000405622	0.000416933	0.000372516	0.000406993	0.0197841	-0.0407032	-0.0116172
Sirt1	Q923E4	2	1.18773	1.40761	1.16568	1.65334	0.731275	-0.127715	0.117323	-0.154749	0.349461	0.0973561	3019	3423	6442	3278	2	2.06619e-05	1.92308e-05	2.08948e-05	1.86955e-05	1.84761e-05	1.9459e-05	2.02625e-05	1.88768e-05	0.0988098	0.0281627	-0.0753958	0.0443321	-0.116124	-0.133156	-0.0583747	-0.102552	734	487	1221	455	2	1.56753e-05	1.83295e-05	1.68217e-05	1.57965e-05	1.64715e-05	1.57438e-05	1.69421e-05	1.6004e-05	0.346991	-0.112123	0.113548
Pgk1	P09411	61	0.934128	0.829009	0.859176	0.841788	0.659599	0.0835469	-0.0886842	-0.0371195	-0.0666161	-0.0518678	3416	3295	6711	3389	65	0.00187534	0.00173266	0.00191076	0.00202709	0.00195129	0.00196275	0.00183959	0.00198037	0.106946	0.027771	-0.0863951	0.0547663	0.140025	0.0850418	0.0934895	0.106185	694	529	1223	456	97	0.00235431	0.00215521	0.00236142	0.00235741	0.00235688	0.00233182	0.00229031	0.0023487	0.479241	0.0397584	-0.0877162
Iqsec1	Q8R0S2	2	2.41937	2.32389	1.88	2.24121	0.321239	0.0287506	-0.0293352	-0.335145	-0.0815997	-0.208372	2171	2483	4654	2419	2	1.07588e-05	1.27467e-05	1.10599e-05	1.08713e-05	1.05e-05	9.74179e-06	1.15218e-05	1.0371e-05	0.19783	-0.0988452	0.145752	-0.0590246	-0.0838417	-0.133974	-0.242109	-0.153308	249	977	1226	457	2	9.54498e-06	8.9633e-06	8.93295e-06	9.44502e-06	8.73163e-06	9.32196e-06	9.14708e-06	9.1662e-06	0.951761	0.0614316	-0.0292807
Kdm2a	P59997	4	0.4571	0.544383	0.490312	0.483154	0.802335	-0.131557	0.120556	-0.0303668	-0.0515839	-0.0409753	3505	3561	7066	3578	8	9.39967e-05	9.53193e-05	9.1359e-05	8.27091e-05	8.9456e-05	8.97203e-05	9.35583e-05	8.72951e-05	0.0939451	0.00674425	0.0269025	-0.03432	-0.17782	-0.0646886	-0.0604314	-0.10098	765	462	1227	458	10	0.000112172	0.000113741	0.000113869	0.000117412	0.000113455	0.000110488	0.000113261	0.000113785	0.821697	-0.0139347	0.00610417
Gm20379	A0A087WR34	2	162.81	170.868	92.649	77.8187	0.0230042	-0.0352663	0.0344248	-0.848608	-1.10027	-0.974436	72	283	355	68	5	2.45689e-05	2.79969e-05	2.26465e-05	2.16395e-05	2.24344e-05	2.27486e-05	2.50708e-05	2.22742e-05	0.212106	-0.0291742	0.15926	-0.146715	-0.212339	-0.160292	-0.140228	-0.170953	189	1043	1232	459	5	2.71124e-05	2.79191e-05	2.13878e-05	2.5166e-05	2.2672e-05	2.58721e-05	2.54731e-05	2.457e-05	0.719073	0.0899801	0.132275
Svil	Q8K4L3	2	0.207928	0.1688	0.306226	0.354142	0.0477976	0.142562	-0.15821	0.701073	0.910804	0.805938	151	566	717	202	5	6.67839e-05	7.68345e-05	7.62117e-05	5.96359e-05	7.07835e-05	6.78689e-05	7.32767e-05	6.60961e-05	0.198218	-0.133854	0.0683995	0.0566579	-0.297174	-0.0499412	-0.110603	-0.152573	253	979	1232	459	5	3.88094e-05	3.65802e-05	4.82152e-05	4.80562e-05	5.31702e-05	4.92612e-05	4.12016e-05	5.01626e-05	0.113237	-0.086293	-0.171637
Prss1	Q9Z1R9	3	4.20691	4.62245	3.03757	2.54193	0.0397493	-0.069547	0.066348	-0.539389	-0.796382	-0.667885	316	492	808	231	4	0.000119061	0.000150907	0.000125747	0.000107269	0.000110011	0.000127684	0.000131905	0.000114988	0.229493	-0.147794	0.19416	-0.0689787	-0.298261	-0.261848	-0.0469232	-0.202344	110	1125	1235	461	4	9.42494e-05	8.09656e-05	8.92694e-05	0.000103989	0.000103551	9.81574e-05	8.81615e-05	0.000101899	0.052339	0.0963354	-0.12284
Znf280d	Q68FE8	2	1.46484	1.1696	0.916003	0.817599	0.174177	0.153248	-0.171483	-0.524069	-0.688029	-0.606049	410	1709	2119	983	3	2.46692e-05	2.68817e-05	2.64591e-05	2.43507e-05	2.47397e-05	2.35843e-05	2.60033e-05	2.42249e-05	0.102438	-0.0759865	0.0479281	0.0250679	-0.0947356	-0.0718665	-0.14087	-0.102491	735	510	1245	462	5	3.30085e-05	3.36313e-05	3.19821e-05	3.07841e-05	3.16236e-05	3.302e-05	3.28739e-05	3.18092e-05	0.264731	0.00589363	0.0328586
Cobll1	Q3UMF0	2	0.80444	1.10215	0.959941	0.990029	0.907981	-0.244937	0.209325	0.0100236	0.0545487	0.0322862	3579	3723	7302	3675	3	1.63655e-05	1.55825e-05	1.51874e-05	1.52125e-05	1.4792e-05	1.38097e-05	1.57118e-05	1.46047e-05	0.112394	0.0588074	-0.0119181	-0.0489755	-0.0465891	-0.0870348	-0.186161	-0.106595	693	554	1247	463	3	1.41381e-05	1.38604e-05	1.34801e-05	1.45787e-05	1.39059e-05	1.43199e-05	1.38262e-05	1.42682e-05	0.181376	0.0321861	0.00356132
Ccdc47	Q9D024	10	1.71087	1.25074	1.90617	1.57322	0.466145	0.208351	-0.243603	0.364299	0.0873402	0.22582	2051	2926	4977	2600	13	0.000127365	0.000124557	0.000121201	0.000117904	0.000119692	0.000113976	0.000124374	0.000117191	0.0431057	0.0342797	0.00211498	-0.0372844	-0.0770711	-0.0553608	-0.125954	-0.0861285	1018	229	1247	463	16	0.000202472	0.000205936	0.000200199	0.000193954	0.000195632	0.000211946	0.000202869	0.000200511	0.72629	-0.00282344	0.0216461
Cox14	Q8BH51	2	2.65318	2.38196	1.93414	2.11333	0.110972	0.0756908	-0.0798828	-0.380339	-0.252513	-0.316426	1476	1206	2682	1327	2	1.6572e-05	1.70965e-05	1.80153e-05	1.52458e-05	1.65451e-05	1.63087e-05	1.72279e-05	1.60332e-05	0.109102	-0.0560001	-0.0110517	0.0644742	-0.176341	-0.0583509	-0.07911	-0.1046	709	540	1249	465	2	1.90753e-05	2.25971e-05	1.97708e-05	1.74899e-05	1.7321e-05	1.82388e-05	2.04811e-05	1.76832e-05	0.113534	-0.102584	0.141845
Ybx1	P62960	6	8.06111	7.87256	5.49951	4.15301	0.128677	0.0169725	-0.0171745	-0.534702	-0.939849	-0.737276	221	1367	1588	634	23	0.00029194	0.000364055	0.000313044	0.000244654	0.000265281	0.000324584	0.000323013	0.000278173	0.23614	-0.14592	0.172564	-0.0452271	-0.400849	-0.284075	0.00699947	-0.225975	81	1170	1251	466	24	0.000276772	0.00024041	0.00024868	0.000264874	0.000274721	0.000245251	0.000255287	0.000261615	0.676009	0.116575	-0.0866221
Ehbp1l1	Q99MS7	3	1.88754	1.74768	3.91203	4.45041	0.057661	0.054465	-0.0566021	1.10587	1.2919	1.19888	32	672	704	199	4	3.13736e-05	3.72504e-05	3.15426e-05	3.08508e-05	3.06551e-05	2.83487e-05	3.33888e-05	2.99515e-05	0.20988	-0.0898168	0.157889	-0.0820656	-0.114056	-0.123241	-0.236084	-0.157794	225	1032	1257	469	6	4.00611e-05	4.70479e-05	3.48648e-05	3.24331e-05	3.00066e-05	3.26309e-05	4.06579e-05	3.16902e-05	0.119293	-0.0213341	0.210594
Eef1a2	P62631	2	0.563817	0.653174	1.48892	1.46125	0.0206702	-0.11002	0.102221	1.29095	1.26388	1.27742	20	248	268	48	4	3.38464e-05	3.34471e-05	3.49659e-05	2.83825e-05	3.18522e-05	3.33015e-05	3.40864e-05	3.11787e-05	0.176559	-0.0101966	-0.0273184	0.03675	-0.264196	-0.0978052	-0.03361	-0.13187	389	869	1258	470	4	7.62062e-05	9.52099e-05	9.08263e-05	2.90995e-05	2.6984e-05	2.26832e-05	8.74141e-05	2.62556e-05	0.00483784	-0.197959	0.123246
Sap30	O88574	2	1.16305	1.03312	0.808202	0.707079	0.0593955	0.082926	-0.0879848	-0.442206	-0.635051	-0.538628	544	696	1240	441	5	4.93443e-05	5.28551e-05	4.69647e-05	4.61299e-05	4.5699e-05	4.56815e-05	4.97213e-05	4.58368e-05	0.15022	-0.0109819	0.0881767	-0.0822898	-0.108163	-0.121701	-0.122254	-0.117373	534	730	1264	471	5	4.04015e-05	3.93278e-05	4.04024e-05	4.27137e-05	4.25543e-05	4.26789e-05	4.00439e-05	4.2649e-05	0.016954	0.0128269	-0.0260339
Mrps21	P58059	3	1.25096	1.13279	1.30477	1.23345	0.400179	0.0698007	-0.0733503	0.130567	0.0494695	0.0900181	3083	2752	5835	2991	3	4.4499e-05	3.99903e-05	4.42283e-05	4.00156e-05	4.09883e-05	3.7902e-05	4.29058e-05	3.96353e-05	0.143801	0.0525983	-0.101526	0.0437955	-0.100611	-0.0659621	-0.178899	-0.115157	566	699	1265	472	4	4.0654e-05	3.95638e-05	4.33357e-05	4.06469e-05	4.10063e-05	3.99432e-05	4.11845e-05	4.05322e-05	0.624667	-0.018704	-0.0579213
Mark3	Q03141	2	0.516294	0.407264	0.678642	0.531418	0.268448	0.160991	-0.181239	0.555449	0.202645	0.379047	1141	2250	3391	1760	3	5.72408e-05	6.70049e-05	5.58378e-05	5.65554e-05	5.57432e-05	4.81805e-05	6.00278e-05	5.3493e-05	0.217449	-0.0685877	0.158635	-0.10439	-0.0859658	-0.106836	-0.317183	-0.169995	191	1076	1267	473	3	5.55205e-05	5.17152e-05	5.37306e-05	5.30743e-05	5.13506e-05	4.90406e-05	5.36554e-05	5.11552e-05	0.194368	0.0492955	-0.0531351
Arhgap45	Q3TBD2	29	0.951366	1.00233	1.06628	1.03368	0.158479	-0.0381335	0.0371515	0.126375	0.0815841	0.103979	2973	1599	4572	2381	41	0.000493089	0.000511144	0.000496644	0.000478238	0.000474532	0.000466721	0.000500292	0.000473164	0.0202939	-0.0209234	0.0309589	-0.0105596	-0.0650426	-0.0762643	-0.100211	-0.0805058	1158	110	1268	474	56	0.00063211	0.000669507	0.000634043	0.0006205	0.000615535	0.000627476	0.00064522	0.00062117	0.179447	-0.0296154	0.053307
Lypla2	Q9WTL7	6	1.12936	1.30019	1.51135	1.50054	0.180428	-0.105188	0.0980374	0.315151	0.304797	0.309974	1515	1748	3263	1696	5	6.41694e-05	5.02038e-05	6.22379e-05	6.55905e-05	6.60764e-05	6.77419e-05	5.88704e-05	6.64696e-05	0.222172	0.124344	-0.229745	0.0802514	0.155944	0.166594	0.202506	0.175015	179	1093	1272	475	13	0.000192397	0.000188818	0.000202863	0.000199141	0.000203165	0.00020311	0.000194693	0.000201805	0.228093	-0.0171144	-0.044202
Gna15	P30678	2	36.2163	49.8464	36.2489	59.7463	0.757069	-0.248749	0.212101	-0.24745	0.473461	0.113006	2897	3469	6366	3241	2	1.10716e-05	1.34039e-05	1.03902e-05	1.02459e-05	1.00404e-05	1.0004e-05	1.16219e-05	1.00968e-05	0.236015	-0.0699792	0.20581	-0.161629	-0.181798	-0.211023	-0.216274	-0.203032	106	1168	1274	476	2	8.81667e-06	9.96097e-06	7.41723e-06	8.12494e-06	7.97704e-06	7.20808e-06	8.73162e-06	7.77002e-06	0.322201	0.0139834	0.190037
Nmral1	Q8K2T1	14	0.817572	0.774484	0.701874	0.769636	0.292922	0.0385263	-0.0395834	-0.181607	-0.0486431	-0.115125	2876	2369	5245	2722	20	0.000242437	0.00026412	0.000248202	0.000275369	0.000266318	0.000266293	0.000251586	0.000269327	0.0943842	-0.0534442	0.0701419	-0.0195403	0.130312	0.0820984	0.0819632	0.0981246	807	468	1275	478	20	0.000207677	0.000201895	0.000196148	0.000216111	0.000210465	0.000211962	0.000201907	0.000212846	0.0617946	0.0406511	-8.51037e-05
Kctd14	A0A0U1RNG7	3	0.258804	0.297096	0.351079	0.48884	0.27018	-0.102967	0.0961051	0.336973	0.814539	0.575756	470	2264	2734	1366	5	7.70293e-05	8.64129e-05	8.34189e-05	7.19975e-05	7.56277e-05	8.00728e-05	8.2287e-05	7.58993e-05	0.154501	-0.0952584	0.0705817	0.0197097	-0.192719	-0.121751	-0.0393537	-0.117941	528	755	1283	480	7	7.26451e-05	7.62982e-05	7.0432e-05	6.44795e-05	6.29195e-05	6.82822e-05	7.31251e-05	6.5227e-05	0.028014	-0.00950178	0.0612825
Nsa2	Q9CR47	3	1.64097	1.19154	1.24117	1.00985	0.401309	0.212467	-0.249252	-0.190376	-0.487948	-0.339162	1328	2759	4087	2127	3	4.588e-05	4.81655e-05	4.5545e-05	4.13429e-05	4.3238e-05	4.55791e-05	4.65302e-05	4.33867e-05	0.110066	-0.0203012	0.0498353	-0.030875	-0.170526	-0.105865	-0.029793	-0.102061	746	543	1289	481	4	3.92157e-05	3.94757e-05	4.37376e-05	4.31004e-05	4.46758e-05	4.57795e-05	4.08097e-05	4.45185e-05	0.110209	-0.0574797	-0.0479467
Ywhae	P62259	37	1.59727	1.35296	1.43424	1.34901	0.617369	0.114781	-0.124709	-0.0405425	-0.128921	-0.0847317	3132	3213	6345	3233	48	0.00103135	0.000932737	0.000946054	0.00109398	0.00101614	0.0010294	0.000970047	0.00104651	0.126768	0.0884073	-0.0565844	-0.0361318	0.173466	0.0669708	0.0856798	0.108705	670	619	1289	481	52	0.00111456	0.00114655	0.00110185	0.00115126	0.00112853	0.0011974	0.00112099	0.00115906	0.20229	-0.00829378	0.0325274
Park7	Q99LX0	23	0.802025	0.811735	0.826222	0.755171	0.727937	-0.00870681	0.00865458	0.0341766	-0.0955494	-0.0306864	3599	3418	7017	3553	34	0.00083016	0.000809856	0.000849491	0.000889435	0.000872351	0.000874836	0.000829836	0.000878874	0.0335689	0.000563341	-0.0351601	0.0337733	0.100063	0.0720835	0.0761863	0.0827777	1109	181	1290	483	40	0.000848208	0.000848807	0.00080295	0.000872613	0.000851056	0.000870793	0.000833322	0.000864821	0.162227	0.0255446	0.0265633
Inpp5b	Q8K337	2	0.171779	0.140473	0.135821	0.142874	0.472802	0.137842	-0.152417	-0.201006	-0.127965	-0.164486	2495	2936	5431	2805	8	8.01336e-05	6.96857e-05	7.3939e-05	6.72105e-05	6.9149e-05	6.87169e-05	7.45861e-05	6.83588e-05	0.172452	0.1035	-0.0980441	-0.0125712	-0.150219	-0.109198	-0.118242	-0.125887	445	846	1291	484	8	6.60829e-05	6.97363e-05	6.87929e-05	6.61996e-05	6.95943e-05	7.38136e-05	6.8204e-05	6.98692e-05	0.547952	-0.0455796	0.0320521
Acly	Q91V92	29	2.6037	2.38021	1.94519	1.6362	0.0766172	0.0632838	-0.0661876	-0.357372	-0.606934	-0.482153	720	889	1609	649	37	0.000529296	0.000530855	0.000525616	0.000498111	0.000503505	0.000503914	0.000528589	0.000501843	0.00046259	0.00192833	0.0061713	-0.00813704	-0.085679	-0.0701406	-0.0689677	-0.0749291	1290	4	1294	485	41	0.000591119	0.000628608	0.000591733	0.000535704	0.000545095	0.000555479	0.00060382	0.000545426	0.0266707	-0.0306697	0.0580424
Recql	Q9Z129	3	0.55583	0.711712	0.772026	0.911186	0.186602	-0.189318	0.167332	0.284687	0.523784	0.404235	1015	1787	2802	1402	4	4.79692e-05	4.37788e-05	4.74913e-05	4.32258e-05	4.40645e-05	4.22322e-05	4.64131e-05	4.31742e-05	0.120469	0.047576	-0.0842998	0.0331316	-0.102641	-0.0749138	-0.13619	-0.104581	710	586	1296	486	4	5.05138e-05	5.31567e-05	5.22908e-05	4.8034e-05	5.07383e-05	4.99672e-05	5.19871e-05	4.95798e-05	0.0979127	-0.041477	0.0320974
Rbms2	Q8VC70	3	1.6859	1.50946	1.6449	1.64762	0.679533	0.0775383	-0.0819435	0.0420194	0.0444099	0.0432146	3483	3330	6813	3442	3	3.10844e-05	3.0109e-05	2.84627e-05	2.81763e-05	2.81829e-05	2.72918e-05	2.98854e-05	2.78836e-05	0.106161	0.05675	0.0107556	-0.0703651	-0.0849594	-0.0846178	-0.130974	-0.100184	781	525	1306	488	3	4.06504e-05	4.39668e-05	3.86303e-05	3.5451e-05	3.3495e-05	3.61607e-05	4.10825e-05	3.50356e-05	0.0410232	-0.0152555	0.0978897
Hsph1	Q61699	27	0.950056	0.992068	0.845331	0.78546	0.0615811	-0.0315512	0.0308759	-0.200047	-0.306025	-0.253036	1866	722	2588	1267	28	0.000533575	0.000513803	0.000540311	0.000566842	0.000566212	0.000548715	0.000529229	0.00056059	0.038112	0.0117968	-0.0426789	0.0298968	0.0990526	0.0974494	0.0521639	0.0828886	1104	202	1306	488	37	0.000586757	0.000620095	0.000584664	0.000578195	0.000570324	0.000584115	0.000597172	0.000577545	0.22336	-0.0253837	0.0543433
Ermp1	Q3UVK0	2	1.3032	1.53977	1.67791	1.56904	0.308769	-0.125341	0.115317	0.239268	0.142479	0.190874	2302	2440	4742	2470	3	1.84665e-05	2.0021e-05	1.65155e-05	1.74746e-05	1.70862e-05	1.45758e-05	1.83343e-05	1.63789e-05	0.225103	0.0103632	0.126966	-0.150727	-0.0692868	-0.101717	-0.33097	-0.167324	203	1108	1311	491	3	2.54545e-05	3.11985e-05	2.03974e-05	2.12946e-05	1.81963e-05	2.08741e-05	2.56835e-05	2.01217e-05	0.210348	-0.0129177	0.280636
Casp6	O08738	3	2.00598	1.63723	1.50633	1.43007	0.296319	0.1391	-0.153956	-0.274174	-0.349124	-0.311649	1503	2388	3891	2019	4	5.1463e-05	5.02481e-05	5.05425e-05	4.41106e-05	4.68332e-05	4.99584e-05	5.07512e-05	4.69674e-05	0.149082	0.0200932	-0.0143726	-0.00594479	-0.202316	-0.115912	-0.0227149	-0.113648	594	722	1316	493	6	9.12154e-05	0.000103166	9.93573e-05	9.64103e-05	0.000104016	0.000106537	9.79129e-05	0.000102321	0.398509	-0.102223	0.0753978
Itpr1	P11881	6	0.354835	0.385122	0.487087	0.443386	0.0826418	-0.0602936	0.0578745	0.39674	0.261122	0.328931	1396	932	2328	1113	12	0.000136153	0.000137953	0.000132839	0.000126697	0.000129099	0.000129626	0.000135649	0.000128474	0.0220013	0.00535237	0.024308	-0.0301899	-0.0984947	-0.0713972	-0.0655227	-0.0784715	1201	117	1318	494	13	0.000123324	0.000113577	0.000117122	0.000106678	0.000112476	0.000109886	0.000118008	0.00010968	0.0800537	0.063569	-0.0552067
Zhx1	P70121	3	0.870692	1.17427	0.986496	0.915954	0.720953	-0.231839	0.19969	-0.0516883	-0.158726	-0.105207	2965	3405	6370	3242	3	4.51659e-05	4.10242e-05	4.20701e-05	4.17687e-05	3.98505e-05	3.66853e-05	4.27534e-05	3.94348e-05	0.163585	0.0791946	-0.0595648	-0.0232428	-0.0336157	-0.101443	-0.220835	-0.118631	520	800	1320	495	3	3.70161e-05	3.4673e-05	3.87538e-05	3.33487e-05	3.88072e-05	3.59361e-05	3.68143e-05	3.60307e-05	0.712693	0.00788697	-0.0864529
Nipbl	Q6KCD5	16	3.76878	3.35214	3.05349	2.06227	0.261115	0.0820347	-0.0869821	-0.221605	-0.787833	-0.504719	649	2211	2860	1438	16	0.000288523	0.000276586	0.000276842	0.000266284	0.000267927	0.000260947	0.000280651	0.000265053	0.0384916	0.0399135	-0.021045	-0.0197126	-0.0758094	-0.0669356	-0.105017	-0.0825872	1116	204	1320	495	18	0.00030137	0.000307525	0.000313391	0.000297694	0.000308776	0.000308776	0.000307428	0.000305082	0.667557	-0.0287162	0.000453137
Eea1	Q8BL66	20	0.674204	0.6439	0.730068	0.767773	0.0700678	0.0327927	-0.0335554	0.14764	0.220288	0.183964	2349	814	3163	1634	27	0.000363605	0.000348628	0.000350174	0.0003292	0.000339226	0.000335739	0.000354136	0.000334722	0.0341384	0.0380703	-0.0226143	-0.0162299	-0.105339	-0.0620575	-0.0769601	-0.0814521	1136	184	1320	495	30	0.000369337	0.000350843	0.000375706	0.000363773	0.00036769	0.000356934	0.000365296	0.000362799	0.780003	0.015875	-0.0582372
Psma5	Q9Z2U1	17	1.26206	1.33142	1.27836	1.21196	0.395255	-0.0391081	0.0380759	-0.0205948	-0.0975454	-0.0590701	3347	2740	6087	3102	20	0.000436981	0.000400501	0.0003898	0.000440604	0.000435627	0.000449384	0.000409094	0.000441872	0.140275	0.0951392	-0.0306272	-0.0696988	0.107051	0.0906618	0.135517	0.111077	639	684	1323	498	25	0.000513896	0.000533782	0.000538869	0.000639852	0.000626832	0.000554139	0.000528849	0.000606941	0.0898037	-0.0413807	0.0133954
Crtc3	Q91X84	2	3.59359	3.53061	2.25322	1.94363	0.0579464	0.012697	-0.0128098	-0.660741	-0.873974	-0.767358	188	675	863	253	3	4.66531e-05	5.32096e-05	4.72795e-05	4.41572e-05	4.24078e-05	4.79306e-05	4.90474e-05	4.48319e-05	0.190959	-0.0722031	0.117509	-0.0529614	-0.151527	-0.209846	-0.0332298	-0.131534	390	936	1326	500	3	4.34904e-05	4.08479e-05	3.8643e-05	4.03802e-05	3.95575e-05	3.83388e-05	4.09938e-05	3.94255e-05	0.386187	0.0852935	-0.00514398
Prkrip1	Q9CWV6	2	0.920194	1.0184	0.823787	0.929503	0.328326	-0.075003	0.0712957	-0.234669	-0.0604811	-0.147575	2625	2510	5135	2678	3	5.19174e-05	4.51155e-05	5.08574e-05	4.19617e-05	4.69851e-05	4.63001e-05	4.92968e-05	4.50823e-05	0.190644	0.0747261	-0.12787	0.0449639	-0.232421	-0.0692889	-0.0904772	-0.130729	395	934	1329	501	3	4.70003e-05	4.91691e-05	5.72114e-05	5.09675e-05	5.63783e-05	5.16679e-05	5.11269e-05	5.30046e-05	0.631525	-0.121415	-0.0563305
Rpl34	Q9D1R9	8	0.452341	0.521375	0.521915	0.511029	0.546945	-0.10609	0.0988205	0.100314	0.0699064	0.0851102	3127	3089	6216	3163	18	0.000310301	0.000269563	0.000335324	0.000339017	0.000345252	0.000332397	0.000305063	0.000338888	0.216451	0.0245611	-0.178483	0.136452	0.15225	0.178544	0.1238	0.151531	260	1070	1330	502	21	0.000373557	0.000372827	0.000416963	0.000346257	0.000358415	0.000343489	0.000387782	0.000349387	0.10833	-0.0539175	-0.0567414
Rpe	Q8VEE0	3	0.809972	0.730757	0.732944	0.633427	0.309673	0.072331	-0.0761497	-0.0718385	-0.282364	-0.177101	2402	2444	4846	2534	4	3.84438e-05	3.71544e-05	3.79083e-05	3.89777e-05	4.02026e-05	4.35677e-05	3.78355e-05	4.0916e-05	0.146089	0.0230108	-0.0262086	0.0027741	0.0429085	0.0875463	0.203517	0.111324	629	709	1338	503	6	7.09798e-05	6.18147e-05	6.92043e-05	7.364e-05	6.98746e-05	5.73036e-05	6.73329e-05	6.69394e-05	0.948911	0.076097	-0.123363
Dhx29	Q6PGC1	6	0.588352	0.527388	0.681352	0.657939	0.134934	0.0767506	-0.0810643	0.288473	0.238026	0.263249	1804	1418	3222	1670	9	0.00014134	0.000135339	0.000134723	0.000130462	0.000130845	0.000127053	0.000137134	0.000129453	0.0469765	0.0435859	-0.0190084	-0.0255929	-0.0719534	-0.0677336	-0.110158	-0.0832816	1095	247	1342	504	9	0.000129941	0.000133493	0.000133067	0.000127008	0.000133471	0.000137042	0.000132167	0.000132507	0.921737	-0.0245078	0.0144016
Cct2	P80314	42	0.457708	0.44407	0.468459	0.476191	0.143008	0.0216558	-0.0219858	0.0551515	0.0787675	0.0669595	3290	1468	4758	2481	71	0.0013957	0.00125061	0.00145608	0.00147337	0.00148421	0.00151247	0.00136746	0.00149002	0.178304	0.0294899	-0.128868	0.0905825	0.107619	0.118196	0.145402	0.123739	464	878	1342	504	76	0.00121211	0.00115586	0.00119859	0.0012383	0.00123557	0.00119305	0.00118886	0.0012223	0.211205	0.0279484	-0.040606
Arhgap30	Q640N3	5	0.725701	0.988451	1.0673	0.971725	0.419677	-0.240048	0.205746	0.316473	0.181125	0.248799	1891	2809	4700	2444	7	8.51855e-05	9.45734e-05	8.4352e-05	7.85642e-05	8.29773e-05	8.22071e-05	8.8037e-05	8.12495e-05	0.162969	-0.0475025	0.103325	-0.0616866	-0.164238	-0.0853929	-0.0988466	-0.116159	551	794	1345	506	9	8.95428e-05	8.29829e-05	9.36362e-05	8.93121e-05	8.96878e-05	8.34404e-05	8.87206e-05	8.74801e-05	0.757079	0.0133074	-0.096455
Tram1	Q91V04	10	1.20867	1.07499	1.31937	1.46839	0.129545	0.0820703	-0.0870221	0.208499	0.362885	0.285692	1661	1369	3030	1554	16	0.000148841	0.000199228	0.000153872	0.000140376	0.000145922	0.000141207	0.000167314	0.000142501	0.260796	-0.168778	0.251863	-0.120827	-0.253261	-0.197358	-0.244745	-0.231788	74	1271	1345	506	16	0.000185457	0.00020129	0.000165423	0.000169388	0.000155565	0.000154911	0.000184057	0.000159955	0.131552	0.0109371	0.129127
Fnbp1	Q80TY0	17	0.718231	0.643057	0.823236	0.835459	0.149805	0.0775474	-0.0819537	0.274405	0.295669	0.285037	1663	1529	3192	1655	26	0.000354652	0.000339456	0.000347289	0.000332776	0.000332139	0.000320004	0.000347132	0.000328306	0.0358287	0.0309196	-0.0322625	0.000650917	-0.0609342	-0.0636981	-0.117394	-0.0806754	1153	195	1348	508	31	0.000422834	0.000469519	0.00044466	0.000424955	0.000423365	0.000442657	0.000445671	0.000430326	0.381782	-0.0758882	0.0752042
Akirin2	B1AXD8	2	0.708547	0.499097	0.836674	0.641235	0.445456	0.230741	-0.274804	0.470542	0.0867302	0.278636	1712	2870	4582	2388	2	2.53125e-05	2.64608e-05	2.51997e-05	2.29967e-05	2.43617e-05	2.48829e-05	2.56577e-05	2.40805e-05	0.0916779	-0.0195401	0.0444657	-0.0259822	-0.157959	-0.0747743	-0.0442324	-0.092322	902	451	1353	509	2	1.92181e-05	2.05168e-05	2.03246e-05	1.86945e-05	1.89854e-05	1.99957e-05	2.00198e-05	1.92252e-05	0.232387	-0.0589655	0.0353754
Parp8	Q3UD82	7	0.830876	0.722456	0.865642	0.786711	0.543397	0.0973389	-0.104385	0.156476	0.0185386	0.0875074	3105	3072	6177	3142	9	0.000101929	0.000107231	9.84117e-05	9.50308e-05	9.70539e-05	9.52549e-05	0.000102524	9.57799e-05	0.111599	-0.00840121	0.0647678	-0.0590593	-0.109493	-0.079102	-0.106096	-0.0982303	804	551	1355	510	9	9.61452e-05	9.49393e-05	9.73891e-05	9.24989e-05	9.14471e-05	9.04078e-05	9.61579e-05	9.14513e-05	0.00764911	-0.000189668	-0.0184001
Cops4	O88544	12	0.809359	0.686432	0.846345	0.728803	0.686767	0.113942	-0.123719	0.17841	-0.0373089	0.0705504	3256	3341	6597	3340	19	0.000226957	0.000193031	0.000214718	0.000235064	0.000231961	0.000225413	0.000211569	0.000230813	0.185067	0.101289	-0.132291	0.0213191	0.151925	0.132753	0.0914439	0.125374	451	906	1357	511	21	0.000253217	0.000254746	0.000249578	0.000265261	0.000261358	0.000258255	0.000252514	0.000261625	0.0259939	0.00401043	0.0126982
Wdr74	Q8VCG3	2	0.752416	0.814692	0.748944	0.61699	0.34511	-0.0585024	0.0562222	-0.0651746	-0.344786	-0.20498	2200	2567	4767	2489	3	2.55131e-05	2.47179e-05	2.63962e-05	2.80498e-05	2.64335e-05	2.6964e-05	2.55424e-05	2.71491e-05	0.0771847	-0.0016531	-0.0473382	0.0474338	0.135099	0.0494759	0.0781423	0.0875724	982	376	1358	512	3	2.31341e-05	2.27041e-05	2.3201e-05	2.42148e-05	2.78636e-05	2.82667e-05	2.30131e-05	2.67817e-05	0.0976724	0.00756974	-0.0195013
Taf7	Q9R1C0	2	1.99928	1.89762	1.81703	1.94332	0.49181	0.0371533	-0.0381355	-0.100742	-0.00379772	-0.05227	3411	2975	6386	3254	2	1.03103e-05	9.99202e-06	9.83487e-06	1.13836e-05	1.04e-05	1.05611e-05	1.00457e-05	1.07816e-05	0.121796	0.0375045	-0.00773418	-0.0306051	0.180375	0.049995	0.0721793	0.10085	769	592	1361	514	3	1.68062e-05	1.61516e-05	1.73628e-05	1.74366e-05	1.83601e-05	1.73644e-05	1.67735e-05	1.77204e-05	0.117335	0.00280855	-0.0545105
Tgtp2	Q3T9E4	3	0.374593	0.355158	0.442557	0.457173	0.0240736	0.0379197	-0.0389433	0.278459	0.325335	0.301897	1560	287	1847	813	6	9.31882e-05	9.26607e-05	9.56352e-05	9.65211e-05	9.95742e-05	0.000105378	9.3828e-05	0.000100491	0.11178	-0.00987205	-0.0180616	0.0275232	0.0408259	0.0857534	0.167478	0.098019	809	552	1361	514	6	6.23535e-05	6.07006e-05	6.85144e-05	7.37156e-05	7.80586e-05	8.08131e-05	6.38562e-05	7.75291e-05	0.0127719	-0.0343557	-0.0731159
H2bc21	Q64524	3	0.516768	0.551212	0.465486	0.578703	0.869631	-0.0472956	0.0457942	-0.198073	0.116011	-0.0410309	3504	3675	7179	3625	5	9.61981e-05	0.000120392	0.000112088	0.000145286	0.000120092	0.000112797	0.000109559	0.000126058	0.252081	-0.18763	0.136026	0.0329184	0.407182	0.132436	0.0420139	0.193877	126	1241	1367	516	6	0.000105233	0.000106587	0.000104098	9.37257e-05	9.23483e-05	8.0083e-05	0.000105306	8.8719e-05	0.058467	-0.0010015	0.0174486
Emc7	Q9EP72	2	0.541585	0.652434	1.08781	1.13026	0.0427721	-0.140566	0.128078	0.865605	0.920825	0.893215	106	518	624	166	2	2.83578e-05	2.92154e-05	2.87432e-05	2.76407e-05	2.76084e-05	2.64315e-05	2.87721e-05	2.72269e-05	0.039023	-0.0209282	0.0220569	-0.0014499	-0.0578797	-0.0595628	-0.122416	-0.0799528	1164	205	1369	517	2	4.22205e-05	5.86108e-05	3.83424e-05	3.74512e-05	3.39046e-05	4.15477e-05	4.63912e-05	3.76345e-05	0.292406	-0.13591	0.337315
Eno1	P17182	77	1.90259	1.88469	1.24311	1.15266	0.034645	0.0068029	-0.00683513	-0.607211	-0.716199	-0.661705	325	423	748	216	101	0.0033815	0.00315952	0.00347805	0.00361213	0.00355312	0.00357464	0.00333969	0.00357997	0.121289	0.0179486	-0.0800095	0.0585657	0.113137	0.0893728	0.0980852	0.100198	780	589	1369	517	116	0.00344252	0.00321965	0.00328189	0.00333942	0.00328875	0.00314965	0.00331469	0.00325927	0.560985	0.0545921	-0.0419681
Cryzl1	Q921W4	2	0.374086	0.340074	0.309527	0.373671	0.722348	0.0671221	-0.0703981	-0.206181	0.0655216	-0.0703296	3259	3407	6666	3369	5	7.48456e-05	5.63556e-05	7.29086e-05	7.91962e-05	7.83481e-05	7.46242e-05	6.80366e-05	7.73895e-05	0.248648	0.137607	-0.271752	0.0997772	0.219121	0.203587	0.133333	0.185347	152	1224	1376	522	5	6.57023e-05	5.97375e-05	6.68373e-05	6.8173e-05	7.00298e-05	7.02075e-05	6.40924e-05	6.94701e-05	0.125147	0.0357907	-0.101516
Ndufa7	Q9Z1P6	7	0.376073	0.343946	0.558656	0.531101	0.013783	0.0629778	-0.065853	0.633926	0.560952	0.597439	426	181	607	158	9	0.000215501	0.000189959	0.000189822	0.000175292	0.000188348	0.000182808	0.000198428	0.000182149	0.187674	0.119084	-0.0629228	-0.0639642	-0.178856	-0.0752101	-0.118283	-0.124116	459	919	1378	524	10	0.000197864	0.000196777	0.000209398	0.000214751	0.000208455	0.000202945	0.000201346	0.000208717	0.237493	-0.0251672	-0.0331163
Med22	Q62276	2	3.02787	3.48792	2.16519	2.79493	0.195862	-0.105637	0.0984272	-0.58945	-0.221129	-0.405289	1006	1843	2849	1431	3	3.30614e-05	3.07958e-05	2.36312e-05	2.55815e-05	2.34277e-05	2.56039e-05	2.91628e-05	2.48711e-05	0.267231	0.18102	0.0786046	-0.303439	-0.189028	-0.315914	-0.187764	-0.230902	76	1303	1379	525	3	3.78652e-05	4.57072e-05	2.98461e-05	4.02958e-05	3.94583e-05	3.49654e-05	3.78062e-05	3.82398e-05	0.935631	0.00225061	0.273799
Sh2b2	Q9JID9	2	2.41171	2.11759	2.03183	1.75194	0.208045	0.0907687	-0.0968653	-0.156511	-0.370338	-0.263424	1802	1932	3734	1936	3	3.18634e-05	3.23984e-05	2.7272e-05	3.03585e-05	2.71118e-05	2.40964e-05	3.05113e-05	2.71889e-05	0.244464	0.0625581	0.0865797	-0.161921	-0.0072413	-0.170421	-0.340525	-0.172729	184	1200	1384	526	3	3.34001e-05	3.76566e-05	3.17606e-05	3.41043e-05	3.11751e-05	3.33649e-05	3.42724e-05	3.28815e-05	0.53094	-0.0371944	0.135854
Strbp	Q91WM1	3	7.43689	7.18953	3.7803	3.1979	0.0243721	0.0241949	-0.0246076	-0.952005	-1.19338	-1.07269	49	291	340	63	3	5.27791e-05	4.43918e-05	5.15959e-05	5.54976e-05	5.47573e-05	5.28752e-05	4.95889e-05	5.43767e-05	0.202929	0.0899493	-0.159725	0.0572379	0.162407	0.143034	0.0925744	0.132672	380	1005	1385	527	5	6.27378e-05	6.07352e-05	6.66348e-05	6.50751e-05	6.58861e-05	6.60399e-05	6.33693e-05	6.5667e-05	0.314944	-0.0144488	-0.0612505
Nfkb2	Q9WTK5	6	0.801896	0.751028	1.0189	1.10021	0.0406924	0.0464999	-0.0480487	0.392022	0.502787	0.447405	833	502	1335	491	5	0.000127831	0.000122253	0.000129491	0.000113839	0.000119462	0.000123173	0.000126525	0.000118825	0.0947941	0.0148202	-0.0495541	0.0334259	-0.152421	-0.0828643	-0.03873	-0.0913384	914	473	1387	528	7	0.000123012	0.000135189	0.00012534	0.000122879	0.000124438	0.000124507	0.000127847	0.000123941	0.405318	-0.0556154	0.0805596
Inpp4a	Q9EPW0	3	0.55725	0.579111	0.78348	0.776409	0.0199048	-0.0280248	0.0274908	0.463546	0.450467	0.457007	801	244	1045	337	3	4.97338e-05	4.36754e-05	4.45431e-05	4.26636e-05	4.32306e-05	4.10237e-05	4.59841e-05	4.2306e-05	0.182629	0.113091	-0.0743146	-0.0459323	-0.108131	-0.0890821	-0.164679	-0.120631	495	895	1390	529	3	4.25462e-05	4.4335e-05	4.45857e-05	4.73184e-05	4.91817e-05	4.88841e-05	4.38223e-05	4.84614e-05	0.00599061	-0.0426347	0.0167814
Slc12a9	Q99MR3	2	0.190195	0.183535	0.295749	0.270893	0.0653837	0.0254819	-0.0259401	0.662375	0.535726	0.59905	424	765	1189	409	4	4.66e-05	5.23455e-05	4.85275e-05	4.43901e-05	4.63217e-05	4.58495e-05	4.91577e-05	4.55204e-05	0.153848	-0.0770863	0.0906494	-0.0186145	-0.147179	-0.0857278	-0.10051	-0.111139	638	753	1391	530	4	4.06687e-05	4.03884e-05	3.93423e-05	3.81001e-05	3.66297e-05	3.27873e-05	4.01331e-05	3.5839e-05	0.105435	0.0191242	0.00914658
Ptpn12	P35831	3	0.376269	0.448344	0.62954	0.550511	0.0807739	-0.131954	0.12089	0.61058	0.417053	0.513817	613	920	1533	601	5	7.6746e-05	6.97669e-05	7.15976e-05	6.80022e-05	6.76331e-05	6.74469e-05	7.27035e-05	6.76941e-05	0.137821	0.0780663	-0.0594819	-0.0221133	-0.0964427	-0.104296	-0.108272	-0.103003	730	671	1401	531	5	6.79202e-05	7.05703e-05	7.17737e-05	6.71996e-05	6.87233e-05	7.40141e-05	7.00881e-05	6.9979e-05	0.965925	-0.0453284	0.00989203
Hnrnpdl	Q9Z130	15	0.574456	0.577267	0.779728	0.78894	0.00768259	-0.0035253	0.00351671	0.437248	0.454193	0.44572	839	100	939	284	21	0.000319921	0.000320203	0.000311991	0.000305368	0.000305138	0.000286838	0.000317371	0.000299115	0.0798573	0.0115416	0.0128132	-0.0246679	-0.0556227	-0.0567083	-0.145936	-0.0860891	1022	388	1410	532	28	0.000411928	0.000405498	0.000421959	0.000426012	0.00041002	0.000403103	0.000413128	0.000413045	0.992527	-0.00419948	-0.0268946
Nudc	O35685	25	0.873734	0.768853	0.732848	0.779268	0.415411	0.0892967	-0.0951906	-0.164384	-0.0757774	-0.120081	2837	2800	5637	2900	38	0.000749153	0.000751447	0.000738812	0.000811736	0.000793744	0.000767705	0.000746471	0.000791061	0.0626831	0.00517442	0.00958669	-0.0148788	0.120924	0.0885878	0.0404658	0.083326	1092	318	1410	532	38	0.000690584	0.000673422	0.000654849	0.000663422	0.000664647	0.000683339	0.000672952	0.00067047	0.850107	0.0373143	0.0010075
Gpt2	Q8BGT5	5	1.2964	1.4212	1.8631	1.65839	0.101381	-0.0678217	0.0647761	0.455373	0.287455	0.371414	1175	1122	2297	1088	3	5.73175e-05	6.72855e-05	5.97019e-05	5.46094e-05	5.58136e-05	5.77666e-05	6.1435e-05	5.60632e-05	0.209565	-0.100084	0.131236	-0.0412836	-0.169912	-0.138443	-0.0888249	-0.132393	382	1031	1413	535	8	9.96807e-05	9.44672e-05	9.86232e-05	9.57347e-05	0.000100235	9.70984e-05	9.75904e-05	9.76893e-05	0.964323	0.0305753	-0.0469254
Scpep1	Q920A5	10	0.690492	0.716923	0.66583	0.714344	0.682917	-0.0273516	0.0268427	-0.0798225	0.0216432	-0.0290896	3609	3336	6945	3518	16	0.000263807	0.000211516	0.000256611	0.000280093	0.000268094	0.000265048	0.000243978	0.000271078	0.235009	0.112731	-0.205983	0.0728318	0.199152	0.135985	0.119502	0.151546	257	1162	1419	536	18	0.000345786	0.000338705	0.000324453	0.000336554	0.000335928	0.000359642	0.000336315	0.000344041	0.485164	0.0400684	0.0102161
Syap1	Q9D5V6	3	1.11163	1.15441	2.20409	1.71382	0.181346	-0.0274989	0.0269845	0.96001	0.597039	0.778525	174	1759	1933	865	3	2.96325e-05	3.16894e-05	2.79246e-05	2.78935e-05	2.77826e-05	2.68452e-05	2.97489e-05	2.75071e-05	0.167387	-0.00565177	0.0911665	-0.0912967	-0.0929056	-0.0986504	-0.148169	-0.113242	602	818	1420	537	4	7.98477e-05	8.03676e-05	7.14636e-05	7.364e-05	7.55792e-05	8.62482e-05	7.72263e-05	7.84892e-05	0.809154	0.0481591	0.0575213
Ddrgk1	Q80WW9	3	0.255516	0.284831	0.617231	0.645994	0.0032174	-0.080473	0.0762204	1.19193	1.25764	1.22478	29	42	71	3	5	5.98848e-05	7.13621e-05	6.18715e-05	5.68582e-05	5.87713e-05	5.94626e-05	6.43728e-05	5.8364e-05	0.228332	-0.104262	0.148707	-0.0571756	-0.179084	-0.13134	-0.114469	-0.141631	302	1119	1421	538	5	4.96866e-05	4.79921e-05	5.41705e-05	5.25632e-05	5.69087e-05	5.53502e-05	5.06164e-05	5.49407e-05	0.134542	-0.026747	-0.0768084
Golga5	Q9QYE6	8	0.585101	0.635505	0.780062	0.929277	0.16032	-0.0608405	0.0583783	0.354064	0.606582	0.480323	729	1613	2342	1120	11	0.000134813	0.000137444	0.000131666	0.000126787	0.000131137	0.000123784	0.000134641	0.000127236	0.0556465	0.00184289	0.0297255	-0.0322353	-0.0867159	-0.0380385	-0.121294	-0.0820163	1128	293	1421	538	11	0.000139142	0.000141276	0.000141817	0.000138217	0.000134484	0.000125698	0.000140745	0.0001328	0.160329	-0.0165267	0.00543498
Sh3bp1	P55194	11	2.02708	1.79817	1.91585	1.87756	0.912289	0.0838489	-0.0890246	0.00243153	-0.0266965	-0.0121325	3760	3730	7490	3755	10	8.92222e-05	9.13609e-05	8.74433e-05	8.56033e-05	8.55198e-05	8.301e-05	8.93422e-05	8.47111e-05	0.0343636	-0.00193793	0.032236	-0.0309928	-0.0616754	-0.063082	-0.106055	-0.0769376	1241	185	1426	540	15	0.000168132	0.000162111	0.000165995	0.000156298	0.000155958	0.00015279	0.000165412	0.000155015	0.0116	0.0235224	-0.0290901
Kpnb1	P70168	19	1.03136	0.942964	1.03363	0.973513	0.791242	0.0631863	-0.066081	0.0663604	-0.0200832	0.0231386	3665	3546	7211	3637	21	0.000308949	0.00028036	0.000305133	0.000340796	0.000328618	0.000300426	0.000298147	0.00032328	0.173434	0.0513441	-0.0887448	0.0334118	0.192884	0.140386	0.0109862	0.114752	578	849	1427	541	30	0.000495274	0.000505007	0.000502609	0.000452187	0.000471452	0.000490755	0.000500963	0.000471465	0.109523	-0.0164781	0.0115986
Nin	Q61043	3	1.11737	0.947691	0.973463	0.913947	0.476742	0.113921	-0.123694	-0.0849845	-0.175999	-0.130492	2760	2946	5706	2928	5	3.37874e-05	3.31369e-05	3.488e-05	3.0109e-05	3.19486e-05	3.32237e-05	3.39348e-05	3.17604e-05	0.122675	-0.00628001	-0.0343254	0.0396371	-0.172568	-0.0870127	-0.0305516	-0.0967109	833	595	1428	542	5	2.93779e-05	2.95745e-05	3.19789e-05	2.89662e-05	3.14252e-05	3.01881e-05	3.03104e-05	3.01932e-05	0.920139	-0.0450826	-0.0354609
Kctd12	Q6WVG3	9	0.621751	0.725858	0.796567	0.763859	0.268665	-0.115993	0.107358	0.241465	0.180976	0.21122	2148	2252	4400	2293	16	0.000215389	0.00020967	0.000214867	0.000198175	0.000206087	0.000203467	0.000213309	0.000202576	0.0243768	0.0140023	-0.0248232	0.0105021	-0.106167	-0.0496922	-0.0681462	-0.0746686	1299	133	1432	544	17	0.00022923	0.000233855	0.000229001	0.000225049	0.000236207	0.000235476	0.000230695	0.000232244	0.722453	-0.00919295	0.0196258
Ing4	Q8C0D7	5	0.975185	1.14023	1.27304	1.04443	0.55431	-0.117192	0.108383	0.267342	-0.0182231	0.12456	2795	3104	5899	3020	7	6.51137e-05	5.64812e-05	5.95015e-05	5.79426e-05	5.66142e-05	5.17282e-05	6.03655e-05	5.54283e-05	0.19852	0.109238	-0.0959539	-0.0207964	-0.0590983	-0.0925599	-0.222773	-0.124811	455	980	1435	545	7	6.68039e-05	7.13004e-05	7.01188e-05	7.21999e-05	7.03273e-05	7.51252e-05	6.94077e-05	7.25508e-05	0.18046	-0.0551632	0.0388151
Kiaa2013	Q91X21	2	3.70501	2.5429	3.93149	3.67349	0.44491	0.246104	-0.2969	0.331702	0.233779	0.282741	1688	2866	4554	2369	2	2.84935e-05	3.25904e-05	2.83597e-05	2.78569e-05	2.77345e-05	2.63086e-05	2.98145e-05	2.73e-05	0.204478	-0.0653822	0.128431	-0.0721739	-0.0979808	-0.104336	-0.180483	-0.1276	427	1010	1437	546	2	3.58815e-05	3.58689e-05	3.73551e-05	3.85712e-05	3.61209e-05	3.61326e-05	3.63685e-05	3.69416e-05	0.586349	-0.0194493	-0.0199552
Acadl	P51174	26	1.30941	1.03009	1.09055	1.01042	0.546198	0.162713	-0.183426	-0.101141	-0.211241	-0.156191	2554	3087	5641	2902	31	0.000703332	0.000766351	0.000706124	0.000783476	0.000765494	0.000778319	0.000725269	0.000775763	0.125556	-0.0443105	0.0794886	-0.0385939	0.111374	0.0778754	0.101846	0.0970316	828	610	1438	547	37	0.000658809	0.000606952	0.00063211	0.000766406	0.000749626	0.000714979	0.000632624	0.000743671	0.00645167	0.0585124	-0.0597646
Smu1	Q3UKJ7	8	1.48229	1.29744	1.86175	1.78057	0.0939164	0.0928845	-0.0992787	0.421711	0.357391	0.389551	1085	1035	2120	984	7	6.75216e-05	5.60307e-05	6.25184e-05	5.53213e-05	5.73851e-05	5.63533e-05	6.20236e-05	5.63532e-05	0.227825	0.122533	-0.1466	0.0114647	-0.164982	-0.11214	-0.138317	-0.13848	326	1118	1444	550	10	0.000183013	0.000194782	0.000177934	0.000177495	0.000173261	0.000186415	0.000185243	0.000179057	0.386165	-0.0174756	0.0724408
Pycr3	Q9DCC4	4	0.98263	1.07876	0.989151	1.00208	0.597905	-0.0688984	0.0657575	-0.059356	-0.0406149	-0.0499855	3432	3173	6605	3347	5	8.65606e-05	7.80678e-05	8.22282e-05	8.62819e-05	8.72952e-05	9.0556e-05	8.22855e-05	8.80444e-05	0.128313	0.0730713	-0.0759115	-0.00100488	0.0684193	0.0852634	0.138172	0.097285	820	629	1449	554	7	0.00011226	0.000108466	0.000118859	0.000117149	0.000115378	0.000109264	0.000113195	0.000113931	0.858744	-0.0119699	-0.0615666
Mtmr12	Q80TA6	3	1.45472	1.77195	1.92602	1.7691	0.35531	-0.149307	0.135294	0.255579	0.132971	0.194275	2280	2607	4887	2551	5	4.59036e-05	4.08617e-05	3.64199e-05	3.87016e-05	3.61145e-05	3.53826e-05	4.10617e-05	3.67329e-05	0.250617	0.160812	-0.00704583	-0.173066	-0.0854014	-0.185218	-0.214754	-0.161791	219	1232	1451	555	6	5.01075e-05	5.59986e-05	5.12719e-05	5.52167e-05	5.65723e-05	5.82382e-05	5.24593e-05	5.66757e-05	0.129219	-0.066173	0.0941913
Pdcd5	P56812	2	1.88133	1.86758	2.01232	2.14749	0.199216	0.00527946	-0.00529885	0.102387	0.196178	0.149282	2612	1865	4477	2341	5	5.29739e-05	4.79957e-05	4.2322e-05	4.17587e-05	4.23893e-05	4.44403e-05	4.77638e-05	4.28628e-05	0.248534	0.149361	0.00698568	-0.174511	-0.193841	-0.172219	-0.104052	-0.156704	228	1223	1451	555	5	0.000118097	0.000124331	8.11054e-05	9.30323e-05	9.50217e-05	9.78285e-05	0.000107845	9.52941e-05	0.450687	0.131021	0.205235
Xrn1	P97789	4	0.848932	0.796922	1.2698	1.07868	0.149095	0.0448847	-0.0463262	0.62576	0.390426	0.508093	635	1526	2161	999	6	8.57166e-05	8.41383e-05	7.61086e-05	7.69807e-05	7.8804e-05	7.1687e-05	8.19878e-05	7.58239e-05	0.17483	0.0641648	0.0373528	-0.10735	-0.0909127	-0.0571416	-0.193699	-0.113918	588	863	1451	555	6	7.5584e-05	8.14314e-05	8.21844e-05	7.40712e-05	7.37251e-05	7.8639e-05	7.97333e-05	7.54784e-05	0.184671	-0.0771011	0.0304029
Cstf2t	Q8C7E9	2	0.28983	0.352899	0.435824	0.494403	0.0797314	-0.149002	0.135044	0.439534	0.621476	0.530505	566	912	1478	565	5	4.35016e-05	5.04032e-05	4.58827e-05	4.32823e-05	4.34493e-05	4.17283e-05	4.65958e-05	4.282e-05	0.19722	-0.099133	0.113315	-0.0222507	-0.106423	-0.100868	-0.159175	-0.122156	483	972	1455	559	5	5.01478e-05	5.62724e-05	5.0639e-05	5.08253e-05	4.91386e-05	4.90887e-05	5.23531e-05	4.96842e-05	0.305785	-0.0620889	0.104154
Ube2d3	P61079	3	1.91427	2.36241	1.97286	2.09745	0.726101	-0.159699	0.14377	-0.116202	-0.027856	-0.0720291	3248	3413	6661	3367	2	1.42704e-05	1.42384e-05	1.4363e-05	1.59909e-05	1.6319e-05	1.42809e-05	1.42906e-05	1.55303e-05	0.188378	-0.00204592	-0.00527598	0.00729236	0.162187	0.191482	-0.000985427	0.117561	533	924	1457	560	3	2.20911e-05	2.44697e-05	2.01347e-05	1.95834e-05	1.90285e-05	2.0481e-05	2.22318e-05	1.96976e-05	0.171567	-0.00916342	0.138369
Mrpl10	Q3TBW2	3	1.11483	0.950434	1.06651	1.18566	0.462427	0.110499	-0.11967	0.0465701	0.199364	0.122967	2811	2919	5730	2941	2	3.25716e-05	3.29818e-05	3.18231e-05	3.16725e-05	3.07551e-05	2.92418e-05	3.24588e-05	3.05565e-05	0.0979277	0.00500387	0.0230594	-0.0285376	-0.0353798	-0.0777843	-0.150581	-0.087915	975	484	1459	561	3	4.11005e-05	4.57009e-05	3.87949e-05	3.62511e-05	3.64702e-05	4.04085e-05	4.18654e-05	3.77099e-05	0.174106	-0.0266028	0.126463
Sh3kbp1	Q8R550	5	0.240947	0.192608	0.447003	0.432855	0.0513994	0.152499	-0.170546	1.04407	0.997668	1.02087	59	601	660	183	11	0.000163696	0.000159385	0.000161961	0.000151247	0.000155788	0.000154697	0.000161681	0.000153911	0.0140535	0.0178738	-0.0206302	0.00249628	-0.0962397	-0.0535604	-0.0637006	-0.0711669	1384	76	1460	562	11	0.000140551	0.000138714	0.000138573	0.000131875	0.000136291	0.00013652	0.000139279	0.000134895	0.0849263	0.0131095	-0.00586652
Med10	Q9CXU0	3	0.890714	0.902641	1.02123	1.07434	0.0974282	-0.00962688	0.00956307	0.187653	0.260793	0.224223	2064	1078	3142	1620	3	4.04799e-05	4.05589e-05	4.08393e-05	4.46396e-05	4.07993e-05	4.71154e-05	4.0626e-05	4.41847e-05	0.191989	-0.00519889	-0.00238638	0.00755413	0.135918	0.00613844	0.213792	0.118616	521	943	1464	563	3	5.64684e-05	6.23655e-05	4.66804e-05	5.19943e-05	4.81684e-05	4.85111e-05	5.51714e-05	4.95579e-05	0.344405	0.0335221	0.176826
Mettl7a1	Q8C6B0	4	1.67802	1.83285	1.95153	1.85402	0.270781	-0.06507	0.0622614	0.152775	0.0788257	0.1158	2868	2265	5133	2675	2	2.6304e-05	2.52053e-05	2.49478e-05	2.7308e-05	2.65855e-05	2.68903e-05	2.54857e-05	2.69279e-05	0.0545217	0.0455927	-0.0159607	-0.030774	0.0996364	0.0609515	0.0773972	0.0793284	1182	286	1468	565	4	4.31025e-05	4.60723e-05	4.45319e-05	4.46605e-05	4.208e-05	4.38501e-05	4.45689e-05	4.35302e-05	0.417079	-0.0482652	0.0478621
Nucb1	Q02819	7	1.63477	1.5836	1.39458	1.45618	0.0471506	0.0227605	-0.0231253	-0.206494	-0.144143	-0.175319	2412	564	2976	1520	9	8.34681e-05	9.5408e-05	8.77009e-05	8.10159e-05	8.31404e-05	8.19081e-05	8.8859e-05	8.20214e-05	0.186374	-0.0902935	0.102592	-0.0189253	-0.133313	-0.0959683	-0.117512	-0.115598	556	913	1469	566	9	0.000105789	0.000100041	8.74341e-05	0.000100571	0.000101231	0.000141963	9.77547e-05	0.000114588	0.346789	0.113952	0.0333526
Polr2j	O08740	2	2.47861	2.40487	1.58884	1.51291	0.003523	0.021622	-0.021951	-0.619938	-0.690578	-0.655258	333	47	380	71	2	1.06762e-05	9.00242e-06	8.82162e-06	1.00197e-05	9.97744e-06	1.27856e-05	9.50008e-06	1.09276e-05	0.275947	0.168388	-0.0776271	-0.106897	0.0768276	0.0707292	0.428506	0.192021	133	1340	1473	568	2	1.31097e-05	1.15503e-05	1.14138e-05	1.38231e-05	1.20432e-05	1.18691e-05	1.20246e-05	1.25784e-05	0.540887	0.124646	-0.0580571
Rhot1	Q8BG51	3	0.996578	0.70268	0.745997	0.653652	0.486648	0.23015	-0.273965	-0.187662	-0.378309	-0.282986	1686	2964	4650	2418	3	2.67643e-05	2.44816e-05	2.64133e-05	2.67525e-05	2.76529e-05	2.84839e-05	2.58864e-05	2.76298e-05	0.122981	0.0481161	-0.0804985	0.0290716	0.047478	0.0952376	0.137951	0.0935556	883	597	1480	570	5	3.41358e-05	3.50192e-05	3.55261e-05	3.63489e-05	3.60217e-05	3.58519e-05	3.48937e-05	3.60742e-05	0.087354	-0.0316824	0.00517966
Psmd9	Q9CR00	4	0.643332	0.798764	1.5373	1.89521	0.0751245	-0.164532	0.147674	1.09223	1.39419	1.24321	25	865	890	263	4	4.83292e-05	4.96573e-05	4.41138e-05	4.39676e-05	4.6066e-05	4.15071e-05	4.73668e-05	4.38469e-05	0.177309	0.0290196	0.0681312	-0.102645	-0.107435	-0.0401742	-0.190518	-0.112709	609	871	1480	570	7	0.000100222	0.000119809	0.000109619	0.000112158	0.000107733	0.000115081	0.000109883	0.000111657	0.791356	-0.13277	0.124758
Acbd6	Q9D061	2	0.5935	0.62928	0.663095	0.493963	0.764577	-0.0428446	0.0416088	0.117122	-0.30769	-0.095284	3034	3488	6522	3309	2	1.88324e-05	1.90314e-05	1.90229e-05	2.0076e-05	1.98548e-05	1.97171e-05	1.89622e-05	1.98826e-05	0.00337294	-0.00991057	0.00525249	0.00460717	0.0823447	0.0663612	0.0563194	0.0683418	1464	17	1481	572	2	1.99574e-05	1.79958e-05	1.99354e-05	2.11524e-05	2.10551e-05	1.9017e-05	1.92962e-05	2.04081e-05	0.308206	0.0486044	-0.100653
Dmap1	Q9JI44	3	0.502178	0.624306	0.448874	0.447726	0.310864	-0.165556	0.148498	-0.327445	-0.33114	-0.329292	1392	2450	3842	1995	7	6.39275e-05	7.19455e-05	6.27188e-05	6.01548e-05	6.13991e-05	6.088e-05	6.61972e-05	6.08113e-05	0.202349	-0.0503356	0.120134	-0.0778741	-0.138091	-0.108555	-0.120802	-0.122483	480	1002	1482	573	7	6.60463e-05	6.86473e-05	6.29072e-05	6.31727e-05	5.80125e-05	6.22093e-05	6.5867e-05	6.11315e-05	0.108095	0.00392327	0.0596486
Nme1	P15532	7	0.351704	0.463641	0.435207	0.456849	0.616503	-0.21305	0.185598	0.0942918	0.164307	0.129299	2767	3210	5977	3054	12	0.000172684	0.000108347	0.000150214	0.000183026	0.000176558	0.000152423	0.000143748	0.000170669	0.292627	0.264594	-0.40789	0.0634716	0.348504	0.296602	0.0845401	0.243215	61	1422	1483	576	13	0.000125066	0.000137587	0.00014262	0.000151983	0.000154522	0.000173471	0.000135091	0.000159992	0.0471545	-0.111247	0.0264152
Nsd3	Q6P2L6	3	0.751076	0.84885	0.657231	0.69904	0.206356	-0.0909741	0.0855761	-0.283531	-0.194559	-0.239045	1974	1920	3894	2020	6	6.16022e-05	6.11264e-05	5.9845e-05	5.89805e-05	5.82524e-05	5.44074e-05	6.08579e-05	5.72134e-05	0.110736	0.0175378	0.0063515	-0.0242124	-0.0452048	-0.0631265	-0.161642	-0.089991	937	547	1484	577	6	6.1702e-05	6.19532e-05	5.89644e-05	6.25549e-05	5.88576e-05	5.75042e-05	6.08732e-05	5.96389e-05	0.534227	0.0195104	0.0253705
Gosr2	O35166	4	0.830473	1.05285	1.1082	1.07259	0.40452	-0.181273	0.161018	0.234939	0.18782	0.21138	2147	2767	4914	2567	4	4.7621e-05	5.10827e-05	5.01533e-05	4.61598e-05	4.82638e-05	4.58249e-05	4.9619e-05	4.67495e-05	0.0952529	-0.059294	0.0419417	0.0154517	-0.104254	-0.0399496	-0.114759	-0.086321	1012	474	1486	578	4	4.79738e-05	4.79858e-05	4.37344e-05	4.37538e-05	4.37185e-05	4.46885e-05	4.65647e-05	4.40536e-05	0.213957	0.0430108	0.043371
Spata5	Q3UMC0	5	1.44635	1.6185	1.33143	1.52913	0.518725	-0.0834016	0.0788426	-0.202833	-0.00310304	-0.102968	2982	3034	6016	3063	5	4.58859e-05	4.16076e-05	3.82003e-05	3.85752e-05	3.85495e-05	3.7308e-05	4.18979e-05	3.81442e-05	0.230715	0.131172	-0.0100321	-0.133295	-0.119205	-0.120165	-0.167393	-0.135588	349	1138	1487	579	6	4.49544e-05	4.66356e-05	4.60254e-05	4.57094e-05	4.64652e-05	4.93254e-05	4.58718e-05	4.71667e-05	0.367539	-0.0291459	0.0238243
Faf2	Q3TDN2	5	1.00072	1.16761	1.17956	1.1377	0.532376	-0.115547	0.106975	0.121667	0.0695372	0.0956022	3031	3057	6088	3104	7	5.75241e-05	5.84087e-05	6.05434e-05	5.5451e-05	5.697e-05	5.47638e-05	5.88254e-05	5.57283e-05	0.054393	-0.0322728	-0.0102566	0.0415312	-0.0852252	-0.0462368	-0.103217	-0.0782264	1205	285	1490	580	10	9.47581e-05	0.000113149	8.89435e-05	8.54318e-05	8.02879e-05	8.36209e-05	9.89502e-05	8.31135e-05	0.157311	-0.0624535	0.19345
Prkag1	O54950	2	0.339913	0.426889	0.416507	0.448743	0.44958	-0.173687	0.155006	0.119485	0.227035	0.17326	2431	2880	5311	2752	4	4.51541e-05	4.19473e-05	4.58426e-05	4.10202e-05	4.21706e-05	4.11957e-05	4.43147e-05	4.14622e-05	0.131253	0.0270719	-0.0792064	0.0489056	-0.111448	-0.0715463	-0.10529	-0.0960948	846	645	1491	582	4	3.04173e-05	3.16611e-05	3.48173e-05	3.36465e-05	3.5569e-05	3.49854e-05	3.22986e-05	3.47336e-05	0.195639	-0.0865777	-0.028759
Thop1	Q8C1A5	10	0.967947	0.827848	0.858919	0.816968	0.545308	0.108378	-0.117185	-0.064029	-0.136272	-0.10015	3003	3084	6087	3102	9	0.000179283	0.000160759	0.000178333	0.000182404	0.000186858	0.00018754	0.000172791	0.000185601	0.160151	0.0532039	-0.104135	0.0455419	0.0781053	0.112914	0.118165	0.103061	728	774	1502	584	14	0.000235192	0.000242381	0.000244452	0.00024361	0.00024637	0.000252094	0.000240675	0.000247358	0.150842	-0.0332482	0.010189
Eif2ak2	Q03963	5	0.613446	0.56769	0.649168	0.605908	0.361517	0.054833	-0.0569997	0.136488	0.0369941	0.0867411	3114	2630	5744	2953	7	5.22007e-05	5.34237e-05	5.35594e-05	5.74337e-05	5.5191e-05	5.51407e-05	5.30613e-05	5.59218e-05	0.0425084	-0.0235896	0.00982097	0.0134802	0.114237	0.0567721	0.0554569	0.0754886	1277	226	1503	585	10	8.34857e-05	7.78372e-05	7.92732e-05	8.75698e-05	8.74456e-05	8.77524e-05	8.01987e-05	8.75893e-05	0.0484238	0.0579497	-0.0431187
Ago2	Q8CJG0	2	1.62697	1.32419	1.02896	0.816375	0.10935	0.140905	-0.156172	-0.520103	-0.853981	-0.687042	284	1184	1468	555	5	6.06579e-05	6.84155e-05	6.27989e-05	6.00018e-05	5.7815e-05	6.0032e-05	6.39574e-05	5.9283e-05	0.172332	-0.0764163	0.0972105	-0.0263722	-0.0921063	-0.145667	-0.0913791	-0.109718	659	845	1504	586	5	7.47459e-05	7.85422e-05	7.22389e-05	6.52973e-05	6.3687e-05	6.39822e-05	7.51757e-05	6.43222e-05	0.0212651	-0.00827165	0.0632027
Cog7	Q3UM29	2	0.43449	0.385464	0.492801	0.47082	0.168117	0.0837807	-0.0889476	0.265463	0.199633	0.232548	2019	1669	3688	1903	4	3.33683e-05	4.06032e-05	3.36206e-05	3.14829e-05	3.29975e-05	3.21708e-05	3.58641e-05	3.22171e-05	0.261805	-0.104059	0.179055	-0.0931929	-0.18797	-0.120184	-0.156785	-0.15498	240	1273	1513	588	4	2.29292e-05	2.06647e-05	2.2296e-05	2.38414e-05	2.39096e-05	2.42034e-05	2.19633e-05	2.39848e-05	0.0919059	0.0620911	-0.0879262
Arid2	E9Q7E2	7	0.713584	0.728374	0.780785	0.72446	0.455827	-0.0148741	0.0147223	0.114969	0.00694939	0.0609594	3336	2896	6232	3169	7	9.66643e-05	9.33771e-05	9.16566e-05	8.98214e-05	8.9241e-05	8.77785e-05	9.38993e-05	8.8947e-05	0.0616688	0.0418683	-0.00804687	-0.0348755	-0.064056	-0.0734083	-0.0972469	-0.078237	1204	309	1513	588	9	8.76799e-05	8.72695e-05	8.65038e-05	8.24939e-05	8.34787e-05	8.02475e-05	8.7151e-05	8.20734e-05	0.0232661	0.00872832	0.00195905
H2az2	Q3THW5	8	0.902692	0.964516	0.866305	0.879592	0.28935	-0.0485774	0.0469949	-0.107935	-0.0859771	-0.0969562	3023	2356	5379	2781	15	0.000823798	0.000696488	0.000823364	0.000853355	0.000866262	0.000842919	0.000781217	0.000854178	0.225039	0.0765678	-0.165625	0.0758082	0.127423	0.149081	0.109671	0.128725	414	1106	1520	591	15	0.000737182	0.00073118	0.000810244	0.00069298	0.000766577	0.000774846	0.000759535	0.000744801	0.706144	-0.0430962	-0.0548907
Cnn2	Q08093	13	1.54315	1.66988	1.18081	1.24586	0.0571952	-0.058058	0.0558117	-0.444164	-0.366792	-0.405478	1005	669	1674	690	17	0.000332721	0.000336022	0.000340374	0.000313379	0.000320572	0.000326346	0.000336372	0.000320099	0.0292248	-0.0157436	-0.00150467	0.0170606	-0.102152	-0.0694119	-0.0436565	-0.0717401	1367	154	1521	592	21	0.000382008	0.000389325	0.000391724	0.000372427	0.000377625	0.000371824	0.000387686	0.000373958	0.0228879	-0.0212841	0.00608661
Tmed10	Q9D1D4	8	0.482284	0.54728	0.529952	0.592143	0.411973	-0.0940792	0.088318	0.0418999	0.201983	0.121941	2819	2791	5610	2890	18	0.000241516	0.000211383	0.000229917	0.0002783	0.000251823	0.0002262	0.000227606	0.000252107	0.248221	0.0855837	-0.106674	0.0145788	0.290103	0.145873	-0.0089397	0.142345	300	1221	1521	592	19	0.000247474	0.00026228	0.000239509	0.000246753	0.000246986	0.000274164	0.000249755	0.000255968	0.613652	-0.0132337	0.0705986
Cks1b	P61025	2	0.735242	0.821591	1.42468	1.20583	0.0933194	-0.0823237	0.0778786	0.872028	0.631415	0.751722	203	1030	1233	436	2	7.13459e-05	5.49081e-05	6.02515e-05	5.22442e-05	5.53244e-05	5.76355e-05	6.21685e-05	5.5068e-05	0.277364	0.198647	-0.179164	-0.0451876	-0.250914	-0.168269	-0.109226	-0.176136	175	1348	1523	594	2	5.66477e-05	8.51042e-05	6.55843e-05	7.34489e-05	7.35225e-05	8.0801e-05	6.91121e-05	7.59241e-05	0.507353	-0.286919	0.300293
Gnb1	P62874	7	8.91959	8.61479	12.3747	12.0758	0.00379494	0.0248623	-0.0252982	0.497208	0.461928	0.479568	733	49	782	223	2	1.19038e-05	1.05754e-05	1.18786e-05	1.09245e-05	1.08966e-05	9.93843e-06	1.14526e-05	1.05865e-05	0.193553	0.0557449	-0.114956	0.0526852	-0.0681019	-0.0717949	-0.204584	-0.114827	575	953	1528	595	18	0.000252891	0.000259086	0.00022052	0.000229281	0.000205066	0.000195027	0.000244166	0.000209791	0.0954346	0.0506543	0.0855708
Wnk1	P83741	4	0.395342	0.438195	0.366042	0.3912	0.29195	-0.0761441	0.072326	-0.187236	-0.0913395	-0.139288	2699	2362	5061	2642	9	9.24918e-05	0.000108096	0.000100284	0.000131454	9.74505e-05	0.000115042	0.00010029	0.000114649	0.281497	-0.116785	0.108125	-9.62709e-05	0.390373	-0.0414405	0.197973	0.182302	161	1368	1529	596	9	6.98929e-05	6.53836e-05	6.76094e-05	6.55462e-05	6.58171e-05	6.44716e-05	6.76286e-05	6.52783e-05	0.206176	0.0475105	-0.0487047
Rab21	P35282	4	1.66641	1.57112	1.52155	1.37775	0.207905	0.041851	-0.0431014	-0.0893579	-0.232582	-0.16097	2516	1930	4446	2324	3	2.7024e-05	2.93557e-05	2.80906e-05	2.98761e-05	2.92059e-05	3.06182e-05	2.81568e-05	2.99001e-05	0.105842	-0.059242	0.0601594	-0.00339322	0.0855117	0.0527762	0.120908	0.0863987	1010	522	1532	598	5	4.10273e-05	3.97967e-05	4.02283e-05	3.76734e-05	3.72636e-05	3.61527e-05	4.03508e-05	3.70299e-05	0.00535936	0.0239884	-0.0199484
Irf2	P23906	2	0.756283	0.632731	0.585829	0.502019	0.198303	0.122937	-0.134397	-0.245511	-0.468247	-0.356879	1252	1858	3110	1605	4	4.97633e-05	5.0322e-05	5.0325e-05	4.60434e-05	4.90236e-05	4.70949e-05	5.01368e-05	4.73873e-05	0.081695	-0.0107863	0.00531992	0.00540618	-0.122875	-0.0323921	-0.0902989	-0.0818552	1132	401	1533	599	4	7.52985e-05	5.85888e-05	6.04675e-05	4.92163e-05	5.04753e-05	4.38662e-05	6.47849e-05	4.78526e-05	0.0703352	0.216963	-0.145034
Timm50	Q9D880	7	1.5548	1.36705	1.50738	1.23615	0.64874	0.0898505	-0.0958202	0.0451571	-0.241031	-0.097937	3016	3272	6288	3200	9	0.000130463	0.0001409	0.000134202	0.000125652	0.000127212	0.000128896	0.000135188	0.000127254	0.111209	-0.0513264	0.0597003	-0.0105672	-0.105537	-0.0877337	-0.0687602	-0.0873436	985	548	1533	599	11	0.000152354	0.000173639	0.000155686	0.000146942	0.00014507	0.000145477	0.000160559	0.00014583	0.154722	-0.0756828	0.112982
Apobr	Q8VBT6	4	0.393574	0.344085	0.447013	0.539835	0.179232	0.0936802	-0.100188	0.277363	0.549565	0.413464	964	1743	2707	1346	7	8.28956e-05	9.78672e-05	8.18676e-05	7.7666e-05	8.1517e-05	7.88438e-05	8.75434e-05	7.93423e-05	0.250692	-0.0787039	0.160826	-0.0967071	-0.172716	-0.102898	-0.151002	-0.142205	301	1235	1536	601	8	9.12044e-05	8.86794e-05	8.95194e-05	8.51696e-05	9.07054e-05	8.71347e-05	8.98011e-05	8.76699e-05	0.323053	0.0223706	-0.0181331
Coq3	Q8BMS4	3	1.37551	1.06218	1.04809	1.08579	0.508463	0.174451	-0.198486	-0.217758	-0.16677	-0.192264	2292	3015	5307	2750	3	2.51177e-05	2.5161e-05	2.4112e-05	2.52289e-05	2.21676e-05	1.984e-05	2.47969e-05	2.24121e-05	0.263503	0.0185451	0.0210281	-0.0404075	0.0249161	-0.161711	-0.32175	-0.152848	252	1285	1537	602	3	2.64171e-05	2.91307e-05	2.34035e-05	2.40503e-05	2.19304e-05	2.45163e-05	2.63171e-05	2.3499e-05	0.226005	0.00546934	0.146541
Lsm7	Q9CQQ8	3	4.90065	3.87048	3.25729	3.4123	0.284477	0.160211	-0.18025	-0.42909	-0.362019	-0.395555	1054	2329	3383	1757	2	7.44207e-06	7.03799e-06	6.61192e-06	8.86538e-06	6.96049e-06	7.77541e-06	7.03066e-06	7.86709e-06	0.266988	0.0820442	0.0015032	-0.0885911	0.334522	-0.0144719	0.145258	0.155103	239	1301	1540	603	6	4.90169e-05	5.4189e-05	3.77412e-05	4.56383e-05	4.15798e-05	4.33166e-05	4.69823e-05	4.35116e-05	0.552457	0.0611599	0.205881
Pkp1	P97350	2	20.0935	25.1454	22.1663	34.7492	0.517639	-0.170835	0.152731	-0.0292004	0.619415	0.295107	1604	3033	4637	2411	2	1.61825e-05	1.85661e-05	1.08767e-05	1.2671e-05	1.23828e-05	1.14624e-05	1.52085e-05	1.21721e-05	0.312388	0.0895623	0.287798	-0.483627	-0.263344	-0.296531	-0.407968	-0.322614	22	1518	1540	603	3	1.34757e-05	1.51696e-05	1.18853e-05	1.91923e-05	1.52167e-05	1.31647e-05	1.35102e-05	1.58579e-05	0.325133	-0.00368944	0.167136
Endod1	Q8C522	2	0.964903	0.79636	1.15094	1.18068	0.173808	0.131845	-0.145117	0.386198	0.423014	0.404606	1011	1704	2715	1352	3	3.94825e-05	4.2767e-05	3.72557e-05	3.69751e-05	3.68594e-05	3.65215e-05	3.98351e-05	3.67853e-05	0.196248	-0.012826	0.102459	-0.0965779	-0.107486	-0.112006	-0.125295	-0.114929	573	967	1540	603	4	4.05808e-05	3.89123e-05	4.48293e-05	4.36293e-05	4.54735e-05	4.39464e-05	4.14408e-05	4.43497e-05	0.235358	-0.0302543	-0.0908255
Trmt1	Q3TX08	3	3.00543	2.06503	2.13383	1.37954	0.330747	0.245455	-0.295953	-0.248673	-0.877928	-0.5633	491	2517	3008	1540	4	3.64903e-05	4.4377e-05	3.75191e-05	3.56345e-05	3.64555e-05	3.48173e-05	3.94621e-05	3.56357e-05	0.26003	-0.112954	0.169343	-0.0728453	-0.147195	-0.114334	-0.180666	-0.147398	278	1269	1547	606	4	3.45713e-05	3.32001e-05	3.14979e-05	3.22642e-05	2.97522e-05	2.92134e-05	3.30898e-05	3.04099e-05	0.107292	0.0631893	0.00480248
Tecr	Q9CY27	4	0.605868	0.548163	0.734286	0.722411	0.108328	0.0703939	-0.0740057	0.347731	0.32421	0.335971	1348	1177	2525	1234	5	0.000101327	9.95214e-05	0.000101783	9.46549e-05	9.75765e-05	9.64388e-05	0.000100877	9.62234e-05	0.0143786	0.00641385	-0.0195207	0.0129032	-0.0918505	-0.0479939	-0.0649144	-0.0682529	1469	78	1547	606	8	0.000225116	0.000205278	0.000194054	0.000210364	0.000189996	0.000200121	0.000208149	0.00020016	0.507601	0.113051	-0.0200394
Taf1	Q80UV9	3	1.3227	1.18611	1.18634	1.12394	0.36161	0.0764808	-0.0807634	-0.0804871	-0.158431	-0.119459	2840	2631	5471	2826	5	3.05532e-05	3.18962e-05	3.14052e-05	3.0262e-05	2.86981e-05	3.00242e-05	3.12849e-05	2.96615e-05	0.0629165	-0.0341406	0.0279195	0.00553775	-0.0479559	-0.124509	-0.0593384	-0.0772678	1230	319	1549	608	7	4.73992e-05	4.92541e-05	4.96201e-05	4.55583e-05	4.71724e-05	5.06691e-05	4.87578e-05	4.77999e-05	0.606582	-0.0407708	0.0146107
Arpc3	Q9JM76	8	0.543949	0.63663	0.686042	0.691989	0.278282	-0.117951	0.109032	0.216873	0.229326	0.223099	2071	2303	4374	2274	11	0.00024115	0.000263559	0.000237251	0.000225377	0.000228377	0.000237674	0.00024732	0.000230476	0.164949	-0.0364461	0.0917476	-0.0599673	-0.13404	-0.114964	-0.0573928	-0.102132	744	806	1550	609	12	0.000311621	0.000403059	0.000275146	0.000283639	0.000261496	0.000341511	0.000329942	0.000295549	0.493923	-0.0824204	0.288778
Cntrl	A2AL36	13	0.771565	0.740175	0.947402	0.86439	0.138047	0.0296497	-0.0302718	0.325839	0.193544	0.259691	1826	1441	3267	1698	17	0.000222094	0.000226227	0.000213436	0.000209662	0.000211865	0.000205282	0.000220586	0.000208936	0.0711275	0.00982845	0.0364343	-0.0475348	-0.0732743	-0.0581948	-0.103731	-0.0783999	1203	356	1559	610	17	0.000187964	0.00017977	0.000195234	0.000183753	0.000188392	0.000187001	0.000187656	0.000186382	0.807079	0.00236957	-0.0619411
Fh	P97807	35	0.556785	0.548467	0.573496	0.557354	0.33085	0.0108168	-0.0108985	0.0534807	0.0122912	0.0328859	3576	2519	6095	3106	56	0.00130767	0.00110841	0.00132015	0.00139617	0.00136951	0.00131599	0.00124541	0.00136056	0.229632	0.0703777	-0.168133	0.0840842	0.164854	0.137046	0.0795293	0.127143	433	1126	1559	610	63	0.001091	0.00111126	0.00112157	0.00113378	0.00115405	0.00116516	0.00110794	0.001151	0.0285459	-0.0222327	0.00430784
Spart	Q8R1X6	4	0.794412	0.680143	0.724829	0.700101	0.739586	0.107679	-0.116369	-0.024567	-0.0746452	-0.0496061	3434	3437	6871	3474	4	8.5876e-05	7.38804e-05	8.5434e-05	8.8055e-05	8.97265e-05	8.85241e-05	8.17301e-05	8.87685e-05	0.213427	0.0713863	-0.145676	0.0639424	0.107536	0.134667	0.115203	0.119135	512	1051	1563	612	5	9.00332e-05	8.40247e-05	8.42033e-05	9.02321e-05	8.91273e-05	8.3292e-05	8.60871e-05	8.75505e-05	0.642853	0.064661	-0.0349833
Ncbp1	Q3UYV9	5	3.91972	3.54268	4.98509	4.95508	0.0943823	0.0711102	-0.0747978	0.417978	0.40927	0.413624	963	1039	2002	907	2	1.47248e-05	1.63949e-05	1.45977e-05	1.29804e-05	1.45918e-05	1.46127e-05	1.52391e-05	1.40616e-05	0.211702	-0.0495342	0.105465	-0.0620367	-0.23145	-0.0626222	-0.0605606	-0.118211	524	1040	1564	613	7	8.95684e-05	0.000104469	9.17787e-05	8.50052e-05	8.0456e-05	8.63204e-05	9.52721e-05	8.39272e-05	0.121266	-0.0890633	0.132951
Tap1	P21958	7	0.439104	0.41986	0.525791	0.582735	0.114671	0.0319639	-0.0326882	0.291891	0.440242	0.366066	1205	1237	2442	1189	12	0.000204424	0.000208311	0.000205925	0.000211279	0.000225267	0.000218223	0.00020622	0.000218256	0.0871002	-0.0126219	0.0145548	-0.00206311	0.0349618	0.127451	0.0816208	0.0813444	1139	426	1565	614	13	0.000225138	0.000249116	0.000229719	0.000236428	0.000232072	0.000252459	0.000234658	0.000240319	0.588415	-0.0597474	0.086259
Gpx1	P11352	7	0.972469	1.22433	1.21905	1.32169	0.384396	-0.175678	0.156589	0.150356	0.266978	0.208667	2170	2707	4877	2544	5	8.66255e-05	8.57113e-05	8.9384e-05	9.02638e-05	9.08421e-05	9.87903e-05	8.72403e-05	9.32987e-05	0.146341	-0.0102027	-0.0255081	0.0350221	0.0491538	0.0583675	0.179375	0.095632	855	712	1567	616	12	0.000166616	0.000158819	0.000191582	0.000228965	0.000237125	0.000223013	0.000172339	0.000229701	0.0170482	-0.0487196	-0.11787
Ppp2r5e	Q61151	3	9.17842	8.27621	5.9786	8.55963	0.450764	0.0727081	-0.0765678	-0.545728	-0.0279883	-0.286858	1653	2882	4535	2364	2	3.3746e-05	3.8144e-05	3.29737e-05	3.71181e-05	3.84791e-05	3.80331e-05	3.49546e-05	3.78768e-05	0.206292	-0.0507631	0.125974	-0.0841649	0.086643	0.138594	0.121775	0.115671	555	1018	1573	618	4	3.23461e-05	2.99081e-05	3.18681e-05	3.32242e-05	3.27792e-05	3.09983e-05	3.13741e-05	3.23339e-05	0.395917	0.0440165	-0.0690381
Dsg1a	Q61495	2	13.8165	16.9926	14.9331	24.2141	0.52877	-0.156966	0.141551	-0.0448412	0.652492	0.303826	1547	3051	4598	2397	3	3.9335e-05	3.81661e-05	3.26875e-05	3.3552e-05	3.37535e-05	3.30066e-05	3.67295e-05	3.34374e-05	0.248457	0.0988721	0.0553525	-0.168202	-0.13054	-0.121902	-0.154188	-0.135543	351	1222	1573	618	3	3.95853e-05	4.2711e-05	3.72127e-05	4.85718e-05	4.37056e-05	3.67062e-05	3.98364e-05	4.29945e-05	0.469818	-0.00911976	0.100523
Fkbp4	P30416	29	0.8388	0.785488	0.840032	0.755415	0.804564	0.0465916	-0.0481466	0.0487085	-0.104466	-0.0278785	3620	3567	7187	3630	50	0.00065466	0.000666807	0.000668771	0.000698349	0.000691949	0.000694006	0.000663413	0.000694768	0.00992041	-0.0191604	0.00736228	0.0116058	0.0740407	0.0607597	0.0650417	0.0666141	1518	55	1573	618	63	0.000724782	0.000730232	0.000718171	0.000759913	0.000752287	0.000753442	0.000724395	0.000755214	0.00300279	0.000770546	0.0115788
Kmt2b	O08550	2	1.06601	0.767959	1.21288	0.928842	0.532868	0.217253	-0.25587	0.403465	0.0185339	0.210999	2149	3058	5207	2701	4	2.37131e-05	2.4969e-05	2.29442e-05	2.35157e-05	2.25864e-05	1.98072e-05	2.38754e-05	2.19698e-05	0.22664	-0.00984181	0.0646098	-0.0573968	-0.0219031	-0.0800748	-0.269501	-0.123826	462	1114	1576	621	5	2.16519e-05	2.12092e-05	2.1546e-05	2.10946e-05	2.32455e-05	2.16884e-05	2.1469e-05	2.20095e-05	0.490046	0.0122358	-0.0175693
Nrbp1	Q99J45	2	0.280158	0.227154	0.488906	0.384728	0.127371	0.143367	-0.159202	0.946685	0.600966	0.773826	180	1353	1533	601	5	5.26906e-05	5.08611e-05	5.40403e-05	5.5461e-05	5.48537e-05	5.60419e-05	5.25306e-05	5.54522e-05	0.0724121	0.00438554	-0.0465967	0.0408754	0.0783139	0.0624289	0.093347	0.07803	1216	360	1576	621	5	4.72308e-05	4.26009e-05	5.19523e-05	4.74784e-05	4.92378e-05	4.81902e-05	4.72613e-05	4.83021e-05	0.739083	-0.000930768	-0.149777
Dnajc9	Q91WN1	11	0.256595	0.263904	0.328239	0.3416	0.0222628	-0.020404	0.0201194	0.334854	0.392413	0.363634	1215	268	1483	568	25	0.000466307	0.000439531	0.00046055	0.000502705	0.000485866	0.000463345	0.000455463	0.000483972	0.118924	0.0339469	-0.0513681	0.0160256	0.142379	0.093227	0.0247554	0.0867873	1001	575	1576	621	25	0.000445445	0.000473913	0.000460485	0.000476447	0.000469537	0.000479556	0.000459948	0.00047518	0.197266	-0.0462227	0.0431517
Mia3	Q8BI84	15	0.82771	0.833364	0.97657	0.923949	0.134256	-0.00491848	0.00490177	0.233679	0.153769	0.193724	2282	1411	3693	1908	16	0.000226544	0.00022396	0.000218451	0.000209086	0.00021702	0.000210788	0.000222985	0.000212298	0.0345271	0.0228423	0.00629645	-0.0296367	-0.0928461	-0.0391151	-0.0811525	-0.0710379	1390	187	1577	624	20	0.000285519	0.000290168	0.000292414	0.00028976	0.000287756	0.000296827	0.000289367	0.000291447	0.57844	-0.0193149	0.00398841
Nubp2	Q9R061	2	0.813766	0.702684	0.926956	0.680932	0.778835	0.101987	-0.109749	0.289875	-0.155115	0.0673798	3286	3518	6804	3441	2	4.62223e-05	4.54995e-05	4.80638e-05	4.86581e-05	4.81489e-05	5.10317e-05	4.65952e-05	4.92796e-05	0.0851819	-0.0115926	-0.0343297	0.0447688	0.0624988	0.0473223	0.131214	0.0803449	1160	419	1579	625	4	6.17862e-05	6.2954e-05	5.85246e-05	5.88969e-05	5.73657e-05	5.71311e-05	6.10883e-05	5.77979e-05	0.116475	0.0163896	0.0434025
Rbm22	Q8BHS3	7	1.53316	1.54988	1.33032	1.65366	0.810784	-0.0078472	0.00780475	-0.212578	0.101313	-0.0556327	3381	3576	6957	3522	7	9.51122e-05	8.51279e-05	8.70655e-05	8.51775e-05	8.39595e-05	7.98106e-05	8.91019e-05	8.29825e-05	0.173862	0.0941742	-0.0658233	-0.0333542	-0.0649838	-0.0857623	-0.158876	-0.103207	726	855	1581	626	11	0.000136397	0.000155848	0.000141883	0.000135733	0.000133247	0.000149344	0.000144709	0.000139441	0.529783	-0.085347	0.10698
Rpl36a	P83882	5	0.62456	0.574136	0.948638	0.920349	0.0164466	0.0594463	-0.0620015	0.662463	0.618786	0.640624	358	213	571	143	10	0.000136725	0.000151343	0.00013774	0.000130729	0.000135744	0.000130498	0.000141936	0.000132324	0.168375	-0.0539598	0.0925793	-0.0432944	-0.118665	-0.0643471	-0.121209	-0.101407	757	824	1581	626	12	0.000255402	0.000271842	0.000253259	0.0002499	0.000236194	0.000235452	0.000260167	0.000240515	0.0620457	-0.0266723	0.0633276
Cdc73	Q8JZM7	10	3.96586	4.42288	2.49791	2.45053	0.081272	-0.0808212	0.0765327	-0.747735	-0.775362	-0.761548	191	923	1114	370	13	0.000187911	0.000180994	0.000182752	0.000175139	0.000178575	0.000171378	0.000183886	0.000175031	0.0393608	0.0312396	-0.0228688	-0.00891925	-0.0703119	-0.0422813	-0.101623	-0.0714053	1377	207	1584	628	15	0.000221357	0.000225766	0.000219546	0.000213102	0.000206907	0.000206022	0.000222223	0.000208677	0.0102319	-0.0056318	0.0228219
Emd	O08579	3	2.1548	2.49043	1.62687	2.1812	0.348305	-0.108196	0.100645	-0.513649	-0.0906279	-0.302138	1557	2577	4134	2153	4	6.98823e-05	8.26317e-05	7.23876e-05	6.51181e-05	6.77776e-05	7.27275e-05	7.49672e-05	6.85411e-05	0.243004	-0.101333	0.140436	-0.0505169	-0.203201	-0.14545	-0.0437589	-0.130804	394	1194	1588	630	4	4.35636e-05	4.0146e-05	4.7788e-05	5.22743e-05	5.29589e-05	4.51618e-05	4.38325e-05	5.01317e-05	0.132653	-0.0088782	-0.126745
Wdr48	Q8BH57	2	1.83306	1.56848	2.52002	2.2747	0.0615554	0.108068	-0.116823	0.567247	0.419488	0.493367	679	720	1399	521	2	1.52796e-05	1.55235e-05	1.6235e-05	1.45938e-05	1.51404e-05	1.48093e-05	1.56793e-05	1.48478e-05	0.0815755	-0.0372611	-0.0144143	0.0502415	-0.103511	-0.0504649	-0.0823583	-0.0787781	1196	399	1595	632	4	5.38003e-05	6.09775e-05	4.92214e-05	4.49138e-05	4.36064e-05	4.84068e-05	5.46664e-05	4.56424e-05	0.103278	-0.02304	0.157623
Hectd1	Q69ZR2	4	2.78146	3.01318	2.12293	2.03422	0.0600704	-0.0588763	0.0565675	-0.448662	-0.510242	-0.479452	734	703	1437	539	4	3.09663e-05	3.57143e-05	3.28535e-05	3.13631e-05	3.00991e-05	3.05117e-05	3.3178e-05	3.0658e-05	0.203824	-0.0995281	0.106273	-0.0141814	-0.081159	-0.140508	-0.120866	-0.114178	587	1008	1595	632	5	2.9678e-05	2.63171e-05	2.77545e-05	2.81439e-05	2.68072e-05	2.56795e-05	2.79165e-05	2.68769e-05	0.441507	0.0882747	-0.0851189
Ccdc50	Q810U5	5	0.5996	0.563393	0.60463	0.655247	0.272218	0.04423	-0.045629	0.0562805	0.172268	0.114274	2883	2273	5156	2685	7	0.000110823	0.000103502	0.000108796	0.000109778	0.000117442	0.000115521	0.000107707	0.000114247	0.108458	0.0411408	-0.0574517	0.0145165	0.0274736	0.124844	0.101044	0.0844536	1063	533	1596	634	9	0.000112359	0.000108771	0.000120084	0.000116723	0.000125158	0.000120411	0.000113738	0.000120764	0.171062	-0.0176033	-0.0644146
Nab1	Q61122	3	0.530132	0.5263	0.68761	0.628251	0.141925	0.00522438	-0.00524336	0.380463	0.250212	0.315338	1480	1463	2943	1500	5	9.38256e-05	0.000100216	9.79365e-05	8.59958e-05	9.29066e-05	9.49312e-05	9.73259e-05	9.12779e-05	0.148594	-0.0528428	0.0422118	0.00902309	-0.178558	-0.0670436	-0.0359411	-0.0938475	879	718	1597	635	5	7.02149e-05	6.62743e-05	7.18275e-05	7.06221e-05	7.26428e-05	6.66055e-05	6.94389e-05	6.99568e-05	0.841226	0.0160333	-0.0672947
Psmb9	P28076	2	1.46652	0.970249	1.53045	1.64316	0.368394	0.267426	-0.32854	0.328991	0.431507	0.380249	1131	2660	3791	1965	5	4.4139e-05	4.86086e-05	4.53847e-05	5.04278e-05	4.94091e-05	4.7398e-05	4.60441e-05	4.90783e-05	0.141473	-0.060963	0.0781968	-0.0208113	0.131204	0.10176	0.0418108	0.0915917	912	689	1601	636	6	5.15349e-05	5.47586e-05	4.519e-05	4.60739e-05	4.38608e-05	4.53904e-05	5.04945e-05	4.51084e-05	0.19045	0.0294224	0.116959
Haus3	Q8QZX2	3	1.19898	0.980222	0.887834	0.868374	0.301872	0.138006	-0.152618	-0.295437	-0.327409	-0.311423	1506	2413	3919	2036	4	3.09427e-05	3.33437e-05	3.10216e-05	2.93605e-05	3.0681e-05	2.96842e-05	3.17693e-05	2.99086e-05	0.126753	-0.0380349	0.0697777	-0.0343607	-0.113758	-0.0502901	-0.0979405	-0.0873294	988	618	1606	637	5	2.60438e-05	2.55555e-05	2.50775e-05	2.57038e-05	2.59664e-05	2.59122e-05	2.55589e-05	2.58608e-05	0.394093	0.0271118	-0.000192548
Utp6	Q8VCY6	4	1.86898	1.92078	1.33757	1.15646	0.0697291	-0.0198546	0.0195851	-0.502489	-0.712392	-0.60744	404	809	1213	427	5	3.71513e-05	3.7339e-05	3.52865e-05	3.81128e-05	3.83086e-05	3.93604e-05	3.65923e-05	3.8594e-05	0.0721565	0.0218754	0.0291446	-0.0524241	0.0587366	0.0661302	0.105207	0.0766914	1248	358	1606	637	6	4.18728e-05	4.37842e-05	4.00954e-05	3.97402e-05	4.20498e-05	4.55348e-05	4.19175e-05	4.24416e-05	0.807773	-0.00153975	0.0628593
Ddost	O54734	8	0.640837	0.655375	0.628177	0.638549	0.253348	-0.0162713	0.0160899	-0.0450595	-0.0214316	-0.0332456	3572	2167	5739	2951	15	0.000329192	0.000325165	0.000358807	0.000348424	0.000361934	0.000372437	0.000337721	0.000360932	0.152486	-0.0369038	-0.0546599	0.0873733	0.0450111	0.0998936	0.141163	0.0953558	864	743	1607	639	15	0.000246471	0.000242607	0.000250727	0.00025878	0.000262824	0.000244	0.000246602	0.000255201	0.269451	-0.000763445	-0.0235616
Rpp38	Q80UU2	2	1.06177	1.34947	1.09444	1.07632	0.556488	-0.183299	0.162614	-0.139587	-0.163664	-0.151625	2597	3109	5706	2928	2	1.30192e-05	1.42606e-05	1.28346e-05	1.2814e-05	1.2394e-05	1.22039e-05	1.33715e-05	1.24706e-05	0.171568	-0.0385159	0.0928786	-0.0591223	-0.0614308	-0.109519	-0.131818	-0.100923	768	840	1608	640	2	1.2773e-05	1.3253e-05	1.18948e-05	1.17652e-05	1.2151e-05	1.2214e-05	1.26403e-05	1.20434e-05	0.269074	0.0150726	0.0682908
Lgals1	P16045	9	1.67996	1.55498	3.35805	3.69957	0.0348876	0.0546886	-0.0568437	1.05389	1.19362	1.12375	41	426	467	101	11	9.39259e-05	9.75866e-05	9.5412e-05	0.000103906	9.83289e-05	0.000100269	9.56415e-05	0.000100835	0.065941	-0.0261133	0.0290459	-0.00346599	0.119573	0.0399793	0.0681695	0.0759073	1272	336	1608	640	17	0.000356158	0.000355001	0.000232956	0.000302387	0.000268861	0.000294256	0.000314705	0.000288501	0.591094	0.178518	0.173822
Tsg101	Q61187	2	0.262286	0.337701	0.276631	0.282158	0.681635	-0.19379	0.170815	-0.116971	-0.0884287	-0.1027	2985	3334	6319	3217	4	3.21408e-05	2.95477e-05	3.1388e-05	2.93805e-05	2.95876e-05	2.86314e-05	3.10255e-05	2.91998e-05	0.128582	0.0509501	-0.0704072	0.0167586	-0.0785966	-0.0684608	-0.115859	-0.0876387	980	630	1610	642	4	2.4265e-05	2.89734e-05	2.67324e-05	2.42859e-05	2.6376e-05	2.8002e-05	2.66569e-05	2.62213e-05	0.814595	-0.135632	0.120216
Nup107	Q8BH74	5	1.06478	1.02165	1.1463	1.03978	0.514863	0.0295168	-0.0301334	0.135947	-0.00475582	0.0655954	3301	3028	6329	3221	6	5.86926e-05	5.44724e-05	5.56203e-05	5.37611e-05	5.41717e-05	5.12243e-05	5.62618e-05	5.30524e-05	0.115327	0.0610245	-0.0466291	-0.0165444	-0.0655922	-0.0546152	-0.135327	-0.0851781	1044	566	1610	642	7	7.11226e-05	8.18311e-05	7.15491e-05	6.61107e-05	6.70848e-05	7.57991e-05	7.48342e-05	6.96649e-05	0.330672	-0.0733907	0.12895
Ndufb10	Q9DCS9	8	0.557032	0.54223	0.679843	0.596969	0.26993	0.0192973	-0.019559	0.306738	0.119192	0.212965	2134	2262	4396	2289	9	0.000167845	0.000154651	0.000172648	0.000175258	0.000176733	0.000177761	0.000165048	0.000176584	0.163033	0.0242424	-0.0938696	0.0649496	0.0865959	0.0986813	0.107052	0.0974431	818	795	1613	644	13	0.000200178	0.000219743	0.000219229	0.000231685	0.000231304	0.000235347	0.00021305	0.000232779	0.0866851	-0.0899104	0.0446241
Hdac5	Q9Z2V6	6	0.627698	0.690682	0.739994	0.69685	0.276332	-0.0706243	0.0673278	0.166819	0.0801531	0.123486	2804	2297	5101	2656	8	0.000140768	0.000140228	0.000141856	0.000132907	0.00013567	0.00013568	0.000140951	0.000134753	0.00940143	-0.0018709	-0.00741405	0.0092351	-0.0847672	-0.0550853	-0.0549763	-0.0649429	1567	49	1616	645	9	0.000131185	0.000120274	0.000136105	0.000135359	0.000136796	0.000120074	0.000129188	0.000130743	0.837698	0.0221293	-0.103143
Cars1	Q9ER72	12	0.597462	0.579923	0.598695	0.641803	0.36122	0.0213325	-0.0216527	0.0243063	0.124617	0.0744619	3226	2628	5854	3000	23	0.000351613	0.000331295	0.000349911	0.000369891	0.000365059	0.000355108	0.000344273	0.000363353	0.0807192	0.0304351	-0.0554358	0.0234345	0.103547	0.0845757	0.0447067	0.0776097	1223	393	1616	645	27	0.000414252	0.00039764	0.000414159	0.000405473	0.000413163	0.000408345	0.000408683	0.000408994	0.962126	0.0195234	-0.0395225
Ttc38	A3KMP2	3	1.49698	1.78509	1.33013	1.39821	0.292958	-0.132552	0.121392	-0.303043	-0.231024	-0.267033	1781	2370	4151	2165	2	1.46422e-05	1.18088e-05	1.41455e-05	1.53423e-05	1.4792e-05	1.44693e-05	1.35321e-05	1.48678e-05	0.26243	0.113739	-0.196533	0.0639527	0.18112	0.128423	0.0966052	0.135383	353	1277	1630	647	4	2.35258e-05	2.18481e-05	2.43781e-05	2.5886e-05	2.63199e-05	2.54308e-05	2.32506e-05	2.58789e-05	0.05879	0.0169701	-0.0897661
Mbd2	Q9Z2E1	5	0.491455	0.379941	0.498711	0.501376	0.454469	0.173729	-0.197551	0.194877	0.202566	0.198721	2246	2894	5140	2682	9	0.000253449	0.000266159	0.000258271	0.000245273	0.000250248	0.00024395	0.000259293	0.00024649	0.0545901	-0.0328857	0.0377022	-0.00569668	-0.0801944	-0.0512273	-0.0879964	-0.0731394	1344	287	1631	648	9	0.000193842	0.000175386	0.000189832	0.000198301	0.000195334	0.000198108	0.000186353	0.000197248	0.188373	0.056842	-0.0875112
Exoc7	O35250	8	0.753942	0.725392	0.795293	0.80939	0.0955279	0.0275777	-0.0281151	0.104611	0.12996	0.117285	2858	1058	3916	2033	10	0.000169804	0.000175115	0.000173851	0.000153788	0.000160236	0.000171747	0.000172923	0.000161924	0.162863	-0.0262593	0.0181716	0.0077146	-0.169185	-0.109937	-0.00984632	-0.0963228	840	792	1632	649	10	0.000133403	0.000130909	0.000146769	0.000143271	0.00014946	0.00014644	0.000137027	0.00014639	0.189118	-0.0386689	-0.0658952
Wdr4	Q9EP82	2	4.723	6.33534	3.01009	3.78604	0.187167	-0.22736	0.19636	-0.877256	-0.546373	-0.711814	251	1795	2046	941	3	2.51472e-05	2.69777e-05	2.46387e-05	2.29435e-05	2.50437e-05	2.3912e-05	2.55879e-05	2.39664e-05	0.159377	-0.0250611	0.0763077	-0.054535	-0.157374	-0.0310152	-0.0977239	-0.095371	863	771	1634	650	3	2.44663e-05	2.35601e-05	2.52515e-05	2.55882e-05	2.56214e-05	2.28476e-05	2.4426e-05	2.46858e-05	0.818821	0.0023813	-0.0520688
Cycs	P62897	6	2.19982	1.83539	1.7548	1.81935	0.421235	0.124742	-0.136558	-0.201336	-0.14922	-0.175278	2413	2816	5229	2711	11	0.000145277	0.000135095	0.000140155	0.000154078	0.000149417	0.00014285	0.000140176	0.000148781	0.122072	0.0515659	-0.0532596	-0.000210038	0.136422	0.0921056	0.0272581	0.0852617	1041	593	1634	650	11	0.000117018	0.000120718	0.000123745	0.000128279	0.000128297	0.000128618	0.000120494	0.000128398	0.055134	-0.0422312	0.002687
Pak1ip1	Q9DCE5	6	0.617046	0.518609	0.893429	1.03586	0.0551938	0.119925	-0.130805	0.653899	0.86731	0.760605	192	644	836	243	9	0.000109878	0.000105725	0.000102591	0.000102685	0.000102154	9.44519e-05	0.000106065	9.97637e-05	0.140809	0.0509627	-0.00462785	-0.0480442	-0.0467133	-0.0541997	-0.167291	-0.0894013	948	687	1635	652	9	0.000124056	0.000125691	0.000115328	0.000115345	0.000114964	0.000126845	0.000121691	0.000119051	0.629975	0.027759	0.0466523
Hibadh	Q99L13	12	0.441718	0.38811	0.433111	0.413481	0.809921	0.0903132	-0.0963466	0.0619217	-0.0049926	0.0284645	3618	3572	7190	3631	19	0.000404646	0.000411076	0.00042721	0.000428479	0.000431283	0.000452178	0.000414311	0.000437313	0.0846659	-0.0340537	-0.0113072	0.0442328	0.0485107	0.0579231	0.126178	0.0775372	1224	413	1637	653	23	0.000335846	0.000309382	0.000331304	0.000374383	0.000368035	0.000344544	0.000325511	0.00036232	0.0399346	0.0450948	-0.0733157
Macroh2a1	Q9QZQ8	34	0.442544	0.462536	0.558438	0.535815	0.0254494	-0.0322245	0.0315204	0.303351	0.24369	0.273521	1735	307	2042	937	56	0.00162949	0.00166218	0.00172008	0.00180761	0.00175279	0.00172067	0.00167058	0.00176036	0.0707727	-0.0359325	-0.00727212	0.0421216	0.113733	0.0692979	0.0426194	0.0752166	1283	354	1637	653	67	0.00215817	0.00201165	0.00203756	0.00197946	0.00194619	0.00199326	0.00206913	0.00197297	0.158141	0.0607881	-0.0406446
Pycr1	Q922W5	16	0.469333	0.438748	0.554633	0.557819	0.0916124	0.0477905	-0.049428	0.288714	0.296976	0.292845	1620	1011	2631	1295	15	0.000415546	0.000326598	0.000421016	0.000421007	0.000423567	0.000450097	0.00038772	0.000431557	0.286011	0.0999932	-0.247499	0.11886	0.118829	0.127574	0.21522	0.153874	247	1391	1638	656	16	0.000390111	0.000350777	0.000384772	0.000391535	0.000392397	0.000378799	0.00037522	0.000387577	0.426815	0.0561475	-0.0971814
Psmb6	Q60692	6	2.36435	2.96486	1.89725	2.48295	0.375379	-0.172479	0.154043	-0.490014	-0.101868	-0.295941	1600	2684	4284	2223	11	0.000150754	0.000170913	0.00015923	0.000139667	0.000149232	0.000156819	0.000160299	0.000148573	0.202707	-0.0885717	0.0924988	-0.00965305	-0.198772	-0.103211	-0.0316632	-0.111215	636	1004	1640	657	11	0.000181794	0.000201127	0.000183595	0.000182962	0.000186322	0.000192255	0.000188839	0.00018718	0.82277	-0.0548505	0.0909504
Lyar	Q08288	7	0.491438	0.59037	0.891671	0.891665	0.0891907	-0.138364	0.126248	0.72114	0.72113	0.721135	240	996	1236	438	13	0.000141311	0.00012401	0.00013103	0.000124897	0.000128384	0.000113137	0.000132117	0.000122139	0.217773	0.0970534	-0.0913576	-0.0119163	-0.0810799	-0.0413584	-0.223752	-0.115397	563	1077	1640	657	17	0.000268925	0.000274048	0.000281757	0.000275523	0.000281301	0.00029091	0.00027491	0.000282578	0.261238	-0.0317555	-0.00452993
Arpc5l	Q9D898	5	0.297138	0.220696	0.373312	0.377555	0.200847	0.198641	-0.230427	0.527892	0.544198	0.536045	551	1883	2434	1186	8	0.0001272	0.000119535	0.000129101	0.000133832	0.000131797	0.000132801	0.000125279	0.00013281	0.118245	0.0219553	-0.0677078	0.0433621	0.0952844	0.0731771	0.0841194	0.0841936	1069	572	1641	659	10	0.000111367	0.000107865	0.000117071	0.000121167	0.000120941	0.000110026	0.000112101	0.000117378	0.316275	-0.00948118	-0.0555732
Ubxn4	Q8VCH8	5	0.39297	0.525158	0.75312	0.67348	0.105016	-0.224275	0.194056	0.714185	0.552939	0.633562	370	1151	1521	590	8	0.000105747	0.000126868	0.000112368	0.000101155	0.00010692	0.000107401	0.000114995	0.000105159	0.251338	-0.120948	0.141767	-0.0333313	-0.184997	-0.105032	-0.0985532	-0.129527	406	1237	1643	660	8	0.000102502	9.48763e-05	9.80694e-05	9.93438e-05	9.75873e-05	9.17395e-05	9.84827e-05	9.62235e-05	0.517892	0.0577156	-0.0538229
Plekhg3	Q4VAC9	2	0.417899	0.637562	0.668476	0.551224	0.594842	-0.336647	0.272764	0.341075	0.0628381	0.201957	2219	3170	5389	2787	3	3.48615e-05	3.96505e-05	3.98375e-05	3.31462e-05	3.46653e-05	3.76071e-05	3.81165e-05	3.51395e-05	0.230486	-0.128783	0.0569244	0.0637119	-0.201573	-0.136924	-0.0194119	-0.119303	510	1135	1645	661	2	1.86801e-05	1.71146e-05	1.96095e-05	1.90189e-05	2.11672e-05	1.96868e-05	1.8468e-05	1.99577e-05	0.199164	0.0164679	-0.109802
Akap9	Q70FJ1	5	0.388568	0.36939	0.445299	0.447033	0.088044	0.0360491	-0.036973	0.232658	0.238264	0.235461	1999	985	2984	1527	12	0.000119303	0.000119402	0.000118207	0.00011173	0.000115111	0.000114058	0.000118971	0.000113633	0.0220487	0.00402505	0.00521921	-0.00928918	-0.0905881	-0.0475811	-0.0608361	-0.0663351	1528	118	1646	662	12	0.000112673	0.000112526	0.000119074	0.00011402	0.000118496	0.00011632	0.000114758	0.000116279	0.584909	-0.0264478	-0.0283352
Ckap4	Q8BMK4	28	0.462231	0.451645	0.545895	0.554253	0.00638009	0.0166163	-0.0168099	0.256624	0.278546	0.267585	1777	82	1859	821	54	0.000943408	0.000935661	0.000948212	0.000914078	0.000901724	0.000882341	0.000942427	0.000899381	0.0299192	0.00150086	-0.0103949	0.00882878	-0.0440631	-0.063695	-0.0950451	-0.0676011	1488	160	1648	664	53	0.000851184	0.000871886	0.000832793	0.000837237	0.000834955	0.000885855	0.000851954	0.000852683	0.973015	-0.00130545	0.0333636
Nucks1	Q80XU3	5	1.49039	1.22188	4.54116	4.1587	0.00901914	0.136188	-0.150397	1.74356	1.61663	1.68009	6	117	123	13	12	0.000119533	0.000146904	0.000116925	0.000115413	0.000115437	0.000112018	0.000127788	0.00011429	0.293821	-0.0963327	0.201128	-0.128163	-0.146943	-0.146638	-0.190013	-0.161198	221	1428	1649	665	11	0.000122035	0.000108409	0.000137773	0.000136093	0.000149399	0.0001696	0.000122739	0.000151697	0.0897087	-0.0082963	-0.179105
Vps72	Q62481	4	0.531372	0.630728	0.649149	0.669721	0.351433	-0.12894	0.118356	0.159889	0.204897	0.182393	2360	2590	4950	2588	4	7.34174e-05	7.59556e-05	7.34982e-05	6.97288e-05	7.24699e-05	7.01958e-05	7.42904e-05	7.07981e-05	0.0423868	-0.0170537	0.0319808	-0.0154672	-0.0914224	-0.0357951	-0.0817918	-0.0696698	1425	225	1650	666	4	5.3621e-05	4.77969e-05	5.68602e-05	5.65234e-05	5.94225e-05	5.47003e-05	5.27594e-05	5.68821e-05	0.261279	0.0233709	-0.142509
Birc5	O70201	3	0.955476	0.719579	1.14188	1.00409	0.255948	0.190084	-0.218984	0.447197	0.261685	0.354441	1259	2187	3446	1779	3	5.49922e-05	4.75157e-05	4.91629e-05	5.38675e-05	5.9405e-05	5.18675e-05	5.05569e-05	5.50467e-05	0.233003	0.121319	-0.0895061	-0.0403389	0.0915074	0.232676	0.0369205	0.120368	501	1151	1652	667	5	6.92194e-05	7.37238e-05	5.89739e-05	6.51373e-05	6.38638e-05	6.55345e-05	6.73057e-05	6.48452e-05	0.630494	0.040448	0.131401
Prkacb	P68181	2	0.68421	0.65721	0.894008	0.955241	0.0435315	0.0287506	-0.0293352	0.414598	0.510176	0.462387	785	530	1315	484	2	1.98711e-05	2.3455e-05	2.04426e-05	1.78605e-05	1.96435e-05	2.07576e-05	2.12562e-05	1.94206e-05	0.263429	-0.0972144	0.142012	-0.0563099	-0.251115	-0.113831	-0.0342441	-0.133063	374	1284	1658	668	2	1.68904e-05	2.21313e-05	1.71697e-05	1.75211e-05	1.692e-05	1.70876e-05	1.87305e-05	1.71762e-05	0.457925	-0.149186	0.240701
Entpd1	P55772	4	0.806368	0.896438	0.966291	1.18177	0.255425	-0.0784036	0.0743615	0.182615	0.473029	0.327822	1405	2180	3585	1840	4	5.7589e-05	4.98567e-05	5.42349e-05	5.21111e-05	5.09287e-05	4.62756e-05	5.38935e-05	4.97718e-05	0.226514	0.0956809	-0.112324	0.00910911	-0.0485216	-0.0816344	-0.219862	-0.116673	545	1113	1658	668	4	7.26488e-05	8.06981e-05	7.63715e-05	7.16266e-05	7.43762e-05	7.66374e-05	7.65728e-05	7.42134e-05	0.446471	-0.0758935	0.0757024
Mpeg1	A1L314	20	0.569493	0.597306	0.909861	0.895936	0.00869279	-0.0348061	0.0339862	0.641162	0.618911	0.630036	378	114	492	115	24	0.00049352	0.000440897	0.000489328	0.000428123	0.00044006	0.000458589	0.000474582	0.000442257	0.187914	0.0564517	-0.106214	0.0441451	-0.148631	-0.108956	-0.0494535	-0.102347	738	922	1660	670	37	0.000875013	0.000924684	0.000848877	0.000774585	0.000765404	0.000752897	0.000882858	0.000764295	0.0261785	-0.0128769	0.0667786
Tns1	E9Q0S6	4	0.225887	0.241925	0.297801	0.367175	0.200825	-0.0503273	0.0486307	0.348417	0.65054	0.499478	665	1882	2547	1247	11	0.000140119	0.000125864	0.000136423	0.000139607	0.000147204	0.000142497	0.000134135	0.000143103	0.159106	0.0629608	-0.0918222	0.0243989	0.0576848	0.134131	0.0872453	0.0930204	894	770	1664	671	12	0.000126665	0.000126034	0.000133137	0.000132644	0.000136545	0.000133215	0.000128612	0.000134135	0.119513	-0.0220057	-0.0292124
Lsg1	Q3UM18	3	0.547741	0.621121	0.78036	0.792476	0.106778	-0.0935387	0.0878415	0.417107	0.439335	0.428221	909	1163	2072	957	4	6.3054e-05	5.55211e-05	6.06522e-05	5.58402e-05	5.64363e-05	5.44115e-05	5.97424e-05	5.55627e-05	0.194681	0.0778321	-0.10572	0.0218038	-0.0974512	-0.082133	-0.134845	-0.10481	707	961	1668	672	4	5.63806e-05	5.80978e-05	5.95467e-05	5.96036e-05	5.79176e-05	6.12025e-05	5.80084e-05	5.95746e-05	0.300467	-0.041063	0.00222332
Dck	P43346	6	0.503572	0.473429	0.56087	0.578718	0.0634614	0.043838	-0.0452119	0.199307	0.244501	0.221904	2083	746	2829	1420	11	0.000112522	0.000100718	0.000108579	0.000112951	0.000114518	0.000116189	0.000107273	0.000114553	0.163691	0.0689247	-0.0909663	0.0174541	0.0744142	0.0942911	0.115184	0.0946297	870	802	1672	675	13	0.000132334	0.00012565	0.000134649	0.000139675	0.000136347	0.000138349	0.000130878	0.000138124	0.102097	0.0159654	-0.0588108
Pom121	Q8K3Z9	5	0.81675	0.693071	0.742868	0.680055	0.613527	0.113589	-0.123303	-0.0232002	-0.150655	-0.0869274	3110	3207	6317	3216	6	8.44418e-05	9.3606e-05	8.58748e-05	8.23099e-05	8.36407e-05	8.07651e-05	8.79742e-05	8.22386e-05	0.17396	-0.0591226	0.0895202	-0.0348459	-0.096014	-0.0728749	-0.123349	-0.0974126	819	857	1676	677	8	0.000111678	0.000113048	0.000108227	0.000104713	0.000103801	0.000101904	0.000110984	0.000103473	0.0174482	0.00898535	0.0265838
Eif2s2	Q99L45	13	0.784162	0.899397	1.09271	1.20233	0.0617241	-0.10229	0.0955154	0.376394	0.514324	0.445359	842	724	1566	623	20	0.000262208	0.000253958	0.000252203	0.000243131	0.000248294	0.000241427	0.000256123	0.000244284	0.0402059	0.0338724	-0.0122449	-0.0222507	-0.0751043	-0.0447854	-0.0852514	-0.0683804	1462	214	1676	677	23	0.000336816	0.000361519	0.000359315	0.000337656	0.000349377	0.000375835	0.00035255	0.000354289	0.906291	-0.0658675	0.0362439
Cmtr1	Q9DBC3	9	0.896129	0.904081	1.13325	1.05711	0.119497	-0.00638683	0.00635868	0.332301	0.231958	0.282129	1693	1279	2972	1518	10	0.000102306	0.00011232	0.00010069	9.95051e-05	0.000100327	9.43741e-05	0.000105105	9.80686e-05	0.184116	-0.0389412	0.0957754	-0.0619155	-0.0789945	-0.0671323	-0.155374	-0.1005	776	903	1679	680	16	0.00013535	0.000137156	0.000131767	0.000129323	0.000131449	0.000130363	0.000134758	0.000130378	0.0951326	0.00632795	0.0254533
Psma2	P49722	14	0.828198	0.840193	0.78816	0.894379	0.915814	-0.01041	0.0103354	-0.0818965	0.100501	0.00930216	3779	3737	7516	3770	19	0.000458103	0.000421799	0.000455965	0.000465114	0.000472049	0.000480682	0.000445289	0.000472615	0.133236	0.040931	-0.0781858	0.0341798	0.0628434	0.0841948	0.110341	0.0857932	1026	654	1680	681	21	0.000406778	0.000421187	0.000420048	0.000431084	0.000417764	0.000399352	0.000416004	0.000416067	0.995555	-0.0323569	0.0178624
Mast3	Q3U214	3	1.25481	0.960883	0.908146	1.01033	0.488667	0.179709	-0.205323	-0.286759	-0.132925	-0.209842	2156	2969	5125	2670	4	3.09368e-05	3.13792e-05	3.08213e-05	2.93339e-05	3.02881e-05	2.93237e-05	3.10458e-05	2.96486e-05	0.0299354	-0.00507189	0.0154132	-0.0104708	-0.0818276	-0.0356449	-0.0823305	-0.066601	1520	161	1681	682	4	2.28597e-05	2.16655e-05	2.23403e-05	2.3797e-05	2.27065e-05	2.09985e-05	2.22885e-05	2.25007e-05	0.827502	0.0365049	-0.0408982
Tle4	Q62441	2	0.386513	0.401094	0.481976	0.465095	0.0201054	-0.0269585	0.026464	0.291486	0.24005	0.265768	1791	245	2036	933	5	8.8095e-05	8.73656e-05	8.79357e-05	8.19207e-05	8.60684e-05	8.2244e-05	8.77987e-05	8.3411e-05	0.0773291	0.00485984	-0.0071352	0.00224779	-0.0999719	-0.0287171	-0.0942904	-0.0743265	1307	377	1684	684	7	7.66161e-05	6.80903e-05	8.36305e-05	8.08805e-05	8.57166e-05	7.91043e-05	7.61123e-05	8.19004e-05	0.33033	0.00951762	-0.160681
Glod4	Q9CPV4	16	0.447342	0.416969	0.585128	0.524844	0.104711	0.0498275	-0.0516102	0.437203	0.280338	0.35877	1243	1150	2393	1157	21	0.000436922	0.000427316	0.000435058	0.000457197	0.00044953	0.000449949	0.000433099	0.000452225	0.00823787	0.0126799	-0.0193932	0.00651294	0.0781201	0.0537196	0.0550664	0.062302	1642	43	1685	685	24	0.000394843	0.000402867	0.000408403	0.000420799	0.00042381	0.000431811	0.000402038	0.000425473	0.0110392	-0.0260515	0.00297265
Eif2b3	B1AUN2	2	1.33704	1.19129	1.5036	1.18695	0.703537	0.0808578	-0.08566	0.250228	-0.0909266	0.0796509	3179	3375	6554	3321	3	2.38134e-05	2.36249e-05	2.36541e-05	2.46235e-05	2.45656e-05	2.52803e-05	2.36975e-05	2.48231e-05	0.0324617	0.0070435	-0.00442505	-0.00264487	0.0553001	0.0519035	0.0932813	0.0668283	1513	173	1686	686	6	6.87071e-05	6.24662e-05	6.7755e-05	6.62751e-05	6.94994e-05	7.00752e-05	6.63094e-05	6.86166e-05	0.378537	0.0512447	-0.0861385
Snrpa1	P57784	12	1.03399	0.989319	1.08897	1.03442	0.296084	0.0315079	-0.0322115	0.106242	0.032102	0.0691722	3272	2386	5658	2911	17	0.000221533	0.000227535	0.000211513	0.000211824	0.000211791	0.000200489	0.000220193	0.000208035	0.116055	0.00875003	0.0473145	-0.058027	-0.0559035	-0.0561314	-0.135247	-0.0824273	1120	569	1689	687	18	0.000224622	0.000246497	0.000221384	0.00020495	0.00020529	0.000226154	0.000230834	0.000212131	0.152026	-0.0393595	0.0947129
Pdcd6	P12815	3	1.7432	2.02545	1.31798	1.61317	0.177037	-0.112309	0.104194	-0.515719	-0.224154	-0.369937	1184	1724	2908	1469	5	2.8582e-05	2.73839e-05	2.8955e-05	2.963e-05	2.92207e-05	3.05445e-05	2.8307e-05	2.97984e-05	0.0745312	0.0139501	-0.0478305	0.0326562	0.0658988	0.045832	0.109753	0.073828	1323	367	1690	688	5	2.518e-05	2.48127e-05	2.48591e-05	2.66594e-05	2.69452e-05	2.57557e-05	2.49506e-05	2.64534e-05	0.0418166	0.0132036	-0.00799482
Myd88	P22366	5	1.54029	1.33273	1.83894	1.53903	0.314347	0.100637	-0.108187	0.356304	0.0994564	0.22788	2041	2457	4498	2352	5	5.09732e-05	5.58534e-05	5.33533e-05	5.02083e-05	5.19924e-05	4.85082e-05	5.33933e-05	5.02363e-05	0.14979	-0.0669206	0.0649868	-0.0010809	-0.0887331	-0.0383584	-0.13843	-0.0885071	963	728	1691	689	7	0.000105734	0.000118868	0.000104544	9.04277e-05	9.29692e-05	9.98702e-05	0.000109715	9.44224e-05	0.0582889	-0.0533217	0.115593
Clpx	Q9JHS4	7	0.42376	0.419323	0.51183	0.504707	0.00515262	0.00757354	-0.00761351	0.279991	0.259771	0.269881	1757	63	1820	785	14	0.000201402	0.000174687	0.000197556	0.000170022	0.000179483	0.000181088	0.000191215	0.000176864	0.221136	0.0748832	-0.130425	0.0470664	-0.169472	-0.0913512	-0.0785091	-0.113111	604	1090	1694	691	16	0.000175305	0.000179298	0.000198822	0.000192665	0.000204402	0.00020191	0.000184475	0.000199659	0.160125	-0.0735581	-0.0410689
Gnb4	P29387	4	0.794913	0.871693	1.57958	1.32914	0.103111	-0.0680449	0.0649796	0.922627	0.673576	0.798102	156	1136	1292	470	3	7.10213e-05	7.4582e-05	7.52557e-05	6.61427e-05	6.98087e-05	7.23015e-05	7.36197e-05	6.94176e-05	0.137578	-0.0518388	0.0187365	0.0317088	-0.154509	-0.076684	-0.0260665	-0.0857533	1027	669	1696	692	6	0.00012553	0.000128712	0.000122112	0.00012339	0.000125162	0.000135385	0.000125452	0.000127979	0.589787	0.000906675	0.0370176
Ndufs5	Q99LY9	3	3.57677	3.15997	5.00875	5.21568	0.0383119	0.0866059	-0.0921388	0.572402	0.630805	0.601603	417	469	886	262	2	9.73784e-06	1.14321e-05	1.00524e-05	1.02193e-05	9.718e-06	8.59064e-06	1.04075e-05	9.50931e-06	0.274345	-0.0959433	0.135475	-0.0500765	-0.026321	-0.0988866	-0.27678	-0.133996	367	1330	1697	693	4	7.4314e-05	8.38956e-05	6.83594e-05	7.1311e-05	6.54851e-05	6.67539e-05	7.5523e-05	6.785e-05	0.226112	-0.0232822	0.15168
Jup	Q02257	12	15.9637	21.0281	14.0106	22.2438	0.947351	-0.21241	0.185113	-0.40069	0.266198	-0.0672457	3287	3776	7063	3576	14	0.000168465	0.00016389	0.000134883	0.000143736	0.000140184	0.000138519	0.000155746	0.000140813	0.290392	0.113252	0.0735326	-0.207484	-0.115778	-0.151867	-0.169106	-0.145584	287	1413	1700	695	15	0.000118602	0.000124501	0.000115359	0.000154458	0.000142867	0.000125863	0.000119488	0.000141062	0.110535	-0.0107294	0.059298
Ccnt1	Q9QWV9	3	4.12306	3.79756	2.8413	2.05657	0.123268	0.0581036	-0.0605423	-0.479062	-0.945376	-0.712219	250	1322	1572	627	3	7.74542e-05	8.65828e-05	8.0362e-05	7.82082e-05	7.49865e-05	7.53166e-05	8.14663e-05	7.61704e-05	0.178603	-0.0728603	0.0878762	-0.0196904	-0.0588831	-0.119574	-0.113236	-0.0972311	822	880	1702	697	3	6.27817e-05	5.72953e-05	6.21003e-05	5.94881e-05	5.96467e-05	5.93774e-05	6.07258e-05	5.9504e-05	0.552628	0.0480354	-0.0838925
Tbl3	Q8C4J7	6	0.991662	0.824596	0.994374	1.01137	0.458676	0.126951	-0.13921	0.130891	0.155343	0.143117	2672	2906	5578	2872	8	6.72324e-05	6.59562e-05	6.37549e-05	6.80255e-05	6.83558e-05	7.06218e-05	6.56479e-05	6.90011e-05	0.0645475	0.0344092	0.00676091	-0.0422111	0.0513286	0.0583166	0.105366	0.0716705	1369	334	1703	699	9	7.96172e-05	7.5203e-05	7.57355e-05	7.60802e-05	7.45789e-05	7.45797e-05	7.68519e-05	7.50796e-05	0.331517	0.050999	-0.0312905
Wdr43	Q6ZQL4	3	0.341012	0.336718	0.457214	0.512294	0.11699	0.00911341	-0.00917134	0.432159	0.596262	0.514211	611	1254	1865	825	3	6.99531e-05	7.78536e-05	7.00062e-05	6.30789e-05	7.05092e-05	6.86677e-05	7.26043e-05	6.74186e-05	0.208662	-0.0536668	0.100709	-0.0525725	-0.202898	-0.0422433	-0.0804225	-0.108521	676	1028	1704	700	5	8.87962e-05	8.64292e-05	9.13357e-05	9.28278e-05	9.00026e-05	8.1868e-05	8.88537e-05	8.82328e-05	0.874332	-0.000934071	-0.0399135
Ankrd13a	Q80UP5	3	0.662752	0.550095	0.4323	0.524971	0.226501	0.128143	-0.140644	-0.488293	-0.208088	-0.34819	1290	2036	3326	1730	9	0.000103587	0.000104846	0.000106626	0.000107649	0.00011066	0.00011158	0.00010502	0.000109963	0.0324818	-0.019819	-0.00238917	0.0219035	0.0356674	0.0754699	0.0874156	0.0661843	1535	174	1709	701	9	8.48289e-05	7.75666e-05	8.35229e-05	8.98188e-05	8.85322e-05	8.34484e-05	8.19728e-05	8.72665e-05	0.149885	0.04941	-0.0797101
Pnn	O35691	15	0.792673	0.763146	0.735358	0.718111	0.123536	0.0271243	-0.0276441	-0.0811558	-0.115396	-0.098276	3013	1325	4338	2259	26	0.000353501	0.000361552	0.000352389	0.000344296	0.000342406	0.000334482	0.000355814	0.000340394	0.0209006	-0.00940835	0.0230781	-0.0139532	-0.047475	-0.0554181	-0.0891965	-0.0640299	1598	113	1711	703	27	0.000376672	0.000374243	0.000371798	0.000359177	0.000360032	0.000349714	0.000374238	0.000356308	0.0197738	0.00935343	2.07951e-05
FAM120A	Q6A0A9	6	0.78359	0.822442	0.995344	1.04384	0.0225399	-0.0353303	0.0344857	0.309767	0.378399	0.344083	1311	273	1584	632	8	0.000142816	0.000136639	0.000136165	0.000134491	0.000133939	0.000122506	0.00013854	0.000130312	0.158867	0.0438523	-0.0199347	-0.0249424	-0.0427944	-0.0487233	-0.177454	-0.0896574	943	769	1712	705	11	0.000201872	0.000220268	0.000211331	0.000195132	0.000193743	0.000209796	0.000211157	0.000199557	0.19155	-0.0648753	0.0609446
Ppih	Q9D868	5	1.57377	1.34857	1.32877	1.31278	0.429551	0.107101	-0.115693	-0.137038	-0.1545	-0.145769	2645	2835	5480	2830	4	4.24511e-05	3.38015e-05	4.19041e-05	4.19949e-05	4.36161e-05	4.45632e-05	3.93856e-05	4.33914e-05	0.286087	0.108134	-0.220578	0.0894241	0.0925477	0.147193	0.178184	0.139308	320	1393	1713	706	8	8.95574e-05	9.67426e-05	9.58133e-05	9.43213e-05	9.74363e-05	0.000100761	9.40378e-05	9.75061e-05	0.30335	-0.0704273	0.0409113
Ubash3b	Q8BGG7	2	0.664135	0.618156	0.572235	0.647155	0.561385	0.0508244	-0.0526805	-0.164043	0.0134611	-0.0752908	3217	3119	6336	3226	2	3.3268e-05	2.61654e-05	3.52006e-05	2.76739e-05	2.81903e-05	2.78571e-05	3.15447e-05	2.79071e-05	0.316376	0.0767398	-0.269737	0.158204	-0.188867	-0.162195	-0.179351	-0.176804	173	1541	1714	707	4	4.73992e-05	4.81431e-05	4.79399e-05	4.35004e-05	4.41454e-05	4.44719e-05	4.78274e-05	4.40392e-05	0.000633407	-0.0129748	0.00949289
Ncl	P09405	94	0.63214	0.68245	0.691035	0.737983	0.238821	-0.0562967	0.0541822	0.0722177	0.167047	0.119633	2839	2101	4940	2578	137	0.003921	0.0039745	0.00392277	0.00419291	0.00411287	0.00405805	0.00393942	0.00412128	0.0281058	-0.00676156	0.0127885	-0.00611255	0.0899684	0.0621606	0.0428004	0.0649765	1565	149	1714	707	145	0.00340135	0.0033242	0.00331507	0.00331676	0.00334832	0.00335547	0.00334687	0.00334018	0.83832	0.0232941	-0.00980756
Armc10	Q9D0L7	5	0.461541	0.642956	0.497449	0.528505	0.740079	-0.258859	0.219402	-0.150771	-0.0634004	-0.107086	2947	3439	6386	3254	8	0.000186158	0.000183719	0.000201827	0.000193874	0.000203266	0.000214864	0.000190568	0.000204001	0.181556	-0.0337769	-0.0528051	0.0828121	0.0248143	0.0930658	0.173121	0.0970003	829	889	1718	709	9	0.000173695	0.000160055	0.000183311	0.000184518	0.000187598	0.000171522	0.000172354	0.000181213	0.353817	0.0111818	-0.1068
Rps8	P62242	13	0.578195	0.529144	0.669727	0.612756	0.147944	0.0625312	-0.0653648	0.274548	0.146287	0.210418	2151	1513	3664	1895	16	0.000412979	0.000371655	0.000418251	0.000448867	0.000430557	0.000411101	0.000400962	0.000430175	0.192188	0.0426044	-0.109501	0.0609055	0.162826	0.10274	0.0360294	0.100532	775	945	1720	710	22	0.000617511	0.000615009	0.000619763	0.000576417	0.000571656	0.000579245	0.000617428	0.000575773	0.000284812	0.000194412	-0.00566195
Cyb5r1	Q9DB73	2	0.250882	0.275243	0.479943	0.514171	0.0112901	-0.0683976	0.0653011	0.867456	0.966843	0.917149	95	142	237	35	4	8.49848e-05	9.22988e-05	9.3935e-05	7.94823e-05	8.2981e-05	8.99907e-05	9.04062e-05	8.41513e-05	0.206022	-0.0892173	0.0298903	0.0552413	-0.185788	-0.123641	-0.00664605	-0.105358	704	1017	1721	711	4	5.68124e-05	5.61465e-05	6.23724e-05	6.14793e-05	6.40707e-05	6.24981e-05	5.84438e-05	6.26827e-05	0.153563	-0.0408436	-0.057853
Trrap	Q80YV3	6	0.93602	1.21724	1.21634	1.16556	0.563679	-0.201911	0.177091	0.17602	0.114501	0.14526	2652	3123	5775	2970	7	6.54914e-05	6.31794e-05	6.49972e-05	6.06338e-05	6.35005e-05	5.99788e-05	6.4556e-05	6.13711e-05	0.0793986	0.0207545	-0.0310963	0.00982551	-0.0904279	-0.0237823	-0.106099	-0.0734364	1336	386	1722	712	8	7.53131e-05	7.61629e-05	7.67671e-05	7.36889e-05	7.33672e-05	7.18401e-05	7.6081e-05	7.29654e-05	0.0141042	-0.0146351	0.00155153
Lgals3	P16110	6	0.563795	0.478214	0.526843	0.525512	0.923414	0.113875	-0.12364	0.0160772	0.0124274	0.0142523	3745	3748	7493	3758	14	0.000203084	0.000200527	0.00019707	0.00019267	0.000189905	0.000192112	0.000200227	0.000191562	0.0225154	0.0204413	0.00216218	-0.0229318	-0.0555066	-0.0763593	-0.0596923	-0.0638527	1602	123	1725	713	17	0.000296802	0.000347098	0.000265046	0.000248393	0.000243045	0.00025002	0.000302982	0.000247153	0.143393	-0.0297307	0.196112
Nampt	Q99KQ4	9	0.662867	0.688717	0.687869	0.637327	0.700931	-0.02786	0.0273322	0.025556	-0.0845446	-0.0294943	3604	3371	6975	3531	15	0.00018002	0.000187256	0.000186725	0.000196712	0.000195991	0.000188773	0.000184667	0.000193825	0.0567706	-0.0367688	0.0200864	0.0159884	0.0911537	0.0858573	0.0317229	0.069578	1429	297	1726	714	18	0.000210059	0.000227557	0.000224397	0.000216484	0.000222547	0.000226619	0.000220671	0.000221883	0.855634	-0.0711007	0.0443321
Stat1	P42225	21	0.580688	0.63303	0.631683	0.632222	0.513373	-0.0635979	0.0609123	0.0578389	0.0590684	0.0584536	3353	3024	6377	3245	34	0.000667113	0.000668683	0.000669647	0.000714842	0.000699855	0.000688164	0.000668481	0.000700954	0.0509587	-0.00295536	0.00043557	0.00251451	0.0967379	0.0661697	0.041867	0.0682582	1467	259	1726	714	39	0.000603965	0.000626934	0.00061495	0.000643608	0.000640186	0.000644736	0.000615283	0.000642843	0.0482177	-0.0267842	0.0270632
Pyhin1	Q8BV49	10	0.446117	0.494122	0.510908	0.514541	0.325277	-0.0756045	0.071839	0.120034	0.130257	0.125145	2793	2498	5291	2744	19	0.000315524	0.000303409	0.000307858	0.00034389	0.00032708	0.000313626	0.00030893	0.000328199	0.146443	0.0304679	-0.0260171	-0.00501672	0.154667	0.0823622	0.0217636	0.0862641	1015	714	1729	716	21	0.000339967	0.000320794	0.000326121	0.000369987	0.000367211	0.000377572	0.00032896	0.00037159	0.00663165	0.04748	-0.0362682
Mysm1	Q69Z66	2	0.726687	0.634026	0.942375	0.955081	0.103559	0.0950432	-0.101749	0.470009	0.489332	0.479671	732	1142	1874	831	2	2.45099e-05	2.426e-05	2.62817e-05	2.13335e-05	2.39762e-05	2.44446e-05	2.50172e-05	2.32514e-05	0.213125	-0.0295571	-0.0443385	0.0711375	-0.229801	-0.0613132	-0.0334031	-0.108173	681	1049	1730	717	2	1.97341e-05	1.60729e-05	2.48243e-05	2.30103e-05	2.70831e-05	2.03166e-05	2.02104e-05	2.347e-05	0.370694	-0.0344089	-0.330471
Snx12	O70493	7	0.552203	0.580365	0.588409	0.612205	0.209749	-0.036327	0.0354348	0.0552934	0.112488	0.0838905	3138	1946	5084	2651	13	0.000160964	0.000159341	0.000160358	0.000177231	0.000167708	0.00016441	0.000160221	0.000169783	0.128591	0.00667439	-0.00794535	0.00123314	0.145571	0.0658891	0.0372393	0.0828998	1103	631	1734	719	13	0.000128737	0.000125461	0.000124729	0.000127337	0.000129612	0.000126244	0.000126309	0.000127731	0.421712	0.0274652	-0.00971635
Cyld	Q80TQ2	3	0.979015	0.77712	0.958756	1.04766	0.416655	0.156999	-0.176194	0.126831	0.254769	0.1908	2303	2803	5106	2663	4	3.23178e-05	3.22802e-05	3.09014e-05	3.10538e-05	2.97766e-05	3.0102e-05	3.18332e-05	3.03108e-05	0.0674293	0.0218002	0.0201202	-0.0428572	-0.0357621	-0.0963487	-0.0806685	-0.0709264	1395	341	1736	720	5	3.95451e-05	3.79556e-05	3.64976e-05	3.48999e-05	3.53405e-05	3.67223e-05	3.79994e-05	3.56542e-05	0.0994945	0.0575212	-0.00166556
Prrc2c	Q3TLH4	15	0.900821	0.927669	0.922388	0.958914	0.373127	-0.0213404	0.0210293	0.0127942	0.0688219	0.0408081	3506	2674	6180	3144	23	0.000272819	0.000271786	0.000253995	0.000257558	0.000253665	0.000243106	0.0002662	0.000251443	0.127682	0.0354332	0.0299608	-0.0677104	-0.0476115	-0.0695865	-0.130922	-0.0827068	1112	624	1736	720	26	0.000257616	0.000242261	0.000255021	0.000253331	0.000252855	0.000250718	0.000251633	0.000252301	0.901594	0.033902	-0.0547568
Hells	Q60848	5	0.69452	0.644156	0.541711	0.583557	0.0863286	0.0532811	-0.0553246	-0.305212	-0.197862	-0.251537	1875	964	2839	1426	11	0.000108946	0.000103886	0.000105018	0.000114901	0.000113506	0.000107352	0.00010595	0.00011192	0.108768	0.0402282	-0.0283805	-0.0127473	0.117004	0.0993906	0.01897	0.0784548	1202	535	1737	722	11	8.70138e-05	8.24794e-05	8.25958e-05	8.31517e-05	8.37805e-05	8.31757e-05	8.40297e-05	8.33693e-05	0.702561	0.0503457	-0.0268651
Rbbp6	P97868	17	0.448749	0.536788	0.55134	0.567657	0.364842	-0.135002	0.123443	0.162032	0.204111	0.183071	2355	2650	5005	2618	28	0.000464873	0.000475555	0.000454339	0.000440285	0.00044924	0.000440666	0.000464922	0.000443397	0.0536671	-0.000153953	0.0326235	-0.0332208	-0.0785528	-0.0495019	-0.0773027	-0.0684524	1457	281	1738	723	29	0.0003539	0.000348656	0.000366612	0.000352608	0.000368048	0.000358294	0.000356389	0.00035965	0.665414	-0.0101121	-0.0316492
Ostf1	Q62422	6	1.09177	0.945403	1.13985	1.05909	0.459058	0.100098	-0.107564	0.162277	0.0562545	0.109266	2925	2907	5832	2988	10	0.000152565	0.000148204	0.000138833	0.000144081	0.000135833	0.000133059	0.000146534	0.000137658	0.167825	0.058191	0.0163469	-0.0778853	-0.0243522	-0.1094	-0.139175	-0.0909759	919	821	1740	724	11	0.000153086	0.000148489	0.000145421	0.000136262	0.000137235	0.000139825	0.000148999	0.000137774	0.0219506	0.0390411	-0.00493952
Adss2	P46664	15	0.351855	0.327597	0.389538	0.404579	0.0758374	0.050611	-0.0524513	0.197391	0.252049	0.22472	2059	879	2938	1494	25	0.000452467	0.000410315	0.000465823	0.000462397	0.00047514	0.000485402	0.000442868	0.000474313	0.192232	0.0309354	-0.110145	0.0729022	0.0622528	0.101475	0.132301	0.0986764	800	946	1746	725	28	0.000400033	0.000379398	0.000412517	0.000411954	0.000423206	0.000392485	0.000397316	0.000409215	0.418011	0.00983173	-0.066574
Maco1	Q7TQE6	2	0.609588	0.618062	0.631198	0.625293	0.122105	-0.00999275	0.00992401	0.0402638	0.0267051	0.0334844	3567	1312	4879	2545	2	2.95086e-05	4.29221e-05	3.49315e-05	2.74111e-05	3.13259e-05	3.39324e-05	3.57874e-05	3.08898e-05	0.343116	-0.278317	0.262269	-0.0349227	-0.38469	-0.192097	-0.0767893	-0.217859	85	1663	1748	726	3	3.39162e-05	3.0355e-05	3.43965e-05	3.90868e-05	3.5763e-05	2.99033e-05	3.28892e-05	3.49177e-05	0.546074	0.0443589	-0.11568
Maf1	Q9D0U6	4	18.2391	20.9668	14.4153	9.85921	0.132882	-0.104034	0.0970337	-0.443464	-0.991526	-0.717495	244	1396	1640	670	2	2.83106e-05	3.18002e-05	3.06495e-05	2.67059e-05	2.80236e-05	2.9844e-05	3.02534e-05	2.81911e-05	0.208167	-0.0957583	0.0719367	0.0187665	-0.17994	-0.110459	-0.0196596	-0.103353	724	1024	1748	726	4	5.07297e-05	5.07459e-05	5.08194e-05	5.84791e-05	5.9927e-05	5.86153e-05	5.0765e-05	5.90071e-05	0.00303484	-0.00100381	-0.000543073
Mga	A2AWL7	2	0.512727	0.660763	0.739255	0.735423	0.29065	-0.194542	0.171399	0.333339	0.32584	0.329589	1389	2361	3750	1944	3	2.00068e-05	1.98585e-05	2.09177e-05	1.96302e-05	1.95249e-05	1.84922e-05	2.0261e-05	1.92158e-05	0.101121	-0.0182133	-0.0289497	0.0460181	-0.0456289	-0.0533881	-0.13179	-0.0769357	1243	505	1748	726	3	1.75126e-05	1.50154e-05	1.64483e-05	1.61254e-05	1.82523e-05	1.59885e-05	1.63254e-05	1.67888e-05	0.676066	0.10127	-0.120675
Xpnpep3	B7ZMP1	2	1.85661	2.06116	1.54903	1.26642	0.0981901	-0.0773618	0.0734237	-0.338664	-0.629278	-0.483971	711	1089	1800	771	3	3.04352e-05	2.69851e-05	1.75574e-05	2.06382e-05	2.00438e-05	2.04545e-05	2.49926e-05	2.03788e-05	0.353346	0.284242	0.110665	-0.509422	-0.276181	-0.31834	-0.289081	-0.294534	28	1726	1754	732	4	1.94523e-05	1.96607e-05	1.9793e-05	2.47037e-05	2.47849e-05	2.32528e-05	1.96353e-05	2.42471e-05	0.00930517	-0.0135119	0.00186429
Cyb5b	Q9CQX2	2	0.334091	0.272535	0.312517	0.251436	0.671364	0.139434	-0.154366	0.0431261	-0.27062	-0.113747	2890	3315	6205	3156	6	5.41896e-05	5.40441e-05	5.03479e-05	5.16554e-05	4.9246e-05	4.88318e-05	5.28605e-05	4.99111e-05	0.135261	0.0358255	0.0319456	-0.0702593	-0.0332727	-0.102184	-0.114368	-0.0832751	1096	659	1755	733	6	6.62366e-05	8.24825e-05	5.95752e-05	7.55601e-05	6.49849e-05	7.54181e-05	6.94314e-05	7.19877e-05	0.760368	-0.0679599	0.2485
Ndrg1	Q62433	6	0.967014	0.858501	0.952893	0.96664	0.544352	0.0833048	-0.0884114	0.0620835	0.0827479	0.0724157	3242	3079	6321	3218	7	0.000116211	0.000127932	0.000118425	0.00011183	0.000113243	0.000115464	0.000120856	0.000113512	0.170111	-0.0565432	0.0820884	-0.0293151	-0.111978	-0.0938632	-0.0658498	-0.0905638	927	830	1757	734	9	0.000141736	0.000139554	0.000146807	0.000143875	0.000148028	0.000141715	0.000142699	0.000144539	0.552597	-0.00976629	-0.0321498
Anxa2	P07356	22	3.35293	4.56465	3.02554	4.29862	0.767851	-0.239638	0.205445	-0.387866	0.118815	-0.134525	2737	3492	6229	3167	24	0.000530984	0.000459596	0.000524334	0.000471528	0.000469073	0.000460027	0.000504971	0.000466876	0.234404	0.0724667	-0.135834	0.0542841	-0.0988572	-0.106389	-0.134482	-0.113243	601	1158	1759	736	29	0.000734415	0.000764801	0.000739666	0.000579475	0.000584618	0.000565515	0.000746294	0.000576536	0.000339431	-0.0231491	0.0353409
Vrk2	Q8BN21	3	0.693855	0.554448	0.742746	0.707225	0.374569	0.152738	-0.170844	0.250974	0.180274	0.215624	2120	2678	4798	2505	4	5.93831e-05	7.55568e-05	6.26901e-05	5.93731e-05	5.95496e-05	5.88317e-05	6.58767e-05	5.92515e-05	0.311315	-0.149715	0.197794	-0.0715297	-0.14996	-0.145677	-0.163174	-0.152937	251	1511	1762	737	4	6.47361e-05	6.54938e-05	6.12649e-05	6.15593e-05	5.63395e-05	5.59197e-05	6.38316e-05	5.79395e-05	0.0637429	0.0202991	0.0370875
Srsf11	E9Q6E5	7	0.456354	0.500188	0.58602	0.615376	0.0557988	-0.0676747	0.0646419	0.293122	0.363639	0.328381	1400	652	2052	947	11	0.000196988	0.000196997	0.000189908	0.000182261	0.000185824	0.000189445	0.000194631	0.000185843	0.0499328	0.017364	0.0174339	-0.0354404	-0.094737	-0.0668027	-0.0389651	-0.0668349	1512	254	1766	738	12	0.000186632	0.000195902	0.000192918	0.000192629	0.000189513	0.00019684	0.000191817	0.000192994	0.751855	-0.0395351	0.0304009
Gtf2e2	Q9D902	10	1.2359	1.08078	0.989048	1.00263	0.281462	0.0934982	-0.0999801	-0.227947	-0.20827	-0.218108	2104	2321	4425	2313	15	0.000168954	0.000158521	0.000160466	0.000158935	0.000154687	0.000148237	0.000162647	0.000153953	0.123389	0.0548882	-0.0370734	-0.0194754	-0.0333123	-0.0723913	-0.133845	-0.0798494	1166	602	1768	739	16	0.000172447	0.000170687	0.00017408	0.000176175	0.000177353	0.00018315	0.000172404	0.000178893	0.0772296	0.00035178	-0.0144465
Ergic3	Q9CQE7	4	1.16601	1.21386	1.79734	1.45457	0.232925	-0.0293026	0.0287193	0.594976	0.28971	0.442343	849	2071	2920	1481	3	3.78832e-05	4.14968e-05	3.82232e-05	3.72878e-05	3.83976e-05	3.40348e-05	3.9201e-05	3.65734e-05	0.207454	-0.0493358	0.0821081	-0.0364443	-0.0721886	-0.0298772	-0.203881	-0.101982	749	1020	1769	740	5	7.67661e-05	8.61868e-05	7.22895e-05	6.89597e-05	6.62914e-05	6.93692e-05	7.84142e-05	6.82068e-05	0.123555	-0.0306442	0.136353
Flad1	Q8R123	2	0.388714	0.353928	0.482822	0.399375	0.317867	0.0660424	-0.0692112	0.378823	0.105074	0.241949	1951	2470	4421	2311	3	5.98258e-05	5.73895e-05	5.91695e-05	5.54776e-05	5.59952e-05	5.698e-05	5.87949e-05	5.6151e-05	0.0467603	0.025075	-0.0349045	0.00916227	-0.0837858	-0.070388	-0.0452349	-0.0664696	1524	246	1770	741	3	4.70698e-05	5.40882e-05	5.66513e-05	5.32877e-05	5.67146e-05	5.70389e-05	5.26031e-05	5.56804e-05	0.402492	-0.160347	0.0401668
Akt1s1	Q9D1F4	2	0.560528	0.521026	0.523317	0.537875	0.698926	0.0517527	-0.0536785	-0.0473488	-0.00776105	-0.0275549	3622	3366	6988	3541	3	4.54138e-05	5.08389e-05	4.3673e-05	4.38645e-05	4.36013e-05	4.18717e-05	4.66419e-05	4.31125e-05	0.239066	-0.0384974	0.124308	-0.0948847	-0.0885735	-0.0972568	-0.155652	-0.113827	591	1183	1774	743	3	3.75102e-05	3.63757e-05	3.44408e-05	3.66378e-05	3.65952e-05	3.42073e-05	3.61089e-05	3.58134e-05	0.818274	0.0549292	0.0106202
Samd9l	Q69Z37	6	0.71928	0.736955	0.724917	0.895388	0.511177	-0.0176181	0.0174055	-0.00635509	0.298342	0.145993	2641	3018	5659	2912	7	7.64804e-05	7.32527e-05	7.77401e-05	6.98918e-05	7.02609e-05	7.50175e-05	7.58244e-05	7.17234e-05	0.128726	0.012428	-0.0497807	0.0359971	-0.11754	-0.109941	-0.0154349	-0.0809719	1147	633	1780	744	7	6.37186e-05	6.44237e-05	6.11352e-05	5.61501e-05	5.73269e-05	5.81941e-05	6.30925e-05	5.72237e-05	0.0123054	0.0142462	0.0301235
Ahctf1	Q8CJF7	15	0.569677	0.600928	0.752061	0.655162	0.223159	-0.039038	0.0380094	0.361666	0.16267	0.262168	1810	2017	3827	1986	26	0.000264651	0.00028612	0.000257063	0.00025651	0.00025219	0.000248326	0.000269278	0.000252342	0.1846	-0.025007	0.087525	-0.0669737	-0.0700804	-0.094588	-0.116865	-0.0938445	880	904	1784	745	26	0.000228062	0.000212211	0.000220976	0.000215795	0.000219968	0.000215404	0.000220416	0.000217056	0.546374	0.0491955	-0.0547306
Nptn	P97300	5	1.80428	1.67625	2.70577	2.28671	0.147867	0.0521167	-0.0540702	0.636738	0.39397	0.515354	606	1512	2118	982	3	4.50124e-05	4.05515e-05	4.28315e-05	4.07907e-05	4.1307e-05	3.84469e-05	4.27985e-05	4.01815e-05	0.178057	0.072764	-0.0778037	0.00111231	-0.0693192	-0.0511719	-0.154693	-0.091728	910	875	1785	747	6	0.00012142	0.000123957	0.000136684	0.000138644	0.000136528	0.000145241	0.000127354	0.000140138	0.0952849	-0.0688299	-0.0390046
Atp6v0a1	Q9Z1G4	6	0.996272	0.903067	0.885475	0.984801	0.850881	0.0691143	-0.0725926	-0.100974	0.0524064	-0.024284	3652	3634	7286	3668	9	0.000103498	0.000103975	9.80453e-05	9.66343e-05	9.63683e-05	9.67092e-05	0.000101839	9.65706e-05	0.108924	0.0233128	0.0299349	-0.0547766	-0.0756905	-0.0796669	-0.0745723	-0.0766432	1249	537	1786	748	9	9.40884e-05	9.51124e-05	8.53614e-05	8.5463e-05	8.62469e-05	8.76722e-05	9.15207e-05	8.64607e-05	0.240625	0.039918	0.0555344
Vps35	Q9EQH3	9	0.873416	0.942373	1.01342	0.968575	0.201265	-0.0558559	0.0537737	0.158638	0.0933388	0.125988	2783	1884	4667	2428	15	0.000144268	0.000146166	0.000141318	0.000139654	0.000137976	0.000135742	0.000143917	0.00013779	0.0296319	0.00351079	0.0223679	-0.0262955	-0.0433819	-0.0608241	-0.0843705	-0.0628589	1630	157	1787	750	16	0.00017051	0.000191484	0.000166916	0.000155801	0.000161003	0.000177895	0.000176303	0.0001649	0.325477	-0.0482001	0.119161
Tia1	P52912	3	0.390146	0.417187	0.583789	0.515587	0.110258	-0.0491509	0.0475314	0.532283	0.353051	0.442667	848	1196	2044	939	6	8.68852e-05	9.30521e-05	8.89947e-05	7.89068e-05	8.51084e-05	8.83807e-05	8.9644e-05	8.4132e-05	0.183278	-0.0450972	0.053832	-0.0104874	-0.184057	-0.0749046	-0.020475	-0.0931454	889	899	1788	751	6	0.000103377	9.76773e-05	8.98928e-05	8.58408e-05	8.46084e-05	8.188e-05	9.69824e-05	8.41097e-05	0.0706771	0.0921222	0.0103007
Uba2	Q9Z1F9	18	0.625682	0.675429	0.809841	0.751169	0.0804202	-0.0562428	0.0541323	0.315967	0.207466	0.261717	1812	914	2726	1356	26	0.000390564	0.000396409	0.000395181	0.000420691	0.000420613	0.000401007	0.000394051	0.000414104	0.0831517	-0.0128245	0.00860695	0.00412911	0.0943774	0.0941086	0.0252432	0.0712431	1382	409	1791	752	35	0.000564655	0.00055006	0.000548264	0.000541504	0.000535178	0.000537208	0.000554326	0.000537963	0.0739653	0.0266334	-0.0111468
Ftl1	P29391	7	6.36532	4.11976	3.42663	3.24241	0.337095	0.279967	-0.347706	-0.613475	-0.693199	-0.653337	337	2537	2874	1442	16	0.000233572	0.000232697	0.000231097	0.000252761	0.000233376	0.000255515	0.000232455	0.000247218	0.166887	0.00691713	0.00149797	-0.00845723	0.120823	0.00570591	0.136456	0.0876614	978	814	1792	753	16	0.000290255	0.000308601	0.000260416	0.000250731	0.000224711	0.000228978	0.000286424	0.000234807	0.0457304	0.0191662	0.107592
Pgam1	Q9DBJ1	32	1.42442	1.63575	1.11951	1.01361	0.0948806	-0.103236	0.0963394	-0.450744	-0.594105	-0.522424	579	1043	1622	659	40	0.000939383	0.000948762	0.000929893	0.00101883	0.000983845	0.000961307	0.000939346	0.000987995	0.0889809	5.65372e-05	0.0143897	-0.0145917	0.117189	0.0667743	0.0333408	0.0724346	1353	439	1792	753	49	0.00100876	0.000958475	0.00101866	0.00112783	0.00107499	0.000992685	0.0009953	0.00106517	0.211234	0.0193851	-0.0543896
Emc8	O70378	10	0.698713	0.735503	0.825626	0.897425	0.105712	-0.0374911	0.0365415	0.203297	0.323602	0.26345	1801	1156	2957	1508	12	0.000228332	0.000227424	0.00022445	0.000216724	0.000217599	0.000218477	0.000226735	0.0002176	0.00771904	0.0101225	0.00437433	-0.0146128	-0.0651477	-0.0593396	-0.0535244	-0.0593372	1753	41	1794	755	15	0.000244246	0.000256414	0.0002551	0.000275079	0.000262074	0.000263245	0.00025192	0.000266799	0.0587928	-0.0446304	0.0255089
Mark2	Q05512	4	1.99587	1.76831	1.23937	1.34631	0.0785147	0.0846801	-0.0899621	-0.602723	-0.483327	-0.543025	534	902	1436	538	6	6.51255e-05	7.67828e-05	6.47281e-05	5.7916e-05	6.15844e-05	6.88316e-05	6.88788e-05	6.27773e-05	0.299464	-0.0808372	0.156723	-0.0896675	-0.250097	-0.161496	-0.000988652	-0.137527	337	1458	1795	756	6	5.37125e-05	4.89866e-05	5.40376e-05	5.47589e-05	5.27088e-05	4.66981e-05	5.22455e-05	5.13886e-05	0.785537	0.0399497	-0.0929212
Ptrh2	Q8R2Y8	6	0.635173	0.58043	0.720681	0.655778	0.202244	0.0635498	-0.0664786	0.24576	0.109608	0.177684	2394	1891	4285	2224	9	0.000117698	0.000106943	0.000122089	0.000124827	0.000121078	0.000125513	0.000115577	0.000123806	0.202305	0.0262396	-0.112003	0.0790782	0.111081	0.0670904	0.118981	0.0990509	796	1000	1796	757	11	0.000167725	0.000169085	0.000177469	0.000187358	0.000186788	0.000179917	0.000171426	0.000184688	0.0290872	-0.0314894	-0.0198428
Os9	Q8K2C7	10	0.98439	1.05792	0.939196	1.15581	0.850227	-0.0529028	0.0510313	-0.120706	0.178696	0.0289948	3612	3632	7244	3646	15	0.000121375	0.000122999	0.000109683	0.00011008	0.000113432	0.000107459	0.000118019	0.000110324	0.199897	0.0404505	0.0596237	-0.105673	-0.100462	-0.0571883	-0.135236	-0.0976286	814	986	1800	760	15	0.00012351	0.000130292	0.00011935	0.000121527	0.000122161	0.000128466	0.000124384	0.000124051	0.936316	-0.0101705	0.0669485
Inip	Q3TXT3	2	0.553855	0.55084	0.548624	0.671467	0.519837	0.00393178	-0.00394253	-0.00975818	0.28174	0.135991	2727	3037	5764	2962	2	3.71572e-05	3.91336e-05	3.62482e-05	3.98726e-05	3.76044e-05	4.53866e-05	3.7513e-05	4.09545e-05	0.272086	-0.0137475	0.0610163	-0.0494817	0.0880055	0.00351127	0.274875	0.122131	484	1319	1803	761	2	3.88973e-05	3.58595e-05	3.16561e-05	3.71089e-05	3.55647e-05	3.11909e-05	3.5471e-05	3.46215e-05	0.773022	0.13303	0.0157169
Sephs1	Q8BH69	8	0.352533	0.332427	0.419954	0.417698	0.0800845	0.0417386	-0.0429822	0.294212	0.286441	0.290327	1638	913	2551	1249	16	0.000254825	0.000258168	0.000272325	0.000267625	0.000273409	0.000297985	0.000261773	0.000279673	0.188611	-0.0388095	-0.0200041	0.0570165	0.0318967	0.0627443	0.186925	0.0938555	878	925	1803	761	19	0.000238584	0.000215588	0.000249499	0.000258905	0.000264389	0.000237638	0.000234557	0.000253644	0.215875	0.0245591	-0.121662
Bclaf1	Q8K019	25	0.419229	0.414136	0.518528	0.535975	0.0356365	0.00878992	-0.0088438	0.315473	0.363217	0.339345	1327	437	1764	748	37	0.000860672	0.00087565	0.000877937	0.000827015	0.000846718	0.00083484	0.000871419	0.000836191	0.0111585	-0.0179043	0.00698679	0.0107497	-0.0754543	-0.0414852	-0.0618672	-0.0596022	1742	61	1803	761	35	0.000650395	0.000617149	0.000687948	0.000679623	0.000691825	0.00065713	0.000651831	0.000676193	0.365938	-0.00318156	-0.0788779
Wbp11	Q923D5	14	0.695354	0.676077	0.886976	0.943772	0.0550887	0.0201377	-0.0204228	0.371284	0.460828	0.416056	961	642	1603	645	17	0.000258484	0.000255029	0.000258122	0.00024537	0.000247657	0.000248084	0.000257212	0.000247037	0.0023234	0.00711626	-0.0122939	0.00509883	-0.0679999	-0.0546136	-0.052129	-0.0582475	1794	11	1805	764	18	0.000220519	0.000251454	0.000240968	0.000225591	0.000230343	0.000234124	0.000237647	0.000230019	0.493214	-0.107917	0.0814737
D8Ertd738e	Q8R1F0	3	0.305014	0.34279	0.633331	0.595828	0.00828124	-0.0866802	0.0817662	0.967404	0.879339	0.923371	91	109	200	27	5	0.000139104	0.000166792	0.00013857	0.000137511	0.000138572	0.000129408	0.000148155	0.000135164	0.296178	-0.0909496	0.170943	-0.0964966	-0.107557	-0.0964709	-0.195177	-0.133068	373	1436	1809	766	6	0.000157331	0.00013664	0.000145408	0.000150125	0.000141452	0.000131639	0.00014646	0.000141072	0.539415	0.1033	-0.100124
Srsf6	Q3TWW8	7	0.733958	0.761762	0.836911	0.878455	0.0610981	-0.0270715	0.0265729	0.162307	0.2322	0.197253	2265	714	2979	1522	16	0.000184405	0.000226892	0.000197321	0.000183625	0.000187811	0.000184033	0.000202873	0.000185156	0.293677	-0.137697	0.16143	-0.0400287	-0.143816	-0.111296	-0.140612	-0.131908	388	1426	1814	769	17	0.000222851	0.000245742	0.000223969	0.0002218	0.000208822	0.000198645	0.000230854	0.000209756	0.10379	-0.0509037	0.0901633
Hist2h2bb	Q64525	5	0.596117	0.563787	0.650037	0.721302	0.165	0.0396614	-0.0407826	0.164588	0.31467	0.239629	1968	1643	3611	1857	10	0.000253827	0.000256912	0.000261265	0.000270652	0.000262382	0.00027939	0.000257335	0.000270808	0.0946185	-0.0198009	-0.00237062	0.0218677	0.0727903	0.0280223	0.118634	0.073149	1343	472	1815	770	8	0.000203358	0.000205571	0.000216198	0.000190545	0.000204613	0.000205918	0.000208375	0.000200359	0.276216	-0.0351637	-0.0195511
Eef1b	O70251	9	1.74854	1.84274	1.7369	1.98062	0.698063	-0.0383458	0.0373529	-0.0479798	0.141458	0.046739	3451	3364	6815	3445	9	0.000217248	0.000244579	0.000222596	0.000234715	0.000244503	0.000252684	0.000228141	0.000243967	0.196941	-0.0705812	0.100376	-0.0355015	0.0409812	0.0999252	0.14741	0.0961055	845	971	1816	771	15	0.00044472	0.000410251	0.00040315	0.000452574	0.000441135	0.000435132	0.000419374	0.000442947	0.199682	0.0846613	-0.0317313
Nrp1	P97333	4	0.627008	0.592292	0.63956	0.56333	0.869307	0.0405033	-0.0416733	0.0690988	-0.114	-0.0224507	3671	3674	7345	3689	6	6.21156e-05	6.71526e-05	6.45793e-05	5.88275e-05	6.2611e-05	6.19124e-05	6.46158e-05	6.1117e-05	0.136824	-0.0569315	0.0555557	-0.000816681	-0.135397	-0.045471	-0.0616595	-0.0808425	1151	667	1818	772	6	4.69966e-05	5.11424e-05	5.2987e-05	4.8683e-05	5.18637e-05	5.01838e-05	5.03753e-05	5.02435e-05	0.951462	-0.100161	0.0218032
Mtmr9	Q9Z2D0	3	1.29534	1.1623	1.04555	1.1587	0.286894	0.0760526	-0.0802859	-0.233017	-0.0847691	-0.158893	2529	2343	4872	2542	4	3.55579e-05	4.04777e-05	3.66432e-05	3.45666e-05	3.60255e-05	3.43707e-05	3.75596e-05	3.49876e-05	0.220738	-0.0790118	0.107945	-0.0356356	-0.1198	-0.0601616	-0.128	-0.102654	733	1087	1820	773	4	3.4026e-05	3.41065e-05	3.23175e-05	3.22642e-05	3.0067e-05	2.79378e-05	3.34833e-05	3.00897e-05	0.095731	0.0231938	0.0266044
Nup153	E9Q3G8	30	0.910792	0.94773	0.86997	0.847329	0.105321	-0.0289625	0.0283925	-0.095118	-0.133162	-0.11414	2884	1152	4036	2100	36	0.000561738	0.000612822	0.000557422	0.000541965	0.000542347	0.000541501	0.000577327	0.000541938	0.184964	-0.0394926	0.0860789	-0.0506195	-0.0911882	-0.0901725	-0.0924253	-0.091262	915	905	1820	773	46	0.000649491	0.000621395	0.000675408	0.000657053	0.00067215	0.000657082	0.000648764	0.000662095	0.488457	0.00161431	-0.0621845
Exosc8	Q9D753	2	0.306941	0.266574	0.260035	0.251877	0.361748	0.0981301	-0.105295	-0.141123	-0.187115	-0.164119	2499	2632	5131	2674	5	6.5698e-05	6.90136e-05	6.83575e-05	7.08731e-05	6.93491e-05	7.29364e-05	6.76897e-05	7.10529e-05	0.0815038	-0.0430877	0.0279452	0.0141632	0.0663017	0.0349413	0.107703	0.0696487	1426	398	1824	776	6	5.7065e-05	5.80065e-05	5.44552e-05	5.8808e-05	5.58695e-05	5.64051e-05	5.65089e-05	5.70275e-05	0.729296	0.0141265	0.0377372
Cenpe	Q6RT24	5	0.720346	0.689226	0.7414	0.741706	0.254842	0.0315047	-0.0322081	0.0730667	0.0736627	0.0733647	3238	2177	5415	2798	5	6.55386e-05	7.55347e-05	6.73156e-05	6.29924e-05	6.50498e-05	6.50627e-05	6.9463e-05	6.43683e-05	0.236451	-0.0838989	0.120895	-0.0453028	-0.141066	-0.0946999	-0.0944135	-0.11006	653	1175	1828	778	5	4.34136e-05	4.27173e-05	4.55666e-05	4.73718e-05	4.9048e-05	4.94457e-05	4.38992e-05	4.86218e-05	0.0137529	-0.0160472	-0.0393724
Vps53	Q8CCB4	2	1.45836	1.18519	1.03909	0.899607	0.190258	0.141871	-0.157359	-0.347163	-0.555114	-0.451138	823	1812	2635	1298	3	2.89184e-05	2.80781e-05	2.91955e-05	2.95768e-05	3.02251e-05	3.02659e-05	2.87307e-05	3.00226e-05	0.0399922	0.00939773	-0.0331464	0.0231533	0.0418718	0.073156	0.075102	0.0633766	1617	213	1830	779	3	2.54252e-05	2.4284e-05	2.50838e-05	2.36103e-05	2.41985e-05	2.42716e-05	2.4931e-05	2.40268e-05	0.0986502	0.0283199	-0.0379347
Rpsa	P14206	14	0.624461	0.548425	0.584556	0.594182	0.951194	0.0906206	-0.0966966	-0.00464944	0.0189129	0.00713174	3790	3784	7574	3798	22	0.000376052	0.000354078	0.000362007	0.000386806	0.000379613	0.000380974	0.000364046	0.000382465	0.090515	0.0468125	-0.0400516	-0.00810216	0.0874929	0.0604118	0.0655752	0.07116	1386	446	1832	780	28	0.000416872	0.000429562	0.00040378	0.00043508	0.000436185	0.000455384	0.000416738	0.000442216	0.0633521	0.000463884	0.0437252
Rhot2	Q8JZN7	3	0.35124	0.283853	0.347291	0.353355	0.508001	0.14549	-0.161825	0.129178	0.154151	0.141664	2683	3014	5697	2924	4	5.24427e-05	5.04623e-05	5.08917e-05	5.48921e-05	5.22889e-05	5.40264e-05	5.12656e-05	5.37358e-05	0.0675849	0.0327515	-0.0227844	-0.0105592	0.098609	0.028514	0.0756734	0.0675988	1490	343	1833	781	5	4.49214e-05	4.39825e-05	4.46268e-05	4.81807e-05	4.86513e-05	4.73358e-05	4.45102e-05	4.8056e-05	0.00247743	0.013267	-0.0172078
Tpm4	Q6IRU2	11	1.62824	1.31973	2.197	1.94591	0.0999845	0.143591	-0.159478	0.575814	0.400721	0.488268	694	1106	1800	771	13	0.000128079	0.000137754	0.00012814	0.000125815	0.000123402	0.00012301	0.000131324	0.000124076	0.145007	-0.0360975	0.0689613	-0.0354176	-0.0618279	-0.0897649	-0.094363	-0.0819852	1129	705	1834	782	18	0.000314629	0.00031968	0.000222764	0.000244184	0.000227333	0.000298993	0.000285691	0.000256836	0.497225	0.139199	0.162171
Kif21b	Q9QXL1	4	2.34559	2.41566	1.76928	1.73596	0.013585	-0.021389	0.0210765	-0.428178	-0.455612	-0.441895	852	179	1031	329	5	3.15211e-05	3.15122e-05	3.13021e-05	3.03219e-05	3.05105e-05	2.92172e-05	3.14451e-05	3.00165e-05	0.0671263	0.00348093	0.00307229	-0.00657566	-0.0524761	-0.0435309	-0.10602	-0.0673424	1496	340	1836	783	9	5.361e-05	5.08372e-05	5.28699e-05	5.3261e-05	5.34807e-05	5.29675e-05	5.2439e-05	5.32364e-05	0.438451	0.0318616	-0.0447575
Rock1	P70335	23	1.64256	1.44908	1.32973	1.0608	0.18129	0.087573	-0.0932343	-0.217235	-0.543226	-0.38023	1132	1758	2890	1455	35	0.000631809	0.000618427	0.000615492	0.000599655	0.00060017	0.000590288	0.000621909	0.000596704	0.0187747	0.0227836	-0.00810067	-0.0149638	-0.0525712	-0.0513343	-0.0752862	-0.0597306	1736	102	1838	784	37	0.000537769	0.000524935	0.000534151	0.000534468	0.000541326	0.000545062	0.000532285	0.000540285	0.182343	0.0147872	-0.0200596
Tacc3	Q9JJ11	7	0.855578	0.673658	0.953642	0.833106	0.37462	0.16216	-0.182722	0.318708	0.12376	0.221234	2087	2679	4766	2488	10	0.000110663	0.000118641	0.000107027	0.000124741	0.000114073	0.000119564	0.000112111	0.000119459	0.186932	-0.0187474	0.0816852	-0.0669453	0.154009	0.0250396	0.0928637	0.0906374	925	916	1841	785	12	0.000192997	0.000188755	0.000198161	0.000202675	0.000201379	0.000202588	0.000193304	0.000202214	0.0786283	-0.00229619	-0.0343586
Scaf4	Q7TSH6	2	0.151137	0.133173	0.247019	0.240862	0.0362883	0.0883939	-0.0941654	0.797155	0.76074	0.778947	172	448	620	163	6	7.24023e-05	7.15393e-05	6.9136e-05	6.4333e-05	6.98791e-05	6.76272e-05	7.10259e-05	6.72798e-05	0.132566	0.0276907	0.0103916	-0.0389072	-0.142786	-0.0234836	-0.0707419	-0.0790038	1192	651	1843	787	8	6.17167e-05	6.26959e-05	6.14263e-05	6.30305e-05	6.37991e-05	6.18884e-05	6.19463e-05	6.2906e-05	0.236516	-0.00535783	0.0173534
Bphl	Q8R164	2	0.885484	0.803288	0.521192	0.644264	0.0869135	0.0685631	-0.0719848	-0.696087	-0.39025	-0.543169	533	973	1506	581	5	2.50764e-05	2.38464e-05	2.49879e-05	2.59641e-05	2.61444e-05	2.53827e-05	2.46369e-05	2.58304e-05	0.0745805	0.0255092	-0.0470475	0.0204076	0.0756947	0.0856826	0.0430252	0.0681341	1476	368	1844	788	5	1.7626e-05	1.93869e-05	1.75305e-05	1.92856e-05	1.97874e-05	1.96908e-05	1.81811e-05	1.95879e-05	0.137773	-0.0447363	0.092641
Mideas	E9Q2I4	6	0.699319	0.759743	0.826097	0.751942	0.343921	-0.0610183	0.058542	0.179342	0.043651	0.111496	2912	2560	5472	2827	8	8.12254e-05	9.57329e-05	8.44894e-05	7.75296e-05	8.12687e-05	8.26168e-05	8.71492e-05	8.04717e-05	0.264527	-0.101557	0.135527	-0.0447172	-0.168741	-0.100789	-0.0770535	-0.115528	558	1291	1849	790	9	7.78129e-05	7.23862e-05	7.29983e-05	7.58935e-05	7.47902e-05	6.81819e-05	7.43991e-05	7.29552e-05	0.653417	0.0647226	-0.0395706
Tomm20	Q9DCC8	4	0.861066	0.902004	1.22114	1.27508	0.0106892	-0.0338937	0.0331157	0.470136	0.532497	0.501316	658	136	794	227	5	5.91235e-05	5.19246e-05	5.54428e-05	4.94399e-05	5.43088e-05	5.15848e-05	5.54969e-05	5.17778e-05	0.222051	0.0913224	-0.0959911	-0.00140807	-0.166734	-0.0312209	-0.105462	-0.101139	762	1092	1854	791	5	8.79873e-05	0.0001036	9.10066e-05	7.97293e-05	7.96626e-05	8.99866e-05	9.41981e-05	8.31262e-05	0.140337	-0.0984025	0.13726
Dhx8	A2A4P0	3	3.40132	3.68417	3.37587	2.6409	0.364595	-0.0587734	0.0564725	-0.0696101	-0.423839	-0.246725	1916	2648	4564	2375	4	4.70426e-05	5.48121e-05	4.88709e-05	4.58338e-05	4.65107e-05	4.71768e-05	5.02419e-05	4.65071e-05	0.25042	-0.0949224	0.125604	-0.0399139	-0.132478	-0.111328	-0.0908132	-0.11154	627	1228	1855	792	4	3.79457e-05	3.45943e-05	3.59438e-05	3.66467e-05	3.738e-05	3.64616e-05	3.61613e-05	3.68294e-05	0.568841	0.0694908	-0.0639105
Srrm1	Q52KI8	14	0.939424	0.937024	1.01555	0.885598	0.88044	0.0018438	-0.00184616	0.114252	-0.0832801	0.0154859	3735	3689	7424	3723	23	0.000430023	0.000431459	0.000417404	0.000416054	0.000410506	0.000390937	0.000426295	0.000405832	0.0970926	0.0125609	0.0173703	-0.0304093	-0.0350828	-0.0544511	-0.124915	-0.0714831	1374	481	1855	792	25	0.000481967	0.000452348	0.000433873	0.00041367	0.000409554	0.000424085	0.000456063	0.00041577	0.0917004	0.079702	-0.0117993
Kif11	Q6P9P6	27	1.05791	1.09523	0.830211	0.878813	0.0219857	-0.0252284	0.0247948	-0.374892	-0.292813	-0.333852	1365	263	1628	662	39	0.000621139	0.000607881	0.000624457	0.00063359	0.000645624	0.000653609	0.000617826	0.000644274	0.0273617	0.00771533	-0.02341	0.0154026	0.0363496	0.0634945	0.0812289	0.0603577	1711	146	1857	794	41	0.000572073	0.000571842	0.00056863	0.000571915	0.000571251	0.00056146	0.000570848	0.000568209	0.523275	0.00309234	0.00250849
Plec	Q9QXS1	120	0.887235	0.940328	0.947612	0.959533	0.365672	-0.0425331	0.041315	0.0524477	0.0704836	0.0614656	3330	2651	5981	3057	174	0.00247306	0.00241035	0.00240175	0.00234804	0.0023266	0.00231073	0.00242839	0.00232846	0.0301101	0.026301	-0.0107586	-0.015911	-0.0485411	-0.0617727	-0.0716498	-0.0606546	1695	163	1858	795	185	0.00258658	0.0027121	0.00251168	0.00232393	0.0022922	0.00229706	0.00260345	0.00230439	0.0331032	-0.00938221	0.0589827
Hmgxb4	Q80Y32	2	0.475397	0.482224	0.380901	0.52105	0.759305	-0.0103223	0.0102489	-0.330038	0.121968	-0.104035	2971	3473	6444	3279	4	3.44365e-05	2.79895e-05	3.26302e-05	2.96732e-05	2.90428e-05	2.83036e-05	3.16854e-05	2.90065e-05	0.296163	0.120121	-0.178935	0.0423905	-0.0946577	-0.125639	-0.162832	-0.12771	424	1435	1859	796	4	2.82433e-05	2.71543e-05	2.93367e-05	2.68505e-05	2.89416e-05	2.96706e-05	2.82448e-05	2.84876e-05	0.829996	-7.23259e-05	-0.0568039
Lpl	P11152	2	1.33014	1.41124	1.36168	1.33709	0.692716	-0.0433265	0.0420631	-0.00951557	-0.0357977	-0.0226567	3670	3352	7022	3557	5	3.61126e-05	3.21842e-05	3.44049e-05	3.12101e-05	3.21079e-05	3.3027e-05	3.42339e-05	3.2115e-05	0.195238	0.0770778	-0.0890728	0.00718694	-0.133412	-0.0924963	-0.0517782	-0.0925623	899	965	1864	797	5	3.2767e-05	3.12803e-05	2.97417e-05	3.27575e-05	3.35467e-05	3.14436e-05	3.1263e-05	3.25826e-05	0.29107	0.0677865	0.00079844
Pclaf	Q9CQX4	7	1.07709	1.47669	1.54566	1.65713	0.337313	-0.245496	0.209733	0.275588	0.376053	0.32582	1413	2539	3952	2054	5	9.24859e-05	0.000104285	9.354e-05	9.32677e-05	9.05123e-05	8.70698e-05	9.67703e-05	9.02833e-05	0.222322	-0.0653304	0.107894	-0.0489796	-0.0531855	-0.0964502	-0.152391	-0.100676	770	1094	1864	797	7	0.000132539	0.000131365	0.00012939	0.000121892	0.000118513	0.000122493	0.000131098	0.000120966	0.00367086	0.0157707	0.00293617
Klc4	Q9DBS5	6	0.536518	0.480459	0.574224	0.612938	0.145175	0.0774109	-0.0818013	0.175398	0.269525	0.222461	2075	1489	3564	1827	8	0.00013499	0.000127223	0.000122134	0.000118786	0.00012192	0.000121154	0.000128116	0.00012062	0.176744	0.0754049	-0.01009	-0.0689785	-0.109083	-0.0715172	-0.0806091	-0.0870698	994	870	1864	797	11	0.000139002	0.000131932	0.000142427	0.000148596	0.000155561	0.00014305	0.000137787	0.000149069	0.0783585	0.0126692	-0.0626496
Trmt5	Q9D0C4	7	0.926591	1.0267	1.03517	1.22286	0.322698	-0.0758996	0.0721053	0.0839629	0.324361	0.204162	2204	2489	4693	2443	6	0.000101763	9.40343e-05	0.000103547	0.000105819	0.000108822	0.000102866	9.97815e-05	0.000105836	0.165104	0.0283751	-0.0855842	0.0534372	0.0847548	0.12512	0.0439285	0.0846012	1057	808	1865	800	10	0.000133454	0.000136004	0.000141051	0.000135644	0.000139732	0.000132946	0.000136836	0.000136107	0.818863	-0.0361082	-0.00879985
Prmt1	Q9JIF0	17	1.65673	1.56313	1.73227	1.81623	0.12192	0.041342	-0.0425617	0.105671	0.173946	0.139809	2693	1310	4003	2079	10	0.000111413	0.000105348	0.000108046	9.54699e-05	0.00010258	0.000107295	0.000108269	0.000101782	0.192039	0.0412928	-0.0394542	-0.00297286	-0.181503	-0.0778704	-0.0130398	-0.0908042	921	944	1865	800	20	0.0001995	0.000224769	0.00022589	0.000221187	0.000242877	0.000262295	0.00021672	0.00024212	0.165259	-0.119439	0.0526105
Usp16	Q99LG0	2	0.605935	0.483807	0.680348	0.555448	0.491118	0.153248	-0.171483	0.320359	0.027737	0.174048	2424	2973	5397	2790	3	4.73849e-05	4.32692e-05	4.6501e-05	4.16323e-05	4.42943e-05	4.34448e-05	4.57184e-05	4.31238e-05	0.167181	0.0516541	-0.0794326	0.0244865	-0.13507	-0.0456516	-0.0735913	-0.0847709	1055	816	1871	802	4	5.46714e-05	4.90055e-05	5.88822e-05	5.59501e-05	5.96898e-05	5.68824e-05	5.41863e-05	5.75074e-05	0.369834	0.0128567	-0.144986
Gtf2a1	Q99PM3	2	0.52194	0.466977	0.699113	0.71536	0.0626943	0.0780348	-0.0824982	0.499677	0.532821	0.516249	603	741	1344	495	3	3.18752e-05	3.29227e-05	2.77529e-05	3.65094e-05	3.00027e-05	3.50836e-05	3.08503e-05	3.38652e-05	0.301828	0.0471514	0.0938006	-0.152645	0.242984	-0.040189	0.185512	0.129436	407	1469	1876	804	3	3.40406e-05	3.17744e-05	3.43933e-05	3.67356e-05	3.68539e-05	3.72999e-05	3.34028e-05	3.69631e-05	0.0441127	0.0272891	-0.0721024
Stim1	P70302	5	0.430505	0.493983	0.581633	0.571542	0.164876	-0.102625	0.0958073	0.331456	0.306204	0.31883	1452	1641	3093	1595	8	0.000108533	0.000115621	0.000116089	0.000105673	0.000106587	0.000110511	0.000113414	0.00010759	0.126195	-0.063473	0.0278003	0.0336321	-0.102001	-0.0895761	-0.0374159	-0.076331	1261	616	1877	805	9	8.35882e-05	9.29817e-05	9.2323e-05	9.08411e-05	9.42628e-05	9.75958e-05	8.96309e-05	9.42332e-05	0.281166	-0.100698	0.0529497
H2-L	P01897	8	0.843759	0.727856	0.85032	0.842876	0.484309	0.102655	-0.110523	0.11383	0.101144	0.107487	2937	2958	5895	3019	12	0.000187657	0.000199796	0.000196136	0.000198631	0.000204134	0.000212079	0.00019453	0.000204948	0.121592	-0.0518932	0.0385372	0.0118656	0.0300989	0.0695212	0.124607	0.0747423	1296	591	1887	806	13	0.000191009	0.00022092	0.000204094	0.000226925	0.000222948	0.000242042	0.000205341	0.000230638	0.0814579	-0.104378	0.105499
Asl	Q91YI0	3	0.269008	0.309926	0.360196	0.313012	0.272625	-0.105749	0.0985241	0.315384	0.112817	0.214101	2130	2276	4406	2297	7	0.000115632	0.000110902	0.00011716	0.000116457	0.000120289	0.000126701	0.000114565	0.000121149	0.148934	0.0133838	-0.0468788	0.0323147	0.0236402	0.0703413	0.145261	0.0797476	1167	721	1888	807	7	8.43457e-05	7.73966e-05	8.63455e-05	8.8072e-05	8.74111e-05	8.257e-05	8.2696e-05	8.60177e-05	0.36982	0.0284984	-0.0955465
Cytip	Q91VY6	2	0.810287	0.97678	1.4198	1.36898	0.0826926	-0.141089	0.128512	0.668099	0.615508	0.641803	357	934	1291	469	2	3.17513e-05	4.49309e-05	3.54983e-05	3.22014e-05	3.37498e-05	3.23347e-05	3.73935e-05	3.2762e-05	0.358747	-0.235972	0.264921	-0.0750376	-0.215661	-0.147906	-0.209703	-0.19109	136	1753	1889	808	3	5.74932e-05	6.21452e-05	4.8943e-05	4.4096e-05	4.35417e-05	3.92172e-05	5.61938e-05	4.2285e-05	0.0540332	0.0329805	0.145232
Prdx5	P99029	12	0.431556	0.435599	0.541028	0.467407	0.305062	-0.00674247	0.00671111	0.319412	0.108391	0.213902	2131	2426	4557	2372	19	0.000510824	0.00046323	0.000535256	0.000534547	0.000528763	0.000554282	0.000503103	0.000539198	0.223883	0.0219708	-0.119127	0.0893755	0.0874631	0.0717683	0.139767	0.0996662	787	1102	1889	808	23	0.000574833	0.000535573	0.000569779	0.000624193	0.000623602	0.00061606	0.000560062	0.000621285	0.0335044	0.037557	-0.0645018
Tsc1	Q9EP53	3	1.42942	1.34272	1.13085	1.09267	0.0626785	0.0444272	-0.0458389	-0.293587	-0.343144	-0.318365	1455	740	2195	1028	4	1.40756e-05	1.56564e-05	1.35101e-05	1.29504e-05	1.36541e-05	1.35435e-05	1.4414e-05	1.33827e-05	0.244922	-0.0342756	0.119279	-0.093438	-0.154472	-0.0781367	-0.089876	-0.107495	686	1205	1891	810	4	1.22899e-05	1.32026e-05	1.26004e-05	1.3223e-05	1.25692e-05	1.20776e-05	1.26976e-05	1.26233e-05	0.870409	-0.0470883	0.0562626
Dgcr8	Q9EQM6	2	1.24632	1.25699	0.75676	0.781724	0.00562938	-0.0061649	0.00613867	-0.725927	-0.679105	-0.702516	263	73	336	61	3	1.81596e-05	1.95557e-05	1.85477e-05	1.94173e-05	2.00994e-05	1.97417e-05	1.87543e-05	1.97528e-05	0.123162	-0.0464924	0.0603654	-0.015983	0.0501203	0.0999294	0.0740191	0.0746896	1297	600	1897	812	4	1.57631e-05	1.54309e-05	1.62078e-05	1.54187e-05	1.65534e-05	1.54911e-05	1.58006e-05	1.58211e-05	0.964713	-0.00342432	-0.0341605
Srsf7	Q8BL97	4	0.746576	0.634204	1.51478	1.37907	0.0147282	0.112877	-0.122464	1.13362	0.998216	1.06592	52	197	249	42	4	7.98267e-05	9.61834e-05	8.34991e-05	7.34379e-05	7.72658e-05	8.66847e-05	8.65031e-05	7.91295e-05	0.311729	-0.11588	0.153037	-0.0509907	-0.236226	-0.16292	0.00302672	-0.13204	386	1512	1898	813	9	0.000162554	0.000148933	0.000130248	0.000123279	0.000123756	0.000114126	0.000147245	0.000120387	0.0908801	0.1427	0.0164468
Myg1	Q9JK81	8	0.580794	0.613355	0.714308	0.646396	0.20517	-0.0398839	0.0388109	0.258634	0.114507	0.186571	2326	1912	4238	2205	10	0.000141511	0.00015827	0.000146487	0.000158898	0.000155369	0.000160289	0.000148756	0.000158185	0.191379	-0.0720294	0.0894376	-0.0221769	0.0951535	0.0627531	0.107726	0.0885442	961	938	1899	814	12	0.000190497	0.000195062	0.000176659	0.00017778	0.000172024	0.000168265	0.000187406	0.000172689	0.0994243	0.0236012	0.0577649
Mrps22	Q9CXW2	2	0.641008	0.519276	0.621545	0.723846	0.367474	0.143937	-0.159905	0.0994528	0.319278	0.209365	2160	2656	4816	2515	3	2.37426e-05	2.03976e-05	2.3116e-05	2.69621e-05	2.42876e-05	2.22447e-05	2.24187e-05	2.44981e-05	0.295263	0.082775	-0.136304	0.0441842	0.266226	0.115514	-0.0112424	0.123499	468	1433	1901	815	5	3.5241e-05	3.09152e-05	3.50198e-05	3.84023e-05	3.82941e-05	3.50095e-05	3.37254e-05	3.72353e-05	0.125749	0.0634229	-0.125517
Ddi2	A2ADY9	12	2.14153	2.40898	1.70374	1.54569	0.0744227	-0.0873855	0.0823934	-0.417321	-0.557779	-0.48755	696	859	1555	611	12	0.000222967	0.000227121	0.000220065	0.000233178	0.000231142	0.00023409	0.000223384	0.000232803	0.0296328	-0.00269808	0.0239324	-0.0215973	0.0619009	0.0492478	0.0675329	0.0595605	1743	158	1901	815	16	0.000285244	0.000281198	0.000264394	0.000275568	0.000267912	0.000260249	0.000276946	0.00026791	0.316606	0.0425956	0.0219865
Ap3d1	O54774	5	0.764151	0.841128	0.779757	0.821035	0.964919	-0.0708939	0.0675728	-0.0417276	0.0326925	-0.00451759	3817	3804	7621	3815	6	0.000112493	0.000112888	0.000119244	0.0001055	0.000111301	0.000110761	0.000114875	0.000109187	0.120023	-0.0302319	-0.0251656	0.0538472	-0.122826	-0.0455961	-0.0526184	-0.0736801	1329	581	1910	817	7	0.000103604	0.000107239	0.000111907	0.000105309	0.000105482	0.000108779	0.000107583	0.000106523	0.717822	-0.0543731	-0.00462923
Septin11	Q8C1B7	9	0.573696	0.567734	0.618674	0.62232	0.00996453	0.00751675	-0.00755612	0.116409	0.124887	0.120648	2832	128	2960	1510	11	0.000207493	0.000189937	0.000204655	0.000214223	0.000212843	0.000209989	0.000200695	0.000212352	0.159784	0.0480576	-0.0794818	0.0281879	0.0941082	0.0847889	0.0653121	0.081403	1138	772	1910	817	13	0.000214217	0.000218739	0.000209125	0.000225583	0.000222728	0.000227217	0.000214027	0.000225176	0.0391363	0.00127948	0.0314154
Gnas	Q6R0H7	2	0.906281	0.84418	0.97401	1.24161	0.321281	0.0502956	-0.0521125	0.154274	0.504478	0.329376	1391	2484	3875	2010	3	3.09899e-05	2.9304e-05	2.96878e-05	3.21615e-05	3.42391e-05	2.9971e-05	2.99939e-05	3.21238e-05	0.219673	0.0471298	-0.0335712	-0.0148001	0.100665	0.190973	-0.00110513	0.0968445	831	1080	1911	819	4	4.95841e-05	6.02883e-05	6.19136e-05	6.03859e-05	5.67664e-05	6.06569e-05	5.7262e-05	5.92697e-05	0.662755	-0.2077	0.0742993
Dcaf8	Q8N7N5	7	1.36884	1.2238	1.44369	1.2047	0.863736	0.0785284	-0.0830501	0.155342	-0.105744	0.0247987	3643	3662	7305	3676	5	6.42993e-05	6.03509e-05	6.58387e-05	6.86742e-05	6.71772e-05	6.53781e-05	6.34963e-05	6.70765e-05	0.148477	0.0181298	-0.0732961	0.052263	0.113096	0.0812997	0.042136	0.078844	1194	717	1911	819	10	0.000115685	0.000111409	0.000119274	0.000119269	0.00012113	0.000116849	0.000115456	0.000119083	0.253216	0.002864	-0.0514804
Nmd3	Q99L48	2	1.26464	0.806867	1.31587	1.2379	0.480362	0.288046	-0.360277	0.345333	0.257213	0.301273	1567	2951	4518	2358	2	1.95052e-05	1.91495e-05	1.76146e-05	1.83462e-05	1.80128e-05	1.61366e-05	1.87564e-05	1.74985e-05	0.236517	0.0564718	0.0299229	-0.090614	-0.0319074	-0.058367	-0.217047	-0.10244	736	1176	1912	821	3	2.88582e-05	3.0739e-05	2.79602e-05	2.57793e-05	2.70055e-05	2.75808e-05	2.91858e-05	2.67886e-05	0.0804959	-0.0162841	0.074803
Clip1	Q922J3	12	0.593484	0.721085	0.706203	0.696946	0.613488	-0.147309	0.133652	0.103565	0.0845302	0.0940478	3051	3206	6257	3180	20	0.000222194	0.000220312	0.000217398	0.000212021	0.000214104	0.000207306	0.000219968	0.000211143	0.0275253	0.0145269	0.00225523	-0.0169566	-0.0530886	-0.0389839	-0.085531	-0.0592012	1765	147	1912	821	20	0.000227217	0.000211975	0.000219995	0.000217284	0.000214841	0.000212849	0.000219729	0.000214991	0.396371	0.0483442	-0.0518295
Clip2	Q9Z0H8	4	0.753645	0.763026	1.00836	0.97283	0.0365139	-0.00895152	0.00889632	0.411109	0.359351	0.38523	1107	452	1559	617	5	7.026e-05	6.93312e-05	6.92391e-05	6.71972e-05	6.7811e-05	6.38747e-05	6.96101e-05	6.62943e-05	0.104788	0.013407	-0.00579178	-0.00770984	-0.0508952	-0.0377773	-0.124052	-0.0709083	1396	517	1913	823	5	5.80495e-05	5.67508e-05	5.63317e-05	5.46966e-05	5.84437e-05	5.71913e-05	5.7044e-05	5.67772e-05	0.841239	0.0252078	-0.00743412
Hscb	Q8K3A0	3	0.433493	0.472916	0.34998	0.379237	0.0775791	-0.064153	0.0614213	-0.372891	-0.257064	-0.314977	1483	900	2383	1151	5	6.03746e-05	6.04765e-05	6.00797e-05	6.22506e-05	6.24294e-05	6.39402e-05	6.03103e-05	6.28734e-05	0.0357547	0.0015383	0.00397048	-0.00552563	0.0456832	0.049822	0.08432	0.0599417	1728	193	1921	824	5	4.17886e-05	3.73167e-05	4.42186e-05	4.92252e-05	4.91386e-05	4.13712e-05	4.11079e-05	4.65783e-05	0.176693	0.0236916	-0.139597
Eif3c	Q8R1B4	16	0.740339	0.844043	0.748147	0.792411	0.749862	-0.0976631	0.0914689	-0.0825259	0.000401107	-0.0410624	3503	3458	6961	3524	25	0.000342259	0.000363797	0.000344936	0.000328598	0.000339103	0.000332302	0.00035033	0.000333334	0.113197	-0.0336298	0.0544164	-0.0223876	-0.0923941	-0.0469921	-0.0762199	-0.0718687	1364	558	1922	826	29	0.000378978	0.000417999	0.000384756	0.000361897	0.000359178	0.00039007	0.000393911	0.000370382	0.210402	-0.0557568	0.0856301
Bcl10	Q9Z0H7	3	1.4273	1.57842	1.47021	1.3758	0.479886	-0.0744248	0.070773	-0.031684	-0.127439	-0.0795616	3181	2949	6130	3125	3	1.9334e-05	1.67125e-05	1.9269e-05	1.92444e-05	1.96584e-05	2.05856e-05	1.84385e-05	1.98294e-05	0.245268	0.0684216	-0.141798	0.0635614	0.0617133	0.0924221	0.158912	0.104349	714	1209	1923	828	4	2.38625e-05	2.27387e-05	2.50648e-05	2.56904e-05	2.67166e-05	2.52182e-05	2.38887e-05	2.58751e-05	0.0787774	-0.00158291	-0.0711749
Ppif	Q99KR7	8	0.715978	0.724303	0.854043	0.778884	0.233287	-0.00836315	0.00831495	0.24603	0.113131	0.17958	2379	2074	4453	2327	10	0.000229471	0.000217668	0.000229723	0.000242718	0.000236108	0.000231505	0.00022562	0.000236777	0.0983667	0.0244122	-0.0517683	0.025995	0.105385	0.0655488	0.0371436	0.0693591	1439	485	1924	829	12	0.000259599	0.000250031	0.000257081	0.000286213	0.000285483	0.000282768	0.000255571	0.000284821	0.00472757	0.022565	-0.0316124
Thoc2	B1AZI6	12	1.0994	0.974784	1.06492	1.19892	0.40938	0.084173	-0.08939	0.0381978	0.209188	0.123693	2802	2785	5587	2874	15	0.000219945	0.000213754	0.000211204	0.000204642	0.000208922	0.000204233	0.000214968	0.000205933	0.0524663	0.0330258	-0.00816818	-0.0254854	-0.0710163	-0.0411545	-0.0739002	-0.0620237	1652	273	1925	830	17	0.000220142	0.000230903	0.000225134	0.000204115	0.000215906	0.00022534	0.000225393	0.00021512	0.233459	-0.0340063	0.0348427
Cog1	Q9Z160	4	0.591735	0.579066	0.724857	0.792181	0.112372	0.0155274	-0.0156964	0.308273	0.436406	0.37234	1171	1221	2392	1156	5	8.04051e-05	8.60732e-05	8.45696e-05	7.63986e-05	8.13465e-05	8.04988e-05	8.36826e-05	7.94146e-05	0.135569	-0.0576416	0.0406362	0.0152109	-0.131382	-0.0408474	-0.0559605	-0.0760633	1267	661	1928	832	6	7.14739e-05	7.17064e-05	7.60836e-05	7.53512e-05	7.69892e-05	6.90202e-05	7.3088e-05	7.37869e-05	0.820935	-0.0322169	-0.0275316
Pfdn2	O70591	15	0.733503	0.720925	0.66808	0.746885	0.704414	0.0124236	-0.0125315	-0.12236	0.0385067	-0.0419266	3496	3378	6874	3476	21	0.000352386	0.000387488	0.000380394	0.0003983	0.00039419	0.000394485	0.000373423	0.000395658	0.171873	-0.0836537	0.0533424	0.0266855	0.093045	0.0780826	0.079161	0.0834295	1089	843	1932	833	20	0.000350906	0.00037633	0.000328962	0.000351044	0.000337032	0.00033249	0.000352066	0.000340189	0.487471	-0.00476062	0.0961508
Mrtfa	Q8K4J6	3	0.439245	0.483941	0.580292	0.503696	0.240967	-0.0715957	0.06821	0.330159	0.125934	0.228047	2038	2111	4149	2162	4	7.57309e-05	7.59704e-05	7.65265e-05	7.25597e-05	7.4197e-05	7.26005e-05	7.60759e-05	7.31191e-05	0.0188413	-0.00655817	-0.00200278	0.00851947	-0.068272	-0.0360792	-0.0674606	-0.0572706	1832	103	1935	834	4	5.2739e-05	4.94776e-05	5.2949e-05	5.01853e-05	5.36273e-05	5.12106e-05	5.17218e-05	5.16744e-05	0.97657	0.0280955	-0.0639995
Rplp2	P99027	8	1.03646	1.1044	1.32634	1.16737	0.235343	-0.046523	0.0450695	0.309266	0.125072	0.217169	2107	2084	4191	2183	17	0.000144822	0.000164983	0.00013371	0.0001365	0.000132509	0.000137348	0.000147838	0.000135452	0.307693	-0.0297354	0.158296	-0.144917	-0.115117	-0.157933	-0.106186	-0.126412	441	1498	1939	836	14	0.000310366	0.000269846	0.000217005	0.000316415	0.000310333	0.000429364	0.000265739	0.000352037	0.149982	0.22396	0.0221291
Auh	Q9JLZ3	2	0.871387	0.588038	0.63503	0.631264	0.619122	0.255985	-0.311418	-0.200504	-0.209084	-0.204794	2202	3217	5419	2801	3	2.81925e-05	2.59069e-05	2.7564e-05	3.15893e-05	2.97322e-05	2.68411e-05	2.72211e-05	2.93875e-05	0.256674	0.0505859	-0.0713911	0.0180569	0.214711	0.127298	-0.0202815	0.107243	688	1253	1941	837	4	3.54533e-05	3.38327e-05	3.30674e-05	3.25309e-05	3.1684e-05	3.21375e-05	3.41178e-05	3.21174e-05	0.0917322	0.0553956	-0.0121072
Ppp3r1	Q63810	4	0.542017	0.653743	1.04385	0.965316	0.0346755	-0.141518	0.128868	0.803982	0.691145	0.747564	210	424	634	168	9	4.92676e-05	5.13928e-05	4.69189e-05	4.6915e-05	4.52876e-05	4.7353e-05	4.91931e-05	4.65185e-05	0.162884	0.00218288	0.0631114	-0.0682877	-0.0684074	-0.119338	-0.0550009	-0.0809155	1150	793	1943	839	9	0.000100522	0.000130786	8.01751e-05	7.11821e-05	9.64015e-05	0.000115883	0.000103828	9.44888e-05	0.658749	-0.0466764	0.333016
Nav1	Q8CH77	2	1.83863	2.01443	1.81018	1.74461	0.316532	-0.0673726	0.0643662	-0.0898755	-0.143098	-0.116487	2862	2466	5328	2762	2	1.48074e-05	1.86621e-05	1.39909e-05	1.39917e-05	1.45955e-05	1.37278e-05	1.58202e-05	1.4105e-05	0.355638	-0.0954436	0.238349	-0.177272	-0.177197	-0.116238	-0.204662	-0.166032	204	1740	1944	840	2	1.21581e-05	1.07069e-05	1.22872e-05	1.36675e-05	1.21682e-05	1.17688e-05	1.17174e-05	1.25348e-05	0.348415	0.0532717	-0.130115
Arl1	P61211	2	3.3921	3.8437	2.01233	1.9885	0.0875482	-0.0929749	0.0873441	-0.846284	-0.86347	-0.854877	121	978	1099	364	2	6.1732e-06	4.97755e-06	5.99939e-06	6.3039e-06	6.2044e-06	6.17772e-06	5.71671e-06	6.22867e-06	0.303049	0.110833	-0.19975	0.0696291	0.141058	0.118105	0.111889	0.123684	465	1481	1946	841	2	5.35441e-06	5.7846e-06	5.20219e-06	4.93363e-06	5.32522e-06	5.73598e-06	5.44707e-06	5.33161e-06	0.712283	-0.0247512	0.0867382
Inpp5d	Q9ES52	25	0.567265	0.538743	0.644724	0.636851	0.0839051	0.0367319	-0.0376916	0.221392	0.203665	0.212529	2136	948	3084	1591	32	0.000491141	0.000518551	0.000504801	0.000467886	0.000475155	0.000498626	0.000504831	0.000480555	0.119051	-0.0396633	0.0386854	-8.5681e-05	-0.109646	-0.0874029	-0.0178445	-0.071631	1371	577	1948	842	38	0.000470402	0.000459671	0.000463874	0.000462899	0.000467632	0.000470374	0.000464649	0.000466968	0.579157	0.0177513	-0.0155386
Dcaf7	P61963	3	0.492119	0.490682	0.530556	0.591769	0.263051	0.0021079	-0.00211099	0.110606	0.268136	0.189371	2311	2222	4533	2362	3	5.6627e-05	5.60011e-05	5.73033e-05	5.71842e-05	6.00166e-05	6.2871e-05	5.66438e-05	6.00239e-05	0.170342	-0.000427676	-0.0164626	0.0166996	0.0136973	0.083443	0.150476	0.0825389	1118	832	1950	843	4	4.69234e-05	5.02172e-05	5.56039e-05	5.71324e-05	5.94527e-05	5.86714e-05	5.09148e-05	5.84188e-05	0.0885042	-0.117778	-0.0199054
Prkcsh	O08795	11	0.444441	0.477374	0.730657	0.726512	0.0363272	-0.0524852	0.0506426	0.664718	0.65651	0.660614	327	450	777	221	16	0.000318103	0.000359609	0.000314515	0.00035239	0.000368965	0.000342995	0.000330743	0.000354783	0.236943	-0.0562157	0.120722	-0.0725778	0.0914621	0.157775	0.0524769	0.100571	773	1177	1950	843	21	0.000593187	0.000616076	0.00057456	0.000640105	0.000607174	0.000595655	0.000594608	0.000614311	0.334141	-0.00345092	0.0511702
Ddx47	Q9CWX9	2	0.319457	0.332933	0.401371	0.504086	0.240641	-0.0301125	0.0294968	0.299202	0.627935	0.463568	781	2110	2891	1456	3	2.81453e-05	2.56336e-05	2.75182e-05	2.85854e-05	2.85684e-05	2.88976e-05	2.7099e-05	2.86838e-05	0.16822	0.0546528	-0.0802035	0.0221429	0.0770381	0.0761777	0.0927098	0.0819752	1130	822	1952	845	4	3.11017e-05	3.21112e-05	3.02765e-05	3.03796e-05	2.85578e-05	2.93698e-05	3.11631e-05	2.94357e-05	0.0820245	-0.0028453	0.0432353
Ube2z	Q3UE37	4	1.55951	1.32466	1.11285	1.22989	0.219308	0.112934	-0.122531	-0.373901	-0.229629	-0.301765	1561	1998	3559	1824	3	2.14469e-05	2.05896e-05	2.058e-05	2.40446e-05	2.19934e-05	2.10403e-05	2.08721e-05	2.23594e-05	0.22997	0.0391874	-0.0196613	-0.0203392	0.204136	0.075489	0.0115763	0.097067	825	1132	1957	847	7	5.61573e-05	6.94845e-05	7.17136e-05	7.35511e-05	7.25566e-05	7.74798e-05	6.57851e-05	7.45292e-05	0.207216	-0.228288	0.0789294
Rps7	P62082	17	0.5057	0.529074	0.539661	0.5133	0.657772	-0.0329619	0.0322256	0.0608084	-0.0114432	0.0246826	3646	3291	6937	3513	44	0.000893839	0.000863642	0.000910996	0.000950391	0.000933832	0.000909604	0.000889493	0.000931276	0.0851083	0.0070332	-0.0425495	0.0344629	0.0955395	0.0701804	0.0322558	0.0659919	1540	418	1958	848	45	0.000837152	0.000764572	0.000788897	0.000786768	0.000806229	0.000825238	0.000796873	0.000806078	0.7273	0.0711382	-0.0596988
Mrps16	Q9CPX7	3	0.252077	0.239942	0.533953	0.510939	0.00736948	0.0351517	-0.0360297	1.118	1.05444	1.08622	45	94	139	14	6	5.25961e-05	6.19683e-05	5.64618e-05	5.09335e-05	5.54652e-05	5.21829e-05	5.70087e-05	5.28605e-05	0.267281	-0.116226	0.120347	-0.0139084	-0.162568	-0.0395995	-0.127606	-0.109925	655	1304	1959	849	6	6.54571e-05	7.65059e-05	6.61665e-05	6.14615e-05	5.9056e-05	6.09578e-05	6.93765e-05	6.04918e-05	0.125319	-0.0838981	0.141125
Rtcb	Q99LF4	32	0.495893	0.47743	0.561773	0.580026	0.0229407	0.0271094	-0.0276286	0.207068	0.253198	0.230133	2029	281	2310	1098	54	0.000793988	0.000720548	0.000796121	0.000815438	0.000821949	0.000816414	0.000770219	0.000817934	0.194013	0.0438487	-0.0961738	0.0477184	0.0823067	0.09378	0.0840314	0.086706	1005	957	1962	850	64	0.000791879	0.000780915	0.000779293	0.000811796	0.000803025	0.000783446	0.000784029	0.000799422	0.200044	0.0143723	-0.0057412
Fyco1	Q8VDC1	3	2.11667	1.83004	1.46401	1.2995	0.0965605	0.101147	-0.108777	-0.430721	-0.602694	-0.516708	599	1068	1667	686	3	4.17311e-05	3.70731e-05	4.09481e-05	4.07042e-05	4.24819e-05	4.46656e-05	3.99174e-05	4.26172e-05	0.219683	0.064103	-0.106645	0.0367772	0.028159	0.0898308	0.162144	0.093378	886	1081	1967	852	3	3.90144e-05	3.6555e-05	4.05764e-05	4.8314e-05	5.26269e-05	4.98629e-05	3.87153e-05	5.02679e-05	0.00261402	0.0111031	-0.0828328
Rpl18	P35980	6	0.221344	0.219064	0.369734	0.345111	0.0550769	0.00745129	-0.00748998	0.747649	0.648222	0.697935	269	641	910	270	12	0.000377403	0.000371994	0.000400465	0.000403716	0.000406243	0.000401417	0.000383287	0.000403792	0.140048	-0.0223196	-0.0431463	0.0632484	0.0749124	0.0839175	0.0666737	0.0751679	1285	683	1968	854	11	0.000275849	0.000252184	0.000266099	0.000257273	0.000261005	0.000245933	0.000264711	0.000254737	0.301539	0.0594624	-0.0699403
Srm	Q64674	6	0.300846	0.289384	0.38437	0.387741	0.0272923	0.0277497	-0.028294	0.381221	0.393816	0.387519	1095	330	1425	532	16	0.000205162	0.000196894	0.000207408	0.000207004	0.000213551	0.000218592	0.000203155	0.000213049	0.0997756	0.0141831	-0.0451595	0.0298951	0.0270813	0.0720052	0.105664	0.0682502	1471	497	1968	854	21	0.000220453	0.000210238	0.000219463	0.000230836	0.000228989	0.000230081	0.000216718	0.000229969	0.0518761	0.0246528	-0.0437971
Fuca1	Q99LJ1	2	1.19713	1.01296	1.45507	1.50202	0.136107	0.115471	-0.125523	0.396979	0.442798	0.419889	947	1427	2374	1144	2	7.44384e-05	5.05214e-05	6.72527e-05	5.63825e-05	5.70145e-05	5.48662e-05	6.40708e-05	5.60877e-05	0.376822	0.21638	-0.342773	0.0699237	-0.184421	-0.168339	-0.22375	-0.19217	131	1839	1970	856	2	8.02284e-05	9.3929e-05	8.87979e-05	7.52001e-05	8.0594e-05	8.70184e-05	8.76518e-05	8.09375e-05	0.272201	-0.12767	0.0997876
Cnot10	Q8BH15	4	1.62945	1.66949	1.47538	1.68406	0.623963	-0.0176181	0.0174055	-0.160913	0.0299397	-0.0654868	3303	3227	6530	3311	5	3.55107e-05	3.28784e-05	3.20234e-05	3.88247e-05	3.55215e-05	3.36415e-05	3.34708e-05	3.59959e-05	0.250664	0.0853476	-0.025764	-0.0637764	0.21407	0.0857863	0.00733905	0.102398	737	1234	1971	857	8	4.77762e-05	4.67363e-05	4.60761e-05	4.37849e-05	4.30372e-05	4.81822e-05	4.68628e-05	4.50014e-05	0.367184	0.0278463	-0.00390033
Mpp1	P70290	5	0.472473	0.364074	0.466581	0.441698	0.626825	0.175786	-0.200216	0.157679	0.0786122	0.118146	2849	3233	6082	3098	16	0.000185414	0.000179391	0.000190372	0.000190434	0.000193619	0.0001974	0.000185059	0.000193818	0.0922094	0.00276723	-0.0448772	0.0408331	0.0413068	0.0652318	0.093138	0.0665589	1523	452	1975	858	18	0.000172373	0.000167555	0.000191687	0.000197074	0.0002046	0.000196198	0.000177205	0.000199291	0.0820256	-0.0398833	-0.0807832
Thoc5	Q8BKT7	4	1.07946	1.00292	0.902166	0.953346	0.150664	0.0520784	-0.0540289	-0.206764	-0.127157	-0.166961	2475	1536	4011	2085	4	4.84354e-05	4.56103e-05	4.74226e-05	4.31725e-05	4.59214e-05	4.55177e-05	4.71561e-05	4.48705e-05	0.127385	0.0386178	-0.0480853	0.00813047	-0.127331	-0.0382777	-0.0510182	-0.0722089	1358	623	1981	859	4	4.32672e-05	5.42299e-05	4.90759e-05	4.58739e-05	4.64824e-05	5.18444e-05	4.88576e-05	4.80669e-05	0.843044	-0.175311	0.150504
Rpl11	Q9CXW4	10	0.382541	0.393721	0.491998	0.453686	0.119406	-0.0209302	0.0206309	0.34211	0.22515	0.28363	1679	1276	2955	1506	19	0.000475561	0.000483531	0.000510062	0.000507632	0.000512296	0.000523918	0.000489718	0.000514615	0.124571	-0.0423218	-0.0183424	0.0587219	0.0518307	0.0650269	0.0973901	0.0714159	1376	605	1981	859	24	0.000586548	0.000545559	0.000596172	0.000596076	0.000592815	0.000537024	0.000576093	0.000575305	0.976091	0.025947	-0.0785665
Txnl1	Q8CDN6	7	0.322602	0.318879	0.39701	0.369608	0.131781	0.00834819	-0.00839678	0.307767	0.20459	0.256179	1848	1386	3234	1679	23	0.000486385	0.000486101	0.000481428	0.000504129	0.000500336	0.000503947	0.000484638	0.000502804	0.00114677	0.00519021	0.00434977	-0.00958768	0.0568853	0.04599	0.0563653	0.0530802	1976	6	1982	861	24	0.000402481	0.000367706	0.000412922	0.000450187	0.000440277	0.000423034	0.00039437	0.000437833	0.0655818	0.0293727	-0.100996
R3hcc1	Q8BSI6	2	0.574012	0.572567	0.587119	0.631935	0.352347	0.00181784	-0.00182013	0.0343881	0.140512	0.0874501	3106	2598	5704	2927	2	2.78207e-05	2.66971e-05	2.78273e-05	2.76141e-05	3.0555e-05	2.9123e-05	2.74484e-05	2.90973e-05	0.181945	0.0194391	-0.0400379	0.0197805	0.00868264	0.154687	0.0854361	0.0829352	1102	893	1995	865	2	2.17983e-05	2.00038e-05	2.30997e-05	2.21169e-05	2.34999e-05	2.21096e-05	2.16339e-05	2.25755e-05	0.419983	0.0109188	-0.113023
Tbc1d2b	Q3U0J8	4	0.997944	1.26206	1.11093	1.11743	0.924096	-0.179293	0.159454	-0.0245609	-0.0161351	-0.020348	3690	3750	7440	3735	4	5.5069e-05	5.59937e-05	5.49734e-05	5.34717e-05	5.28004e-05	5.36905e-05	5.53454e-05	5.33208e-05	0.00943371	-0.00722281	0.0168031	-0.00972928	-0.0496873	-0.0679144	-0.0437968	-0.0537995	1948	50	1998	867	4	4.48263e-05	4.52666e-05	4.82721e-05	4.99541e-05	4.97293e-05	4.64614e-05	4.61217e-05	4.8715e-05	0.172757	-0.0410992	-0.0269984
Papss1	Q60967	7	4.05451	3.71786	2.58905	2.84601	0.0362327	0.0611725	-0.0638816	-0.585929	-0.449415	-0.517672	590	446	1036	333	3	3.40765e-05	3.77673e-05	3.37179e-05	3.40178e-05	3.34867e-05	3.13638e-05	3.51873e-05	3.29561e-05	0.230715	-0.0462745	0.102086	-0.0615379	-0.0487654	-0.0714659	-0.165953	-0.0953947	862	1137	1999	868	10	8.37455e-05	8.31497e-05	8.31052e-05	8.3205e-05	8.16806e-05	7.82499e-05	8.33335e-05	8.10452e-05	0.257427	0.00711545	-0.00318484
Rbm27	Q5SFM8	7	0.521492	0.48264	0.686968	0.551378	0.318428	0.0547679	-0.0569293	0.452366	0.135164	0.293765	1615	2472	4087	2127	12	0.00016369	0.000180204	0.000168063	0.000161473	0.000164035	0.000157798	0.000170652	0.000161102	0.184015	-0.0600915	0.0785682	-0.0220575	-0.079767	-0.0570579	-0.112979	-0.0832679	1097	902	1999	868	15	0.000243382	0.000248282	0.000245278	0.000220227	0.000232887	0.000247878	0.000245647	0.000233664	0.270776	-0.0133636	0.0153886
Palm	Q9Z0P4	2	0.949666	0.755022	1.16926	1.10578	0.183067	0.155984	-0.174917	0.456088	0.375561	0.415824	962	1770	2732	1363	4	3.80484e-05	3.21842e-05	3.09529e-05	3.23378e-05	3.08367e-05	2.94917e-05	3.37285e-05	3.08887e-05	0.324869	0.173867	-0.0676157	-0.123893	-0.0607461	-0.129322	-0.193662	-0.12791	421	1580	2001	870	4	5.82471e-05	6.79738e-05	5.52179e-05	4.89941e-05	5.0665e-05	6.62044e-05	6.04796e-05	5.52878e-05	0.486035	-0.0542622	0.168531
Nans	Q99J77	20	0.889122	1.02178	0.887061	0.88839	0.493356	-0.103798	0.0968284	-0.107146	-0.104986	-0.106066	2956	2979	5935	3038	24	0.000390836	0.000347897	0.000384087	0.000403632	0.000397211	0.000393297	0.000374273	0.000398047	0.212363	0.0624711	-0.105432	0.0373407	0.108951	0.0858147	0.0715286	0.0887648	958	1045	2003	871	33	0.000546205	0.000507128	0.000538566	0.000563159	0.000562093	0.000542427	0.000530633	0.000555893	0.158478	0.0417284	-0.0653633
Rsrc1	Q9DBU6	4	1.52828	1.87549	1.47837	1.53211	0.457466	-0.155225	0.140134	-0.203129	-0.151615	-0.177372	2397	2903	5300	2747	4	7.41551e-05	7.72111e-05	7.02294e-05	7.01013e-05	7.15025e-05	6.79058e-05	7.38652e-05	6.98365e-05	0.174766	0.00565129	0.0639128	-0.0728193	-0.0754535	-0.0469016	-0.121361	-0.0812388	1143	861	2004	872	4	6.44579e-05	6.85151e-05	6.50368e-05	6.28971e-05	6.50496e-05	6.90283e-05	6.60033e-05	6.56583e-05	0.883686	-0.0341803	0.0538847
Camk1d	Q8BW96	3	0.708757	0.479313	0.617768	0.535532	0.906019	0.254743	-0.30958	0.0565172	-0.149576	-0.0465293	3453	3718	7171	3622	6	8.20575e-05	6.16803e-05	7.75856e-05	6.76463e-05	6.68362e-05	6.48046e-05	7.37745e-05	6.64291e-05	0.356579	0.153515	-0.258313	0.0726669	-0.12511	-0.142491	-0.187025	-0.151542	258	1747	2005	873	6	7.23816e-05	7.42242e-05	7.61342e-05	6.94531e-05	6.85724e-05	7.11823e-05	7.42467e-05	6.97359e-05	0.0321339	-0.0367035	-0.00043631
Tox4	Q8BU11	4	1.03852	1.02508	1.10194	1.00577	0.726342	0.00936148	-0.00942263	0.0948742	-0.0368705	0.0290019	3611	3415	7026	3560	5	2.81925e-05	3.05447e-05	2.72892e-05	2.74278e-05	2.74861e-05	2.59726e-05	2.86755e-05	2.69622e-05	0.214561	-0.0245049	0.0911056	-0.0714881	-0.0641801	-0.0611134	-0.142825	-0.0893727	950	1057	2007	874	7	4.27511e-05	4.22326e-05	4.11776e-05	4.13403e-05	4.47016e-05	4.65176e-05	4.20538e-05	4.41865e-05	0.292871	0.0237263	0.00612205
Dnttip2	Q8R2M2	7	0.561252	0.573584	0.727323	0.837656	0.156055	-0.0157637	0.0155933	0.358183	0.561945	0.460064	792	1578	2370	1139	12	0.000158349	0.000156948	0.000160392	0.000152172	0.000155195	0.000149507	0.000158563	0.000152291	0.0410363	-0.00194735	-0.0147704	0.0165459	-0.0593555	-0.0309728	-0.0848472	-0.0583918	1789	218	2007	874	17	0.000178851	0.00017903	0.000192215	0.000179873	0.000187021	0.000183451	0.000183365	0.000183448	0.987599	-0.0359612	-0.0345206
Apip	Q9WVQ5	10	1.43514	1.3297	1.36136	1.28023	0.457456	0.053994	-0.0560936	-0.0221526	-0.110795	-0.0664736	3296	2902	6198	3152	8	0.000117574	9.73281e-05	0.000117349	0.000119075	0.000125544	0.000115685	0.00011075	0.000120102	0.298989	0.08626	-0.186382	0.0834911	0.104566	0.180888	0.0628887	0.116114	552	1456	2008	876	14	0.000144331	0.000139982	0.000155537	0.000158312	0.000162033	0.000156632	0.000146617	0.000158992	0.103857	-0.0226677	-0.0668066
Tada3	Q8R0L9	3	2.88596	2.17608	3.88582	3.0391	0.237608	0.189333	-0.217988	0.618498	0.263923	0.441211	854	2093	2947	1503	2	1.09713e-05	1.12401e-05	9.28531e-06	1.02359e-05	1.00627e-05	8.5169e-06	1.04989e-05	9.60517e-06	0.337857	0.0634958	0.0984166	-0.177217	-0.0365963	-0.0612236	-0.301839	-0.13322	372	1637	2009	877	4	4.38528e-05	4.50935e-05	4.41869e-05	4.31493e-05	4.34469e-05	4.58998e-05	4.43777e-05	4.41653e-05	0.83842	-0.017168	0.0230829
Scaf8	Q6DID3	4	0.768654	0.683591	0.924624	0.879821	0.100196	0.0821214	-0.0870796	0.348654	0.276997	0.312825	1497	1107	2604	1276	5	3.9636e-05	3.99386e-05	3.66546e-05	3.71048e-05	3.72041e-05	3.56448e-05	3.87431e-05	3.66513e-05	0.173721	0.0328724	0.0438445	-0.0799418	-0.0623304	-0.0584748	-0.120246	-0.0803505	1159	852	2011	878	5	3.32098e-05	3.68005e-05	3.2077e-05	2.91395e-05	3.14209e-05	3.2691e-05	3.40291e-05	3.10838e-05	0.17664	-0.0351598	0.112957
Dcp1b	Q3U564	2	1.00849	0.991051	0.747553	0.788455	0.0295615	0.0125307	-0.0126405	-0.419424	-0.342571	-0.380998	1127	359	1486	571	3	2.31466e-05	2.14832e-05	2.2326e-05	2.24645e-05	2.44581e-05	2.38711e-05	2.23186e-05	2.35979e-05	0.171423	0.0525523	-0.0550348	0.000476983	0.00940151	0.132065	0.0970183	0.079495	1175	838	2013	879	3	1.61072e-05	1.49179e-05	1.56888e-05	1.47876e-05	1.57514e-05	1.48814e-05	1.55713e-05	1.51401e-05	0.406349	0.0488144	-0.0618476
Rbm45	Q8BHN5	2	0.70188	0.601591	0.69881	0.629849	0.857339	0.106938	-0.115504	0.100615	-0.0492801	0.0256674	3638	3652	7290	3670	4	2.44095e-05	2.51462e-05	2.51883e-05	2.47798e-05	2.33832e-05	2.27855e-05	2.49147e-05	2.36495e-05	0.153462	-0.0295513	0.0133464	0.0157561	-0.00783061	-0.0915211	-0.128882	-0.0760778	1265	751	2016	880	4	1.97561e-05	2.15585e-05	2.12296e-05	2.1548e-05	2.05075e-05	2.10587e-05	2.08481e-05	2.1038e-05	0.782349	-0.0776173	0.0483441
Ptpre	P49446	5	3.38491	3.48357	2.82383	3.64419	0.710871	-0.0208738	0.0205761	-0.282339	0.0856067	-0.0983663	3011	3385	6396	3258	4	3.79068e-05	3.26125e-05	3.47483e-05	3.32526e-05	3.34014e-05	3.14908e-05	3.50892e-05	3.2715e-05	0.25933	0.111427	-0.105601	-0.0140834	-0.0775589	-0.0711176	-0.156097	-0.101591	754	1265	2019	882	7	7.08627e-05	7.8838e-05	7.38495e-05	6.50528e-05	6.46442e-05	6.63729e-05	7.45168e-05	6.53566e-05	0.0527664	-0.0725381	0.0813269
Tap2	P36371	7	1.03982	0.937511	0.947955	0.841881	0.331335	0.0727776	-0.0766449	-0.0606624	-0.231864	-0.146263	2639	2520	5159	2686	11	0.000171026	0.000150043	0.000166471	0.000184762	0.000176336	0.000162505	0.000162513	0.000174535	0.256761	0.0736566	-0.115185	0.0347161	0.185112	0.117768	-7.33683e-05	0.100936	767	1254	2021	883	12	0.000194494	0.000200428	0.000196072	0.000181829	0.000182019	0.000194726	0.000196998	0.000186191	0.112113	-0.018458	0.0249029
Zc3h18	Q0P678	10	0.685447	0.776419	0.967854	1.03352	0.0487549	-0.0926949	0.087097	0.40505	0.499752	0.452401	818	575	1393	517	13	0.000208614	0.000224669	0.000198707	0.000196635	0.000200698	0.000195799	0.000210663	0.00019771	0.225873	-0.0141027	0.0928629	-0.0842983	-0.0994189	-0.0699148	-0.105569	-0.0916344	911	1111	2022	884	14	0.000201572	0.000188651	0.00020242	0.00019811	0.00020971	0.000199796	0.000197548	0.000202539	0.435509	0.0290935	-0.0664806
Ndufaf7	Q9CWG8	4	0.366501	0.498484	0.462317	0.477341	0.672061	-0.238858	0.204872	0.0962058	0.142343	0.119275	2842	3316	6158	3138	9	9.07154e-05	8.03867e-05	9.25039e-05	8.89664e-05	9.59495e-05	9.76473e-05	8.78686e-05	9.41877e-05	0.250491	0.0459985	-0.128392	0.0741655	0.0179129	0.126926	0.152232	0.0990236	797	1230	2027	885	8	8.14398e-05	8.15037e-05	8.73012e-05	9.15389e-05	9.1667e-05	8.4375e-05	8.34149e-05	8.91936e-05	0.138533	-0.0345712	-0.0334388
Galnt12	Q8BGT9	2	1.49132	1.2914	0.991795	1.23539	0.224721	0.100098	-0.107564	-0.488383	-0.171533	-0.329958	1387	2028	3415	1766	2	2.0538e-05	1.5841e-05	2.10894e-05	1.65997e-05	1.782e-05	1.7255e-05	1.91561e-05	1.72249e-05	0.365888	0.100488	-0.274143	0.138713	-0.20665	-0.104308	-0.150792	-0.153917	246	1787	2033	887	4	2.74638e-05	2.85044e-05	2.80488e-05	2.89529e-05	2.99247e-05	2.78215e-05	2.80057e-05	2.88997e-05	0.281145	-0.0281881	0.0254678
Rps27a	P62983	8	3.13097	2.47143	3.08751	2.53141	0.986502	0.160564	-0.180699	0.1404	-0.146104	-0.00285188	3829	3837	7666	3839	6	0.000113325	0.000124742	0.000108327	0.000117698	0.000104893	9.70369e-05	0.000115464	0.000106543	0.3157	-0.0269831	0.111494	-0.0920588	0.0276453	-0.138532	-0.250842	-0.120576	496	1539	2035	888	13	0.000327157	0.000349219	0.000340632	0.000335278	0.000335553	0.000347271	0.000339003	0.000339368	0.964209	-0.051314	0.0428357
Ccdc115	Q8VE99	2	0.535504	0.601786	0.380188	0.305416	0.0468384	-0.0866311	0.0817224	-0.580818	-0.896752	-0.738785	220	562	782	223	5	2.70181e-05	3.18076e-05	2.7501e-05	2.67625e-05	2.68635e-05	2.62307e-05	2.87756e-05	2.66189e-05	0.291487	-0.0909183	0.144527	-0.0653595	-0.104633	-0.0991977	-0.133586	-0.112472	617	1420	2037	890	6	2.83458e-05	2.79851e-05	2.6397e-05	2.82373e-05	2.7247e-05	2.6217e-05	2.7576e-05	2.72338e-05	0.703185	0.0397238	0.0212489
Vav1	P27870	4	0.331961	0.306405	0.32458	0.313509	0.993316	0.0566287	-0.0589426	0.0241907	-0.0258778	-0.000843567	3849	3845	7694	3849	14	0.000116547	0.000119121	0.000114824	0.000112409	0.000114637	0.000107631	0.000116831	0.000111559	0.109076	-0.00350785	0.0280112	-0.0249966	-0.0556652	-0.0273525	-0.118331	-0.0671163	1503	539	2042	891	14	0.000143918	0.000180091	0.000143288	0.000132075	0.000125421	0.000138137	0.000155765	0.000131877	0.181035	-0.114131	0.209348
Bcl2l14	Q9CPT0	3	0.92474	0.917714	1.04518	1.004	0.116918	0.00549141	-0.00551239	0.182129	0.124128	0.153128	2577	1252	3829	1987	3	4.53724e-05	5.32391e-05	4.74283e-05	4.38645e-05	4.46131e-05	4.71686e-05	4.868e-05	4.52154e-05	0.278012	-0.101512	0.129158	-0.0375784	-0.150275	-0.125861	-0.0455008	-0.107212	689	1354	2043	892	3	3.0926e-05	2.98766e-05	3.10233e-05	3.32954e-05	3.33872e-05	3.00557e-05	3.06086e-05	3.22461e-05	0.270507	0.0148831	-0.0349217
Csk	P41241	7	1.01965	0.961584	0.935806	0.832282	0.247294	0.0416746	-0.0429143	-0.0821176	-0.251254	-0.166686	2477	2140	4617	2405	11	0.000203255	0.000201258	0.000200665	0.000196259	0.000195753	0.000186012	0.000201726	0.000192675	0.106226	0.0108953	-0.0033486	-0.00761187	-0.0396381	-0.0433597	-0.117005	-0.0666675	1517	526	2043	892	18	0.000278858	0.000288783	0.000255407	0.000254407	0.000244934	0.000263819	0.000274349	0.000254386	0.172084	0.023515	0.0739729
Sms	P97355	11	3.99869	3.73493	2.95014	1.88769	0.207526	0.0483837	-0.0500628	-0.390358	-1.03452	-0.712441	249	1928	2177	1009	13	0.000252842	0.000241485	0.000238424	0.000236784	0.000233729	0.000229006	0.00024425	0.000233173	0.110646	0.0498739	-0.0164263	-0.03483	-0.0447901	-0.0635259	-0.0929756	-0.0670972	1505	546	2051	895	19	0.000246589	0.000250995	0.000251436	0.000259745	0.000260573	0.000255127	0.000249673	0.000258482	0.0187642	-0.017934	0.00761626
Etf1	Q8BWY3	16	0.774963	0.791898	0.84852	0.886136	0.0982908	-0.0156779	0.0155094	0.115143	0.177723	0.146433	2637	1091	3728	1932	19	0.000303915	0.000242482	0.000301469	0.000316	0.000308341	0.000300373	0.000282622	0.000308238	0.329432	0.104794	-0.220997	0.0931362	0.16105	0.125651	0.0878821	0.124861	454	1597	2051	895	24	0.000343828	0.000386555	0.00038699	0.00035555	0.000371549	0.000393701	0.000372458	0.0003736	0.952866	-0.11539	0.0535971
Syf2	Q9D198	5	0.523759	0.410221	0.567498	0.660454	0.187984	0.165511	-0.18699	0.281222	0.500066	0.390644	1078	1799	2877	1447	7	0.000114635	0.000100253	0.000105436	9.69436e-05	0.000102217	0.000100728	0.000106774	9.99628e-05	0.241898	0.102482	-0.0909274	-0.0182023	-0.139349	-0.0629335	-0.0841022	-0.0954615	860	1193	2053	897	7	0.000105566	0.000105728	0.000105173	0.000103242	0.000108496	0.000117271	0.000105489	0.00010967	0.414426	0.00104898	0.00326371
Sod1	P08228	10	19.1113	13.0549	10.7581	9.37016	0.284627	0.248877	-0.30095	-0.580119	-0.779399	-0.679759	302	2332	2634	1297	18	0.000201668	0.000272008	0.000202313	0.000186582	0.000201813	0.000210305	0.00022533	0.000199567	0.386496	-0.160056	0.27161	-0.155446	-0.272226	-0.159015	-0.0995554	-0.176932	172	1882	2054	898	21	0.000789006	0.000797948	0.000585021	0.000658707	0.000639026	0.000817477	0.000723992	0.00070507	0.843458	0.124063	0.140322
Clic4	Q9QYB1	7	0.519567	0.483796	0.856702	0.879843	0.00641108	0.0505376	-0.0523724	0.772022	0.810475	0.791248	161	83	244	38	16	0.000133119	0.000120997	0.000125775	0.000143692	0.000135492	0.000126574	0.000126631	0.000135253	0.235749	0.072093	-0.0656515	-0.00977764	0.182356	0.0975846	-0.000649294	0.0930972	890	1167	2057	899	24	0.000254369	0.000266901	0.000285244	0.000297116	0.000302714	0.000317504	0.000268838	0.000305778	0.0329973	-0.0798113	-0.0104341
Gga2	Q6P5E6	2	24.0775	24.2872	15.8111	10.1998	0.156137	-0.00626952	0.00624239	-0.613017	-1.24541	-0.929213	89	1579	1668	688	4	1.67727e-05	1.55973e-05	1.742e-05	1.80767e-05	1.69009e-05	1.78367e-05	1.65967e-05	1.76048e-05	0.20184	0.0152217	-0.0895958	0.0698496	0.12324	0.0262041	0.103959	0.0844676	1062	996	2058	900	5	2.67282e-05	2.35948e-05	2.46408e-05	2.98996e-05	2.91399e-05	2.79859e-05	2.49879e-05	2.90085e-05	0.0285342	0.0971307	-0.0827627
Eefsec	Q9JHW4	6	1.20879	0.953694	1.09244	1.07999	0.975189	0.160875	-0.181092	0.0148654	-0.00166727	0.00659905	3802	3822	7624	3816	6	5.39771e-05	4.81803e-05	5.21054e-05	5.57837e-05	5.5317e-05	5.25885e-05	5.14209e-05	5.4563e-05	0.2041	0.0699929	-0.0939121	0.0190756	0.117487	0.105366	0.0323903	0.0850811	1049	1009	2058	900	9	7.94818e-05	7.5546e-05	7.87511e-05	7.8707e-05	8.12322e-05	8.06687e-05	7.79263e-05	8.02026e-05	0.199549	0.0285134	-0.0447542
Ndufaf2	Q59J78	5	0.399333	0.466199	0.496901	0.552432	0.173035	-0.115993	0.107358	0.199371	0.352209	0.27579	1725	1700	3425	1770	8	0.000157688	0.000172612	0.000167874	0.00015136	0.000157756	0.000162304	0.000166058	0.00015714	0.182789	-0.0746128	0.0558433	0.0156924	-0.133702	-0.0739899	-0.0329841	-0.0802254	1161	897	2058	900	7	0.000111389	0.000110955	0.00012665	0.000128866	0.000133579	0.000128702	0.000116331	0.000130382	0.101803	-0.0626374	-0.0682585
Ppp1r12a	Q9DBR7	20	0.645663	0.693155	0.686094	0.676536	0.704185	-0.0521066	0.0502901	0.0355177	0.0152784	0.025398	3641	3376	7017	3553	27	0.000407685	0.000455128	0.000425149	0.000392349	0.000405647	0.00041587	0.000429321	0.000404622	0.210573	-0.0746011	0.0842168	-0.0140869	-0.12992	-0.0818326	-0.0459251	-0.0858926	1024	1035	2059	903	32	0.000339367	0.000318802	0.000350739	0.000341567	0.000353702	0.000332779	0.000336303	0.000342683	0.602296	0.0130852	-0.077101
Tomm34	Q9CYG7	6	0.33782	0.321895	0.347629	0.361538	0.146549	0.0344122	-0.0352531	0.0757059	0.132305	0.104005	2972	1499	4471	2339	11	0.000173393	0.000175558	0.00017997	0.00016644	0.000172037	0.000169515	0.000176307	0.00016933	0.0523333	-0.0240475	-0.00613952	0.0296676	-0.0830918	-0.0353735	-0.056681	-0.0583821	1790	272	2062	904	15	0.000195493	0.000183915	0.000209182	0.000208817	0.000210499	0.000204393	0.000196197	0.000207903	0.246563	-0.00518397	-0.0932644
Znf385a	Q8VD12	7	0.6457	0.532744	0.730853	0.734809	0.238179	0.132052	-0.145368	0.31077	0.318559	0.314665	1484	2097	3581	1835	7	0.000131662	0.000132208	0.000131105	0.000124435	0.00012633	0.000128823	0.000131658	0.000126529	0.0489645	3.76086e-05	0.00601167	-0.00607459	-0.0814084	-0.0595961	-0.0314096	-0.0574714	1820	252	2072	905	9	0.000136843	0.000129886	0.000138624	0.00013587	0.000133471	0.000132048	0.000135118	0.000133796	0.682005	0.0183072	-0.0569694
Vps51	Q3UVL4	2	2.04236	2.40037	2.94616	2.57474	0.171962	-0.121209	0.11181	0.407391	0.21298	0.310186	1512	1692	3204	1660	2	1.00683e-05	1.05828e-05	1.06306e-05	1.07549e-05	1.07002e-05	1.15402e-05	1.04273e-05	1.09984e-05	0.165022	-0.0505336	0.0213665	0.0278626	0.0446324	0.0372749	0.14631	0.0760726	1266	807	2073	906	3	3.55119e-05	3.45031e-05	3.21941e-05	3.2322e-05	2.88941e-05	2.78054e-05	3.40697e-05	2.96738e-05	0.0647869	0.0598139	0.0182362
Pwp1	Q99LL5	4	0.509193	0.515301	0.701124	0.658328	0.0757723	-0.00862682	0.00857554	0.452829	0.361966	0.407398	992	878	1870	828	5	6.6719e-05	6.25812e-05	7.06359e-05	6.82817e-05	6.95975e-05	7.54559e-05	6.66454e-05	7.11117e-05	0.236048	0.0015924	-0.0907744	0.0838969	0.0349941	0.0625299	0.179128	0.0922174	904	1169	2073	906	7	9.85351e-05	9.44546e-05	9.77688e-05	9.79082e-05	0.000105193	0.00010478	9.69195e-05	0.000102627	0.121242	0.023851	-0.0371664
Maip1	Q8BHE8	2	0.609578	0.666417	0.838952	0.969002	0.111633	-0.0657402	0.0628747	0.395038	0.602949	0.498993	668	1215	1883	840	3	4.02497e-05	3.70141e-05	3.6065e-05	3.75905e-05	3.59106e-05	3.20766e-05	3.77763e-05	3.51926e-05	0.283051	0.0914993	-0.0294069	-0.0668805	-0.00711141	-0.0730695	-0.235958	-0.10538	703	1373	2076	909	3	3.77517e-05	3.88588e-05	3.9374e-05	3.69045e-05	3.90918e-05	4.022e-05	3.86615e-05	3.87388e-05	0.947816	-0.034355	0.0073441
Ndufv3	Q8BK30	2	1.46454	1.06804	1.29971	1.11076	0.815809	0.209842	-0.245646	0.0375835	-0.189056	-0.0757365	3213	3583	6796	3438	3	4.67357e-05	4.75083e-05	4.51385e-05	4.36948e-05	4.5169e-05	4.46492e-05	4.64608e-05	4.45043e-05	0.08852	0.00851096	0.0321635	-0.0416565	-0.0885529	-0.0406811	-0.0573813	-0.0622051	1645	437	2082	911	3	3.17459e-05	2.80166e-05	3.35737e-05	3.53044e-05	3.70566e-05	3.57516e-05	3.11121e-05	3.60375e-05	0.0831675	0.0290941	-0.151191
Phf3	B2RQG2	12	0.944689	0.914944	0.896044	0.906168	0.281663	0.0228931	-0.0232623	-0.0533753	-0.0371666	-0.045271	3464	2322	5786	2973	15	0.00020715	0.000210992	0.000202617	0.000200763	0.000201702	0.000192193	0.00020692	0.00019822	0.0913102	0.001608	0.0281171	-0.0303182	-0.0435752	-0.0368445	-0.106512	-0.0623104	1641	450	2091	912	16	0.000194896	0.000195754	0.000194307	0.00018422	0.000184653	0.000196267	0.000194986	0.00018838	0.235089	-0.000662488	0.00567558
Cbx3	P23198	19	0.382512	0.398199	0.630392	0.627899	0.0180135	-0.0292832	0.0287006	0.69146	0.685744	0.688602	281	224	505	120	29	0.00107073	0.00117948	0.00105631	0.00117901	0.0011777	0.00115377	0.00110217	0.00117016	0.218913	-0.0417546	0.097799	-0.0613187	0.0972223	0.0956171	0.0660004	0.0862799	1013	1078	2091	912	33	0.00109208	0.000978656	0.00103393	0.00108355	0.00108558	0.00108713	0.00103489	0.00108542	0.262663	0.0776002	-0.0806017
Hspa14	Q99M31	12	0.615295	0.571505	0.588361	0.545954	0.480056	0.0522737	-0.0542392	-0.0123035	-0.120227	-0.0662653	3297	2950	6247	3175	21	0.000228048	0.000215851	0.000230599	0.000238284	0.000235067	0.000233926	0.000224833	0.000235759	0.129418	0.020488	-0.0588142	0.0365309	0.0838296	0.0642168	0.057199	0.0684151	1461	635	2096	915	23	0.000212215	0.000202996	0.000197417	0.000202079	0.000198296	0.000200535	0.000204209	0.000200303	0.463552	0.0554762	-0.00859711
Hspa4	Q61316	35	0.696888	0.698773	0.635	0.73853	0.865932	-0.00194985	0.00194722	-0.136121	0.0817796	-0.0271708	3624	3667	7291	3671	64	0.00126305	0.00140616	0.00135041	0.00140014	0.0014098	0.00144357	0.00133987	0.00141783	0.194931	-0.0851836	0.0696617	0.0113022	0.0634715	0.0733888	0.107541	0.0814672	1135	964	2099	920	81	0.00134242	0.00135043	0.00130155	0.00133538	0.00130567	0.00130082	0.00133147	0.00131396	0.404905	0.0118227	0.0203985
Rb1cc1	Q9ESK9	3	0.826508	0.643827	0.567913	0.551349	0.303405	0.168956	-0.1914	-0.372402	-0.415107	-0.393754	1062	2421	3483	1793	5	4.33481e-05	4.42441e-05	4.12401e-05	4.18286e-05	4.13923e-05	3.93932e-05	4.29441e-05	4.08714e-05	0.151643	0.0135109	0.0430243	-0.0584134	-0.0379697	-0.0530976	-0.124513	-0.0718599	1365	735	2100	921	5	3.62256e-05	3.47108e-05	3.7352e-05	3.68289e-05	3.82338e-05	3.78374e-05	3.60961e-05	3.76333e-05	0.173244	0.00516521	-0.0564594
Drg2	Q9QXB9	3	0.869988	0.818247	1.03371	0.864005	0.422798	0.0435518	-0.0449076	0.292315	0.0335954	0.162955	2508	2822	5330	2763	3	4.54905e-05	3.77895e-05	4.20987e-05	3.8502e-05	3.96281e-05	3.80045e-05	4.17929e-05	3.87115e-05	0.29933	0.122306	-0.145273	0.0105191	-0.118324	-0.0767352	-0.13709	-0.110716	644	1457	2101	922	3	4.75785e-05	5.22597e-05	4.71393e-05	4.39627e-05	4.61159e-05	4.9534e-05	4.89925e-05	4.65375e-05	0.346982	-0.0422505	0.093138
Cryz	P47199	2	0.682127	0.640318	0.593062	0.755139	0.900494	0.0449049	-0.0463477	-0.156953	0.191606	0.0173264	3712	3711	7423	3721	2	2.12285e-05	1.60404e-05	2.13642e-05	2.27373e-05	2.21045e-05	1.99711e-05	1.95444e-05	2.16043e-05	0.369883	0.119248	-0.285042	0.128443	0.218306	0.17759	0.0311587	0.142351	299	1803	2102	923	2	1.84458e-05	1.6803e-05	1.89449e-05	2.04101e-05	2.1081e-05	2.0838e-05	1.80646e-05	2.07764e-05	0.0427861	0.0301287	-0.104443
Klc1	O88447	16	0.579814	0.579845	0.678343	0.706342	0.0788051	-3.86336e-05	3.86326e-05	0.226387	0.284738	0.255562	1853	905	2758	1378	18	0.000350716	0.000347808	0.000363043	0.000335261	0.000341668	0.000341802	0.000353856	0.000339577	0.0743522	-0.0128586	-0.0248692	0.0369796	-0.0778766	-0.0505657	-0.049998	-0.0594801	1748	366	2114	924	20	0.00035872	0.000353733	0.000377051	0.000374529	0.000382174	0.000374451	0.000363168	0.000377051	0.180271	-0.017778	-0.0379774
Ttc4	Q8R3H9	6	1.02527	0.885798	1.00977	0.982406	0.664275	0.101623	-0.109328	0.0796535	0.0400142	0.0598339	3340	3302	6642	3357	5	8.2813e-05	7.7669e-05	7.50954e-05	7.24765e-05	7.27664e-05	7.73608e-05	7.85258e-05	7.42012e-05	0.201299	0.0766905	-0.0158278	-0.0644423	-0.115652	-0.109894	-0.0215636	-0.0823701	1122	993	2115	925	6	6.66612e-05	6.98842e-05	7.43463e-05	7.32533e-05	7.68038e-05	7.46279e-05	7.02972e-05	7.4895e-05	0.163704	-0.0766211	-0.00850191
Cirbp	P60824	2	0.596863	0.868356	0.71392	0.968838	0.618443	-0.295644	0.245242	-0.0372822	0.403211	0.182965	2357	3214	5571	2868	5	8.37159e-05	0.000102047	8.92351e-05	7.88636e-05	8.5846e-05	8.88887e-05	9.16661e-05	8.45328e-05	0.330135	-0.130886	0.154776	-0.0387759	-0.217029	-0.0946369	-0.0443876	-0.118684	517	1600	2117	926	5	6.23169e-05	6.81847e-05	7.01979e-05	7.01687e-05	7.03791e-05	7.02477e-05	6.68998e-05	7.02651e-05	0.290529	-0.102379	0.0274454
Yju2	Q9D6J3	4	0.818988	0.719623	1.24303	0.908823	0.300066	0.0902854	-0.0963151	0.692229	0.240442	0.466335	774	2405	3179	1648	6	5.79431e-05	6.36447e-05	5.97992e-05	5.88142e-05	5.77965e-05	5.50341e-05	6.04623e-05	5.72149e-05	0.193758	-0.0613997	0.0740033	-0.0159101	-0.0398724	-0.0650546	-0.13571	-0.0802122	1162	955	2117	926	7	8.18863e-05	8.63127e-05	8.69563e-05	8.15072e-05	8.30216e-05	8.52815e-05	8.50518e-05	8.32701e-05	0.415309	-0.0547189	0.021232
Nucb2	P81117	10	1.5177	1.54221	1.5509	1.37729	0.585889	-0.0116009	0.0115083	0.0196193	-0.151659	-0.06602	3300	3152	6452	3283	14	0.000170902	0.000198216	0.000169569	0.000168289	0.000166262	0.000165086	0.000179562	0.000166546	0.297422	-0.0713131	0.142589	-0.0826147	-0.0935412	-0.111023	-0.121265	-0.108609	674	1443	2117	926	14	0.000244202	0.000267096	0.000199553	0.000234605	0.000237875	0.000338804	0.00023695	0.000270428	0.455612	0.0434915	0.172772
Rps3a	P97351	35	0.6861	0.661407	0.770364	0.758516	0.0476452	0.0261973	-0.0266818	0.193319	0.17096	0.18214	2362	565	2927	1489	47	0.00110578	0.00102155	0.00106596	0.00125522	0.00112126	0.00106273	0.00106443	0.0011464	0.28645	0.0549821	-0.0593179	0.00207024	0.237868	0.0750401	-0.0023053	0.103534	722	1397	2119	930	55	0.00146736	0.00149987	0.001383	0.00135308	0.00133408	0.00143663	0.00145008	0.00137459	0.183938	0.0170923	0.0487094
Cdk7	Q03147	2	1.51198	1.51941	1.33389	1.31163	0.0221154	-0.00353779	0.00352913	-0.184344	-0.208619	-0.196481	2269	265	2534	1242	2	2.81748e-05	2.46367e-05	2.62015e-05	2.48696e-05	2.54995e-05	2.37605e-05	2.63377e-05	2.47099e-05	0.251633	0.0972791	-0.096321	-0.00747712	-0.0827427	-0.0466558	-0.148564	-0.0926543	898	1238	2136	934	2	2.34892e-05	2.45452e-05	2.42484e-05	2.46815e-05	2.55826e-05	2.62732e-05	2.40943e-05	2.55124e-05	0.072034	-0.0366946	0.0267531
Clic1	Q9Z1Q5	25	0.874195	0.812232	0.911057	0.821359	0.718606	0.0520571	-0.054006	0.111645	-0.0378836	0.0368805	3537	3398	6935	3511	27	0.000649927	0.000612948	0.000646783	0.000669407	0.000663748	0.000666313	0.000636553	0.000666489	0.12461	0.0299984	-0.054516	0.0230021	0.0726047	0.060356	0.0659205	0.0662937	1530	606	2136	934	39	0.000881626	0.000822843	0.000877831	0.000834491	0.000851957	0.000835888	0.000860767	0.000840778	0.405377	0.0345453	-0.0650058
Nup62	Q63850	6	0.835754	0.715556	0.715682	0.786182	0.763556	0.107663	-0.11635	-0.116096	0.0194486	-0.0483238	3447	3486	6933	3509	9	0.000161011	0.000151003	0.000153488	0.00017099	0.000163657	0.000156512	0.000155167	0.00016372	0.179251	0.0533331	-0.039248	-0.0156974	0.14009	0.0768483	0.0124474	0.076462	1255	882	2137	936	10	0.000133787	0.00014279	0.000140987	0.000149133	0.000150986	0.000156416	0.000139188	0.000152178	0.0227783	-0.0570964	0.0368559
Cat	P24270	30	1.08476	1.05952	1.20285	1.25793	0.0693674	0.0168782	-0.017078	0.165961	0.230557	0.198259	2253	803	3056	1569	33	0.000759558	0.000682559	0.000740409	0.000690222	0.000684548	0.000684068	0.000727509	0.000686279	0.21609	0.0621949	-0.0920098	0.0253579	-0.0759042	-0.0878128	-0.0888249	-0.0841806	1070	1067	2137	936	39	0.000788596	0.000823799	0.000801115	0.000794844	0.000800761	0.00079716	0.000804503	0.000797588	0.57289	-0.0288122	0.0341947
Padi2	Q08642	7	0.423701	0.504321	0.714247	0.673152	0.0649862	-0.131112	0.120183	0.622265	0.536773	0.579519	463	760	1223	432	10	0.000150506	0.000140103	0.000148267	0.000153073	0.000154602	0.000152882	0.000146292	0.000153519	0.145917	0.0409691	-0.0623664	0.0193509	0.0653731	0.0797109	0.0635712	0.0695517	1430	708	2138	938	11	0.000165354	0.000170674	0.00016161	0.000163925	0.000165763	0.000177502	0.000165879	0.000169064	0.565254	-0.00457712	0.0411122
Afg3l1	Q920A7	3	0.702892	0.642228	0.973337	0.728867	0.372017	0.0636403	-0.0665777	0.533277	0.115993	0.324635	1422	2670	4092	2131	7	6.74508e-05	6.17024e-05	6.5936e-05	7.20141e-05	6.89785e-05	6.56198e-05	6.50297e-05	6.88708e-05	0.203014	0.0527357	-0.0757726	0.0199669	0.14718	0.0850473	0.0130328	0.0817535	1133	1006	2139	939	8	6.14166e-05	5.08309e-05	5.67462e-05	5.87236e-05	6.2001e-05	5.89281e-05	5.63312e-05	5.98842e-05	0.368166	0.124693	-0.14823
Anxa1	P10107	22	0.514497	0.515846	0.712868	0.692568	0.0336776	-0.00188913	0.00188666	0.468582	0.426903	0.447742	832	410	1242	445	33	0.000676302	0.000590408	0.000674685	0.000598644	0.000611444	0.000604839	0.000647132	0.000604976	0.274586	0.0636083	-0.132346	0.0601543	-0.112361	-0.0818382	-0.0975081	-0.0972357	821	1331	2152	941	39	0.00074572	0.000738305	0.000803089	0.000736209	0.000756801	0.000733507	0.000762371	0.000742172	0.433553	-0.0318596	-0.0462773
Faf1	P54731	4	4.26793	4.80975	3.17843	2.29622	0.0953027	-0.0887865	0.0836378	-0.514009	-0.983062	-0.748535	206	1053	1259	452	5	0.000181336	0.000168026	0.000179071	0.000158951	0.000163757	0.000176364	0.000176144	0.000166357	0.21716	0.0419093	-0.0680782	0.023776	-0.148173	-0.105204	0.00179823	-0.0838598	1081	1074	2155	942	5	0.000133509	0.000110786	0.000143	0.000157841	0.000152508	0.000124888	0.000129098	0.000145079	0.317229	0.0484683	-0.220699
Atxn2	O70305	3	0.51849	0.613241	0.562543	0.614177	0.727315	-0.126143	0.115995	-0.00849643	0.118195	0.0548495	3386	3417	6803	3440	6	7.52942e-05	7.69083e-05	6.91933e-05	7.21971e-05	6.94233e-05	6.73281e-05	7.37986e-05	6.96495e-05	0.21969	0.0289449	0.0595462	-0.092961	-0.0316527	-0.0881742	-0.132384	-0.0840702	1073	1082	2155	942	6	8.16814e-05	8.02606e-05	8.38615e-05	8.10716e-05	7.98308e-05	8.19683e-05	8.19345e-05	8.09569e-05	0.476374	-0.00446414	-0.0297791
Arhgap1	Q5FWK3	9	0.428951	0.532645	0.515962	0.562064	0.451297	-0.164617	0.147743	0.101833	0.225304	0.163568	2504	2884	5388	2785	17	0.000238282	0.00022074	0.000238458	0.000245775	0.000244592	0.000243815	0.000232494	0.000244727	0.171692	0.0354793	-0.0748409	0.0365468	0.0801501	0.0731852	0.0685968	0.0739774	1314	842	2156	945	17	0.000207658	0.000213722	0.000224688	0.000207515	0.000216579	0.000216563	0.000215356	0.000213552	0.775455	-0.0525116	-0.0109884
Ahsa1	Q8BK64	9	0.719886	0.803836	0.736224	0.737011	0.655306	-0.0817589	0.077373	-0.0493828	-0.0478409	-0.0486119	3442	3286	6728	3400	14	0.000282297	0.000284459	0.000289699	0.000294038	0.000296302	0.000297604	0.000285485	0.000295981	0.0253109	-0.0162012	-0.00519552	0.0211411	0.0425859	0.0536555	0.0599781	0.0520731	2020	138	2158	947	17	0.00028023	0.000295899	0.00028788	0.000281595	0.00027933	0.000280509	0.000288003	0.000280478	0.23647	-0.0394714	0.0390218
MGI:1920462	Q9CXL3	3	1.89259	1.84026	1.73371	1.7741	0.0833974	0.0200861	-0.0203697	-0.106419	-0.0731908	-0.0898051	3085	941	4026	2095	3	3.83671e-05	4.1578e-05	3.72443e-05	3.64894e-05	3.77156e-05	3.63289e-05	3.90631e-05	3.68447e-05	0.223787	-0.0259384	0.090014	-0.0687891	-0.0983298	-0.0506462	-0.104689	-0.084555	1058	1101	2159	948	3	2.82104e-05	2.8624e-05	2.76785e-05	2.88017e-05	2.90537e-05	3.04889e-05	2.8171e-05	2.94481e-05	0.119748	0.00201698	0.0230164
Cetn2	Q9R1K9	3	0.45054	0.479724	0.45967	0.436501	0.461051	-0.0459854	0.0445648	-0.0170405	-0.0916542	-0.0543473	3391	2912	6303	3209	7	0.000123027	0.000121485	0.000114034	0.000113913	0.000138246	0.000137467	0.000119515	0.000129875	0.324074	0.0417823	0.0235784	-0.0677306	-0.0692691	0.210042	0.201885	0.114219	586	1574	2160	949	7	0.00019908	0.000190561	0.000198319	0.000203301	0.000224181	0.000248316	0.000195987	0.000225266	0.14813	0.0225891	-0.0404994
Cdk10	Q3UMM4	3	2.86767	2.6366	1.02594	1.03544	0.0423372	0.0593267	-0.0618713	-1.4236	-1.4103	-1.41695	13	515	528	127	3	4.20911e-05	4.04334e-05	3.7021e-05	3.87814e-05	3.68335e-05	3.67837e-05	3.98485e-05	3.74662e-05	0.248148	0.0789897	0.0210211	-0.10618	-0.0391585	-0.113506	-0.11546	-0.089375	949	1220	2169	951	3	2.90229e-05	2.71732e-05	3.01562e-05	2.93129e-05	3.32147e-05	3.13995e-05	2.87841e-05	3.1309e-05	0.155405	0.0119198	-0.0830896
Eif6	O55135	3	0.482197	0.532062	0.54652	0.459735	0.945129	-0.0727308	0.0692395	0.10792	-0.14155	-0.0168151	3716	3773	7489	3754	6	6.68429e-05	6.4206e-05	6.17685e-05	7.02311e-05	6.3949e-05	7.01917e-05	6.42724e-05	6.81239e-05	0.213496	0.056574	-0.0014933	-0.0573295	0.127909	-0.00727846	0.1271	0.0825768	1117	1053	2170	952	9	0.000116004	0.00011121	0.000108847	0.000118621	0.000111877	0.000111274	0.00011202	0.000113924	0.579668	0.0504093	-0.0104703
Calm1	P0DP26	14	7.94891	6.58499	21.8418	20.8551	0.00526041	0.129408	-0.14217	1.58767	1.52098	1.55432	10	67	77	5	23	0.0002257	0.000270006	0.000233083	0.000220433	0.000219915	0.000234385	0.00024293	0.000224911	0.318912	-0.106135	0.152454	-0.0596944	-0.140195	-0.143592	-0.0516599	-0.111816	623	1550	2173	954	20	0.000274257	0.000233077	0.000251303	0.00024089	0.000290032	0.000359445	0.000252879	0.000296789	0.3303	0.117082	-0.117639
Rad21	Q61550	9	0.429888	0.418129	0.445145	0.426796	0.403361	0.0198671	-0.0201445	0.0701826	0.00945344	0.039818	3517	2763	6280	3192	19	0.000235532	0.000230585	0.00024072	0.000242159	0.000245656	0.000247408	0.000235612	0.000245074	0.0637342	-0.000491105	-0.0311169	0.0309406	0.0395443	0.0602235	0.0704783	0.0567487	1849	325	2174	955	24	0.000237841	0.000213212	0.000246113	0.000254544	0.000256555	0.000232431	0.000232389	0.000247843	0.289036	0.0334583	-0.124252
Edf1	Q9JMG1	3	0.492922	0.560689	0.70553	0.663024	0.0774289	-0.0959102	0.0899296	0.421437	0.33179	0.376614	1155	897	2052	947	5	9.12937e-05	9.76973e-05	9.13074e-05	8.97382e-05	9.07013e-05	8.64389e-05	9.34328e-05	8.89595e-05	0.162356	-0.0334138	0.0643895	-0.0331972	-0.0582071	-0.0428066	-0.112249	-0.0710874	1389	787	2176	956	5	0.000101412	9.62926e-05	9.32058e-05	8.57785e-05	8.62555e-05	8.63365e-05	9.69701e-05	8.61235e-05	0.0447228	0.0646141	-0.0101151
Tcf4	Q60722	6	1.3331	1.66798	1.34517	1.5405	0.79985	-0.170697	0.152621	-0.157689	0.0379172	-0.0598861	3339	3557	6896	3490	7	7.10626e-05	8.08002e-05	7.21758e-05	6.92364e-05	6.9957e-05	7.07693e-05	7.46796e-05	6.99876e-05	0.265526	-0.0716223	0.113646	-0.0491981	-0.109182	-0.0942458	-0.0775897	-0.0936727	881	1295	2176	956	7	6.73639e-05	7.21785e-05	6.25876e-05	6.70618e-05	6.32601e-05	6.52457e-05	6.73767e-05	6.51892e-05	0.522979	-0.000273984	0.0993203
Gpalpp1	Q69ZC8	2	3.48206	4.48578	3.63728	5.21556	0.689917	-0.194246	0.171169	-0.131328	0.388635	0.128653	2771	3348	6119	3118	2	4.08045e-05	3.32624e-05	3.28879e-05	3.32061e-05	3.48617e-05	2.95695e-05	3.56516e-05	3.25458e-05	0.372607	0.194762	-0.100073	-0.116412	-0.10252	-0.0323224	-0.269858	-0.1349	358	1821	2179	958	2	4.71064e-05	5.40694e-05	4.75665e-05	4.91541e-05	5.04667e-05	6.40183e-05	4.95807e-05	5.45463e-05	0.417741	-0.0738568	0.125031
Bud31	Q6PGH1	5	1.63417	1.55684	2.16079	2.00777	0.0555468	0.0345445	-0.035392	0.437541	0.331576	0.384559	1111	648	1759	743	5	4.48e-05	3.61279e-05	4.04901e-05	3.56944e-05	3.82419e-05	3.80823e-05	4.04727e-05	3.73395e-05	0.337721	0.146551	-0.163836	0.00062288	-0.181251	-0.0817929	-0.0878272	-0.116957	543	1636	2179	958	8	0.000117903	0.000141084	0.000138393	0.000117505	0.000126826	0.000141398	0.00013246	0.000128576	0.720093	-0.167953	0.0909971
Cisd2	Q9CQB5	2	0.85661	0.80955	0.916963	0.963706	0.0837769	0.0401835	-0.0413349	0.13841	0.210138	0.174274	2421	945	3366	1746	3	4.66885e-05	4.41702e-05	4.55736e-05	4.36416e-05	4.45464e-05	4.24288e-05	4.54774e-05	4.35389e-05	0.113565	0.037917	-0.0420772	0.00304665	-0.0594471	-0.029843	-0.100107	-0.0631322	1622	559	2181	960	6	0.000128927	0.000134585	0.000128023	0.000122701	0.000120328	0.000132268	0.000130512	0.000125099	0.282791	-0.0176258	0.0443381
Clta	O08585	2	0.792512	0.790268	1.04556	1.28785	0.198737	0.00204398	-0.00204688	0.401819	0.702498	0.552159	513	1860	2373	1141	3	2.75551e-05	2.62835e-05	2.34995e-05	2.37951e-05	2.47286e-05	2.36703e-05	2.57794e-05	2.40647e-05	0.286215	0.0961033	0.0279408	-0.133588	-0.115552	-0.0600358	-0.123138	-0.0995751	790	1394	2184	961	5	7.31685e-05	8.34519e-05	8.95067e-05	0.000111696	0.00011731	0.000117295	8.20424e-05	0.000115433	0.0112143	-0.165147	0.0245757
Asah1	Q9WV54	5	1.73928	1.85867	2.01519	1.90658	0.183799	-0.0486878	0.0470982	0.163738	0.0838081	0.123773	2801	1775	4576	2385	5	7.03898e-05	7.38878e-05	7.46259e-05	6.50249e-05	6.73885e-05	7.3809e-05	7.29679e-05	6.87408e-05	0.246944	-0.051894	0.0180751	0.0324161	-0.166268	-0.114759	0.0165358	-0.0881638	970	1215	2185	962	8	0.000187273	0.000228054	0.000189054	0.000180807	0.000174167	0.000187703	0.00020146	0.000180892	0.258592	-0.105355	0.178882
Fut8	Q9WTS2	3	0.713512	0.765963	0.669156	0.744699	0.557275	-0.0520751	0.0502607	-0.14467	0.0096439	-0.0675132	3284	3112	6396	3258	4	5.17404e-05	5.47974e-05	5.36166e-05	4.93467e-05	5.04765e-05	5.29408e-05	5.33848e-05	5.09213e-05	0.15207	-0.0451379	0.0376772	0.00625198	-0.113475	-0.0808171	-0.0120498	-0.0687807	1450	739	2189	963	4	3.91718e-05	4.22893e-05	4.53894e-05	4.57717e-05	4.66506e-05	4.77249e-05	4.22835e-05	4.67157e-05	0.121785	-0.11028	0.000198161
Blvrb	Q923D2	8	0.47933	0.373021	0.504222	0.437462	0.562294	0.169571	-0.192191	0.24261	0.037708	0.140159	2690	3120	5810	2980	11	0.000165225	0.000180078	0.000181344	0.000177035	0.000184594	0.000198515	0.000175549	0.000186714	0.244822	-0.0874441	0.0367491	0.0468565	0.0121596	0.0724808	0.177372	0.0873375	986	1203	2189	963	11	0.000131247	0.00011578	0.000127498	0.000139048	0.000139283	0.000126392	0.000124842	0.000134908	0.186526	0.0721861	-0.108712
Skap2	Q3UND0	5	0.49941	0.557736	0.584475	0.587317	0.299001	-0.0818779	0.0774795	0.145038	0.152036	0.148537	2615	2403	5018	2625	10	0.000136672	0.000121241	0.000121711	0.000138144	0.000137238	0.000128741	0.000126541	0.000134707	0.252956	0.11111	-0.0617307	-0.0561509	0.126559	0.117071	0.0248604	0.0894971	947	1245	2192	965	11	0.000149689	0.00016235	0.000153635	0.000162485	0.00016365	0.000173981	0.000155225	0.000166705	0.0931151	-0.0523875	0.0647456
Flna	Q8BTM8	100	0.631134	0.651912	0.773221	0.751963	0.014761	-0.0235546	0.0231762	0.269379	0.22916	0.24927	1888	198	2086	964	124	0.00265438	0.00269181	0.00265083	0.00261462	0.00256798	0.00251983	0.00266567	0.00256747	0.0510291	-0.0061269	0.0140784	-0.00805581	-0.0279001	-0.0538667	-0.0811758	-0.0543142	1931	261	2192	965	160	0.00303828	0.00292899	0.00285458	0.00265459	0.00266244	0.00263518	0.00294061	0.00265074	0.0298574	0.0471375	-0.0057163
Qars1	Q8BML9	8	2.618	2.65854	1.8053	1.34624	0.133096	-0.0111272	0.011042	-0.547354	-0.970653	-0.759003	193	1398	1591	635	13	0.000179902	0.000211391	0.000191814	0.000171948	0.000182544	0.000189375	0.000194369	0.000181289	0.29779	-0.111586	0.121113	-0.0190884	-0.176823	-0.0905535	-0.037553	-0.101643	753	1445	2198	968	15	0.000185465	0.000200818	0.00018302	0.000184389	0.000175197	0.00016938	0.000189768	0.000176322	0.134388	-0.033088	0.0816576
Ripor2	Q80U16	5	1.16601	1.22622	1.2268	1.1548	0.920467	-0.0367706	0.0358567	0.0365429	-0.050709	-0.00708305	3792	3742	7534	3775	9	9.20905e-05	9.12206e-05	8.61954e-05	8.85041e-05	8.58275e-05	8.22276e-05	8.98355e-05	8.55197e-05	0.170338	0.0357665	0.0220744	-0.059675	-0.0215419	-0.0658459	-0.127663	-0.0716835	1368	831	2199	969	8	8.32405e-05	9.61195e-05	8.78992e-05	8.2965e-05	8.35218e-05	9.36609e-05	8.90864e-05	8.67159e-05	0.667843	-0.09792	0.109624
Shkbp1	Q6P7W2	2	1.20286	1.30387	1.02484	1.13973	0.156868	-0.0593354	0.0569912	-0.29041	-0.137108	-0.213759	2132	1592	3724	1930	2	1.46776e-05	1.70152e-05	1.45119e-05	1.41447e-05	1.47994e-05	1.39982e-05	1.54016e-05	1.43141e-05	0.309473	-0.0694627	0.143751	-0.0858434	-0.122817	-0.057541	-0.137837	-0.106065	698	1504	2202	971	2	1.13932e-05	1.09429e-05	1.06006e-05	1.06895e-05	1.06289e-05	9.59873e-06	1.09789e-05	1.03057e-05	0.197391	0.053443	-0.00473713
Tcea1	P10711	23	0.964928	0.9746	1.06293	1.06866	0.00793521	-0.00721213	0.00717626	0.132338	0.140096	0.136217	2724	105	2829	1420	23	0.000506315	0.000489557	0.00049306	0.000551044	0.000519101	0.000501088	0.000496311	0.000523744	0.193185	0.0287904	-0.0197655	-0.00947999	0.150923	0.0647717	0.0138193	0.0765047	1254	950	2204	973	31	0.00057077	0.000549367	0.000535148	0.000539059	0.000529266	0.000529759	0.000551762	0.000532695	0.200151	0.0488644	-0.00627457
Heatr5b	Q8C547	2	0.667799	0.670082	0.918697	0.946563	0.0325015	-0.00246412	0.00245992	0.45771	0.50082	0.479265	737	398	1135	385	3	2.46397e-05	2.79599e-05	2.36254e-05	2.0259e-05	2.4673e-05	2.51042e-05	2.54084e-05	2.33454e-05	0.36791	-0.0443191	0.138058	-0.104962	-0.326743	-0.042368	-0.0173768	-0.128829	412	1795	2207	974	5	4.84276e-05	5.02958e-05	5.35597e-05	5.28076e-05	5.31444e-05	5.57232e-05	5.07611e-05	5.38917e-05	0.164363	-0.0678923	-0.0132833
Rela	Q04207	3	0.459268	0.505169	0.640185	0.773193	0.154006	-0.0703513	0.0670796	0.408802	0.681143	0.544972	531	1555	2086	964	5	0.000104254	0.000121226	0.00011155	0.000103534	0.000107925	0.000103981	0.000112343	0.000105146	0.278051	-0.107812	0.109788	-0.0102277	-0.117814	-0.0578898	-0.111598	-0.0957673	853	1355	2208	975	5	0.000107275	0.000110144	0.000114173	0.000111505	0.000106	9.93367e-05	0.00011053	0.000105614	0.307046	-0.0431304	-0.00505894
Ethe1	Q9DCM0	6	0.747905	0.704212	1.20063	1.0879	0.0559827	0.042769	-0.0440757	0.725631	0.58339	0.654511	335	656	991	307	5	6.12068e-05	6.36447e-05	5.98851e-05	6.7327e-05	6.27482e-05	6.38706e-05	6.15788e-05	6.46486e-05	0.160234	-0.00874383	0.0476053	-0.040238	0.128749	0.0271382	0.0527168	0.0695348	1433	776	2209	976	11	0.000189403	0.000192185	0.000167483	0.000185273	0.000167997	0.000162452	0.000183024	0.000171907	0.346431	0.049428	0.0704693
Cdc20	Q9JJ66	2	0.400064	0.479242	0.602766	0.55709	0.120212	-0.136134	0.124388	0.455232	0.341545	0.398389	1043	1287	2330	1115	4	3.54398e-05	4.16224e-05	3.58933e-05	3.3755e-05	3.68483e-05	3.42929e-05	3.76518e-05	3.49654e-05	0.313876	-0.0873476	0.144639	-0.0690063	-0.15762	-0.0311206	-0.13481	-0.10785	685	1525	2210	978	4	2.31817e-05	1.81847e-05	2.26093e-05	2.37792e-05	2.3418e-05	2.25508e-05	2.13252e-05	2.32493e-05	0.346878	0.120427	-0.229837
Cope	O89079	2	0.653071	0.548887	0.906684	0.697088	0.27121	0.119925	-0.130805	0.593284	0.214026	0.403655	1018	2268	3286	1711	4	2.82338e-05	2.27313e-05	2.45929e-05	2.71151e-05	2.72971e-05	2.7304e-05	2.5186e-05	2.72387e-05	0.331702	0.164802	-0.147943	-0.0343809	0.106472	0.116126	0.116492	0.11303	606	1608	2214	979	4	3.60828e-05	4.39479e-05	4.32408e-05	4.51138e-05	4.36021e-05	4.34891e-05	4.10905e-05	4.40684e-05	0.357434	-0.187493	0.0969887
Mrpl24	Q9CQ06	2	0.400522	0.495267	0.404372	0.467509	0.855627	-0.161278	0.145048	-0.147478	0.0618353	-0.0428212	3488	3649	7137	3610	4	3.51389e-05	4.09355e-05	3.6752e-05	3.36119e-05	3.67668e-05	3.50098e-05	3.76088e-05	3.51295e-05	0.292977	-0.0980026	0.122284	-0.0332485	-0.162097	-0.0326666	-0.10331	-0.099358	791	1423	2214	979	4	3.80445e-05	3.3625e-05	3.26877e-05	3.32865e-05	3.18866e-05	3.19931e-05	3.47857e-05	3.23887e-05	0.281319	0.129193	-0.0489625
Ccdc88a	Q5SNZ0	11	0.344421	0.364254	0.370245	0.403951	0.264024	-0.0409505	0.0398201	0.063357	0.189055	0.126206	2782	2228	5010	2619	28	0.000390853	0.000353207	0.000388517	0.00034369	0.000364217	0.000361868	0.000377526	0.000356592	0.225041	0.0500521	-0.0960629	0.0414042	-0.135465	-0.0517759	-0.0611127	-0.0827847	1107	1107	2214	979	28	0.000307796	0.000310477	0.000344743	0.000331273	0.000350645	0.000338551	0.000321006	0.000340156	0.246089	-0.0606214	-0.0481111
Golgb1	E9PVZ8	23	0.764544	0.721799	0.800165	0.798681	0.230803	0.0409048	-0.0420985	0.106602	0.103924	0.105263	2964	2058	5022	2627	36	0.000369424	0.000359728	0.000361938	0.000352745	0.000355507	0.00034231	0.000363697	0.000350188	0.0586293	0.0225427	-0.0158306	-0.00699257	-0.0441081	-0.032856	-0.0874304	-0.0547982	1912	302	2214	979	38	0.000416484	0.000390288	0.00040797	0.000382605	0.000389099	0.000396841	0.000404914	0.000389515	0.174855	0.0406465	-0.0530772
Utp23	Q9CX11	4	0.635465	0.574075	0.769755	0.697799	0.115194	0.0714262	-0.0751474	0.348012	0.206425	0.277219	1716	1244	2960	1510	6	0.000103634	9.85835e-05	0.000103484	0.000107522	0.000106501	0.000104767	0.0001019	0.000106264	0.102096	0.0243398	-0.0477422	0.0222423	0.0774736	0.0637111	0.040027	0.0604039	1709	508	2217	983	6	9.90146e-05	9.23302e-05	9.73638e-05	9.89527e-05	0.000100101	9.78285e-05	9.62362e-05	9.89607e-05	0.306929	0.0410613	-0.0597768
Cyrib	Q921M7	13	0.634221	0.56886	0.603318	0.672245	0.525345	0.0763245	-0.080589	0.00425726	0.160326	0.0822916	3153	3046	6199	3153	19	0.000303508	0.000304015	0.000331037	0.000318894	0.000332246	0.000339152	0.000312853	0.000330097	0.198885	-0.0437512	-0.0413448	0.0815061	0.027592	0.0867688	0.116447	0.0769358	1242	982	2224	985	27	0.000331004	0.000317662	0.000340408	0.000331438	0.00032489	0.000303971	0.000329691	0.000320099	0.418681	0.00573208	-0.0536221
Chtf18	Q8BIW9	2	0.58476	0.830316	0.869668	1.13305	0.244886	-0.274963	0.230853	0.297658	0.679336	0.488497	693	2128	2821	1416	3	4.57797e-05	5.00709e-05	4.71593e-05	4.61033e-05	4.49763e-05	4.47188e-05	4.76699e-05	4.52661e-05	0.189838	-0.0583734	0.0708922	-0.015538	-0.0482108	-0.0839149	-0.0921976	-0.0747744	1295	930	2225	986	3	4.23156e-05	4.25316e-05	4.33294e-05	4.03536e-05	4.17825e-05	3.97587e-05	4.27255e-05	4.06316e-05	0.0535476	-0.013909	-0.00656286
Lgals9	O08573	3	0.285785	0.291848	0.32336	0.332552	0.0278453	-0.0152241	0.0150652	0.16299	0.203426	0.183208	2354	341	2695	1338	6	5.00348e-05	5.88518e-05	6.01427e-05	5.65222e-05	6.13805e-05	6.47104e-05	5.63431e-05	6.0871e-05	0.322086	-0.171307	0.0628471	0.0941509	0.00457828	0.123542	0.199759	0.109293	664	1562	2226	987	6	4.09432e-05	4.02719e-05	4.28073e-05	4.67628e-05	4.58658e-05	4.31883e-05	4.13408e-05	4.52723e-05	0.0461197	-0.0139437	-0.0377916
Fabp5	Q05816	10	1.86277	1.85078	2.52135	2.466	0.0215763	0.00465173	-0.00466678	0.441401	0.409376	0.425388	925	256	1181	404	6	0.000105393	0.0001017	9.90757e-05	9.61951e-05	9.54528e-05	0.00010088	0.000102056	9.75092e-05	0.143313	0.046414	-0.0050441	-0.0427608	-0.0853285	-0.0965049	-0.0167307	-0.066188	1534	693	2227	988	18	0.000345746	0.000341893	0.000354923	0.000399473	0.000390526	0.00038358	0.00034752	0.000391193	0.00212846	-0.00738585	-0.0235539
Acat3	Q80X81	7	0.381984	0.399323	0.443906	0.481995	0.120644	-0.0323766	0.0316659	0.184365	0.30313	0.243747	1942	1289	3231	1675	10	0.000246686	0.000271114	0.000251843	0.000275229	0.000263694	0.000272393	0.000256548	0.000270439	0.194356	-0.0565498	0.0796733	-0.0267042	0.101407	0.0396398	0.0864647	0.0758372	1273	960	2233	990	12	0.000194252	0.000163262	0.000186336	0.000203315	0.000199456	0.000187651	0.000181283	0.000196807	0.234171	0.0996834	-0.151054
Rbm10	Q99KG3	8	1.35375	1.51334	1.29196	1.02469	0.246375	-0.0826259	0.078149	-0.150027	-0.484393	-0.31721	1468	2136	3604	1851	14	0.000199661	0.000216457	0.000211599	0.000190281	0.000198478	0.000206925	0.000209239	0.000198561	0.198175	-0.0675973	0.048929	0.0161788	-0.137018	-0.0761745	-0.0160433	-0.0764118	1257	978	2235	991	16	0.00016561	0.000157821	0.000174941	0.000173548	0.00017217	0.000163744	0.000166124	0.000169821	0.566229	-0.00447086	-0.0739716
Srp14	P16254	8	1.14271	1.13598	1.01634	0.846773	0.246182	0.0042536	-0.00426618	-0.164817	-0.428156	-0.296486	1596	2135	3731	1934	10	0.000190602	0.000204272	0.000191952	0.000182337	0.000190561	0.000186729	0.000195608	0.000186542	0.161898	-0.0374051	0.0625197	-0.027225	-0.101359	-0.0377162	-0.0670259	-0.0687002	1452	785	2237	992	11	0.000252397	0.000231416	0.000253173	0.000244299	0.000238583	0.000219291	0.000245662	0.000234058	0.326959	0.0390197	-0.0861874
Orc2	Q60862	2	0.495493	0.421465	0.689818	0.652322	0.0645555	0.112009	-0.121443	0.589359	0.508727	0.549043	520	754	1274	459	2	3.0388e-05	2.48139e-05	3.18059e-05	2.41677e-05	2.74713e-05	2.79063e-05	2.90026e-05	2.65151e-05	0.380205	0.0673185	-0.225033	0.133113	-0.263101	-0.0782558	-0.0555932	-0.132317	383	1856	2239	993	2	2.47445e-05	2.65752e-05	3.26244e-05	2.67883e-05	3.05413e-05	2.85595e-05	2.79814e-05	2.86297e-05	0.821343	-0.177359	-0.0743866
Elavl1	P70372	6	0.34834	0.372308	0.686837	0.652763	0.00690187	-0.0487987	0.047202	0.930674	0.857265	0.893969	105	88	193	25	11	0.000171835	0.000172065	0.00017203	0.000161124	0.000163701	0.000169928	0.000171977	0.000164918	0.113979	-0.00119221	0.000742785	0.000448673	-0.0940443	-0.0711478	-0.0172863	-0.0608261	1689	560	2249	994	10	0.000224099	0.000226352	0.000178387	0.00016969	0.000171187	0.000180968	0.000209612	0.000173949	0.144076	0.0964092	0.110842
Vapb	Q9QY76	15	0.616452	0.539487	0.781616	0.822383	0.0612325	0.0929956	-0.0994056	0.435467	0.508818	0.472142	758	716	1474	559	13	0.000251962	0.000258766	0.000265301	0.000237076	0.000249858	0.000254294	0.000258676	0.000247076	0.151795	-0.0379414	0.000499825	0.0364817	-0.125797	-0.0500376	-0.0246496	-0.0668279	1514	737	2251	995	16	0.000261616	0.000286876	0.000287386	0.000276981	0.000287863	0.000282479	0.000278626	0.000282441	0.707008	-0.0908791	0.0420976
Phf2	Q9WTU0	6	0.546657	0.524204	0.687337	0.659062	0.0192328	0.029937	-0.0305714	0.360319	0.299715	0.330017	1385	234	1619	656	8	0.000138159	0.000147901	0.000138667	0.000134883	0.000136193	0.000133759	0.000141576	0.000134945	0.166034	-0.0352424	0.0630581	-0.0299498	-0.069862	-0.055925	-0.081938	-0.0692417	1441	812	2253	996	8	0.000136236	0.000131938	0.000121834	0.000120501	0.000119466	0.000112682	0.000130002	0.000117549	0.0804616	0.0675651	0.0213219
Sfpq	Q8VIJ6	32	0.573489	0.647014	0.710588	0.700194	0.229081	-0.0896387	0.0843935	0.219609	0.198351	0.20898	2164	2049	4213	2191	44	0.00112058	0.00112863	0.00113184	0.00108842	0.0011028	0.00107673	0.00112701	0.00108931	0.02351	-0.00826361	0.00206132	0.00616401	-0.0502728	-0.0313354	-0.0658553	-0.0491545	2129	128	2257	998	50	0.00108239	0.00106262	0.00107034	0.00105141	0.00105123	0.00104071	0.00107178	0.00104778	0.0322128	0.014211	-0.0123916
Ssb	P32067	39	0.924894	0.918206	0.861172	0.814201	0.16776	0.0052259	-0.0052449	-0.0977603	-0.178677	-0.138219	2706	1664	4370	2270	55	0.00105615	0.00091146	0.00103245	0.001111	0.00108611	0.00100849	0.00100002	0.00106853	0.284386	0.0787847	-0.133777	0.0460433	0.151834	0.119147	0.0121663	0.0943827	874	1387	2261	999	60	0.00105258	0.000987147	0.00101546	0.000968223	0.00101382	0.00103836	0.0010184	0.0010068	0.699643	0.0476329	-0.0449653
Hk2	O08528	15	0.672053	0.632695	0.914067	0.917578	0.045871	0.0428757	-0.0441891	0.486599	0.49213	0.489365	692	550	1242	445	18	0.000237444	0.000241293	0.000235407	0.000230949	0.00023202	0.000227228	0.000238048	0.000230066	0.0251992	-0.00366561	0.0195331	-0.0160944	-0.0436795	-0.0370041	-0.0671131	-0.0492656	2125	137	2262	1000	23	0.000307094	0.000332325	0.000302622	0.000287289	0.000279278	0.000282334	0.000314014	0.000282967	0.0705101	-0.0321485	0.0817678
Pdp1	Q3UV70	3	1.4461	1.64004	0.800695	0.645612	0.0249612	-0.0936351	0.0879266	-0.946479	-1.25706	-1.10177	43	301	344	64	6	6.97052e-05	6.39327e-05	6.78652e-05	6.49052e-05	6.46532e-05	6.21172e-05	6.71677e-05	6.38919e-05	0.186187	0.0534992	-0.0712137	0.0149038	-0.049434	-0.0550459	-0.112774	-0.0724181	1354	910	2264	1003	6	5.18935e-05	5.5536e-05	5.85784e-05	5.8568e-05	5.97631e-05	6.16437e-05	5.5336e-05	5.99916e-05	0.122362	-0.0926627	0.00520508
Cdc37	Q61081	19	0.690262	0.743045	0.707971	0.826131	0.547034	-0.0541312	0.0521734	-0.0175843	0.205095	0.0937555	3052	3090	6142	3130	28	0.000392966	0.000405456	0.000380738	0.000399118	0.000414816	0.000418287	0.000393053	0.00041074	0.131171	-0.000319976	0.0448207	-0.0459276	0.0220909	0.0777468	0.0897666	0.0632014	1621	644	2265	1004	32	0.000414654	0.000430279	0.000445069	0.000446165	0.000450841	0.000450045	0.000430001	0.000449017	0.159515	-0.0524305	0.00093486
Prpsap1	Q9D0M1	8	0.814618	0.837787	0.858472	1.05162	0.407087	-0.0203721	0.0200885	0.0552756	0.348051	0.201663	2224	2772	4996	2615	9	0.000165514	0.000162213	0.000168343	0.000173948	0.000171155	0.000169486	0.000165357	0.000171529	0.0533938	0.00136822	-0.0276897	0.0258243	0.0730699	0.0497167	0.0355815	0.0527894	1988	279	2267	1005	11	0.00018642	0.000179112	0.000174539	0.000177429	0.000172675	0.00017108	0.000180024	0.000173728	0.206018	0.0503702	-0.0073255
Sumo2	P61957	2	21.545	16.1013	9.54278	8.26471	0.15506	0.194843	-0.225328	-0.980026	-1.18747	-1.08375	47	1568	1615	654	2	3.7895e-05	3.58398e-05	3.39584e-05	3.67855e-05	3.3798e-05	2.88608e-05	3.58977e-05	3.31481e-05	0.365985	0.0781139	-0.00232812	-0.0801255	0.0352446	-0.0869534	-0.314782	-0.122164	482	1788	2270	1006	2	4.76847e-05	4.74382e-05	3.53141e-05	3.65267e-05	3.59226e-05	4.24462e-05	4.3479e-05	3.82985e-05	0.341172	0.133207	0.12573
Cenpa	O35216	3	2.01084	1.38716	1.71513	1.44601	0.773613	0.243113	-0.292552	0.0136331	-0.232608	-0.109487	2924	3508	6432	3274	3	3.02935e-05	3.71322e-05	3.20234e-05	3.01024e-05	3.14148e-05	3.04011e-05	3.31497e-05	3.06394e-05	0.345492	-0.129987	0.163674	-0.0498691	-0.139121	-0.0775507	-0.124874	-0.113848	590	1680	2270	1006	3	4.13714e-05	4.69377e-05	3.87538e-05	3.74956e-05	3.37494e-05	3.57275e-05	4.23543e-05	3.56575e-05	0.0921092	-0.0338757	0.148241
Tprn	A2AI08	4	0.865004	0.867366	0.906645	0.796753	0.835901	-0.00196836	0.00196567	0.0658627	-0.120543	-0.0273401	3623	3605	7228	3641	5	9.23915e-05	9.39531e-05	9.04774e-05	8.61655e-05	9.01231e-05	8.97613e-05	9.2274e-05	8.86833e-05	0.0935843	0.00183569	0.0260168	-0.0283667	-0.0988142	-0.0340268	-0.0398303	-0.0575571	1816	460	2276	1008	5	6.889e-05	6.18871e-05	7.32578e-05	7.69913e-05	7.67521e-05	6.93532e-05	6.80116e-05	7.43655e-05	0.205951	0.0185139	-0.136144
Nsmce3	Q9CPR8	3	1.0137	1.22866	1.52682	1.19636	0.363787	-0.145382	0.132064	0.445515	0.0936341	0.269575	1760	2641	4401	2294	3	3.07362e-05	3.43554e-05	3.22639e-05	2.91975e-05	3.16409e-05	3.11057e-05	3.24518e-05	3.06481e-05	0.240421	-0.0783622	0.0822386	-0.00837997	-0.152454	-0.0365074	-0.0611195	-0.0833601	1090	1188	2278	1009	4	4.00355e-05	4.67426e-05	4.23706e-05	3.98602e-05	3.88719e-05	3.66862e-05	4.30496e-05	3.84728e-05	0.130637	-0.104719	0.11874
Dpp3	Q99KK7	11	0.473592	0.480575	0.559615	0.573382	0.0196869	-0.010597	0.0105197	0.230191	0.265254	0.247723	1908	241	2149	992	21	0.000264055	0.000218791	0.000262954	0.00027143	0.000272015	0.00025989	0.0002486	0.000267778	0.326275	0.0870124	-0.184274	0.0809851	0.126756	0.129861	0.0640776	0.106898	691	1587	2278	1009	26	0.000336157	0.000360282	0.000334354	0.000316655	0.000325196	0.000346373	0.000343598	0.000329408	0.308281	-0.0315858	0.0684058
Ly86	O88188	2	6.53178	4.43558	5.30263	4.26386	0.628656	0.252333	-0.306023	-0.0484349	-0.362983	-0.205709	2193	3239	5432	2806	2	7.90831e-06	7.19308e-06	6.84663e-06	6.49351e-06	6.75293e-06	7.292e-06	7.316e-06	6.84615e-06	0.300635	0.112313	-0.024447	-0.0956623	-0.172057	-0.115542	-0.00474036	-0.0974462	817	1465	2282	1011	4	2.98976e-05	3.52836e-05	2.60204e-05	3.12419e-05	2.76092e-05	2.23743e-05	3.04005e-05	2.70751e-05	0.421964	-0.0240664	0.2149
Csrp1	P97315	9	2.25283	2.34658	3.00588	2.56955	0.255995	-0.0297122	0.0291126	0.386341	0.160069	0.273205	1738	2188	3926	2039	3	6.63295e-05	6.83047e-05	7.05672e-05	6.99017e-05	7.09429e-05	7.35796e-05	6.84004e-05	7.14747e-05	0.135398	-0.044356	-0.00202129	0.0449921	0.0313226	0.0526516	0.1053	0.0630914	1623	660	2283	1012	14	0.000407748	0.000367341	0.000422513	0.000462432	0.000461733	0.000422557	0.000399201	0.000448907	0.0812705	0.0305632	-0.119994
Atp5pd	Q9DCX2	18	0.314162	0.303744	0.41023	0.415314	0.0111885	0.024121	-0.0245312	0.409047	0.426816	0.417931	955	141	1096	363	35	0.000783696	0.000775959	0.000771568	0.000801753	0.000793959	0.000830953	0.000777074	0.000808888	0.0945951	0.0122413	-0.00207239	-0.0102589	0.0451051	0.031012	0.0967141	0.0576104	1813	471	2284	1013	37	0.000889579	0.000961991	0.000905693	0.0010092	0.000976442	0.00100502	0.000919088	0.000996888	0.0529041	-0.0470793	0.0658206
Shmt2	Q9CZN7	27	0.705017	0.643155	0.83726	0.774618	0.0957413	0.0647255	-0.0677663	0.312744	0.200553	0.256648	1846	1061	2907	1468	41	0.000738553	0.000772864	0.000765866	0.00079298	0.000794815	0.000780195	0.000759095	0.00078933	0.0849495	-0.0395776	0.0259353	0.0128127	0.0630055	0.0663393	0.0395556	0.0563001	1869	415	2284	1013	54	0.00106944	0.0010734	0.00108215	0.00110303	0.00107785	0.00106787	0.001075	0.00108292	0.536518	-0.00747419	-0.00214781
Dock11	A2AF47	15	0.809036	0.827699	0.912111	0.948054	0.0565223	-0.0165449	0.0163573	0.156461	0.212221	0.184341	2341	662	3003	1536	24	0.000352351	0.00033467	0.000347277	0.000327274	0.000333566	0.000331938	0.000344766	0.000330926	0.106068	0.0313939	-0.0428781	0.0104711	-0.0751197	-0.0476455	-0.0547047	-0.0591566	1766	524	2290	1015	30	0.000402752	0.00042926	0.000410052	0.000372965	0.000379026	0.00040072	0.000414021	0.000384237	0.0617015	-0.0398124	0.052146
Bcl2	P10417	3	0.34733	0.260016	0.50212	0.521672	0.117758	0.193787	-0.223916	0.725514	0.780625	0.753069	200	1261	1461	554	5	9.03908e-05	9.0844e-05	9.24352e-05	9.66542e-05	9.85402e-05	9.15966e-05	9.12233e-05	9.5597e-05	0.161062	-0.013227	-0.00601182	0.0190397	0.0834301	0.11131	0.00589129	0.066877	1510	781	2291	1016	5	7.43433e-05	7.25027e-05	7.88935e-05	8.13427e-05	8.45006e-05	8.03237e-05	7.52465e-05	8.20557e-05	0.0483463	-0.0174219	-0.05359
Nmt2	O70311	3	6.73327	6.31539	3.68069	3.2963	0.00884054	0.0454775	-0.0469578	-0.825854	-0.984984	-0.905419	103	115	218	32	5	5.96959e-05	5.81059e-05	5.51508e-05	4.78531e-05	5.71331e-05	5.63533e-05	5.76509e-05	5.37798e-05	0.326361	0.0502897	0.0113414	-0.0639597	-0.268731	-0.0130166	-0.0328434	-0.104864	706	1588	2294	1017	5	4.10127e-05	3.90476e-05	4.07346e-05	4.32871e-05	4.75173e-05	4.55067e-05	4.0265e-05	4.5437e-05	0.0333462	0.0265443	-0.0442904
Ppp2cb	P62715	9	1.38472	1.27258	1.40144	1.43509	0.340494	0.0596352	-0.062207	0.0769492	0.111183	0.094066	3050	2552	5602	2886	7	0.000166151	0.000173764	0.000169855	0.000174081	0.000176162	0.000179228	0.000169923	0.00017649	0.0774156	-0.0323865	0.032244	-0.000581514	0.0348733	0.0520184	0.0769101	0.0546006	1918	378	2296	1018	16	0.000374088	0.000430226	0.000371956	0.000366809	0.000347847	0.000374094	0.00039209	0.000362916	0.263074	-0.0678076	0.133909
Sf3a3	Q9D554	15	0.82821	0.848629	0.789696	0.796477	0.113686	-0.0176756	0.0174616	-0.0863746	-0.0740392	-0.0802069	3173	1228	4401	2294	19	0.000351601	0.000312219	0.000332107	0.000365074	0.000354003	0.000336243	0.000331976	0.000351773	0.239689	0.0828608	-0.0885183	0.000570716	0.13711	0.0926818	0.0184273	0.0827397	1111	1185	2296	1018	22	0.000319951	0.00033962	0.000357704	0.000360933	0.000370993	0.000380897	0.000339092	0.000370941	0.0805779	-0.0838253	0.00224724
Lsm6	P62313	3	0.388871	0.357046	0.371101	0.362921	0.773269	0.0602761	-0.0629047	-0.0072024	-0.0393598	-0.0232811	3661	3507	7168	3619	5	0.000111908	9.53858e-05	0.000110605	9.11387e-05	9.65276e-05	0.000107307	0.000105966	9.83245e-05	0.344351	0.0787115	-0.151761	0.0618102	-0.217472	-0.134593	0.0181389	-0.111309	630	1670	2300	1020	5	8.00564e-05	8.26682e-05	9.03548e-05	8.80276e-05	9.35082e-05	8.20485e-05	8.43598e-05	8.78614e-05	0.482688	-0.0755393	-0.0292226
Golph3l	Q8R088	4	0.558949	0.48718	0.713584	0.719512	0.114748	0.0957286	-0.102535	0.448094	0.46003	0.454062	810	1238	2048	944	5	7.23787e-05	6.22489e-05	6.60963e-05	6.32519e-05	6.27519e-05	6.21377e-05	6.6908e-05	6.27138e-05	0.290681	0.113388	-0.10413	-0.0176089	-0.0810699	-0.0925198	-0.106709	-0.0934329	885	1416	2301	1021	5	5.94549e-05	5.96746e-05	6.08599e-05	5.77235e-05	6.22899e-05	6.6048e-05	5.99964e-05	6.20205e-05	0.490319	-0.0130822	-0.00776049
Arih2	Q9Z1K6	2	2.58444	2.51121	2.14713	2.14549	0.0577804	0.0205849	-0.0208828	-0.246857	-0.247955	-0.247406	1910	673	2583	1264	2	1.28421e-05	1.49917e-05	1.3367e-05	1.23583e-05	1.33354e-05	1.28347e-05	1.37336e-05	1.28428e-05	0.303877	-0.0968244	0.126456	-0.0390403	-0.152231	-0.0424526	-0.097656	-0.0974464	816	1487	2303	1022	3	2.23107e-05	2.36357e-05	2.02676e-05	1.99123e-05	1.80367e-05	1.8664e-05	2.20713e-05	1.8871e-05	0.0615927	0.0155602	0.0987926
Incenp	Q9WU62	3	0.785924	0.785057	0.749073	0.575889	0.390477	0.000795217	-0.000795656	-0.0684884	-0.447803	-0.258146	1835	2727	4562	2374	7	6.66186e-05	7.23443e-05	6.78995e-05	7.15617e-05	7.30592e-05	7.2535e-05	6.89542e-05	7.23853e-05	0.180664	-0.0497118	0.0692421	-0.022236	0.0535501	0.0834276	0.0730388	0.0700055	1417	886	2303	1022	9	6.62952e-05	6.69258e-05	6.7062e-05	6.78397e-05	6.66363e-05	6.84105e-05	6.6761e-05	6.76288e-05	0.234413	-0.0101013	0.00355679
Cep135	Q6P5D4	3	0.53624	0.64285	0.790448	0.788933	0.165642	-0.136723	0.12488	0.42307	0.420302	0.421686	939	1645	2584	1265	3	4.11763e-05	4.15411e-05	4.22361e-05	4.41971e-05	4.29304e-05	4.25476e-05	4.16512e-05	4.32251e-05	0.0666984	-0.016543	-0.00381757	0.02012	0.0855953	0.0436424	0.0307206	0.0533194	1965	339	2304	1024	3	3.56107e-05	3.82577e-05	3.5292e-05	3.35087e-05	3.36847e-05	3.72638e-05	3.63868e-05	3.48191e-05	0.370552	-0.0311039	0.0723354
Prkar2a	P12367	4	0.605588	0.536911	0.624791	0.534506	0.896708	0.0842161	-0.0894385	0.129253	-0.0959151	0.0166691	3721	3705	7426	3725	7	9.3259e-05	9.32589e-05	9.48109e-05	8.91328e-05	9.1324e-05	9.1486e-05	9.37763e-05	9.06476e-05	0.0329434	-0.00797972	-0.00798159	0.0158301	-0.0732668	-0.0382295	-0.0356723	-0.0490562	2132	176	2308	1026	7	8.44592e-05	8.79052e-05	8.61304e-05	8.21605e-05	8.18229e-05	7.6124e-05	8.61649e-05	8.00358e-05	0.0692447	-0.028846	0.0288479
Pts	Q9R1Z7	2	0.498887	0.631476	0.369162	0.483278	0.255752	-0.180001	0.160013	-0.61446	-0.225861	-0.42016	946	2184	3130	1617	4	3.07893e-05	2.61506e-05	2.9476e-05	2.90378e-05	3.05105e-05	3.32565e-05	2.88053e-05	3.09349e-05	0.315201	0.0960945	-0.13949	0.0332064	0.0116007	0.0829722	0.207301	0.100624	772	1537	2309	1027	4	2.03965e-05	1.89085e-05	2.14828e-05	2.32014e-05	2.39311e-05	2.12472e-05	2.02626e-05	2.27932e-05	0.0822365	0.00950473	-0.0997822
Rbm33	Q9CXK9	6	2.67175	2.47852	1.74209	1.34796	0.0754053	0.0531365	-0.0551686	-0.563826	-0.933867	-0.748847	205	869	1074	352	9	8.06883e-05	9.30521e-05	8.48272e-05	7.85642e-05	8.14243e-05	8.2879e-05	8.61892e-05	8.09558e-05	0.284269	-0.0951471	0.110532	-0.0229806	-0.133635	-0.082047	-0.0565016	-0.090728	923	1386	2309	1027	10	6.27085e-05	6.10216e-05	6.24832e-05	6.52128e-05	6.55066e-05	6.09899e-05	6.20711e-05	6.39031e-05	0.337308	0.0147394	-0.0246018
Camsap1	A2AHC3	2	0.992897	1.05481	0.707905	0.883474	0.205228	-0.0442925	0.0429731	-0.53238	-0.212749	-0.372564	1167	1913	3080	1588	2	2.26862e-05	2.13872e-05	2.13184e-05	2.87218e-05	2.45656e-05	1.98973e-05	2.17973e-05	2.43949e-05	0.415897	0.0576676	-0.0274	-0.0320476	0.397999	0.172488	-0.131573	0.146304	285	2025	2310	1029	2	2.10224e-05	1.85435e-05	1.68185e-05	1.61165e-05	1.62344e-05	1.93138e-05	1.87948e-05	1.72216e-05	0.384341	0.161594	-0.0194218
Noc3l	Q8VI84	3	0.854539	0.700334	0.703123	0.626784	0.359446	0.136422	-0.150682	-0.144948	-0.310757	-0.227852	2042	2623	4665	2426	8	4.85004e-05	4.99527e-05	4.80352e-05	4.93833e-05	5.14401e-05	5.16913e-05	4.88294e-05	5.08382e-05	0.100973	-0.00975527	0.0328132	-0.0236598	0.0162727	0.0751442	0.0821709	0.0578626	1807	504	2311	1030	8	4.09981e-05	3.89721e-05	4.24909e-05	4.04202e-05	4.02086e-05	3.76569e-05	4.08203e-05	3.94286e-05	0.362505	0.00626713	-0.0668459
Slamf7	Q8BHK6	4	0.785582	0.793375	1.04417	1.02199	0.0156657	-0.00713826	0.00710311	0.403381	0.372412	0.387897	1094	203	1297	474	5	4.93856e-05	6.12076e-05	5.33819e-05	4.87113e-05	5.13067e-05	5.14988e-05	5.46584e-05	5.05056e-05	0.354283	-0.146352	0.163268	-0.0340912	-0.166186	-0.0912951	-0.0859053	-0.114462	583	1730	2313	1031	7	8.93012e-05	8.79524e-05	8.81745e-05	8.62319e-05	8.21937e-05	7.61481e-05	8.84761e-05	8.15246e-05	0.13839	0.013393	-0.00856397
Msh6	P54276	22	0.576055	0.512082	0.614383	0.578197	0.32067	0.0824189	-0.0874142	0.17535	0.0877734	0.131562	2755	2480	5235	2718	39	0.000712692	0.000703378	0.000710097	0.000681024	0.00069444	0.000683244	0.000708722	0.000686236	0.0147108	0.00805812	-0.0109204	0.00279584	-0.0575153	-0.0293702	-0.0528188	-0.0465681	2234	79	2313	1031	49	0.000750299	0.000755693	0.000762677	0.00072011	0.000741503	0.000719003	0.000756223	0.000726872	0.0387069	-0.0113468	-0.00101104
Drg1	P32233	6	0.478088	0.503709	0.514928	0.489064	0.604119	-0.0381481	0.0371653	0.0689468	-0.00540042	0.0317732	3586	3185	6771	3424	10	0.000101952	9.98464e-05	0.000102407	0.000112549	0.000107606	0.000101154	0.000101402	0.000107103	0.221961	0.00780707	-0.0223044	0.0142342	0.150463	0.0856701	-0.00353278	0.0775333	1225	1091	2316	1033	10	9.56548e-05	9.00894e-05	9.82087e-05	9.17789e-05	9.30942e-05	9.09854e-05	9.4651e-05	9.19529e-05	0.377979	0.0152203	-0.0712599
Add3	Q9QYB5	2	0.445254	0.645042	0.472477	0.389488	0.445347	-0.292019	0.242745	-0.206404	-0.485069	-0.345737	1305	2868	4173	2176	7	8.81009e-05	8.85324e-05	8.93439e-05	8.51675e-05	8.57126e-05	8.67421e-05	8.86591e-05	8.5874e-05	0.0103058	-0.00911155	-0.00206232	0.0111009	-0.0579658	-0.0487616	-0.0315364	-0.0460879	2259	59	2318	1034	9	8.24463e-05	7.87247e-05	8.23869e-05	7.45912e-05	7.76015e-05	7.4327e-05	8.1186e-05	7.55066e-05	0.0256697	0.0222235	-0.0444135
Tbca	P48428	6	1.01846	0.924796	1.66571	1.75805	0.0078058	0.0679143	-0.0712699	0.777662	0.855497	0.816579	142	103	245	40	7	0.000102525	0.000116108	9.85891e-05	0.000108191	0.000114807	0.000116287	0.000105741	0.000113095	0.30295	-0.0445595	0.13494	-0.101031	0.0330471	0.118683	0.137158	0.096296	841	1478	2319	1035	7	0.000133337	0.000115755	0.000119426	0.000123714	0.000121583	0.000127543	0.000122839	0.00012428	0.818208	0.118306	-0.0856964
Isg20l2	Q3U1G5	9	1.54198	1.44255	1.62821	1.52191	0.373653	0.0472807	-0.0488829	0.125779	0.0283776	0.0770784	3199	2677	5876	3010	7	8.52799e-05	9.17893e-05	8.8033e-05	8.21436e-05	8.46414e-05	8.6398e-05	8.83674e-05	8.43943e-05	0.164192	-0.0513083	0.0548116	-0.00546983	-0.105366	-0.0621495	-0.0325165	-0.0666772	1516	804	2320	1036	15	0.000188733	0.000187606	0.000186576	0.000189443	0.000187344	0.000187984	0.000187638	0.000188257	0.520847	0.00839114	-0.000248188
Dcun1d5	Q9CXV9	2	0.996269	1.06784	1.21761	1.08824	0.276901	-0.0509098	0.0491744	0.238531	0.0764739	0.157502	2544	2300	4844	2531	2	3.01696e-05	3.2871e-05	2.97622e-05	2.91443e-05	2.95061e-05	2.91926e-05	3.09343e-05	2.9281e-05	0.231036	-0.0361109	0.0876099	-0.0557245	-0.085993	-0.0681939	-0.0836041	-0.0792637	1183	1140	2323	1037	2	3.02856e-05	2.85391e-05	2.93113e-05	2.87973e-05	2.67641e-05	2.53747e-05	2.93787e-05	2.69787e-05	0.121344	0.0438618	-0.0418307
Rnps1	Q99M28	4	0.315981	0.297942	0.253211	0.296569	0.357344	0.0417808	-0.043027	-0.277716	-0.0496878	-0.163702	2502	2616	5118	2667	13	0.000200753	0.000199006	0.000193663	0.000223258	0.000208392	0.00019756	0.000197807	0.000209737	0.246312	0.0213247	0.008715	-0.0305456	0.174614	0.0752037	-0.00180539	0.0826706	1113	1210	2323	1037	13	0.000161159	0.000151737	0.000162825	0.000160801	0.00016039	0.000159119	0.000158574	0.000160103	0.702311	0.0233345	-0.0635788
Eif4g2	Q62448	19	0.772609	0.806621	0.86832	0.938872	0.145257	-0.0314107	0.0307414	0.137078	0.249779	0.193429	2285	1490	3775	1959	23	0.000291067	0.000290581	0.000278886	0.000279377	0.000280651	0.000263405	0.000286845	0.000274478	0.151714	0.0210823	0.0186716	-0.0405959	-0.0380537	-0.0314936	-0.122985	-0.0641775	1593	736	2329	1041	24	0.000302654	0.000314122	0.000289465	0.000281355	0.000278619	0.00029882	0.00030208	0.000286265	0.173255	0.00273886	0.0563911
Cdc42bpb	Q7TT50	2	1.4852	1.3076	1.30303	1.04203	0.307147	0.0889432	-0.0947889	-0.0998364	-0.422312	-0.261074	1816	2434	4250	2210	3	7.10626e-05	5.85342e-05	6.90502e-05	6.33483e-05	6.21181e-05	5.87949e-05	6.62157e-05	6.14204e-05	0.343628	0.101918	-0.177893	0.0604724	-0.0638659	-0.0921595	-0.171483	-0.109169	667	1666	2333	1042	3	5.73907e-05	5.3292e-05	5.96986e-05	5.39766e-05	5.75856e-05	5.51536e-05	5.67938e-05	5.55719e-05	0.608258	0.0150843	-0.0918132
Ttc37	F8VPK0	4	1.27555	1.04037	1.51443	1.37524	0.199303	0.139531	-0.154484	0.387187	0.248103	0.317645	1465	1868	3333	1731	5	2.84994e-05	2.72362e-05	2.69285e-05	2.6503e-05	2.68931e-05	2.58743e-05	2.75547e-05	2.64235e-05	0.129805	0.0486329	-0.0167738	-0.0331635	-0.0561449	-0.035062	-0.0907782	-0.0606617	1694	639	2333	1042	6	4.17556e-05	4.22987e-05	4.438e-05	4.34782e-05	4.42446e-05	4.75605e-05	4.28115e-05	4.50944e-05	0.211574	-0.0360254	-0.0173822
Abi3	Q8BYZ1	4	1.1452	0.912986	1.08649	1.08412	0.712933	0.154224	-0.172706	0.0783102	0.0751571	0.0767336	3204	3390	6594	3339	3	4.66767e-05	4.89853e-05	4.53961e-05	4.89775e-05	4.88642e-05	4.98232e-05	4.70194e-05	4.92216e-05	0.163114	-0.0105522	0.0590932	-0.0506865	0.0588625	0.0555239	0.0835633	0.0659832	1542	796	2338	1045	6	6.43737e-05	6.4537e-05	6.47204e-05	6.67996e-05	6.95469e-05	6.65694e-05	6.45437e-05	6.76386e-05	0.0821235	-0.00380444	-0.000149408
Zcchc8	Q9CYA6	6	0.54896	0.612707	0.700741	0.646063	0.161253	-0.0814237	0.0770727	0.270756	0.153549	0.212153	2140	1622	3762	1952	15	9.80748e-05	0.000101899	9.429e-05	0.00010556	0.00010443	9.88599e-05	9.80881e-05	0.00010295	0.182841	-0.000195	0.0549965	-0.0569736	0.105907	0.0903802	0.0113079	0.0691983	1442	898	2340	1047	16	0.000111707	0.00010993	0.000109689	0.00011214	0.000110506	0.000111362	0.000110442	0.000111336	0.327089	0.0164337	-0.00670808
Pqbp1	Q91VJ5	3	1.44291	1.71841	1.38738	1.91145	0.843839	-0.131544	0.120546	-0.188166	0.274139	0.0429864	3486	3623	7109	3598	4	6.22219e-05	6.71083e-05	6.14594e-05	5.90604e-05	6.06541e-05	6.15765e-05	6.35965e-05	6.04303e-05	0.208121	-0.031526	0.0775437	-0.0493148	-0.106757	-0.0683427	-0.0465683	-0.0738894	1318	1023	2341	1048	4	5.01734e-05	5.13376e-05	5.4123e-05	5.35855e-05	5.53132e-05	5.19086e-05	5.1878e-05	5.36024e-05	0.324334	-0.0482001	-0.0151073
Helz2	E9QAM5	3	1.00745	1.02441	0.78015	0.657764	0.123762	-0.0120906	0.0119901	-0.380977	-0.627157	-0.504067	650	1329	1979	890	5	5.56414e-05	4.86973e-05	5.29125e-05	5.75867e-05	5.5165e-05	5.39813e-05	5.24171e-05	5.55777e-05	0.259283	0.0861228	-0.106196	0.0135723	0.135698	0.0737165	0.0424232	0.083946	1078	1264	2342	1049	5	5.49239e-05	5.24548e-05	5.72905e-05	5.59856e-05	5.93449e-05	5.62166e-05	5.48898e-05	5.71824e-05	0.268225	0.00089772	-0.065461
Myo9b	Q9QY06	8	1.70883	1.53455	1.22115	1.20912	0.132975	0.0755115	-0.0796832	-0.409265	-0.423546	-0.416406	959	1397	2356	1131	12	8.55573e-05	9.75939e-05	8.7678e-05	8.36705e-05	8.72285e-05	8.38826e-05	9.02764e-05	8.49272e-05	0.283589	-0.0774588	0.112442	-0.0421335	-0.10963	-0.0495502	-0.105977	-0.0883857	966	1377	2343	1050	12	8.94586e-05	9.98458e-05	8.37223e-05	8.02271e-05	7.92702e-05	8.28307e-05	9.10089e-05	8.0776e-05	0.156802	-0.0247872	0.133694
Stk26	Q99JT2	10	0.783737	0.759992	0.730594	0.814579	0.989182	0.0220217	-0.0223631	-0.0792774	0.0777061	-0.000785657	3851	3841	7692	3848	13	0.00020872	0.000197861	0.000201157	0.000233866	0.000216035	0.000199363	0.000202579	0.000216421	0.297486	0.0430828	-0.0339988	-0.010167	0.207196	0.0927738	-0.0230935	0.092292	903	1444	2347	1051	16	0.000229263	0.000224643	0.000220191	0.000215484	0.000217881	0.00024116	0.000224699	0.000224842	0.988025	0.0290085	-0.000359881
Plpbp	Q9Z2Y8	7	0.483316	0.524468	0.646971	0.70327	0.0464422	-0.0601473	0.0577397	0.360585	0.480963	0.420774	944	558	1502	578	10	0.000187663	0.000189501	0.000191351	0.000196282	0.00019545	0.000195504	0.000189505	0.000195745	0.0223876	-0.0140919	-2.75937e-05	0.0139829	0.050695	0.0445606	0.044959	0.0467382	2228	121	2349	1052	13	0.000220032	0.000209643	0.000229488	0.000229098	0.000229502	0.000220859	0.000219721	0.000226486	0.369224	0.00204218	-0.0677383
Psmd11	Q8BG32	9	0.563525	0.552351	0.755952	0.668407	0.171126	0.0143754	-0.0145201	0.438191	0.260622	0.349406	1282	1688	2970	1515	19	0.000238636	0.000206893	0.000236552	0.000243434	0.000245455	0.000236974	0.00022736	0.000241954	0.288457	0.0698309	-0.136095	0.0571764	0.0985464	0.110479	0.0597457	0.0895904	946	1403	2349	1052	22	0.000322992	0.000341849	0.000321466	0.000312957	0.000314714	0.000318102	0.000328769	0.000315257	0.169976	-0.0255744	0.0562836
Psph	Q99LS3	6	1.36246	1.31527	1.1192	1.02459	0.066918	0.0252066	-0.0256548	-0.258548	-0.385967	-0.322257	1441	779	2220	1040	5	3.20641e-05	3.07884e-05	3.2075e-05	3.39346e-05	3.31791e-05	3.19373e-05	3.16425e-05	3.3017e-05	0.136099	0.0190941	-0.0394744	0.0195846	0.100894	0.0684102	0.0133814	0.0608952	1686	665	2351	1054	10	5.11323e-05	4.80456e-05	4.91455e-05	5.08786e-05	4.94792e-05	5.38379e-05	4.94411e-05	5.13986e-05	0.287787	0.0485232	-0.0413076
Hbp1	Q8R316	3	0.972826	0.850667	1.13621	1.26298	0.082305	0.0935489	-0.100038	0.317526	0.470127	0.393826	1060	928	1988	894	3	5.87989e-05	4.76781e-05	5.20996e-05	5.12528e-05	4.9031e-05	4.65582e-05	5.28589e-05	4.89474e-05	0.35439	0.153643	-0.148818	-0.0208726	-0.0445135	-0.10845	-0.18311	-0.112025	621	1732	2353	1055	3	4.40211e-05	4.82596e-05	4.87436e-05	4.5105e-05	4.9919e-05	5.32643e-05	4.70081e-05	4.94294e-05	0.444633	-0.0947136	0.0379061
Nudcd2	Q9CQ48	9	0.694764	0.623184	0.636282	0.697588	0.881715	0.076301	-0.0805629	-0.0505568	0.0821527	0.015798	3730	3690	7420	3717	9	0.000116494	0.000117696	0.000121676	0.000118952	0.000123721	0.000135111	0.000118622	0.000125928	0.263427	-0.0261177	-0.0113074	0.0366757	0.00400961	0.0607157	0.187771	0.0841653	1071	1283	2354	1057	12	0.000120169	0.000115012	0.00010149	0.000133386	0.000128146	0.000115474	0.000112224	0.000125668	0.155884	0.098684	0.0354105
Minpp1	Q9Z2L6	2	0.688997	0.579082	0.615851	0.516738	0.457471	0.119925	-0.130805	-0.0419917	-0.295139	-0.168565	2463	2904	5367	2777	2	2.47459e-05	2.68965e-05	2.60069e-05	2.6972e-05	2.71711e-05	2.72672e-05	2.58831e-05	2.71368e-05	0.18006	-0.0648195	0.0554077	0.00688302	0.0594539	0.0700628	0.0751553	0.068224	1472	883	2355	1058	4	2.4836e-05	2.40102e-05	2.40174e-05	2.52771e-05	2.4358e-05	2.41312e-05	2.42879e-05	2.45888e-05	0.53784	0.0321969	-0.0165882
Fkbp1a	P26883	5	1.44825	1.45795	1.62999	1.52608	0.248444	-0.004827	0.0048109	0.165733	0.0706945	0.118214	2848	2144	4992	2610	4	7.97913e-05	7.1628e-05	7.52499e-05	8.33013e-05	7.88707e-05	7.72338e-05	7.55564e-05	7.98019e-05	0.23149	0.0786773	-0.0770308	-0.00586364	0.140784	0.0619354	0.0316784	0.0781328	1210	1145	2355	1058	6	0.000124198	0.000122097	0.000123305	0.000129612	0.000121902	0.000129769	0.0001232	0.000127095	0.269867	0.0116424	-0.0129784
Idi1	P58044	11	1.98881	1.67907	1.67057	1.70643	0.518818	0.116959	-0.127285	-0.134607	-0.103965	-0.119286	2841	3035	5876	3010	16	0.00020607	0.00018976	0.000183708	0.000211106	0.000200679	0.000200788	0.00019318	0.000204191	0.239319	0.0931954	-0.0257675	-0.0725254	0.128023	0.054949	0.0557324	0.0795683	1171	1184	2355	1058	24	0.00039641	0.00041567	0.000397651	0.000413029	0.000418437	0.000452448	0.000403244	0.000427971	0.172841	-0.0246592	0.0437875
Vat1	Q62465	3	0.256143	0.248401	0.360692	0.360113	0.0220594	0.0219701	-0.0223099	0.515788	0.513471	0.51463	608	264	872	256	6	0.000116854	0.000124882	0.000127332	0.000113886	0.000117594	0.000119884	0.000123023	0.000117121	0.19769	-0.0742171	0.0216383	0.0496739	-0.111335	-0.0651058	-0.0372883	-0.0712432	1381	975	2356	1061	6	9.94501e-05	9.84358e-05	0.000100762	9.83482e-05	0.000100541	9.51169e-05	9.95494e-05	9.8002e-05	0.439455	-0.00143995	-0.0162293
Pdha1	P35486	15	2.8458	2.7191	2.25348	1.59274	0.223561	0.0324771	-0.0332251	-0.304205	-0.80485	-0.554527	504	2018	2522	1231	18	0.000227942	0.000264667	0.000239666	0.000224841	0.000228454	0.000233938	0.000244092	0.000229078	0.298217	-0.0987555	0.116754	-0.0263966	-0.118517	-0.0955172	-0.0612965	-0.0917769	907	1449	2356	1061	25	0.000285665	0.000282731	0.000281415	0.000296778	0.000291856	0.000290489	0.00028327	0.000293041	0.0175719	0.0121451	-0.00274891
Sec61g	P60060	3	0.595229	0.555073	0.573193	0.579479	0.962587	0.0495045	-0.0512638	-0.00492009	0.0108151	0.00294749	3828	3801	7629	3819	3	7.49047e-05	8.71957e-05	8.48558e-05	8.17943e-05	8.73952e-05	9.66191e-05	8.23187e-05	8.86029e-05	0.335709	-0.136165	0.0830367	0.0437927	-0.00922028	0.086334	0.231087	0.102734	732	1628	2360	1063	3	5.37674e-05	4.73406e-05	5.41546e-05	5.58745e-05	5.33255e-05	4.49412e-05	5.17542e-05	5.13804e-05	0.930192	0.0550554	-0.128598
Emc2	Q9CRD2	3	0.81513	0.804661	1.10907	0.976382	0.174801	0.00929455	-0.00935481	0.45354	0.269711	0.361625	1228	1714	2942	1499	4	4.43278e-05	4.60313e-05	4.47321e-05	4.27734e-05	4.48614e-05	4.14538e-05	4.50304e-05	4.30295e-05	0.171182	-0.0226859	0.031715	-0.00958954	-0.0741863	-0.00542375	-0.119394	-0.0663347	1529	835	2364	1066	4	4.66087e-05	5.06987e-05	4.16713e-05	4.42471e-05	4.114e-05	4.0922e-05	4.63262e-05	4.2103e-05	0.242592	0.0087693	0.13012
Rab5c	P35278	7	0.337958	0.392206	0.462341	0.454716	0.173932	-0.111377	0.103391	0.340737	0.316746	0.328742	1397	1705	3102	1601	12	0.000160975	0.000145346	0.000157833	0.000175488	0.000166622	0.000152501	0.000154718	0.00016487	0.291024	0.0571978	-0.0901516	0.0287574	0.181729	0.106935	-0.0208215	0.0892807	952	1418	2370	1067	12	0.000154422	0.000152238	0.000146772	0.000155916	0.000149684	0.000154141	0.000151144	0.000153247	0.514681	0.0309534	0.0104043
Itgb2	P11835	26	1.16395	1.19683	1.32419	1.34709	0.022198	-0.0202328	0.019953	0.165839	0.190579	0.178209	2389	266	2655	1311	21	0.000477951	0.000480754	0.000493404	0.00047396	0.000466764	0.000461649	0.000484036	0.000467458	0.0537331	-0.0182528	-0.00981519	0.027653	-0.0303504	-0.0524221	-0.0683178	-0.0503634	2089	282	2371	1068	45	0.00100155	0.00101439	0.000962506	0.000995771	0.000957849	0.000967085	0.000992816	0.000973569	0.380573	0.0126361	0.0310174
Nmi	O35309	5	0.446289	0.367758	0.680827	0.59959	0.0540925	0.132865	-0.146354	0.742175	0.558864	0.65052	344	632	976	301	7	0.000133668	0.000139977	0.000143018	0.000141497	0.000149817	0.000144394	0.000138888	0.000145236	0.160468	-0.0552628	0.0112714	0.0422767	0.0268505	0.109286	0.0560925	0.0640762	1597	778	2375	1069	7	0.000124352	0.000119148	0.000124555	0.000135599	0.000136839	0.00013731	0.000122685	0.000136583	0.0109628	0.0194715	-0.0422063
Fmnl1	Q9JL26	35	0.832505	0.737068	0.935007	0.915133	0.196585	0.0851583	-0.0905021	0.252678	0.221682	0.23718	1987	1846	3833	1989	44	0.00078883	0.000752954	0.000771099	0.000749136	0.000750899	0.000726157	0.000770961	0.000742064	0.0959369	0.0330569	-0.0340958	0.000257536	-0.0414303	-0.0380395	-0.0863769	-0.0552822	1897	478	2375	1069	47	0.000868334	0.00092024	0.000885381	0.00084458	0.000845558	0.000848082	0.000891318	0.000846073	0.0969021	-0.037691	0.0460693
Cyria	Q8BHZ0	2	1.41661	1.50394	1.52441	1.19447	0.650171	-0.0437973	0.0425068	0.0620056	-0.289876	-0.113935	2887	3276	6163	3140	3	2.59853e-05	2.57223e-05	2.49249e-05	2.67724e-05	2.64669e-05	2.6243e-05	2.55442e-05	2.64941e-05	0.0780984	0.0247014	0.0100241	-0.035404	0.067755	0.0511958	0.0389405	0.0526304	1995	381	2376	1071	4	3.96146e-05	3.97149e-05	4.06302e-05	3.95402e-05	3.81906e-05	3.97266e-05	3.99866e-05	3.91525e-05	0.234943	-0.0134826	-0.00983634
Tut4	B2RX14	5	1.04302	0.917232	0.983117	0.87779	0.608042	0.0897297	-0.0956828	0.00439408	-0.159093	-0.0773492	3196	3193	6389	3256	11	0.000161754	0.0001531	0.00015824	0.000150928	0.00015465	0.000148867	0.000157698	0.000151482	0.119302	0.03664	-0.0426882	0.00494504	-0.0633082	-0.0281553	-0.0831361	-0.0581999	1797	579	2376	1071	12	0.000150022	0.000137603	0.00015068	0.000139133	0.000149033	0.00014064	0.000146102	0.000142935	0.581993	0.0382042	-0.0864612
[truncated: 2,970 more rows]
[truncated: 9 more columns]
