# Supplementary material for: Multifaceted Proteome Analysis at Solubility, Redox, and Expression Dimensions for Target Identification
Source: Adv Sci (Weinh). 2024 Aug 9;11(38):2401502. doi: 10.1002/advs.202401502 (PMC11481203; doi:10.1002/advs.202401502)
Supplement: Supplementary file 12 — Supplemental Data 11 [file ADVS-11-2401502-s010.xlsx]

## Sheet: Sheet1
Supplementary Data 11. Redox proteomics data on PDC cells derived from WT and Ncf1 mutant mice and treated with interferon
Gene names	Accession	Peptide_sequence	Modifications	Master Protein Descriptions	Redox_WT_Rep1_normToNonCys	Redox_WT_Rep2_normToNonCys	Redox_WT_Rep3_normToNonCys	Redox_Mutant_Rep1_normToNonCys	Redox_Mutant_Rep2_normToNonCys	Redox_Mutant_Rep3_normToNonCys	Redox_P_value	Redox_WT_log2FC_Rep1	Redox_WT_log2FC_Rep2	Redox_WT_log2FC_Rep3	Redox_Mutant_log2FC_Rep1	Redox_Mutant_log2FC_Rep2	Redox_Mutant_log2FC_Rep3	Redox_Mean_Log2FC	Rank_Redox_Log2FC	Rank_Redox_P_value	Sum_Rank_Redox	Rank_Redox_Total
Ncf1	Q09014	CPHLLDFFK	1xCarbamidomethyl [C1]; 1xTMTpro [K9]; 1xTMTpro [N-Term]	Neutrophil cytosol factor 1 OS=Mus musculus (Mouse) OX=10090 GN=Ncf1 PE=1 SV=3	0.076786	0.0625819	0.0727319	0.161319	0.166914	0.175852	8.33734e-05	0.119135	-0.175964	0.0408794	-1.19014	-1.23933	-1.31458	-1.24801	1	1	2	1
Fam136a	Q9CR98	CSANCCEDTQASMQQVHQCIER	4xCarbamidomethyl [C1; C5; C6; C19]; 1xTMTpro [N-Term]	Protein FAM136A OS=Mus musculus (Mouse) OX=10090 GN=Fam136a PE=1 SV=1	0.0677951	0.0726749	0.0728578	0.0394191	0.0314472	0.0321649	0.000613736	-0.068856	0.0314196	0.0350453	0.851142	1.1771	1.14455	1.0576	7	12	19	2
Ncf1	Q09014	SSGTEMTVATGDVVDVVEKSESGWWFCQMK	1xCarbamidomethyl [C27]; 2xTMTpro [K19; K30]; 1xTMTpro [N-Term]	Neutrophil cytosol factor 1 OS=Mus musculus (Mouse) OX=10090 GN=Ncf1 PE=1 SV=3	0.0150672	0.015225	0.0157471	0.0347054	0.0346544	0.0369214	0.000688879	-0.0264952	-0.0114609	0.0371856	-1.17725	-1.17513	-1.26655	-1.20631	2	17	19	2
Ncf1	Q09014	CPHLLDFFK	1xCarbamidomethyl [C1]; 1xTMTpro [K9]	Neutrophil cytosol factor 1 OS=Mus musculus (Mouse) OX=10090 GN=Ncf1 PE=1 SV=3	0.0283305	0.0348759	0.0313571	0.0656689	0.0749369	0.0779899	0.00224037	-0.153963	0.14591	-0.00753084	-1.05889	-1.24936	-1.30697	-1.20507	3	28	31	4
Ncf1	Q09014	SESGWWFCQMK	1xCarbamidomethyl [C8]; 1xTMTpro [K11]	Neutrophil cytosol factor 1 OS=Mus musculus (Mouse) OX=10090 GN=Ncf1 PE=1 SV=3	0.0115303	0.0119941	0.0117675	0.0254444	0.0231377	0.0236159	0.00245589	-0.0289459	0.0279541	0.00043074	-1.11297	-0.975871	-1.00538	-1.03141	9	33	42	5
Ncf1	Q09014	CTESTK	1xCarbamidomethyl [C1]; 1xTMTpro [K6]; 1xTMTpro [N-Term]	Neutrophil cytosol factor 1 OS=Mus musculus (Mouse) OX=10090 GN=Ncf1 PE=1 SV=3	0.0419476	0.0531548	0.0451487	0.0833958	0.0820763	0.0871483	0.0026822	-0.156389	0.185222	-0.0502935	-0.834998	-0.811988	-0.898495	-0.848494	23	38	61	6
Inpp1	P49442	SDILLELLCVSEK	1xAcetyl [N-Term]; 1xCarbamidomethyl [C9]; 1xTMTpro [K13]	Inositol polyphosphate 1-phosphatase OS=Mus musculus (Mouse) OX=10090 GN=Inpp1 PE=1 SV=2	0.0485953	0.0547887	0.0522706	0.0319833	0.0294055	0.0363447	0.00215735	-0.0944975	0.0785648	0.010686	0.697994	0.819228	0.513568	0.67693	64	27	91	7
Git2	Q9JLQ2	QATASACQVQTGSDHK	1xCarbamidomethyl [C7]; 1xTMTpro [K16]; 1xTMTpro [N-Term]	ARF GTPase-activating protein GIT2 OS=Mus musculus (Mouse) OX=10090 GN=Git2 PE=1 SV=2	0.0169947	0.0175095	0.0163074	0.0112656	0.0115416	0.0106132	0.00026992	0.00488853	0.0479431	-0.0546683	0.588279	0.553349	0.674343	0.605324	107	3	110	8
Ddi2	A2ADY9	MLITVYCVRR	1xCarbamidomethyl [C7]; 1xTMTpro [N-Term]	Protein DDI1 homolog 2 OS=Mus musculus (Mouse) OX=10090 GN=Ddi2 PE=1 SV=1	0.123802	0.13591	0.121061	0.0816063	0.0893297	0.0782538	0.00214193	-0.0359297	0.0986818	-0.0682377	0.637214	0.506754	0.697733	0.6139	100	25	125	9
Psmc3	O88685	CTDDFNGAQCK	2xCarbamidomethyl [C1; C10]; 1xTMTpro [K11]	26S proteasome regulatory subunit 6A OS=Mus musculus (Mouse) OX=10090 GN=Psmc3 PE=1 SV=2	0.0334243	0.036762	0.0376369	0.0199598	0.0244536	0.0252027	0.00431287	-0.104736	0.0325817	0.0665147	0.848539	0.55559	0.512054	0.638728	81	51	132	10
Fam160b1	Q8CDM8	LCGEVLATPTENEEIQFLCIVCAK	3xCarbamidomethyl [C2; C19; C22]; 1xTMTpro [K24]	Protein FAM160B1 OS=Mus musculus (Mouse) OX=10090 GN=Fam160b1 PE=1 SV=2	4.31935	5.14527	4.48355	7.02131	7.50954	8.58056	0.0092131	-0.106227	0.146207	-0.0524013	-0.594698	-0.691683	-0.884031	-0.723471	46	108	154	11
Ldhb	P16125	ITVVGVGQVGMACAISILGK	1xCarbamidomethyl [C13]; 1xDeamidated [Q8]; 1xTMTpro [K20]; 1xTMTpro [N-Term]	L-lactate dehydrogenase B chain OS=Mus musculus (Mouse) OX=10090 GN=Ldhb PE=1 SV=2	0.0787293	0.0998829	0.0822409	0.0539735	0.0572033	0.0403154	0.0134263	-0.143303	0.200035	-0.0803474	0.687952	0.604105	1.10887	0.800309	27	152	179	12
Top1	Q04750	EYGFCVMDNHRER	1xCarbamidomethyl [C5]; 1xTMTpro [N-Term]	DNA topoisomerase 1 OS=Mus musculus (Mouse) OX=10090 GN=Top1 PE=1 SV=2	0.0106659	0.0118781	0.00868385	0.00667848	0.00466805	0.00483249	0.0148112	0.0351387	0.19043	-0.261464	0.640279	1.15698	1.10703	0.968097	12	170	182	13
Grpel1	Q99LP6	NNGQNLDEDLGHCEPKTDPPSADK	1xCarbamidomethyl [C13]; 1xDeamidated [N]; 2xTMTpro [K16; K24]	GrpE protein homolog 1, mitochondrial OS=Mus musculus (Mouse) OX=10090 GN=Grpel1 PE=1 SV=1	0.00525461	0.00408851	0.00509691	0.00233806	0.00284513	0.00322642	0.0138217	0.126545	-0.235466	0.0825846	1.04173	0.758547	0.577105	0.792459	30	158	188	14
Pmpcb	Q9CXT8	FHFGDSLCSHK	1xCarbamidomethyl [C8]; 1xTMTpro [K11]	Mitochondrial-processing peptidase subunit beta OS=Mus musculus (Mouse) OX=10090 GN=Pmpcb PE=1 SV=1	0.0792608	0.0904189	0.071275	0.041574	0.0597517	0.0407896	0.0170519	-0.0191199	0.170897	-0.172332	0.950048	0.426748	0.977526	0.784774	32	197	229	15
Eef2	P58252	RCLYASVLTAQPR	1xCarbamidomethyl [C2]; 1xTMTpro [N-Term]	Elongation factor 2 OS=Mus musculus (Mouse) OX=10090 GN=Eef2 PE=1 SV=2	0.0284726	0.0342834	0.0269976	0.0207267	0.0154119	0.0187191	0.0162228	-0.0714336	0.196504	-0.148177	0.529515	0.956964	0.6765	0.720993	47	186	233	16
Usf1	Q61069	IIPDCSMESTK	1xCarbamidomethyl [C5]; 1xTMTpro [K11]; 1xTMTpro [N-Term]	Upstream stimulatory factor 1 OS=Mus musculus (Mouse) OX=10090 GN=Usf1 PE=1 SV=1	0.741682	0.768619	0.789699	0.52217	0.534366	0.560796	0.000278948	-0.0477982	0.00366927	0.0427029	0.55408	0.52077	0.451123	0.508658	235	4	239	17
Acat1	Q8QZT1	IHMGNCAENTAK	1xCarbamidomethyl [C6]; 1xTMTpro [K12]; 1xTMTpro [N-Term]	Acetyl-CoA acetyltransferase, mitochondrial OS=Mus musculus (Mouse) OX=10090 GN=Acat1 PE=1 SV=1	0.00187232	0.00184847	0.00179844	0.0013866	0.00123742	0.00117054	0.00695432	0.0253224	0.00682747	-0.0327587	0.407952	0.572164	0.652323	0.544146	169	80	249	18
Nop58	Q6DFW4	TYDPSGDSTLPTCSKK	1xCarbamidomethyl [C13]; 2xTMTpro [K15; K16]; 1xTMTpro [N-Term]	Nucleolar protein 58 OS=Mus musculus (Mouse) OX=10090 GN=Nop58 PE=1 SV=1	0.018043	0.0193939	0.0157962	0.0107207	0.0137987	0.0102949	0.0157954	0.0240764	0.128242	-0.167782	0.726961	0.36283	0.785423	0.625071	90	181	271	19
Ctcf	Q61164	KTFQCELCSYTCPR	3xCarbamidomethyl [C5; C8; C12]; 1xTMTpro [K1]; 1xTMTpro [N-Term]	Transcriptional repressor CTCF OS=Mus musculus (Mouse) OX=10090 GN=Ctcf PE=1 SV=2	0.205761	0.249434	0.259502	0.172768	0.102745	0.0933647	0.0240539	-0.211398	0.0662903	0.123374	0.463536	1.2133	1.35142	1.00942	10	261	271	19
Ntaq1	Q80WB5	THNQYLLEECYAVFISNEK	1xCarbamidomethyl [C10]; 1xDeamidated [Q4]; 1xTMTpro [K19]; 1xTMTpro [N-Term]	Protein N-terminal glutamine amidohydrolase OS=Mus musculus (Mouse) OX=10090 GN=Ntaq1 PE=1 SV=1	0.410152	0.386962	0.377808	0.285036	0.262426	0.293214	0.00112682	0.0666287	-0.0173384	-0.0518782	0.458387	0.577622	0.417578	0.484529	270	19	289	21
Yipf5	Q9EQQ2	QYAGCDYSQQGR	1xCarbamidomethyl [C5]; 1xTMTpro [N-Term]	Protein YIPF5 OS=Mus musculus (Mouse) OX=10090 GN=Yipf5 PE=1 SV=1	0.721975	0.604255	0.680538	0.425735	0.444838	0.438239	0.0190838	0.11011	-0.146682	0.0248362	0.651885	0.588559	0.610122	0.616855	95	218	313	22
Eno1	P17182	FGANAILGVSLAVCK	1xCarbamidomethyl [C14]; 1xTMTpro [K15]; 1xTMTpro [N-Term]	Alpha-enolase OS=Mus musculus (Mouse) OX=10090 GN=Eno1 PE=1 SV=3_x000D_ Beta-enolase OS=Mus musculus (Mouse) OX=10090 GN=Eno3 PE=1 SV=3_x000D_ Gamma-enolase OS=Mus musculus (Mouse) OX=10090 GN=Eno2 PE=1 SV=2	0.0551456	0.0703528	0.0609179	0.0369729	0.0383081	0.0352794	0.0256812	-0.172248	0.179115	-0.0286282	0.749023	0.697845	0.816666	0.754511	38	276	314	23
Wdr73	Q9CWR1	NKGQGPGPCIASLGSDGQLCLLDSR	2xCarbamidomethyl [C9; C20]; 1xTMTpro [K2]; 1xTMTpro [N-Term]	WD repeat-containing protein 73 OS=Mus musculus (Mouse) OX=10090 GN=Wdr73 PE=1 SV=1	2.52885	2.62496	2.50187	1.64796	1.85684	1.93498	0.0058489	-0.013086	0.040727	-0.0285614	0.630882	0.458721	0.39925	0.496284	250	65	315	24
Fscn1	Q61553	ACAETIDPASLWEY	1xCarbamidomethyl [C2]; 1xTMTpro [N-Term]	Fascin OS=Mus musculus (Mouse) OX=10090 GN=Fscn1 PE=1 SV=4	0.0144468	0.0155828	0.0149256	0.0198795	0.0214786	0.0210738	0.00101196	-0.0527739	0.0564301	-0.00573933	-0.407756	-0.519375	-0.491927	-0.473019	300	18	318	25
Znf22	Q9ERU3	THTGEKPYQCEECDK	2xCarbamidomethyl [C10; C13]; 2xTMTpro [K6; K15]; 1xTMTpro [N-Term]	Zinc finger protein 22 OS=Mus musculus (Mouse) OX=10090 GN=Znf22 PE=1 SV=2	0.00930809	0.00858694	0.00688689	0.00461091	0.00427736	0.00514209	0.0272459	0.172232	0.0558904	-0.262401	0.841204	0.949532	0.683899	0.824878	25	297	322	26
Ltf	P08071	SNLCALCIGDEKGENK	2xCarbamidomethyl [C4; C7]; 2xTMTpro [K12; K16]; 1xTMTpro [N-Term]	Lactotransferrin OS=Mus musculus (Mouse) OX=10090 GN=Ltf PE=1 SV=4	0.401031	0.443597	0.347894	0.237481	0.250751	0.274741	0.0234196	0.0127321	0.158268	-0.192333	0.743168	0.664729	0.53291	0.646936	79	252	331	27
Nfkb1	P25799	QLTEDTRLQLCK	1xCarbamidomethyl [C11]; 1xTMTpro [K12]; 1xTMTpro [N-Term]	Nuclear factor NF-kappa-B p105 subunit OS=Mus musculus (Mouse) OX=10090 GN=Nfkb1 PE=1 SV=2	0.0643414	0.069636	0.0733892	0.0514085	0.0340269	0.0303376	0.0289987	-0.103402	0.0106842	0.0864185	0.427143	1.02247	1.18804	0.87922	18	324	342	28
Cltc	Q68FD5	IHEGCEEPATHNALAK	1xCarbamidomethyl [C5]; 1xTMTpro [K16]	Clathrin heavy chain 1 OS=Mus musculus (Mouse) OX=10090 GN=Cltc PE=1 SV=3	0.00790512	0.00849066	0.00815941	0.00585809	0.00578052	0.00622147	0.000639672	-0.0502061	0.052883	-0.00452879	0.482563	0.501795	0.395736	0.460031	333	14	347	29
Hmgb1	P63158	RPPSAFFLFCSEYRPK	1xCarbamidomethyl [C10]; 1xTMTpro [K16]; 1xTMTpro [N-Term]	High mobility group protein B1 OS=Mus musculus (Mouse) OX=10090 GN=Hmgb1 PE=1 SV=2	0.0217688	0.0258321	0.0229039	0.0158808	0.0159815	0.0152452	0.0201968	-0.1105	0.136407	-0.0371639	0.565475	0.556356	0.6244	0.582077	125	226	351	30
Hnrnph2	P70333	FFSDCK	1xCarbamidomethyl [C5]; 1xTMTpro [K6]; 1xTMTpro [N-Term]	Heterogeneous nuclear ribonucleoprotein H2 OS=Mus musculus (Mouse) OX=10090 GN=Hnrnph2 PE=1 SV=1_x000D_ Heterogeneous nuclear ribonucleoprotein H OS=Mus musculus (Mouse) OX=10090 GN=Hnrnph1 PE=1 SV=3	0.00373449	0.00378935	0.00298427	0.00247995	0.00242594	0.00198277	0.0239352	0.092442	0.113483	-0.231092	0.498159	0.529928	0.820948	0.616345	96	259	355	31
Vbp1	P61759	FLLADNLYCK	1xCarbamidomethyl [C9]; 1xTMTpro [K10]	Prefoldin subunit 3 OS=Mus musculus (Mouse) OX=10090 GN=Vbp1 PE=1 SV=2	0.0146254	0.0177323	0.0147974	0.012129	0.0102441	0.00968471	0.0187336	-0.103972	0.173926	-0.0871072	0.373989	0.617652	0.69867	0.563437	146	214	360	32
Iars1	Q8BU30	HNCFQECLK	2xCarbamidomethyl [C3; C7]; 1xTMTpro [K9]	Isoleucine--tRNA ligase, cytoplasmic OS=Mus musculus (Mouse) OX=10090 GN=Iars1 PE=1 SV=2	0.00563967	0.00585914	0.00680538	0.00428312	0.00383031	0.00429372	0.0190762	-0.113528	-0.0584507	0.157536	0.510477	0.671677	0.50691	0.563022	147	216	363	33
Stat6	P52633	ELSLAQGPGTGVESTGEIMNNTVPLENSIPSNCCSALFK	2xCarbamidomethyl [C33; C34]; 1xOxidation [M19]; 1xTMTpro [K39]; 1xTMTpro [N-Term]	Signal transducer and transcription activator 6 OS=Mus musculus (Mouse) OX=10090 GN=Stat6 PE=1 SV=2	0.0195243	0.017883	0.0193289	0.0257893	0.0255986	0.0291605	0.0103632	0.0459669	-0.0807197	0.0314507	-0.447466	-0.436761	-0.62471	-0.502979	243	121	364	34
Rabif	Q91X96	FLVCADCEIGPIGWHCLDDKNSFYVALERVSHE	3xCarbamidomethyl [C4; C7; C16]; 1xTMTpro [K20]; 1xTMTpro [N-Term]	Guanine nucleotide exchange factor MSS4 OS=Mus musculus (Mouse) OX=10090 GN=Rabif PE=1 SV=1	0.0199019	0.0158481	0.0177252	0.0264287	0.023672	0.0252075	0.00950817	0.159	-0.169597	-0.0081078	-0.568198	-0.40927	-0.499946	-0.492471	260	111	371	35
Xpo7	Q9EPK7	ADHVQSLAQLENLCK	1xAcetyl [N-Term]; 1xCarbamidomethyl [C14]; 1xTMTpro [K15]	Exportin-7 OS=Mus musculus (Mouse) OX=10090 GN=Xpo7 PE=1 SV=3	0.299098	0.26036	0.275706	0.358203	0.389991	0.410069	0.0058519	0.103521	-0.0965886	-0.0139666	-0.363682	-0.486344	-0.558769	-0.469598	314	66	380	36
Fiz1	Q9WTJ4	IFGCSECEK	2xCarbamidomethyl [C4; C7]; 1xTMTpro [K9]; 1xTMTpro [N-Term]	Flt3-interacting zinc finger protein 1 OS=Mus musculus (Mouse) OX=10090 GN=Fiz1 PE=1 SV=1	0.227729	0.234618	0.230752	0.15464	0.177659	0.168351	0.0067659	-0.0207817	0.0222141	-0.0017543	0.579184	0.37899	0.456626	0.4716	310	78	388	37
Czib	Q8BHG2	CGNCGEISEK	2xCarbamidomethyl [C1; C4]; 1xTMTpro [K10]	CXXC motif containing zinc binding protein OS=Mus musculus (Mouse) OX=10090 GN=Czib PE=1 SV=1	0.027652	0.0263172	0.0228555	0.0174755	0.016671	0.0185189	0.0197491	0.110777	0.0393969	-0.164066	0.551271	0.619267	0.467606	0.546048	166	223	389	38
Npc2	Q9Z0J0	VGVIKEVNVSPCPTDPCQLHK	2xCarbamidomethyl [C12; C17]; TMTpro [K]; 1xTMTpro [N-Term]	NPC intracellular cholesterol transporter 2 OS=Mus musculus (Mouse) OX=10090 GN=Npc2 PE=1 SV=1	0.209582	0.23875	0.260251	0.189687	0.127248	0.129553	0.0298436	-0.172456	0.0155245	0.139928	0.316354	0.892328	0.866433	0.691705	56	337	393	39
Nans	Q99J77	TAKECGADCAK	2xCarbamidomethyl [C5; C9]; TMTpro [K]; 1xTMTpro [N-Term]	Sialic acid synthase OS=Mus musculus (Mouse) OX=10090 GN=Nans PE=1 SV=1	0.0111799	0.0111485	0.0109973	0.008023	0.00786804	0.00853193	0.00263957	0.00923256	0.00517693	-0.0145212	0.469456	0.497594	0.380726	0.449259	360	37	397	40
Snrpa1	P57784	IGEGLDQALPCLTELILTNNSLVELGDLDPLASLK	1xCarbamidomethyl [C11]; 1xTMTpro [K35]	U2 small nuclear ribonucleoprotein A' OS=Mus musculus (Mouse) OX=10090 GN=Snrpa1 PE=1 SV=2	0.0054677	0.00580226	0.00517362	0.00818717	0.00723326	0.00734514	0.0071442	-0.00355613	0.0821259	-0.0833168	-0.578876	-0.400156	-0.422299	-0.46711	319	85	404	41
Fscn1	Q61553	KQIWTLEQPPDEAGSAAVCLR	1xCarbamidomethyl [C19]; 1xTMTpro [K1]; 1xTMTpro [N-Term]	Fascin OS=Mus musculus (Mouse) OX=10090 GN=Fscn1 PE=1 SV=4	0.022686	0.0227857	0.020363	0.0338643	0.0308273	0.0284811	0.0140923	0.0479162	0.0542443	-0.107937	-0.625879	-0.490323	-0.37612	-0.497441	246	161	407	42
Plekhf2	Q91WB4	SGKTPSNEHAAVWVPDSEATVCMR	1xCarbamidomethyl [C22]; 1xTMTpro [K3]; 1xTMTpro [N-Term]	Pleckstrin homology domain-containing family F member 2 OS=Mus musculus (Mouse) OX=10090 GN=Plekhf2 PE=1 SV=1	0.374836	0.472012	0.5631	0.744638	0.727935	0.773106	0.0302046	-0.326348	0.00621658	0.260783	-0.663931	-0.631202	-0.718058	-0.671064	68	341	409	43
Nasp	Q99MD9	KPTDGASSSNCVTDISHLVR	1xCarbamidomethyl [C11]; 1xTMTpro [K1]; 1xTMTpro [N-Term]	Nuclear autoantigenic sperm protein OS=Mus musculus (Mouse) OX=10090 GN=Nasp PE=1 SV=2	0.0133418	0.0135851	0.0129756	0.00962573	0.0103779	0.00976556	0.000449856	0.00444295	0.0305056	-0.0357188	0.466546	0.357999	0.44574	0.423428	430	10	440	44
Ltf	P08071	NLLFNDNTECLAK	1xCarbamidomethyl [C10]; 1xTMTpro [K13]	Lactotransferrin OS=Mus musculus (Mouse) OX=10090 GN=Ltf PE=1 SV=4	0.404815	0.395308	0.377986	0.278669	0.31576	0.277156	0.00440031	0.0438223	0.00953875	-0.0551041	0.494887	0.31461	0.502739	0.437412	396	52	448	45
Hcfc1	Q61191	NGPPPCPR	1xCarbamidomethyl [C6]; 1xTMTpro [N-Term]	Host cell factor 1 OS=Mus musculus (Mouse) OX=10090 GN=Hcfc1 PE=1 SV=2	0.0219239	0.0218884	0.0248642	0.0165246	0.0167718	0.0158062	0.0159401	-0.0623483	-0.0646881	0.119215	0.470243	0.448814	0.534364	0.484474	271	182	453	46
Opa1	P58281	NRTQEQCVHNETKNELEK	1xCarbamidomethyl [C7]; 2xTMTpro [K13; K18]	Dynamin-like 120 kDa protein, mitochondrial OS=Mus musculus (Mouse) OX=10090 GN=Opa1 PE=1 SV=1	0.0462525	0.0462928	0.037892	0.0312036	0.0309079	0.0276109	0.0264645	0.089209	0.0904665	-0.198429	0.478611	0.492347	0.655082	0.542014	174	285	459	47
Cbfa2t2	O70374	ASETCSGCNIAR	2xCarbamidomethyl [C5; C8]; 1xTMTpro [N-Term]	Protein CBFA2T2 OS=Mus musculus (Mouse) OX=10090 GN=Cbfa2t2 PE=1 SV=3	0.161772	0.145551	0.127738	0.110774	0.0978692	0.09238	0.0263992	0.157707	0.00526645	-0.183064	0.388634	0.567328	0.650603	0.535522	186	283	469	48
Nrdc	Q8BHG1	STCSCPDLQPNGQDLGESGRLAR	2xCarbamidomethyl [C3; C5]; 1xTMTpro [N-Term]	Nardilysin OS=Mus musculus (Mouse) OX=10090 GN=Nrdc PE=1 SV=1	0.00693688	0.00692088	0.00527384	0.00449424	0.00454682	0.00337163	0.0344779	0.121363	0.118032	-0.274069	0.504847	0.488065	0.919478	0.637463	83	398	481	49
Ltf	P08071	ECHLAQVPSHAVVSR	1xCarbamidomethyl [C2]; 1xTMTpro [N-Term]	Lactotransferrin OS=Mus musculus (Mouse) OX=10090 GN=Ltf PE=1 SV=4	0.437729	0.43839	0.402574	0.325577	0.33488	0.296881	0.00288456	0.0384037	0.0405781	-0.0823816	0.388638	0.347989	0.521749	0.419459	444	41	485	50
Map2k6	P70236	QVVEEPSPQLPADKFSADFVDFTSQCLK	1xCarbamidomethyl [C26]; 2xTMTpro [K14; K28]; 1xTMTpro [N-Term]	Dual specificity mitogen-activated protein kinase kinase 6 OS=Mus musculus (Mouse) OX=10090 GN=Map2k6 PE=1 SV=1	0.135195	0.142987	0.138445	0.186831	0.176661	0.190723	0.00215332	-0.0387555	0.0420904	-0.00447784	-0.427944	-0.347188	-0.457688	-0.41094	470	26	496	51
Ldha	P06151	ITVVGVGAVGMACAISILMK	1xCarbamidomethyl [C13]; 1xTMTpro [K20]; 1xTMTpro [N-Term]	L-lactate dehydrogenase A chain OS=Mus musculus (Mouse) OX=10090 GN=Ldha PE=1 SV=3	0.21101	0.246219	0.209882	0.15601	0.162927	0.150808	0.0238788	-0.0756529	0.14698	-0.0833885	0.511327	0.448742	0.560249	0.506773	238	258	496	51
Ltf	P08071	SCVPGAQK	1xCarbamidomethyl [C2]; 1xTMTpro [K8]; 1xTMTpro [N-Term]	Lactotransferrin OS=Mus musculus (Mouse) OX=10090 GN=Ltf PE=1 SV=4	0.781254	0.995135	0.85836	0.55554	0.583082	0.628583	0.0329143	-0.168839	0.180261	-0.0330488	0.660741	0.590933	0.482527	0.578067	126	379	505	53
Plec	Q9QXS1	VLSGSSSEAAVPSVCFLVPPPNQEAQEAVAR	1xCarbamidomethyl [C15]; 1xTMTpro [N-Term]	Plectin OS=Mus musculus (Mouse) OX=10090 GN=Plec PE=1 SV=3	0.000490922	0.000434884	0.000490333	0.000674332	0.000623967	0.000598188	0.00583453	0.0565646	-0.118296	0.0548329	-0.51453	-0.402542	-0.34167	-0.41958	442	64	506	54
Fscn1	Q61553	VGKDELFALEQSCAQVVLQAANER	1xCarbamidomethyl [C13]; 1xTMTpro [K3]; 1xTMTpro [N-Term]	Fascin OS=Mus musculus (Mouse) OX=10090 GN=Fscn1 PE=1 SV=4	0.0177575	0.023539	0.0182464	0.0301952	0.0315645	0.0250367	0.0289242	-0.160536	0.246084	-0.121355	-0.60535	-0.669335	-0.335078	-0.536588	185	321	506	54
Actr1a	P61164	ACYLSINPQKDETLETEKAQYYLPDGSTIEIGPSR	1xCarbamidomethyl [C2]; 2xTMTpro [K10; K18]; 1xTMTpro [N-Term]	Alpha-centractin OS=Mus musculus (Mouse) OX=10090 GN=Actr1a PE=1 SV=1	0.00839042	0.00736518	0.00607359	0.00393813	0.00505366	0.00480642	0.0385647	0.205518	0.0174971	-0.260675	0.885713	0.525895	0.59826	0.669956	70	439	509	56
MGI:1918234	Q91V76	GLTDNFADVQVSVVDCPDLTKEPFTFPVRGICGQTR	2xCarbamidomethyl [C16; C32]; 1xTMTpro [K21]; 1xTMTpro [N-Term]	Ester hydrolase C11orf54 homolog OS=Mus musculus (Mouse) OX=10090 GN=MGI:1918234 PE=1 SV=1	0.0255578	0.0242552	0.0191806	0.0132558	0.0153955	0.0162747	0.0370749	0.152264	0.0767921	-0.26185	0.794878	0.57899	0.498864	0.624244	91	422	513	57
Lcp1	Q61233	MVMTVFACLMGK	1xCarbamidomethyl [C8]; 1xTMTpro [K12]; 1xTMTpro [N-Term]	Plastin-2 OS=Mus musculus (Mouse) OX=10090 GN=Lcp1 PE=1 SV=4	0.00211895	0.00215648	0.00232281	0.00168166	0.00159789	0.00166652	0.00598135	-0.0537712	-0.0284403	0.0787541	0.387229	0.460954	0.400284	0.416155	453	67	520	58
Fscn1	Q61553	ATKVGKDELFALEQSCAQVVLQAANER	1xCarbamidomethyl [C16]; 2xTMTpro [K3; K6]; 1xTMTpro [N-Term]	Fascin OS=Mus musculus (Mouse) OX=10090 GN=Fscn1 PE=1 SV=4	0.0226484	0.0268345	0.0223701	0.0308869	0.0348148	0.0318144	0.0111199	-0.0806762	0.164001	-0.0985126	-0.366911	-0.539615	-0.409597	-0.438707	390	131	521	59
Nsd2	Q8BVE8	CNCKPTDENPCGSDSECLNR	4xCarbamidomethyl [C1; C3; C11; C17]; 1xTMTpro [K4]; 1xTMTpro [N-Term]	Histone-lysine N-methyltransferase NSD2 OS=Mus musculus (Mouse) OX=10090 GN=Nsd2 PE=1 SV=2	0.00223495	0.00314628	0.00228832	0.00146798	0.00116262	0.00141573	0.0442446	-0.193936	0.299469	-0.159893	0.800352	1.1368	0.852631	0.929929	13	510	523	60
Psme2	P97372	CGYLPGNEK	1xCarbamidomethyl [C1]; 1xTMTpro [K9]; 1xTMTpro [N-Term]	Proteasome activator complex subunit 2 OS=Mus musculus (Mouse) OX=10090 GN=Psme2 PE=1 SV=4	0.0290619	0.031623	0.0290606	0.0221409	0.0224885	0.0219773	0.0102489	-0.0417476	0.0800977	-0.0418137	0.434166	0.411688	0.44486	0.430238	414	119	533	61
Sorl1	O88307	HCDGLRDCPDGSDEQHCEPFCTR	4xCarbamidomethyl [C2; C8; C17; C21]; 1xTMTpro [N-Term]	Sortilin-related receptor OS=Mus musculus (Mouse) OX=10090 GN=Sorl1 PE=1 SV=3	0.505881	0.555155	0.473366	0.383106	0.352838	0.385253	0.0163084	-0.0158446	0.118249	-0.111686	0.416899	0.535635	0.408836	0.45379	347	188	535	62
Wdr73	Q9CWR1	GQGPGPCIASLGSDGQLCLLDSR	2xCarbamidomethyl [C7; C18]; 1xTMTpro [N-Term]	WD repeat-containing protein 73 OS=Mus musculus (Mouse) OX=10090 GN=Wdr73 PE=1 SV=1	2.80115	2.83319	2.76844	2.01941	2.19378	2.15357	0.00278272	0.000114791	0.0165225	-0.01683	0.471967	0.352488	0.37917	0.401208	500	40	540	63
Ltf	P08071	QCSSSPLLEACAFLTQ	2xCarbamidomethyl [C2; C11]; 1xTMTpro [N-Term]	Lactotransferrin OS=Mus musculus (Mouse) OX=10090 GN=Ltf PE=1 SV=4	0.210352	0.197891	0.18936	0.147588	0.158973	0.14512	0.00412739	0.0785817	-0.00952113	-0.0730921	0.432648	0.325447	0.456983	0.405026	491	50	541	64
Hnrnpul2	Q00PI9	DLLVQQASQCLSK	1xCarbamidomethyl [C10]; 1xTMTpro [K13]	Heterogeneous nuclear ribonucleoprotein U-like protein 2 OS=Mus musculus (Mouse) OX=10090 GN=Hnrnpul2 PE=1 SV=2	0.0129707	0.0122672	0.0119893	0.00916285	0.00936689	0.00970005	0.00262598	0.0638623	-0.0165858	-0.0496507	0.43753	0.405755	0.355334	0.399539	508	36	544	65
Cct6a	P80317	RVENAYILTCNVSLEYEKTEVNSGFFYK	1xCarbamidomethyl [C10]; 2xTMTpro [K18; K28]; 1xTMTpro [N-Term]	T-complex protein 1 subunit zeta OS=Mus musculus (Mouse) OX=10090 GN=Cct6a PE=1 SV=3	0.00519307	0.00489887	0.00457634	0.00343364	0.00364451	0.00394907	0.00697432	0.0869231	0.00278219	-0.0954703	0.509925	0.423943	0.308155	0.414008	462	82	544	65
Calcoco1	Q8CGU1	VCGQSPPFQFREPRPMDELVTLEEADGGSDILLVVPK	1xCarbamidomethyl [C2]; 1xTMTpro [K37]; 1xTMTpro [N-Term]	Calcium-binding and coiled-coil domain-containing protein 1 OS=Mus musculus (Mouse) OX=10090 GN=Calcoco1 PE=1 SV=2	0.0103354	0.00941794	0.00848284	0.0121357	0.0133236	0.0124723	0.0105249	0.135007	0.000903416	-0.149961	-0.36668	-0.501408	-0.406142	-0.424743	426	124	550	67
Hdgf	P51859	SCAAEPEVEPEAHEGDGDK	1xCarbamidomethyl [C2]; 1xTMTpro [K19]; 1xTMTpro [N-Term]	Hepatoma-derived growth factor OS=Mus musculus (Mouse) OX=10090 GN=Hdgf PE=1 SV=2	0.027574	0.0284321	0.0230057	0.0172241	0.0184824	0.0191598	0.0307347	0.066203	0.110415	-0.195114	0.612673	0.510954	0.45902	0.527549	204	347	551	68
Klra17	Q9JMA4	TRLENNKCEHVYPCICEK	3xCarbamidomethyl [C8; C14; C16]; 2xTMTpro [K7; K18]; 1xTMTpro [N-Term]	C-type lectin domain-containing protein OS=Mus musculus (Mouse) OX=10090 GN=Klra17 PE=2 SV=1	0.898736	0.915749	0.956474	1.18448	1.28748	1.18911	0.00440863	-0.0394536	-0.0123986	0.0503748	-0.358834	-0.47913	-0.364456	-0.400807	501	53	554	69
Banf1	O54962	DTCGANAK	1xCarbamidomethyl [C3]; 1xTMTpro [K8]	Barrier-to-autointegration factor OS=Mus musculus (Mouse) OX=10090 GN=Banf1 PE=1 SV=1	0.223809	0.197426	0.202664	0.154264	0.151785	0.150239	0.018486	0.105921	-0.0750385	-0.0372631	0.430944	0.454323	0.469093	0.451453	351	208	559	70
Macroh2a1	Q9QZQ8	NCLALADDR	1xCarbamidomethyl [C2]; 1xTMTpro [N-Term]	Core histone macro-H2A.1 OS=Mus musculus (Mouse) OX=10090 GN=Macroh2a1 PE=1 SV=3	0.00257889	0.00220591	0.00238156	0.00174044	0.00191385	0.00167788	0.012842	0.110473	-0.114905	-0.00437081	0.456828	0.319804	0.509638	0.428757	418	147	565	71
Hspa9	P38647	RTIAPCQK	1xCarbamidomethyl [C6]; 1xTMTpro [K8]; 1xTMTpro [N-Term]	Stress-70 protein, mitochondrial OS=Mus musculus (Mouse) OX=10090 GN=Hspa9 PE=1 SV=3	0.00143222	0.00162327	0.00140253	0.000938533	0.00125408	0.00100798	0.0278285	-0.053183	0.127461	-0.0834123	0.662961	0.244813	0.559971	0.489248	263	305	568	72
Gart	Q64737	SSLQYSSPAPGGCGDQTLGDLLLTPTR	1xCarbamidomethyl [C13]; 1xTMTpro [N-Term]	Trifunctional purine biosynthetic protein adenosine-3 OS=Mus musculus (Mouse) OX=10090 GN=Gart PE=1 SV=3	0.0375091	0.0471533	0.0419093	0.0252667	0.0289979	0.0345367	0.0314802	-0.169681	0.160438	-0.00964936	0.739684	0.540972	0.288789	0.523149	208	361	569	73
Iars2	Q8BIJ6	RPYWCISR	1xCarbamidomethyl [C5]; 1xTMTpro [N-Term]	Isoleucine--tRNA ligase, mitochondrial OS=Mus musculus (Mouse) OX=10090 GN=Iars2 PE=1 SV=1	0.319784	0.451944	0.315535	0.227436	0.22264	0.150334	0.0477188	-0.180568	0.318477	-0.199866	0.672209	0.702954	1.2695	0.881554	16	553	569	73
Etf1	Q8BWY3	YVLHCQGTEEEK	1xCarbamidomethyl [C5]; 1xTMTpro [K12]; 1xTMTpro [N-Term]	Eukaryotic peptide chain release factor subunit 1 OS=Mus musculus (Mouse) OX=10090 GN=Etf1 PE=1 SV=4	0.00981455	0.0116804	0.00759575	0.00662647	0.00490589	0.00471812	0.0486916	0.0173996	0.268493	-0.352331	0.549283	0.983007	1.03931	0.8572	22	565	587	75
Pgk1	P09411	GCITIIGGGDTATCCAKWNTEDK	3xCarbamidomethyl [C2; C14; C15]; 1xTMTpro [K17]	Phosphoglycerate kinase 1 OS=Mus musculus (Mouse) OX=10090 GN=Pgk1 PE=1 SV=4	0.00289377	0.0025974	0.00238993	0.00174361	0.00207927	0.00196519	0.021528	0.139516	-0.0163669	-0.136465	0.591356	0.337358	0.418771	0.449162	361	236	597	76
Xaf1	Q5NBU8	QCSAPNTVTR	1xCarbamidomethyl [C2]; 1xTMTpro [N-Term]	XIAP-associated factor 1 OS=Mus musculus (Mouse) OX=10090 GN=Xaf1 PE=1 SV=3	0.308254	0.302755	0.298134	0.242041	0.231724	0.228165	0.000325348	0.0245757	-0.00139434	-0.0235842	0.324291	0.387134	0.409465	0.37363	606	6	612	77
Npc2	Q9Z0J0	SGINCPIQK	1xCarbamidomethyl [C5]; 1xTMTpro [K9]	NPC intracellular cholesterol transporter 2 OS=Mus musculus (Mouse) OX=10090 GN=Npc2 PE=1 SV=1	0.0107892	0.011018	0.0100443	0.00804978	0.00872183	0.00691191	0.0186578	0.0231825	0.0534653	-0.0800166	0.399378	0.283697	0.619243	0.434106	407	212	619	78
Pkp1	P97350	EVVDPEVFFNATGCLR	1xCarbamidomethyl [C14]; 1xTMTpro [N-Term]	Plakophilin-1 OS=Mus musculus (Mouse) OX=10090 GN=Pkp1 PE=1 SV=1	0.303071	0.339428	0.322959	0.399834	0.429946	0.425075	0.0024832	-0.0865949	0.0768541	0.00510024	-0.31315	-0.417905	-0.401467	-0.377507	587	34	621	79
Cnot10	Q8BH15	SSSQLGGNTESSESSETCSSK	1xCarbamidomethyl [C18]; 1xTMTpro [K21]; 1xTMTpro [N-Term]	CCR4-NOT transcription complex subunit 10 OS=Mus musculus (Mouse) OX=10090 GN=Cnot10 PE=1 SV=1	0.0343832	0.0359647	0.0321541	0.0284641	0.0219316	0.0253793	0.0231881	0.00908653	0.0739635	-0.0876149	0.263475	0.639607	0.428969	0.444017	377	250	627	80
Lactb2	Q99KR3	ILIDTGEPSVPEYISCLK	1xCarbamidomethyl [C16]; 1xTMTpro [K18]; 1xTMTpro [N-Term]	Endoribonuclease LACTB2 OS=Mus musculus (Mouse) OX=10090 GN=Lactb2 PE=1 SV=1	0.0417163	0.0391794	0.0353734	0.0548478	0.0527391	0.0471443	0.013434	0.106178	0.0156624	-0.131769	-0.501	-0.44444	-0.282651	-0.409363	475	153	628	81
Ywhae	P62259	LICCDILDVLDK	2xCarbamidomethyl [C3; C4]; 1xTMTpro [K12]; 1xTMTpro [N-Term]	14-3-3 protein epsilon OS=Mus musculus (Mouse) OX=10090 GN=Ywhae PE=1 SV=1	0.00911377	0.00981332	0.00896418	0.00724121	0.00747635	0.00677221	0.0036554	-0.0287316	0.0779622	-0.0526073	0.360549	0.314445	0.457152	0.377382	588	47	635	82
Thop1	Q8C1A5	EAECAK	1xCarbamidomethyl [C4]; 1xTMTpro [K6]; 1xTMTpro [N-Term]	Thimet oligopeptidase OS=Mus musculus (Mouse) OX=10090 GN=Thop1 PE=1 SV=1	0.0192294	0.0216264	0.015538	0.0116323	0.0135592	0.0111686	0.0479577	0.0327373	0.202219	-0.27477	0.69244	0.471302	0.751129	0.63829	82	555	637	83
Rpl11	Q9CXW4	IAVHCTVR	1xCarbamidomethyl [C5]; 1xTMTpro [N-Term]	60S ribosomal protein L11 OS=Mus musculus (Mouse) OX=10090 GN=Rpl11 PE=1 SV=4	0.0259464	0.0271144	0.0252495	0.0189919	0.0196978	0.0216687	0.00524688	-0.00870568	0.0548182	-0.0479826	0.458853	0.406201	0.268628	0.377894	584	58	642	84
Nans	Q99J77	TAKECGADCAK	2xCarbamidomethyl [C5; C9]; 2xTMTpro [K3; K11]; 1xTMTpro [N-Term]	Sialic acid synthase OS=Mus musculus (Mouse) OX=10090 GN=Nans PE=1 SV=1	0.00862537	0.00789273	0.00715818	0.00560774	0.00564264	0.00613393	0.0257001	0.128178	0.000116158	-0.140814	0.492987	0.484037	0.363596	0.446873	370	277	647	85
Glg1	Q61543	DAHSQGEVVSCLEK	1xCarbamidomethyl [C11]; 1xTMTpro [K14]; 1xTMTpro [N-Term]	Golgi apparatus protein 1 OS=Mus musculus (Mouse) OX=10090 GN=Glg1 PE=1 SV=1	0.00792843	0.00704329	0.00727954	0.00561194	0.00613817	0.00463542	0.0272424	0.096182	-0.0746031	-0.0270047	0.402353	0.273044	0.678154	0.451184	354	296	650	86
Cnbp	P53996	SSNECFKCGR	1xAcetyl [N-Term]; 2xCarbamidomethyl [C5; C8]; 1xTMTpro [K7]	Cellular nucleic acid-binding protein OS=Mus musculus (Mouse) OX=10090 GN=Cnbp PE=1 SV=2	0.0909899	0.0839139	0.0624956	0.0391315	0.056678	0.0516593	0.0514791	0.201424	0.0846281	-0.340526	1.01595	0.481493	0.615253	0.704232	52	599	651	87
Txndc5	Q91W90	VDCTADSDVCSAQGVR	2xCarbamidomethyl [C3; C10]; 1xTMTpro [N-Term]	Thioredoxin domain-containing protein 5 OS=Mus musculus (Mouse) OX=10090 GN=Txndc5 PE=1 SV=2	0.0519509	0.0544849	0.0481551	0.0426313	0.0393674	0.0366812	0.00904959	0.0117278	0.0804358	-0.0977329	0.273507	0.388421	0.490379	0.384102	560	104	664	88
Fscn1	Q61553	VGKDELFALEQSCAQVVLQAANERNVSTR	1xCarbamidomethyl [C13]; 1xTMTpro [K3]; 1xTMTpro [N-Term]	Fascin OS=Mus musculus (Mouse) OX=10090 GN=Fscn1 PE=1 SV=4	0.0254324	0.0258929	0.0216038	0.032511	0.0331729	0.0319996	0.0208781	0.0651371	0.0910246	-0.170249	-0.419395	-0.448473	-0.396523	-0.421464	436	231	667	89
Hsd17b11	Q9EQ06	LGAQAHPFVVDCSQREEIYSAAK	1xCarbamidomethyl [C12]; 1xTMTpro [K23]; 1xTMTpro [N-Term]	Estradiol 17-beta-dehydrogenase 11 OS=Mus musculus (Mouse) OX=10090 GN=Hsd17b11 PE=1 SV=1	5.13326	5.42979	4.59196	3.57642	4.20027	3.62698	0.018145	0.0231152	0.104136	-0.137651	0.498243	0.266278	0.477992	0.414171	461	207	668	90
Ddx17	Q501J6	CTYLVLDEADRMLDMGFEPQIRK	1xCarbamidomethyl [C1]; 1xTMTpro [K23]; 1xTMTpro [N-Term]	Probable ATP-dependent RNA helicase DDX17 OS=Mus musculus (Mouse) OX=10090 GN=Ddx17 PE=1 SV=1	0.0107669	0.0119928	0.00796408	0.0056056	0.00607303	0.00526249	0.0563397	0.0722077	0.227775	-0.362811	0.869449	0.753902	0.960575	0.861309	21	656	677	91
Chaf1a	Q9QWF0	TLAGSCGK	1xCarbamidomethyl [C6]; 1xTMTpro [K8]	Chromatin assembly factor 1 subunit A OS=Mus musculus (Mouse) OX=10090 GN=Chaf1a PE=1 SV=1	0.229894	0.190898	0.232837	0.175027	0.165975	0.135995	0.0312665	0.0774586	-0.190709	0.0958132	0.315932	0.392546	0.67996	0.462813	328	355	683	92
Ltf	P08071	FNEFFSQSCAPGADPK	1xCarbamidomethyl [C9]; 1xTMTpro [K16]; 1xTMTpro [N-Term]	Lactotransferrin OS=Mus musculus (Mouse) OX=10090 GN=Ltf PE=1 SV=4	0.458159	0.435076	0.453584	0.349766	0.364745	0.301309	0.0189102	0.0293279	-0.045255	0.0148479	0.360131	0.299634	0.575275	0.41168	469	215	684	93
Pde12	Q3TIU4	NRAHSSGGAACEATGPEPVATCEPVVK	2xCarbamidomethyl [C11; C22]; 1xTMTpro [K27]; 1xTMTpro [N-Term]	2',5'-phosphodiesterase 12 OS=Mus musculus (Mouse) OX=10090 GN=Pde12 PE=1 SV=2	0.0211928	0.0228181	0.0205568	0.0157439	0.0163772	0.0178761	0.00632854	-0.0222752	0.0843285	-0.0662352	0.451052	0.394163	0.267818	0.371011	618	71	689	94
Cad	B2RQC6	VHVDCMTSQK	1xCarbamidomethyl [C5]; 1xOxidation [M6]; 1xTMTpro [K10]; 1xTMTpro [N-Term]	CAD protein OS=Mus musculus (Mouse) OX=10090 GN=Cad PE=1 SV=1	0.0144604	0.0134409	0.0126269	0.0103025	0.0108678	0.00987113	0.0125922	0.0981472	-0.00733999	-0.0974604	0.390971	0.3139	0.452678	0.38585	550	144	694	95
Ubr2	Q6WKZ8	AVNCTQK	1xCarbamidomethyl [C4]; 1xTMTpro [K7]; 1xTMTpro [N-Term]	E3 ubiquitin-protein ligase UBR2 OS=Mus musculus (Mouse) OX=10090 GN=Ubr2 PE=1 SV=2	0.255669	0.271028	0.226106	0.215034	0.171632	0.168937	0.0306359	0.0269671	0.111131	-0.150309	0.222744	0.547989	0.570825	0.447186	367	346	713	96
Wapl	Q65Z40	IGGLENLNETFEEDIIQSVLRPSNCR	1xCarbamidomethyl [C25]; 1xTMTpro [N-Term]	Wings apart-like protein homolog OS=Mus musculus (Mouse) OX=10090 GN=Wapl PE=1 SV=2	0.00933882	0.0088446	0.00781765	0.0104704	0.0125645	0.0115843	0.0218824	0.107703	0.0292604	-0.148801	-0.272703	-0.535743	-0.418563	-0.409003	477	240	717	97
Pgam1	Q9DBJ1	YADLTEDQLPSCESLK	1xCarbamidomethyl [C12]; 1xTMTpro [K16]; 1xTMTpro [N-Term]	Phosphoglycerate mutase 1 OS=Mus musculus (Mouse) OX=10090 GN=Pgam1 PE=1 SV=3	0.00112462	0.00132867	0.0010604	0.000865323	0.000776532	0.000850014	0.0405844	-0.0585849	0.181958	-0.143417	0.436713	0.592906	0.462465	0.497361	247	470	717	97
Immt	Q8CAQ8	TSSAEMPTIPLGSAVEAIRVNCSDNEFTQALTAAIPPESLTR	1xCarbamidomethyl [C22]; 1xTMTpro [N-Term]	MICOS complex subunit Mic60 OS=Mus musculus (Mouse) OX=10090 GN=Immt PE=1 SV=1	0.000879563	0.000985987	0.000787994	0.00065375	0.000686646	0.00059123	0.0343303	-0.00809896	0.156682	-0.166701	0.436147	0.365319	0.581166	0.460877	331	396	727	99
Shmt2	Q9CZN7	YYGGAEVVDEIELLCQRR	1xCarbamidomethyl [C15]; 1xTMTpro [N-Term]	Serine hydroxymethyltransferase, mitochondrial OS=Mus musculus (Mouse) OX=10090 GN=Shmt2 PE=1 SV=1	0.0048825	0.0044558	0.00385363	0.00282368	0.00350757	0.00326452	0.0354533	0.150999	0.0190615	-0.190402	0.639043	0.326151	0.429752	0.464982	323	408	731	100
Snd1	Q78PY7	EVCFTIENKTPQGR	1xCarbamidomethyl [C3]; 1xTMTpro [K9]; 1xTMTpro [N-Term]	Staphylococcal nuclease domain-containing protein 1 OS=Mus musculus (Mouse) OX=10090 GN=Snd1 PE=1 SV=1	0.00354679	0.0036383	0.00340819	0.00297123	0.00257181	0.00231575	0.0301167	0.00639791	0.04315	-0.0511086	0.249053	0.457327	0.608636	0.438339	392	340	732	101
Coa6	Q8BGD8	CLDDNAEDAARCQK	2xCarbamidomethyl [C1; C12]; 1xTMTpro [K14]	Cytochrome c oxidase assembly factor 6 homolog OS=Mus musculus (Mouse) OX=10090 GN=Coa6 PE=1 SV=1	0.904448	0.928969	0.841945	0.749313	0.681873	0.654107	0.00698055	0.0203382	0.0589306	-0.0829739	0.251131	0.387197	0.447173	0.361833	651	83	734	102
Prkar1a	Q9DBC7	EEARQIQCLQK	1xCarbamidomethyl [C8]; 1xTMTpro [K11]	cAMP-dependent protein kinase type I-alpha regulatory subunit OS=Mus musculus (Mouse) OX=10090 GN=Prkar1a PE=1 SV=3	0.0229375	0.0265541	0.0256228	0.0214836	0.017962	0.0164111	0.0298076	-0.126419	0.0848095	0.0332997	0.220892	0.479176	0.609456	0.436508	401	336	737	103
Sdha	Q8K2B3	TYFSCTSAHTSTGDGTAMVTR	1xCarbamidomethyl [C5]; 1xOxidation [M18]; 1xTMTpro [N-Term]	Succinate dehydrogenase [ubiquinone] flavoprotein subunit, mitochondrial OS=Mus musculus (Mouse) OX=10090 GN=Sdha PE=1 SV=1	0.00546594	0.00654871	0.00502615	0.00409285	0.00411496	0.00361079	0.0481552	-0.0554901	0.205253	-0.176505	0.472853	0.465079	0.653643	0.530525	197	559	756	104
Pcna	P17918	CAGNEDIITLRAEDNADTLALVFEAPNQEK	1xCarbamidomethyl [C1]; 1xTMTpro [K30]	Proliferating cell nuclear antigen OS=Mus musculus (Mouse) OX=10090 GN=Pcna PE=1 SV=2	0.000637676	0.000698208	0.000691023	0.000358182	0.000558118	0.000466664	0.0537134	-0.0834226	0.0474115	0.0324888	0.915554	0.275676	0.533862	0.575031	129	628	757	105
Uchl1	Q9R0P9	QTIGNSCGTIGLIHAVANNQDK	1xCarbamidomethyl [C7]; 1xTMTpro [K22]; 1xTMTpro [N-Term]	Ubiquitin carboxyl-terminal hydrolase isozyme L1 OS=Mus musculus (Mouse) OX=10090 GN=Uchl1 PE=1 SV=1	0.332858	0.421699	0.352256	0.237868	0.272561	0.285042	0.0417616	-0.148472	0.192836	-0.0667513	0.633218	0.4368	0.372202	0.48074	280	482	762	106
Tpp2	Q64514	ACVDSNENGDLSK	1xCarbamidomethyl [C2]; 1xTMTpro [K13]	Tripeptidyl-peptidase 2 OS=Mus musculus (Mouse) OX=10090 GN=Tpp2 PE=1 SV=3	0.0551753	0.0775963	0.065434	0.0371719	0.0458319	0.0488877	0.055789	-0.25994	0.232024	-0.0139228	0.829752	0.527612	0.434491	0.597285	112	650	762	106
Lpp	Q8BFW7	SLDGIPFTVDACGLIHCIEDFHK	2xCarbamidomethyl [C12; C17]; 1xTMTpro [K23]; 1xTMTpro [N-Term]	Lipoma-preferred partner homolog OS=Mus musculus (Mouse) OX=10090 GN=Lpp PE=1 SV=1	1.11521	0.741678	0.874874	1.33869	1.50742	1.14498	0.0502626	0.292446	-0.296004	-0.0577219	-0.555949	-0.727208	-0.330452	-0.53787	180	583	763	108
Rabif	Q91X96	MEPCELQNELVSAEGRNRK	1xAcetyl [N-Term]; 1xCarbamidomethyl [C4]; 1xTMTpro [K19]	Guanine nucleotide exchange factor MSS4 OS=Mus musculus (Mouse) OX=10090 GN=Rabif PE=1 SV=1	0.14646	0.148633	0.128727	0.187204	0.175375	0.182755	0.0101203	0.0520198	0.0732629	-0.134174	-0.406118	-0.31195	-0.371418	-0.363162	647	118	765	109
Etf1	Q8BWY3	YVLHCQGTEEEK	1xCarbamidomethyl [C5]; 1xTMTpro [K12]	Eukaryotic peptide chain release factor subunit 1 OS=Mus musculus (Mouse) OX=10090 GN=Etf1 PE=1 SV=4	0.0567365	0.0579577	0.0463847	0.0402984	0.0399205	0.0359109	0.0413695	0.0795434	0.110267	-0.211083	0.414009	0.427603	0.580312	0.473975	298	479	777	110
Wdr73	Q9CWR1	WAALETVSPGSGCSGERWCAEVR	2xCarbamidomethyl [C13; C19]; 1xTMTpro [N-Term]	WD repeat-containing protein 73 OS=Mus musculus (Mouse) OX=10090 GN=Wdr73 PE=1 SV=1	2.0851	2.20219	1.79998	1.48799	1.4967	1.43032	0.0394844	0.0392867	0.118106	-0.172855	0.447468	0.439048	0.504495	0.46367	326	456	782	111
Psmc6	P62334	LSDGFNGADLRNVCTEAGMFAIRADHDFVVQEDFMK	1xCarbamidomethyl [C14]; 1xTMTpro [K36]; 1xTMTpro [N-Term]	26S proteasome regulatory subunit 10B OS=Mus musculus (Mouse) OX=10090 GN=Psmc6 PE=1 SV=1	0.00486101	0.00536826	0.00424646	0.00352917	0.00333066	0.00341552	0.0458984	0.0106558	0.153852	-0.184342	0.451272	0.534793	0.498495	0.494853	252	533	785	112
Ddx24	Q9ESV0	LQDCVLLATDVAAR	1xCarbamidomethyl [C4]; 1xTMTpro [N-Term]	ATP-dependent RNA helicase DDX24 OS=Mus musculus (Mouse) OX=10090 GN=Ddx24 PE=1 SV=2	0.0268784	0.0230788	0.0239916	0.0403922	0.0356494	0.0304305	0.0487385	0.124885	-0.0949975	-0.0390356	-0.712512	-0.532315	-0.303952	-0.51626	218	567	785	112
Galns	Q571E4	SLVPGQPQLNVCNQAVMNWAPPGCEK	2xCarbamidomethyl [C12; C24]; 1xTMTpro [K26]	N-acetylgalactosamine-6-sulfatase OS=Mus musculus (Mouse) OX=10090 GN=Galns PE=1 SV=2	0.0213903	0.0188237	0.0204953	0.0243197	0.0265893	0.0263105	0.00611315	0.0800013	-0.104406	0.0183394	-0.26517	-0.393894	-0.378684	-0.345916	719	69	788	114
Ptges3	Q9R0Q7	HLNEIDLFHCIDPNDSK	1xCarbamidomethyl [C10]; 1xTMTpro [K17]; 1xTMTpro [N-Term]	Prostaglandin E synthase 3 OS=Mus musculus (Mouse) OX=10090 GN=Ptges3 PE=1 SV=1	0.0137763	0.0126602	0.0140905	0.00966317	0.011112	0.0109699	0.00994551	0.0282703	-0.093621	0.0607995	0.48335	0.281794	0.300367	0.355171	677	115	792	115
Eno1	P17182	SGETEDTFIADLVVGLCTGQIK	1xCarbamidomethyl [C17]; 1xTMTpro [K22]; 1xTMTpro [N-Term]	Alpha-enolase OS=Mus musculus (Mouse) OX=10090 GN=Eno1 PE=1 SV=3_x000D_ Beta-enolase OS=Mus musculus (Mouse) OX=10090 GN=Eno3 PE=1 SV=3_x000D_ Gamma-enolase OS=Mus musculus (Mouse) OX=10090 GN=Eno2 PE=1 SV=2	0.00552764	0.00533368	0.00577827	0.00408952	0.00446834	0.0045956	0.00467139	-0.00492288	-0.0564544	0.0590533	0.439654	0.311845	0.271334	0.340944	749	55	804	116
Apip	Q9WVQ5	ERIQPEDMFVCDINEQDISGPPASK	1xCarbamidomethyl [C11]; 1xTMTpro [K25]; 1xTMTpro [N-Term]	Methylthioribulose-1-phosphate dehydratase OS=Mus musculus (Mouse) OX=10090 GN=Apip PE=1 SV=1	0.0853683	0.0727504	0.066214	0.0532913	0.0532334	0.0497661	0.0510536	0.191094	-0.0396496	-0.175469	0.488706	0.490273	0.587442	0.52214	209	595	804	116
Nup153	E9Q3G8	CIACESAKPGTK	2xCarbamidomethyl [C1; C4]; 2xTMTpro [K8; K12]	Nucleoporin 153 OS=Mus musculus (Mouse) OX=10090 GN=Nup153 PE=1 SV=1	0.0441407	0.0400769	0.0437977	0.0571233	0.0518057	0.0533379	0.00563532	0.0488286	-0.0905108	0.0375722	-0.420798	-0.279828	-0.32188	-0.340835	752	62	814	118
Mia3	Q8BI84	AGLEDECK	1xCarbamidomethyl [C7]; 1xTMTpro [N-Term]	Transport and Golgi organization protein 1 homolog OS=Mus musculus (Mouse) OX=10090 GN=Mia3 PE=1 SV=2	0.0574332	0.0729948	0.0681608	0.0557519	0.0473639	0.0381686	0.0499379	-0.204865	0.141044	0.0421923	0.24773	0.482963	0.794362	0.508352	236	580	816	119
Cnn2	Q08093	CASQSGMTAYGTR	1xCarbamidomethyl [C1]; 1xTMTpro [N-Term]	Calponin-2 OS=Mus musculus (Mouse) OX=10090 GN=Cnn2 PE=1 SV=1	0.00466703	0.00577419	0.00425467	0.00296184	0.00335783	0.00372423	0.05702	-0.0698741	0.237242	-0.203332	0.725887	0.544851	0.395437	0.555392	156	666	822	120
Magoh	P61327	CLVFSLIGLHFK	1xCarbamidomethyl [C1]; 1xTMTpro [K12]; 1xTMTpro [N-Term]	Protein mago nashi homolog OS=Mus musculus (Mouse) OX=10090 GN=Magoh PE=2 SV=1	0.022575	0.0241883	0.0183848	0.0141522	0.0152821	0.0162916	0.0514668	0.0559661	0.155549	-0.240248	0.61773	0.506914	0.414635	0.513093	225	598	823	121
Iqgap1	Q9JKF1	LQACCR	2xCarbamidomethyl [C4; C5]; 1xTMTpro [N-Term]	Ras GTPase-activating-like protein IQGAP1 OS=Mus musculus (Mouse) OX=10090 GN=Iqgap1 PE=1 SV=2	0.00669609	0.00614932	0.00453872	0.00357457	0.00352798	0.00332942	0.0681141	0.208583	0.0856905	-0.352452	0.696968	0.715892	0.799466	0.737442	41	783	824	122
Arpc5	Q9CPW4	KVDVDEYDENKFVDEEDGGDGQAGPDEGEVDSCLR	1xCarbamidomethyl [C33]; 1xTMTpro [K1]; 1xTMTpro [N-Term]	Actin-related protein 2/3 complex subunit 5 OS=Mus musculus (Mouse) OX=10090 GN=Arpc5 PE=1 SV=3	0.00567775	0.00653305	0.00486716	0.00356348	0.00413808	0.00417635	0.0532115	-0.00378131	0.198656	-0.226022	0.675814	0.460139	0.446857	0.527603	203	623	826	123
Nup98	Q6PFD9	HQCITAMK	1xCarbamidomethyl [C3]; 1xTMTpro [K8]; 1xTMTpro [N-Term]	Nuclear pore complex protein Nup98-Nup96 OS=Mus musculus (Mouse) OX=10090 GN=Nup98 PE=1 SV=2	0.0852188	0.0974077	0.0819759	0.0730966	0.0633374	0.0659596	0.0274485	-0.0496202	0.143244	-0.105592	0.270987	0.477735	0.41921	0.38931	539	300	839	124
Pfas	Q5SUR0	VGTETVQAPGSLVISAYAVCPDITATVTPDLK	1xCarbamidomethyl [C20]; 1xTMTpro [K32]	Phosphoribosylformylglycinamidine synthase OS=Mus musculus (Mouse) OX=10090 GN=Pfas PE=1 SV=1	0.00784786	0.00821261	0.00668605	0.00499148	0.00619085	0.00589175	0.0345118	0.049687	0.11523	-0.181457	0.603142	0.292475	0.363914	0.419844	441	399	840	125
Wdr1	O88342	VCALGESK	1xCarbamidomethyl [C2]; 1xTMTpro [K8]; 1xTMTpro [N-Term]	WD repeat-containing protein 1 OS=Mus musculus (Mouse) OX=10090 GN=Wdr1 PE=1 SV=3	0.00767421	0.00823005	0.00647405	0.00517248	0.00569463	0.0052837	0.0469084	0.0409514	0.141835	-0.204398	0.528211	0.389463	0.497517	0.47173	308	545	853	126
Ttc1	Q91Z38	ETAITDCSK	1xCarbamidomethyl [C7]; 1xTMTpro [K9]; 1xTMTpro [N-Term]	Tetratricopeptide repeat protein 1 OS=Mus musculus (Mouse) OX=10090 GN=Ttc1 PE=1 SV=1	0.125862	0.141897	0.127883	0.102593	0.107212	0.0993009	0.0163891	-0.0673873	0.10561	-0.044411	0.362297	0.29877	0.409357	0.356808	670	190	860	127
Myef2	Q8C854	GCGTVRFESAESAEK	1xCarbamidomethyl [C2]; 1xTMTpro [N-Term]	Myelin expression factor 2 OS=Mus musculus (Mouse) OX=10090 GN=Myef2 PE=1 SV=1	0.0394271	0.0433307	0.0394263	0.0338074	0.0318026	0.0311268	0.00869466	-0.0468337	0.0893669	-0.0468642	0.268683	0.356878	0.387864	0.337808	764	102	866	128
Psmd13	Q9WVJ2	IQLLCLMEMTFTRPANHR	1xCarbamidomethyl [C5]; 1xTMTpro [N-Term]	26S proteasome non-ATPase regulatory subunit 13 OS=Mus musculus (Mouse) OX=10090 GN=Psmd13 PE=1 SV=1	0.00375391	0.00401304	0.00332777	0.00224626	0.00278423	0.00314658	0.0453908	0.0215557	0.117857	-0.152285	0.719311	0.409561	0.233053	0.453975	346	524	870	129
Mrm3	Q5ND52	SAAGAGCSK	1xCarbamidomethyl [C7]; 1xTMTpro [K9]; 1xTMTpro [N-Term]	rRNA methyltransferase 3, mitochondrial OS=Mus musculus (Mouse) OX=10090 GN=Mrm3 PE=2 SV=1	0.162704	0.151295	0.12873	0.128409	0.0989089	0.0913827	0.0526512	0.140785	0.0359036	-0.197109	0.200715	0.57729	0.691469	0.489825	261	612	873	130
Pgk1	P09411	GCITIIGGGDTATCCAK	3xCarbamidomethyl [C2; C14; C15]; 1xTMTpro [K17]; 1xTMTpro [N-Term]	Phosphoglycerate kinase 1 OS=Mus musculus (Mouse) OX=10090 GN=Pgk1 PE=1 SV=4	0.00508496	0.00578093	0.0046585	0.00363169	0.00380295	0.00408138	0.040459	-0.0252664	0.159799	-0.151635	0.510861	0.444382	0.342445	0.432563	410	467	877	131
Birc6	O88738	SLDGLSRTQGESISEQGSTDNESCTNSELNSPLVRR	1xCarbamidomethyl [C24]; 1xTMTpro [N-Term]	Baculoviral IAP repeat-containing protein 6 OS=Mus musculus (Mouse) OX=10090 GN=Birc6 PE=1 SV=2	0.0219882	0.0187765	0.0155624	0.0142962	0.0118995	0.0118744	0.0646437	0.227863	6.25115e-05	-0.270803	0.393233	0.657967	0.661008	0.570736	135	742	877	131
Dus3l	Q91XI1	LYLAPLTTCGNLPFRR	1xCarbamidomethyl [C9]; 1xTMTpro [N-Term]	tRNA-dihydrouridine(47) synthase [NAD(P)(+)]-like OS=Mus musculus (Mouse) OX=10090 GN=Dus3l PE=1 SV=1	0.96177	1.06445	0.840566	0.693541	0.362729	0.733691	0.0724948	0.00929149	0.155637	-0.185039	0.462418	1.39751	0.381228	0.747051	39	845	884	133
Grpel1	Q99LP6	NNGQNLDEDLGHCEPKTDPPSADK	1xCarbamidomethyl [C13]; 2xTMTpro [K16; K24]	GrpE protein homolog 1, mitochondrial OS=Mus musculus (Mouse) OX=10090 GN=Grpel1 PE=1 SV=1	0.0396454	0.0412644	0.0329339	0.0271945	0.0273982	0.0270162	0.0517291	0.0631325	0.120878	-0.204446	0.480706	0.469939	0.490197	0.480281	281	605	886	134
Tcea1	P10711	NCTYTQVQTR	1xCarbamidomethyl [C2]; 1xTMTpro [N-Term]	Transcription elongation factor A protein 1 OS=Mus musculus (Mouse) OX=10090 GN=Tcea1 PE=1 SV=2	0.0112728	0.0137937	0.0103578	0.00736781	0.00854854	0.00895598	0.0575497	-0.0669291	0.224232	-0.189061	0.680472	0.466031	0.398857	0.51512	222	671	893	135
Lcp1	Q61233	EGICAIGGTSEQSSVGTQHSYSEEEK	1xCarbamidomethyl [C4]; 1xTMTpro [K26]; 1xTMTpro [N-Term]	Plastin-2 OS=Mus musculus (Mouse) OX=10090 GN=Lcp1 PE=1 SV=4	0.00544273	0.0060944	0.00529392	0.0041994	0.00436061	0.00437045	0.028932	-0.0437609	0.119394	-0.0837541	0.417907	0.363562	0.360308	0.380592	572	322	894	136
Oat	P29758	VLPMNTGVEAGETACK	1xCarbamidomethyl [C15]; 1xTMTpro [K16]; 1xTMTpro [N-Term]	Ornithine aminotransferase, mitochondrial OS=Mus musculus (Mouse) OX=10090 GN=Oat PE=1 SV=1	0.0261851	0.027033	0.022816	0.0185086	0.0196022	0.0195447	0.033799	0.0470629	0.0930356	-0.151637	0.453487	0.370668	0.37491	0.399688	507	389	896	137
Ndufs1	Q91VD9	AVTEGAQAVEEPSIC	1xCarbamidomethyl [C15]; 1xTMTpro [N-Term]	NADH-ubiquinone oxidoreductase 75 kDa subunit, mitochondrial OS=Mus musculus (Mouse) OX=10090 GN=Ndufs1 PE=1 SV=2	0.00161831	0.00179319	0.00240854	0.00094683	0.00149115	0.00118354	0.0726072	-0.261577	-0.11354	0.312092	1.03489	0.379636	0.712962	0.709162	50	848	898	138
Npc1	O35604	CRPLTPEGK	1xCarbamidomethyl [C1]; 1xTMTpro [K9]; 1xTMTpro [N-Term]	NPC intracellular cholesterol transporter 1 OS=Mus musculus (Mouse) OX=10090 GN=Npc1 PE=1 SV=2	0.570823	0.700787	0.546492	0.462795	0.48414	0.3675	0.0529348	-0.0863559	0.209577	-0.149197	0.389027	0.323973	0.721655	0.478218	287	620	907	139
Lta4h	P24527	AILPCQDTPSVK	1xCarbamidomethyl [C5]; 1xTMTpro [K12]; 1xTMTpro [N-Term]	Leukotriene A-4 hydrolase OS=Mus musculus (Mouse) OX=10090 GN=Lta4h PE=1 SV=4	0.0157269	0.016896	0.0135671	0.011264	0.0112495	0.0110841	0.049498	0.0306198	0.134062	-0.182508	0.450892	0.452749	0.474127	0.459256	338	576	914	140
Ppa1	Q9D819	AIVDALPPPCESACSLPTDVDKWFHQQKN	2xCarbamidomethyl [C10; C14]; 2xTMTpro [K22; K28]; 1xTMTpro [N-Term]	Inorganic pyrophosphatase OS=Mus musculus (Mouse) OX=10090 GN=Ppa1 PE=1 SV=1	0.00269627	0.00334488	0.00238989	0.00185176	0.00204991	0.00173953	0.0690462	-0.0597827	0.251205	-0.233803	0.601856	0.455189	0.692049	0.583032	123	794	917	141
Eef2	P58252	YRCELLYEGPPDDEAAMGIK	1xCarbamidomethyl [C3]; 1xTMTpro [K20]; 1xTMTpro [N-Term]	Elongation factor 2 OS=Mus musculus (Mouse) OX=10090 GN=Eef2 PE=1 SV=2	0.00161691	0.00195456	0.00119533	0.000979013	0.0010812	0.00071915	0.0757508	0.0251836	0.298787	-0.410656	0.698659	0.555425	1.14369	0.79926	28	890	918	142
Atxn3	Q9CVD2	SMCENSPQTSSPDLSSEELRR	1xCarbamidomethyl [C3]; 1xTMTpro [N-Term]	Ataxin-3 OS=Mus musculus (Mouse) OX=10090 GN=Atxn3 PE=1 SV=2	0.237436	0.236769	0.194578	0.160479	0.165842	0.161715	0.0494809	0.0909619	0.0869062	-0.196228	0.474188	0.426768	0.463124	0.454693	345	574	919	143
Ncf2	O70145	AFVEGCAAK	1xCarbamidomethyl [C6]; 1xTMTpro [K9]; 1xTMTpro [N-Term]	Neutrophil cytosol factor 2 OS=Mus musculus (Mouse) OX=10090 GN=Ncf2 PE=1 SV=1	0.165781	0.177112	0.165609	0.21947	0.214231	0.202017	0.00365032	-0.0320123	0.0633737	-0.0335127	-0.372731	-0.33788	-0.253185	-0.321265	876	46	922	144
Pgk1	P09411	TGQATVASGIPAGWMGLDCGTESSKK	1xCarbamidomethyl [C19]; 1xDeamidated [Q3]; 1xOxidation [M15]; 2xTMTpro [K25; K26]	Phosphoglycerate kinase 1 OS=Mus musculus (Mouse) OX=10090 GN=Pgk1 PE=1 SV=4	0.000689757	0.000927357	0.000609931	0.000409867	0.000462268	0.000411655	0.0765539	-0.106007	0.321028	-0.28345	0.856941	0.683366	0.850662	0.79699	29	899	928	145
Alad	P10518	AGCQVVAPSDMMDGRVEAIK	1xCarbamidomethyl [C3]; 1xTMTpro [K20]; 1xTMTpro [N-Term]	Delta-aminolevulinic acid dehydratase OS=Mus musculus (Mouse) OX=10090 GN=Alad PE=1 SV=1	0.516376	0.498653	0.432106	0.368565	0.398274	0.35019	0.031049	0.0982565	0.0478704	-0.158779	0.388247	0.276403	0.46203	0.37556	594	351	945	146
Idh2	P54071	NYDGDVQSDILAQGFGSLGLMTSVLVCPDGKTIEAEAAHGTVTR	1xCarbamidomethyl [C27]; 1xTMTpro [K31]	Isocitrate dehydrogenase [NADP], mitochondrial OS=Mus musculus (Mouse) OX=10090 GN=Idh2 PE=1 SV=3	0.000420594	0.000399269	0.0003517	0.000460878	0.000548301	0.000601231	0.0508883	0.10703	0.0319595	-0.151055	-0.238986	-0.489568	-0.622519	-0.450358	357	591	948	147
Txndc5	Q91W90	VYVAKVDCTADSDVCSAQGVR	2xCarbamidomethyl [C8; C15]; 1xDeamidated [Q18]; 1xTMTpro [K5]; 1xTMTpro [N-Term]	Thioredoxin domain-containing protein 5 OS=Mus musculus (Mouse) OX=10090 GN=Txndc5 PE=1 SV=2	0.0125062	0.0146312	0.0107099	0.0089793	0.00865931	0.00828501	0.0683927	-0.0125829	0.213817	-0.236281	0.490551	0.542902	0.60665	0.546701	165	785	950	148
Btk	P35991	NCLVNDQGVVK	1xCarbamidomethyl [C2]; 1xTMTpro [K11]	Tyrosine-protein kinase BTK OS=Mus musculus (Mouse) OX=10090 GN=Btk PE=1 SV=4	0.055418	0.0519893	0.0432899	0.0402883	0.0372957	0.0338567	0.0486846	0.141737	0.0495967	-0.214588	0.318259	0.42961	0.569179	0.439016	389	564	953	149
Itgb1	P09055	GICECGACK	3xCarbamidomethyl [C3; C5; C8]; 1xTMTpro [K9]	Integrin beta-1 OS=Mus musculus (Mouse) OX=10090 GN=Itgb1 PE=1 SV=1	0.0251859	0.0268691	0.0216792	0.0178712	0.0184449	0.0179487	0.0494933	0.0352453	0.128576	-0.181059	0.459737	0.414149	0.453493	0.44246	382	575	957	150
Psma3	O70435	CKDGVVFGVEK	1xCarbamidomethyl [C1]; 2xTMTpro [K2; K11]; 1xTMTpro [N-Term]	Proteasome subunit alpha type-3 OS=Mus musculus (Mouse) OX=10090 GN=Psma3 PE=1 SV=3	0.0228831	0.0192721	0.02112	0.0152754	0.0175671	0.0166086	0.0271739	0.117606	-0.130163	0.00193059	0.465469	0.2638	0.344749	0.358006	665	294	959	151
Sptan1	P16546	GACAGSEDAVK	1xCarbamidomethyl [C3]; 1xTMTpro [K11]; 1xTMTpro [N-Term]	Spectrin alpha chain, non-erythrocytic 1 OS=Mus musculus (Mouse) OX=10090 GN=Sptan1 PE=1 SV=4	0.00320159	0.00365537	0.00302994	0.00267008	0.00271434	0.00218861	0.03784	-0.0417691	0.149462	-0.121265	0.303672	0.279956	0.590542	0.39139	534	430	964	152
Gpx1	P11352	CEVNGEK	1xCarbamidomethyl [C1]; 1xTMTpro [K7]; 1xTMTpro [N-Term]	Glutathione peroxidase 1 OS=Mus musculus (Mouse) OX=10090 GN=Gpx1 PE=1 SV=2	0.0255713	0.0330144	0.0204731	0.013656	0.0155326	0.0143143	0.0796816	-0.0434357	0.325131	-0.364236	0.948431	0.762662	0.880511	0.863868	19	947	966	153
Ppp1r12a	Q9DBR7	RQDDLISCSVPSTTSTPTVTSAAGLQR	1xCarbamidomethyl [C8]; 1xTMTpro [N-Term]	Protein phosphatase 1 regulatory subunit 12A OS=Mus musculus (Mouse) OX=10090 GN=Ppp1r12a PE=1 SV=2	0.00466011	0.00552178	0.00416024	0.00357635	0.0035724	0.00310825	0.060638	-0.0368595	0.207908	-0.200559	0.418736	0.420333	0.621121	0.48673	267	700	967	154
Usp14	Q9JMA1	NSPPKEIKYEPFSFADDIGSNNCGYYDLQAVLTHQGR	1xCarbamidomethyl [C23]; TMTpro [K]; 1xTMTpro [N-Term]	Ubiquitin carboxyl-terminal hydrolase 14 OS=Mus musculus (Mouse) OX=10090 GN=Usp14 PE=1 SV=3	0.00717083	0.00653908	0.00722746	0.00530416	0.00578964	0.00565882	0.00916326	0.039095	-0.0939584	0.0504424	0.395922	0.269572	0.302544	0.32268	864	107	971	155
Ipo5	Q8BKC5	HFADLLPGFLQAVNDSCYQNDDSVLK	1xCarbamidomethyl [C17]; 1xTMTpro [K26]; 1xTMTpro [N-Term]	Importin-5 OS=Mus musculus (Mouse) OX=10090 GN=Ipo5 PE=1 SV=3	0.0497141	0.0595555	0.0531596	0.0401658	0.0434478	0.0408778	0.0367845	-0.123121	0.137458	-0.0264473	0.430811	0.317494	0.405458	0.384588	556	418	974	156
Cct6a	P80317	VQAEHSESGQLVGVDLSTGEPMVAAEMGVWDNYCVK	1xCarbamidomethyl [C34]; 1xTMTpro [K36]; 1xTMTpro [N-Term]	T-complex protein 1 subunit zeta OS=Mus musculus (Mouse) OX=10090 GN=Cct6a PE=1 SV=3	0.00302483	0.00315705	0.0029016	0.00227555	0.00232781	0.00263549	0.0143129	-0.00142701	0.0602939	-0.0614349	0.412066	0.379312	0.200211	0.33053	810	165	975	157
Tex264	E9Q137	IHFMCPLAR	1xCarbamidomethyl [C5]; 1xTMTpro [N-Term]	Testis-expressed gene 264 OS=Mus musculus (Mouse) OX=10090 GN=Tex264 PE=1 SV=1	0.161951	0.206026	0.176678	0.122724	0.137248	0.143073	0.0496375	-0.164822	0.182445	-0.0392568	0.564966	0.403601	0.343633	0.4374	397	579	976	158
Jak1	P52332	QLASALSYLEDKDLVHGNVCTK	1xCarbamidomethyl [C20]; 2xTMTpro [K12; K22]; 1xTMTpro [N-Term]	Tyrosine-protein kinase JAK1 OS=Mus musculus (Mouse) OX=10090 GN=Jak1 PE=1 SV=1	0.762955	0.916261	0.725152	0.517182	0.595846	0.668007	0.0508214	-0.0710259	0.193136	-0.14434	0.631951	0.427683	0.26276	0.440798	386	590	976	158
Ptbp1	P17225	RGSDELFSTCVSNGPFIMSSSASAANGNDSK	1xCarbamidomethyl [C10]; 1xDeamidated [N]; 1xTMTpro [K31]; 1xTMTpro [N-Term]	Polypyrimidine tract-binding protein 1 OS=Mus musculus (Mouse) OX=10090 GN=Ptbp1 PE=1 SV=2	0.0197573	0.0234698	0.0266159	0.0163273	0.0155063	0.0172404	0.0652646	-0.236766	0.011651	0.193136	0.511869	0.586302	0.43336	0.51051	232	746	978	160
Cltc	Q68FD5	ESNCYDPERVK	1xCarbamidomethyl [C4]; 1xTMTpro [K11]	Clathrin heavy chain 1 OS=Mus musculus (Mouse) OX=10090 GN=Cltc PE=1 SV=3	0.00274145	0.00309443	0.00257562	0.00215421	0.00204595	0.00225441	0.0369408	-0.0324597	0.142272	-0.122481	0.380242	0.454631	0.314651	0.383175	564	420	984	161
Actbl2	Q8BFZ3	HQGVMVGMGQKDCYVGDEAQSK	1xAcetyl [N-Term]; 1xCarbamidomethyl [C13]; 1xDeamidated [Q2]; 1xOxidation [M]; 2xTMTpro [K11; K22]	Beta-actin-like protein 2 OS=Mus musculus (Mouse) OX=10090 GN=Actbl2 PE=1 SV=1	0.00584702	0.00526976	0.00460228	0.00422794	0.00384696	0.00365703	0.0480218	0.158221	0.0082566	-0.187132	0.309524	0.44576	0.518807	0.424697	427	557	984	161
Ppp2r1a	Q76MZ3	DCEAEVR	1xCarbamidomethyl [C2]; 1xTMTpro [N-Term]	Serine/threonine-protein phosphatase 2A 65 kDa regulatory subunit A alpha isoform OS=Mus musculus (Mouse) OX=10090 GN=Ppp2r1a PE=1 SV=3_x000D_ Serine/threonine-protein phosphatase 2A 65 kDa regulatory subunit A beta isoform OS=Mus musculus (Mouse) OX=10090 GN=Ppp2r1b PE=1 SV=2	0.0108534	0.0137224	0.0135801	0.00930359	0.00890365	0.0092297	0.0596689	-0.228793	0.109589	0.0945471	0.451085	0.514474	0.462588	0.476049	295	691	986	163
Cct4	P80315	TLSGMESYCVR	1xCarbamidomethyl [C9]; 1xTMTpro [N-Term]	T-complex protein 1 subunit delta OS=Mus musculus (Mouse) OX=10090 GN=Cct4 PE=1 SV=3	0.0141309	0.0161934	0.013216	0.0117226	0.0108679	0.0104705	0.0424196	-0.0385395	0.158019	-0.135102	0.308098	0.417311	0.471065	0.398825	509	487	996	164
Echs1	Q8BH95	TFQDCYSSK	1xCarbamidomethyl [C5]; 1xTMTpro [K9]	Enoyl-CoA hydratase, mitochondrial OS=Mus musculus (Mouse) OX=10090 GN=Echs1 PE=1 SV=1	0.00376214	0.00347096	0.00340183	0.00274797	0.00291139	0.00283736	0.0126753	0.0857782	-0.0304422	-0.0594651	0.367408	0.284067	0.321226	0.324234	852	146	998	165
Rpl34	Q9D1R9	AYGGSMCAK	1xCarbamidomethyl [C7]; 1xOxidation [M6]; 1xTMTpro [K9]	60S ribosomal protein L34 OS=Mus musculus (Mouse) OX=10090 GN=Rpl34 PE=1 SV=2	0.00773837	0.00769828	0.00666169	0.00651795	0.00528244	0.00525847	0.0382057	0.0711261	0.063632	-0.145015	0.176485	0.4797	0.48626	0.380815	571	434	1005	166
Zfp971	A2BFG8	SSSAEQHSEFIQCGK	1xCarbamidomethyl [C13]; 1xTMTpro [K15]; 1xTMTpro [N-Term]	Zinc finger protein 971 OS=Mus musculus (Mouse) OX=10090 GN=Zfp971 PE=1 SV=1	0.830777	0.933251	0.777645	0.678171	0.642867	0.627735	0.0387819	-0.0282828	0.139521	-0.123632	0.321094	0.398224	0.432589	0.383969	562	443	1005	166
Ddx1	Q91VR5	HYYEVSCHDQGLCR	2xCarbamidomethyl [C7; C13]; 1xTMTpro [N-Term]	ATP-dependent RNA helicase DDX1 OS=Mus musculus (Mouse) OX=10090 GN=Ddx1 PE=1 SV=1	0.0130893	0.0164263	0.0147883	0.0104436	0.0110245	0.0118806	0.0465332	-0.174081	0.153538	0.00198083	0.499854	0.421757	0.313861	0.411824	468	538	1006	168
Glg1	Q61543	EAEEKEPKIQVSELCK	1xCarbamidomethyl [C15]; 3xTMTpro [K5; K8; K16]; 1xTMTpro [N-Term]	Golgi apparatus protein 1 OS=Mus musculus (Mouse) OX=10090 GN=Glg1 PE=1 SV=1	0.0243905	0.0257244	0.0201362	0.0153188	0.018961	0.0181905	0.0508211	0.0587617	0.135581	-0.21777	0.612258	0.304524	0.364373	0.427052	423	589	1012	169
Dsp	E9Q557	DANSENCNK	1xCarbamidomethyl [C7]; 1xTMTpro [K9]; 1xTMTpro [N-Term]	Desmoplakin OS=Mus musculus (Mouse) OX=10090 GN=Dsp PE=1 SV=1	0.0251575	0.0290509	0.0216667	0.0377409	0.0331481	0.0304739	0.0476395	-0.00767524	0.19992	-0.223187	-0.577463	-0.390263	-0.26891	-0.412212	464	552	1016	170
Itgb2	P11835	CSCKPGYEGSACQCQR	4xCarbamidomethyl [C1; C3; C12; C14]; 1xTMTpro [K4]	Integrin beta-2 OS=Mus musculus (Mouse) OX=10090 GN=Itgb2 PE=1 SV=2	0.00693766	0.00735402	0.00539302	0.00491028	0.00533601	0.00345287	0.0730582	0.0804087	0.164492	-0.282946	0.418234	0.298279	0.926243	0.547585	164	856	1020	171
Ciapin1	Q8WTY4	SACGNCYLGDAFR	2xCarbamidomethyl [C3; C6]; 1xTMTpro [N-Term]	Anamorsin OS=Mus musculus (Mouse) OX=10090 GN=Ciapin1 PE=1 SV=1	0.0498654	0.0504612	0.0437645	0.0362108	0.0388988	0.0381165	0.0287441	0.0540934	0.071227	-0.134186	0.407526	0.30422	0.333532	0.348426	707	319	1026	172
Ldhb	P16125	ITVVGVGQVGMACAISILGK	1xCarbamidomethyl [C13]; 1xTMTpro [K20]; 1xTMTpro [N-Term]	L-lactate dehydrogenase B chain OS=Mus musculus (Mouse) OX=10090 GN=Ldhb PE=1 SV=2	1.00553	1.21853	1.07215	0.847489	0.889456	0.795385	0.0399264	-0.127888	0.149297	-0.0353413	0.374579	0.304849	0.46612	0.381849	567	459	1026	172
Echs1	Q8BH95	EMQNRTFQDCYSSK	1xCarbamidomethyl [C10]; 1xTMTpro [K14]	Enoyl-CoA hydratase, mitochondrial OS=Mus musculus (Mouse) OX=10090 GN=Echs1 PE=1 SV=1	0.00686538	0.00734087	0.00615422	0.005569	0.00537825	0.00496884	0.0317873	0.0166024	0.113216	-0.141161	0.285318	0.3356	0.449827	0.356915	668	365	1033	174
Snd1	Q78PY7	EGMRANNPEQNRLSECEEQAK	1xCarbamidomethyl [C16]; 1xTMTpro [K21]	Staphylococcal nuclease domain-containing protein 1 OS=Mus musculus (Mouse) OX=10090 GN=Snd1 PE=1 SV=1	0.0019557	0.00229912	0.0016352	0.0012466	0.0014654	0.00135627	0.0747851	-0.0056221	0.227772	-0.263847	0.655315	0.422011	0.533662	0.536996	183	882	1065	175
Wdr1	O88342	SIQCLTVHR	1xCarbamidomethyl [C4]; 1xTMTpro [N-Term]	WD repeat-containing protein 1 OS=Mus musculus (Mouse) OX=10090 GN=Wdr1 PE=1 SV=3	0.00607704	0.00619082	0.00536565	0.00451528	0.00474995	0.00457502	0.0319101	0.0480833	0.0748449	-0.131532	0.38047	0.307371	0.361508	0.349783	698	368	1066	176
Tubb2a	Q7TMM9	ESESCDCLQGFQLTHSLGGGTGSGMGTLLISK	2xCarbamidomethyl [C5; C7]; 1xTMTpro [K32]; 1xTMTpro [N-Term]	Tubulin beta-2A chain OS=Mus musculus (Mouse) OX=10090 GN=Tubb2a PE=1 SV=1_x000D_ Tubulin beta-2B chain OS=Mus musculus (Mouse) OX=10090 GN=Tubb2b PE=1 SV=1	0.000399438	0.000362085	0.000289825	0.000232291	0.00024324	0.000251648	0.0742766	0.188766	0.0471221	-0.274023	0.59327	0.526824	0.477796	0.53263	192	875	1067	177
Ddx24	Q9ESV0	ASEPEAQGEVTACSDQK	1xCarbamidomethyl [C13]; 1xTMTpro [K17]; 1xTMTpro [N-Term]	ATP-dependent RNA helicase DDX24 OS=Mus musculus (Mouse) OX=10090 GN=Ddx24 PE=1 SV=2	0.0572597	0.0660161	0.0554026	0.0692739	0.0765933	0.0795224	0.0255153	-0.0568106	0.148487	-0.104377	-0.217983	-0.362889	-0.417031	-0.332634	796	275	1071	178
Ppid	Q9CR16	MSNWQGAIDSCLEALEMDPSNTK	1xCarbamidomethyl [C11]; 1xTMTpro [K23]; 1xTMTpro [N-Term]	Peptidyl-prolyl cis-trans isomerase D OS=Mus musculus (Mouse) OX=10090 GN=Ppid PE=1 SV=3	0.00274818	0.00318292	0.00269217	0.0021482	0.00199386	0.00252856	0.0427821	-0.064795	0.14708	-0.094506	0.420144	0.527706	0.184956	0.377602	585	490	1075	179
Xpo7	Q9EPK7	ALVEFTNSPDCLSK	1xCarbamidomethyl [C11]; 1xTMTpro [K14]; 1xTMTpro [N-Term]	Exportin-7 OS=Mus musculus (Mouse) OX=10090 GN=Xpo7 PE=1 SV=3	0.0330951	0.0307547	0.0278417	0.0419065	0.0386918	0.0355369	0.0283935	0.114792	0.0089814	-0.134578	-0.455349	-0.340202	-0.217495	-0.337682	766	314	1080	180
Luc7l	Q9CYI4	ERDLFFELDAMDHLESFIAECDRR	1xCarbamidomethyl [C21]; 1xTMTpro [N-Term]	Putative RNA-binding protein Luc7-like 1 OS=Mus musculus (Mouse) OX=10090 GN=Luc7l PE=1 SV=2	0.0104152	0.0101575	0.0103342	0.00860461	0.00854796	0.00781636	0.0108482	0.0157225	-0.0204188	0.00445958	0.259785	0.269315	0.3984	0.309167	953	129	1082	181
Nsun2	Q1HFZ0	EILHCLK	1xCarbamidomethyl [C5]; 1xTMTpro [K7]; 1xTMTpro [N-Term]	RNA cytosine C(5)-methyltransferase NSUN2 OS=Mus musculus (Mouse) OX=10090 GN=Nsun2 PE=1 SV=2	0.00757227	0.00716216	0.00653449	0.00573215	0.0059896	0.00528418	0.0223663	0.0950139	0.0146828	-0.117639	0.306637	0.243252	0.424033	0.324641	849	243	1092	182
Vcp	Q01853	MTNGFSGADLTEICQR	1xCarbamidomethyl [C14]; 1xTMTpro [N-Term]	Transitional endoplasmic reticulum ATPase OS=Mus musculus (Mouse) OX=10090 GN=Vcp PE=1 SV=4	0.00298044	0.00318707	0.00277535	0.00226642	0.00256704	0.00233522	0.0190762	-0.000250104	0.0964582	-0.103104	0.395356	0.215668	0.352214	0.32108	879	217	1096	183
Arhgdia	Q99PT1	VAVSADPNVPNVIVTRLTLVCSTAPGPLELDLTGDLESFKK	1xCarbamidomethyl [C21]; 1xTMTpro [K41]	Rho GDP-dissociation inhibitor 1 OS=Mus musculus (Mouse) OX=10090 GN=Arhgdia PE=1 SV=3	0.00455935	0.00490923	0.00412867	0.00571151	0.00537444	0.00589916	0.0186581	0.00854866	0.115216	-0.134605	-0.333593	-0.245835	-0.380228	-0.319886	890	213	1103	184
Riox1	Q9JJF3	VGDLPCDSVEDQLSLATMLYDK	1xCarbamidomethyl [C6]; 1xTMTpro [K22]	Ribosomal oxygenase 1 OS=Mus musculus (Mouse) OX=10090 GN=Riox1 PE=1 SV=2	0.286125	0.25993	0.27227	0.317513	0.351192	0.340256	0.00838735	0.0689332	-0.0695887	-0.00267205	-0.219104	-0.364549	-0.318908	-0.300854	1009	97	1106	185
Slfn5	Q8CBA2	SFLEDLELNFAECIQDGGK	1xAcetyl [N-Term]; 1xCarbamidomethyl [C13]; 1xTMTpro [K19]	Schlafen family member 5 OS=Mus musculus (Mouse) OX=10090 GN=Slfn5 PE=1 SV=2	0.0857654	0.132397	0.110209	0.142506	0.159966	0.155278	0.0702166	-0.351901	0.274505	0.00987705	-0.380657	-0.547399	-0.504485	-0.477514	290	817	1107	186
Ywhaq	P68254	LAEQAERYDDMATCMK	1xCarbamidomethyl [C14]; 1xTMTpro [K16]; 1xTMTpro [N-Term]	14-3-3 protein theta OS=Mus musculus (Mouse) OX=10090 GN=Ywhaq PE=1 SV=1	0.0480468	0.0510652	0.0375993	0.0315762	0.0328096	0.0312187	0.0764051	0.0763413	0.164243	-0.277392	0.529261	0.473979	0.545689	0.51631	217	897	1114	187
Cmtr1	Q9DBC3	MVIEDETEFCGEELLHSMLK	1xCarbamidomethyl [C10]; 1xTMTpro [K20]; 1xTMTpro [N-Term]	Cap-specific mRNA (nucleoside-2'-O-)-methyltransferase 1 OS=Mus musculus (Mouse) OX=10090 GN=Cmtr1 PE=1 SV=1	0.0413268	0.0413853	0.046459	0.0510852	0.053742	0.0547646	0.0111293	-0.0591712	-0.0571302	0.109709	-0.246657	-0.319801	-0.346995	-0.304484	983	132	1115	188
Fam76b	Q80XP8	CAQNVK	1xCarbamidomethyl [C1]; 1xTMTpro [K6]; 1xTMTpro [N-Term]	Protein FAM76B OS=Mus musculus (Mouse) OX=10090 GN=Fam76b PE=1 SV=1	0.0838122	0.0876075	0.0775782	0.0596424	0.0739959	0.0627965	0.0352918	0.0140618	0.0779543	-0.0974475	0.47676	0.165653	0.402415	0.348276	709	407	1116	189
Ubr4	A2AN08	CSASVPANPGVCGNCGENVYQCHK	4xCarbamidomethyl [C1; C12; C15; C22]; 1xTMTpro [K24]	E3 ubiquitin-protein ligase UBR4 OS=Mus musculus (Mouse) OX=10090 GN=Ubr4 PE=1 SV=1	0.00338135	0.00364916	0.00345341	0.00284713	0.00262443	0.00302692	0.0125478	-0.0475444	0.0624204	-0.0171222	0.295634	0.41314	0.207293	0.305356	978	143	1121	190
Zyx	Q62523	CSVCSEPIMPEPGRDETVR	2xCarbamidomethyl [C1; C4]; 1xTMTpro [N-Term]	Zyxin OS=Mus musculus (Mouse) OX=10090 GN=Zyx PE=1 SV=2	0.0383544	0.0342295	0.0338201	0.0194208	0.0306568	0.0262599	0.074606	0.112873	-0.0512779	-0.068636	0.868912	0.210312	0.433656	0.504293	240	881	1121	190
Rpp25l	Q99JH1	AVSCAEIVK	1xCarbamidomethyl [C4]; 1xTMTpro [K9]; 1xTMTpro [N-Term]	Ribonuclease P protein subunit p25-like protein OS=Mus musculus (Mouse) OX=10090 GN=Rpp25l PE=1 SV=1	0.258422	0.25628	0.207184	0.172881	0.187389	0.178813	0.0601531	0.102921	0.090914	-0.215899	0.477028	0.360774	0.428361	0.422054	435	694	1129	192
Puf60	Q3UEB3	NMVDPKDIDDDLEGEVTEECGK	1xCarbamidomethyl [C20]; 1xTMTpro [K6]; 1xTMTpro [N-Term]	Poly(U)-binding-splicing factor PUF60 OS=Mus musculus (Mouse) OX=10090 GN=Puf60 PE=1 SV=2	0.00921037	0.0099935	0.00857584	0.00706042	0.00817963	0.00683526	0.031188	-0.00773806	0.109992	-0.110719	0.391244	0.178961	0.438002	0.336069	777	354	1131	193
Oat	P29758	ALSGGLYPVSAVLCDDEIMLTIKPGEHGSTYGGNPLGCR	2xCarbamidomethyl [C14; C38]; 1xTMTpro [K23]; 1xTMTpro [N-Term]	Ornithine aminotransferase, mitochondrial OS=Mus musculus (Mouse) OX=10090 GN=Oat PE=1 SV=1	0.00693087	0.00705838	0.00718817	0.00549753	0.00584801	0.00596074	0.00361245	-0.0264561	-0.000155503	0.0261324	0.36071	0.271547	0.244002	0.292086	1088	45	1133	194
Zfp825	A0A1Y7VK00	ITHLGEKPYECDQCGK	2xCarbamidomethyl [C11; C14]; 2xTMTpro [K7; K16]; 1xTMTpro [N-Term]	Zinc finger protein 825 OS=Mus musculus (Mouse) OX=10090 GN=Zfp825 PE=1 SV=1	1.22068	1.40577	1.23582	1.02747	0.984598	1.02246	0.0376024	-0.0767987	0.126873	-0.059019	0.325385	0.386881	0.332438	0.348235	710	427	1137	195
Aimp1	P31230	IWEQIQPDLHTNAECVATYK	1xCarbamidomethyl [C15]; 1xTMTpro [K20]; 1xTMTpro [N-Term]	Aminoacyl tRNA synthase complex-interacting multifunctional protein 1 OS=Mus musculus (Mouse) OX=10090 GN=Aimp1 PE=1 SV=2	0.0162734	0.0191267	0.0130684	0.00956513	0.011564	0.0119923	0.0832523	0.0104321	0.243504	-0.306005	0.75623	0.482448	0.42998	0.556219	154	984	1138	196
Pon2	Q62086	ALYCEL	1xCarbamidomethyl [C4]; 1xTMTpro [N-Term]	Serum paraoxonase/arylesterase 2 OS=Mus musculus (Mouse) OX=10090 GN=Pon2 PE=1 SV=2	0.120199	0.116966	0.0974599	0.0816226	0.083598	0.0905571	0.0515638	0.107842	0.0685058	-0.194699	0.450538	0.416039	0.300679	0.389086	540	601	1141	197
Thoc6	Q5U4D9	VLTASGNSCR	1xCarbamidomethyl [C9]; 1xTMTpro [N-Term]	THO complex subunit 6 homolog OS=Mus musculus (Mouse) OX=10090 GN=Thoc6 PE=1 SV=1	0.2793	0.269777	0.373822	0.226319	0.209398	0.189711	0.0847728	-0.139396	-0.189442	0.281142	0.442851	0.554962	0.697408	0.565073	141	1004	1145	198
Cd93	O89103	LSAAEAQHRCNENGGNLATVK	1xCarbamidomethyl [C10]; 1xTMTpro [K21]; 1xTMTpro [N-Term]	Complement component C1q receptor OS=Mus musculus (Mouse) OX=10090 GN=Cd93 PE=1 SV=1	0.266847	0.29572	0.287811	0.22868	0.239422	0.223013	0.011198	-0.0871291	0.0610916	0.0219784	0.309814	0.243588	0.346011	0.299804	1014	133	1147	199
Hspd1	P63038	CEFQDAYVLLSEK	1xCarbamidomethyl [C1]; 1xTMTpro [K13]; 1xTMTpro [N-Term]	60 kDa heat shock protein, mitochondrial OS=Mus musculus (Mouse) OX=10090 GN=Hspd1 PE=1 SV=1	0.000964083	0.0011035	0.000913146	0.00075941	0.000787413	0.000742543	0.0496136	-0.0434742	0.151385	-0.121786	0.387753	0.33551	0.420158	0.38114	570	578	1148	200
S100a11	P50543	PTETERCIESLIAVFQK	1xCarbamidomethyl [C7]; 1xTMTpro [K17]	Protein S100-A11 OS=Mus musculus (Mouse) OX=10090 GN=S100a11 PE=1 SV=1	0.0249303	0.0210576	0.0249882	0.0198104	0.0187664	0.0172101	0.0393078	0.0755304	-0.168031	0.0788762	0.256115	0.334215	0.459117	0.349816	696	453	1149	201
Lpp	Q8BFW7	TYITDPVSAPCAPPLQPK	1xCarbamidomethyl [C11]; 1xTMTpro [K18]; 1xTMTpro [N-Term]	Lipoma-preferred partner homolog OS=Mus musculus (Mouse) OX=10090 GN=Lpp PE=1 SV=1	0.912606	0.915144	0.854187	1.12262	1.0339	1.14571	0.0112893	0.0297506	0.0337579	-0.0656885	-0.328551	-0.209788	-0.357931	-0.298757	1020	134	1154	202
Cct6a	P80317	VCGDSDKGFVVINQK	1xCarbamidomethyl [C2]; 2xTMTpro [K7; K15]; 1xTMTpro [N-Term]	T-complex protein 1 subunit zeta OS=Mus musculus (Mouse) OX=10090 GN=Cct6a PE=1 SV=3	0.021669	0.0248209	0.0199996	0.0166535	0.0164569	0.0169055	0.0591861	-0.0325301	0.163391	-0.148194	0.412339	0.429476	0.390673	0.410829	471	683	1154	202
Fscn1	Q61553	TANGTAEAVQIQFGLISCGNK	1xAcetyl [N-Term]; 1xCarbamidomethyl [C18]; 1xDeamidated [N3]; 1xTMTpro [K21]	Fascin OS=Mus musculus (Mouse) OX=10090 GN=Fscn1 PE=1 SV=4	0.0216702	0.0260341	0.0218957	0.0275185	0.0286828	0.0317404	0.0328241	-0.0984118	0.166278	-0.0834781	-0.246277	-0.306061	-0.452193	-0.334844	783	378	1161	204
Tsfm	Q9CZR8	TKEGLIGLLQEGNTAVLVEVNCETDFVSRNLK	1xCarbamidomethyl [C22]; 1xDeamidated [N]; TMTpro [K]; 1xTMTpro [N-Term]	Elongation factor Ts, mitochondrial OS=Mus musculus (Mouse) OX=10090 GN=Tsfm PE=1 SV=1	0.040881	0.0418978	0.0398973	0.0509784	0.0483368	0.0503097	0.00119182	-0.000391372	0.0350555	-0.0355275	-0.318066	-0.2413	-0.299015	-0.286127	1147	20	1167	205
Cfl1	P18760	DCRYALYDATYETK	1xCarbamidomethyl [C2]; 1xTMTpro [K14]; 1xTMTpro [N-Term]	Cofilin-1 OS=Mus musculus (Mouse) OX=10090 GN=Cfl1 PE=1 SV=3	0.00597601	0.00690437	0.00509039	0.00401761	0.00453595	0.00441213	0.0755949	-0.0034354	0.204892	-0.234842	0.57628	0.401212	0.441141	0.472877	301	889	1190	206
Glo1	Q9CPU0	AEPQPASSGLTDETAFSCCSDPDPSTKDFLLQQTMLR	1xAcetyl [N-Term]; 2xCarbamidomethyl [C18; C19]; 1xTMTpro [K27]	Lactoylglutathione lyase OS=Mus musculus (Mouse) OX=10090 GN=Glo1 PE=1 SV=3	0.021089	0.0215452	0.0149221	0.0133924	0.0156449	0.010277	0.0890529	0.136481	0.167353	-0.362561	0.518601	0.294319	0.900594	0.571171	134	1056	1190	206
Mmut	P16332	AAVQVLDDIEKCLAEK	1xCarbamidomethyl [C12]; 2xTMTpro [K11; K16]; 1xTMTpro [N-Term]	Methylmalonyl-CoA mutase, mitochondrial OS=Mus musculus (Mouse) OX=10090 GN=Mmut PE=1 SV=2	0.0123234	0.0132724	0.0136189	0.0103675	0.0104643	0.0112008	0.00966845	-0.0850327	0.0219972	0.059179	0.334371	0.320953	0.222835	0.29272	1078	113	1191	208
Ubr7	Q8BU04	RPYPDPEDEVPDEMIQCVVCEDWFHGR	2xCarbamidomethyl [C17; C20]; 1xTMTpro [N-Term]	Putative E3 ubiquitin-protein ligase UBR7 OS=Mus musculus (Mouse) OX=10090 GN=Ubr7 PE=1 SV=1	0.661982	0.553899	0.631862	0.534182	0.478849	0.45259	0.0377562	0.104063	-0.153108	0.0368799	0.205397	0.36316	0.444525	0.337694	765	428	1193	209
Canx	P35564	CGEDYKLHFIFR	1xCarbamidomethyl [C1]; 1xTMTpro [K6]	Calnexin OS=Mus musculus (Mouse) OX=10090 GN=Canx PE=1 SV=1	0.00103038	0.00106236	0.000795346	0.000707599	0.000654671	0.000708325	0.077808	0.0980268	0.142124	-0.275501	0.444152	0.556312	0.442671	0.481045	279	918	1197	210
Actg1	P60712	CPEALFQPSFLGMESCGIHETTFNSIMKCDVDIRK	3xCarbamidomethyl [C1; C16; C29]; 2xTMTpro [K28; K35]	SWISS-PROT:P60712 (Bos taurus) Actin, cytoplasmic 1_x000D_ Actin, cytoplasmic 2 OS=Mus musculus (Mouse) OX=10090 GN=Actg1 PE=1 SV=1	0.00116177	0.00117444	0.00110595	0.000921759	0.000941518	0.000963817	0.00272322	0.0179759	0.0336166	-0.0530636	0.31589	0.285291	0.25152	0.284233	1164	39	1203	211
Zc3hc1	Q80YV2	SLCSAHEK	1xCarbamidomethyl [C3]; 1xTMTpro [K8]; 1xTMTpro [N-Term]	Nuclear-interacting partner of ALK OS=Mus musculus (Mouse) OX=10090 GN=Zc3hc1 PE=1 SV=1	0.0323685	0.034171	0.0276748	0.0245024	0.0229853	0.0249367	0.0539003	0.0436074	0.12179	-0.182413	0.358059	0.450275	0.332711	0.380348	574	629	1203	211
Ankrd44	B2RXR6	QCLELLLERTNTGFEESDGGALK	1xCarbamidomethyl [C2]; 1xTMTpro [K23]	Serine/threonine-protein phosphatase 6 regulatory ankyrin repeat subunit B OS=Mus musculus (Mouse) OX=10090 GN=Ankrd44 PE=1 SV=1	0.0343178	0.0344063	0.0339122	0.0264923	0.0278165	0.0293452	0.0141802	0.00445116	0.00816516	-0.0127021	0.368932	0.298563	0.221383	0.296293	1044	162	1206	213
Slirp	Q9D8T7	CTVPFDK	1xCarbamidomethyl [C1]; 1xTMTpro [K7]; 1xTMTpro [N-Term]	SRA stem-loop-interacting RNA-binding protein, mitochondrial OS=Mus musculus (Mouse) OX=10090 GN=Slirp PE=1 SV=2	0.310117	0.293199	0.285291	0.244101	0.253385	0.231727	0.00566292	0.0662295	-0.0147021	-0.0541494	0.279101	0.225251	0.354155	0.286169	1146	63	1209	214
Cnn2	Q08093	CASQVGMTAPGTRR	1xCarbamidomethyl [C1]; 1xTMTpro [N-Term]	Calponin-2 OS=Mus musculus (Mouse) OX=10090 GN=Cnn2 PE=1 SV=1	0.138923	0.143872	0.155925	0.110305	0.126856	0.119713	0.017352	-0.0740518	-0.0235532	0.0925147	0.40684	0.205142	0.288761	0.300247	1011	199	1210	215
Brd1	G5E8P1	STCGDSEVEEESPGK	1xCarbamidomethyl [C3]; 1xTMTpro [K15]; 1xTMTpro [N-Term]	Bromodomain-containing protein 1 OS=Mus musculus (Mouse) OX=10090 GN=Brd1 PE=1 SV=1	0.331732	0.342424	0.288762	0.255868	0.263237	0.241391	0.0402015	0.0475672	0.0933329	-0.152568	0.327049	0.28609	0.411076	0.341405	746	465	1211	216
Pgk1	P09411	FCLDNGAK	1xCarbamidomethyl [C2]; 1xTMTpro [K8]; 1xTMTpro [N-Term]	Phosphoglycerate kinase 1 OS=Mus musculus (Mouse) OX=10090 GN=Pgk1 PE=1 SV=4	0.00650618	0.00598567	0.00534623	0.00447494	0.00503442	0.0045282	0.0435561	0.129885	0.00958625	-0.153403	0.410057	0.2401	0.392988	0.347715	714	501	1215	217
Kpnb1	P70168	DCYPAVQK	1xCarbamidomethyl [C2]; 1xTMTpro [K8]; 1xTMTpro [N-Term]	Importin subunit beta-1 OS=Mus musculus (Mouse) OX=10090 GN=Kpnb1 PE=1 SV=2	0.0477249	0.0595221	0.0462542	0.0367975	0.0362745	0.0381049	0.075972	-0.100474	0.21821	-0.145631	0.475608	0.49626	0.425238	0.465702	322	893	1215	217
Cblb	Q3TTA7	VTQEQYELYCEMGSTFQLCK	2xCarbamidomethyl [C10; C19]; 1xTMTpro [K20]; 1xTMTpro [N-Term]	E3 ubiquitin-protein ligase CBL-B OS=Mus musculus (Mouse) OX=10090 GN=Cblb PE=1 SV=3_x000D_ E3 ubiquitin-protein ligase CBL OS=Mus musculus (Mouse) OX=10090 GN=Cbl PE=1 SV=3	1.14615	1.21651	1.04746	1.35178	1.37989	1.46118	0.0155193	0.0119397	0.0978829	-0.117963	-0.25	-0.279693	-0.362269	-0.297321	1039	177	1216	219
Mocs3	A2BDX3	LNSAVECVAYPR	1xCarbamidomethyl [C7]; 1xTMTpro [N-Term]	Adenylyltransferase and sulfurtransferase MOCS3 OS=Mus musculus (Mouse) OX=10090 GN=Mocs3 PE=1 SV=1	0.183563	0.19683	0.171646	0.236096	0.215592	0.225011	0.0125044	-0.00353217	0.0971424	-0.100372	-0.359564	-0.228492	-0.290184	-0.292747	1077	142	1219	220
Gmps	Q3THK7	SYSYVCGISSKDEPDWESLIFLAR	1xCarbamidomethyl [C6]; 1xTMTpro [K11]; 1xTMTpro [N-Term]	GMP synthase [glutamine-hydrolyzing] OS=Mus musculus (Mouse) OX=10090 GN=Gmps PE=1 SV=2	0.00542396	0.00522736	0.00468891	0.00420203	0.00394461	0.00411177	0.0319855	0.0850599	0.0317981	-0.125033	0.283198	0.374404	0.314527	0.324043	855	369	1224	221
Phgdh	Q61753	VVNCAR	1xCarbamidomethyl [C4]; 1xTMTpro [N-Term]	D-3-phosphoglycerate dehydrogenase OS=Mus musculus (Mouse) OX=10090 GN=Phgdh PE=1 SV=3	0.00119188	0.00128028	0.000695714	0.000597727	0.000638338	0.000447759	0.101603	0.17469	0.277903	-0.601986	0.820994	0.726161	1.23776	0.928305	14	1210	1224	221
Ogt	Q8CGY8	AIAERHGNLCLDK	1xCarbamidomethyl [C10]; 1xTMTpro [K13]; 1xTMTpro [N-Term]	UDP-N-acetylglucosamine--peptide N-acetylglucosaminyltransferase 110 kDa subunit OS=Mus musculus (Mouse) OX=10090 GN=Ogt PE=1 SV=2	0.00657226	0.00844544	0.00706112	0.00537307	0.00538686	0.00547218	0.0733561	-0.163239	0.198544	-0.0597317	0.453882	0.450183	0.427512	0.443859	378	860	1238	223
Echs1	Q8BH95	LVEEAIQCAEK	1xCarbamidomethyl [C8]; 1xTMTpro [K11]; 1xTMTpro [N-Term]	Enoyl-CoA hydratase, mitochondrial OS=Mus musculus (Mouse) OX=10090 GN=Echs1 PE=1 SV=1	0.00740738	0.0060775	0.00731909	0.005569	0.00590418	0.00470587	0.052675	0.0951391	-0.190346	0.0778395	0.316406	0.232088	0.559364	0.369286	626	613	1239	224
Hsp90ab1	P11499	RGFEVVYMTEPIDEYCVQQLK	1xCarbamidomethyl [C16]; 1xOxidation [M8]; 1xTMTpro [K21]	Heat shock protein HSP 90-beta OS=Mus musculus (Mouse) OX=10090 GN=Hsp90ab1 PE=1 SV=3	0.00138326	0.00134047	0.00147521	0.00123101	0.00107075	0.00113101	0.0148802	-0.0169909	-0.0623186	0.0758536	0.185216	0.386445	0.307451	0.293037	1070	171	1241	225
Bcl11a	Q9QYE3	CNLCDHACTQASK	3xCarbamidomethyl [C1; C4; C8]; 1xTMTpro [K13]	B-cell lymphoma/leukemia 11A OS=Mus musculus (Mouse) OX=10090 GN=Bcl11a PE=1 SV=1	0.103758	0.0889385	0.0897223	0.0798237	0.0787239	0.0642672	0.0460763	0.140345	-0.0819917	-0.0693329	0.237983	0.257998	0.550717	0.348899	705	536	1241	225
Coro1a	O89053	DGALICTSCRDK	2xCarbamidomethyl [C6; C9]; 1xTMTpro [K12]; 1xTMTpro [N-Term]	Coronin-1A OS=Mus musculus (Mouse) OX=10090 GN=Coro1a PE=1 SV=5	0.0108175	0.0110334	0.00852876	0.00663051	0.00889194	0.00710768	0.07223	0.0952295	0.123729	-0.247736	0.610953	0.187574	0.510693	0.436407	402	839	1241	225
Rnaset2a	C0HKG5	HGTCAAQVDALNSEK	1xCarbamidomethyl [C4]; 1xTMTpro [K15]; 1xTMTpro [N-Term]	Ribonuclease T2-A OS=Mus musculus (Mouse) OX=10090 GN=Rnaset2a PE=1 SV=1	0.0792188	0.0927995	0.0719342	0.0591724	0.0647968	0.059059	0.0689441	-0.0377231	0.190551	-0.176888	0.458642	0.327644	0.461409	0.415898	454	789	1243	228
Arpc5	Q9CPW4	KVDVDEYDENKFVDEEDGGDGQAGPDEGEVDSCLR	1xCarbamidomethyl [C33]; TMTpro [K]; 1xTMTpro [N-Term]	Actin-related protein 2/3 complex subunit 5 OS=Mus musculus (Mouse) OX=10090 GN=Arpc5 PE=1 SV=3	0.00407851	0.00393889	0.00297939	0.00251337	0.00257971	0.00262347	0.0857577	0.153993	0.103742	-0.29903	0.544422	0.50684	0.48257	0.511277	231	1013	1244	229
Pkm	P52480	GIFPVLCK	1xCarbamidomethyl [C7]; 1xTMTpro [K8]; 1xTMTpro [N-Term]	Pyruvate kinase PKM OS=Mus musculus (Mouse) OX=10090 GN=Pkm PE=1 SV=4	0.00164219	0.00154764	0.000994496	0.000892032	0.000941834	0.000709873	0.10096	0.235587	0.150038	-0.487994	0.644863	0.566487	0.974398	0.728583	43	1201	1244	229
Maf1	Q9D0U6	RIVFFSCR	1xCarbamidomethyl [C7]; 1xTMTpro [N-Term]	Repressor of RNA polymerase III transcription MAF1 homolog OS=Mus musculus (Mouse) OX=10090 GN=Maf1 PE=2 SV=1	1.06551	1.26887	1.01158	0.730783	0.714153	1.01126	0.0780313	-0.0659173	0.186089	-0.140847	0.609941	0.643151	0.141308	0.4648	325	923	1248	231
Lrrfip1	Q3UZ39	CEQQVQSQDQENTSDLK	1xCarbamidomethyl [C1]; 1xTMTpro [K17]; 1xTMTpro [N-Term]	Leucine-rich repeat flightless-interacting protein 1 OS=Mus musculus (Mouse) OX=10090 GN=Lrrfip1 PE=1 SV=2	0.0181362	0.0183005	0.0179927	0.0144913	0.0158036	0.013922	0.0234162	-0.000548685	0.0124589	-0.0120141	0.324237	0.199166	0.382058	0.30182	1002	251	1253	232
Capns1	O88456	VVTRHPDLKTDGFGIDTCR	1xCarbamidomethyl [C18]; 1xTMTpro [K9]; 1xTMTpro [N-Term]	Calpain small subunit 1 OS=Mus musculus (Mouse) OX=10090 GN=Capns1 PE=1 SV=1	0.0670635	0.0765806	0.0578779	0.0587527	0.0484831	0.0419805	0.0753935	-0.00237527	0.189075	-0.214889	0.193249	0.470422	0.678185	0.447285	366	887	1253	232
S100a11	P50543	PTETERCIESLIAVFQK	1xCarbamidomethyl [C7]; 1xTMTpro [K17]; 1xTMTpro [N-Term]	Protein S100-A11 OS=Mus musculus (Mouse) OX=10090 GN=S100a11 PE=1 SV=1	0.044511	0.052774	0.039699	0.0320938	0.0323974	0.0365035	0.0738263	-0.0368103	0.208853	-0.20187	0.508679	0.495095	0.322938	0.442237	384	872	1256	234
Ctss	O70370	GCGGGYMTEAFQYIIDNGGIEADASYPYKATDEK	1xCarbamidomethyl [C2]; 2xTMTpro [K29; K34]; 1xTMTpro [N-Term]	Cathepsin S OS=Mus musculus (Mouse) OX=10090 GN=Ctss PE=1 SV=2	0.0112954	0.0124048	0.0105794	0.0087731	0.00915254	0.00942885	0.0369482	-0.0166491	0.118513	-0.111137	0.38123	0.320144	0.277235	0.326203	836	421	1257	235
Pycr3	Q9DCC4	AATMSAVEAATCR	1xCarbamidomethyl [C12]; 1xTMTpro [N-Term]	Pyrroline-5-carboxylate reductase 3 OS=Mus musculus (Mouse) OX=10090 GN=Pycr3 PE=1 SV=2	0.169624	0.164421	0.138723	0.117959	0.127257	0.120464	0.0551018	0.106169	0.0612278	-0.183965	0.417882	0.308427	0.387566	0.371292	616	642	1258	236
Scrib	Q80U72	VLTCYLLPQQPLPSLEDAGQQSSPSESCSDAPLSR	2xCarbamidomethyl [C4; C28]; 1xTMTpro [N-Term]	Protein scribble homolog OS=Mus musculus (Mouse) OX=10090 GN=Scrib PE=1 SV=2	0.0599667	0.0578936	0.0505725	0.0728193	0.0644417	0.0710998	0.0258884	0.0950227	0.0442649	-0.150785	-0.375181	-0.198856	-0.340706	-0.304914	981	278	1259	237
Fam160b1	Q8CDM8	LCGEVLATPTENEEIQFLCIVCAK	3xCarbamidomethyl [C2; C19; C22]; 1xTMTpro [K24]; 1xTMTpro [N-Term]	Protein FAM160B1 OS=Mus musculus (Mouse) OX=10090 GN=Fam160b1 PE=1 SV=2	0.27627	0.484344	0.326472	0.478636	0.50559	0.628082	0.093507	-0.391352	0.4186	-0.150473	-0.401499	-0.480536	-0.793522	-0.558519	153	1109	1262	238
Ppig	A2AR02	TCENFRCLCTGEK	3xCarbamidomethyl [C2; C7; C9]; 1xTMTpro [K13]; 1xTMTpro [N-Term]	Peptidyl-prolyl cis-trans isomerase G OS=Mus musculus (Mouse) OX=10090 GN=Ppig PE=1 SV=1	0.0259127	0.0290013	0.018084	0.0146015	0.0155695	0.0149536	0.10253	0.0907675	0.253222	-0.428182	0.736776	0.644173	0.702396	0.694448	55	1222	1277	239
Apaf1	O88879	LLDIKAHEDEVLCCAFSSDDSYIATCSADKK	3xCarbamidomethyl [C13; C14; C26]; 3xTMTpro [K5; K30; K31]; 1xTMTpro [N-Term]	Apoptotic protease-activating factor 1 OS=Mus musculus (Mouse) OX=10090 GN=Apaf1 PE=1 SV=3	0.0118922	0.0127297	0.0117785	0.00881644	0.0104685	0.0102456	0.0278869	-0.0289782	0.0692086	-0.0428361	0.460722	0.212938	0.243988	0.305883	973	306	1279	240
Rpl4	Q9D8E6	ACARPLISVYSEKGESSGK	1xAcetyl [N-Term]; 1xCarbamidomethyl [C2]; 2xTMTpro [K13; K19]	60S ribosomal protein L4 OS=Mus musculus (Mouse) OX=10090 GN=Rpl4 PE=1 SV=3	0.0129447	0.0139075	0.0105043	0.00854749	0.0100926	0.00928355	0.0726849	0.0559648	0.159468	-0.245418	0.542822	0.303093	0.423646	0.423187	432	849	1281	241
Atp1b1	P14094	YKDSAQKDDMIFEDCGNVPSEPK	1xCarbamidomethyl [C15]; TMTpro [K]; 1xTMTpro [N-Term]	Sodium/potassium-transporting ATPase subunit beta-1 OS=Mus musculus (Mouse) OX=10090 GN=Atp1b1 PE=1 SV=1	0.449384	0.529178	0.513002	0.380997	0.374387	0.439371	0.0375811	-0.145842	0.0899612	0.0451732	0.38401	0.409262	0.17835	0.323874	856	426	1282	242
Hnrnpdl	Q9Z130	DLTEYLSRFGEVVDCTIKTDPVTGR	1xCarbamidomethyl [C15]; 1xTMTpro [K18]	Heterogeneous nuclear ribonucleoprotein D-like OS=Mus musculus (Mouse) OX=10090 GN=Hnrnpdl PE=1 SV=1	0.0153042	0.0164981	0.0137807	0.0206303	0.0181156	0.0180785	0.0316864	0.0103946	0.118767	-0.140885	-0.441232	-0.253701	-0.250743	-0.315226	920	364	1284	243
Ltf	P08071	SNLCALCIGDEKGENK	2xCarbamidomethyl [C4; C7]; 2xTMTpro [K12; K16]	Lactotransferrin OS=Mus musculus (Mouse) OX=10090 GN=Ltf PE=1 SV=4	0.472914	0.592252	0.480373	0.369052	0.387871	0.402954	0.0715394	-0.123498	0.201135	-0.100921	0.481251	0.409498	0.354462	0.41507	458	829	1287	244
Actr3	Q99JY9	QVGERTLTGTVIDSGDGVTHVIPVAEGYVIGSCIK	1xCarbamidomethyl [C33]; 1xTMTpro [K35]; 1xTMTpro [N-Term]	Actin-related protein 3 OS=Mus musculus (Mouse) OX=10090 GN=Actr3 PE=1 SV=3	0.0147043	0.014992	0.011686	0.0097315	0.0104705	0.0108593	0.0717089	0.092191	0.12014	-0.239273	0.503316	0.397718	0.345123	0.415386	456	831	1287	244
Pck2	Q8BH04	AVDERFPGCMQGR	1xCarbamidomethyl [C9]; 1xTMTpro [N-Term]	Phosphoenolpyruvate carboxykinase [GTP], mitochondrial OS=Mus musculus (Mouse) OX=10090 GN=Pck2 PE=1 SV=1	0.0194458	0.0169055	0.0135747	0.01261	0.0117134	0.010762	0.0894051	0.224631	0.022663	-0.293909	0.400252	0.506671	0.628885	0.511936	228	1060	1288	246
Wdr5	P61965	TLPAHSDPVSAVHFNRDGSLIVSSSYDGLCR	1xCarbamidomethyl [C30]; 1xTMTpro [N-Term]	WD repeat-containing protein 5 OS=Mus musculus (Mouse) OX=10090 GN=Wdr5 PE=1 SV=1	0.0677752	0.0720439	0.0627788	0.0777844	0.0846981	0.0851297	0.0142211	0.00517318	0.0932918	-0.105308	-0.203895	-0.326744	-0.334077	-0.288239	1128	164	1292	247
Ncf2	O70145	GLVPCNYLEPVELRIHPQSQPQEDTSPESDIPPPPNSSPPGR	1xCarbamidomethyl [C5]; 1xTMTpro [N-Term]	Neutrophil cytosol factor 2 OS=Mus musculus (Mouse) OX=10090 GN=Ncf2 PE=1 SV=1	0.0217354	0.0258305	0.0229544	0.0287635	0.0295592	0.0297068	0.0345641	-0.113029	0.136	-0.0343065	-0.291162	-0.330532	-0.337713	-0.319802	891	401	1292	247
Nop10	Q9CQS2	KFDPMGQQTCSAHPARFSPDDK	1xCarbamidomethyl [C10]; 2xTMTpro [K1; K22]; 1xTMTpro [N-Term]	H/ACA ribonucleoprotein complex subunit 3 OS=Mus musculus (Mouse) OX=10090 GN=Nop10 PE=3 SV=1	0.115942	0.111892	0.116544	0.100664	0.0923919	0.0828268	0.0389312	0.014373	-0.0369244	0.0218449	0.18949	0.313196	0.470864	0.324517	850	446	1296	249
Actr3	Q99JY9	AGRLPACVVDCGTGYTK	1xAcetyl [N-Term]; 2xCarbamidomethyl [C7; C11]; 1xTMTpro [K17]	Actin-related protein 3 OS=Mus musculus (Mouse) OX=10090 GN=Actr3 PE=1 SV=3	0.0876746	0.0960992	0.0762262	0.0669875	0.0646334	0.0661507	0.0672049	0.0166817	0.149047	-0.18519	0.371585	0.423197	0.38972	0.394834	526	771	1297	250
Rpl8	P62918	AQLNIGNVLPVGTMPEGTIVCCLEEKPGDR	2xCarbamidomethyl [C21; C22]; 1xTMTpro [K26]; 1xTMTpro [N-Term]	60S ribosomal protein L8 OS=Mus musculus (Mouse) OX=10090 GN=Rpl8 PE=1 SV=2	0.00644469	0.00588322	0.00565492	0.00534877	0.00471629	0.00448051	0.0310361	0.104526	-0.0269804	-0.0840793	0.164378	0.345933	0.419923	0.310078	948	350	1298	251
Samhd1	Q60710	ICEVEYK	1xCarbamidomethyl [C2]; 1xTMTpro [N-Term]; 1xTMTpro [K7]	Deoxynucleoside triphosphate triphosphohydrolase SAMHD1 OS=Mus musculus (Mouse) OX=10090 GN=Samhd1 PE=1 SV=3	0.157262	0.156592	0.18297	0.12347	0.130951	0.142458	0.0402741	-0.0746022	-0.0807622	0.143835	0.42362	0.33875	0.217244	0.326538	835	466	1301	252
Ywhaq	P68254	AKLAEQAERYDDMATCMK	1xCarbamidomethyl [C16]; 1xOxidation [M13]; 2xTMTpro [K2; K18]; 1xTMTpro [N-Term]	14-3-3 protein theta OS=Mus musculus (Mouse) OX=10090 GN=Ywhaq PE=1 SV=1	0.0228519	0.0293177	0.0216404	0.0169688	0.0187394	0.0168048	0.088272	-0.106537	0.252916	-0.185127	0.535967	0.392775	0.549984	0.492909	257	1044	1301	252
Fuca2	Q99KR8	TVVTNDRWGVGSICK	1xCarbamidomethyl [C14]; 1xTMTpro [K15]	Plasma alpha-L-fucosidase OS=Mus musculus (Mouse) OX=10090 GN=Fuca2 PE=1 SV=1	1.98934	1.8372	1.93259	2.351	2.32842	2.32142	0.00914691	0.051403	-0.0633814	0.00964728	-0.292386	-0.278458	-0.274114	-0.281653	1199	106	1305	254
Eno1	P17182	SKFGANAILGVSLAVCK	1xCarbamidomethyl [C16]; 2xTMTpro [K2; K17]; 1xTMTpro [N-Term]	Alpha-enolase OS=Mus musculus (Mouse) OX=10090 GN=Eno1 PE=1 SV=3_x000D_ Beta-enolase OS=Mus musculus (Mouse) OX=10090 GN=Eno3 PE=1 SV=3_x000D_ Gamma-enolase OS=Mus musculus (Mouse) OX=10090 GN=Eno2 PE=1 SV=2	0.0137396	0.0174119	0.0145991	0.0109361	0.0120467	0.0117213	0.0696665	-0.150489	0.191244	-0.0629463	0.479734	0.340185	0.379695	0.399871	505	804	1309	255
Bms1	Q6PGF5	LIYGTVTEDNEDEDGDPAEELGGLFHVSQPDRGCK	1xCarbamidomethyl [C34]; 1xTMTpro [K35]; 1xTMTpro [N-Term]	Bms1-type G domain-containing protein OS=Mus musculus (Mouse) OX=10090 GN=Bms1 PE=1 SV=1	0.0276039	0.0271524	0.0253101	0.0216984	0.0183765	0.0234712	0.0481436	0.0486366	0.0248448	-0.0765195	0.298646	0.538374	0.18534	0.340787	754	558	1312	256
Top2b	Q64511	CQLSEK	1xCarbamidomethyl [C1]; 1xTMTpro [K6]; 1xTMTpro [N-Term]	DNA topoisomerase 2-beta OS=Mus musculus (Mouse) OX=10090 GN=Top2b PE=1 SV=2	0.00630744	0.0077567	0.00367089	0.00249282	0.0030537	0.00244336	0.109389	0.0934875	0.391876	-0.687438	1.24579	0.953008	1.2747	1.15783	6	1308	1314	257
Ywhag	P61982	NCSETQYESK	1xCarbamidomethyl [C2]; 1xTMTpro [K10]; 1xTMTpro [N-Term]	14-3-3 protein gamma OS=Mus musculus (Mouse) OX=10090 GN=Ywhag PE=1 SV=2	0.0035844	0.0035262	0.0024418	0.00197061	0.00227382	0.0021913	0.100218	0.170832	0.147213	-0.382956	0.692257	0.485785	0.539115	0.572386	132	1188	1320	258
Npm1	Q61937	NCFRMTDQEAIQDLWQWRK	1xCarbamidomethyl [C2]; 1xTMTpro [K19]	Nucleophosmin OS=Mus musculus (Mouse) OX=10090 GN=Npm1 PE=1 SV=1	0.0118225	0.0113136	0.0104634	0.0133829	0.0133835	0.014098	0.0108234	0.078057	0.0145772	-0.0981207	-0.256909	-0.256983	-0.332008	-0.281967	1194	128	1322	259
Ogt	Q8CGY8	EKGSVAEAEDCYNTALR	1xCarbamidomethyl [C11]; 1xTMTpro [K2]; 1xTMTpro [N-Term]	UDP-N-acetylglucosamine--peptide N-acetylglucosaminyltransferase 110 kDa subunit OS=Mus musculus (Mouse) OX=10090 GN=Ogt PE=1 SV=2	0.00988786	0.0106213	0.00864773	0.00739511	0.00847545	0.00718914	0.0507563	0.0248543	0.128089	-0.168483	0.394234	0.197514	0.434985	0.342244	738	587	1325	260
Ube2j1	Q9JJZ4	SQDFCCEGCGSAMKDVLLPLK	3xCarbamidomethyl [C5; C6; C9]; 2xTMTpro [K14; K21]; 1xTMTpro [N-Term]	Ubiquitin-conjugating enzyme E2 J1 OS=Mus musculus (Mouse) OX=10090 GN=Ube2j1 PE=1 SV=2	0.175046	0.151031	0.149312	0.216763	0.188528	0.188013	0.0365673	0.143592	-0.0693039	-0.0858181	-0.451972	-0.25063	-0.246685	-0.316429	911	417	1328	261
Wdr1	O88342	VCALGESK	1xCarbamidomethyl [C2]; 1xTMTpro [K8]; 1xTMTpro [N-Term]	WD repeat-containing protein 1 OS=Mus musculus (Mouse) OX=10090 GN=Wdr1 PE=1 SV=3	0.0111802	0.0122435	0.01155	0.0090612	0.00998552	0.00979582	0.00846919	-0.0603637	0.0707097	-0.0134151	0.363534	0.223398	0.25107	0.279334	1230	99	1329	262
Cct2	P80314	LGSCKLIEEVMIGEDK	1xCarbamidomethyl [C4]; 2xTMTpro [K5; K16]; 1xTMTpro [N-Term]	T-complex protein 1 subunit beta OS=Mus musculus (Mouse) OX=10090 GN=Cct2 PE=1 SV=4	0.00632267	0.00489832	0.00489377	0.0036726	0.00438038	0.00383539	0.0801017	0.235185	-0.133062	-0.134401	0.548545	0.294292	0.485975	0.442937	381	948	1329	262
Ppa1	Q9D819	HTGCCGDNDPIDVCEIGSK	3xCarbamidomethyl [C4; C5; C14]; 1xTMTpro [K19]; 1xTMTpro [N-Term]	Inorganic pyrophosphatase OS=Mus musculus (Mouse) OX=10090 GN=Ppa1 PE=1 SV=1	0.0135279	0.0175388	0.01098	0.00904511	0.00987924	0.00783521	0.105623	-0.0510953	0.323523	-0.352153	0.631818	0.504556	0.838984	0.658453	73	1259	1332	264
Mmp9	P41245	SYSACTTK	1xCarbamidomethyl [C5]; 1xTMTpro [K8]; 1xTMTpro [N-Term]	Matrix metalloproteinase-9 OS=Mus musculus (Mouse) OX=10090 GN=Mmp9 PE=1 SV=2	0.0526406	0.0589251	0.0606231	0.049013	0.0486571	0.0384334	0.0533021	-0.124781	0.0379251	0.0789107	0.227792	0.238309	0.578597	0.348233	711	624	1335	265
Pkm	P52480	CCSGAIIVLTK	2xCarbamidomethyl [C1; C2]; 1xTMTpro [K11]; 1xTMTpro [N-Term]	Pyruvate kinase PKM OS=Mus musculus (Mouse) OX=10090 GN=Pkm PE=1 SV=4	0.00492362	0.00670521	0.0051349	0.00357135	0.00407231	0.00437028	0.0904526	-0.182589	0.262973	-0.121972	0.64584	0.456462	0.354583	0.485628	269	1072	1341	266
Cand1	Q6ZQ38	TYIQCIAAISR	1xCarbamidomethyl [C5]; 1xTMTpro [N-Term]	Cullin-associated NEDD8-dissociated protein 1 OS=Mus musculus (Mouse) OX=10090 GN=Cand1 PE=1 SV=2	0.0366575	0.0383713	0.0396133	0.0305314	0.0317717	0.032667	0.00466456	-0.0599948	0.00592502	0.0518831	0.323808	0.26636	0.22627	0.272146	1292	54	1346	267
Gfm2	Q8R2Q4	EAESLLLAGVEVPEPVFFCTIEPPSVAKQPDLDHALER	1xCarbamidomethyl [C19]; 1xTMTpro [K28]	Ribosome-releasing factor 2, mitochondrial OS=Mus musculus (Mouse) OX=10090 GN=Gfm2 PE=1 SV=2	0.0101817	0.0106747	0.00934226	0.0079672	0.00851368	0.00813364	0.0272994	0.0164532	0.0846753	-0.107677	0.337376	0.241666	0.307547	0.29553	1050	298	1348	268
Arcn1	Q5XJY5	NYCNIQVTK	1xCarbamidomethyl [C3]; 1xTMTpro [K9]	Coatomer subunit delta OS=Mus musculus (Mouse) OX=10090 GN=Arcn1 PE=1 SV=2	0.104514	0.111349	0.0768615	0.0656927	0.0824857	0.0582941	0.0961554	0.0991104	0.190512	-0.344248	0.570777	0.242364	0.743159	0.518766	213	1136	1349	269
Rbbp7	Q60973	HPAKPDPSGECNPDLR	1xCarbamidomethyl [C11]; 1xTMTpro [K4]; 1xTMTpro [N-Term]	Histone-binding protein RBBP7 OS=Mus musculus (Mouse) OX=10090 GN=Rbbp7 PE=1 SV=1	0.00576699	0.00805263	0.00678051	0.00512725	0.00444864	0.0053528	0.0878968	-0.2518	0.229841	-0.0182259	0.421435	0.626255	0.359324	0.469005	316	1038	1354	270
Actr3	Q99JY9	DYEEIGPSICR	1xCarbamidomethyl [C10]; 1xTMTpro [N-Term]	Actin-related protein 3 OS=Mus musculus (Mouse) OX=10090 GN=Actr3 PE=1 SV=3	0.00853854	0.00924192	0.00713152	0.00656964	0.00593003	0.00639226	0.0728707	0.0401845	0.154387	-0.219595	0.33799	0.485766	0.377478	0.400411	503	853	1356	271
Erh	P84089	TYADYESVNECMEGVCK	2xCarbamidomethyl [C11; C16]; 1xOxidation [M12]; 1xTMTpro [K17]; 1xTMTpro [N-Term]	Enhancer of rudimentary homolog OS=Mus musculus (Mouse) OX=10090 GN=Erh PE=1 SV=1	0.0996822	0.11457	0.101721	0.124087	0.127733	0.151332	0.0560279	-0.0794325	0.121394	-0.0502261	-0.236506	-0.278291	-0.522878	-0.345892	720	651	1371	272
MGI:1918234	Q91V76	AHIMPAEFSSCPLNSDEAVNK	1xCarbamidomethyl [C11]; 1xTMTpro [K21]; 1xTMTpro [N-Term]	Ester hydrolase C11orf54 homolog OS=Mus musculus (Mouse) OX=10090 GN=MGI:1918234 PE=1 SV=1	0.037516	0.0403927	0.0303251	0.0251056	0.0292694	0.0267123	0.0785047	0.0563903	0.162977	-0.250604	0.523105	0.301725	0.43361	0.41948	443	928	1371	272
Acap1	Q8K2H4	GPGQVSGYHAPGSAATLACGGAAR	1xCarbamidomethyl [C19]; 1xTMTpro [N-Term]	Arf-GAP with coiled-coil, ANK repeat and PH domain-containing protein 1 OS=Mus musculus (Mouse) OX=10090 GN=Acap1 PE=1 SV=1	0.0457889	0.0476724	0.0453297	0.0346201	0.0389893	0.0401231	0.0243691	-0.0148824	0.0432741	-0.0294217	0.418268	0.246801	0.205448	0.290172	1111	264	1375	274
Mbnl1	Q9JKP5	SCQVENGRVIACFDSLK	2xCarbamidomethyl [C2; C12]; 1xDeamidated [N/Q]; 1xTMTpro [K17]; 1xTMTpro [N-Term]	Muscleblind-like protein 1 OS=Mus musculus (Mouse) OX=10090 GN=Mbnl1 PE=1 SV=1	0.0138872	0.0149508	0.0124056	0.010423	0.0120464	0.0105691	0.0445734	0.0145506	0.121013	-0.148217	0.399433	0.190605	0.379357	0.323131	860	515	1375	274
Srp19	Q9D7A6	AVENPTATEIQDVCSAVGLNAFLEKNK	1xCarbamidomethyl [C14]; 2xTMTpro [K25; K27]; 1xTMTpro [N-Term]	Signal recognition particle 19 kDa protein OS=Mus musculus (Mouse) OX=10090 GN=Srp19 PE=1 SV=1	1.05424	0.973082	0.885913	0.787629	0.736092	0.816799	0.0408246	0.11854	0.002976	-0.13242	0.302069	0.399698	0.249604	0.317124	907	471	1378	276
Cul1	Q9WTX6	QACGFEYTSK	1xCarbamidomethyl [C3]; 1xTMTpro [K10]; 1xTMTpro [N-Term]	Cullin-1 OS=Mus musculus (Mouse) OX=10090 GN=Cul1 PE=1 SV=1	0.029177	0.0287209	0.0267496	0.0225551	0.0241819	0.0233417	0.00855852	0.0483235	0.0255979	-0.0769863	0.323055	0.22258	0.273599	0.273078	1281	100	1381	277
Lcp1	Q61233	VDTDGNGYISCNELNDLFK	1xCarbamidomethyl [C11]; 1xTMTpro [K19]; 1xTMTpro [N-Term]	Plastin-2 OS=Mus musculus (Mouse) OX=10090 GN=Lcp1 PE=1 SV=4	0.0104419	0.0106774	0.0105646	0.00868754	0.00868056	0.00900857	0.000437694	-0.0164035	0.0157735	0.000450395	0.281766	0.282926	0.229416	0.264703	1378	9	1387	278
Mtarc2	Q922Q1	CVLTTVDPDTGIIDRKEPLETLK	1xCarbamidomethyl [C1]; 2xTMTpro [K16; K23]; 1xTMTpro [N-Term]	Mitochondrial amidoxime reducing component 2 OS=Mus musculus (Mouse) OX=10090 GN=Mtarc2 PE=1 SV=1	0.370612	0.361128	0.343806	0.298461	0.312153	0.281943	0.0067429	0.0478761	0.0104735	-0.0604396	0.264492	0.199784	0.346629	0.270302	1317	77	1394	279
Nap1l1	P28656	RFEIINAIYEPTEEECEWKPDEEDEVSEELK	1xCarbamidomethyl [C16]; 2xTMTpro [K19; K31]; 1xTMTpro [N-Term]	Nucleosome assembly protein 1-like 1 OS=Mus musculus (Mouse) OX=10090 GN=Nap1l1 PE=1 SV=2	0.00101645	0.00140943	0.000985941	0.000668719	0.000701737	0.000967149	0.105492	-0.162044	0.309534	-0.206004	0.766106	0.696576	0.233768	0.565483	140	1258	1398	280
Rad21	Q61550	TGAESISLLELCR	1xCarbamidomethyl [C12]; 1xTMTpro [N-Term]	Double-strand-break repair protein rad21 homolog OS=Mus musculus (Mouse) OX=10090 GN=Rad21 PE=1 SV=3	0.0154048	0.0105317	0.012367	0.00951525	0.00810608	0.00897643	0.101248	0.270866	-0.27778	-0.0460144	0.424202	0.655438	0.508302	0.529314	199	1204	1403	281
Wars1	P32921	NCDSDATKASEDFVDPWTVR	1xCarbamidomethyl [C2]; 1xTMTpro [K8]	Tryptophan--tRNA ligase, cytoplasmic OS=Mus musculus (Mouse) OX=10090 GN=Wars1 PE=1 SV=2	0.0237165	0.023327	0.0237218	0.0175921	0.0204976	0.019537	0.0334935	0.00781156	-0.0160803	0.00813524	0.423153	0.202625	0.27187	0.299216	1017	387	1404	282
Daxx	O35613	LFEEFLELCK	1xCarbamidomethyl [C9]; 1xTMTpro [K10]; 1xTMTpro [N-Term]	Death domain-associated protein 6 OS=Mus musculus (Mouse) OX=10090 GN=Daxx PE=1 SV=1	0.0130616	0.0117078	0.0114116	0.0144503	0.0139456	0.0161661	0.0328199	0.11506	-0.0428004	-0.0797663	-0.260831	-0.209543	-0.422703	-0.297693	1031	377	1408	283
Gcn1	E9PVA8	EAADDCAK	1xCarbamidomethyl [C6]; 1xTMTpro [K8]; 1xTMTpro [N-Term]	eIF-2-alpha kinase activator GCN1 OS=Mus musculus (Mouse) OX=10090 GN=Gcn1 PE=1 SV=1	0.0127093	0.011356	0.0107199	0.00971207	0.0090129	0.00913668	0.0456726	0.132374	-0.0300565	-0.11322	0.255663	0.363451	0.343773	0.320962	881	527	1408	283
Vcp	Q01853	EAVCIVLSDDTCSDEKIR	2xCarbamidomethyl [C4; C12]; 1xTMTpro [K16]; 1xTMTpro [N-Term]	Transitional endoplasmic reticulum ATPase OS=Mus musculus (Mouse) OX=10090 GN=Vcp PE=1 SV=4	0.00128972	0.00151442	0.000977681	0.000809578	0.000829216	0.00085316	0.108901	0.032935	0.264651	-0.366684	0.638876	0.604299	0.56323	0.602135	110	1298	1408	283
Plekho2	Q8K124	CVETVELGSYEK	1xCarbamidomethyl [C1]; 1xTMTpro [K12]; 1xTMTpro [N-Term]	Pleckstrin homology domain-containing family O member 2 OS=Mus musculus (Mouse) OX=10090 GN=Plekho2 PE=1 SV=1	0.0862727	0.0885489	0.0873662	0.105947	0.105905	0.102615	0.000558392	-0.0186624	0.0189079	-0.000490247	-0.277708	-0.277126	-0.231608	-0.262147	1402	11	1413	286
Pitpnb	P53811	ELANTPDCPR	1xCarbamidomethyl [C8]; 1xTMTpro [N-Term]	Phosphatidylinositol transfer protein beta isoform OS=Mus musculus (Mouse) OX=10090 GN=Pitpnb PE=1 SV=2	0.0964473	0.087219	0.0920922	0.0793092	0.0776927	0.0713373	0.0120954	0.0693704	-0.0757284	0.00270741	0.212883	0.242591	0.365714	0.273729	1277	138	1415	287
Ubr7	Q8BU04	CSYSQGSVGR	1xCarbamidomethyl [C1]; 1xTMTpro [N-Term]	Putative E3 ubiquitin-protein ligase UBR7 OS=Mus musculus (Mouse) OX=10090 GN=Ubr7 PE=1 SV=1	0.610451	0.899465	0.466527	0.343708	0.402668	0.264637	0.116689	-0.109997	0.449196	-0.497912	0.938688	0.71028	1.31586	0.988274	11	1407	1418	288
Aldh7a1	Q9DBF1	GSDCGIVNVNIPTSGAEIGGAFGGEK	1xCarbamidomethyl [C4]; 1xTMTpro [K26]; 1xTMTpro [N-Term]	Alpha-aminoadipic semialdehyde dehydrogenase OS=Mus musculus (Mouse) OX=10090 GN=Aldh7a1 PE=1 SV=4	0.403378	0.442957	0.379295	0.347884	0.346523	0.303876	0.0350242	-0.018356	0.116678	-0.10717	0.231884	0.237538	0.427008	0.29881	1019	404	1423	289
Flna	Q8BTM8	AHVAPCFDASK	1xCarbamidomethyl [C6]; 1xTMTpro [K11]; 1xTMTpro [N-Term]	Filamin-A OS=Mus musculus (Mouse) OX=10090 GN=Flna PE=1 SV=5	0.00124868	0.0014157	0.000916994	0.000848663	0.00091378	0.000686103	0.106995	0.0648548	0.245962	-0.380564	0.492285	0.38563	0.799051	0.558989	152	1273	1425	290
Eif2b3	B1AUN2	CYVHIMK	1xCarbamidomethyl [C1]; 1xTMTpro [K7]	Eukaryotic translation initiation factor 2B, subunit 3 OS=Mus musculus (Mouse) OX=10090 GN=Eif2b3 PE=1 SV=1	0.192262	0.202255	0.186734	0.171803	0.159612	0.139618	0.0411774	-0.0111223	0.0619744	-0.0532147	0.173439	0.279629	0.472714	0.308594	956	474	1430	291
Ndufb10	Q9DCS9	EGENYQQNCAKELEQFTK	1xCarbamidomethyl [C9]; TMTpro [K]; 1xTMTpro [N-Term]	NADH dehydrogenase [ubiquinone] 1 beta subcomplex subunit 10 OS=Mus musculus (Mouse) OX=10090 GN=Ndufb10 PE=1 SV=3	0.0255667	0.027384	0.0255278	0.0181039	0.0220805	0.0226658	0.0515155	-0.0330689	0.0659986	-0.0352663	0.531033	0.244562	0.206819	0.327471	830	600	1430	291
Ivd	Q9JHI5	GSNTCELVFEDCKVPAANVLSQESK	2xCarbamidomethyl [C5; C12]; 2xTMTpro [K13; K25]; 1xTMTpro [N-Term]	Isovaleryl-CoA dehydrogenase, mitochondrial OS=Mus musculus (Mouse) OX=10090 GN=Ivd PE=1 SV=1	0.0072778	0.00920785	0.00605648	0.00487689	0.00483693	0.00540784	0.109164	-0.0460873	0.293275	-0.311109	0.623629	0.635499	0.474536	0.577888	127	1303	1430	291
Ppp3ca	P63328	NLLDIDAPVTVCGDIHGQFFDLMK	1xCarbamidomethyl [C12]; 1xTMTpro [K24]	Serine/threonine-protein phosphatase 2B catalytic subunit alpha isoform OS=Mus musculus (Mouse) OX=10090 GN=Ppp3ca PE=1 SV=1	0.00840347	0.00974526	0.0109579	0.0123658	0.01294	0.0113937	0.0541509	-0.20733	0.00638547	0.175589	-0.349975	-0.415452	-0.231845	-0.332424	799	633	1432	294
NARS1	Q8BP47	CFRDHFFDR	1xCarbamidomethyl [C1]; 1xTMTpro [N-Term]	Asparagine--tRNA ligase, cytoplasmic OS=Mus musculus (Mouse) OX=10090 GN=NARS1 PE=1 SV=2	0.0173763	0.0179527	0.0164833	0.0143983	0.0148768	0.0138185	0.00695608	0.00878839	0.055872	-0.0673302	0.262431	0.215262	0.321733	0.266476	1355	81	1436	295
Mcat	Q8R3F5	QSNFSFACLEAQEHCK	2xCarbamidomethyl [C8; C15]; 1xTMTpro [K16]; 1xTMTpro [N-Term]	Malonyl-CoA-acyl carrier protein transacylase, mitochondrial OS=Mus musculus (Mouse) OX=10090 GN=Mcat PE=1 SV=3	0.0655402	0.063139	0.0490298	0.0439312	0.0421202	0.0444703	0.0898866	0.145897	0.0920501	-0.272824	0.431236	0.49197	0.413641	0.445616	375	1062	1437	296
Mpeg1	A1L314	AYWCVAAGQVPDNSGLLFGGVFTDK	1xCarbamidomethyl [C4]; 1xTMTpro [K25]	Macrophage-expressed gene 1 protein OS=Mus musculus (Mouse) OX=10090 GN=Mpeg1 PE=1 SV=1	0.0177456	0.0165727	0.0185761	0.0216178	0.0229709	0.0199525	0.0265166	0.00930932	-0.0893435	0.0752944	-0.294064	-0.381651	-0.178414	-0.28471	1157	286	1443	297
Txndc5	Q91W90	NLAPTWEELSKKEFPGLSDVTIAEVDCTAER	1xCarbamidomethyl [C27]; 2xTMTpro [K11; K12]	Thioredoxin domain-containing protein 5 OS=Mus musculus (Mouse) OX=10090 GN=Txndc5 PE=1 SV=2	0.00762308	0.00882622	0.00726273	0.00577822	0.00557641	0.00719927	0.0692525	-0.0522104	0.15921	-0.122072	0.45196	0.503248	0.134733	0.363314	646	797	1443	297
Itga1	Q3V3R4	DNSCTK	1xCarbamidomethyl [C4]; 1xTMTpro [K6]; 1xTMTpro [N-Term]	Integrin alpha-1 OS=Mus musculus (Mouse) OX=10090 GN=Itga1 PE=1 SV=2	0.0181139	0.0191932	0.0163381	0.0134321	0.0163536	0.0118706	0.073184	0.0186131	0.102106	-0.130246	0.412802	0.128877	0.591088	0.377589	586	858	1444	299
Exoc4	O35382	ENLLSCK	1xCarbamidomethyl [C6]; 1xTMTpro [K7]; 1xTMTpro [N-Term]	Exocyst complex component 4 OS=Mus musculus (Mouse) OX=10090 GN=Exoc4 PE=1 SV=2	0.0162712	0.0165006	0.0153722	0.0140241	0.0131111	0.0129956	0.00491681	0.0199268	0.0401279	-0.0620725	0.194479	0.291604	0.304371	0.263485	1391	56	1447	300
Aimp1	P31230	IWEQIQPDLHTNAECVATYKGAPFEVK	1xCarbamidomethyl [C15]; 2xTMTpro [K20; K27]; 1xTMTpro [N-Term]	Aminoacyl tRNA synthase complex-interacting multifunctional protein 1 OS=Mus musculus (Mouse) OX=10090 GN=Aimp1 PE=1 SV=2	0.00518041	0.00590982	0.00543333	0.0048538	0.00408141	0.00458639	0.0326558	-0.0884237	0.101624	-0.019654	0.182376	0.432423	0.264129	0.292976	1073	375	1448	301
Rrbp1	Q99PL5	HMAAASAECQNYAK	1xCarbamidomethyl [C9]; 1xTMTpro [K14]; 1xTMTpro [N-Term]	Ribosome-binding protein 1 OS=Mus musculus (Mouse) OX=10090 GN=Rrbp1 PE=1 SV=2	0.00507855	0.00591574	0.00540061	0.00411258	0.00478804	0.00447937	0.0345881	-0.105796	0.114347	-0.017091	0.410168	0.190778	0.286917	0.295954	1047	402	1449	302
Hspa4	Q61316	CTPACVSFGPK	2xCarbamidomethyl [C1; C5]; 1xTMTpro [K11]	Heat shock 70 kDa protein 4 OS=Mus musculus (Mouse) OX=10090 GN=Hspa4 PE=1 SV=1	0.00523717	0.00614012	0.0055927	0.00438515	0.00457987	0.00484257	0.0380797	-0.111164	0.118316	-0.0164072	0.367327	0.304645	0.224179	0.298717	1021	432	1453	303
Strap	Q9Z1Z2	CVLPEEDSGELAKPK	1xCarbamidomethyl [C1]; 2xTMTpro [K13; K15]; 1xTMTpro [N-Term]	Serine-threonine kinase receptor-associated protein OS=Mus musculus (Mouse) OX=10090 GN=Strap PE=1 SV=2	0.0124419	0.0140275	0.00881723	0.00737019	0.0076668	0.00779683	0.11377	0.0810492	0.254097	-0.415762	0.674386	0.617464	0.593199	0.62835	87	1366	1453	303
Kmo	Q91WN4	RVAVIGGGLVGALNACFLAK	1xCarbamidomethyl [C16]; 1xTMTpro [K20]; 1xTMTpro [N-Term]	Kynurenine 3-monooxygenase OS=Mus musculus (Mouse) OX=10090 GN=Kmo PE=1 SV=1	0.00401439	0.00473496	0.00372623	0.00348389	0.00304232	0.00314367	0.0718373	-0.0508922	0.18728	-0.158355	0.255371	0.450899	0.40362	0.369964	623	834	1457	305
Wdr1	O88342	GPVTDVAYSHDGAFLAVCDASK	1xCarbamidomethyl [C18]; 1xTMTpro [K22]; 1xTMTpro [N-Term]	WD repeat-containing protein 1 OS=Mus musculus (Mouse) OX=10090 GN=Wdr1 PE=1 SV=3	0.01355	0.0163464	0.0117011	0.00983077	0.0100576	0.00988807	0.0997262	-0.0332434	0.237435	-0.244883	0.496157	0.463246	0.487772	0.482392	276	1181	1457	305
Xpc	P51612	GSQCEPSSFPEASSSSSGCK	2xCarbamidomethyl [C4; C19]; 1xTMTpro [K20]; 1xTMTpro [N-Term]	DNA repair protein complementing XP-C cells homolog OS=Mus musculus (Mouse) OX=10090 GN=Xpc PE=1 SV=2	0.00716609	0.00797089	0.0073372	0.00607719	0.00609803	0.00632183	0.0238219	-0.0640474	0.0895067	-0.0300049	0.301829	0.296892	0.244891	0.281204	1203	256	1459	307
Hnrnpdl	Q9Z130	FGEVVDCTIKTDPVTGR	1xCarbamidomethyl [C7]; 1xTMTpro [K10]	Heterogeneous nuclear ribonucleoprotein D-like OS=Mus musculus (Mouse) OX=10090 GN=Hnrnpdl PE=1 SV=1	0.0413567	0.0433744	0.0400614	0.0486675	0.0504313	0.0504829	0.00368977	-0.00837655	0.0603477	-0.0542839	-0.226462	-0.277823	-0.279298	-0.261194	1412	48	1460	308
Impa1	O55023	YPCHSFIGEESVAAGEK	1xCarbamidomethyl [C3]; 1xTMTpro [K17]; 1xTMTpro [N-Term]	Inositol monophosphatase 1 OS=Mus musculus (Mouse) OX=10090 GN=Impa1 PE=1 SV=1	0.00847004	0.010292	0.0089172	0.00701118	0.00806813	0.00699906	0.055221	-0.123399	0.157678	-0.0491773	0.396111	0.193535	0.398607	0.329417	817	643	1460	308
Mccc2	Q3ULD5	AATGEEVSAEDLGGADLHCRK	1xCarbamidomethyl [C19]; 1xTMTpro [K21]; 1xTMTpro [N-Term]	Methylcrotonoyl-CoA carboxylase beta chain, mitochondrial OS=Mus musculus (Mouse) OX=10090 GN=Mccc2 PE=1 SV=1	0.00985115	0.00917022	0.00722489	0.00623913	0.00778247	0.00456547	0.105863	0.171214	0.0678788	-0.276101	0.487733	0.16885	0.938314	0.531632	195	1265	1460	308
Rpl4	Q9D8E6	SGQGAFGNMCR	1xCarbamidomethyl [C10]; 1xOxidation [M9]; 1xTMTpro [N-Term]	60S ribosomal protein L4 OS=Mus musculus (Mouse) OX=10090 GN=Rpl4 PE=1 SV=3	0.00982039	0.0113826	0.00977821	0.00823467	0.00782473	0.00901226	0.0434069	-0.0725769	0.140397	-0.0787863	0.326645	0.400315	0.196468	0.307809	962	499	1461	311
Ap1g1	P22892	ECAAIR	1xCarbamidomethyl [C2]; 1xTMTpro [N-Term]	AP-1 complex subunit gamma-1 OS=Mus musculus (Mouse) OX=10090 GN=Ap1g1 PE=1 SV=3	0.0838549	0.0925392	0.0664928	0.0654492	0.0579541	0.055258	0.0925567	0.0506448	0.192814	-0.284052	0.306874	0.482339	0.551065	0.446759	371	1092	1463	312
Fam98b	Q80VD1	TACAINK	1xCarbamidomethyl [C3]; 1xTMTpro [K7]; 1xTMTpro [N-Term]	Protein FAM98B OS=Mus musculus (Mouse) OX=10090 GN=Fam98b PE=1 SV=1_x000D_ Protein FAM98A OS=Mus musculus (Mouse) OX=10090 GN=Fam98a PE=1 SV=1	0.341197	0.401068	0.299386	0.240568	0.271457	0.269191	0.0863182	-0.0252341	0.20801	-0.21383	0.529391	0.355112	0.367205	0.417236	449	1017	1466	313
Mis18a	Q9CZJ6	SVSCNVSVDKEPK	1xCarbamidomethyl [C4]; 2xTMTpro [K10; K13]	Protein Mis18-alpha OS=Mus musculus (Mouse) OX=10090 GN=Mis18a PE=2 SV=1	1.0952	1.20674	1.10607	0.84044	0.953867	1.00301	0.0309749	-0.0527658	0.0871444	-0.0385275	0.434748	0.252105	0.179625	0.288826	1121	349	1470	314
Mki67	E9PVX6	VDQQVQDNENAPQRCK	1xCarbamidomethyl [C15]; 1xTMTpro [K16]; 1xTMTpro [N-Term]	Proliferation marker protein Ki-67 OS=Mus musculus (Mouse) OX=10090 GN=Mki67 PE=1 SV=1	0.000360917	0.000467478	0.00028406	0.000302093	0.000220378	0.000194868	0.116351	-0.0390466	0.334186	-0.384515	0.295721	0.750734	0.928215	0.658223	74	1398	1472	315
Psmd10	Q9Z2X2	ASTNIQDTEGNTPLHLACDEERVEEAK	1xCarbamidomethyl [C18]; 1xTMTpro [N-Term]	26S proteasome non-ATPase regulatory subunit 10 OS=Mus musculus (Mouse) OX=10090 GN=Psmd10 PE=1 SV=3	0.109406	0.10793	0.10131	0.0924567	0.0871033	0.0863007	0.00601323	0.0427004	0.0231056	-0.068218	0.200139	0.286189	0.299545	0.261958	1405	68	1473	316
Pgls	Q9CQ60	QALQGDAVPVFDLLILGVGPDGHTCSLFPDHPLLQEREK	1xCarbamidomethyl [C25]; 1xTMTpro [N-Term]; 1xTMTpro [K39]	6-phosphogluconolactonase OS=Mus musculus (Mouse) OX=10090 GN=Pgls PE=1 SV=1	0.0184699	0.0208392	0.0186401	0.0163948	0.0148175	0.0165012	0.0260953	-0.0646514	0.109474	-0.051416	0.236588	0.38252	0.227253	0.28212	1193	281	1474	317
Hnrnpdl	Q9Z130	YHQIGSGKCEIK	1xCarbamidomethyl [C9]; 2xTMTpro [K8; K12]	Heterogeneous nuclear ribonucleoprotein D-like OS=Mus musculus (Mouse) OX=10090 GN=Hnrnpdl PE=1 SV=1	0.00269637	0.00335081	0.0028319	0.00222429	0.0022056	0.00256112	0.0668107	-0.134431	0.179064	-0.0636788	0.412101	0.424278	0.20867	0.34835	708	766	1474	317
Iqgap2	Q3UQ44	TLDTLLLPTANIRDVDPDCAQHYQDVLFYTK	1xCarbamidomethyl [C19]; 1xTMTpro [K31]; 1xTMTpro [N-Term]	Ras GTPase-activating-like protein IQGAP2 OS=Mus musculus (Mouse) OX=10090 GN=Iqgap2 PE=1 SV=2	0.0061184	0.00666112	0.00444715	0.00395261	0.00415972	0.00371531	0.109171	0.091545	0.214155	-0.368729	0.538802	0.465123	0.628126	0.544017	170	1304	1474	317
Gspt1	Q8R050	FVKQDQVCIAR	1xCarbamidomethyl [C8]; 1xTMTpro [K3]	Eukaryotic peptide chain release factor GTP-binding subunit ERF3A OS=Mus musculus (Mouse) OX=10090 GN=Gspt1 PE=1 SV=2	0.0158901	0.0177744	0.0178719	0.0151314	0.0136329	0.0137429	0.023133	-0.112501	0.0491714	0.0570643	0.183083	0.333531	0.321944	0.279519	1226	249	1475	320
Stxbp2	Q64324	LCSVEQDLAMGSDAEGEK	1xCarbamidomethyl [C2]; 1xTMTpro [K18]; 1xTMTpro [N-Term]	Syntaxin-binding protein 2 OS=Mus musculus (Mouse) OX=10090 GN=Stxbp2 PE=1 SV=1	0.0180213	0.0192615	0.0180471	0.0145807	0.0160125	0.0155828	0.00664171	-0.0333915	0.0626201	-0.0313286	0.339041	0.203901	0.243146	0.26203	1403	75	1478	321
MGI:1918234	Q91V76	GLTDNFADVQVSVVDCPDLTKEPFTFPVR	1xCarbamidomethyl [C16]; 1xTMTpro [K21]; 1xTMTpro [N-Term]	Ester hydrolase C11orf54 homolog OS=Mus musculus (Mouse) OX=10090 GN=MGI:1918234 PE=1 SV=1	0.0825352	0.077949	0.0707333	0.0630252	0.0623876	0.0610921	0.0458958	0.0987936	0.0163145	-0.123827	0.290288	0.304958	0.33523	0.310158	947	531	1478	321
Gdi1	P50396	NTNDANSCQIIIPQNQVNRK	1xCarbamidomethyl [C8]; 1xTMTpro [K20]	Rab GDP dissociation inhibitor alpha OS=Mus musculus (Mouse) OX=10090 GN=Gdi1 PE=1 SV=3_x000D_ Rab GDP dissociation inhibitor beta OS=Mus musculus (Mouse) OX=10090 GN=Gdi2 PE=1 SV=1	0.0147292	0.0164782	0.0141806	0.0120456	0.0118074	0.0132306	0.036059	-0.0386654	0.123209	-0.0934321	0.328844	0.357655	0.193467	0.293322	1066	413	1479	323
Glud1	P26443	IIKPCNHVLSLSFPIRR	1xCarbamidomethyl [C5]; 1xTMTpro [K3]; 1xTMTpro [N-Term]	Glutamate dehydrogenase 1, mitochondrial OS=Mus musculus (Mouse) OX=10090 GN=Glud1 PE=1 SV=1	0.0123417	0.015241	0.0085904	0.00721054	0.00708458	0.00671498	0.118748	0.0335868	0.338003	-0.489158	0.741776	0.767201	0.844501	0.784493	33	1446	1479	323
Fkbp4	P30416	TQLAVCQQR	1xCarbamidomethyl [C6]; 1xTMTpro [N-Term]	Peptidyl-prolyl cis-trans isomerase FKBP4 OS=Mus musculus (Mouse) OX=10090 GN=Fkbp4 PE=1 SV=5	0.00983898	0.0106422	0.00776612	0.00641601	0.0071324	0.00735871	0.0918145	0.0634322	0.176642	-0.277882	0.553401	0.400689	0.355624	0.436571	400	1084	1484	325
Bccip	Q9CWI3	KGTQCAEQIK	1xCarbamidomethyl [C5]; 2xTMTpro [K1; K10]; 1xTMTpro [N-Term]	BRCA2 and CDKN1A-interacting protein OS=Mus musculus (Mouse) OX=10090 GN=Bccip PE=1 SV=1	0.0905604	0.104804	0.0843742	0.0707766	0.0763175	0.0719817	0.0697436	-0.0421634	0.168575	-0.144241	0.397771	0.28903	0.373414	0.353405	681	806	1487	326
Rps12	P63323	LGEWVGLCK	1xCarbamidomethyl [C8]; 1xTMTpro [K9]; 1xTMTpro [N-Term]	40S ribosomal protein S12 OS=Mus musculus (Mouse) OX=10090 GN=Rps12 PE=1 SV=2	0.00844441	0.00938401	0.00632662	0.0051424	0.00597935	0.00579086	0.107116	0.068707	0.220915	-0.347855	0.646849	0.429302	0.475513	0.517222	215	1275	1490	327
Pdxk	Q8K183	CAKAEAGEGQKPSPAQLELR	1xCarbamidomethyl [C1]; 2xTMTpro [K3; K11]; 1xTMTpro [N-Term]	Pyridoxal kinase OS=Mus musculus (Mouse) OX=10090 GN=Pdxk PE=1 SV=1	0.0238401	0.0266081	0.0243024	0.0228761	0.0181762	0.0188014	0.0568659	-0.0637321	0.094742	-0.0360232	0.123281	0.45507	0.406281	0.328211	826	665	1491	328
Psma5	Q9Z2U1	LGSTAIGIQTSEGVCLAVEK	1xCarbamidomethyl [C15]; 1xTMTpro [K20]; 1xTMTpro [N-Term]	Proteasome subunit alpha type-5 OS=Mus musculus (Mouse) OX=10090 GN=Psma5 PE=1 SV=1	0.0441301	0.0442823	0.0390415	0.0360611	0.0362353	0.0325879	0.027894	0.0548223	0.0597886	-0.121933	0.236498	0.229547	0.382607	0.282884	1185	307	1492	329
Parp1	P11103	ECSGQLVFKSDAYYCTGDVTAWTK	2xCarbamidomethyl [C2; C15]; 2xTMTpro [K9; K24]; 1xTMTpro [N-Term]	Poly [ADP-ribose] polymerase 1 OS=Mus musculus (Mouse) OX=10090 GN=Parp1 PE=1 SV=3	0.00953973	0.00988674	0.00822155	0.00727437	0.00715588	0.00758383	0.0582004	0.0498062	0.101353	-0.164731	0.341319	0.365012	0.281215	0.329182	819	677	1496	330
Fscn1	Q61553	YWTVGSDSSVTSSSDTPVDFFLEFCDYNK	1xCarbamidomethyl [C25]; 1xTMTpro [K29]; 1xTMTpro [N-Term]	Fascin OS=Mus musculus (Mouse) OX=10090 GN=Fscn1 PE=1 SV=4	0.039202	0.0404871	0.033172	0.0432477	0.046107	0.0531846	0.0603432	0.0594148	0.105947	-0.181548	-0.201109	-0.293471	-0.499493	-0.331358	804	695	1499	331
Denr	Q9CQJ6	VCGLATFEIDLK	1xCarbamidomethyl [C2]; 1xTMTpro [K12]; 1xTMTpro [N-Term]	Density-regulated protein OS=Mus musculus (Mouse) OX=10090 GN=Denr PE=1 SV=1	0.124181	0.137821	0.113866	0.10508	0.099798	0.0959699	0.054672	-0.0128199	0.137532	-0.137925	0.253773	0.328178	0.384607	0.322186	867	639	1506	332
Ncf2	O70145	GLVPCNYLEPVELR	1xCarbamidomethyl [C5]; 1xTMTpro [N-Term]	Neutrophil cytosol factor 2 OS=Mus musculus (Mouse) OX=10090 GN=Ncf2 PE=1 SV=1	0.0670712	0.0697666	0.0656197	0.08003	0.0788734	0.0825966	0.00141856	-0.00889154	0.0479523	-0.0404559	-0.245957	-0.224955	-0.291499	-0.254137	1487	21	1508	333
Eftud2	O08810	RYDQDLCYTDILFTEQER	1xCarbamidomethyl [C7]; 1xTMTpro [N-Term]	116 kDa U5 small nuclear ribonucleoprotein component OS=Mus musculus (Mouse) OX=10090 GN=Eftud2 PE=1 SV=1	0.0173829	0.019458	0.0164743	0.0138562	0.0145611	0.0144082	0.0513009	-0.0319122	0.130778	-0.109369	0.359049	0.287464	0.302698	0.316404	912	597	1509	334
Ppp5c	Q60676	AMAEGERTECAETPRDEPPADGTLK	1xAcetyl [N-Term]; 1xCarbamidomethyl [C10]; 1xTMTpro [K25]	Serine/threonine-protein phosphatase 5 OS=Mus musculus (Mouse) OX=10090 GN=Ppp5c PE=1 SV=3	0.0950948	0.1087	0.08969	0.0721235	0.0819573	0.0811812	0.05466	-0.0408834	0.152025	-0.125302	0.439779	0.255378	0.269104	0.32142	874	638	1512	335
Prkd2	Q8BZ03	CDGCGLNYHK	2xCarbamidomethyl [C1; C4]; 1xTMTpro [K10]; 1xTMTpro [N-Term]	Serine/threonine-protein kinase D2 OS=Mus musculus (Mouse) OX=10090 GN=Prkd2 PE=1 SV=1	0.118366	0.108995	0.106981	0.0880123	0.0958321	0.0940269	0.0151011	0.0868985	-0.0321045	-0.0590096	0.340585	0.217781	0.245216	0.267861	1339	174	1513	336
Hsph1	Q61699	LCGPYEK	1xCarbamidomethyl [C2]; 1xTMTpro [K7]; 1xTMTpro [N-Term]	Heat shock protein 105 kDa OS=Mus musculus (Mouse) OX=10090 GN=Hsph1 PE=1 SV=2	0.00805141	0.00944714	0.00760426	0.00632575	0.00676355	0.00647464	0.0728739	-0.0555728	0.175063	-0.138007	0.403578	0.307034	0.370015	0.360209	659	854	1513	336
Incenp	Q9WU62	QAISEPDEEQLEDEELQPCQNK	1xCarbamidomethyl [C19]; 1xTMTpro [K22]; 1xTMTpro [N-Term]	Inner centromere protein OS=Mus musculus (Mouse) OX=10090 GN=Incenp PE=1 SV=2	0.0237938	0.020028	0.0175173	0.0143385	0.0171529	0.0146015	0.0901617	0.21874	-0.0298272	-0.223062	0.511947	0.253387	0.48573	0.417021	450	1067	1517	338
Exosc1	Q9DAA6	TSENGAVPVVSVMRETESQLLPDVGAVVTCK	1xCarbamidomethyl [C30]; 1xDeamidated [N4]; 1xTMTpro [K31]; 1xTMTpro [N-Term]	Exosome complex component CSL4 OS=Mus musculus (Mouse) OX=10090 GN=Exosc1 PE=1 SV=1	0.0385977	0.0458222	0.0406393	0.0353945	0.029306	0.0359001	0.054065	-0.111061	0.136469	-0.0367011	0.23605	0.508378	0.215589	0.320006	888	631	1519	339
Atad1	Q9D5T0	SKDAAFQNVLTHVCLD	1xCarbamidomethyl [C14]; 1xTMTpro [K2]; 1xTMTpro [N-Term]	ATPase family AAA domain-containing protein 1 OS=Mus musculus (Mouse) OX=10090 GN=Atad1 PE=1 SV=1	0.269725	0.278907	0.292571	0.336517	0.33875	0.333845	0.0110442	-0.0560046	-0.00770534	0.0612956	-0.263186	-0.272727	-0.251687	-0.262534	1400	130	1530	340
Pgk1	P09411	TGQATVASGIPAGWMGLDCGTESSKKYAEAVGR	1xCarbamidomethyl [C19]; 2xTMTpro [K25; K26]	Phosphoglycerate kinase 1 OS=Mus musculus (Mouse) OX=10090 GN=Pgk1 PE=1 SV=4	0.000753921	0.000754732	0.000585036	0.000492176	0.000527772	0.00058335	0.0834286	0.111401	0.112952	-0.254487	0.503838	0.403098	0.258651	0.388529	542	988	1530	340
Cfl1	P18760	HELQANCYEEVK	1xCarbamidomethyl [C7]; 1xTMTpro [K12]; 1xTMTpro [N-Term]	Cofilin-1 OS=Mus musculus (Mouse) OX=10090 GN=Cfl1 PE=1 SV=3	0.00616478	0.00794374	0.00592222	0.00474727	0.00511	0.00474955	0.100243	-0.115132	0.250637	-0.173043	0.492082	0.385858	0.491389	0.456443	341	1189	1530	340
Xpo4	Q9ESJ0	IAAEHCMPLLTSLLEER	1xCarbamidomethyl [C6]; 1xTMTpro [N-Term]	Exportin-4 OS=Mus musculus (Mouse) OX=10090 GN=Xpo4 PE=1 SV=2	0.383702	0.377139	0.409786	0.474348	0.475586	0.447804	0.00506562	-0.0242599	-0.0491508	0.0706229	-0.281698	-0.28546	-0.19862	-0.255259	1474	57	1531	343
Ctsh	P49935	DSSCRFNPQK	1xCarbamidomethyl [C4]; 1xTMTpro [K10]; 1xTMTpro [N-Term]	Pro-cathepsin H OS=Mus musculus (Mouse) OX=10090 GN=Ctsh PE=1 SV=2	0.0249928	0.0243298	0.0142248	0.01348	0.0138172	0.0105258	0.123213	0.238642	0.199854	-0.574464	0.652056	0.616405	1.00894	0.759134	36	1497	1533	344
Zfp384	E9Q1A5	IHSGAKPYSCNFCEK	2xCarbamidomethyl [C10; C13]; 2xTMTpro [K6; K15]	Zinc finger protein 384 OS=Mus musculus (Mouse) OX=10090 GN=Zfp384 PE=1 SV=1	0.155805	0.143804	0.15421	0.121261	0.126799	0.131663	0.00777499	0.0425833	-0.0730492	0.0277441	0.31904	0.254616	0.200301	0.257986	1444	91	1535	345
Txndc5	Q91W90	EFPGLSDVTIAEVDCTAERNVCSKYSVR	2xCarbamidomethyl [C15; C22]; 1xTMTpro [K24]; 1xTMTpro [N-Term]	Thioredoxin domain-containing protein 5 OS=Mus musculus (Mouse) OX=10090 GN=Txndc5 PE=1 SV=2	0.0109599	0.0104217	0.010552	0.00838249	0.00871976	0.00947097	0.0163181	0.0421181	-0.0305194	-0.0125949	0.344663	0.287754	0.168529	0.266982	1347	189	1536	346
Armt1	A6H630	TLKCELQVGLQPGQAEQLTASDPHWLTTGR	1xCarbamidomethyl [C4]; 1xTMTpro [K3]; 1xTMTpro [N-Term]	Damage-control phosphatase ARMT1 OS=Mus musculus (Mouse) OX=10090 GN=Armt1 PE=1 SV=1	0.0279219	0.0263259	0.0276842	0.0240962	0.0217433	0.0227532	0.00792532	0.0319334	-0.0529796	0.0195955	0.180661	0.328893	0.263397	0.257651	1446	93	1539	347
Larp4b	Q6A0A2	CIVILREISESTPVEEVEALFKGDNLPK	1xCarbamidomethyl [C1]; 2xTMTpro [K22; K28]; 1xTMTpro [N-Term]	La-related protein 4B OS=Mus musculus (Mouse) OX=10090 GN=Larp4b PE=1 SV=2	0.00793243	0.00841569	0.00761073	0.00955528	0.00987109	0.00921792	0.00735594	-0.00976187	0.0755575	-0.0694891	-0.258773	-0.305686	-0.206917	-0.257125	1454	86	1540	348
Ezr	P26040	RILQLCMGNHELYMRR	1xCarbamidomethyl [C6]; 1xTMTpro [N-Term]	Ezrin OS=Mus musculus (Mouse) OX=10090 GN=Ezr PE=1 SV=3	0.0100609	0.00893057	0.00881354	0.00855438	0.00698208	0.00663995	0.0660312	0.118382	-0.053561	-0.0725916	0.11565	0.408655	0.48114	0.335148	782	761	1543	349
Stxbp5	Q8K400	RRPVSVSPSSSQEISENQYAVICSEK	1xCarbamidomethyl [C23]; 1xTMTpro [K26]; 1xTMTpro [N-Term]	Syntaxin-binding protein 5 OS=Mus musculus (Mouse) OX=10090 GN=Stxbp5 PE=1 SV=3	0.0529745	0.0452413	0.0513847	0.0408548	0.0419369	0.0389395	0.0453132	0.087218	-0.140441	0.043258	0.287574	0.249861	0.356846	0.298094	1026	521	1547	350
Pafah1b1	P63005	MVRPNQDGTLIASCSNDQTVR	1xCarbamidomethyl [C14]; 1xTMTpro [N-Term]	Platelet-activating factor acetylhydrolase IB subunit alpha OS=Mus musculus (Mouse) OX=10090 GN=Pafah1b1 PE=1 SV=2	0.0672487	0.0726364	0.0634374	0.0471506	0.0628996	0.0489843	0.0775648	-0.0112287	0.0999576	-0.0954026	0.523458	0.107685	0.468416	0.36652	636	913	1549	351
Tes	P47226	TQYSCYCCK	3xCarbamidomethyl [C5; C7; C8]; 1xTMTpro [K9]	Testin OS=Mus musculus (Mouse) OX=10090 GN=Tes PE=1 SV=1	0.00122761	0.00138254	0.00156501	0.000889657	0.00116211	0.00118375	0.0825297	-0.181019	-0.00954278	0.1693	0.645548	0.260121	0.23351	0.379726	578	973	1551	352
Nasp	Q99MD9	KYGETANECGEAFFFYGK	1xCarbamidomethyl [C9]; 2xTMTpro [K1; K18]; 1xTMTpro [N-Term]	Nuclear autoantigenic sperm protein OS=Mus musculus (Mouse) OX=10090 GN=Nasp PE=1 SV=2	0.00767918	0.00847966	0.00685737	0.00591086	0.00662637	0.00585934	0.0612421	0.00133653	0.14439	-0.16196	0.376248	0.211397	0.388878	0.325508	845	709	1554	353
Lrrfip1	Q3UZ39	QSKGTENHGESCLK	1xCarbamidomethyl [C12]; 2xTMTpro [K3; K14]; 1xTMTpro [N-Term]	Leucine-rich repeat flightless-interacting protein 1 OS=Mus musculus (Mouse) OX=10090 GN=Lrrfip1 PE=1 SV=2	0.0237961	0.0282779	0.0171111	0.0139485	0.0183543	0.0132244	0.119851	0.0452258	0.294177	-0.430567	0.725391	0.329377	0.802291	0.61902	94	1464	1558	354
Celf2	Q9Z0H4	GCCFVTFYTRK	2xCarbamidomethyl [C2; C3]; 1xTMTpro [K11]; 1xTMTpro [N-Term]	CUGBP Elav-like family member 2 OS=Mus musculus (Mouse) OX=10090 GN=Celf2 PE=1 SV=1_x000D_ CUGBP Elav-like family member 1 OS=Mus musculus (Mouse) OX=10090 GN=Celf1 PE=1 SV=2	0.0269898	0.0304816	0.0283891	0.021701	0.0236612	0.0255394	0.0297535	-0.0846154	0.0909059	-0.0116965	0.399269	0.274509	0.164307	0.279362	1229	333	1562	355
Rpl3	P27659	TVFAEHISDECKR	1xCarbamidomethyl [C11]; 1xTMTpro [N-Term]; 1xTMTpro [K12]	60S ribosomal protein L3 OS=Mus musculus (Mouse) OX=10090 GN=Rpl3 PE=1 SV=3	0.00480847	0.0055559	0.0056458	0.00483008	0.00393026	0.00417903	0.0534049	-0.150375	0.0580657	0.0812233	0.143909	0.441329	0.352787	0.312675	936	626	1562	355
Pfkp	Q9WUA3	AACNLAR	1xCarbamidomethyl [C3]; 1xTMTpro [N-Term]	ATP-dependent 6-phosphofructokinase, platelet type OS=Mus musculus (Mouse) OX=10090 GN=Pfkp PE=1 SV=1	0.0392817	0.0382643	0.0334519	0.0281318	0.0314559	0.0311283	0.0429205	0.0863597	0.0485024	-0.145412	0.395294	0.234167	0.249272	0.292911	1074	491	1565	357
Ruvbl2	Q9WTM5	YAIQLITAASLVCRK	1xCarbamidomethyl [C13]; 1xTMTpro [K15]; 1xTMTpro [N-Term]	RuvB-like 2 OS=Mus musculus (Mouse) OX=10090 GN=Ruvbl2 PE=1 SV=3	0.015584	0.0181303	0.0148909	0.0110733	0.0104321	0.0151325	0.0971154	-0.0560829	0.162253	-0.121715	0.549063	0.635122	0.0984951	0.42756	421	1149	1570	358
Hexb	P20060	EISSVFPDQFIHLGGDEVEFQCWASNPNIQGFMKR	1xCarbamidomethyl [C22]; 1xTMTpro [K34]; 1xTMTpro [N-Term]	Beta-hexosaminidase subunit beta OS=Mus musculus (Mouse) OX=10090 GN=Hexb PE=1 SV=2	0.00598605	0.0065452	0.00586278	0.00533824	0.00494724	0.00500584	0.0206958	-0.034598	0.0942337	-0.0646187	0.199839	0.309578	0.292592	0.267336	1344	228	1572	359
Flna	Q8BTM8	TPCEEILVK	1xCarbamidomethyl [C3]; 1xTMTpro [K9]	Filamin-A OS=Mus musculus (Mouse) OX=10090 GN=Flna PE=1 SV=5	0.00979018	0.0136416	0.0118243	0.00806424	0.00868308	0.00934058	0.098999	-0.263504	0.215107	0.00884193	0.5433	0.436633	0.331328	0.437087	399	1175	1574	360
Sf1	Q64213	SITNTTVCTK	1xCarbamidomethyl [C8]; 1xTMTpro [K10]	Splicing factor 1 OS=Mus musculus (Mouse) OX=10090 GN=Sf1 PE=1 SV=6	0.104003	0.117433	0.0958902	0.0793799	0.0872265	0.0874297	0.0618289	-0.0243754	0.150831	-0.14155	0.414159	0.278167	0.27481	0.322378	865	711	1576	361
Ptges3	Q9R0Q7	DYVFIEFCVEDSK	1xCarbamidomethyl [C8]; 1xTMTpro [K13]; 1xTMTpro [N-Term]	Prostaglandin E synthase 3 OS=Mus musculus (Mouse) OX=10090 GN=Ptges3 PE=1 SV=1	0.00850728	0.0102792	0.00752437	0.0063628	0.00667414	0.00633222	0.100371	-0.043928	0.229036	-0.221054	0.462965	0.394043	0.469914	0.442307	383	1193	1576	361
Kdm1a	Q6ZQ88	HRDLTALCK	1xCarbamidomethyl [C8]; 1xTMTpro [K9]	Lysine-specific histone demethylase 1A OS=Mus musculus (Mouse) OX=10090 GN=Kdm1a PE=1 SV=2	0.040652	0.0418927	0.0397694	0.0337985	0.0342092	0.0349099	0.00253408	-0.00422921	0.039142	-0.0358977	0.270596	0.253171	0.223922	0.24923	1545	35	1580	363
Etf1	Q8BWY3	YCFGVEDTLK	1xCarbamidomethyl [C2]; 1xTMTpro [K10]; 1xTMTpro [N-Term]	Eukaryotic peptide chain release factor subunit 1 OS=Mus musculus (Mouse) OX=10090 GN=Etf1 PE=1 SV=4	0.0265828	0.0268623	0.0251774	0.0211745	0.0216316	0.0232052	0.00693933	0.020515	0.035602	-0.057851	0.307652	0.276837	0.175532	0.253341	1503	79	1582	364
Osbpl9	A2A8Z1	SILTVPWVELGGECNINCSK	2xCarbamidomethyl [C14; C18]; 1xTMTpro [K20]	Oxysterol-binding protein-related protein 9 OS=Mus musculus (Mouse) OX=10090 GN=Osbpl9 PE=1 SV=1	0.0449978	0.0471019	0.0443402	0.0586908	0.0542229	0.0520014	0.0264629	-0.0153763	0.0505539	-0.0366162	-0.367901	-0.25367	-0.193317	-0.271629	1301	284	1585	365
Lpcat1	Q3TFD2	ALGVSVTDYTFEDCQLALAEGQLRLPADTCLLEFAR	2xCarbamidomethyl [C14; C30]; 1xTMTpro [N-Term]	Lysophosphatidylcholine acyltransferase 1 OS=Mus musculus (Mouse) OX=10090 GN=Lpcat1 PE=1 SV=1	2.19683	2.43722	2.09033	2.64029	2.72337	2.78565	0.0297879	-0.0290167	0.1208	-0.10071	-0.236256	-0.280952	-0.313577	-0.276928	1250	335	1585	365
Septin6	Q9R1T4	QVGEDCRTVPLAGHVGFDSLPDQLVNK	1xCarbamidomethyl [C6]; 1xTMTpro [K27]; 1xTMTpro [N-Term]	Septin-6 OS=Mus musculus (Mouse) OX=10090 GN=Septin6 PE=1 SV=4	0.0495003	0.0551355	0.0478274	0.0399477	0.0441215	0.0413373	0.0352142	-0.0379903	0.117556	-0.0875894	0.347313	0.203946	0.297983	0.283081	1182	406	1588	367
Hspa8	P63017	GPAVGIDLGTTYSCVGVFQHGK	1xCarbamidomethyl [C14]; 1xTMTpro [K22]; 1xTMTpro [N-Term]	Heat shock cognate 71 kDa protein OS=Mus musculus (Mouse) OX=10090 GN=Hspa8 PE=1 SV=1	0.012216	0.0137994	0.0127751	0.00962776	0.00990451	0.0119131	0.0554409	-0.0819662	0.0938641	-0.0174083	0.425465	0.38458	0.118191	0.309412	951	644	1595	368
Pgam1	Q9DBJ1	DRRYADLTEDQLPSCESLK	1xCarbamidomethyl [C15]; 1xTMTpro [K19]; 1xTMTpro [N-Term]	Phosphoglycerate mutase 1 OS=Mus musculus (Mouse) OX=10090 GN=Pgam1 PE=1 SV=3	0.0096064	0.00962302	0.00697181	0.00602022	0.00660615	0.00635644	0.107075	0.137395	0.13989	-0.325066	0.536783	0.40279	0.45838	0.465985	321	1274	1595	368
Tkt	P40142	GICFIR	1xCarbamidomethyl [C3]; 1xTMTpro [N-Term]	Transketolase OS=Mus musculus (Mouse) OX=10090 GN=Tkt PE=1 SV=1	0.000706884	0.000767825	0.000655508	0.000578569	0.00062272	0.000549831	0.038674	-0.00649281	0.112812	-0.115353	0.295478	0.189382	0.368977	0.284612	1158	441	1599	370
Ywhae	P62259	QMVETELKLICCDILDVLDK	2xCarbamidomethyl [C11; C12]; 2xTMTpro [K8; K20]; 1xTMTpro [N-Term]	14-3-3 protein epsilon OS=Mus musculus (Mouse) OX=10090 GN=Ywhae PE=1 SV=1	0.00450213	0.00541293	0.00435521	0.00358246	0.00351682	0.00416511	0.0738276	-0.0793714	0.186432	-0.127236	0.409028	0.435705	0.191625	0.345453	727	873	1600	371
Lypla2	Q9WTL7	TYPGVMHSSCPQEMAAVK	1xCarbamidomethyl [C10]; 1xTMTpro [K18]; 1xTMTpro [N-Term]	Acyl-protein thioesterase 2 OS=Mus musculus (Mouse) OX=10090 GN=Lypla2 PE=1 SV=1	0.0974424	0.0999809	0.0867388	0.0788738	0.0767254	0.0763616	0.0458554	0.0408701	0.0779727	-0.127002	0.264133	0.303975	0.310832	0.29298	1072	530	1602	372
Tcp1	P11983	EAVRYINENLIINTDELGRDCLINAAK	1xCarbamidomethyl [C21]; 1xTMTpro [K27]; 1xTMTpro [N-Term]	T-complex protein 1 subunit alpha OS=Mus musculus (Mouse) OX=10090 GN=Tcp1 PE=1 SV=3	0.0123607	0.0127601	0.010677	0.0101249	0.00990053	0.00902896	0.0520101	0.050848	0.0967321	-0.160398	0.237007	0.269333	0.402278	0.302872	994	608	1602	372
Pum3	Q8BKS9	ESGKEGCFAK	1xCarbamidomethyl [C7]; 2xTMTpro [K4; K10]; 1xTMTpro [N-Term]	Pumilio homolog 3 OS=Mus musculus (Mouse) OX=10090 GN=Pum3 PE=1 SV=2	0.0811893	0.0851874	0.0571302	0.0523691	0.0493015	0.0527379	0.117219	0.124005	0.193354	-0.383032	0.508571	0.595653	0.498444	0.534223	189	1415	1604	374
Tubb2a	Q7TMM9	MREIVHIQAGQCGNQIGAK	1xCarbamidomethyl [C12]; 1xOxidation [M1]; 1xTMTpro [K19]; 1xTMTpro [N-Term]	Tubulin beta-2A chain OS=Mus musculus (Mouse) OX=10090 GN=Tubb2a PE=1 SV=1_x000D_ Tubulin beta-4A chain OS=Mus musculus (Mouse) OX=10090 GN=Tubb4a PE=1 SV=3_x000D_ Tubulin beta-3 chain OS=Mus musculus (Mouse) OX=10090 GN=Tubb3 PE=1 SV=1_x000D_ Tubulin beta-5 chain OS=Mus musculus (Mouse) OX=10090 GN=Tubb5 PE=1 SV=1_x000D_ Tubulin beta-4B chain OS=Mus musculus (Mouse) OX=10090 GN=Tubb4b PE=1 SV=1_…	0.0370282	0.0366926	0.0371647	0.0306031	0.0323004	0.0301484	0.00942346	0.00258839	-0.0105483	0.00789746	0.27236	0.194486	0.293958	0.253601	1496	110	1606	375
Creld1	Q91XD7	CTGPEESHCLQCK	3xCarbamidomethyl [C1; C9; C12]; 1xTMTpro [K13]; 1xTMTpro [N-Term]	Protein disulfide isomerase Creld1 OS=Mus musculus (Mouse) OX=10090 GN=Creld1 PE=1 SV=1	0.0711874	0.0831638	0.0648581	0.0593185	0.0533835	0.0578741	0.0821281	-0.0376532	0.186681	-0.171988	0.300793	0.452881	0.336358	0.363344	645	965	1610	376
Hnrnpu	Q8VEK3	AVVVCPKDEDYKQR	1xCarbamidomethyl [C5]; 2xTMTpro [K7; K12]; 1xTMTpro [N-Term]	Heterogeneous nuclear ribonucleoprotein U OS=Mus musculus (Mouse) OX=10090 GN=Hnrnpu PE=1 SV=1	0.00111533	0.00116049	0.000511205	0.000424978	0.000427265	0.000386645	0.132018	0.263703	0.320973	-0.861787	1.1283	1.12056	1.26468	1.17118	4	1606	1610	376
Rad50	P70388	VKECQTELK	1xCarbamidomethyl [C4]; 2xTMTpro [K2; K9]; 1xTMTpro [N-Term]	DNA repair protein RAD50 OS=Mus musculus (Mouse) OX=10090 GN=Rad50 PE=1 SV=1	0.0209342	0.0230761	0.0158028	0.0136004	0.0146011	0.0142888	0.113289	0.0703644	0.210899	-0.335319	0.551849	0.449425	0.480613	0.493962	255	1358	1613	378
Rnh1	Q91VI7	LLCEGLQDPQCRLEK	2xCarbamidomethyl [C3; C11]; 1xTMTpro [K15]; 1xTMTpro [N-Term]	Ribonuclease inhibitor OS=Mus musculus (Mouse) OX=10090 GN=Rnh1 PE=1 SV=1	0.128726	0.128849	0.10523	0.0948108	0.0960475	0.0935501	0.0784496	0.0900705	0.0914507	-0.200686	0.351112	0.332416	0.370425	0.351318	688	927	1615	379
Lgals1	P16045	FNAHGDANTIVCNTK	1xCarbamidomethyl [C12]; 1xTMTpro [K15]; 1xTMTpro [N-Term]	Galectin-1 OS=Mus musculus (Mouse) OX=10090 GN=Lgals1 PE=1 SV=3	0.0517719	0.0643212	0.0554854	0.0482652	0.0427845	0.0453399	0.0709393	-0.143665	0.16946	-0.0437263	0.244852	0.418746	0.335053	0.332884	795	823	1618	380
Parp1	P11103	KACSTNDLK	1xCarbamidomethyl [C3]; 2xTMTpro [K1; K9]; 1xTMTpro [N-Term]	Poly [ADP-ribose] polymerase 1 OS=Mus musculus (Mouse) OX=10090 GN=Parp1 PE=1 SV=3	0.00527876	0.00492178	0.00416098	0.00350806	0.00391193	0.00390361	0.0758728	0.141026	0.0400071	-0.202253	0.448503	0.291294	0.294365	0.344721	728	892	1620	381
Sfpq	Q8VIJ6	CSEGVFLLTTTPRPVIVEPLEQLDDEDGLPEKLAQK	1xCarbamidomethyl [C1]; 1xTMTpro [K32]	Splicing factor, proline- and glutamine-rich OS=Mus musculus (Mouse) OX=10090 GN=Sfpq PE=1 SV=1	0.00143483	0.00108776	0.0011124	0.00148722	0.0015379	0.0016284	0.0794005	0.243889	-0.155624	-0.123316	-0.295631	-0.343977	-0.426468	-0.355359	676	944	1620	381
Bcl10	Q9Z0H7	CSSCEPFAAGATNNLSRCNSDESNLSEK	3xCarbamidomethyl [C1; C4; C18]; 1xTMTpro [K28]; 1xTMTpro [N-Term]	B-cell lymphoma/leukemia 10 OS=Mus musculus (Mouse) OX=10090 GN=Bcl10 PE=1 SV=1	0.119068	0.1526	0.128845	0.101495	0.1071	0.100611	0.0868978	-0.1651	0.192868	-0.0512508	0.395479	0.317934	0.4081	0.373837	603	1026	1629	383
Rbmx2	Q8R0F5	EKTEGQAQAEQPSCSR	1xCarbamidomethyl [C14]; 1xTMTpro [K2]; 1xTMTpro [N-Term]	RNA-binding motif protein, X-linked 2 OS=Mus musculus (Mouse) OX=10090 GN=Rbmx2 PE=1 SV=1	0.0904245	0.127381	0.0850847	0.0689237	0.080386	0.0574282	0.121873	-0.159046	0.335317	-0.246861	0.550759	0.328817	0.814001	0.564526	143	1487	1630	384
Rps11	P62281	DVQIGDIVTVGECRPLSK	1xCarbamidomethyl [C13]; 1xTMTpro [K18]; 1xTMTpro [N-Term]	40S ribosomal protein S11 OS=Mus musculus (Mouse) OX=10090 GN=Rps11 PE=1 SV=3	0.00437628	0.00466219	0.00285673	0.00258691	0.00282427	0.00235327	0.126279	0.142359	0.233664	-0.472981	0.616117	0.489467	0.752677	0.61942	92	1539	1631	385
Smyd5	Q3TYX3	DLHQNCPHCQVMYCSAECR	4xCarbamidomethyl [C6; C9; C14; C18]; 1xOxidation [M12]; 1xTMTpro [N-Term]	SET and MYND domain-containing protein 5 OS=Mus musculus (Mouse) OX=10090 GN=Smyd5 PE=1 SV=2	0.144459	0.162026	0.144575	0.127288	0.132136	0.114272	0.0313972	-0.0576995	0.107867	-0.0565345	0.240256	0.186338	0.39589	0.274161	1275	358	1633	386
Creld2	Q9CYA0	TCSGPSNK	1xCarbamidomethyl [C2]; 1xTMTpro [K8]; 1xTMTpro [N-Term]	Protein disulfide isomerase Creld2 OS=Mus musculus (Mouse) OX=10090 GN=Creld2 PE=1 SV=1	0.116443	0.134458	0.0827544	0.0774754	0.0620596	0.085276	0.124097	0.0662305	0.273756	-0.426488	0.521586	0.841669	0.383184	0.582146	124	1510	1634	387
Nap1l1	P28656	CAQIEAK	1xCarbamidomethyl [C1]; 1xTMTpro [K7]; 1xTMTpro [N-Term]	Nucleosome assembly protein 1-like 1 OS=Mus musculus (Mouse) OX=10090 GN=Nap1l1 PE=1 SV=2	0.00619483	0.00629087	0.00361068	0.00286927	0.00344804	0.00338981	0.130654	0.207363	0.229558	-0.571432	0.903018	0.637925	0.662497	0.73448	42	1592	1634	387
Ruvbl2	Q9WTM5	FVQCPDGELQK	1xCarbamidomethyl [C4]; 1xTMTpro [K11]; 1xTMTpro [N-Term]	RuvB-like 2 OS=Mus musculus (Mouse) OX=10090 GN=Ruvbl2 PE=1 SV=3	0.00424867	0.00458968	0.00333235	0.00261648	0.00338366	0.00317611	0.0997087	0.0666342	0.178016	-0.283839	0.632753	0.261795	0.353119	0.415889	455	1180	1635	389
Pyhin1	Q8BV49	LTNIACNPGDK	1xCarbamidomethyl [C6]; 1xTMTpro [K11]	Pyrin and HIN domain-containing protein 1 OS=Mus musculus (Mouse) OX=10090 GN=Pyhin1 PE=1 SV=1	0.0111948	0.0102076	0.0091355	0.00805806	0.00810834	0.00808845	0.0719268	0.13719	0.00400502	-0.156082	0.337133	0.328159	0.331702	0.332332	800	836	1636	390
Gar1	Q9CY66	VVLLGEFMHPCEDDIVCK	2xCarbamidomethyl [C11; C17]; 1xTMTpro [K18]	H/ACA ribonucleoprotein complex subunit 1 OS=Mus musculus (Mouse) OX=10090 GN=Gar1 PE=1 SV=1	0.071336	0.0714964	0.0614168	0.0558326	0.0587674	0.0526328	0.0458103	0.067335	0.0705744	-0.148663	0.286188	0.212279	0.371333	0.289933	1114	529	1643	391
Actn4	P57780	KTFTAWCNSHLR	1xCarbamidomethyl [C7]; 1xTMTpro [K1]; 1xTMTpro [N-Term]	Alpha-actinin-4 OS=Mus musculus (Mouse) OX=10090 GN=Actn4 PE=1 SV=1_x000D_ Alpha-actinin-1 OS=Mus musculus (Mouse) OX=10090 GN=Actn1 PE=1 SV=1	0.00802726	0.0107664	0.00873958	0.00633947	0.0069447	0.0075854	0.0973162	-0.193232	0.230323	-0.0705751	0.533777	0.402227	0.274913	0.403639	494	1150	1644	392
Adh5	P28474	TNLCQK	1xCarbamidomethyl [C4]; 1xTMTpro [K6]; 1xTMTpro [N-Term]	Alcohol dehydrogenase class-3 OS=Mus musculus (Mouse) OX=10090 GN=Adh5 PE=1 SV=3	0.0241436	0.032701	0.0207578	0.0163338	0.0183335	0.0163936	0.126113	-0.0994977	0.338197	-0.317487	0.66328	0.496656	0.658003	0.60598	106	1538	1644	392
Creld2	Q9CYA0	GPANCK	1xCarbamidomethyl [C5]; 1xTMTpro [K6]; 1xTMTpro [N-Term]	Protein disulfide isomerase Creld2 OS=Mus musculus (Mouse) OX=10090 GN=Creld2 PE=1 SV=1	0.342643	0.424725	0.314467	0.28914	0.281807	0.244291	0.0994494	-0.0737398	0.236083	-0.197537	0.318676	0.355737	0.561841	0.412085	466	1179	1645	394
Dhfr	P00375	VRPLNCIVAVSQNMGIGK	1xCarbamidomethyl [C6]; 1xTMTpro [K18]; 1xTMTpro [N-Term]	Dihydrofolate reductase OS=Mus musculus (Mouse) OX=10090 GN=Dhfr PE=1 SV=3	0.0241131	0.0284798	0.0256463	0.0205837	0.0205671	0.0230016	0.0453448	-0.113113	0.127011	-0.0241785	0.341425	0.342589	0.181195	0.288403	1125	522	1647	395
Cct7	P80313	INALTAASEAACLIVSVDETIKNPR	1xCarbamidomethyl [C12]; 1xTMTpro [K22]	T-complex protein 1 subunit eta OS=Mus musculus (Mouse) OX=10090 GN=Cct7 PE=1 SV=1	0.00255017	0.00290383	0.00222707	0.00188334	0.00206898	0.00198411	0.0876845	-0.00575218	0.181614	-0.2012	0.443049	0.307424	0.367855	0.372776	611	1036	1647	395
Rnh1	Q91VI7	LLCEGLQDPQCR	2xCarbamidomethyl [C3; C11]; 1xDeamidated [Q7]; 1xTMTpro [N-Term]	Ribonuclease inhibitor OS=Mus musculus (Mouse) OX=10090 GN=Rnh1 PE=1 SV=1	0.017192	0.018843	0.0196919	0.0144513	0.0149469	0.0167267	0.0338538	-0.111676	0.020619	0.084191	0.362206	0.313561	0.151258	0.275675	1263	390	1653	397
Glo1	Q9CPU0	AEPQPASSGLTDETAFSCCSDPDPSTK	1xAcetyl [N-Term]; 2xCarbamidomethyl [C18; C19]; 1xTMTpro [K27]	Lactoylglutathione lyase OS=Mus musculus (Mouse) OX=10090 GN=Glo1 PE=1 SV=3	0.0532829	0.0580062	0.0433828	0.0380783	0.0393071	0.0394464	0.0981019	0.047496	0.170031	-0.249054	0.437209	0.391387	0.386283	0.40496	492	1163	1655	398
Supt6h	Q62383	RIQDPLIEFAQVCSSDEDILCLK	2xCarbamidomethyl [C13; C21]; 1xTMTpro [K23]; 1xTMTpro [N-Term]	Transcription elongation factor SPT6 OS=Mus musculus (Mouse) OX=10090 GN=Supt6h PE=1 SV=2	0.0171694	0.0186692	0.0150409	0.0128686	0.0136159	0.0141482	0.0700104	0.0177186	0.138536	-0.17323	0.398273	0.316827	0.261506	0.325535	844	812	1656	399
Rpl18a	P62717	CHTPPLYR	1xCarbamidomethyl [C1]; 1xTMTpro [N-Term]	60S ribosomal protein L18a OS=Mus musculus (Mouse) OX=10090 GN=Rpl18a PE=1 SV=1	0.00994674	0.0128129	0.00959148	0.00830017	0.00663215	0.00925096	0.104974	-0.116556	0.248743	-0.169028	0.377641	0.701305	0.221178	0.433375	409	1249	1658	400
Stxbp3	Q60770	QVVHLNLAEDCMNK	1xCarbamidomethyl [C11]; 1xTMTpro [K14]; 1xTMTpro [N-Term]	Syntaxin-binding protein 3 OS=Mus musculus (Mouse) OX=10090 GN=Stxbp3 PE=1 SV=1	0.0549234	0.0516078	0.0474301	0.0389513	0.0445065	0.0438825	0.0355697	0.0978863	0.00805675	-0.11373	0.397861	0.205518	0.225889	0.276423	1255	411	1666	401
Ranbp2	Q9ERU9	KCVACENPGK	2xCarbamidomethyl [C2; C5]; 2xTMTpro [K1; K10]; 1xTMTpro [N-Term]	E3 SUMO-protein ligase RanBP2 OS=Mus musculus (Mouse) OX=10090 GN=Ranbp2 PE=1 SV=2	0.00781988	0.00913301	0.0071462	0.00615016	0.00642463	0.00612366	0.0871741	-0.0387976	0.185146	-0.168768	0.385321	0.322331	0.391549	0.3664	638	1028	1666	401
Nckap1l	Q8K1X4	QTSNCVLEICAEQR	2xCarbamidomethyl [C5; C10]; 1xTMTpro [N-Term]	Nck-associated protein 1-like OS=Mus musculus (Mouse) OX=10090 GN=Nckap1l PE=1 SV=1	0.823464	0.779984	0.795095	0.946834	0.915555	0.975365	0.0032535	0.0425818	-0.0356797	-0.0079965	-0.243987	-0.195523	-0.286818	-0.242109	1624	43	1667	403
Tapbpl	Q8VD31	AVTCEISK	1xCarbamidomethyl [C4]; 1xTMTpro [K8]; 1xTMTpro [N-Term]	Tapasin-related protein OS=Mus musculus (Mouse) OX=10090 GN=Tapbpl PE=1 SV=2	0.0410627	0.0546368	0.0397011	0.0323821	0.0334365	0.0314523	0.114594	-0.13637	0.275673	-0.185022	0.479005	0.432776	0.521036	0.477606	289	1378	1667	403
Sf3b3	Q921M3	KYSEPLEEHGNFLITVPGGSDGPSGVLICSENYITYK	1xCarbamidomethyl [C29]; TMTpro [K]; 1xTMTpro [N-Term]	Splicing factor 3B subunit 3 OS=Mus musculus (Mouse) OX=10090 GN=Sf3b3 PE=1 SV=1	0.00313865	0.00287856	0.0029499	0.00259455	0.00258319	0.00203944	0.0694251	0.0704617	-0.054333	-0.0190129	0.204199	0.210525	0.551505	0.322076	868	801	1669	405
Rnpep	Q8VCT3	AFFPCFDTPAVK	1xCarbamidomethyl [C5]; 1xTMTpro [K12]	Aminopeptidase B OS=Mus musculus (Mouse) OX=10090 GN=Rnpep PE=1 SV=2	0.0157212	0.0165538	0.0147287	0.0143523	0.012579	0.0112871	0.0599814	0.00490003	0.0793516	-0.0891834	0.126528	0.316794	0.473136	0.305486	977	693	1670	406
Fen1	P39749	FMCGEK	1xCarbamidomethyl [C3]; 1xOxidation [M2]; 1xTMTpro [K6]; 1xTMTpro [N-Term]	Flap endonuclease 1 OS=Mus musculus (Mouse) OX=10090 GN=Fen1 PE=1 SV=1	0.00716848	0.00855601	0.00725229	0.00637447	0.00656651	0.0056511	0.0618948	-0.0954752	0.159795	-0.0787048	0.264836	0.222015	0.438611	0.308487	958	712	1670	406
Pbk	Q9JJ78	AIELFCVCTNEDPK	2xCarbamidomethyl [C6; C8]; 1xTMTpro [K14]; 1xTMTpro [N-Term]	Lymphokine-activated killer T-cell-originated protein kinase OS=Mus musculus (Mouse) OX=10090 GN=Pbk PE=1 SV=1	0.0585771	0.0664144	0.0623289	0.0511334	0.0508784	0.0532394	0.0318298	-0.0921363	0.0890222	-0.00257261	0.288207	0.295422	0.229979	0.271203	1307	366	1673	408
Ube2c	Q9D1C1	GAEPCGGAARGPVGK	1xCarbamidomethyl [C5]; 1xTMTpro [K15]; 1xTMTpro [N-Term]	Ubiquitin-conjugating enzyme E2 C OS=Mus musculus (Mouse) OX=10090 GN=Ube2c PE=1 SV=1	0.134721	0.12613	0.10321	0.0935155	0.103871	0.0868799	0.0867006	0.150759	0.0556936	-0.233637	0.375937	0.224427	0.482118	0.360827	655	1023	1678	409
Dynll1	P63168	NADMSEEMQQDSVECATQALEK	1xCarbamidomethyl [C15]; 1xTMTpro [K22]; 1xTMTpro [N-Term]	Dynein light chain 1, cytoplasmic OS=Mus musculus (Mouse) OX=10090 GN=Dynll1 PE=1 SV=1	0.292432	0.322605	0.226272	0.193052	0.203604	0.220044	0.110208	0.0604268	0.202097	-0.309616	0.538684	0.461909	0.349884	0.450159	358	1320	1678	409
Ywhag	P61982	NCSETQYESK	1xCarbamidomethyl [C2]; 1xTMTpro [K10]; 1xTMTpro [N-Term]	14-3-3 protein gamma OS=Mus musculus (Mouse) OX=10090 GN=Ywhag PE=1 SV=2	0.00499712	0.00477682	0.00352056	0.00376562	0.00308248	0.00295056	0.109901	0.173302	0.108255	-0.331989	0.234907	0.523706	0.586806	0.448473	364	1315	1679	411
Ldha	P06151	ITVVGVGAVGMACAISILMK	1xCarbamidomethyl [C13]; 1xOxidation [M]; 1xTMTpro [K20]; 1xTMTpro [N-Term]	L-lactate dehydrogenase A chain OS=Mus musculus (Mouse) OX=10090 GN=Ldha PE=1 SV=3	0.0520971	0.0603324	0.0540863	0.0456688	0.0463305	0.0442847	0.0487167	-0.091421	0.120308	-0.0373612	0.281415	0.260664	0.325817	0.289299	1119	566	1685	412
Hsph1	Q61699	LHQECEK	1xCarbamidomethyl [C5]; 1xTMTpro [K7]; 1xTMTpro [N-Term]	Heat shock protein 105 kDa OS=Mus musculus (Mouse) OX=10090 GN=Hsph1 PE=1 SV=2	0.0446396	0.051422	0.0419154	0.0387734	0.0379433	0.0342951	0.067333	-0.043069	0.160993	-0.133914	0.246326	0.277548	0.42339	0.315754	917	773	1690	413
Phgdh	Q61753	VLISDSLDPCCRK	2xCarbamidomethyl [C10; C11]; 1xTMTpro [K13]; 1xTMTpro [N-Term]	D-3-phosphoglycerate dehydrogenase OS=Mus musculus (Mouse) OX=10090 GN=Phgdh PE=1 SV=3	0.00203042	0.00213159	0.000915683	0.000749224	0.000828611	0.000702167	0.137789	0.262566	0.332721	-0.886292	1.17574	1.03044	1.26933	1.1585	5	1685	1690	413
Skap2	Q3UND0	DCCFEICAPDKR	3xCarbamidomethyl [C2; C3; C7]; 1xTMTpro [K11]; 1xTMTpro [N-Term]	Src kinase-associated phosphoprotein 2 OS=Mus musculus (Mouse) OX=10090 GN=Skap2 PE=1 SV=2	0.0921114	0.102132	0.090478	0.0719117	0.0831196	0.0814111	0.0332579	-0.0431361	0.105845	-0.0689487	0.400289	0.191328	0.22129	0.270969	1310	383	1693	415
Pmm2	Q9Z2M7	SCSQEERIEFYELDKK	1xCarbamidomethyl [C2]; 2xTMTpro [K15; K16]; 1xTMTpro [N-Term]	Phosphomannomutase 2 OS=Mus musculus (Mouse) OX=10090 GN=Pmm2 PE=1 SV=1	0.0666721	0.0813555	0.0630633	0.0510438	0.0566639	0.0552761	0.0926558	-0.0777461	0.20941	-0.15803	0.463093	0.3124	0.348174	0.374556	600	1094	1694	416
Apip	Q9WVQ5	SGCQAQGDCCSRPCGAQDK	1xAcetyl [N-Term]; 4xCarbamidomethyl [C3; C9; C10; C14]; 1xTMTpro [K19]	Methylthioribulose-1-phosphate dehydratase OS=Mus musculus (Mouse) OX=10090 GN=Apip PE=1 SV=1	0.0121498	0.0176041	0.0131291	0.00958357	0.00953573	0.0112221	0.119227	-0.234512	0.300471	-0.122678	0.576809	0.584029	0.349101	0.503313	242	1452	1694	416
Dock11	A2AF47	QGCIEEQCK	2xCarbamidomethyl [C3; C8]; 1xTMTpro [K9]; 1xTMTpro [N-Term]	Dedicator of cytokinesis protein 11 OS=Mus musculus (Mouse) OX=10090 GN=Dock11 PE=1 SV=1	0.00378309	0.00477679	0.00338728	0.00289509	0.00251997	0.00340431	0.112192	-0.0740684	0.262408	-0.233506	0.460026	0.660225	0.226271	0.448841	362	1339	1701	418
Cct6a	P80317	VCGDSDKGFVVINQK	1xCarbamidomethyl [C2]; TMTpro [K]; 1xTMTpro [N-Term]	T-complex protein 1 subunit zeta OS=Mus musculus (Mouse) OX=10090 GN=Cct6a PE=1 SV=3	0.00649804	0.00726875	0.00645232	0.00598348	0.00539885	0.00545029	0.0300187	-0.0526809	0.109022	-0.0628663	0.1717	0.320033	0.306351	0.266028	1364	338	1702	419
Tlr7	P58681	TLPCEVK	1xCarbamidomethyl [C4]; 1xTMTpro [K7]; 1xTMTpro [N-Term]	Toll-like receptor 7 OS=Mus musculus (Mouse) OX=10090 GN=Tlr7 PE=1 SV=1	2.68207	3.13896	2.64329	2.2747	2.21832	2.29402	0.069564	-0.0730844	0.153854	-0.0940967	0.310754	0.346961	0.298555	0.318757	899	803	1702	419
Pnkp	Q9JLV6	DAGVPCR	1xCarbamidomethyl [C6]; 1xTMTpro [N-Term]	Bifunctional polynucleotide phosphatase/kinase OS=Mus musculus (Mouse) OX=10090 GN=Pnkp PE=1 SV=2	0.0228374	0.0251557	0.0345296	0.0172868	0.0220953	0.0176142	0.125851	-0.268432	-0.128941	0.328005	0.67016	0.316088	0.643092	0.543113	171	1533	1704	421
Cpsf6	Q6NVF9	VLISSLQDCLHGIESK	1xCarbamidomethyl [C9]; 1xTMTpro [K16]; 1xTMTpro [N-Term]	Cleavage and polyadenylation specificity factor subunit 6 OS=Mus musculus (Mouse) OX=10090 GN=Cpsf6 PE=1 SV=1	0.0618044	0.0726076	0.0736848	0.0832539	0.079791	0.0893512	0.0393341	-0.166511	0.0659	0.0871471	-0.263299	-0.202006	-0.365267	-0.276857	1251	454	1705	422
Ranbp2	Q9ERU9	QNQPTSCVSAPASSETSRSPK	1xCarbamidomethyl [C7]; 1xTMTpro [K21]; 1xTMTpro [N-Term]	E3 SUMO-protein ligase RanBP2 OS=Mus musculus (Mouse) OX=10090 GN=Ranbp2 PE=1 SV=2	0.00369511	0.00441596	0.00279513	0.0023715	0.00256547	0.00245593	0.127838	0.0235027	0.280613	-0.379198	0.616314	0.502893	0.565846	0.561684	149	1557	1706	423
Galns	Q571E4	NTFVFFTSDNGAALISAPNEGGSNGPFLCGK	1xCarbamidomethyl [C29]; 1xTMTpro [K31]	N-acetylgalactosamine-6-sulfatase OS=Mus musculus (Mouse) OX=10090 GN=Galns PE=1 SV=2	0.0539974	0.0669165	0.0585339	0.0827323	0.0710315	0.069065	0.0651403	-0.14764	0.161832	-0.0312575	-0.467921	-0.247929	-0.207425	-0.307758	964	744	1708	424
Ndufb10	Q9DCS9	RVPDITECK	1xCarbamidomethyl [C8]; 1xTMTpro [K9]	NADH dehydrogenase [ubiquinone] 1 beta subcomplex subunit 10 OS=Mus musculus (Mouse) OX=10090 GN=Ndufb10 PE=1 SV=3	0.0264964	0.0288158	0.0252503	0.0241511	0.0204433	0.0222482	0.0377801	-0.0193508	0.101716	-0.0888458	0.153057	0.393515	0.271459	0.272677	1285	429	1714	425
Gdi1	P50396	NTNDANSCQIIIPQNQVNRK	1xCarbamidomethyl [C8]; 1xTMTpro [K20]; 1xTMTpro [N-Term]	Rab GDP dissociation inhibitor alpha OS=Mus musculus (Mouse) OX=10090 GN=Gdi1 PE=1 SV=3_x000D_ Rab GDP dissociation inhibitor beta OS=Mus musculus (Mouse) OX=10090 GN=Gdi2 PE=1 SV=1	0.0598403	0.0639871	0.0597503	0.0499709	0.0512016	0.0541512	0.00755371	-0.0322393	0.0644239	-0.0344093	0.292267	0.257167	0.176364	0.241933	1629	89	1718	426
Phgdh	Q61753	VVNCARGGIVDEGALLR	1xCarbamidomethyl [C4]; 1xTMTpro [N-Term]	D-3-phosphoglycerate dehydrogenase OS=Mus musculus (Mouse) OX=10090 GN=Phgdh PE=1 SV=3	0.00721458	0.0083218	0.00649674	0.00560541	0.00602431	0.00564108	0.0880201	-0.0257235	0.180256	-0.176923	0.38982	0.285843	0.380668	0.35211	685	1041	1726	427
Vbp1	P61759	AAAKDGCGLETAAGNGRR	1xAcetyl [N-Term]; 1xCarbamidomethyl [C7]; 1xTMTpro [K4]	Prefoldin subunit 3 OS=Mus musculus (Mouse) OX=10090 GN=Vbp1 PE=1 SV=2	0.0517138	0.0653685	0.0526394	0.0405539	0.0458371	0.0460144	0.0903765	-0.129587	0.20846	-0.103995	0.480295	0.303622	0.298051	0.360656	656	1070	1726	427
Gbp7	Q91Z40	ASGPNMEAPVCLVENENEELRVNSK	1xAcetyl [N-Term]; 1xCarbamidomethyl [C11]; 1xTMTpro [K25]	GB1/RHD3-type G domain-containing protein OS=Mus musculus (Mouse) OX=10090 GN=Gbp7 PE=1 SV=2	0.0743158	0.0810874	0.0745264	0.0590921	0.0649325	0.0686194	0.0269226	-0.0444895	0.0813196	-0.0404052	0.375194	0.239217	0.15954	0.257984	1445	291	1736	429
Rtcb	Q99LF4	LVMEEAPESYKNVTDVVNTCHDAGISKK	1xCarbamidomethyl [C20]; 3xTMTpro [K11; K27; K28]; 1xTMTpro [N-Term]	RNA-splicing ligase RtcB homolog OS=Mus musculus (Mouse) OX=10090 GN=Rtcb PE=1 SV=1	0.0108193	0.0109594	0.00963244	0.00795519	0.0093708	0.00874486	0.0387794	0.0472925	0.0658569	-0.120342	0.396346	0.160071	0.259807	0.272075	1294	442	1736	429
Gar1	Q9CY66	CTTEENKVPYFNAPVYLENK	1xCarbamidomethyl [C1]; 2xTMTpro [K7; K20]; 1xTMTpro [N-Term]	H/ACA ribonucleoprotein complex subunit 1 OS=Mus musculus (Mouse) OX=10090 GN=Gar1 PE=1 SV=1	0.0444388	0.0411836	0.029493	0.0319845	0.0245906	0.025683	0.121472	0.211774	0.102023	-0.379674	0.262674	0.641938	0.579234	0.494615	253	1484	1737	431
Prim2	P33610	YFEMTHNVDDCGFSLNHPNQFFFESQR	1xCarbamidomethyl [C11]; 1xTMTpro [N-Term]	DNA primase large subunit OS=Mus musculus (Mouse) OX=10090 GN=Prim2 PE=1 SV=1	0.0867725	0.0836423	0.0841684	0.0735571	0.0723216	0.0705331	0.000652017	0.0321353	-0.0208698	-0.0118246	0.206238	0.230677	0.266802	0.234572	1723	15	1738	432
Rmdn1	Q9DCV4	WYAICISDVGDYEGIK	1xCarbamidomethyl [C5]; 1xTMTpro [K16]; 1xTMTpro [N-Term]	Regulator of microtubule dynamics protein 1 OS=Mus musculus (Mouse) OX=10090 GN=Rmdn1 PE=1 SV=2	0.424333	0.442136	0.423077	0.377889	0.355479	0.362771	0.00206809	-0.0186325	0.0406622	-0.0229088	0.185867	0.274063	0.24477	0.2349	1716	24	1740	433
Zbtb11	G5E8B9	GAVSSHEAVVDLSGFCK	1xCarbamidomethyl [C16]; 1xTMTpro [K17]; 1xTMTpro [N-Term]	Zinc finger and BTB domain-containing protein 11 OS=Mus musculus (Mouse) OX=10090 GN=Zbtb11 PE=2 SV=1	0.856561	0.956304	0.870292	0.732788	0.748925	0.744363	0.0368226	-0.0623406	0.0965716	-0.0393974	0.287501	0.256077	0.26489	0.269489	1328	419	1747	434
Poldip3	Q8BG81	YNNRCLDGQPMK	1xCarbamidomethyl [C5]; 1xTMTpro [K12]	Polymerase delta-interacting protein 3 OS=Mus musculus (Mouse) OX=10090 GN=Poldip3 PE=1 SV=1	0.0448658	0.0486453	0.0447132	0.0384954	0.0387033	0.038435	0.0275433	-0.0383602	0.0783233	-0.0432763	0.25929	0.251521	0.261557	0.257456	1447	303	1750	435
Pfn1	P62962	AGWNAYIDSLMADGTCQDAAIVGYK	1xAcetyl [N-Term]; 1xCarbamidomethyl [C16]; 1xTMTpro [K25]	Profilin-1 OS=Mus musculus (Mouse) OX=10090 GN=Pfn1 PE=1 SV=2	0.013213	0.0161531	0.0132325	0.0105586	0.0118609	0.0114488	0.0814329	-0.103886	0.185969	-0.101759	0.427421	0.259635	0.310643	0.332566	797	959	1756	436
Lrch1	P62046	LCLPHHILEEK	1xCarbamidomethyl [C2]; 1xTMTpro [K11]; 1xTMTpro [N-Term]	Leucine-rich repeat and calponin homology domain-containing protein 1 OS=Mus musculus (Mouse) OX=10090 GN=Lrch1 PE=1 SV=2	0.0650651	0.0689582	0.0565268	0.0487498	0.0539959	0.0518607	0.0661745	0.0347479	0.118587	-0.168202	0.381738	0.234285	0.292494	0.302839	995	762	1757	437
Pelo	Q80X73	EALCDPTVASR	1xCarbamidomethyl [C4]; 1xTMTpro [N-Term]	Protein pelota homolog OS=Mus musculus (Mouse) OX=10090 GN=Pelo PE=1 SV=3	0.166103	0.185795	0.161256	0.133612	0.138723	0.153285	0.0405439	-0.0423512	0.119283	-0.085077	0.35638	0.302226	0.158213	0.272273	1290	468	1758	438
St13	Q99L47	LLGHWEEAAHDLALACKLDYDEDASAMLR	1xCarbamidomethyl [C16]; 1xTMTpro [K17]; 1xTMTpro [N-Term]	Hsc70-interacting protein OS=Mus musculus (Mouse) OX=10090 GN=St13 PE=1 SV=1	0.0167653	0.0177622	0.0174131	0.0125036	0.0139059	0.0158272	0.0678001	-0.0464207	0.0369095	0.00827236	0.469556	0.316208	0.129495	0.305086	980	780	1760	439
Oat	P29758	ALQDPNVAAFMVEPIQGEAGVIVPDPGYLTGVRELCTR	1xCarbamidomethyl [C36]; 1xTMTpro [N-Term]	Ornithine aminotransferase, mitochondrial OS=Mus musculus (Mouse) OX=10090 GN=Oat PE=1 SV=1	0.00646771	0.00623042	0.00608107	0.00504458	0.00543242	0.00546857	0.00643891	0.0471542	-0.00677176	-0.0417765	0.311367	0.204507	0.194938	0.236937	1687	74	1761	440
Acadl	P51174	CIGAIAMTEPGAGSDLQGVR	1xCarbamidomethyl [C1]; 1xTMTpro [N-Term]	Long-chain specific acyl-CoA dehydrogenase, mitochondrial OS=Mus musculus (Mouse) OX=10090 GN=Acadl PE=1 SV=2	0.00332815	0.0039101	0.00250211	0.00189537	0.00233627	0.00261926	0.127291	0.0357087	0.268193	-0.375869	0.776536	0.474803	0.30985	0.520396	211	1550	1761	440
Eef2	P58252	TFCQLILDPIFK	1xCarbamidomethyl [C3]; 1xTMTpro [K12]	Elongation factor 2 OS=Mus musculus (Mouse) OX=10090 GN=Eef2 PE=1 SV=2	0.00125978	0.00116881	0.00109254	0.000942515	0.00103336	0.000954461	0.0346955	0.102095	-0.00603737	-0.103387	0.31649	0.183734	0.29832	0.266181	1359	403	1762	442
Aifm1	Q9Z0X1	SNIWVAGDAACFYDIK	1xCarbamidomethyl [C11]; 1xTMTpro [K16]; 1xTMTpro [N-Term]	Apoptosis-inducing factor 1, mitochondrial OS=Mus musculus (Mouse) OX=10090 GN=Aifm1 PE=1 SV=1	0.010302	0.0113243	0.00987822	0.00886288	0.00836213	0.00893731	0.0381398	-0.0276715	0.108824	-0.0882717	0.244748	0.328653	0.232683	0.268694	1333	433	1766	443
Rps12	P63323	QAHLCVLASNCDEPMYVK	2xCarbamidomethyl [C5; C11]; 1xTMTpro [K18]; 1xTMTpro [N-Term]	40S ribosomal protein S12 OS=Mus musculus (Mouse) OX=10090 GN=Rps12 PE=1 SV=2	0.0128084	0.01518	0.00832852	0.00690254	0.00739247	0.00782031	0.140276	0.0814108	0.326493	-0.539548	0.81048	0.711552	0.630382	0.717471	48	1721	1769	444
Eif3c	Q8R1B4	CLEEFELLGK	1xCarbamidomethyl [C1]; 1xTMTpro [K10]; 1xTMTpro [N-Term]	Eukaryotic translation initiation factor 3 subunit C OS=Mus musculus (Mouse) OX=10090 GN=Eif3c PE=1 SV=1	0.0105625	0.0130909	0.011226	0.00883208	0.00935104	0.00965983	0.0787192	-0.138457	0.17115	-0.0505719	0.396588	0.314215	0.267344	0.326049	839	932	1771	445
Mtch2	Q791V5	LCSGVLGTVVHGK	1xCarbamidomethyl [C2]; 1xTMTpro [K13]	Mitochondrial carrier homolog 2 OS=Mus musculus (Mouse) OX=10090 GN=Mtch2 PE=1 SV=1	0.411734	0.464529	0.437503	0.530542	0.499071	0.527886	0.0155012	-0.0889605	0.0850949	-0.00138204	-0.276794	-0.188573	-0.269553	-0.244973	1596	176	1772	446
Fam114a2	Q8VE88	EVFSLAEFCEEEEEERQGDDNFTK	1xCarbamidomethyl [C9]; 1xTMTpro [N-Term]	Protein FAM114A2 OS=Mus musculus (Mouse) OX=10090 GN=Fam114a2 PE=1 SV=2	0.0322379	0.0301266	0.0259121	0.0254319	0.0223363	0.0233409	0.0724246	0.13169	0.0339694	-0.183444	0.210432	0.397678	0.334211	0.314107	928	844	1772	446
Phf5a	P83870	HHPDLIFCRK	1xCarbamidomethyl [C8]; 1xTMTpro [K10]; 1xTMTpro [N-Term]	PHD finger-like domain-containing protein 5A OS=Mus musculus (Mouse) OX=10090 GN=Phf5a PE=1 SV=1	0.091271	0.0909146	0.0720147	0.0761159	0.0646947	0.0591014	0.0927616	0.107225	0.101581	-0.23464	0.154732	0.389283	0.519738	0.354585	679	1096	1775	448
Manf	Q9CXI5	ILDDWGEMCKGCAEK	2xCarbamidomethyl [C9; C12]; 2xTMTpro [K10; K15]; 1xTMTpro [N-Term]	Mesencephalic astrocyte-derived neurotrophic factor OS=Mus musculus (Mouse) OX=10090 GN=Manf PE=1 SV=1	0.0127753	0.0110563	0.0125886	0.00990171	0.0103515	0.00975896	0.0479496	0.0735816	-0.134909	0.0523417	0.294027	0.229943	0.314978	0.279649	1222	554	1776	449
Sugt1	Q9CX34	RCQEIQNGSESEVSASQRTQSK	1xCarbamidomethyl [C2]; 1xTMTpro [K22]; 1xTMTpro [N-Term]	Protein SGT1 homolog OS=Mus musculus (Mouse) OX=10090 GN=Sugt1 PE=1 SV=3	0.0138256	0.0164922	0.0156249	0.0121735	0.0137739	0.0117894	0.0547038	-0.14753	0.106908	0.0289755	0.331126	0.152943	0.377385	0.287151	1137	640	1777	450
Dnaja2	Q9QYJ0	QLAPGMVQQMQSVCSDCNGEGEVINEKDRCK	3xCarbamidomethyl [C14; C17; C30]; 2xTMTpro [K27; K31]	DnaJ homolog subfamily A member 2 OS=Mus musculus (Mouse) OX=10090 GN=Dnaja2 PE=1 SV=1	0.00431057	0.00473826	0.00382047	0.00321852	0.00375368	0.00344202	0.0704404	0.00697839	0.143459	-0.167149	0.414501	0.192593	0.317642	0.308245	959	819	1778	451
Sdhb	Q9CQA3	SCREGICGSCAMNINGGNTLACTR	4xCarbamidomethyl [C2; C7; C10; C22]; 1xTMTpro [N-Term]	Succinate dehydrogenase [ubiquinone] iron-sulfur subunit, mitochondrial OS=Mus musculus (Mouse) OX=10090 GN=Sdhb PE=1 SV=1	0.0322246	0.0358732	0.0269965	0.0241663	0.0238265	0.0250697	0.10127	0.0237644	0.17851	-0.231622	0.391398	0.41183	0.338454	0.380561	573	1205	1778	451
Wdr1	O88342	FVNCVR	1xCarbamidomethyl [C4]; 1xTMTpro [N-Term]	WD repeat-containing protein 1 OS=Mus musculus (Mouse) OX=10090 GN=Wdr1 PE=1 SV=3	0.00798585	0.00915623	0.00896794	0.00650731	0.00709837	0.00792975	0.0509706	-0.124123	0.0731849	0.0432074	0.419508	0.294081	0.134294	0.282628	1190	593	1783	453
Cap1	P40124	NSLDCEIVSAK	1xCarbamidomethyl [C5]; 1xTMTpro [N-Term]; 1xTMTpro [K11]	Adenylyl cyclase-associated protein 1 OS=Mus musculus (Mouse) OX=10090 GN=Cap1 PE=1 SV=4	0.0155323	0.0165884	0.0133343	0.0122999	0.0120131	0.0118751	0.0818865	0.0357934	0.130698	-0.184333	0.300833	0.334871	0.351531	0.329078	820	963	1783	453
Slc25a4	P48962	GADIMYTGTLDCWR	1xCarbamidomethyl [C12]; 1xTMTpro [N-Term]	ADP/ATP translocase 1 OS=Mus musculus (Mouse) OX=10090 GN=Slc25a4 PE=1 SV=4	0.0303913	0.0284923	0.026391	0.0254918	0.0240506	0.0206245	0.0555396	0.096506	0.00342013	-0.107111	0.157121	0.241081	0.462793	0.286998	1138	646	1784	455
Pfas	Q5SUR0	FCDNSSAIQGK	1xCarbamidomethyl [C2]; 1xTMTpro [K11]	Phosphoribosylformylglycinamidine synthase OS=Mus musculus (Mouse) OX=10090 GN=Pfas PE=1 SV=1	0.0133691	0.0144047	0.0131026	0.0113674	0.0121823	0.0109717	0.0169152	-0.0274009	0.0802287	-0.0564491	0.261405	0.161517	0.312526	0.245149	1594	195	1789	456
Kdm3a	Q6PCM1	ANCPCSNR	2xCarbamidomethyl [C3; C5]; 1xTMTpro [N-Term]	Lysine-specific demethylase 3A OS=Mus musculus (Mouse) OX=10090 GN=Kdm3a PE=1 SV=1	0.0112959	0.0143235	0.00891159	0.00705148	0.0080504	0.00836213	0.135401	-0.0271321	0.315456	-0.369173	0.706931	0.515797	0.460987	0.561238	151	1651	1802	457
Dsp	E9Q557	DEETGLCLLPLK	1xCarbamidomethyl [C7]; 1xTMTpro [K12]; 1xTMTpro [N-Term]	Desmoplakin OS=Mus musculus (Mouse) OX=10090 GN=Dsp PE=1 SV=1	0.0089008	0.0102334	0.00927982	0.0109907	0.011949	0.0109144	0.0260483	-0.0896365	0.111649	-0.0294735	-0.214644	-0.335246	-0.204596	-0.251496	1523	280	1803	458
Rtcb	Q99LF4	SIGLPDVHSGYGFAIGNMAAFDMNDPEAVVSPGGVGFDINCGVR	1xCarbamidomethyl [C41]; 1xTMTpro [N-Term]	RNA-splicing ligase RtcB homolog OS=Mus musculus (Mouse) OX=10090 GN=Rtcb PE=1 SV=1	0.00118767	0.00161083	0.0011223	0.00100457	0.000933455	0.000861464	0.126474	-0.138051	0.301621	-0.219731	0.379613	0.485535	0.601324	0.488824	264	1540	1804	459
Pxn	Q8VI36	EQNDKPYCQSCFVK	2xCarbamidomethyl [C8; C11]; 2xTMTpro [K5; K14]; 1xTMTpro [N-Term]	Paxillin OS=Mus musculus (Mouse) OX=10090 GN=Pxn PE=1 SV=1	0.0317379	0.0408662	0.0223082	0.0223631	0.0197465	0.016538	0.143056	0.00457293	0.369275	-0.504055	0.500513	0.680038	0.935847	0.705466	51	1753	1804	459
Exosc1	Q9DAA6	APPVRYCIPGERLCNLEEGSPGSGTYTR	2xCarbamidomethyl [C7; C14]; 1xTMTpro [N-Term]	Exosome complex component CSL4 OS=Mus musculus (Mouse) OX=10090 GN=Exosc1 PE=1 SV=1	0.133497	0.147236	0.121705	0.110669	0.118642	0.100237	0.0616346	-0.00699288	0.134329	-0.140422	0.277561	0.177188	0.420396	0.291715	1095	710	1805	461
Rps6ka1	P18653	ETIGVGSYSVCK	1xCarbamidomethyl [C11]; 1xTMTpro [K12]; 1xTMTpro [N-Term]	Ribosomal protein S6 kinase alpha-1 OS=Mus musculus (Mouse) OX=10090 GN=Rps6ka1 PE=1 SV=1	0.0066358	0.00800711	0.00582363	0.00551039	0.00525419	0.00474489	0.109476	-0.0399631	0.231049	-0.228313	0.308079	0.376765	0.523859	0.402901	496	1311	1807	462
Epc1	Q8C9X6	AGAAQPGAHTCSTSTQNR	1xCarbamidomethyl [C11]; 1xTMTpro [N-Term]	Enhancer of polycomb homolog 1 OS=Mus musculus (Mouse) OX=10090 GN=Epc1 PE=1 SV=1	0.221485	0.208869	0.157236	0.163304	0.145992	0.13126	0.114123	0.177359	0.0927531	-0.316914	0.262292	0.423962	0.57742	0.421225	437	1370	1807	462
Ppid	Q9CR16	LCVIAECGELKEGDDWGIFPK	2xCarbamidomethyl [C2; C7]; 1xTMTpro [K]; 1xTMTpro [N-Term]	Peptidyl-prolyl cis-trans isomerase D OS=Mus musculus (Mouse) OX=10090 GN=Ppid PE=1 SV=3	0.0112519	0.0137557	0.0112449	0.00998509	0.00902527	0.00983715	0.0846476	-0.102953	0.186912	-0.103844	0.275269	0.421075	0.296805	0.33105	807	1001	1808	464
Rpl11	Q9CXW4	TGCIGAK	1xCarbamidomethyl [C3]; 1xTMTpro [K7]	60S ribosomal protein L11 OS=Mus musculus (Mouse) OX=10090 GN=Rpl11 PE=1 SV=4	0.0339846	0.0377309	0.0353844	0.0294704	0.030393	0.0299715	0.0284821	-0.0710421	0.0798236	-0.0128086	0.276653	0.232182	0.252328	0.253721	1494	316	1810	465
Glrx3	Q9CQM9	KLTHAAPCMLFMK	1xCarbamidomethyl [C8]; 2xTMTpro [K1; K13]; 1xTMTpro [N-Term]	Glutaredoxin-3 OS=Mus musculus (Mouse) OX=10090 GN=Glrx3 PE=1 SV=1	0.0298357	0.0361444	0.0292778	0.0237907	0.0252646	0.0268527	0.083964	-0.0898381	0.186896	-0.117068	0.416478	0.329761	0.241809	0.32935	818	992	1810	465
Lypla2	Q9WTL7	DLAILQCHGELDPMVPVRFGALTAEK	1xCarbamidomethyl [C7]; 1xTMTpro [K26]; 1xTMTpro [N-Term]	Acyl-protein thioesterase 2 OS=Mus musculus (Mouse) OX=10090 GN=Lypla2 PE=1 SV=1	0.050626	0.053942	0.0471618	0.043841	0.0426005	0.0404304	0.0331545	0.00140742	0.0929398	-0.100851	0.206188	0.247601	0.323031	0.25894	1433	382	1815	467
Coro7	Q9D2V7	SSCSLIAFNSDRPGVLGVISLEGHEENK	1xCarbamidomethyl [C3]; 1xTMTpro [K28]; 1xTMTpro [N-Term]	Coronin-7 OS=Mus musculus (Mouse) OX=10090 GN=Coro7 PE=1 SV=2	0.0084995	0.00972521	0.00797149	0.00751103	0.00723977	0.00658013	0.0691202	-0.0389447	0.155406	-0.131474	0.217312	0.27038	0.408206	0.298633	1022	795	1817	468
Srsf6	Q3TWW8	CSWQDLKDFMR	1xCarbamidomethyl [C1]; 1xTMTpro [K7]	Serine/arginine-rich splicing factor 6 OS=Mus musculus (Mouse) OX=10090 GN=Srsf6 PE=1 SV=1	0.023418	0.0262462	0.0239286	0.0279558	0.0302462	0.0288735	0.0169586	-0.066983	0.0975066	-0.0358675	-0.188542	-0.302148	-0.235142	-0.241944	1628	196	1824	469
Stat3	P42227	YCRPESQEHPEADPGSAAPYLK	1xCarbamidomethyl [C2]; 1xTMTpro [K22]; 1xTMTpro [N-Term]	Signal transducer and activator of transcription 3 OS=Mus musculus (Mouse) OX=10090 GN=Stat3 PE=1 SV=2	0.016309	0.0178701	0.012748	0.012919	0.0122855	0.0103196	0.112313	0.0602098	0.19209	-0.295189	0.275966	0.348506	0.600065	0.408179	482	1342	1824	469
Frg1	P97376	QCEINYVK	1xCarbamidomethyl [C2]; 1xTMTpro [K8]; 1xTMTpro [N-Term]	Protein FRG1 OS=Mus musculus (Mouse) OX=10090 GN=Frg1 PE=1 SV=2	0.0823414	0.110217	0.069178	0.0560738	0.05706	0.0629551	0.138283	-0.083461	0.337194	-0.334767	0.637754	0.612601	0.470756	0.573704	130	1694	1824	469
Casp8	O89110	MAELCDSPREQDSESR	1xCarbamidomethyl [C5]; 1xTMTpro [N-Term]	Caspase-8 OS=Mus musculus (Mouse) OX=10090 GN=Casp8 PE=1 SV=1	0.0190485	0.0205773	0.0162429	0.0148998	0.0145479	0.0146988	0.090351	0.0326001	0.143974	-0.197267	0.321785	0.356271	0.341383	0.339813	758	1068	1826	472
Lmnb1	P14733	ACLERIQELEDMLAK	1xCarbamidomethyl [C2]; 1xTMTpro [K15]; 1xTMTpro [N-Term]	Lamin-B1 OS=Mus musculus (Mouse) OX=10090 GN=Lmnb1 PE=1 SV=3	0.000436835	0.000584044	0.000320614	0.000243042	0.000345886	0.000247859	0.145014	-0.0337149	0.385272	-0.479969	0.879598	0.370506	0.851285	0.700463	53	1773	1826	472
Pcna	P17918	CAGNEDIITLRAEDNADTLALVFEAPNQEKVSDYEMK	1xCarbamidomethyl [C1]; TMTpro [K]; 1xTMTpro [N-Term]	Proliferating cell nuclear antigen OS=Mus musculus (Mouse) OX=10090 GN=Pcna PE=1 SV=2	0.00208739	0.00210086	0.00154635	0.00131333	0.00152398	0.00149908	0.112405	0.126972	0.13625	-0.305866	0.541497	0.326886	0.350654	0.406346	486	1343	1829	474
Uba6	Q8C7R4	TFCFEPLESQIK	1xCarbamidomethyl [C3]; 1xTMTpro [K12]; 1xTMTpro [N-Term]	Ubiquitin-like modifier-activating enzyme 6 OS=Mus musculus (Mouse) OX=10090 GN=Uba6 PE=1 SV=1	0.0247236	0.0305467	0.0223986	0.0199832	0.0198123	0.0186079	0.113529	-0.0664845	0.238642	-0.208967	0.373591	0.385976	0.476463	0.41201	467	1364	1831	475
Lrrfip1	Q3UZ39	CEQQVQSQDQENTSDLK	1xCarbamidomethyl [C1]; 1xTMTpro [K17]	Leucine-rich repeat flightless-interacting protein 1 OS=Mus musculus (Mouse) OX=10090 GN=Lrrfip1 PE=1 SV=2	0.0153683	0.0190242	0.0133042	0.0127212	0.0112282	0.0111899	0.119457	-0.04897	0.258912	-0.257049	0.321694	0.501798	0.506728	0.443407	380	1454	1834	476
Hsp90ab1	P11499	RGFEVVYMTEPIDEYCVQQLK	1xCarbamidomethyl [C16]; 1xTMTpro [K21]; 1xTMTpro [N-Term]	Heat shock protein HSP 90-beta OS=Mus musculus (Mouse) OX=10090 GN=Hsp90ab1 PE=1 SV=3	0.00117933	0.00141119	0.00068398	0.000603235	0.000636116	0.000563119	0.14812	0.111658	0.370597	-0.674285	0.85552	0.778951	0.954801	0.863091	20	1815	1835	477
Hdac2	P70288	IACDEEFSDSEDEGEGGRR	1xCarbamidomethyl [C3]; 1xTMTpro [N-Term]	Histone deacetylase 2 OS=Mus musculus (Mouse) OX=10090 GN=Hdac2 PE=1 SV=1	0.0292537	0.0396987	0.0275983	0.0218402	0.0255802	0.0218842	0.1279	-0.137707	0.302769	-0.221744	0.559336	0.331296	0.556438	0.482356	277	1559	1836	478
Znf451	Q8C0P7	ICEDMFESQECVK	2xCarbamidomethyl [C2; C11]; 1xTMTpro [K13]; 1xTMTpro [N-Term]	E3 SUMO-protein ligase ZNF451 OS=Mus musculus (Mouse) OX=10090 GN=Znf451 PE=1 SV=1	0.56242	0.559301	0.533306	0.748521	0.644398	0.638218	0.0645881	0.0278266	0.0198054	-0.0488566	-0.440223	-0.224131	-0.210229	-0.291528	1097	740	1837	479
Erh	P84089	TYADYESVNECMEGVCK	2xCarbamidomethyl [C11; C16]; 1xOxidation [M12]; 1xTMTpro [K17]	Enhancer of rudimentary homolog OS=Mus musculus (Mouse) OX=10090 GN=Erh PE=1 SV=1	0.136213	0.153938	0.136988	0.168129	0.165081	0.174534	0.026911	-0.0638773	0.112608	-0.0556968	-0.239824	-0.213434	-0.293768	-0.249009	1548	290	1838	480
Psmd10	Q9Z2X2	ASTNIQDTEGNTPLHLACDEERVEEAK	1xCarbamidomethyl [C18]; 1xTMTpro [K27]; 1xTMTpro [N-Term]	26S proteasome non-ATPase regulatory subunit 10 OS=Mus musculus (Mouse) OX=10090 GN=Psmd10 PE=1 SV=3	0.0966707	0.101928	0.105962	0.0702425	0.0827732	0.0927997	0.0793734	-0.0706164	0.00578341	0.0617792	0.531351	0.294532	0.129576	0.318486	902	943	1845	481
Denr	Q9CQJ6	ATDISESSGADCKGDTK	1xAcetyl [N-Term]; 1xCarbamidomethyl [C12]; 1xTMTpro [K]	Density-regulated protein OS=Mus musculus (Mouse) OX=10090 GN=Denr PE=1 SV=1	0.0416689	0.0493857	0.0394391	0.0353735	0.0379762	0.0311765	0.0844662	-0.0619748	0.183149	-0.14132	0.298279	0.195849	0.480488	0.324872	847	998	1845	481
Ywhaz	P63101	LAEQAERYDDMAACMK	1xCarbamidomethyl [C14]; 1xOxidation [M]; 1xTMTpro [K16]; 1xTMTpro [N-Term]	14-3-3 protein zeta/delta OS=Mus musculus (Mouse) OX=10090 GN=Ywhaz PE=1 SV=1	0.0752292	0.0815606	0.0629405	0.0556314	0.0591179	0.0576557	0.0974133	0.0385925	0.155173	-0.21871	0.396799	0.309104	0.345235	0.350379	695	1152	1847	483
Pde12	Q3TIU4	AHSSGGAACEATGPEPVATCEPVVK	2xCarbamidomethyl [C9; C20]; 1xTMTpro [K25]	2',5'-phosphodiesterase 12 OS=Mus musculus (Mouse) OX=10090 GN=Pde12 PE=1 SV=2	0.00796905	0.0102769	0.00935013	0.00665315	0.00829069	0.00697439	0.0919324	-0.207018	0.1599	0.02356	0.467389	0.149934	0.39936	0.338895	761	1087	1848	484
Slc44a1	Q6X893	SSGFCPKLPVPASAPIPFFHR	1xCarbamidomethyl [C5]; 1xTMTpro [K7]; 1xTMTpro [N-Term]	Choline transporter-like protein 1 OS=Mus musculus (Mouse) OX=10090 GN=Slc44a1 PE=1 SV=3	0.846578	0.912407	0.837444	0.712212	0.771949	0.721361	0.0138151	-0.0318515	0.0761827	-0.047501	0.281188	0.164989	0.262772	0.236317	1695	157	1852	485
Pcbp2	Q61990	MREESGARINISEGNCPER	1xCarbamidomethyl [C16]; 1xTMTpro [N-Term]	Poly(rC)-binding protein 2 OS=Mus musculus (Mouse) OX=10090 GN=Pcbp2 PE=1 SV=1	0.0139465	0.0180464	0.015105	0.0127831	0.0116053	0.0125134	0.0984309	-0.170797	0.201009	-0.0556724	0.296458	0.435909	0.327229	0.353199	682	1170	1852	485
Raver1	Q9CW46	GLPGDVTNQEVHDLLSDYELKYCFVDK	1xCarbamidomethyl [C23]; 2xTMTpro [K21; K27]; 1xTMTpro [N-Term]	Ribonucleoprotein PTB-binding 1 OS=Mus musculus (Mouse) OX=10090 GN=Raver1 PE=1 SV=2	0.00521996	0.00541348	0.00565287	0.00466951	0.00462068	0.00452718	0.014899	-0.0565863	-0.0040685	0.0583573	0.217354	0.232521	0.262012	0.237296	1684	172	1856	487
Cct2	P80314	HGINCFINR	1xCarbamidomethyl [C5]; 1xTMTpro [N-Term]	T-complex protein 1 subunit beta OS=Mus musculus (Mouse) OX=10090 GN=Cct2 PE=1 SV=4	0.0109276	0.0116112	0.0111732	0.00916254	0.00998707	0.00962559	0.00668166	-0.0403211	0.0472173	-0.00825916	0.294484	0.17017	0.223356	0.229337	1781	76	1857	488
Cct6a	P80317	NAIDDGCVVPGAGAVEVALAEALIK	1xCarbamidomethyl [C7]; 1xTMTpro [K25]	T-complex protein 1 subunit zeta OS=Mus musculus (Mouse) OX=10090 GN=Cct6a PE=1 SV=3	0.0138995	0.0123351	0.0115934	0.010863	0.00998278	0.0101583	0.0635049	0.140541	-0.0317234	-0.121188	0.215063	0.336979	0.311831	0.287958	1132	725	1857	488
Adh5	P28474	AKEFGASECISPQDFSK	1xCarbamidomethyl [C9]; 2xTMTpro [K2; K17]; 1xTMTpro [N-Term]	Alcohol dehydrogenase class-3 OS=Mus musculus (Mouse) OX=10090 GN=Adh5 PE=1 SV=3	0.0505735	0.0523846	0.0337536	0.0313448	0.0329354	0.0299927	0.137174	0.150281	0.20104	-0.433062	0.539874	0.468463	0.603489	0.537275	182	1676	1858	490
Acaa2	Q8BWT1	YNISREDCDRYALQSQQR	1xCarbamidomethyl [C8]; 1xTMTpro [N-Term]	3-ketoacyl-CoA thiolase, mitochondrial OS=Mus musculus (Mouse) OX=10090 GN=Acaa2 PE=1 SV=3	0.0172815	0.0185144	0.0167886	0.013868	0.0159582	0.0144996	0.0281359	-0.0204487	0.0789724	-0.0621908	0.337919	0.135381	0.273664	0.248988	1549	311	1860	491
Atp1b3	P97370	ACQFPVSLLEECSGVTDANFGYSK	2xCarbamidomethyl [C2; C12]; 1xTMTpro [K24]	Sodium/potassium-transporting ATPase subunit beta-3 OS=Mus musculus (Mouse) OX=10090 GN=Atp1b3 PE=1 SV=1	1.05094	1.07911	1.10777	1.34802	1.20017	1.31464	0.0312899	-0.0383845	-0.000216673	0.0376007	-0.320774	-0.153172	-0.284608	-0.252851	1509	356	1865	492
Txnrd1	Q9JMH6	LYGGSNVKCDYDNVPTTVFTPLEYGCCGLSEEK	3xCarbamidomethyl [C9; C26; C27]; 2xTMTpro [K8; K33]; 1xTMTpro [N-Term]	Thioredoxin reductase 1, cytoplasmic OS=Mus musculus (Mouse) OX=10090 GN=Txnrd1 PE=1 SV=3	0.0209634	0.0328611	0.0244886	0.0171562	0.0217581	0.0154335	0.138075	-0.316417	0.332089	-0.0921812	0.605564	0.262741	0.758223	0.542176	173	1692	1865	492
Tufm	Q8BFR5	HYAHTDCPGHADYVK	1xCarbamidomethyl [C7]; 1xTMTpro [K15]; 1xTMTpro [N-Term]	Elongation factor Tu, mitochondrial OS=Mus musculus (Mouse) OX=10090 GN=Tufm PE=1 SV=1	0.00438409	0.00423592	0.00345082	0.00305596	0.00325438	0.00322429	0.0940811	0.123788	0.0741849	-0.221553	0.396866	0.306106	0.319511	0.340827	753	1115	1868	494
Dynll1	P63168	AVIKNADMSEEMQQDSVECATQALEK	1xCarbamidomethyl [C19]; 2xTMTpro [K4; K26]; 1xTMTpro [N-Term]	Dynein light chain 1, cytoplasmic OS=Mus musculus (Mouse) OX=10090 GN=Dynll1 PE=1 SV=1	0.0654904	0.0661056	0.0520099	0.0459201	0.0422289	0.0560367	0.101429	0.0977063	0.111194	-0.234792	0.414452	0.535347	0.127205	0.359002	661	1207	1868	494
Rpl27a	P14115	IKGVGGACVLVA	1xCarbamidomethyl [C8]; 1xTMTpro [K2]; 1xTMTpro [N-Term]	60S ribosomal protein L27a OS=Mus musculus (Mouse) OX=10090 GN=Rpl27a PE=1 SV=5	0.0134378	0.0133866	0.0076552	0.00645914	0.00798279	0.00710715	0.147817	0.225519	0.220006	-0.586268	0.831367	0.525816	0.693437	0.68354	60	1808	1868	494
Ndufs8	Q8K3J1	CIYCGFCQEACPVDAIVEGPNFEFSTETHEELLYNK	4xCarbamidomethyl [C1; C4; C7; C11]; 1xTMTpro [K36]	NADH dehydrogenase [ubiquinone] iron-sulfur protein 8, mitochondrial OS=Mus musculus (Mouse) OX=10090 GN=Ndufs8 PE=1 SV=1	0.00531095	0.00710815	0.00582351	0.00426798	0.00501773	0.0048045	0.107211	-0.195307	0.225196	-0.0623894	0.510724	0.277243	0.339892	0.375953	593	1278	1871	497
Ppid	Q9CR16	ALCTGEK	1xCarbamidomethyl [C3]; 1xTMTpro [K7]; 1xTMTpro [N-Term]	Peptidyl-prolyl cis-trans isomerase D OS=Mus musculus (Mouse) OX=10090 GN=Ppid PE=1 SV=3_x000D_ Peptidyl-prolyl cis-trans isomerase F, mitochondrial OS=Mus musculus (Mouse) OX=10090 GN=Ppif PE=1 SV=1_x000D_ E3 SUMO-protein ligase RanBP2 OS=Mus musculus (Mouse) OX=10090 GN=Ranbp2 PE=1 SV=2	0.00422115	0.00553812	0.00322134	0.00265097	0.0028204	0.00287927	0.146737	-0.0356862	0.356072	-0.425664	0.706802	0.617425	0.587621	0.637283	84	1790	1874	498
Fh	P97807	LLGDASVSFTDNCVVGIQANTERINK	1xCarbamidomethyl [C13]; 1xTMTpro [K26]	Fumarate hydratase, mitochondrial OS=Mus musculus (Mouse) OX=10090 GN=Fh PE=1 SV=3	0.00470087	0.00433472	0.00425183	0.0039316	0.00382195	0.00349275	0.0235575	0.0859023	-0.0310873	-0.0589444	0.171911	0.212719	0.342662	0.242431	1622	253	1875	499
Ywhaz	P63101	LAEQAERYDDMAACMK	1xCarbamidomethyl [C14]; 1xTMTpro [K16]; 1xTMTpro [N-Term]	14-3-3 protein zeta/delta OS=Mus musculus (Mouse) OX=10090 GN=Ywhaz PE=1 SV=1	0.0051319	0.00523435	0.00360036	0.00314245	0.0034541	0.00348568	0.128567	0.140546	0.169064	-0.370807	0.567058	0.43064	0.417509	0.471736	307	1568	1875	499
Slc9a3r1	P70441	LCCLEK	2xCarbamidomethyl [C2; C3]; 1xTMTpro [K6]; 1xTMTpro [N-Term]	Na(+)/H(+) exchange regulatory cofactor NHE-RF1 OS=Mus musculus (Mouse) OX=10090 GN=Slc9a3r1 PE=1 SV=3	0.00458244	0.00461689	0.00464102	0.00421522	0.00359418	0.00361248	0.0575543	-0.00972882	0.00107453	0.00859551	0.130238	0.360185	0.352856	0.281093	1204	672	1876	501
Trim65	Q8BFW4	SCPECRQPFPEGAK	2xCarbamidomethyl [C2; C5]; 1xTMTpro [K14]; 1xTMTpro [N-Term]	Tripartite motif-containing protein 65 OS=Mus musculus (Mouse) OX=10090 GN=Trim65 PE=1 SV=1	0.247419	0.285214	0.198783	0.166638	0.18302	0.195259	0.119613	0.0212289	0.226313	-0.294536	0.549015	0.413724	0.32034	0.427693	420	1456	1876	501
Actbl2	Q8BFZ3	HQGVMVGMGQKDCYVGDEAQSK	1xCarbamidomethyl [C13]; 1xOxidation [M]; 2xTMTpro [K11; K22]	Beta-actin-like protein 2 OS=Mus musculus (Mouse) OX=10090 GN=Actbl2 PE=1 SV=1	0.0044475	0.00503774	0.00485358	0.0038296	0.00416741	0.00407675	0.0295859	-0.103898	0.0758847	0.0221584	0.319699	0.19774	0.229471	0.24897	1550	330	1880	503
Gmds	Q8K0C9	YYRPTEVDFLQGDCSK	1xCarbamidomethyl [C14]; 1xTMTpro [K16]; 1xTMTpro [N-Term]	GDP-mannose 4,6 dehydratase OS=Mus musculus (Mouse) OX=10090 GN=Gmds PE=1 SV=1	0.0870615	0.0905291	0.0686769	0.0607646	0.070015	0.0616766	0.102156	0.084843	0.141189	-0.257366	0.43396	0.229528	0.412468	0.358652	662	1218	1880	503
Xpnpep3	B7ZMP1	IEDDVVVTQDSPLILSADCPK	1xCarbamidomethyl [C19]; 1xTMTpro [K21]	Xaa-Pro aminopeptidase 3 OS=Mus musculus (Mouse) OX=10090 GN=Xpnpep3 PE=1 SV=1	0.259517	0.293128	0.276466	0.328108	0.321185	0.332292	0.0251009	-0.0907735	0.0849263	0.000500886	-0.247567	-0.216802	-0.265851	-0.243407	1612	271	1883	505
Hspa8	P63017	CNEIISWLDK	1xCarbamidomethyl [C1]; 1xTMTpro [K10]; 1xTMTpro [N-Term]	Heat shock cognate 71 kDa protein OS=Mus musculus (Mouse) OX=10090 GN=Hspa8 PE=1 SV=1	0.0015944	0.00152266	0.00140733	0.00122143	0.00134843	0.0012456	0.0285774	0.0802575	0.0138304	-0.0998026	0.304185	0.161483	0.275919	0.247196	1567	317	1884	506
Anp32a	O35381	SLDLFNCEVTNLNAYRENVFK	1xCarbamidomethyl [C7]; 1xDeamidated [N]; 1xTMTpro [K21]; 1xTMTpro [N-Term]	Acidic leucine-rich nuclear phosphoprotein 32 family member A OS=Mus musculus (Mouse) OX=10090 GN=Anp32a PE=1 SV=1	0.185397	0.199463	0.161079	0.137539	0.150035	0.156187	0.0745942	0.0268372	0.132345	-0.176007	0.403939	0.278482	0.220507	0.300976	1008	880	1888	507
Psap	Q61207	SLPCDICK	2xCarbamidomethyl [C4; C7]; 1xTMTpro [N-Term]; 1xTMTpro [K8]	Prosaposin OS=Mus musculus (Mouse) OX=10090 GN=Psap PE=1 SV=2	0.215869	0.229135	0.209517	0.175137	0.186764	0.194625	0.0156445	-0.0153228	0.0707215	-0.0584084	0.316997	0.22426	0.164783	0.235347	1710	179	1889	508
Znf32	Q80V23	IHTGEKPYQCK	1xCarbamidomethyl [C10]; 1xDeamidated [Q9]; 2xTMTpro [K6; K11]; 1xTMTpro [N-Term]	Zinc finger protein 32 OS=Mus musculus (Mouse) OX=10090 GN=Znf32 PE=2 SV=1	1.93946	2.07579	2.4341	1.73398	1.87708	1.57098	0.0840659	-0.148537	-0.0505329	0.1792	0.310107	0.1957	0.452528	0.319445	896	993	1889	508
Nubp1	Q9R060	SCDKGQSFFVEAPDSPATAAYR	1xCarbamidomethyl [C2]; 1xTMTpro [K4]	Cytosolic Fe-S cluster assembly factor NUBP1 OS=Mus musculus (Mouse) OX=10090 GN=Nubp1 PE=1 SV=1	0.148476	0.131775	0.137675	0.121385	0.121809	0.109601	0.0280348	0.0919426	-0.0802099	-0.0170146	0.198698	0.193664	0.34602	0.246127	1585	309	1894	510
Trim25	Q61510	FSASSAATQVACDHCLTEIAVK	2xCarbamidomethyl [C12; C15]; 1xTMTpro [K22]; 1xTMTpro [N-Term]	E3 ubiquitin/ISG15 ligase TRIM25 OS=Mus musculus (Mouse) OX=10090 GN=Trim25 PE=1 SV=2	0.0520828	0.0547726	0.0534456	0.0469939	0.0451978	0.0451081	0.00184467	-0.036942	0.0357056	0.00032189	0.185276	0.241496	0.244362	0.223711	1875	23	1898	511
Ddx3y	Q62095	DLMACAQTGSGK	1xCarbamidomethyl [C5]; 1xTMTpro [K12]; 1xTMTpro [N-Term]	ATP-dependent RNA helicase DDX3Y OS=Mus musculus (Mouse) OX=10090 GN=Ddx3y PE=1 SV=2_x000D_ ATP-dependent RNA helicase DDX3X OS=Mus musculus (Mouse) OX=10090 GN=Ddx3x PE=1 SV=3	0.0477351	0.044668	0.0338558	0.0328	0.030887	0.0302771	0.12063	0.181699	0.0858914	-0.313946	0.359655	0.44635	0.475126	0.427044	424	1475	1899	512
Ivd	Q9JHI5	LGMRGSNTCELVFEDCKVPAANVLSQESK	2xCarbamidomethyl [C9; C16]; 2xTMTpro [K17; K29]; 1xTMTpro [N-Term]	Isovaleryl-CoA dehydrogenase, mitochondrial OS=Mus musculus (Mouse) OX=10090 GN=Ivd PE=1 SV=1	0.00308836	0.003831	0.00160204	0.00122815	0.00153541	0.00137175	0.15308	0.120714	0.431593	-0.826221	1.20965	0.887508	1.05012	1.04909	8	1891	1899	512
Wdr70	Q3TWF6	SLQPCECHQIK	2xCarbamidomethyl [C5; C7]; 1xTMTpro [K11]; 1xTMTpro [N-Term]	WD repeat-containing protein 70 OS=Mus musculus (Mouse) OX=10090 GN=Wdr70 PE=1 SV=1	0.0622535	0.0683535	0.0591725	0.0511844	0.0520815	0.0549341	0.0440982	-0.0231353	0.111726	-0.0963629	0.305587	0.280519	0.203588	0.263231	1394	507	1901	514
Psmd10	Q9Z2X2	GAHVNAVNQNGCTPLHYAASK	1xCarbamidomethyl [C12]; 1xDeamidated [N10]; 1xTMTpro [K21]; 1xTMTpro [N-Term]	26S proteasome non-ATPase regulatory subunit 10 OS=Mus musculus (Mouse) OX=10090 GN=Psmd10 PE=1 SV=3	0.138432	0.13649	0.111657	0.107716	0.101233	0.100457	0.0875992	0.103373	0.0829976	-0.206727	0.258568	0.348121	0.359218	0.321969	869	1033	1902	515
Lasp1	Q61792	ACFHCETCK	3xCarbamidomethyl [C2; C5; C8]; 1xTMTpro [K9]; 1xTMTpro [N-Term]	LIM and SH3 domain protein 1 OS=Mus musculus (Mouse) OX=10090 GN=Lasp1 PE=1 SV=1	0.00656819	0.00601427	0.00384287	0.00352339	0.00365554	0.00351632	0.148086	0.262608	0.135502	-0.510704	0.635925	0.582805	0.638822	0.619184	93	1813	1906	516
Idi1	P58044	QVQLLAEMCILIDENDNKIGADTK	1xCarbamidomethyl [C9]; 2xTMTpro [K18; K24]; 1xTMTpro [N-Term]	Isopentenyl-diphosphate Delta-isomerase 1 OS=Mus musculus (Mouse) OX=10090 GN=Idi1 PE=1 SV=1	0.0155807	0.0164003	0.0142834	0.0114693	0.0120343	0.0144251	0.0725842	0.0148221	0.0887816	-0.110602	0.427167	0.357789	0.0963587	0.293771	1060	847	1907	517
Ube2z	Q3UE37	VAVCDMMEGKCPCPEPLRGVMEK	3xCarbamidomethyl [C4; C11; C13]; 2xTMTpro [K10; K23]; 1xTMTpro [N-Term]	Ubiquitin-conjugating enzyme E2 Z OS=Mus musculus (Mouse) OX=10090 GN=Ube2z PE=1 SV=2	0.165129	0.170898	0.157157	0.126759	0.135427	0.150788	0.0419444	0.00643478	0.0559687	-0.0649584	0.375074	0.279647	0.124643	0.259788	1425	483	1908	518
Flna	Q8BTM8	CAPGVVGPTEADIDFDIIRNDNDTFTVK	1xCarbamidomethyl [C1]; 1xTMTpro [K28]; 1xTMTpro [N-Term]	Filamin-A OS=Mus musculus (Mouse) OX=10090 GN=Flna PE=1 SV=5	0.00130403	0.00172875	0.00102652	0.00081368	0.000981628	0.000887147	0.147299	-0.0532933	0.353464	-0.39851	0.733736	0.463021	0.609024	0.601927	111	1797	1908	518
Ppp2cb	P62715	QITQVYGFYDECLRK	1xCarbamidomethyl [C12]; 1xTMTpro [K15]; 1xTMTpro [N-Term]	Serine/threonine-protein phosphatase 2A catalytic subunit beta isoform OS=Mus musculus (Mouse) OX=10090 GN=Ppp2cb PE=1 SV=1_x000D_ Serine/threonine-protein phosphatase 4 catalytic subunit OS=Mus musculus (Mouse) OX=10090 GN=Ppp4c PE=1 SV=2_x000D_ Serine/threonine-protein phosphatase 2A catalytic subunit alpha isoform OS=Mus musculus (Mouse) OX=10090 GN=Ppp2ca PE=1 SV=1	0.0499442	0.052849	0.0531955	0.0389224	0.0448775	0.0463769	0.0460499	-0.05809	0.0234687	0.0328975	0.417806	0.212416	0.164999	0.265073	1376	535	1911	520
Dhx9	O70133	GATGCGK	1xCarbamidomethyl [C5]; 1xTMTpro [K7]; 1xTMTpro [N-Term]	ATP-dependent RNA helicase A OS=Mus musculus (Mouse) OX=10090 GN=Dhx9 PE=1 SV=2	0.0149484	0.0158154	0.00981438	0.00895348	0.0105774	0.00841504	0.142652	0.14425	0.225589	-0.462775	0.595222	0.354762	0.684702	0.544895	168	1746	1914	521
Hspa2	P17156	GCAGGEK	1xCarbamidomethyl [C2]; 1xTMTpro [K7]; 1xTMTpro [N-Term]	Heat shock-related 70 kDa protein 2 OS=Mus musculus (Mouse) OX=10090 GN=Hspa2 PE=1 SV=2	0.0577985	0.0607744	0.0463078	0.0432742	0.0463235	0.0400784	0.101867	0.0726436	0.145075	-0.247132	0.344881	0.246643	0.455562	0.349029	703	1214	1917	522
Mndal	D0QMC3	VCEHIK	1xCarbamidomethyl [C2]; 1xTMTpro [K6]; 1xTMTpro [N-Term]	Myeloid cell nuclear differentiation antigen-like protein OS=Mus musculus (Mouse) OX=10090 GN=Mndal PE=1 SV=1_x000D_ Interferon-activable protein 203 OS=Mus musculus (Mouse) OX=10090 GN=Ifi203 PE=1 SV=1	0.00496288	0.0036795	0.00235132	0.00214584	0.00216353	0.00169807	0.153603	0.437536	0.00586679	-0.640173	0.772099	0.760255	1.10975	0.8807	17	1902	1919	523
Aamp	J3QN89	VPNGDCK	1xCarbamidomethyl [C6]; 1xTMTpro [K7]; 1xTMTpro [N-Term]	WD_REPEATS_REGION domain-containing protein OS=Mus musculus (Mouse) OX=10090 GN=Aamp PE=1 SV=1	8.10449	11.2214	7.91221	6.66401	6.85775	6.05933	0.134337	-0.16387	0.305588	-0.19851	0.446201	0.404856	0.583433	0.478163	288	1635	1923	524
Ivd	Q9JHI5	GSNTCELVFEDCKVPAANVLSQESK	2xCarbamidomethyl [C5; C12]; TMTpro [K]; 1xTMTpro [N-Term]	Isovaleryl-CoA dehydrogenase, mitochondrial OS=Mus musculus (Mouse) OX=10090 GN=Ivd PE=1 SV=1	0.0146093	0.0152064	0.0135196	0.0117531	0.0123549	0.0124952	0.0291775	0.0163065	0.0740968	-0.0955255	0.297542	0.225504	0.209208	0.244085	1604	326	1930	525
Sord	Q64442	VMIKCDPNDQNP	1xCarbamidomethyl [C5]; 1xTMTpro [K4]; 1xTMTpro [N-Term]	Sorbitol dehydrogenase OS=Mus musculus (Mouse) OX=10090 GN=Sord PE=1 SV=3	0.191291	0.223408	0.193866	0.159425	0.156349	0.186193	0.0645299	-0.0846762	0.139231	-0.0653914	0.347571	0.375676	0.123645	0.282298	1191	739	1930	525
Chaf1a	Q9QWF0	TLAGSCGK	1xCarbamidomethyl [C6]; 1xTMTpro [K8]; 1xTMTpro [N-Term]	Chromatin assembly factor 1 subunit A OS=Mus musculus (Mouse) OX=10090 GN=Chaf1a PE=1 SV=1	0.170038	0.196818	0.173315	0.14133	0.154429	0.153599	0.050254	-0.0825955	0.128409	-0.0550585	0.349382	0.221504	0.229279	0.266722	1349	582	1931	527
Mtf2	Q02395	IACGEK	1xCarbamidomethyl [C3]; 1xTMTpro [K6]; 1xTMTpro [N-Term]	Metal-response element-binding transcription factor 2 OS=Mus musculus (Mouse) OX=10090 GN=Mtf2 PE=1 SV=2	0.0570162	0.0547032	0.0454711	0.0428379	0.0420908	0.0406485	0.0916296	0.121893	0.0621456	-0.20453	0.290592	0.315977	0.366279	0.324283	851	1081	1932	528
Eif2s3x	Q9Z0N1	SFDVNKPGCEVDDLKGGVAGGSILK	1xCarbamidomethyl [C9]; 3xTMTpro [K6; K15; K25]; 1xTMTpro [N-Term]	Eukaryotic translation initiation factor 2 subunit 3, X-linked OS=Mus musculus (Mouse) OX=10090 GN=Eif2s3x PE=1 SV=2	0.0146075	0.0163114	0.0119271	0.0105995	0.0103394	0.0122187	0.110986	0.0325119	0.191685	-0.259958	0.430204	0.466038	0.225107	0.373783	604	1330	1934	529
Rcc1	Q8VE37	VASGNDHLVMLTNDGDLYTLGCGEQGQLGRVPELFANR	1xCarbamidomethyl [C22]; 1xTMTpro [N-Term]	Regulator of chromosome condensation OS=Mus musculus (Mouse) OX=10090 GN=Rcc1 PE=1 SV=1	0.00382616	0.00444908	0.00455163	0.00509264	0.00481799	0.00551458	0.0471254	-0.160238	0.0573722	0.0902492	-0.25228	-0.172296	-0.367116	-0.263897	1387	548	1935	530
Atp1a1	Q8VDN2	LIIVEGCQR	1xCarbamidomethyl [C7]; 1xTMTpro [N-Term]	Sodium/potassium-transporting ATPase subunit alpha-1 OS=Mus musculus (Mouse) OX=10090 GN=Atp1a1 PE=1 SV=1_x000D_ Potassium-transporting ATPase alpha chain 2 OS=Mus musculus (Mouse) OX=10090 GN=Atp12a PE=1 SV=3_x000D_ Sodium/potassium-transporting ATPase subunit alpha-3 OS=Mus musculus (Mouse) OX=10090 GN=Atp1a3 PE=1 SV=1	0.00584213	0.00622274	0.0052204	0.0048729	0.00456168	0.00481061	0.0622779	0.0199858	0.111041	-0.142348	0.24173	0.336946	0.260289	0.279655	1221	715	1936	531
Parp1	P11103	ECSGQLVFK	1xCarbamidomethyl [C2]; 1xTMTpro [K9]; 1xTMTpro [N-Term]	Poly [ADP-ribose] polymerase 1 OS=Mus musculus (Mouse) OX=10090 GN=Parp1 PE=1 SV=3	0.00918321	0.0106135	0.00833311	0.00799997	0.00761148	0.00693639	0.0900811	-0.0300671	0.178763	-0.170211	0.229072	0.300889	0.434881	0.321614	871	1065	1936	531
Psma5	Q9Z2U1	GPQLFHMDPSGTFVQCDAR	1xCarbamidomethyl [C16]; 1xOxidation [M7]; 1xTMTpro [N-Term]	Proteasome subunit alpha type-5 OS=Mus musculus (Mouse) OX=10090 GN=Psma5 PE=1 SV=1	0.00416921	0.00489217	0.00436593	0.00381691	0.00379128	0.00352301	0.0541434	-0.102363	0.128339	-0.0358465	0.229733	0.239451	0.345327	0.271503	1305	632	1937	533
Impa1	O55023	GAFCNGQK	1xCarbamidomethyl [C4]; 1xDeamidated [N5]; 1xTMTpro [K8]; 1xTMTpro [N-Term]	Inositol monophosphatase 1 OS=Mus musculus (Mouse) OX=10090 GN=Impa1 PE=1 SV=1	0.0178568	0.021521	0.0197005	0.015682	0.0158419	0.0171181	0.0644342	-0.141192	0.12808	0.000565509	0.328556	0.313921	0.202145	0.281541	1200	737	1937	533
Tkt	P40142	RCEAFGWHTIIVDGHSVEELCK	2xCarbamidomethyl [C2; C21]; 1xTMTpro [K22]; 1xTMTpro [N-Term]	Transketolase OS=Mus musculus (Mouse) OX=10090 GN=Tkt PE=1 SV=1	0.00324006	0.00316728	0.00253356	0.00239178	0.00232912	0.00230553	0.102698	0.120563	0.0877871	-0.234291	0.317371	0.355672	0.37036	0.347801	713	1226	1939	535
Ranbp2	Q9ERU9	LYLDDSEKPLEENLADNDKECVIVWEK	1xCarbamidomethyl [C21]; 2xTMTpro [K19; K27]; 1xTMTpro [N-Term]	E3 SUMO-protein ligase RanBP2 OS=Mus musculus (Mouse) OX=10090 GN=Ranbp2 PE=1 SV=2	0.00335711	0.00291052	0.00248394	0.00213206	0.0024266	0.00222972	0.109694	0.202639	-0.00330276	-0.231947	0.452335	0.265646	0.387714	0.368565	629	1313	1942	536
Cand1	Q6ZQ38	ATCTTK	1xCarbamidomethyl [C3]; 1xTMTpro [K6]; 1xTMTpro [N-Term]	Cullin-associated NEDD8-dissociated protein 1 OS=Mus musculus (Mouse) OX=10090 GN=Cand1 PE=1 SV=2	0.0150688	0.0189919	0.012213	0.0110236	0.011308	0.0101405	0.140051	-0.0336666	0.300154	-0.336811	0.484629	0.447889	0.605098	0.512539	227	1716	1943	537
Arf6	P62331	DRNWYVQPSCATSGDGLYEGLTWLTSNYKS	1xCarbamidomethyl [C10]; 1xTMTpro [K29]	ADP-ribosylation factor 6 OS=Mus musculus (Mouse) OX=10090 GN=Arf6 PE=1 SV=2	0.402743	0.316299	0.338351	0.428823	0.462959	0.403911	0.0723636	0.192382	-0.156187	-0.0589577	-0.282905	-0.393407	-0.196561	-0.290958	1102	842	1944	538
Tkt	P40142	EHPDRFIECYIAEQNMVSIAVGCATR	2xCarbamidomethyl [C9; C23]; 1xTMTpro [N-Term]	Transketolase OS=Mus musculus (Mouse) OX=10090 GN=Tkt PE=1 SV=1	0.00192165	0.00240724	0.00202484	0.00153157	0.00163707	0.00192374	0.0930831	-0.140296	0.184739	-0.0648333	0.467628	0.371519	0.138727	0.325958	842	1103	1945	539
Idh1	O88844	CATITPDEK	1xCarbamidomethyl [C1]; 1xTMTpro [K9]; 1xTMTpro [N-Term]	Isocitrate dehydrogenase [NADP] cytoplasmic OS=Mus musculus (Mouse) OX=10090 GN=Idh1 PE=1 SV=2	0.015303	0.0174499	0.0143486	0.013347	0.012473	0.0125742	0.0764441	-0.0369992	0.152409	-0.129898	0.234292	0.332001	0.320347	0.295547	1049	898	1947	540
Vdac2	Q60930	SCSGVEFSTSGSSNTDTGKVSGTLETKYK	1xCarbamidomethyl [C2]; 3xTMTpro [K19; K27; K29]; 1xTMTpro [N-Term]	Voltage-dependent anion-selective channel protein 2 OS=Mus musculus (Mouse) OX=10090 GN=Vdac2 PE=1 SV=2	0.00711517	0.00642105	0.0036451	0.00366804	0.0033999	0.00307467	0.154171	0.313092	0.165002	-0.651848	0.642797	0.752313	0.897373	0.764161	35	1912	1947	540
Mdh2	P08249	EGVVECSFVQSK	1xCarbamidomethyl [C6]; 1xTMTpro [K12]	Malate dehydrogenase, mitochondrial OS=Mus musculus (Mouse) OX=10090 GN=Mdh2 PE=1 SV=3	0.00521971	0.00590443	0.00489009	0.00421744	0.00411553	0.00484053	0.0694724	-0.0323493	0.145477	-0.12646	0.339953	0.375239	0.141155	0.285449	1152	802	1954	542
Klhl25	Q8R2P1	EFSASAIGCK	1xCarbamidomethyl [C9]; 1xTMTpro [K10]; 1xTMTpro [N-Term]	Kelch-like protein 25 OS=Mus musculus (Mouse) OX=10090 GN=Klhl25 PE=2 SV=1	3.28457	3.43679	2.85108	2.74326	2.69097	2.45292	0.0656685	0.0417783	0.107139	-0.162415	0.218033	0.2458	0.379427	0.281087	1205	751	1956	543
Sec31a	Q3UPL0	CLSSATDPQTK	1xCarbamidomethyl [C1]; 1xTMTpro [K11]; 1xTMTpro [N-Term]	Protein transport protein Sec31A OS=Mus musculus (Mouse) OX=10090 GN=Sec31a PE=1 SV=2	0.026563	0.0229208	0.0238614	0.0290298	0.0286122	0.0297992	0.0396702	0.119679	-0.0930832	-0.0350616	-0.247796	-0.226891	-0.285534	-0.253407	1501	457	1958	544
Glrx	Q9QUH0	DCIGGCSDLISMQQTGELMTRLK	2xCarbamidomethyl [C2; C6]; 1xTMTpro [K23]	Glutaredoxin-1 OS=Mus musculus (Mouse) OX=10090 GN=Glrx PE=1 SV=3	0.0794505	0.0732495	0.0712701	0.0645444	0.0629568	0.0616232	0.0314316	0.0897848	-0.0274522	-0.0669757	0.209981	0.245909	0.276797	0.244229	1602	359	1961	545
Slc25a5	P51881	GTDIMYTGTLDCWRK	1xCarbamidomethyl [C12]; 1xOxidation [M5]; 1xTMTpro [K15]; 1xTMTpro [N-Term]	ADP/ATP translocase 2 OS=Mus musculus (Mouse) OX=10090 GN=Slc25a5 PE=1 SV=3	0.0321258	0.0410322	0.0335257	0.0264841	0.0281705	0.0295884	0.102315	-0.146572	0.206451	-0.0850389	0.425176	0.336121	0.265271	0.34219	740	1221	1961	545
Wdr81	Q5ND34	SVLCGHVR	1xCarbamidomethyl [C4]; 1xTMTpro [N-Term]	WD repeat-containing protein 81 OS=Mus musculus (Mouse) OX=10090 GN=Wdr81 PE=1 SV=2	0.131077	0.157098	0.132712	0.101957	0.112551	0.127962	0.0826059	-0.0980562	0.163195	-0.0801716	0.460513	0.31789	0.132755	0.303719	989	975	1964	547
Lyn	P25911	QSDGLCR	1xCarbamidomethyl [C6]; 1xTMTpro [N-Term]	Tyrosine-protein kinase Lyn OS=Mus musculus (Mouse) OX=10090 GN=Lyn PE=1 SV=4	0.00679929	0.00720943	0.00348731	0.00372034	0.00310138	0.00297092	0.156744	0.221392	0.305892	-0.741881	0.648558	0.911081	0.973085	0.844242	24	1940	1964	547
Rpl4	Q9D8E6	SGQGAFGNMCR	1xCarbamidomethyl [C10]; 1xTMTpro [N-Term]	60S ribosomal protein L4 OS=Mus musculus (Mouse) OX=10090 GN=Rpl4 PE=1 SV=3	0.0099587	0.0114844	0.0092968	0.00727859	0.00869851	0.00897428	0.0845108	-0.0411191	0.164524	-0.140343	0.493418	0.236308	0.191281	0.307002	966	999	1965	549
Tpx2	A2APB8	RCVAPATDCPPQK	2xCarbamidomethyl [C2; C9]; 1xTMTpro [K13]; 1xTMTpro [N-Term]	Targeting protein for Xklp2 OS=Mus musculus (Mouse) OX=10090 GN=Tpx2 PE=1 SV=1	0.0145229	0.0179666	0.0138469	0.0126293	0.0120722	0.0114704	0.109061	-0.0888561	0.218135	-0.157619	0.29041	0.355497	0.429265	0.35839	664	1301	1965	549
Idh2	P54071	NILGGTVFREPIICK	1xCarbamidomethyl [C14]; 1xTMTpro [K15]	Isocitrate dehydrogenase [NADP], mitochondrial OS=Mus musculus (Mouse) OX=10090 GN=Idh2 PE=1 SV=3	0.0633865	0.0686016	0.0629472	0.0539774	0.0555916	0.0562031	0.0226382	-0.035786	0.078281	-0.0458178	0.267604	0.225094	0.209312	0.234003	1728	244	1972	551
Kifc1	Q9QWT9	VLELEECLGTRER	1xCarbamidomethyl [C7]; 1xTMTpro [N-Term]	Kinesin-like protein KIFC1 OS=Mus musculus (Mouse) OX=10090 GN=Kifc1 PE=1 SV=2_x000D_ Kinesin-like protein OS=Mus musculus (Mouse) OX=10090 GN=Kifc5b PE=1 SV=1	0.116551	0.115998	0.106428	0.091525	0.0990853	0.0985444	0.0180468	0.0447376	0.0378764	-0.0863497	0.303988	0.189483	0.197381	0.230284	1767	206	1973	552
Pop1	Q8K205	TIGDGTRDACQPR	1xCarbamidomethyl [C10]; 1xTMTpro [N-Term]	Processing of 1, ribonuclease P/MRP family, (S. cerevisiae) OS=Mus musculus (Mouse) OX=10090 GN=Pop1 PE=1 SV=1	0.0143452	0.0226493	0.0146618	0.0113758	0.0103979	0.0116968	0.152798	-0.263414	0.395486	-0.231921	0.59802	0.727696	0.557864	0.62786	88	1886	1974	553
Smc1a	Q9CU62	NSSAQAFLGPENPEEPYLDGINYNCVAPGK	1xCarbamidomethyl [C25]; 1xTMTpro [K30]	Structural maintenance of chromosomes protein 1A OS=Mus musculus (Mouse) OX=10090 GN=Smc1a PE=1 SV=4	0.00138926	0.00160883	0.000992946	0.000962138	0.000990256	0.000823591	0.145242	0.0625194	0.274208	-0.422013	0.467485	0.425927	0.691801	0.528404	201	1774	1975	554
Lypla2	Q9WTL7	TYPGVMHSSCPQEMAAVK	1xCarbamidomethyl [C10]; 1xTMTpro [K18]	Acyl-protein thioesterase 2 OS=Mus musculus (Mouse) OX=10090 GN=Lypla2 PE=1 SV=1	0.148068	0.164711	0.149848	0.142183	0.125627	0.120921	0.0437416	-0.0586259	0.0950503	-0.0413888	0.117139	0.295746	0.350821	0.254569	1480	504	1984	555
Il16	O54824	TQSCETK	1xCarbamidomethyl [C4]; 1xTMTpro [K7]; 1xTMTpro [N-Term]	Pro-interleukin-16 OS=Mus musculus (Mouse) OX=10090 GN=Il16 PE=1 SV=3	0.00843055	0.0112616	0.00630382	0.005691	0.00620552	0.00475757	0.153957	-0.0396253	0.378084	-0.459025	0.606569	0.481699	0.865027	0.651099	78	1907	1985	556
Celf1	P28659	GCAFVTFTTR	1xCarbamidomethyl [C2]; 1xTMTpro [N-Term]	CUGBP Elav-like family member 1 OS=Mus musculus (Mouse) OX=10090 GN=Celf1 PE=1 SV=2	0.123727	0.137646	0.1002	0.0961429	0.0942762	0.0872569	0.117366	0.0378405	0.191637	-0.266445	0.326072	0.354358	0.465983	0.382138	565	1421	1986	557
Rpl24	Q8BP67	MKVELCSFSGYK	1xCarbamidomethyl [C6]; 2xTMTpro [K2; K12]; 1xTMTpro [N-Term]	60S ribosomal protein L24 OS=Mus musculus (Mouse) OX=10090 GN=Rpl24 PE=1 SV=2	0.00500066	0.005747	0.00321681	0.00240985	0.0031	0.0036415	0.153581	0.103393	0.304082	-0.533095	0.949784	0.58646	0.354195	0.630146	86	1901	1987	558
Banf1	O54962	DTCGANAK	1xCarbamidomethyl [C3]; 1xTMTpro [K8]; 1xTMTpro [N-Term]	Barrier-to-autointegration factor OS=Mus musculus (Mouse) OX=10090 GN=Banf1 PE=1 SV=1	0.115398	0.157941	0.0778298	0.0664297	0.0636744	0.0688215	0.159063	-0.0205809	0.432181	-0.588807	0.817302	0.878416	0.76627	0.820663	26	1961	1987	558
Itgb3	O54890	ECVECK	2xCarbamidomethyl [C2; C5]; 1xTMTpro [K6]; 1xTMTpro [N-Term]	Integrin beta-3 OS=Mus musculus (Mouse) OX=10090 GN=Itgb3 PE=1 SV=2	0.0968163	0.13072	0.09643	0.0790097	0.0829754	0.0777992	0.129752	-0.157558	0.275598	-0.163327	0.450778	0.380126	0.473054	0.434653	406	1582	1988	560
Echs1	Q8BH95	TFQDCYSSK	1xCarbamidomethyl [C5]; 1xTMTpro [K9]; 1xTMTpro [N-Term]	Enoyl-CoA hydratase, mitochondrial OS=Mus musculus (Mouse) OX=10090 GN=Echs1 PE=1 SV=1	0.0101493	0.013046	0.00700983	0.00607476	0.00626732	0.00624911	0.15631	0.0115466	0.373778	-0.522379	0.728931	0.68391	0.688107	0.700316	54	1934	1988	560
Eif4h	Q9WUK2	GFCYVEFDEVDSLK	1xCarbamidomethyl [C3]; 1xTMTpro [N-Term]	Eukaryotic translation initiation factor 4H OS=Mus musculus (Mouse) OX=10090 GN=Eif4h PE=1 SV=3	0.0444744	0.045783	0.044152	0.049471	0.0550886	0.0562085	0.0453696	-0.0106239	0.031212	-0.021121	-0.142981	-0.298153	-0.327188	-0.256107	1466	523	1989	562
Mbd1	Q9Z2E2	AESWQDCPALGPGWK	1xAcetyl [N-Term]; 1xCarbamidomethyl [C7]; 1xTMTpro [K15]	Methyl-CpG-binding domain protein 1 OS=Mus musculus (Mouse) OX=10090 GN=Mbd1 PE=1 SV=2	0.0401345	0.0445979	0.0395441	0.0518666	0.0466594	0.0481538	0.0283582	-0.0456751	0.106456	-0.0670572	-0.324287	-0.17165	-0.21713	-0.237689	1677	313	1990	563
Fkbp1a	P26883	RGQTCVVHYTGMLEDGK	1xCarbamidomethyl [C5]; 1xOxidation [M12]; 1xTMTpro [K17]; 1xTMTpro [N-Term]	Peptidyl-prolyl cis-trans isomerase FKBP1A OS=Mus musculus (Mouse) OX=10090 GN=Fkbp1a PE=1 SV=2	0.0670185	0.0707657	0.0710685	0.0556503	0.0593091	0.0631421	0.0226816	-0.0548919	0.0235993	0.0297584	0.323061	0.231197	0.140851	0.231703	1749	246	1995	564
Ntan1	Q64311	ELAVTSPKDGSISILGSDDATTCHIVVLR	1xCarbamidomethyl [C23]; 1xTMTpro [K8]; 1xTMTpro [N-Term]	Protein N-terminal asparagine amidohydrolase OS=Mus musculus (Mouse) OX=10090 GN=Ntan1 PE=1 SV=3	0.146039	0.147892	0.136399	0.125247	0.125987	0.117177	0.0118005	0.0258744	0.0440614	-0.0726478	0.195706	0.187203	0.291784	0.224898	1860	136	1996	565
Lsm7	Q9CQQ8	LTEDTRQLGLVVCR	1xCarbamidomethyl [C13]; 1xTMTpro [N-Term]	U6 snRNA-associated Sm-like protein LSm7 OS=Mus musculus (Mouse) OX=10090 GN=Lsm7 PE=1 SV=1	2.3655	1.79725	2.12841	1.57596	1.65457	1.73143	0.106152	0.173782	-0.22257	0.0214099	0.412134	0.341911	0.276403	0.343483	733	1266	1999	566
Rpl10	Q6ZWV3	MLSCAGADRLQTGMR	1xCarbamidomethyl [C4]; 1xTMTpro [N-Term]	60S ribosomal protein L10 OS=Mus musculus (Mouse) OX=10090 GN=Rpl10 PE=1 SV=3	0.0299163	0.0382546	0.0298027	0.0247585	0.026535	0.0246624	0.113822	-0.1265	0.228203	-0.131986	0.399507	0.299536	0.405118	0.368054	632	1368	2000	567
Hnrnpu	Q8VEK3	EKPYFPIPEDCTFIQNVPLEDRVR	1xCarbamidomethyl [C11]; 1xTMTpro [K2]; 1xTMTpro [N-Term]	Heterogeneous nuclear ribonucleoprotein U OS=Mus musculus (Mouse) OX=10090 GN=Hnrnpu PE=1 SV=1	0.00384032	0.00441447	0.00322376	0.00285823	0.00303083	0.00290812	0.118543	0.00531913	0.206334	-0.247159	0.420785	0.336192	0.395819	0.384265	559	1442	2001	568
Tpr	F6ZDS4	FLAEQQSEIDCLK	1xCarbamidomethyl [C11]; 1xTMTpro [K13]	Nucleoprotein TPR OS=Mus musculus (Mouse) OX=10090 GN=Tpr PE=1 SV=1	0.00213193	0.00211235	0.00194971	0.00173611	0.00167239	0.00187599	0.0220997	0.0462517	0.0329416	-0.0826443	0.250045	0.303997	0.13825	0.230764	1762	242	2004	569
Hsp90aa1	P07901	HGLEVIYMIEPIDEYCVQQLK	1xCarbamidomethyl [C16]; 1xTMTpro [K21]; 1xTMTpro [N-Term]	Heat shock protein HSP 90-alpha OS=Mus musculus (Mouse) OX=10090 GN=Hsp90aa1 PE=1 SV=4	0.00134588	0.00172638	0.00113671	0.000998112	0.000958254	0.00104728	0.142522	-0.0599515	0.299244	-0.303643	0.491229	0.550023	0.421859	0.487703	265	1745	2010	570
Cbfa2t2	O70374	RVCTISPAPR	1xCarbamidomethyl [C3]; 1xTMTpro [N-Term]	Protein CBFA2T2 OS=Mus musculus (Mouse) OX=10090 GN=Cbfa2t2 PE=1 SV=3	0.445876	0.638248	0.507711	0.331545	0.322622	0.498756	0.143684	-0.251014	0.266461	-0.0636488	0.678451	0.717812	0.0893217	0.495195	251	1760	2011	571
Atp5pd	Q9DCX2	SCAEFVSGSQLRIQEYEK	1xCarbamidomethyl [C2]; 1xTMTpro [K18]; 1xTMTpro [N-Term]	ATP synthase subunit d, mitochondrial OS=Mus musculus (Mouse) OX=10090 GN=Atp5pd PE=1 SV=3	0.00885554	0.0115375	0.00693959	0.00549026	0.00665765	0.00640156	0.151968	-0.0410104	0.340669	-0.392739	0.730716	0.452576	0.509167	0.564153	144	1867	2011	571
Ifi205a	Q8CGE8	RLVLLEGLECINK	1xCarbamidomethyl [C10]; 1xTMTpro [K13]; 1xTMTpro [N-Term]	Interferon-activable protein 205-A OS=Mus musculus (Mouse) OX=10090 GN=Ifi205a PE=2 SV=1	0.250631	0.284087	0.294099	0.309539	0.359261	0.4437	0.125892	-0.140526	0.0402428	0.0902097	-0.164029	-0.378943	-0.683493	-0.408822	479	1535	2014	573
Pdia5	Q921X9	NQDLCQQEAVK	1xCarbamidomethyl [C5]; 1xTMTpro [K11]	Protein disulfide-isomerase A5 OS=Mus musculus (Mouse) OX=10090 GN=Pdia5 PE=1 SV=1	0.425908	0.474364	0.415012	0.400749	0.368608	0.311876	0.077169	-0.0417987	0.113654	-0.079186	0.12964	0.250252	0.491369	0.29042	1108	907	2015	574
Adpgk	Q8VDL4	VAGTQACATETIDTNRVSLR	1xCarbamidomethyl [C7]; 1xTMTpro [N-Term]	ADP-dependent glucokinase OS=Mus musculus (Mouse) OX=10090 GN=Adpgk PE=1 SV=2	0.058054	0.0678662	0.0574643	0.0494273	0.0533157	0.0484623	0.0689886	-0.0744423	0.150856	-0.0891715	0.30653	0.197278	0.334974	0.279594	1225	791	2016	575
Tle3	Q08122	QFQGHTDGASCIDISHDGTK	1xCarbamidomethyl [C11]; 1xTMTpro [K20]; 1xTMTpro [N-Term]	Transducin-like enhancer protein 3 OS=Mus musculus (Mouse) OX=10090 GN=Tle3 PE=1 SV=3	0.101863	0.100114	0.0879994	0.0866557	0.0831621	0.0711919	0.0635186	0.0756603	0.0506695	-0.13541	0.157609	0.216977	0.44119	0.271925	1295	727	2022	576
Rps20	P60867	KTPCGEGSK	1xCarbamidomethyl [C4]; 1xTMTpro [K9]; 1xTMTpro [N-Term]	40S ribosomal protein S20 OS=Mus musculus (Mouse) OX=10090 GN=Rps20 PE=1 SV=1	0.0050239	0.00470998	0.00329516	0.00310169	0.00341714	0.00287009	0.140939	0.210111	0.117025	-0.398348	0.485641	0.345906	0.597602	0.476383	294	1728	2022	576
Hsp90ab1	P11499	CLELFSELAEDK	1xCarbamidomethyl [C1]; 1xTMTpro [K12]; 1xTMTpro [N-Term]	Heat shock protein HSP 90-beta OS=Mus musculus (Mouse) OX=10090 GN=Hsp90ab1 PE=1 SV=3	0.00273703	0.0027947	0.00262629	0.00208613	0.00215157	0.00253085	0.065673	0.00935471	0.0394368	-0.0502302	0.382427	0.337871	0.103635	0.274644	1271	752	2023	578
Rbm10	Q99KG3	LACLLCRR	2xCarbamidomethyl [C3; C6]; 1xTMTpro [N-Term]	RNA-binding protein 10 OS=Mus musculus (Mouse) OX=10090 GN=Rbm10 PE=1 SV=1_x000D_ RNA-binding motif protein 6 OS=Mus musculus (Mouse) OX=10090 GN=Rbm6 PE=1 SV=1	0.0791733	0.0925082	0.0697933	0.0485851	0.0432676	0.0784	0.151862	-0.0238241	0.200743	-0.20575	0.728323	0.895551	0.0379849	0.553953	158	1865	2023	578
Cltc	Q68FD5	EDKLECSEELGDLVK	1xCarbamidomethyl [C6]; 2xTMTpro [K3; K15]; 1xTMTpro [N-Term]	Clathrin heavy chain 1 OS=Mus musculus (Mouse) OX=10090 GN=Cltc PE=1 SV=3	0.00661293	0.00764096	0.00563294	0.00476821	0.00523029	0.00549098	0.114373	-0.00348826	0.204974	-0.234891	0.47533	0.341887	0.271716	0.362978	649	1376	2025	580
Ptges2	Q8BWM0	AIEEAPSVHHVNPSCKD	1xCarbamidomethyl [C15]; 1xTMTpro [K16]; 1xTMTpro [N-Term]	Prostaglandin E synthase 2 OS=Mus musculus (Mouse) OX=10090 GN=Ptges2 PE=1 SV=3	0.688978	0.683549	0.636207	0.565942	0.558936	0.596832	0.012349	0.0412053	0.0297928	-0.0737555	0.242597	0.260568	0.165926	0.22303	1887	139	2026	581
Rps3a	P97351	LITEDVQGKNCLTNFHGMDLTRDK	1xCarbamidomethyl [C11]; 2xTMTpro [K9; K24]; 1xTMTpro [N-Term]	40S ribosomal protein S3a OS=Mus musculus (Mouse) OX=10090 GN=Rps3a PE=1 SV=3	0.00347086	0.00362862	0.00242553	0.00244039	0.00228574	0.00216195	0.13988	0.128536	0.192663	-0.388459	0.379648	0.474099	0.554427	0.469391	315	1713	2028	582
Bnip1	Q6QD59	ANLTCK	1xCarbamidomethyl [C5]; 1xTMTpro [K6]; 1xTMTpro [N-Term]	Vesicle transport protein SEC20 OS=Mus musculus (Mouse) OX=10090 GN=Bnip1 PE=1 SV=1	0.600426	0.692502	0.538475	0.499358	0.462955	0.497827	0.101108	-0.0239298	0.181904	-0.181035	0.28984	0.399043	0.294272	0.327718	829	1202	2031	583
Mndal	D0QMC3	SKAAKEPDQPPCCEEPTAR	2xCarbamidomethyl [C12; C13]; TMTpro [K]; 1xTMTpro [N-Term]	Myeloid cell nuclear differentiation antigen-like protein OS=Mus musculus (Mouse) OX=10090 GN=Mndal PE=1 SV=1_x000D_ Interferon-activable protein 204 OS=Mus musculus (Mouse) OX=10090 GN=Ifi204 PE=1 SV=1	0.00539319	0.00568976	0.00368698	0.00346761	0.00381799	0.00325547	0.144997	0.13151	0.20874	-0.41719	0.505685	0.366813	0.596762	0.489753	262	1772	2034	584
Ube2z	Q3UE37	VAVCDMMEGKCPCPEPLRGVMEK	3xCarbamidomethyl [C4; C11; C13]; TMTpro [K]; 1xTMTpro [N-Term]	Ubiquitin-conjugating enzyme E2 Z OS=Mus musculus (Mouse) OX=10090 GN=Ube2z PE=1 SV=2	0.28728	0.284475	0.316782	0.242062	0.261903	0.250641	0.030239	-0.0440123	-0.0581661	0.0970202	0.291093	0.177437	0.240847	0.236459	1694	342	2036	585
Casp1	P29452	EFAACPEHK	1xCarbamidomethyl [C5]; 1xTMTpro [K9]; 1xTMTpro [N-Term]	Caspase-1 OS=Mus musculus (Mouse) OX=10090 GN=Casp1 PE=1 SV=1	0.101831	0.120435	0.106489	0.0895795	0.0882639	0.0944168	0.0656537	-0.105877	0.136204	-0.0413421	0.290808	0.312152	0.214933	0.272631	1286	750	2036	585
Sec63	Q8VHE0	EQSICAAEEQPTEDGQSDANK	1xCarbamidomethyl [C5]; 1xTMTpro [K21]; 1xTMTpro [N-Term]	Translocation protein SEC63 homolog OS=Mus musculus (Mouse) OX=10090 GN=Sec63 PE=1 SV=4	0.0132459	0.0146298	0.00850529	0.00857403	0.00870191	0.00705341	0.154605	0.127327	0.270685	-0.511791	0.500178	0.478819	0.781831	0.586943	120	1917	2037	587
Otub1	Q7TQI3	TRPDGNCFYR	1xCarbamidomethyl [C7]; 1xTMTpro [N-Term]	Ubiquitin thioesterase OTUB1 OS=Mus musculus (Mouse) OX=10090 GN=Otub1 PE=1 SV=2	0.0218107	0.0147487	0.0115504	0.0101605	0.0095985	0.00874659	0.161617	0.443667	-0.120781	-0.473423	0.65839	0.740485	0.874574	0.757816	37	2003	2040	588
Rpl5	P47962	IYEGQVEVNGGEYNVESIDGQPGAFTCYLDAGLAR	1xCarbamidomethyl [C27]; 1xTMTpro [N-Term]	60S ribosomal protein L5 OS=Mus musculus (Mouse) OX=10090 GN=Rpl5 PE=1 SV=3	0.00498633	0.0054331	0.00490407	0.00369095	0.00427558	0.00469532	0.0727748	-0.0347332	0.0890648	-0.0587325	0.468718	0.256593	0.121489	0.282266	1192	851	2043	589
Erh	P84089	TYADYESVNECMEGVCK	2xCarbamidomethyl [C11; C16]; 1xTMTpro [K17]; 1xTMTpro [N-Term]	Enhancer of rudimentary homolog OS=Mus musculus (Mouse) OX=10090 GN=Erh PE=1 SV=1	0.0502444	0.0643872	0.0533754	0.0436823	0.0430976	0.0463553	0.106561	-0.156524	0.201287	-0.0693117	0.358439	0.37788	0.272754	0.336358	775	1268	2043	589
Mki67	E9PVX6	EQKVDQQVQDNENAPQRCK	1xCarbamidomethyl [C18]; 2xTMTpro [K3; K19]; 1xTMTpro [N-Term]	Proliferation marker protein Ki-67 OS=Mus musculus (Mouse) OX=10090 GN=Mki67 PE=1 SV=1	0.000452729	0.000528884	0.000351621	0.00032457	0.000348598	0.000302267	0.138314	0.0267523	0.251056	-0.337875	0.453366	0.350332	0.556071	0.453256	349	1695	2044	591
Rpl12	P35979	CTGGEVGATSALAPK	1xCarbamidomethyl [C1]; 1xTMTpro [K15]; 1xTMTpro [N-Term]	60S ribosomal protein L12 OS=Mus musculus (Mouse) OX=10090 GN=Rpl12 PE=1 SV=2	0.0213856	0.0229468	0.0189357	0.0171165	0.0169461	0.017848	0.0762218	0.0201232	0.121776	-0.155405	0.30113	0.315563	0.240758	0.285817	1150	895	2045	592
Znf330	Q922H9	ACFCDEHTRSK	2xCarbamidomethyl [C2; C4]; 1xTMTpro [K11]; 1xTMTpro [N-Term]	Zinc finger protein 330 OS=Mus musculus (Mouse) OX=10090 GN=Znf330 PE=1 SV=1	0.0664537	0.0683198	0.0597076	0.0528761	0.0539838	0.0570201	0.0419785	0.0357545	0.0757087	-0.118682	0.293979	0.264068	0.185125	0.247724	1562	484	2046	593
Sh3bp1	P55194	RLQACLQGQSGADMDK	1xCarbamidomethyl [C5]; 1xTMTpro [K16]; 1xTMTpro [N-Term]	SH3 domain-binding protein 1 OS=Mus musculus (Mouse) OX=10090 GN=Sh3bp1 PE=1 SV=3	0.0453155	0.0409171	0.0309483	0.0294917	0.0333832	0.0248571	0.133621	0.214302	0.067001	-0.335843	0.405393	0.226578	0.652045	0.428005	419	1627	2046	593
Ddx39b	Q9Z1N5	AIVDCGFEHPSEVQHECIPQAILGMDVLCQAK	3xCarbamidomethyl [C5; C17; C29]; 1xTMTpro [K32]; 1xTMTpro [N-Term]	Spliceosome RNA helicase Ddx39b OS=Mus musculus (Mouse) OX=10090 GN=Ddx39b PE=1 SV=1_x000D_ ATP-dependent RNA helicase DDX39A OS=Mus musculus (Mouse) OX=10090 GN=Ddx39a PE=1 SV=1	0.0181144	0.0176228	0.0130044	0.0135657	0.0136921	0.00927594	0.136386	0.156945	0.117251	-0.321189	0.260229	0.246848	0.808624	0.438567	391	1662	2053	595
Znf622	Q91VY9	GAATYCTACGK	2xCarbamidomethyl [C6; C9]; 1xTMTpro [K11]; 1xTMTpro [N-Term]	Zinc finger protein 622 OS=Mus musculus (Mouse) OX=10090 GN=Znf622 PE=1 SV=1	0.101946	0.110725	0.0861332	0.087271	0.0810329	0.0723988	0.0968222	0.0335626	0.152747	-0.209597	0.190664	0.297659	0.460201	0.316174	913	1144	2057	596
Atp1a1	Q8VDN2	TSPQQKLIIVEGCQR	1xCarbamidomethyl [C13]; 1xTMTpro [K6]; 1xTMTpro [N-Term]	Sodium/potassium-transporting ATPase subunit alpha-1 OS=Mus musculus (Mouse) OX=10090 GN=Atp1a1 PE=1 SV=1_x000D_ Potassium-transporting ATPase alpha chain 2 OS=Mus musculus (Mouse) OX=10090 GN=Atp12a PE=1 SV=3_x000D_ Sodium/potassium-transporting ATPase subunit alpha-3 OS=Mus musculus (Mouse) OX=10090 GN=Atp1a3 PE=1 SV=1	0.0204027	0.019996	0.0213404	0.016894	0.0185533	0.0175811	0.0105048	-0.0124601	-0.0415135	0.0523664	0.284707	0.149546	0.2272	0.220484	1935	123	2058	597
Ctsz	Q9WUU7	FNQCGTCTEFK	2xCarbamidomethyl [C4; C7]; 1xTMTpro [K11]	Cathepsin Z OS=Mus musculus (Mouse) OX=10090 GN=Ctsz PE=1 SV=1	0.0269712	0.0302861	0.0258363	0.0222415	0.0233976	0.0233854	0.0627014	-0.038353	0.128879	-0.100375	0.316518	0.243414	0.244165	0.268032	1338	720	2058	597
P4hb	P09103	EECPAVR	1xCarbamidomethyl [C3]; 1xTMTpro [N-Term]	Protein disulfide-isomerase OS=Mus musculus (Mouse) OX=10090 GN=P4hb PE=1 SV=2	0.00109852	0.00097607	0.00078393	0.000757232	0.000716325	0.000700853	0.126054	0.205259	0.0347488	-0.281512	0.3315	0.411622	0.443124	0.395416	522	1536	2058	597
Pml	Q60953	GLADFWCFECEQLICSK	3xCarbamidomethyl [C7; C10; C15]; 1xDeamidated [Q12]; 1xTMTpro [K17]; 1xTMTpro [N-Term]	Protein PML OS=Mus musculus (Mouse) OX=10090 GN=Pml PE=1 SV=3	0.00238702	0.00227449	0.00125328	0.00121238	0.00156266	0.000892883	0.162748	0.275845	0.20618	-0.653656	0.701527	0.335365	1.14282	0.726572	44	2016	2060	600
Pde12	Q3TIU4	CVPSEPK	1xCarbamidomethyl [C1]; 1xTMTpro [K7]; 1xTMTpro [N-Term]	2',5'-phosphodiesterase 12 OS=Mus musculus (Mouse) OX=10090 GN=Pde12 PE=1 SV=2	0.0354605	0.04163	0.0332149	0.0315795	0.0287519	0.028823	0.0933714	-0.0522545	0.179153	-0.146638	0.219479	0.354809	0.351251	0.308513	957	1104	2061	601
Nap1l4	Q78ZA7	CAHIEAK	1xCarbamidomethyl [C1]; 1xTMTpro [K7]; 1xTMTpro [N-Term]	Nucleosome assembly protein 1-like 4 OS=Mus musculus (Mouse) OX=10090 GN=Nap1l4 PE=1 SV=1	0.0185569	0.0231717	0.0162556	0.0138268	0.0140593	0.0156063	0.132422	-0.058739	0.261664	-0.24976	0.483226	0.459168	0.308569	0.416988	451	1613	2064	602
Jade3	Q6IE82	SNCLQTSR	1xCarbamidomethyl [C3]; 1xTMTpro [N-Term]	Protein Jade-3 OS=Mus musculus (Mouse) OX=10090 GN=Jade3 PE=1 SV=1	0.33001	0.392371	0.323007	0.294803	0.301237	0.259269	0.0833392	-0.0784945	0.171213	-0.109438	0.241252	0.210106	0.426556	0.292638	1081	985	2066	603
Rnh1	Q91VI7	SLLELQMSSNPLGDEGVQELCK	1xCarbamidomethyl [C21]; 1xTMTpro [K22]	Ribonuclease inhibitor OS=Mus musculus (Mouse) OX=10090 GN=Rnh1 PE=1 SV=1	0.00759006	0.00892563	0.00762838	0.00711708	0.00608673	0.00681	0.0690389	-0.0845229	0.149319	-0.0772575	0.17735	0.402967	0.24098	0.273766	1276	793	2069	604
Kif21b	Q9QXL1	LINSQEELIQCLK	1xCarbamidomethyl [C11]; 1xTMTpro [K13]; 1xTMTpro [N-Term]	Kinesin-like protein KIF21B OS=Mus musculus (Mouse) OX=10090 GN=Kif21b PE=1 SV=2	0.101724	0.104041	0.0921176	0.117918	0.122488	0.109729	0.0289557	0.0348797	0.0673727	-0.108236	-0.248003	-0.302862	-0.144164	-0.231676	1751	323	2074	605
Slc25a4	P48962	GSSQREFNGLGDCLTK	1xCarbamidomethyl [C13]; 1xTMTpro [K16]; 1xTMTpro [N-Term]	ADP/ATP translocase 1 OS=Mus musculus (Mouse) OX=10090 GN=Slc25a4 PE=1 SV=4	0.0174437	0.0178922	0.0149362	0.0134433	0.0153245	0.0127367	0.0736158	0.0579091	0.094539	-0.165985	0.317909	0.128955	0.395799	0.280888	1207	869	2076	606
Gart	Q64737	LLDGDEGPNTGGMGAYCPAPQVSK	1xCarbamidomethyl [C17]; 1xTMTpro [K24]	Trifunctional purine biosynthetic protein adenosine-3 OS=Mus musculus (Mouse) OX=10090 GN=Gart PE=1 SV=3	0.0259688	0.0279822	0.0260287	0.0215762	0.0237311	0.023311	0.0154167	-0.0378902	0.0698364	-0.0345682	0.305231	0.16789	0.19366	0.22226	1902	175	2077	607
Acadl	P51174	CIGAIAMTEPGAGSDLQGVRTNAK	1xCarbamidomethyl [C1]; 1xOxidation [M7]; 1xTMTpro [K24]; 1xTMTpro [N-Term]	Long-chain specific acyl-CoA dehydrogenase, mitochondrial OS=Mus musculus (Mouse) OX=10090 GN=Acadl PE=1 SV=2	0.0157294	0.0156709	0.0152179	0.0130317	0.0129522	0.0140469	0.0130249	0.0175314	0.0121621	-0.0301651	0.253904	0.26273	0.145682	0.220772	1930	148	2078	608
Lmnb1	P14733	CQSLTEDLEFRK	1xCarbamidomethyl [C1]; 1xTMTpro [K12]; 1xTMTpro [N-Term]	Lamin-B1 OS=Mus musculus (Mouse) OX=10090 GN=Lmnb1 PE=1 SV=3	0.00178887	0.00225096	0.00155957	0.0013842	0.00135499	0.00139479	0.137753	-0.0612624	0.270232	-0.259162	0.431254	0.462029	0.420258	0.437847	395	1683	2078	608
Coro1a	O89053	CEPIAMTVPR	1xCarbamidomethyl [C1]; 1xTMTpro [N-Term]	Coronin-1A OS=Mus musculus (Mouse) OX=10090 GN=Coro1a PE=1 SV=5	0.0055341	0.00530758	0.00508674	0.0046698	0.00455673	0.00443805	0.0138882	0.05978	-0.00051528	-0.0618266	0.185209	0.220569	0.258644	0.221474	1924	159	2083	610
Mepce	Q8K3A9	GRDPVEILIPKDITDPLSLNTCTDEAHVVLASPLK	1xCarbamidomethyl [C22]; 2xTMTpro [K11; K35]; 1xTMTpro [N-Term]	7SK snRNA methylphosphate capping enzyme OS=Mus musculus (Mouse) OX=10090 GN=Mepce PE=1 SV=2	0.0819002	0.0839251	0.0822572	0.105135	0.0943723	0.0950275	0.0432759	-0.013918	0.0213162	-0.00764361	-0.34639	-0.190578	-0.20056	-0.245843	1588	497	2085	611
Tsfm	Q9CZR8	KALETCGGDLK	1xCarbamidomethyl [C6]; 2xTMTpro [K1; K11]; 1xTMTpro [N-Term]	Elongation factor Ts, mitochondrial OS=Mus musculus (Mouse) OX=10090 GN=Tsfm PE=1 SV=1	0.216443	0.23083	0.181484	0.170373	0.182693	0.156211	0.0946253	0.046447	0.139291	-0.207698	0.298843	0.198124	0.424046	0.307004	965	1120	2085	611
Tbl1xr1	Q8BHJ5	TFQGHTNEVNAIKWDPTGNLLASCSDDMTLK	1xCarbamidomethyl [C24]; 2xTMTpro [K13; K31]	F-box-like/WD repeat-containing protein TBL1XR1 OS=Mus musculus (Mouse) OX=10090 GN=Tbl1xr1 PE=1 SV=1	0.00971193	0.00913792	0.00978003	0.00822927	0.00859561	0.00681523	0.0776466	0.0252711	-0.062621	0.035351	0.213723	0.150887	0.485724	0.283445	1173	916	2089	613
Hspa4	Q61316	VREFSITDVVPYPISLRWNSPAEEGLSDCEVFPK	1xCarbamidomethyl [C29]; 1xTMTpro [N-Term]	Heat shock 70 kDa protein 4 OS=Mus musculus (Mouse) OX=10090 GN=Hspa4 PE=1 SV=1	0.00107915	0.000948026	0.00109376	0.00124351	0.00127044	0.0011673	0.0350971	0.0528778	-0.134016	0.0722799	-0.257408	-0.288317	-0.166163	-0.237296	1685	405	2090	614
Coro1a	O89053	GLEVNKCEIAR	1xCarbamidomethyl [C7]; 1xTMTpro [K6]	Coronin-1A OS=Mus musculus (Mouse) OX=10090 GN=Coro1a PE=1 SV=5	0.00447741	0.00528298	0.00468152	0.00433013	0.00382446	0.00390072	0.0603697	-0.104562	0.134124	-0.04025	0.152818	0.331972	0.303486	0.262759	1398	696	2094	615
Selenof	Q9ERR7	GCCQEEAQFETK	2xCarbamidomethyl [C2; C3]; 1xTMTpro [K12]; 1xTMTpro [N-Term]	Selenoprotein F OS=Mus musculus (Mouse) OX=10090 GN=Selenof PE=1 SV=3	0.188305	0.198521	0.19855	0.213766	0.241938	0.266359	0.0890302	-0.0513309	0.0248878	0.0251051	-0.131632	-0.310237	-0.448973	-0.296947	1042	1055	2097	616
Coro1a	O89053	RGLEVNKCEIAR	1xCarbamidomethyl [C8]; 1xTMTpro [N-Term]; 1xTMTpro [K7]	Coronin-1A OS=Mus musculus (Mouse) OX=10090 GN=Coro1a PE=1 SV=5	0.00343055	0.00358554	0.00313214	0.00258206	0.00296295	0.00300631	0.0482917	0.0202478	0.0839958	-0.111046	0.389671	0.191157	0.170199	0.250343	1537	561	2098	617
Hdgf	P51859	EYKCGDLVFAK	1xCarbamidomethyl [C4]; 2xTMTpro [K3; K11]; 1xTMTpro [N-Term]	Hepatoma-derived growth factor OS=Mus musculus (Mouse) OX=10090 GN=Hdgf PE=1 SV=2	0.0517093	0.0502287	0.0382805	0.0347059	0.0370987	0.0362261	0.124041	0.145781	0.10387	-0.288032	0.429462	0.333273	0.367614	0.376783	591	1509	2100	618
Nit2	Q9JHW2	QGANIVSLPECFNSPYGTTYFPDYAEKIPGESTQK	1xCarbamidomethyl [C11]; 2xTMTpro [K27; K35]; 1xTMTpro [N-Term]	Omega-amidase NIT2 OS=Mus musculus (Mouse) OX=10090 GN=Nit2 PE=1 SV=1	0.00609214	0.00545998	0.00323415	0.00396348	0.00273123	0.00273671	0.164315	0.305726	0.147672	-0.607838	0.314456	0.851672	0.848779	0.671636	65	2038	2103	619
Vps29	Q9QZ88	LLVPGKIQHILCTGNLCTK	2xCarbamidomethyl [C12; C17]; 2xTMTpro [K6; K19]; 1xTMTpro [N-Term]	Vacuolar protein sorting-associated protein 29 OS=Mus musculus (Mouse) OX=10090 GN=Vps29 PE=1 SV=1	0.0723497	0.0780803	0.0692535	0.0624954	0.0584788	0.0660064	0.0334428	-0.0174052	0.092567	-0.0805056	0.228641	0.32448	0.149786	0.234302	1725	385	2110	620
Snrpc	Q62241	FYCDYCDTYLTHDSPSVRK	2xCarbamidomethyl [C3; C6]; 1xTMTpro [K19]; 1xTMTpro [N-Term]	U1 small nuclear ribonucleoprotein C OS=Mus musculus (Mouse) OX=10090 GN=Snrpc PE=1 SV=1	0.348216	0.37486	0.333147	0.296736	0.315169	0.289079	0.0305198	-0.0158964	0.0904699	-0.0797202	0.2467	0.159756	0.284414	0.23029	1766	345	2111	621
Cdk9	Q99J95	QYDSVECPFCDEVTKYEK	2xCarbamidomethyl [C7; C10]; 1xTMTpro [K18]; 1xTMTpro [N-Term]	Cyclin-dependent kinase 9 OS=Mus musculus (Mouse) OX=10090 GN=Cdk9 PE=1 SV=1	0.101497	0.116214	0.102731	0.0983764	0.0875082	0.082487	0.0593915	-0.0736682	0.121686	-0.0562276	0.118714	0.287609	0.372859	0.259728	1426	685	2111	621
Ttll12	Q3UDE2	DCLASIAR	1xCarbamidomethyl [C2]; 1xTMTpro [N-Term]	Tubulin--tyrosine ligase-like protein 12 OS=Mus musculus (Mouse) OX=10090 GN=Ttll12 PE=1 SV=1	0.0371306	0.0375794	0.0383117	0.0318354	0.0323501	0.0334711	0.00153577	-0.0209576	-0.00362136	0.0242185	0.242935	0.219797	0.170649	0.211127	2092	22	2114	623
Sord	Q64442	HNADFCYKLPDSVTFEEGALIEPLSVGIYACRR	2xCarbamidomethyl [C6; C31]; 1xTMTpro [K8]; 1xTMTpro [N-Term]	Sorbitol dehydrogenase OS=Mus musculus (Mouse) OX=10090 GN=Sord PE=1 SV=3	0.027742	0.0286333	0.0256654	0.0247221	0.0215279	0.0235947	0.0341358	0.0206924	0.0663184	-0.0915523	0.145578	0.34517	0.212918	0.234555	1724	394	2118	624
Wdfy4	E9Q2M9	LYLEDHPQLSEEIQCSVAR	1xCarbamidomethyl [C15]; 1xTMTpro [N-Term]	WD repeat- and FYVE domain-containing protein 4 OS=Mus musculus (Mouse) OX=10090 GN=Wdfy4 PE=1 SV=2	0.0291471	0.0258812	0.0264343	0.0327361	0.0312359	0.0314316	0.0280349	0.102178	-0.0692695	-0.0387671	-0.269708	-0.20203	-0.21104	-0.227593	1809	310	2119	625
Syne3	Q4FZC9	HQQKVDQISCDQQALQR	1xCarbamidomethyl [C10]; 1xTMTpro [K4]; 1xTMTpro [N-Term]	Nesprin-3 OS=Mus musculus (Mouse) OX=10090 GN=Syne3 PE=1 SV=1	0.0241627	0.0362877	0.0259124	0.0185244	0.0220278	0.0209169	0.151967	-0.252668	0.334035	-0.151805	0.636022	0.386123	0.460777	0.494307	254	1866	2120	626
Hpcal1	P62748	SDPSIVRLLQCDPSSASQF	1xCarbamidomethyl [C11]; 1xTMTpro [N-Term]	Hippocalcin-like protein 1 OS=Mus musculus (Mouse) OX=10090 GN=Hpcal1 PE=1 SV=2	0.591935	0.583222	0.522453	0.474626	0.467733	0.488881	0.0466149	0.0649683	0.0435747	-0.11517	0.25368	0.274786	0.210987	0.246484	1579	542	2121	627
Hnrnpu	Q8VEK3	SPQPPVEEEDEHFDDTVVCLDTYNCDLHFK	2xCarbamidomethyl [C19; C25]; 1xDeamidated [N24]; 1xTMTpro [K30]; 1xTMTpro [N-Term]	Heterogeneous nuclear ribonucleoprotein U OS=Mus musculus (Mouse) OX=10090 GN=Hnrnpu PE=1 SV=1	0.000514766	0.000664598	0.000592444	0.000422735	0.000480985	0.000523351	0.101932	-0.198272	0.170295	0.00449009	0.482434	0.296195	0.174408	0.317679	905	1216	2121	627
Tomm70	Q9CZW5	EVAQDCTK	1xCarbamidomethyl [C6]; 1xTMTpro [K8]; 1xTMTpro [N-Term]	Mitochondrial import receptor subunit TOM70 OS=Mus musculus (Mouse) OX=10090 GN=Tomm70 PE=1 SV=2	0.0171608	0.0186834	0.0143909	0.0122982	0.0142524	0.0138043	0.103095	0.0353837	0.158023	-0.218576	0.44529	0.232534	0.278622	0.318815	898	1228	2126	629
Ptk2b	Q9QVP9	DCTQDNK	1xCarbamidomethyl [C2]; 1xTMTpro [K7]; 1xTMTpro [N-Term]	Protein-tyrosine kinase 2-beta OS=Mus musculus (Mouse) OX=10090 GN=Ptk2b PE=1 SV=2	0.0175973	0.0197098	0.0141656	0.0121473	0.0144158	0.0132683	0.124497	0.0365132	0.200067	-0.276457	0.498211	0.251197	0.370865	0.373425	609	1518	2127	630
Pxn	Q8VI36	CITAMAK	1xCarbamidomethyl [C1]; 1xTMTpro [K7]	Paxillin OS=Mus musculus (Mouse) OX=10090 GN=Pxn PE=1 SV=1	0.064549	0.0646568	0.0645452	0.0571469	0.0523683	0.0563924	0.0245423	-0.000774581	0.00163291	-0.000859716	0.176494	0.302477	0.195667	0.224879	1862	266	2128	631
Ubr7	Q8BU04	RVDGLQYYCS	1xCarbamidomethyl [C9]; 1xTMTpro [N-Term]	Putative E3 ubiquitin-protein ligase UBR7 OS=Mus musculus (Mouse) OX=10090 GN=Ubr7 PE=1 SV=1	3.13153	2.87531	2.97603	2.51707	2.54524	2.66066	0.013931	0.0646538	-0.0584962	-0.00882522	0.250471	0.234411	0.170432	0.218438	1969	160	2129	632
Adss2	P46664	GKVVDLLAQDADIVCR	1xCarbamidomethyl [C15]; 1xTMTpro [K2]; 1xTMTpro [N-Term]	Adenylosuccinate synthetase isozyme 2 OS=Mus musculus (Mouse) OX=10090 GN=Adss2 PE=1 SV=2	0.0108208	0.0113561	0.00842788	0.00772187	0.00820481	0.00782511	0.122968	0.0850155	0.15467	-0.275552	0.401772	0.314253	0.382612	0.366212	639	1496	2135	633
Csk	P41241	YNFHGTAEQDLPFCKGDVLTIVAVTK	1xCarbamidomethyl [C14]; 2xTMTpro [K15; K26]	Tyrosine-protein kinase CSK OS=Mus musculus (Mouse) OX=10090 GN=Csk PE=1 SV=2	0.028671	0.0273473	0.0259376	0.0298518	0.0343943	0.0327221	0.0424704	0.0697072	0.00151282	-0.0748403	-0.127932	-0.332286	-0.260379	-0.240199	1647	489	2136	634
Dync1i2	O88487	AVAVTSMSFPVGDVNNFVVGSEEGSVYTACR	1xCarbamidomethyl [C30]; 1xTMTpro [N-Term]	Cytoplasmic dynein 1 intermediate chain 2 OS=Mus musculus (Mouse) OX=10090 GN=Dync1i2 PE=1 SV=1	0.00867172	0.00773522	0.00934923	0.00977434	0.0109094	0.0100094	0.0521977	0.0144339	-0.150441	0.122964	-0.187116	-0.345616	-0.221401	-0.251378	1526	610	2136	634
Rnf213	E9Q555	SILLDCATPDAVVR	1xCarbamidomethyl [C6]; 1xTMTpro [N-Term]	E3 ubiquitin-protein ligase RNF213 OS=Mus musculus (Mouse) OX=10090 GN=Rnf213 PE=1 SV=2	0.0092959	0.00923813	0.00794889	0.00740199	0.00713982	0.00742967	0.0701615	0.074566	0.0655735	-0.151274	0.254114	0.306141	0.248729	0.269662	1323	815	2138	636
Grwd1	Q810D6	LLTGDCQK	1xCarbamidomethyl [C6]; 1xTMTpro [K8]	Glutamate-rich WD repeat-containing protein 1 OS=Mus musculus (Mouse) OX=10090 GN=Grwd1 PE=1 SV=2	0.116229	0.123996	0.118751	0.102194	0.109114	0.0902041	0.0579081	-0.0419585	0.0513696	-0.0109827	0.227622	0.133097	0.407662	0.256127	1465	675	2140	637
Banf1	O54962	DCFGCLREWCDAFL	3xCarbamidomethyl [C2; C5; C10]; 1xTMTpro [N-Term]	Barrier-to-autointegration factor OS=Mus musculus (Mouse) OX=10090 GN=Banf1 PE=1 SV=1	0.0434997	0.0555613	0.0376032	0.0316332	0.0328945	0.0360988	0.143958	-0.0665945	0.286479	-0.276747	0.526162	0.469753	0.335648	0.443854	379	1762	2141	638
Rae1	Q8C570	AQQMHTGPVLDVCWSDDGSK	1xCarbamidomethyl [C13]; 1xTMTpro [K20]; 1xTMTpro [N-Term]	mRNA export factor OS=Mus musculus (Mouse) OX=10090 GN=Rae1 PE=1 SV=1	0.0194351	0.0286834	0.0160988	0.0115715	0.0139867	0.0152895	0.166664	-0.139335	0.422217	-0.411048	0.887425	0.613944	0.485458	0.662275	71	2070	2141	638
Vdac2	Q60930	WCEYGLTFTEK	1xCarbamidomethyl [C2]; 1xTMTpro [K11]; 1xTMTpro [N-Term]	Voltage-dependent anion-selective channel protein 2 OS=Mus musculus (Mouse) OX=10090 GN=Vdac2 PE=1 SV=2	0.010091	0.0116247	0.00901099	0.00792173	0.00921522	0.00761709	0.103545	-0.0214657	0.182667	-0.184772	0.37064	0.152438	0.427216	0.316765	909	1234	2143	640
Eef1b	O70251	SSILLDVKPWDDETDMTKLEECVR	1xCarbamidomethyl [C22]; 2xTMTpro [K8; K18]; 1xTMTpro [N-Term]	Elongation factor 1-beta OS=Mus musculus (Mouse) OX=10090 GN=Eef1b PE=1 SV=5	0.0452186	0.0603066	0.0346526	0.02633	0.029609	0.0382012	0.164023	-0.0473083	0.368093	-0.43126	0.827516	0.658186	0.290606	0.592103	115	2031	2146	641
Septin6	Q9R1T4	QYPWGTVQVENEAHCDFVK	1xCarbamidomethyl [C15]; 1xTMTpro [K19]; 1xTMTpro [N-Term]	Septin-6 OS=Mus musculus (Mouse) OX=10090 GN=Septin6 PE=1 SV=4	0.0420978	0.0602504	0.0383993	0.0276548	0.0322411	0.038284	0.158455	-0.156331	0.360896	-0.288995	0.762545	0.541172	0.293333	0.53235	194	1956	2150	642
Psmb8	P28063	VIEINPYLLGTMSGCAADCQYWER	2xCarbamidomethyl [C15; C19]; 1xTMTpro [N-Term]	Proteasome subunit beta type-8 OS=Mus musculus (Mouse) OX=10090 GN=Psmb8 PE=1 SV=2	0.0517508	0.0544064	0.0491713	0.0614973	0.0602926	0.0590172	0.0166157	-0.000707655	0.0714881	-0.0744708	-0.248236	-0.219693	-0.188848	-0.218926	1960	192	2152	643
Flna	Q8BTM8	VKMDCQECPEGYRVTYTPMAPGSYLISIK	2xCarbamidomethyl [C5; C8]; TMTpro [K]; 1xTMTpro [N-Term]	Filamin-A OS=Mus musculus (Mouse) OX=10090 GN=Flna PE=1 SV=5	0.000859021	0.000869918	0.000882634	0.0010184	0.000978741	0.00102437	0.00392053	-0.0191915	-0.00100448	0.0199303	-0.226342	-0.169042	-0.234778	-0.210054	2107	49	2156	644
Rpl30	P62889	AKLVILANNCPALRK	1xCarbamidomethyl [C10]; 2xTMTpro [K2; K15]; 1xTMTpro [N-Term]	60S ribosomal protein L30 OS=Mus musculus (Mouse) OX=10090 GN=Rpl30 PE=1 SV=2	0.0135338	0.0145009	0.0116813	0.0105317	0.0107978	0.0110407	0.0934042	0.0318121	0.131384	-0.18056	0.330013	0.294022	0.261918	0.295318	1051	1105	2156	644
Baz1b	Q9Z277	CSCGNYR	2xCarbamidomethyl [C1; C3]; 1xTMTpro [N-Term]	Tyrosine-protein kinase BAZ1B OS=Mus musculus (Mouse) OX=10090 GN=Baz1b PE=1 SV=2	0.00285337	0.00411422	0.00252855	0.0021191	0.00227722	0.00200352	0.163264	-0.149711	0.378239	-0.324067	0.578928	0.475106	0.659842	0.571292	133	2024	2157	646
Lipe	P54310	QATEFCVQR	1xCarbamidomethyl [C6]; 1xTMTpro [N-Term]	Hormone-sensitive lipase OS=Mus musculus (Mouse) OX=10090 GN=Lipe PE=1 SV=2	0.0451219	0.0525559	0.0460459	0.0400775	0.0390361	0.0402832	0.0704142	-0.0864362	0.133589	-0.0571909	0.257471	0.295455	0.250085	0.26767	1342	818	2160	647
Septin2	P42208	LRLTVVDTPGYGDAINCRDCFK	2xCarbamidomethyl [C17; C20]; 1xTMTpro [K22]; 1xTMTpro [N-Term]	Septin-2 OS=Mus musculus (Mouse) OX=10090 GN=Septin2 PE=1 SV=2	0.00918648	0.0114299	0.00861842	0.00672534	0.00769254	0.00855554	0.121203	-0.0851379	0.230085	-0.177227	0.535044	0.341191	0.187792	0.354675	678	1483	2161	648
Rac2	Q05144	DIDSVKYLECSALTQR	1xCarbamidomethyl [C10]; 1xTMTpro [K6]; 1xTMTpro [N-Term]	Ras-related C3 botulinum toxin substrate 2 OS=Mus musculus (Mouse) OX=10090 GN=Rac2 PE=1 SV=1	0.0465714	0.0580206	0.0396405	0.0336926	0.0368099	0.0365606	0.142683	-0.0459181	0.271204	-0.278386	0.512931	0.385268	0.395071	0.43109	413	1748	2161	648
Edc3	Q8K2D3	SQDVAISPQQQQCSK	1xCarbamidomethyl [C13]; 1xTMTpro [K15]	Enhancer of mRNA-decapping protein 3 OS=Mus musculus (Mouse) OX=10090 GN=Edc3 PE=1 SV=1	0.2269	0.252875	0.22095	0.320186	0.272406	0.262495	0.0823928	-0.0418301	0.114539	-0.0801655	-0.455026	-0.221873	-0.168404	-0.281768	1197	970	2167	650
Glrx3	Q9CQM9	GTPQEPRCGFSK	1xCarbamidomethyl [C8]; 1xTMTpro [K12]; 1xTMTpro [N-Term]	Glutaredoxin-3 OS=Mus musculus (Mouse) OX=10090 GN=Glrx3 PE=1 SV=1	0.0299749	0.0365218	0.0290753	0.0235933	0.0270886	0.0264237	0.103279	-0.0878716	0.197133	-0.131832	0.433247	0.233941	0.26979	0.312326	937	1231	2168	651
Irf2bp2	E9Q1P8	QSIKQQGASGEVYCPSGEK	1xCarbamidomethyl [C14]; 2xTMTpro [K4; K19]; 1xTMTpro [N-Term]	Interferon regulatory factor 2-binding protein 2 OS=Mus musculus (Mouse) OX=10090 GN=Irf2bp2 PE=1 SV=1	0.00491534	0.005565	0.00385967	0.0037668	0.00402756	0.00314237	0.135772	0.0402803	0.21937	-0.308534	0.343672	0.247106	0.605159	0.398646	511	1657	2168	651
Psmd10	Q9Z2X2	MEGCVSNIMICNLAYSGKLDELK	1xAcetyl [N-Term]; 2xCarbamidomethyl [C4; C11]; 2xTMTpro [K18; K23]	26S proteasome non-ATPase regulatory subunit 10 OS=Mus musculus (Mouse) OX=10090 GN=Psmd10 PE=1 SV=3	0.0509403	0.0559828	0.0448393	0.0431601	0.0414322	0.0394474	0.0909563	0.0100265	0.146204	-0.174015	0.229082	0.288028	0.358849	0.291986	1091	1078	2169	653
Mthfd1	Q922D8	LARGDLNDCFIPCTPK	2xCarbamidomethyl [C9; C13]; 1xTMTpro [K16]; 1xTMTpro [N-Term]	C-1-tetrahydrofolate synthase, cytoplasmic OS=Mus musculus (Mouse) OX=10090 GN=Mthfd1 PE=1 SV=4	0.0091549	0.0109755	0.00833016	0.00679492	0.0075417	0.00831595	0.115352	-0.0513865	0.210287	-0.187587	0.481475	0.331042	0.190051	0.334189	787	1387	2174	654
Pdha1	P35486	RGDFIPGLRVDGMDILCVR	1xCarbamidomethyl [C17]; 1xTMTpro [N-Term]	Pyruvate dehydrogenase E1 component subunit alpha, somatic form, mitochondrial OS=Mus musculus (Mouse) OX=10090 GN=Pdha1 PE=1 SV=1	0.0544495	0.0521603	0.0575998	0.0627772	0.0651057	0.0631096	0.0166552	-0.00758443	-0.0695524	0.0735594	-0.197737	-0.250279	-0.205355	-0.217791	1984	193	2177	655
Hsp90aa1	P07901	FENLCK	1xCarbamidomethyl [C5]; 1xTMTpro [K6]	Heat shock protein HSP 90-alpha OS=Mus musculus (Mouse) OX=10090 GN=Hsp90aa1 PE=1 SV=4_x000D_ Heat shock protein HSP 90-beta OS=Mus musculus (Mouse) OX=10090 GN=Hsp90ab1 PE=1 SV=3	0.00455966	0.00516135	0.00437115	0.00409573	0.00393088	0.00374452	0.0664455	-0.0429325	0.135891	-0.103846	0.197737	0.257005	0.327078	0.260606	1416	763	2179	656
Hspa4	Q61316	LSQECEK	1xCarbamidomethyl [C5]; 1xTMTpro [K7]; 1xTMTpro [N-Term]	Heat shock 70 kDa protein 4 OS=Mus musculus (Mouse) OX=10090 GN=Hspa4 PE=1 SV=1	0.00844819	0.0105881	0.00680609	0.00646393	0.00628948	0.00581339	0.153395	-0.028064	0.29767	-0.33988	0.414295	0.453766	0.567325	0.478462	285	1895	2180	657
Atp2a2	O55143	CLALATHDNPLKR	1xCarbamidomethyl [C1]; 1xTMTpro [K12]	Sarcoplasmic/endoplasmic reticulum calcium ATPase 2 OS=Mus musculus (Mouse) OX=10090 GN=Atp2a2 PE=1 SV=2	0.00624817	0.00670322	0.00583401	0.00520506	0.00570604	0.00502857	0.0447493	-0.00314343	0.0982763	-0.102089	0.266664	0.134088	0.316428	0.23906	1664	518	2182	658
Ddx1	Q91VR5	EHKMDQAIIFCR	1xCarbamidomethyl [C11]; 1xTMTpro [K3]; 1xTMTpro [N-Term]	ATP-dependent RNA helicase DDX1 OS=Mus musculus (Mouse) OX=10090 GN=Ddx1 PE=1 SV=1	0.0195211	0.0220586	0.0170989	0.0160768	0.0158696	0.0150938	0.107844	-0.00283714	0.17347	-0.193969	0.282891	0.301607	0.373916	0.319471	894	1292	2186	659
Rad50	P70388	ECQTELK	1xCarbamidomethyl [C2]; 1xTMTpro [K7]; 1xTMTpro [N-Term]	DNA repair protein RAD50 OS=Mus musculus (Mouse) OX=10090 GN=Rad50 PE=1 SV=1	0.0141998	0.0157965	0.012078	0.0110427	0.0109825	0.0114491	0.114353	0.0178931	0.171629	-0.215596	0.344876	0.352769	0.292743	0.330129	811	1375	2186	659
Smndc1	Q8BGT7	VGVGTCGIADKPMTQYQDTSK	1xCarbamidomethyl [C6]; 2xTMTpro [K11; K21]; 1xTMTpro [N-Term]	Survival of motor neuron-related-splicing factor 30 OS=Mus musculus (Mouse) OX=10090 GN=Smndc1 PE=1 SV=1	0.0101804	0.0135404	0.00711114	0.00727026	0.00675014	0.00547881	0.171456	-0.0136692	0.397806	-0.531308	0.499383	0.606472	0.907528	0.671128	67	2133	2200	661
Rsf1	E9PWW9	LLCEKLEEQLQDLDVALK	1xCarbamidomethyl [C3]; 2xTMTpro [K5; K18]; 1xTMTpro [N-Term]	PHD-type domain-containing protein OS=Mus musculus (Mouse) OX=10090 GN=Rsf1 PE=1 SV=2	0.0179833	0.0217211	0.0178633	0.0160216	0.0149638	0.0158884	0.0980179	-0.0936411	0.178799	-0.103295	0.260277	0.358821	0.272321	0.29714	1041	1162	2203	662
Srm	Q64674	TALKEDGILCCQGECQWLHLDLIK	3xCarbamidomethyl [C10; C11; C15]; 2xTMTpro [K4; K24]; 1xTMTpro [N-Term]	Spermidine synthase OS=Mus musculus (Mouse) OX=10090 GN=Srm PE=1 SV=1	0.0231532	0.0245377	0.0169635	0.0157391	0.0159527	0.0167289	0.143584	0.103426	0.187213	-0.34535	0.453429	0.433986	0.365445	0.41762	446	1759	2205	663
Wdr61	Q9ERF3	IVSVGDDQEIHVYDCPI	1xCarbamidomethyl [C15]; 1xTMTpro [N-Term]	WD repeat-containing protein 61 OS=Mus musculus (Mouse) OX=10090 GN=Wdr61 PE=1 SV=1	0.0270949	0.0316732	0.0286007	0.0237819	0.0249832	0.0244229	0.0644214	-0.104135	0.121107	-0.0261044	0.29229	0.221196	0.253919	0.255802	1470	736	2206	664
Gatd3a	Q9D172	NLSTFAVDGKDCK	1xCarbamidomethyl [C12]; 2xTMTpro [K10; K13]; 1xTMTpro [N-Term]	Glutamine amidotransferase-like class 1 domain-containing protein 3A, mitochondrial OS=Mus musculus (Mouse) OX=10090 GN=Gatd3a PE=1 SV=1	0.0320265	0.0381137	0.0234762	0.0216256	0.0226581	0.0215268	0.159774	0.0374682	0.288509	-0.410599	0.529057	0.461774	0.535668	0.508833	234	1972	2206	664
Psma6	Q9QUM9	IADISQVYTQNAEMRPLGCCMILIGIDEEQGPQVYK	2xCarbamidomethyl [C19; C20]; 1xTMTpro [K36]	Proteasome subunit alpha type-6 OS=Mus musculus (Mouse) OX=10090 GN=Psma6 PE=1 SV=1	0.00707358	0.00831573	0.0073488	0.00712215	0.00567919	0.00597951	0.086467	-0.0996383	0.133765	-0.0445689	0.0897655	0.416393	0.342051	0.282736	1188	1020	2208	666
Kars1	Q99MN1	AVECPPPR	1xCarbamidomethyl [C4]; 1xTMTpro [N-Term]	Lysine--tRNA ligase OS=Mus musculus (Mouse) OX=10090 GN=Kars1 PE=1 SV=1	0.0163189	0.0193448	0.0150697	0.0153648	0.0137155	0.011471	0.117274	-0.0514295	0.193972	-0.166322	0.138346	0.302158	0.559986	0.333497	791	1419	2210	667
Dynll1	P63168	NADMSEEMQQDSVECATQALEK	1xCarbamidomethyl [C15]; 2xOxidation [M4; M8]; 1xTMTpro [K22]	Dynein light chain 1, cytoplasmic OS=Mus musculus (Mouse) OX=10090 GN=Dynll1 PE=1 SV=1	0.106842	0.102501	0.0926966	0.092465	0.0805134	0.0827087	0.0510016	0.0857083	0.0258588	-0.119188	0.122797	0.322476	0.283666	0.24298	1617	594	2211	668
Ftsj3	Q9DBE9	ASEISIDDEELAQHPATTEDIRVCCQDIK	2xCarbamidomethyl [C24; C25]; 1xTMTpro [K29]; 1xTMTpro [N-Term]	pre-rRNA 2'-O-ribose RNA methyltransferase FTSJ3 OS=Mus musculus (Mouse) OX=10090 GN=Ftsj3 PE=1 SV=1	0.0231528	0.026943	0.0113164	0.0104857	0.0109226	0.0109216	0.175475	0.177626	0.396347	-0.85515	0.965135	0.906245	0.906383	0.925921	15	2196	2211	668
Fam98b	Q80VD1	INDALSCEYECR	2xCarbamidomethyl [C7; C11]; 1xTMTpro [N-Term]	Protein FAM98B OS=Mus musculus (Mouse) OX=10090 GN=Fam98b PE=1 SV=1	0.305064	0.306151	0.223938	0.207457	0.212857	0.218853	0.136541	0.132033	0.137167	-0.313979	0.424263	0.387195	0.347112	0.38619	549	1663	2212	670
Galk2	Q68FH4	VLQFKQVCEDAPDNAVQLLGELMNQSHR	1xCarbamidomethyl [C8]; 1xTMTpro [K5]	N-acetylgalactosamine kinase OS=Mus musculus (Mouse) OX=10090 GN=Galk2 PE=1 SV=1	0.0638019	0.0641243	0.0583313	0.0732962	0.0790168	0.0680334	0.0485933	0.0393356	0.0466072	-0.0899944	-0.239474	-0.347895	-0.131979	-0.239782	1652	563	2215	671
Sod1	P08228	LACGVIGIAQ	1xCarbamidomethyl [C3]; 1xTMTpro [N-Term]	Superoxide dismutase [Cu-Zn] OS=Mus musculus (Mouse) OX=10090 GN=Sod1 PE=1 SV=2	0.0358562	0.0308409	0.0394039	0.0384389	0.0439596	0.0491226	0.102272	0.0198183	-0.197558	0.155935	-0.120164	-0.313776	-0.473984	-0.302641	997	1219	2216	672
Dync1h1	Q9JHU4	LLQDVRQDLADVVQVCEGK	1xCarbamidomethyl [C16]; 1xTMTpro [K19]; 1xTMTpro [N-Term]	Cytoplasmic dynein 1 heavy chain 1 OS=Mus musculus (Mouse) OX=10090 GN=Dync1h1 PE=1 SV=2	0.00199521	0.00178335	0.00138888	0.00127063	0.00134713	0.00129252	0.140185	0.212051	0.0501033	-0.310563	0.438949	0.354594	0.414306	0.402616	498	1719	2217	673
Cfl1	P18760	MLPDKDCRYALYDATYETK	1xCarbamidomethyl [C7]; 1xOxidation [M1]; 2xTMTpro [K5; K19]; 1xTMTpro [N-Term]	Cofilin-1 OS=Mus musculus (Mouse) OX=10090 GN=Cfl1 PE=1 SV=3	0.0125453	0.013613	0.00708365	0.00675459	0.00708432	0.00678874	0.172788	0.179104	0.296943	-0.645479	0.714103	0.645342	0.706826	0.688757	58	2160	2218	674
Rbks	Q8R1Q9	GANQCVQAAR	1xCarbamidomethyl [C5]; 1xTMTpro [N-Term]	Ribokinase OS=Mus musculus (Mouse) OX=10090 GN=Rbks PE=1 SV=1	0.538929	0.52316	0.617802	0.595933	0.728297	0.731035	0.0891967	-0.0552375	-0.0980806	0.141811	-0.0898177	-0.379194	-0.384607	-0.284539	1162	1057	2219	675
Usp7	Q6A4J8	GTCVEGTIPK	1xCarbamidomethyl [C3]; 1xTMTpro [K10]; 1xTMTpro [N-Term]	Ubiquitin carboxyl-terminal hydrolase 7 OS=Mus musculus (Mouse) OX=10090 GN=Usp7 PE=1 SV=1	0.0260536	0.0206744	0.0184458	0.0166296	0.0163907	0.0161536	0.141535	0.262151	-0.071482	-0.236037	0.385573	0.406455	0.427469	0.406499	485	1736	2221	676
	P60712	DDDIAALVVDNGSGMCKAGFAGDDAPRAVFPSIVGRPR	1xAcetyl [N-Term]; 1xCarbamidomethyl [C16]; 1xDeamidated [N11]; 1xOxidation [M15]; 1xTMTpro [K17]	SWISS-PROT:P60712 (Bos taurus) Actin, cytoplasmic 1	0.00126979	0.00101524	0.00122237	0.000890557	0.00103132	0.000949408	0.0950158	0.11915	-0.203616	0.0642396	0.392658	0.18094	0.300338	0.291312	1099	1123	2222	677
Psap	Q61207	TAVDCGAVK	1xCarbamidomethyl [C5]; 1xTMTpro [K9]; 1xTMTpro [N-Term]	Prosaposin OS=Mus musculus (Mouse) OX=10090 GN=Psap PE=1 SV=2	0.0531276	0.0740132	0.0462868	0.0329711	0.0427552	0.0459326	0.162894	-0.121838	0.356484	-0.320699	0.810095	0.4352	0.33178	0.525692	205	2018	2223	678
Rps2	P25444	CGSVLVR	1xCarbamidomethyl [C1]; 1xTMTpro [N-Term]	40S ribosomal protein S2 OS=Mus musculus (Mouse) OX=10090 GN=Rps2 PE=1 SV=3	0.0033211	0.00325239	0.0022585	0.00201356	0.00202223	0.00254951	0.148104	0.173884	0.143726	-0.382411	0.548025	0.541827	0.207556	0.43247	411	1814	2225	679
Kpnb1	P70168	ESTLEAIGYICQDIDPEQLQDK	1xCarbamidomethyl [C11]; 1xTMTpro [N-Term]	Importin subunit beta-1 OS=Mus musculus (Mouse) OX=10090 GN=Kpnb1 PE=1 SV=2	0.00508722	0.00517691	0.00520336	0.00451737	0.004391	0.00452393	0.000330247	-0.0193267	0.00588702	0.0132379	0.190724	0.231655	0.188628	0.203669	2219	7	2226	680
Cfp	P11680	MSINCEGTPGQQSR	1xCarbamidomethyl [C5]; 1xDeamidated [Q12]; 1xTMTpro [N-Term]	Properdin OS=Mus musculus (Mouse) OX=10090 GN=Cfp PE=1 SV=2	0.301104	0.362567	0.248483	0.222417	0.230422	0.230232	0.145644	-0.0140521	0.253932	-0.291168	0.451047	0.400036	0.40123	0.417438	448	1778	2226	680
Ide	Q9JHR7	EMDSCPVVGEFPSQNDINLSEAPPLPQPEVIHNMTEFK	1xCarbamidomethyl [C5]; 1xTMTpro [K38]	Insulin-degrading enzyme OS=Mus musculus (Mouse) OX=10090 GN=Ide PE=1 SV=1	0.00330104	0.00304679	0.00288405	0.00362097	0.00343063	0.00426385	0.0926097	0.10126	-0.0143725	-0.0935666	-0.234714	-0.156813	-0.470496	-0.287341	1135	1093	2228	682
Aqr	Q8CFQ3	IIWDENIVPTEYYSGEGCLALPK	1xCarbamidomethyl [C18]; 1xTMTpro [K23]; 1xTMTpro [N-Term]	RNA helicase aquarius OS=Mus musculus (Mouse) OX=10090 GN=Aqr PE=1 SV=2	0.0323488	0.0292776	0.0305886	0.0221519	0.0258824	0.0284182	0.0835257	0.073673	-0.0702408	-0.00704547	0.472608	0.248067	0.113222	0.277966	1241	989	2230	683
Mpo	P11247	VGQLLACLIGTQFRK	1xCarbamidomethyl [C7]; 1xTMTpro [K15]; 1xTMTpro [N-Term]	Myeloperoxidase OS=Mus musculus (Mouse) OX=10090 GN=Mpo PE=1 SV=2	0.018108	0.0182865	0.0135146	0.0135576	0.0120842	0.0130759	0.131018	0.122288	0.136439	-0.299823	0.295233	0.461216	0.347429	0.367959	633	1597	2230	683
Smchd1	Q6P5D8	LSSGMSRPPANAETFSCNK	1xCarbamidomethyl [C17]; 1xTMTpro [K19]	Structural maintenance of chromosomes flexible hinge domain-containing protein 1 OS=Mus musculus (Mouse) OX=10090 GN=Smchd1 PE=1 SV=2	0.00536202	0.00545232	0.00556149	0.00494789	0.00468223	0.00398143	0.080196	-0.0257571	-0.00166347	0.026938	0.14172	0.221338	0.455246	0.272768	1283	950	2233	685
Eef2	P58252	STLTDSLVCK	1xCarbamidomethyl [C9]; 1xTMTpro [K10]; 1xTMTpro [N-Term]	Elongation factor 2 OS=Mus musculus (Mouse) OX=10090 GN=Eef2 PE=1 SV=2	0.00165224	0.00168937	0.00111158	0.00106704	0.00107881	0.00106286	0.156324	0.154545	0.186612	-0.417267	0.476262	0.460436	0.481921	0.472873	302	1935	2237	686
Ppp1r12a	Q9DBR7	GADINYANVDGLTALHQACIDDNVDMVK	1xCarbamidomethyl [C19]; 1xTMTpro [K28]; 1xTMTpro [N-Term]	Protein phosphatase 1 regulatory subunit 12A OS=Mus musculus (Mouse) OX=10090 GN=Ppp1r12a PE=1 SV=2	0.0200426	0.0217775	0.0216012	0.0238423	0.02519	0.0243294	0.010408	-0.0769348	0.0428311	0.0311084	-0.17352	-0.252844	-0.202696	-0.209687	2117	122	2239	687
Shmt1	P50431	VLEACSIACNK	2xCarbamidomethyl [C5; C9]; 1xTMTpro [K11]; 1xTMTpro [N-Term]	Serine hydroxymethyltransferase, cytosolic OS=Mus musculus (Mouse) OX=10090 GN=Shmt1 PE=1 SV=3	0.0276361	0.0358834	0.0198529	0.0166382	0.0184352	0.0196986	0.171614	-0.00805314	0.368709	-0.485258	0.740111	0.592145	0.496515	0.60959	103	2138	2241	688
Prkcsh	O08795	VNDGVCDCCDGTDEYNSGTVCENTCREK	5xCarbamidomethyl [C6; C8; C9; C21; C25]; 1xTMTpro [K28]; 1xTMTpro [N-Term]	Glucosidase 2 subunit beta OS=Mus musculus (Mouse) OX=10090 GN=Prkcsh PE=1 SV=1	0.0158275	0.0161214	0.00900034	0.00937642	0.00813802	0.00904119	0.172407	0.213559	0.240103	-0.600823	0.541765	0.746125	0.594289	0.627393	89	2153	2242	689
Top2a	Q01320	EKKDELCK	1xCarbamidomethyl [C7]; 2xTMTpro [K2; K8]; 1xTMTpro [N-Term]	DNA topoisomerase 2-alpha OS=Mus musculus (Mouse) OX=10090 GN=Top2a PE=1 SV=2	0.000884896	0.0010412	0.00085834	0.000750757	0.000702951	0.00084323	0.0885981	-0.0688433	0.165827	-0.112803	0.306005	0.400928	0.138425	0.281786	1196	1048	2244	690
Ewsr1	Q61545	AGDWQCPNPGCGNQNFAWRTECNQCK	4xCarbamidomethyl [C6; C11; C22; C25]; 1xTMTpro [K26]; 1xTMTpro [N-Term]	RNA-binding protein EWS OS=Mus musculus (Mouse) OX=10090 GN=Ewsr1 PE=1 SV=2	0.020739	0.024711	0.0159891	0.0138771	0.0149518	0.0160758	0.153657	0.0181539	0.270956	-0.357105	0.561489	0.45388	0.349303	0.454891	344	1903	2247	691
Rtcb	Q99LF4	DLEEALEMGVDWSLREGYAWAEDKEHCEEYGR	1xCarbamidomethyl [C27]; 1xTMTpro [K24]; 1xTMTpro [N-Term]	RNA-splicing ligase RtcB homolog OS=Mus musculus (Mouse) OX=10090 GN=Rtcb PE=1 SV=1	0.00239833	0.00282855	0.00228176	0.00185052	0.00201191	0.00228388	0.100266	-0.0615583	0.176473	-0.133442	0.435659	0.315021	0.1321	0.29426	1057	1191	2248	692
Capza1	P47753	ESCDSALR	1xCarbamidomethyl [C3]; 1xTMTpro [N-Term]	F-actin-capping protein subunit alpha-1 OS=Mus musculus (Mouse) OX=10090 GN=Capza1 PE=1 SV=4	0.0146273	0.0160767	0.0146289	0.0136985	0.0132029	0.0117416	0.0446755	-0.0469327	0.0893765	-0.0467756	0.141575	0.194746	0.363968	0.23343	1732	517	2249	693
Coro1a	O89053	DGALICTSCR	2xCarbamidomethyl [C6; C9]; 1xTMTpro [N-Term]	Coronin-1A OS=Mus musculus (Mouse) OX=10090 GN=Coro1a PE=1 SV=5	0.00789814	0.00878856	0.00743704	0.00685695	0.0068951	0.00645813	0.0680957	-0.0259069	0.128208	-0.112691	0.229851	0.221848	0.316303	0.256001	1467	782	2249	693
Abhd12	Q99LR1	RTEPVTLEHERCAASGSSSSGSAAAALDADCSLK	2xCarbamidomethyl [C12; C31]; 1xTMTpro [K34]; 1xTMTpro [N-Term]	Lysophosphatidylserine lipase ABHD12 OS=Mus musculus (Mouse) OX=10090 GN=Abhd12 PE=1 SV=2	0.0900544	0.0903639	0.0725185	0.070313	0.067077	0.0671843	0.10749	0.0950546	0.100004	-0.217394	0.261951	0.329924	0.327619	0.306498	969	1287	2256	695
Cnbp	P53996	CYRCGETGHVAINCSK	3xCarbamidomethyl [C1; C4; C14]; 1xTMTpro [K16]; 1xTMTpro [N-Term]	Cellular nucleic acid-binding protein OS=Mus musculus (Mouse) OX=10090 GN=Cnbp PE=1 SV=2	0.308734	0.321835	0.264522	0.234789	0.251999	0.253285	0.0837693	0.0492938	0.109247	-0.173683	0.345706	0.243654	0.236311	0.275224	1267	991	2258	696
Hspa9	P38647	VCQGEREMAGDNK	1xCarbamidomethyl [C2]; 1xOxidation [M8]; 1xTMTpro [K13]; 1xTMTpro [N-Term]	Stress-70 protein, mitochondrial OS=Mus musculus (Mouse) OX=10090 GN=Hspa9 PE=1 SV=3	0.00365296	0.00478901	0.0029455	0.00273883	0.00277078	0.00246336	0.164402	-0.0553478	0.335316	-0.365901	0.470852	0.45412	0.623782	0.516251	219	2039	2258	696
Ankrd44	B2RXR6	EANVDAVDIVGCTALHR	1xCarbamidomethyl [C12]; 1xTMTpro [N-Term]	Serine/threonine-protein phosphatase 6 regulatory ankyrin repeat subunit B OS=Mus musculus (Mouse) OX=10090 GN=Ankrd44 PE=1 SV=1	0.0427363	0.0453918	0.0260709	0.0284896	0.0272757	0.0216758	0.170668	0.166947	0.253915	-0.546074	0.418079	0.480902	0.812431	0.570471	136	2125	2261	698
Hnrnpl	Q8R081	MNVCVSKQPAIMPGQSYGLEDGSCSYK	2xCarbamidomethyl [C4; C24]; 2xTMTpro [K7; K27]; 1xTMTpro [N-Term]	Heterogeneous nuclear ribonucleoprotein L OS=Mus musculus (Mouse) OX=10090 GN=Hnrnpl PE=1 SV=2	0.00531059	0.00677288	0.00403242	0.00334548	0.00391452	0.00390729	0.166793	-0.0165769	0.33432	-0.413805	0.683235	0.456614	0.459282	0.533043	191	2071	2262	699
Tomm70	Q9CZW5	IISECSK	1xCarbamidomethyl [C5]; 1xTMTpro [K7]; 1xTMTpro [N-Term]	Mitochondrial import receptor subunit TOM70 OS=Mus musculus (Mouse) OX=10090 GN=Tomm70 PE=1 SV=2	0.0147417	0.0145683	0.00971617	0.00982847	0.010737	0.00799455	0.156213	0.180421	0.163356	-0.421021	0.404441	0.276888	0.702391	0.46124	330	1933	2263	700
Trim33	Q99PP7	LLPCLHSFCLR	2xCarbamidomethyl [C4; C9]; 1xTMTpro [N-Term]	E3 ubiquitin-protein ligase TRIM33 OS=Mus musculus (Mouse) OX=10090 GN=Trim33 PE=1 SV=2	0.122083	0.136047	0.120187	0.101512	0.106997	0.114048	0.0445743	-0.0467694	0.109474	-0.0693557	0.312982	0.237069	0.144994	0.231682	1750	516	2266	701
Ywhag	P61982	LGLALNYSVFYYEIQNAPEQACHLAK	1xCarbamidomethyl [C22]; 1xTMTpro [K26]; 1xTMTpro [N-Term]	14-3-3 protein gamma OS=Mus musculus (Mouse) OX=10090 GN=Ywhag PE=1 SV=2	0.0248879	0.0309459	0.0279531	0.0204319	0.0231686	0.0253297	0.0955548	-0.166317	0.147985	0.00124668	0.450938	0.269594	0.140935	0.287156	1136	1130	2266	701
Srm	Q64674	TALKEDGILCCQGECQWLHLDLIK	3xCarbamidomethyl [C10; C11; C15]; TMTpro [K]; 1xTMTpro [N-Term]	Spermidine synthase OS=Mus musculus (Mouse) OX=10090 GN=Srm PE=1 SV=1	0.0177208	0.0211569	0.0148219	0.0135531	0.0133954	0.0138638	0.142792	-0.0145088	0.24118	-0.272215	0.401322	0.418213	0.368626	0.396054	519	1751	2270	703
Acsf2	Q8VCW8	QVCPELEK	1xCarbamidomethyl [C3]; 1xTMTpro [N-Term]; 1xTMTpro [K8]	Medium-chain acyl-CoA ligase ACSF2, mitochondrial OS=Mus musculus (Mouse) OX=10090 GN=Acsf2 PE=1 SV=1	0.0405216	0.0357028	0.0605248	0.0294196	0.029288	0.0308379	0.173715	-0.169806	-0.352462	0.409029	0.631719	0.638188	0.563794	0.611234	101	2169	2270	703
Rack1	P68040	QEVISTSSKAEPPQCTSLAWSADGQTLFAGYTDNLVR	1xCarbamidomethyl [C15]; 1xTMTpro [K9]; 1xTMTpro [N-Term]	Receptor of activated protein C kinase 1 OS=Mus musculus (Mouse) OX=10090 GN=Rack1 PE=1 SV=3	0.00366915	0.00363346	0.00404552	0.00308443	0.0035376	0.00297915	0.0582586	-0.0439743	-0.0580766	0.0969054	0.294415	0.0966501	0.34452	0.245195	1593	678	2271	705
Srp19	Q9D7A6	QEDGSLCLVQFPSRK	1xCarbamidomethyl [C7]; 1xTMTpro [K15]	Signal recognition particle 19 kDa protein OS=Mus musculus (Mouse) OX=10090 GN=Srp19 PE=1 SV=1	9.46202	7.0728	6.85949	6.07821	5.97822	5.6123	0.145838	0.279025	-0.140842	-0.185021	0.359476	0.383407	0.474532	0.405805	489	1782	2271	705
Apex1	P28352	GLDWVKEEAPDILCLQETK	1xCarbamidomethyl [C14]; 2xTMTpro [K6; K19]; 1xTMTpro [N-Term]	DNA-(apurinic or apyrimidinic site) endonuclease OS=Mus musculus (Mouse) OX=10090 GN=Apex1 PE=1 SV=2	0.0246915	0.0329531	0.0197522	0.0164439	0.017869	0.0190192	0.168553	-0.0632961	0.353102	-0.385298	0.649761	0.529853	0.439854	0.539823	177	2097	2274	707
Dcun1d1	Q9QZ73	TAVSCLSQNDWKLDVATDNFFQNPELYIR	1xCarbamidomethyl [C5]; 1xTMTpro [K12]; 1xTMTpro [N-Term]	DCN1-like protein 1 OS=Mus musculus (Mouse) OX=10090 GN=Dcun1d1 PE=2 SV=1	2.40917	2.25984	2.15102	2.55967	2.59481	2.7578	0.0210516	0.0837202	-0.00859572	-0.0797933	-0.171143	-0.190813	-0.278705	-0.213553	2045	232	2277	708
Ogdh	Q60597	TKAEQFYCGDTEGK	1xCarbamidomethyl [C8]; 2xTMTpro [K2; K14]; 1xTMTpro [N-Term]	2-oxoglutarate dehydrogenase, mitochondrial OS=Mus musculus (Mouse) OX=10090 GN=Ogdh PE=1 SV=3	0.0102659	0.0138354	0.00986059	0.00775913	0.00851613	0.00935762	0.14781	-0.141096	0.289411	-0.199207	0.544987	0.410683	0.27474	0.410137	473	1807	2280	709
Park7	Q99LX0	VTVAGLAGKDPVQCSRDVMICPDTSLEDAK	2xCarbamidomethyl [C14; C21]; 1xTMTpro [K9]; 1xTMTpro [N-Term]	Parkinson disease protein 7 homolog OS=Mus musculus (Mouse) OX=10090 GN=Park7 PE=1 SV=1	0.00386888	0.00515279	0.00336646	0.00280852	0.00295621	0.00319294	0.159627	-0.0940067	0.319429	-0.294692	0.556115	0.482174	0.371038	0.469776	313	1969	2282	710
Nit2	Q9JHW2	TLSPGDSFSTFDTPYCK	1xCarbamidomethyl [C16]; 1xTMTpro [K17]; 1xTMTpro [N-Term]	Omega-amidase NIT2 OS=Mus musculus (Mouse) OX=10090 GN=Nit2 PE=1 SV=1	0.0386522	0.0402802	0.035935	0.0324868	0.0301967	0.0353234	0.0462606	0.0136145	0.0731371	-0.0915456	0.237081	0.342544	0.116312	0.231979	1747	537	2284	711
Pds5a	Q6A026	QADVCVR	1xCarbamidomethyl [C5]; 1xTMTpro [N-Term]	Sister chromatid cohesion protein PDS5 homolog A OS=Mus musculus (Mouse) OX=10090 GN=Pds5a PE=1 SV=3	0.00766817	0.0095631	0.00694803	0.00662936	0.00646909	0.00568525	0.135372	-0.0718563	0.246741	-0.214134	0.281869	0.317174	0.503513	0.367519	634	1650	2284	711
Cfl1	P18760	KLTGIKHELQANCYEEVK	1xCarbamidomethyl [C13]; 3xTMTpro [K1; K6; K18]; 1xTMTpro [N-Term]	Cofilin-1 OS=Mus musculus (Mouse) OX=10090 GN=Cfl1 PE=1 SV=3	0.0105066	0.0132351	0.00853281	0.00736512	0.00814282	0.00789636	0.158997	-0.0341392	0.298936	-0.334336	0.546647	0.401829	0.446169	0.464882	324	1960	2284	711
Mnda	P0DOV1	QMIEVPNCITR	1xCarbamidomethyl [C8]; 1xTMTpro [N-Term]	Interferon-activable protein 205-B OS=Mus musculus (Mouse) OX=10090 GN=Mnda PE=1 SV=1_x000D_ Interferon-activable protein 205-A OS=Mus musculus (Mouse) OX=10090 GN=Ifi205a PE=2 SV=1	0.0363217	0.0335275	0.0342176	0.0390218	0.0436399	0.0392139	0.0386368	0.0663558	-0.0491285	-0.0197385	-0.169804	-0.331171	-0.17689	-0.225955	1846	440	2286	714
Tcof1	O08784	GTPASATGASTSSHCK	1xCarbamidomethyl [C15]; 1xTMTpro [K16]; 1xTMTpro [N-Term]	Treacle protein OS=Mus musculus (Mouse) OX=10090 GN=Tcof1 PE=1 SV=1	0.00260691	0.00256226	0.00174248	0.00198915	0.00176868	0.00133152	0.158593	0.178271	0.15335	-0.402923	0.211916	0.381395	0.79099	0.461433	329	1957	2286	714
Supt16h	Q920B9	SYCSNLVR	1xCarbamidomethyl [C3]; 1xTMTpro [N-Term]	FACT complex subunit SPT16 OS=Mus musculus (Mouse) OX=10090 GN=Supt16h PE=1 SV=2	0.00562109	0.00557863	0.00423031	0.0041271	0.00406283	0.00389893	0.132018	0.128144	0.117204	-0.281944	0.317579	0.340219	0.399628	0.352475	683	1607	2290	716
Lyst	P97412	QQASSDSPCSLRK	1xCarbamidomethyl [C9]; 1xTMTpro [K13]; 1xTMTpro [N-Term]	Lysosomal-trafficking regulator OS=Mus musculus (Mouse) OX=10090 GN=Lyst PE=1 SV=1	0.0954216	0.120202	0.0761878	0.072448	0.0755503	0.0629917	0.16054	-0.0276871	0.305389	-0.352443	0.425057	0.364565	0.62684	0.472154	305	1985	2290	716
Vwa5a	Q99KC8	SACSAIQK	1xCarbamidomethyl [C3]; 1xTMTpro [K8]; 1xTMTpro [N-Term]	von Willebrand factor A domain-containing protein 5A OS=Mus musculus (Mouse) OX=10090 GN=Vwa5a PE=1 SV=2	0.0367524	0.04222	0.0350833	0.0312015	0.0312803	0.0314987	0.0897051	-0.0488649	0.151221	-0.115918	0.285088	0.281451	0.271412	0.279317	1231	1061	2292	718
Cdc42	P60766	CVVVGDGAVGK	1xCarbamidomethyl [C1]; 1xTMTpro [K11]; 1xTMTpro [N-Term]	Cell division control protein 42 homolog OS=Mus musculus (Mouse) OX=10090 GN=Cdc42 PE=1 SV=2_x000D_ Rho-related GTP-binding protein RhoG OS=Mus musculus (Mouse) OX=10090 GN=Rhog PE=1 SV=1_x000D_ Ras-related C3 botulinum toxin substrate 2 OS=Mus musculus (Mouse) OX=10090 GN=Rac2 PE=1 SV=1_x000D_ Ras-related C3 botulinum toxin substrate 1 OS=Mus musculus (Mouse) OX=10090 GN=Rac1 PE=1 SV=1	0.0488589	0.0585919	0.0451954	0.0407806	0.0389942	0.0422439	0.118395	-0.0585354	0.203543	-0.170981	0.319272	0.383898	0.268415	0.323862	857	1435	2292	718
Anxa6	P14824	GTVCAANDFNPDADAK	1xCarbamidomethyl [C4]; 1xTMTpro [K16]; 1xTMTpro [N-Term]	Annexin A6 OS=Mus musculus (Mouse) OX=10090 GN=Anxa6 PE=1 SV=3	0.000644046	0.000832492	0.000439362	0.000350544	0.000407822	0.000481773	0.177061	0.0121758	0.382449	-0.539579	0.865391	0.64705	0.406634	0.639692	80	2217	2297	720
Itgb1	P09055	FQGPTCETCQTCLGVCAEHKECVQCR	6xCarbamidomethyl [C6; C9; C12; C16; C22; C25]; 1xTMTpro [K20]; 1xTMTpro [N-Term]	Integrin beta-1 OS=Mus musculus (Mouse) OX=10090 GN=Itgb1 PE=1 SV=1	0.00943065	0.0114349	0.00801236	0.00729361	0.00660509	0.00833062	0.141637	-0.0295723	0.248436	-0.264702	0.400298	0.543352	0.208506	0.384052	561	1737	2298	721
Coro7	Q9D2V7	TECDIQDVEFAR	1xCarbamidomethyl [C3]; 1xTMTpro [N-Term]	Coronin-7 OS=Mus musculus (Mouse) OX=10090 GN=Coro7 PE=1 SV=2	0.0109349	0.0131733	0.0107196	0.00880748	0.00930994	0.0104519	0.0998893	-0.0863434	0.182343	-0.115023	0.398477	0.318434	0.151508	0.289473	1117	1183	2300	722
Uqcrc1	Q9CZ13	LCTSATESEVTRGK	1xCarbamidomethyl [C2]; 1xTMTpro [K14]	Cytochrome b-c1 complex subunit 1, mitochondrial OS=Mus musculus (Mouse) OX=10090 GN=Uqcrc1 PE=1 SV=2	0.0196046	0.0221444	0.0185808	0.0180366	0.0170215	0.0155177	0.0727461	-0.0367161	0.139036	-0.114099	0.156982	0.240549	0.37399	0.257174	1452	850	2302	723
Psma2	P49722	ESFEGQMTEDNIEVGICNEAGFRR	1xCarbamidomethyl [C17]; 1xTMTpro [N-Term]	Proteasome subunit alpha type-2 OS=Mus musculus (Mouse) OX=10090 GN=Psma2 PE=1 SV=3	0.00828355	0.0117587	0.00788068	0.00594066	0.00574047	0.00841663	0.165858	-0.168167	0.337241	-0.240096	0.647794	0.697249	0.145174	0.496739	248	2055	2303	724
Gart	Q64737	AFTNPEDACSFITSANFPALVVK	1xCarbamidomethyl [C9]; 1xTMTpro [K23]; 1xTMTpro [N-Term]	Trifunctional purine biosynthetic protein adenosine-3 OS=Mus musculus (Mouse) OX=10090 GN=Gart PE=1 SV=3	0.00971669	0.0107265	0.0109228	0.00811353	0.0090012	0.00957462	0.0520588	-0.1057	0.0369429	0.0631008	0.365834	0.216047	0.12695	0.236277	1696	609	2305	725
Csrp1	P97315	GLESTTLADKDGEIYCK	1xCarbamidomethyl [C16]; 2xTMTpro [K10; K17]; 1xTMTpro [N-Term]	Cysteine and glycine-rich protein 1 OS=Mus musculus (Mouse) OX=10090 GN=Csrp1 PE=1 SV=3	0.093961	0.125459	0.0809307	0.0646937	0.0696933	0.0833945	0.16134	-0.0915526	0.325533	-0.306929	0.629989	0.522596	0.263663	0.472083	306	1999	2305	725
Pgk1	P09411	GCITIIGGGDTATCCAKWNTEDK	3xCarbamidomethyl [C2; C14; C15]; 2xTMTpro [K17; K23]; 1xTMTpro [N-Term]	Phosphoglycerate kinase 1 OS=Mus musculus (Mouse) OX=10090 GN=Pgk1 PE=1 SV=4	0.00140197	0.00159778	0.000983358	0.00100787	0.000926408	0.000899848	0.165252	0.0785234	0.267138	-0.433145	0.397626	0.519215	0.561181	0.492674	258	2049	2307	727
Cltc	Q68FD5	QSVELCKK	1xCarbamidomethyl [C6]; 2xTMTpro [K7; K8]; 1xTMTpro [N-Term]	Clathrin heavy chain 1 OS=Mus musculus (Mouse) OX=10090 GN=Cltc PE=1 SV=3	0.00347622	0.00426752	0.00340631	0.00275308	0.00312742	0.00317016	0.110323	-0.0964947	0.199382	-0.125808	0.432972	0.249041	0.229462	0.303825	988	1322	2310	728
Hnrnpu	Q8VEK3	AVVVCPKDEDYK	1xCarbamidomethyl [C5]; 1xTMTpro [K]; 1xTMTpro [N-Term]	Heterogeneous nuclear ribonucleoprotein U OS=Mus musculus (Mouse) OX=10090 GN=Hnrnpu PE=1 SV=1	0.00125627	0.00153369	0.00085399	0.000806224	0.000779571	0.000840952	0.175084	0.0486088	0.336464	-0.50825	0.591289	0.639789	0.530446	0.587175	119	2191	2310	728
Pabpc1	P29341	VVCDENGSK	1xCarbamidomethyl [C3]; 1xDeamidated [N6]; 1xTMTpro [N-Term]	Polyadenylate-binding protein 1 OS=Mus musculus (Mouse) OX=10090 GN=Pabpc1 PE=1 SV=2_x000D_ Polyadenylate-binding protein OS=Mus musculus (Mouse) OX=10090 GN=Pabpc6 PE=1 SV=1_x000D_ Polyadenylate-binding protein OS=Mus musculus (Mouse) OX=10090 GN=Pabpc4 PE=1 SV=1	0.00349819	0.00522118	0.00341263	0.00331758	0.00287536	0.00235453	0.168843	-0.209175	0.368593	-0.244899	0.285652	0.492043	0.780344	0.519346	212	2100	2312	730
Mdc1	Q5PSV9	LSCQTTPAGK	1xCarbamidomethyl [C3]; 1xTMTpro [K10]	Mediator of DNA damage checkpoint protein 1 OS=Mus musculus (Mouse) OX=10090 GN=Mdc1 PE=1 SV=1	0.0132911	0.0171895	0.0134818	0.012112	0.0127097	0.0101023	0.127634	-0.140848	0.230221	-0.120295	0.274869	0.205372	0.536614	0.338952	760	1554	2314	731
Rps6	P62754	MKLNISFPATGCQK	1xCarbamidomethyl [C12]; 2xTMTpro [K2; K14]; 1xTMTpro [N-Term]	40S ribosomal protein S6 OS=Mus musculus (Mouse) OX=10090 GN=Rps6 PE=1 SV=1	0.050688	0.0563956	0.036296	0.0317227	0.035291	0.0382555	0.158611	0.0848393	0.238777	-0.396994	0.591288	0.437504	0.321138	0.449977	359	1958	2317	732
Me2	Q99KE1	AMASINERPIIFALSNPTAQAECTAEDAYTLTEGR	1xCarbamidomethyl [C23]; 1xDeamidated [N16]; 1xOxidation [M2]; 1xTMTpro [N-Term]	NAD-dependent malic enzyme, mitochondrial OS=Mus musculus (Mouse) OX=10090 GN=Me2 PE=1 SV=1	0.00480214	0.00506032	0.00485415	0.00436667	0.004364	0.0040504	0.00962627	-0.0307336	0.044818	-0.0151926	0.167878	0.16876	0.276345	0.204328	2208	112	2320	733
Ctsz	Q9WUU7	HGIPDETCNNYQAKDQDCDK	2xCarbamidomethyl [C8; C18]; 1xTMTpro [K14]	Cathepsin Z OS=Mus musculus (Mouse) OX=10090 GN=Ctsz PE=1 SV=1	0.0137163	0.0177937	0.0166817	0.0142485	0.0125838	0.0122277	0.112925	-0.22793	0.147544	0.0544436	0.173014	0.352254	0.393673	0.306314	970	1351	2321	734
Vdac1	Q60932	YQVDPDACFSAK	1xCarbamidomethyl [C8]; 1xTMTpro [N-Term]; 1xTMTpro [K12]	Voltage-dependent anion-selective channel protein 1 OS=Mus musculus (Mouse) OX=10090 GN=Vdac1 PE=1 SV=3	0.0116042	0.0151743	0.0124006	0.00975837	0.0103164	0.0112037	0.121954	-0.170477	0.21651	-0.0747117	0.420413	0.340192	0.221153	0.327253	833	1488	2321	734
Rbbp4	Q60972	HPSKPDPSGECNPDLRLR	1xCarbamidomethyl [C11]; 1xTMTpro [K4]	Histone-binding protein RBBP4 OS=Mus musculus (Mouse) OX=10090 GN=Rbbp4 PE=1 SV=5	0.0166545	0.0182933	0.0171547	0.0162823	0.0138071	0.0142104	0.055727	-0.0604801	0.0749267	-0.0177857	0.0930881	0.330983	0.289442	0.237838	1675	648	2323	736
Ctcf	Q61164	HADNCAGPDGVEGENGGETK	1xCarbamidomethyl [C5]; 1xTMTpro [K20]; 1xTMTpro [N-Term]	Transcriptional repressor CTCF OS=Mus musculus (Mouse) OX=10090 GN=Ctcf PE=1 SV=2	0.0489129	0.0598175	0.043307	0.0401413	0.0392631	0.0381835	0.139551	-0.0511767	0.239176	-0.226792	0.336303	0.368218	0.408443	0.370988	619	1707	2326	737
Hsph1	Q61699	FICEQEHEK	1xCarbamidomethyl [C3]; 1xTMTpro [N-Term]	Heat shock protein 105 kDa OS=Mus musculus (Mouse) OX=10090 GN=Hsph1 PE=1 SV=2	0.0112742	0.0131172	0.0112063	0.00998709	0.0104858	0.00938311	0.0730162	-0.0737931	0.144636	-0.082512	0.248683	0.17838	0.33868	0.255248	1475	855	2330	738
Ube2z	Q3UE37	SFLEYYDFYEVACK	1xCarbamidomethyl [C13]; 1xTMTpro [K14]; 1xTMTpro [N-Term]	Ubiquitin-conjugating enzyme E2 Z OS=Mus musculus (Mouse) OX=10090 GN=Ube2z PE=1 SV=2	0.384265	0.380362	0.311845	0.304698	0.316107	0.265848	0.0980012	0.0988258	0.0840962	-0.202447	0.235898	0.182864	0.432674	0.283812	1169	1161	2330	738
Rpl24	Q8BP67	CESAFLSK	1xCarbamidomethyl [C1]; 1xTMTpro [K8]	60S ribosomal protein L24 OS=Mus musculus (Mouse) OX=10090 GN=Rpl24 PE=1 SV=2	0.00367204	0.0036786	0.0034705	0.00313746	0.00319728	0.00306803	0.00816252	0.0257614	0.0283397	-0.0556732	0.201221	0.173974	0.233504	0.2029	2235	96	2331	740
Cap1	P40124	ALLATASQCQQPAGNK	1xCarbamidomethyl [C9]; 1xTMTpro [K16]	Adenylyl cyclase-associated protein 1 OS=Mus musculus (Mouse) OX=10090 GN=Cap1 PE=1 SV=4	0.015471	0.0164062	0.0161588	0.0138519	0.0139865	0.0137864	0.0137022	-0.0495874	0.0350906	0.0131637	0.209072	0.195115	0.215907	0.206698	2175	156	2331	740
Ewsr1	Q61545	TECNQCK	2xCarbamidomethyl [C3; C6]; 1xTMTpro [K7]; 1xTMTpro [N-Term]	RNA-binding protein EWS OS=Mus musculus (Mouse) OX=10090 GN=Ewsr1 PE=1 SV=2	0.0966307	0.0900038	0.0835522	0.0780959	0.0755739	0.0750299	0.0595335	0.10156	-0.000936698	-0.108245	0.205676	0.253034	0.263457	0.240722	1643	688	2331	740
Ttc27	Q8CD92	AYKCDTQSSCWEK	2xCarbamidomethyl [C4; C10]; 2xTMTpro [K3; K13]; 1xTMTpro [N-Term]	Tetratricopeptide repeat protein 27 OS=Mus musculus (Mouse) OX=10090 GN=Ttc27 PE=1 SV=2	0.126015	0.13446	0.0962259	0.0886411	0.0926878	0.0938198	0.141365	0.0838391	0.177429	-0.305256	0.423705	0.359301	0.341788	0.374931	597	1734	2331	740
Psmb10	O35955	ATNDSVVADKSCEK	1xCarbamidomethyl [C12]; 2xTMTpro [K10; K14]	Proteasome subunit beta type-10 OS=Mus musculus (Mouse) OX=10090 GN=Psmb10 PE=1 SV=1	0.0184263	0.0233923	0.01943	0.016331	0.0164581	0.0163899	0.117403	-0.14795	0.196321	-0.0714292	0.322101	0.310919	0.316907	0.316642	910	1422	2332	744
Dnaja1	P63037	GAVECCPNCRGTGMQIR	3xCarbamidomethyl [C5; C6; C9]; 1xOxidation [M14]; 1xTMTpro [N-Term]	DnaJ homolog subfamily A member 1 OS=Mus musculus (Mouse) OX=10090 GN=Dnaja1 PE=1 SV=1	0.0077391	0.0075458	0.00577814	0.00582174	0.00601868	0.00485181	0.130647	0.140487	0.103994	-0.281075	0.27023	0.222233	0.533155	0.341873	741	1591	2332	744
Creld2	Q9CYA0	EHPNLFEWFCVHTLK	1xCarbamidomethyl [C10]; 1xTMTpro [K15]	Protein disulfide isomerase Creld2 OS=Mus musculus (Mouse) OX=10090 GN=Creld2 PE=1 SV=1	0.105606	0.10445	0.106686	0.0921603	0.0836394	0.0952534	0.0441604	0.000345049	-0.0155337	0.0150268	0.196128	0.33609	0.148503	0.226907	1825	508	2333	746
Prpf19	Q99KP6	VTDETSGCSLTCAQFHPDGLIFGTGTMDSQIK	2xCarbamidomethyl [C8; C12]; 1xTMTpro [K32]; 1xTMTpro [N-Term]	Pre-mRNA-processing factor 19 OS=Mus musculus (Mouse) OX=10090 GN=Prpf19 PE=1 SV=1	0.00392982	0.00541644	0.00280958	0.00251114	0.00242378	0.00266292	0.18084	-0.0441528	0.418729	-0.528259	0.690271	0.741355	0.605607	0.679078	62	2272	2334	747
Top1	Q04750	EYGFCVMDNHRER	1xCarbamidomethyl [C5]; 1xOxidation [M7]; 1xTMTpro [N-Term]	DNA topoisomerase 1 OS=Mus musculus (Mouse) OX=10090 GN=Top1 PE=1 SV=2	0.0142898	0.0157052	0.0149994	0.013837	0.0127476	0.0120984	0.034078	-0.0697988	0.0664617	0.000120828	0.116251	0.23456	0.309962	0.220258	1942	393	2335	748
Hnrnpd	Q60668	DYFSKFGEVVDCTLKLDPITGR	1xCarbamidomethyl [C12]; 2xTMTpro [K5; K15]; 1xTMTpro [N-Term]	Heterogeneous nuclear ribonucleoprotein D0 OS=Mus musculus (Mouse) OX=10090 GN=Hnrnpd PE=1 SV=2	0.0263531	0.0236622	0.0233257	0.0261073	0.0306866	0.0308724	0.0717149	0.108317	-0.0470744	-0.0677382	-0.0947965	-0.32795	-0.336663	-0.253137	1504	832	2336	749
RTRAF	Q9CQE8	DVNCPFK	1xCarbamidomethyl [C4]; 1xTMTpro [K7]; 1xTMTpro [N-Term]	RNA transcription, translation and transport factor protein OS=Mus musculus (Mouse) OX=10090 GN=RTRAF PE=1 SV=1	0.0137832	0.0166462	0.012511	0.0110317	0.0125504	0.0106389	0.125484	-0.0544622	0.217824	-0.194181	0.375715	0.189643	0.428021	0.331126	806	1530	2336	749
Baz1a	O88379	RGGFDATDDACMELR	1xCarbamidomethyl [C11]; 1xTMTpro [N-Term]	Bromodomain adjacent to zinc finger domain protein 1A OS=Mus musculus (Mouse) OX=10090 GN=Baz1a PE=1 SV=3	0.146864	0.160637	0.167554	0.179017	0.178194	0.198787	0.0415007	-0.108654	0.0206701	0.0814988	-0.17697	-0.170315	-0.328096	-0.225127	1859	480	2339	751
Parp3	Q3ULW8	GQTEPDPAQDIELELDGQPVVVPQGPPVQCPSFK	1xCarbamidomethyl [C30]; 1xTMTpro [K34]; 1xTMTpro [N-Term]	Protein mono-ADP-ribosyltransferase PARP3 OS=Mus musculus (Mouse) OX=10090 GN=Parp3 PE=2 SV=1	0.0194661	0.0225458	0.0215124	0.0238141	0.0241558	0.0281471	0.0748625	-0.121383	0.0905142	0.0228213	-0.169471	-0.190021	-0.41064	-0.25671	1460	883	2343	752
Crebbp	P45481	NANCSLPSCQK	2xCarbamidomethyl [C4; C9]; 1xTMTpro [K11]; 1xTMTpro [N-Term]	Histone lysine acetyltransferase CREBBP OS=Mus musculus (Mouse) OX=10090 GN=Crebbp PE=1 SV=3_x000D_ Histone acetyltransferase p300 OS=Mus musculus (Mouse) OX=10090 GN=Ep300 PE=1 SV=2	0.0285779	0.0308866	0.0295099	0.0244538	0.0270699	0.0255474	0.0177657	-0.0535293	0.0585546	-0.00722876	0.278369	0.131736	0.215253	0.208453	2141	203	2344	753
Pgk1	P09411	TGQATVASGIPAGWMGLDCGTESSKK	1xCarbamidomethyl [C19]; 1xOxidation [M15]; 2xTMTpro [K25; K26]	Phosphoglycerate kinase 1 OS=Mus musculus (Mouse) OX=10090 GN=Pgk1 PE=1 SV=4	0.00783757	0.00757141	0.00701421	0.00641341	0.00635198	0.00639202	0.0455476	0.0684497	0.0186046	-0.0916766	0.220866	0.234751	0.225684	0.2271	1819	525	2344	753
Hnrnpr	Q8VHM5	NRGFCFLEYEDHK	1xCarbamidomethyl [C5]; 1xTMTpro [K13]; 1xTMTpro [N-Term]	Heterogeneous nuclear ribonucleoprotein R OS=Mus musculus (Mouse) OX=10090 GN=Hnrnpr PE=1 SV=1_x000D_ Heterogeneous nuclear ribonucleoprotein Q OS=Mus musculus (Mouse) OX=10090 GN=Syncrip PE=1 SV=2	0.00686046	0.00947324	0.00538932	0.00470765	0.00462231	0.00513705	0.178077	-0.0778849	0.387667	-0.426087	0.621184	0.647576	0.49525	0.588003	117	2227	2344	753
Numa1	E9Q7G0	EQQCRATEMEAESR	1xCarbamidomethyl [C4]; 1xTMTpro [N-Term]	Nuclear mitotic apparatus protein 1 OS=Mus musculus (Mouse) OX=10090 GN=Numa1 PE=1 SV=1	0.00149827	0.00204635	0.0011844	0.00116874	0.00106593	0.000973188	0.176696	-0.0732825	0.376477	-0.412426	0.43162	0.564461	0.695787	0.563956	145	2209	2354	756
Prkcsh	O08795	YEQGTGCWQGPNRSTTVR	1xCarbamidomethyl [C7]; 1xTMTpro [N-Term]	Glucosidase 2 subunit beta OS=Mus musculus (Mouse) OX=10090 GN=Prkcsh PE=1 SV=1	0.0115628	0.0174165	0.01016	0.00873882	0.00857678	0.00833684	0.180078	-0.174162	0.416798	-0.360755	0.578144	0.605147	0.646083	0.609791	102	2252	2354	756
Sbno2	Q7TNB8	LVELAQQELSRDKCVVIGLQSTGEAR	1xCarbamidomethyl [C14]; 1xDeamidated [Q]; 1xTMTpro [N-Term]	Protein strawberry notch homolog 2 OS=Mus musculus (Mouse) OX=10090 GN=Sbno2 PE=1 SV=1	0.534944	0.531001	0.578004	0.480146	0.425386	0.500103	0.0494767	-0.0347424	-0.0454177	0.0769485	0.190657	0.365358	0.131906	0.229307	1782	573	2355	758
Lrrc59	Q922Q8	VAGDCLDEKQCK	2xCarbamidomethyl [C5; C11]; 2xTMTpro [K9; K12]; 1xTMTpro [N-Term]	Leucine-rich repeat-containing protein 59 OS=Mus musculus (Mouse) OX=10090 GN=Lrrc59 PE=1 SV=1	0.0359983	0.0390964	0.0312563	0.0268221	0.0276841	0.03293	0.10341	0.0221295	0.141236	-0.181652	0.402379	0.356741	0.106398	0.288506	1124	1232	2356	759
Rasa4	Q6PFQ7	DITGSSDPYCIVKVDNEPIIR	1xCarbamidomethyl [C10]; 1xTMTpro [K13]; 1xTMTpro [N-Term]	Ras GTPase-activating protein 4 OS=Mus musculus (Mouse) OX=10090 GN=Rasa4 PE=1 SV=1	0.0386375	0.0420896	0.038796	0.0341408	0.0333131	0.0359772	0.0215287	-0.044253	0.079209	-0.0383478	0.222758	0.258166	0.147174	0.209366	2124	237	2361	760
Dctn3	Q9Z0Y1	LAQIHIQQQDQCVAITEESK	1xCarbamidomethyl [C12]; 1xTMTpro [N-Term]; 1xTMTpro [K20]	Dynactin subunit 3 OS=Mus musculus (Mouse) OX=10090 GN=Dctn3 PE=1 SV=2	0.4742	0.546735	0.436168	0.398925	0.386418	0.404644	0.107272	-0.0345729	0.170774	-0.155186	0.283952	0.329906	0.263416	0.292425	1085	1281	2366	761
Aldoc	P05063	CQYVTEK	1xCarbamidomethyl [C1]; 1xTMTpro [K7]; 1xTMTpro [N-Term]	Fructose-bisphosphate aldolase C OS=Mus musculus (Mouse) OX=10090 GN=Aldoc PE=1 SV=4_x000D_ Fructose-bisphosphate aldolase A OS=Mus musculus (Mouse) OX=10090 GN=Aldoa PE=1 SV=2	0.0898428	0.102198	0.091387	0.0611475	0.0769682	0.089005	0.130761	-0.0725452	0.113351	-0.0479594	0.627655	0.295686	0.0860621	0.336467	773	1594	2367	762
Psap	Q61207	NGGFCEVCK	2xCarbamidomethyl [C5; C8]; 1xTMTpro [K9]	Prosaposin OS=Mus musculus (Mouse) OX=10090 GN=Psap PE=1 SV=2	0.12222	0.15665	0.131879	0.111466	0.110284	0.108442	0.119056	-0.16382	0.194253	-0.0540784	0.296693	0.312067	0.336369	0.315043	921	1449	2370	763
St13	Q99L47	LLGHWEEAAHDLALACK	1xCarbamidomethyl [C16]; 1xTMTpro [K17]; 1xTMTpro [N-Term]	Hsc70-interacting protein OS=Mus musculus (Mouse) OX=10090 GN=St13 PE=1 SV=1	0.0197317	0.0182571	0.0181804	0.0163267	0.0170503	0.0151764	0.0271515	0.0756965	-0.0363566	-0.0424332	0.197586	0.135015	0.302988	0.211863	2079	293	2372	764
Ipo5	Q8BKC5	IFSIIAEGEMHEAIKHEDPCAK	1xCarbamidomethyl [C20]; 2xTMTpro [K15; K22]; 1xTMTpro [N-Term]	Importin-5 OS=Mus musculus (Mouse) OX=10090 GN=Ipo5 PE=1 SV=3	0.0978164	0.125587	0.0933173	0.0817708	0.0775746	0.0880147	0.139851	-0.1101	0.250437	-0.178031	0.368589	0.444591	0.262431	0.358537	663	1711	2374	765
Dync1i2	O88487	AVAVTSMSFPVGDVNNFVVGSEEGSVYTACRHGSK	1xCarbamidomethyl [C30]; 1xTMTpro [K35]; 1xTMTpro [N-Term]	Cytoplasmic dynein 1 intermediate chain 2 OS=Mus musculus (Mouse) OX=10090 GN=Dync1i2 PE=1 SV=1	0.00714831	0.0076619	0.00659277	0.0061003	0.00629463	0.00580503	0.0563148	0.00282423	0.102925	-0.113892	0.225898	0.180656	0.297474	0.234676	1721	655	2376	766
Txnrd1	Q9JMH6	EYCISSDDLFSLPYCPGK	2xCarbamidomethyl [C3; C15]; 1xTMTpro [K18]; 1xTMTpro [N-Term]	Thioredoxin reductase 1, cytoplasmic OS=Mus musculus (Mouse) OX=10090 GN=Txnrd1 PE=1 SV=3	0.0929829	0.111276	0.0854914	0.0762902	0.0803896	0.0753696	0.123496	-0.0548125	0.204298	-0.175998	0.34028	0.264769	0.357795	0.320948	882	1502	2384	767
Ppp2r1a	Q76MZ3	NLCSDDTPMVRR	1xCarbamidomethyl [C3]; 1xTMTpro [N-Term]	Serine/threonine-protein phosphatase 2A 65 kDa regulatory subunit A alpha isoform OS=Mus musculus (Mouse) OX=10090 GN=Ppp2r1a PE=1 SV=3	0.0142343	0.0165103	0.016069	0.0116226	0.0131169	0.0144982	0.0822586	-0.132595	0.0813984	0.0423188	0.425027	0.250539	0.106092	0.260553	1417	968	2385	768
Macroh2a1	Q9QZQ8	NCLALADDRK	1xCarbamidomethyl [C2]; 1xTMTpro [K10]; 1xTMTpro [N-Term]	Core histone macro-H2A.1 OS=Mus musculus (Mouse) OX=10090 GN=Macroh2a1 PE=1 SV=3	0.0179321	0.0154635	0.0144984	0.0136741	0.013418	0.0124084	0.0975449	0.167664	-0.0460182	-0.138989	0.22344	0.250715	0.363564	0.27924	1232	1156	2388	769
Cnot10	Q8BH15	LAECCIAANKGTSEQETK	2xCarbamidomethyl [C4; C5]; 2xTMTpro [K10; K18]	CCR4-NOT transcription complex subunit 10 OS=Mus musculus (Mouse) OX=10090 GN=Cnot10 PE=1 SV=1	0.0855173	0.0571464	0.052507	0.0429734	0.0404654	0.0501895	0.178105	0.394514	-0.187039	-0.309192	0.598258	0.685014	0.374318	0.55253	160	2228	2388	769
Lars1	Q8BMJ2	ELMGEEILGASLSAPLTCYK	1xCarbamidomethyl [C18]; 1xTMTpro [K20]; 1xTMTpro [N-Term]	Leucine--tRNA ligase, cytoplasmic OS=Mus musculus (Mouse) OX=10090 GN=Lars1 PE=1 SV=2	0.00931716	0.00924677	0.00705517	0.007086	0.00733339	0.00600558	0.130447	0.125705	0.114765	-0.275505	0.269213	0.219705	0.507883	0.332267	801	1588	2389	771
Numa1	E9Q7G0	CLEEKNEILQGK	1xCarbamidomethyl [C1]; 1xDeamidated [Q10]; 2xTMTpro [K5; K12]; 1xTMTpro [N-Term]	Nuclear mitotic apparatus protein 1 OS=Mus musculus (Mouse) OX=10090 GN=Numa1 PE=1 SV=1	0.00338901	0.00459552	0.0023416	0.00199229	0.00232319	0.00215569	0.184862	-0.0224012	0.416963	-0.555771	0.788835	0.56716	0.675118	0.677038	63	2326	2389	771
Myo1g	Q5SUA5	DTCIVISGESGAGKTEASK	1xCarbamidomethyl [C3]; 2xTMTpro [K14; K19]; 1xTMTpro [N-Term]	Unconventional myosin-Ig OS=Mus musculus (Mouse) OX=10090 GN=Myo1g PE=1 SV=1	0.0168744	0.020267	0.0124405	0.0111154	0.0118272	0.0125429	0.170184	0.0299878	0.29428	-0.409808	0.572294	0.482744	0.397981	0.48434	272	2119	2391	773
Hnrnpul2	Q00PI9	VCFEAK	1xCarbamidomethyl [C2]; 1xTMTpro [K6]; 1xTMTpro [N-Term]	Heterogeneous nuclear ribonucleoprotein U-like protein 2 OS=Mus musculus (Mouse) OX=10090 GN=Hnrnpul2 PE=1 SV=2	0.00351254	0.00457254	0.00235151	0.00246711	0.00182877	0.00240344	0.183829	0.0138974	0.394379	-0.565026	0.495792	0.927739	0.533514	0.652349	76	2315	2391	773
Ankle2	Q6P1H6	STVMCYSPSDRQSWPSPALK	1xCarbamidomethyl [C5]; 1xTMTpro [K20]	Ankyrin repeat and LEM domain-containing protein 2 OS=Mus musculus (Mouse) OX=10090 GN=Ankle2 PE=1 SV=2	0.0502942	0.0547047	0.0513626	0.0440154	0.0468013	0.044857	0.0172044	-0.0514592	0.0698142	-0.0211327	0.243841	0.155301	0.216519	0.20522	2195	198	2393	775
Asap1	Q9QWY8	TCASSSAK	1xCarbamidomethyl [C2]; 1xTMTpro [K8]; 1xTMTpro [N-Term]	Arf-GAP with SH3 domain, ANK repeat and PH domain-containing protein 1 OS=Mus musculus (Mouse) OX=10090 GN=Asap1 PE=1 SV=2	0.0811658	0.086738	0.0599435	0.0604601	0.0570793	0.055752	0.152187	0.095839	0.191631	-0.34143	0.329049	0.412064	0.446008	0.395707	521	1874	2395	776
Ldlr	P35951	TNECLDNNGGCSHICK	3xCarbamidomethyl [C4; C11; C15]; 1xTMTpro [K16]; 1xTMTpro [N-Term]	Low-density lipoprotein receptor OS=Mus musculus (Mouse) OX=10090 GN=Ldlr PE=1 SV=2	0.0305157	0.0341832	0.0232271	0.0231593	0.0240179	0.0199104	0.152186	0.0582243	0.22196	-0.335518	0.339733	0.287218	0.557808	0.39492	525	1873	2398	777
Rab7b	Q8VEA8	VSQEVVHGWCK	1xCarbamidomethyl [C10]; 1xTMTpro [K11]; 1xTMTpro [N-Term]	Ras-related protein Rab-7b OS=Mus musculus (Mouse) OX=10090 GN=Rab7b PE=1 SV=1	3.08156	2.89078	3.33264	3.34803	3.7091	3.94545	0.0638863	-0.00937881	-0.101585	0.103627	-0.11027	-0.258029	-0.34715	-0.238483	1668	733	2401	778
Cacul1	Q8R0X2	SCDAAAAVAK	1xCarbamidomethyl [C2]; 1xTMTpro [K10]; 1xTMTpro [N-Term]	CDK2-associated and cullin domain-containing protein 1 OS=Mus musculus (Mouse) OX=10090 GN=Cacul1 PE=2 SV=1	1.21859	1.63349	1.23213	0.871305	1.05868	1.2292	0.150654	-0.159882	0.262861	-0.143937	0.643846	0.362828	0.147378	0.384684	555	1846	2401	778
Atp1a1	Q8VDN2	CIEVCCGSVMEMREK	3xCarbamidomethyl [C1; C5; C6]; 1xTMTpro [K15]; 1xTMTpro [N-Term]	Sodium/potassium-transporting ATPase subunit alpha-1 OS=Mus musculus (Mouse) OX=10090 GN=Atp1a1 PE=1 SV=1	0.00988177	0.0114857	0.00668361	0.00652404	0.00612461	0.00678611	0.176736	0.079749	0.296744	-0.484394	0.519255	0.610402	0.462437	0.530698	196	2210	2406	780
Kif4	P33174	SDCNVSCSCDPTK	3xCarbamidomethyl [C3; C7; C9]; 1xTMTpro [K13]; 1xTMTpro [N-Term]	Chromosome-associated kinesin KIF4 OS=Mus musculus (Mouse) OX=10090 GN=Kif4 PE=1 SV=3	0.0170888	0.0195671	0.0157526	0.0139515	0.0141824	0.0150437	0.100291	-0.0317846	0.16359	-0.149249	0.324416	0.300739	0.215677	0.280277	1215	1192	2407	781
Eml2	Q7TNG5	SNGGNLLCAVDESNDHVLSVWDWAK	1xCarbamidomethyl [C8]; 1xTMTpro [K25]; 1xTMTpro [N-Term]	Echinoderm microtubule-associated protein-like 2 OS=Mus musculus (Mouse) OX=10090 GN=Eml2 PE=1 SV=1	0.0685414	0.0655085	0.0584076	0.0508208	0.053996	0.0585109	0.0653631	0.0954703	0.0301776	-0.135351	0.336087	0.248654	0.132801	0.239181	1660	748	2408	782
Park7	Q99LX0	AGIKVTVAGLAGKDPVQCSR	1xCarbamidomethyl [C18]; 2xTMTpro [K4; K13]; 1xTMTpro [N-Term]	Parkinson disease protein 7 homolog OS=Mus musculus (Mouse) OX=10090 GN=Park7 PE=1 SV=1	0.00502812	0.0065233	0.00602237	0.00448909	0.00483705	0.00491759	0.117549	-0.220371	0.155211	0.0399402	0.38397	0.276263	0.252439	0.304224	986	1423	2409	783
Zfr	O88532	GSPGLLDPCEKDPFDTLATMTDQQREDITSSAQFALR	1xCarbamidomethyl [C9]; 1xTMTpro [K11]; 1xTMTpro [N-Term]	Zinc finger RNA-binding protein OS=Mus musculus (Mouse) OX=10090 GN=Zfr PE=1 SV=2	0.0044623	0.00596117	0.00400668	0.00362466	0.00366595	0.00335861	0.16324	-0.108263	0.309543	-0.263645	0.408205	0.391866	0.518189	0.43942	388	2023	2411	784
Ctss	O70370	GCGGGYMTEAFQYIIDNGGIEADASYPYKATDEK	1xCarbamidomethyl [C2]; 2xDeamidated [Q12; N17]; 2xTMTpro [K29; K34]; 1xTMTpro [N-Term]	Cathepsin S OS=Mus musculus (Mouse) OX=10090 GN=Ctss PE=1 SV=2	0.013196	0.0109725	0.0105794	0.0139439	0.0134919	0.0143888	0.0900593	0.188141	-0.0780727	-0.130708	-0.267675	-0.220128	-0.312987	-0.26693	1348	1064	2412	785
Sil1	Q9EPK6	VLQTLGALLTTCR	1xCarbamidomethyl [C12]; 1xTMTpro [N-Term]	Nucleotide exchange factor SIL1 OS=Mus musculus (Mouse) OX=10090 GN=Sil1 PE=1 SV=2	0.0201656	0.0158551	0.0181756	0.0144716	0.014556	0.0152225	0.112125	0.158665	-0.188287	0.00877208	0.320007	0.311619	0.247025	0.292884	1075	1338	2413	786
Trmt2a	Q8BNV1	RVVGIELCQEAVEDAR	1xCarbamidomethyl [C8]; 1xTMTpro [N-Term]	tRNA (uracil-5-)-methyltransferase homolog A OS=Mus musculus (Mouse) OX=10090 GN=Trmt2a PE=1 SV=1	0.103922	0.0880063	0.100683	0.072726	0.0855193	0.0874896	0.080467	0.0914792	-0.148343	0.0457953	0.423479	0.1897	0.156839	0.256673	1461	954	2415	787
Kif13b	A0A286YCV9	SSIPGCGVTFEIVSNIPEDAQGVEEREALAR	1xCarbamidomethyl [C6]; 1xTMTpro [N-Term]	Kinesin family member 13B OS=Mus musculus (Mouse) OX=10090 GN=Kif13b PE=1 SV=1	0.00879072	0.00905161	0.0109632	0.0121458	0.0115195	0.0109527	0.0869959	-0.127328	-0.0851349	0.191282	-0.339078	-0.262692	-0.189909	-0.263893	1388	1027	2415	787
Ppia	P17742	HTGPGILSMANAGPNTNGSQFFICTAKTEWLDGK	1xCarbamidomethyl [C24]; 1xDeamidated [Q20]; 2xTMTpro [K27; K34]; 1xTMTpro [N-Term]	Peptidyl-prolyl cis-trans isomerase A OS=Mus musculus (Mouse) OX=10090 GN=Ppia PE=1 SV=2	0.00385843	0.00474797	0.00361074	0.00290291	0.0031737	0.00369335	0.13147	-0.0778589	0.221438	-0.173576	0.48837	0.359706	0.140941	0.329672	815	1601	2416	789
Snrpd2	P62317	HCNMVLENVK	1xCarbamidomethyl [C2]; 1xTMTpro [K10]; 1xTMTpro [N-Term]	Small nuclear ribonucleoprotein Sm D2 OS=Mus musculus (Mouse) OX=10090 GN=Snrpd2 PE=1 SV=1	0.0373802	0.0327645	0.0333029	0.0315532	0.0298653	0.0261194	0.0713559	0.116407	-0.0737309	-0.0502181	0.128077	0.207396	0.400744	0.245406	1591	826	2417	790
Arl8b	Q9CQW2	MNLSAIQDREICCYSISCK	3xCarbamidomethyl [C12; C13; C18]; 1xTMTpro [K19]; 1xTMTpro [N-Term]	ADP-ribosylation factor-like protein 8B OS=Mus musculus (Mouse) OX=10090 GN=Arl8b PE=1 SV=1_x000D_ ADP-ribosylation factor-like protein 8A OS=Mus musculus (Mouse) OX=10090 GN=Arl8a PE=1 SV=1	0.0347702	0.0470391	0.0331795	0.0279785	0.0275671	0.0311572	0.157261	-0.140607	0.2954	-0.208165	0.45414	0.475511	0.298895	0.409515	474	1946	2420	791
Cnbp	P53996	CGETGHVAINCSK	2xCarbamidomethyl [C1; C11]; 1xTMTpro [K13]	Cellular nucleic acid-binding protein OS=Mus musculus (Mouse) OX=10090 GN=Cnbp PE=1 SV=2	2.33549	2.23606	2.27408	1.97505	2.09063	1.81463	0.0437679	0.0335071	-0.0292623	-0.00494015	0.208333	0.126281	0.330545	0.22172	1916	505	2421	792
Ywhaz	P63101	IETELRDICNDVLSLLEK	1xCarbamidomethyl [C9]; 1xTMTpro [K18]	14-3-3 protein zeta/delta OS=Mus musculus (Mouse) OX=10090 GN=Ywhaz PE=1 SV=1	0.00152343	0.00138129	0.00102689	0.00222604	0.00164739	0.00148872	0.161249	0.21717	0.0758581	-0.351881	-0.764322	-0.33003	-0.183913	-0.426088	425	1997	2422	793
Gpd1l	Q3ULJ0	NIVAVGAGFCDGLRCGDNTK	2xCarbamidomethyl [C10; C15]; 1xTMTpro [K20]	Glycerol-3-phosphate dehydrogenase 1-like protein OS=Mus musculus (Mouse) OX=10090 GN=Gpd1l PE=1 SV=2	0.0172582	0.0185486	0.0147204	0.0146636	0.0127773	0.0142194	0.101872	0.03518	0.139214	-0.194278	0.199864	0.398521	0.244243	0.280876	1208	1215	2423	794
Mnda	P0DOV1	AAKEPDQPPCCEEPTAMCQSPILHSSSSASSNILSAK	3xCarbamidomethyl [C10; C11; C18]; 2xTMTpro [K3; K37]; 1xTMTpro [N-Term]	Interferon-activable protein 205-B OS=Mus musculus (Mouse) OX=10090 GN=Mnda PE=1 SV=1	0.0155323	0.0168198	0.0147475	0.0192275	0.0171192	0.0185342	0.04016	-0.0154805	0.099412	-0.0902865	-0.29242	-0.124861	-0.239438	-0.218906	1961	464	2425	795
Dpysl2	O08553	GVPRGLYDGPVCEVSVTPK	1xCarbamidomethyl [C12]; 1xTMTpro [K19]; 1xTMTpro [N-Term]	Dihydropyrimidinase-related protein 2 OS=Mus musculus (Mouse) OX=10090 GN=Dpysl2 PE=1 SV=2	0.00374073	0.00380185	0.00320696	0.00316694	0.00313965	0.00273498	0.0780118	0.0620794	0.085461	-0.160034	0.17815	0.190637	0.389708	0.252831	1510	921	2431	796
Chchd2	Q9D1L0	QFLECAQNQSDVKLCEGFNEVLRQCR	3xCarbamidomethyl [C5; C15; C25]; 1xTMTpro [K13]; 1xTMTpro [N-Term]	Coiled-coil-helix-coiled-coil-helix domain-containing protein 2 OS=Mus musculus (Mouse) OX=10090 GN=Chchd2 PE=2 SV=1	0.13949	0.158881	0.134739	0.112897	0.119028	0.132903	0.0769699	-0.0496074	0.138174	-0.0996037	0.35476	0.278475	0.119402	0.250879	1529	904	2433	797
Hnrnpa3	Q8BG05	YHTINGHNCEVKK	1xCarbamidomethyl [C9]; 1xDeamidated [N5]; 2xTMTpro [K12; K13]; 1xTMTpro [N-Term]	Heterogeneous nuclear ribonucleoprotein A3 OS=Mus musculus (Mouse) OX=10090 GN=Hnrnpa3 PE=1 SV=1	0.0100609	0.012132	0.00717557	0.00696091	0.00718626	0.00645523	0.176539	0.039456	0.30951	-0.44814	0.491958	0.445991	0.600765	0.512905	226	2207	2433	797
Nmt1	O70310	CPSMGAEK	1xCarbamidomethyl [C1]; 1xTMTpro [K8]; 1xTMTpro [N-Term]	Glycylpeptide N-tetradecanoyltransferase 1 OS=Mus musculus (Mouse) OX=10090 GN=Nmt1 PE=1 SV=1	0.0767348	0.108552	0.0815339	0.0647073	0.0643545	0.073726	0.154993	-0.212956	0.287479	-0.125437	0.458908	0.466797	0.270664	0.39879	510	1924	2434	799
Zranb3	Q6NZP1	KIDSACVPSLNPCPADLTVEPSPSK	2xCarbamidomethyl [C6; C13]; 2xTMTpro [K1; K25]; 1xTMTpro [N-Term]	DNA annealing helicase and endonuclease ZRANB3 OS=Mus musculus (Mouse) OX=10090 GN=Zranb3 PE=1 SV=1	0.49643	0.498401	0.469886	0.546252	0.582488	0.550892	0.00900764	0.024003	0.0297199	-0.0552775	-0.16198	-0.254642	-0.174184	-0.196935	2332	103	2435	800
Myh9	Q8VDD5	SMMQDREDQSILCTGESGAGKTENTK	1xCarbamidomethyl [C13]; 1xOxidation [M2]; 2xTMTpro [K21; K26]; 1xTMTpro [N-Term]	Myosin-9 OS=Mus musculus (Mouse) OX=10090 GN=Myh9 PE=1 SV=4	0.000771829	0.000958582	0.000443446	0.000368669	0.000504169	0.000435847	0.189699	0.0910584	0.40368	-0.708465	0.974898	0.523314	0.733399	0.74387	40	2395	2435	800
Dock11	A2AF47	QGCIEEQCK	2xCarbamidomethyl [C3; C8]; 1xTMTpro [K9]	Dedicator of cytokinesis protein 11 OS=Mus musculus (Mouse) OX=10090 GN=Dock11 PE=1 SV=1	0.00592285	0.00713305	0.00496469	0.00529761	0.00400956	0.00462986	0.151669	-0.0203214	0.247908	-0.274908	0.181271	0.583169	0.375643	0.380028	576	1861	2437	802
Snu13	Q9D0T1	ACGVSRPVIACSVTIKEGSQLK	2xCarbamidomethyl [C2; C11]; 2xTMTpro [K16; K22]; 1xTMTpro [N-Term]	NHP2-like protein 1 OS=Mus musculus (Mouse) OX=10090 GN=Snu13 PE=1 SV=4	0.024896	0.0285298	0.0139584	0.0130267	0.0128515	0.0162064	0.188455	0.148468	0.34502	-0.686315	0.785975	0.805507	0.470882	0.687454	59	2379	2438	803
Mad1l1	Q9WTX8	IRQLQECEATAEEK	1xCarbamidomethyl [C7]; 1xTMTpro [K14]; 1xTMTpro [N-Term]	Mitotic spindle assembly checkpoint protein MAD1 OS=Mus musculus (Mouse) OX=10090 GN=Mad1l1 PE=1 SV=1	0.00984728	0.0107537	0.00911225	0.00897902	0.00813062	0.00811442	0.0669111	-0.0083459	0.11869	-0.120263	0.141512	0.284706	0.287582	0.237934	1673	767	2440	804
Prc1	Q99K43	SQNEAECEGLRTQIR	1xCarbamidomethyl [C7]; 1xTMTpro [N-Term]	Protein regulator of cytokinesis 1 OS=Mus musculus (Mouse) OX=10090 GN=Prc1 PE=1 SV=2	0.0709986	0.0719794	0.0680645	0.0584637	0.0631033	0.0626124	0.0100499	0.0132912	0.0330852	-0.0475966	0.266957	0.156784	0.168052	0.197265	2324	117	2441	805
Ilkap	Q8R0F6	RCGVTSVPDIRR	1xCarbamidomethyl [C2]; 1xTMTpro [N-Term]	Integrin-linked kinase-associated serine/threonine phosphatase 2C OS=Mus musculus (Mouse) OX=10090 GN=Ilkap PE=1 SV=1	0.0228296	0.0367723	0.0241367	0.0175043	0.0160199	0.0241312	0.182379	-0.290024	0.397688	-0.209701	0.673221	0.801069	0.210028	0.561439	150	2291	2441	805
Plbd2	Q3TCN2	YNDFLHDPLSLCEACNPKPNAENAISAR	2xCarbamidomethyl [C12; C15]; 1xTMTpro [K18]; 1xTMTpro [N-Term]	Putative phospholipase B-like 2 OS=Mus musculus (Mouse) OX=10090 GN=Plbd2 PE=1 SV=2	0.066415	0.0760546	0.0551508	0.0507169	0.0514103	0.0530138	0.142079	0.0118118	0.207338	-0.256316	0.377229	0.35764	0.31333	0.3494	701	1741	2442	807
Ctsz	Q9WUU7	FNQCGTCTEFK	2xCarbamidomethyl [C4; C7]; 1xTMTpro [K11]; 1xTMTpro [N-Term]	Cathepsin Z OS=Mus musculus (Mouse) OX=10090 GN=Ctsz PE=1 SV=1	0.00805362	0.00897559	0.00716093	0.00965621	0.00893313	0.0103018	0.0802166	-0.00174711	0.154622	-0.171238	-0.260072	-0.147781	-0.353442	-0.253765	1493	951	2444	808
Nnt	Q61941	LFAQQCK	1xCarbamidomethyl [C6]; 1xTMTpro [K7]; 1xTMTpro [N-Term]	NAD(P) transhydrogenase, mitochondrial OS=Mus musculus (Mouse) OX=10090 GN=Nnt PE=1 SV=2	0.0114509	0.0114117	0.010199	0.00802579	0.00972653	0.0100047	0.0856227	0.0552663	0.0503147	-0.11176	0.457478	0.180197	0.139509	0.259061	1432	1012	2444	808
Nfkb1	P25799	YVCEGPSHGGLPGASSEK	1xCarbamidomethyl [C3]; 1xTMTpro [K18]	Nuclear factor NF-kappa-B p105 subunit OS=Mus musculus (Mouse) OX=10090 GN=Nfkb1 PE=1 SV=2	0.022669	0.0214595	0.0207307	0.0196358	0.0189867	0.0176525	0.0244633	0.0683729	-0.0107337	-0.0605793	0.138862	0.187361	0.292472	0.206232	2181	265	2446	810
Zc3h7a	E9PWW6	IACYSNMGLRDEVLEDCNAVLSVNASNCK	3xCarbamidomethyl [C3; C17; C28]; 1xTMTpro [K29]; 1xTMTpro [N-Term]	Zinc finger CCCH type-containing 7 A OS=Mus musculus (Mouse) OX=10090 GN=Zc3h7a PE=1 SV=1	0.0635829	0.0765919	0.0570668	0.0560359	0.0478611	0.0535207	0.133257	-0.0482908	0.220262	-0.204277	0.230579	0.458075	0.296833	0.328495	824	1623	2447	811
Znf330	Q922H9	ACFCDEHTR	2xCarbamidomethyl [C2; C4]; 1xTMTpro [N-Term]	Zinc finger protein 330 OS=Mus musculus (Mouse) OX=10090 GN=Znf330 PE=1 SV=1	0.10103	0.104656	0.0895269	0.0917927	0.0776752	0.080108	0.0735447	0.0379843	0.0888673	-0.1364	0.100343	0.341267	0.296775	0.246128	1584	864	2448	812
Coro1a	O89053	KCEPIAMTVPR	1xCarbamidomethyl [C2]; 1xTMTpro [K1]; 1xTMTpro [N-Term]	Coronin-1A OS=Mus musculus (Mouse) OX=10090 GN=Coro1a PE=1 SV=5	0.015752	0.0190839	0.0166714	0.00983668	0.0165655	0.0129877	0.162041	-0.124276	0.152542	-0.0424428	0.803572	0.0516358	0.402672	0.419293	445	2007	2452	813
Lypla2	Q9WTL7	TYPGVMHSSCPQEMAAVK	1xCarbamidomethyl [C10]; 1xOxidation [M6]; 1xTMTpro [K18]; 1xTMTpro [N-Term]	Acyl-protein thioesterase 2 OS=Mus musculus (Mouse) OX=10090 GN=Lypla2 PE=1 SV=1	0.0429068	0.0577054	0.047648	0.0388864	0.0372475	0.041663	0.136298	-0.203892	0.22361	-0.052681	0.345831	0.407952	0.24633	0.333371	792	1661	2453	814
Samd1	D3YXK1	EWSPCGPYQGQDEGRGPAPGSCTR	2xCarbamidomethyl [C5; C22]; 1xTMTpro [N-Term]	Atherin OS=Mus musculus (Mouse) OX=10090 GN=Samd1 PE=1 SV=1	0.0774582	0.106307	0.0809503	0.0830402	0.0588181	0.0604437	0.159313	-0.18799	0.268755	-0.12437	0.0875979	0.585147	0.545816	0.406187	487	1966	2453	814
Ddx17	Q501J6	STCIYGGAPK	1xCarbamidomethyl [C3]; 1xTMTpro [N-Term]; 1xTMTpro [K10]	Probable ATP-dependent RNA helicase DDX17 OS=Mus musculus (Mouse) OX=10090 GN=Ddx17 PE=1 SV=1_x000D_ Probable ATP-dependent RNA helicase DDX5 OS=Mus musculus (Mouse) OX=10090 GN=Ddx5 PE=1 SV=2	0.0355387	0.0384246	0.0341221	0.0301177	0.0324593	0.0305469	0.0383073	-0.0197458	0.0928931	-0.0784314	0.258525	0.150504	0.238109	0.215713	2017	437	2454	816
Atp2a3	Q64518	SLPSVETLGCTSVICSDKTGTLTTNQMSVCR	3xCarbamidomethyl [C10; C15; C30]; 1xTMTpro [K18]	Sarcoplasmic/endoplasmic reticulum calcium ATPase 3 OS=Mus musculus (Mouse) OX=10090 GN=Atp2a3 PE=1 SV=3_x000D_ Sarcoplasmic/endoplasmic reticulum calcium ATPase 2 OS=Mus musculus (Mouse) OX=10090 GN=Atp2a2 PE=1 SV=2	0.0139271	0.0162502	0.0110835	0.012293	0.0103805	0.00891806	0.156726	0.0180834	0.240652	-0.311399	0.161978	0.405928	0.625008	0.397638	515	1939	2454	816
Uba1	Q02053	RVSGPDPKPGSNCSPAQSALSEVSSVPTNGMAK	1xCarbamidomethyl [C13]; 2xTMTpro [K8; K33]	Ubiquitin-like modifier-activating enzyme 1 OS=Mus musculus (Mouse) OX=10090 GN=Uba1 PE=1 SV=1	0.00154379	0.00177981	0.00158867	0.00113758	0.00153564	0.00136942	0.113505	-0.0849546	0.120298	-0.0436072	0.52546	0.0925886	0.257857	0.291969	1092	1363	2455	818
Vbp1	P61759	AAAKDGCGLETAAGNGRR	1xAcetyl [N-Term]; 1xCarbamidomethyl [C7]; 1xDeamidated [N15]; 1xTMTpro [K4]	Prefoldin subunit 3 OS=Mus musculus (Mouse) OX=10090 GN=Vbp1 PE=1 SV=2	0.0624554	0.0665945	0.0616671	0.0558912	0.0579339	0.0516036	0.0265796	-0.0255721	0.0670031	-0.0438977	0.185777	0.133992	0.300928	0.206899	2171	287	2458	819
Fkbp8	O35465	AITSNTKVDMTCEEEEELLQLK	1xCarbamidomethyl [C12]; 1xOxidation [M10]; 2xTMTpro [K7; K22]; 1xTMTpro [N-Term]	Peptidyl-prolyl cis-trans isomerase FKBP8 OS=Mus musculus (Mouse) OX=10090 GN=Fkbp8 PE=1 SV=2	0.036127	0.0345652	0.0333326	0.0301565	0.031895	0.0276476	0.0392012	0.0591846	-0.00457182	-0.0569606	0.201423	0.120565	0.326739	0.216242	2008	450	2458	819
Mocs3	A2BDX3	LLCPEERISVTDYK	1xCarbamidomethyl [C3]; 1xTMTpro [K14]; 1xTMTpro [N-Term]	Adenylyltransferase and sulfurtransferase MOCS3 OS=Mus musculus (Mouse) OX=10090 GN=Mocs3 PE=1 SV=1	0.209989	0.264737	0.224742	0.287363	0.279154	0.275957	0.0946307	-0.150982	0.183263	-0.0530244	-0.301581	-0.259767	-0.243147	-0.268165	1337	1121	2458	819
Gpt2	Q8BGT5	LLEETGICVVPGSGFGQR	1xCarbamidomethyl [C8]; 1xTMTpro [N-Term]	Alanine aminotransferase 2 OS=Mus musculus (Mouse) OX=10090 GN=Gpt2 PE=1 SV=1	0.0862659	0.0920807	0.088802	0.102474	0.10247	0.101789	0.0145804	-0.0458172	0.0482908	-0.0040164	-0.20258	-0.202525	-0.192899	-0.199335	2292	168	2460	822
Ehbp1l1	Q99MS7	LIVMTYLCQIR	1xCarbamidomethyl [C8]; 1xTMTpro [N-Term]	EH domain-binding protein 1-like protein 1 OS=Mus musculus (Mouse) OX=10090 GN=Ehbp1l1 PE=1 SV=1	0.0311093	0.0296387	0.0171453	0.0183259	0.0178192	0.0157292	0.186062	0.26081	0.190946	-0.598726	0.502653	0.543106	0.723094	0.589618	116	2344	2460	822
Ppid	Q9CR16	LCVIAECGELK	2xCarbamidomethyl [C2; C7]; 1xTMTpro [K11]; 1xTMTpro [N-Term]	Peptidyl-prolyl cis-trans isomerase D OS=Mus musculus (Mouse) OX=10090 GN=Ppid PE=1 SV=3	0.00830592	0.00792745	0.00818895	0.0069755	0.00694523	0.00742982	0.00793836	0.028975	-0.0383095	0.00851224	0.222868	0.229143	0.131839	0.194617	2368	94	2462	824
Tubb2a	Q7TMM9	LTTPTYGDLNHLVSATMSGVTTCLRFPGQLNADLR	1xCarbamidomethyl [C23]; 1xTMTpro [N-Term]	Tubulin beta-2A chain OS=Mus musculus (Mouse) OX=10090 GN=Tubb2a PE=1 SV=1_x000D_ Tubulin beta-4A chain OS=Mus musculus (Mouse) OX=10090 GN=Tubb4a PE=1 SV=3_x000D_ Tubulin beta-5 chain OS=Mus musculus (Mouse) OX=10090 GN=Tubb5 PE=1 SV=1_x000D_ Tubulin beta-4B chain OS=Mus musculus (Mouse) OX=10090 GN=Tubb4b PE=1 SV=1_x000D_ Tubulin beta-2B chain OS=Mus musculus (Mouse) OX=10090 GN=Tubb2b PE=1 SV=1	0.000616456	0.00061397	0.00069253	0.000808653	0.000692748	0.000759247	0.0603913	-0.0562938	-0.0621223	0.111585	-0.335231	-0.112041	-0.244279	-0.230517	1764	698	2462	824
Hspa4	Q61316	AGGIETIANEYSDRCTPACVSFGPK	2xCarbamidomethyl [C15; C19]; 1xTMTpro [K25]; 1xTMTpro [N-Term]	Heat shock 70 kDa protein 4 OS=Mus musculus (Mouse) OX=10090 GN=Hspa4 PE=1 SV=1	0.00931591	0.0107755	0.00679754	0.00629969	0.00663715	0.00665998	0.170306	0.0557161	0.265706	-0.398968	0.5087	0.433417	0.428464	0.45686	340	2122	2462	824
Lcp1	Q61233	KLENCNYAVDLGK	1xCarbamidomethyl [C5]; 2xTMTpro [K1; K13]; 1xTMTpro [N-Term]	Plastin-2 OS=Mus musculus (Mouse) OX=10090 GN=Lcp1 PE=1 SV=4	0.00338972	0.00376165	0.00214838	0.00232736	0.00212286	0.00195957	0.182258	0.128935	0.279137	-0.528978	0.413535	0.546223	0.66169	0.540483	176	2287	2463	827
Otub1	Q7TQI3	EFCQQEVEPMCK	2xCarbamidomethyl [C3; C11]; 1xTMTpro [K12]; 1xTMTpro [N-Term]	Ubiquitin thioesterase OTUB1 OS=Mus musculus (Mouse) OX=10090 GN=Otub1 PE=1 SV=2	0.0196235	0.0268365	0.0154398	0.0153559	0.0142512	0.0126745	0.183208	-0.0723897	0.379223	-0.418317	0.426181	0.533889	0.703049	0.554373	157	2307	2464	828
Aifm1	Q9Z0X1	CLIATGGTPR	1xCarbamidomethyl [C1]; 1xTMTpro [N-Term]	Apoptosis-inducing factor 1, mitochondrial OS=Mus musculus (Mouse) OX=10090 GN=Aifm1 PE=1 SV=1	0.0448468	0.0515949	0.046595	0.038793	0.041578	0.0418414	0.0565377	-0.088347	0.113879	-0.0331767	0.297553	0.197531	0.188419	0.227834	1806	660	2466	829
Mtmr6	Q8VE11	QGTEAAICR	1xCarbamidomethyl [C8]; 1xTMTpro [N-Term]	Myotubularin-related protein 6 OS=Mus musculus (Mouse) OX=10090 GN=Mtmr6 PE=1 SV=1	0.119493	0.141933	0.119764	0.115636	0.108611	0.091887	0.101847	-0.0886194	0.159662	-0.0853552	0.135962	0.226383	0.467617	0.276654	1253	1213	2466	829
Dek	Q7TNV0	LCEIER	1xCarbamidomethyl [C2]; 1xTMTpro [N-Term]	Protein DEK OS=Mus musculus (Mouse) OX=10090 GN=Dek PE=1 SV=1	0.0105916	0.0117329	0.0104516	0.00911105	0.010163	0.00880018	0.0536052	-0.0447538	0.102876	-0.0639626	0.261991	0.104347	0.312075	0.226138	1840	627	2467	831
Lrp1	Q91ZX7	AAYCACR	2xCarbamidomethyl [C4; C6]; 1xTMTpro [N-Term]	Prolow-density lipoprotein receptor-related protein 1 OS=Mus musculus (Mouse) OX=10090 GN=Lrp1 PE=1 SV=1	1.34078	1.66218	1.30457	1.3225	1.10978	1.04549	0.12783	-0.0988261	0.211177	-0.138322	0.118636	0.37162	0.457715	0.31599	914	1556	2470	832
Taok2	Q6ZQ29	EQLQQCQAEEEAGLLRR	1xCarbamidomethyl [C6]; 1xTMTpro [N-Term]	Serine/threonine-protein kinase TAO2 OS=Mus musculus (Mouse) OX=10090 GN=Taok2 PE=1 SV=3	0.314836	0.311191	0.322544	0.264199	0.287439	0.276022	0.0133067	-0.00619231	-0.0229938	0.0287032	0.25917	0.137537	0.196012	0.197573	2322	150	2472	833
Psmc2	P46471	KACLIFFDEIDAIGGAR	1xCarbamidomethyl [C3]; 1xTMTpro [K1]; 1xTMTpro [N-Term]	26S proteasome regulatory subunit 7 OS=Mus musculus (Mouse) OX=10090 GN=Psmc2 PE=1 SV=5	0.010581	0.0120174	0.0100829	0.00862674	0.00949729	0.00938247	0.078724	-0.0420245	0.141622	-0.111595	0.33662	0.197918	0.215467	0.250002	1540	933	2473	834
Ccar2	Q8VDP4	CAQAQTGIDLSTCTK	2xCarbamidomethyl [C1; C13]; 1xTMTpro [K15]	Cell cycle and apoptosis regulator protein 2 OS=Mus musculus (Mouse) OX=10090 GN=Ccar2 PE=1 SV=2	0.00385475	0.00323323	0.00268237	0.002577	0.00271959	0.00227666	0.151595	0.24319	-0.0104738	-0.279938	0.337755	0.260061	0.51653	0.371449	615	1858	2473	834
Ddx17	Q501J6	TTSSANNPNLMYQDECDRR	1xCarbamidomethyl [C16]; 1xTMTpro [N-Term]	Probable ATP-dependent RNA helicase DDX17 OS=Mus musculus (Mouse) OX=10090 GN=Ddx17 PE=1 SV=1	0.00389973	0.00355016	0.00263525	0.00250981	0.00274703	0.00240999	0.158834	0.214178	0.0786889	-0.351259	0.421621	0.291324	0.480172	0.397705	514	1959	2473	834
Plekhm1	Q7TSI1	EFFCELSPLEFR	1xCarbamidomethyl [C4]; 1xTMTpro [N-Term]	Pleckstrin homology domain-containing family M member 1 OS=Mus musculus (Mouse) OX=10090 GN=Plekhm1 PE=1 SV=1	0.182447	0.154816	0.180769	0.197527	0.223272	0.192597	0.0718421	0.0793991	-0.157527	0.0660708	-0.193968	-0.370722	-0.157509	-0.240733	1642	835	2477	837
Mnat1	P51949	GAGNCPECGTPLRK	2xCarbamidomethyl [C5; C8]; 1xTMTpro [K14]; 1xTMTpro [N-Term]	CDK-activating kinase assembly factor MAT1 OS=Mus musculus (Mouse) OX=10090 GN=Mnat1 PE=1 SV=2	0.691898	0.778337	0.686582	0.595995	0.654232	0.597392	0.0527645	-0.0553095	0.114526	-0.066438	0.270568	0.136067	0.267192	0.224609	1863	616	2479	838
Ubxn7	Q6P5G6	LSHLDYDITLQEAGLCPQETVFVQERN	1xCarbamidomethyl [C16]; 1xTMTpro [N-Term]	UBX domain-containing protein 7 OS=Mus musculus (Mouse) OX=10090 GN=Ubxn7 PE=1 SV=2	0.0277515	0.0342871	0.0202174	0.0183844	0.0191043	0.0202454	0.180044	0.0174075	0.322508	-0.439562	0.576676	0.521258	0.437565	0.511833	229	2250	2479	838
Lrrfip1	Q3UZ39	GTENHGESCLK	1xCarbamidomethyl [C9]; 1xTMTpro [K11]; 1xTMTpro [N-Term]	Leucine-rich repeat flightless-interacting protein 1 OS=Mus musculus (Mouse) OX=10090 GN=Lrrfip1 PE=1 SV=2	0.00879958	0.011063	0.00625135	0.00641959	0.00573244	0.00572574	0.183993	0.0156494	0.345886	-0.477618	0.439304	0.602637	0.604323	0.548754	163	2317	2480	840
Tns1	E9Q0S6	QGAACNVLFVNSVDMESLTGPQAISK	1xCarbamidomethyl [C5]; 1xTMTpro [K26]	Tensin 1 OS=Mus musculus (Mouse) OX=10090 GN=Tns1 PE=1 SV=1	0.026003	0.0300061	0.0238142	0.0208983	0.0204608	0.024419	0.109426	-0.0331701	0.173407	-0.160023	0.348461	0.378985	0.123845	0.283764	1171	1310	2481	841
Nnt	Q61941	TCDALQAK	1xCarbamidomethyl [C2]; 1xTMTpro [K8]; 1xTMTpro [N-Term]	NAD(P) transhydrogenase, mitochondrial OS=Mus musculus (Mouse) OX=10090 GN=Nnt PE=1 SV=2	0.0260196	0.0261976	0.0244668	0.020748	0.0231452	0.022745	0.0254957	0.0256373	0.0354708	-0.0631386	0.300994	0.14325	0.168413	0.204219	2209	274	2483	842
Tes	P47226	SAESKKTQYSCYCCK	3xCarbamidomethyl [C11; C13; C14]; TMTpro [K]; 1xTMTpro [N-Term]	Testin OS=Mus musculus (Mouse) OX=10090 GN=Tes PE=1 SV=1	0.0162746	0.0198823	0.0163645	0.0141425	0.0144808	0.0143309	0.114275	-0.105323	0.183542	-0.0973712	0.307908	0.2738	0.288817	0.290175	1110	1373	2483	842
Cacul1	Q8R0X2	RAGDELAYNSPSACASSR	1xCarbamidomethyl [C14]; 1xTMTpro [N-Term]	CDK2-associated and cullin domain-containing protein 1 OS=Mus musculus (Mouse) OX=10090 GN=Cacul1 PE=2 SV=1	0.353385	0.43962	0.311374	0.306413	0.293325	0.258826	0.150865	-0.0589617	0.256056	-0.24155	0.264721	0.327701	0.508216	0.366879	635	1849	2484	844
Mnda	P0DOV1	GLECINK	1xCarbamidomethyl [C4]; 1xTMTpro [K7]; 1xTMTpro [N-Term]	Interferon-activable protein 205-B OS=Mus musculus (Mouse) OX=10090 GN=Mnda PE=1 SV=1_x000D_ Interferon-activated gene 207 OS=Mus musculus (Mouse) OX=10090 GN=Ifi207 PE=1 SV=2_x000D_ Interferon-activable protein 204 OS=Mus musculus (Mouse) OX=10090 GN=Ifi204 PE=1 SV=1	0.0242244	0.0270986	0.0203393	0.0311293	0.0287424	0.0271163	0.103734	0.0202088	0.181967	-0.231982	-0.382018	-0.26693	-0.182906	-0.277285	1248	1237	2485	845
Hsp90b1	P08113	GYEVIYLTEPVDEYCIQALPEFDGKRFQNVAK	1xCarbamidomethyl [C15]; 2xTMTpro [K25; K32]; 1xTMTpro [N-Term]	Endoplasmin OS=Mus musculus (Mouse) OX=10090 GN=Hsp90b1 PE=1 SV=2	0.000211223	0.000288033	0.000235091	0.000197693	0.000171494	0.000212911	0.141448	-0.212733	0.234735	-0.0582795	0.308234	0.513339	0.201248	0.34094	750	1735	2485	845
Jade1	Q6ZPI0	TCALGVQPK	1xCarbamidomethyl [C2]; 1xTMTpro [K9]	Protein Jade-1 OS=Mus musculus (Mouse) OX=10090 GN=Jade1 PE=1 SV=2	0.444651	0.570837	0.484021	0.37921	0.430197	0.414227	0.118343	-0.168783	0.191623	-0.0463847	0.398457	0.216458	0.271033	0.295316	1052	1434	2486	847
Eprs1	Q8CGC7	VAQIPFCGEIDCEDWIKK	2xCarbamidomethyl [C7; C12]; 2xTMTpro [K17; K18]; 1xTMTpro [N-Term]	Bifunctional glutamate/proline--tRNA ligase OS=Mus musculus (Mouse) OX=10090 GN=Eprs1 PE=1 SV=4	0.0038365	0.0036086	0.00339398	0.00302011	0.00311156	0.00318873	0.0442768	0.0865817	-0.0017671	-0.0902302	0.258608	0.215571	0.180228	0.218136	1977	511	2488	848
Csnk2b	P67871	VYCENQPMLPIGLSDIPGEAMVK	1xCarbamidomethyl [C3]; 1xTMTpro [N-Term]; 1xTMTpro [K23]	Casein kinase II subunit beta OS=Mus musculus (Mouse) OX=10090 GN=Csnk2b PE=1 SV=1	0.0808354	0.0789743	0.078758	0.0707858	0.0686406	0.0699096	0.000432897	0.0236238	-0.00998156	-0.0139383	0.167905	0.212302	0.185874	0.188694	2482	8	2490	849
Tuba1a	P68369	YMACCLLYRGDVVPK	2xCarbamidomethyl [C4; C5]; 1xTMTpro [K15]	Tubulin alpha-1A chain OS=Mus musculus (Mouse) OX=10090 GN=Tuba1a PE=1 SV=1_x000D_ Tubulin alpha-1C chain OS=Mus musculus (Mouse) OX=10090 GN=Tuba1c PE=1 SV=1_x000D_ Tubulin alpha-4A chain OS=Mus musculus (Mouse) OX=10090 GN=Tuba4a PE=1 SV=1	0.0099029	0.0133113	0.0110621	0.00818388	0.00956956	0.00966603	0.135531	-0.206326	0.220407	-0.0466297	0.481393	0.255724	0.241254	0.326124	837	1654	2491	850
Gclc	P97494	EATSVLGEHQALCTITSFPR	1xCarbamidomethyl [C13]; 1xTMTpro [N-Term]	Glutamate--cysteine ligase catalytic subunit OS=Mus musculus (Mouse) OX=10090 GN=Gclc PE=1 SV=4	0.0181619	0.0190538	0.0178838	0.0223848	0.0198933	0.0217288	0.0398961	-0.01616	0.0530019	-0.0384249	-0.285443	-0.11521	-0.242533	-0.214395	2034	458	2492	851
Kif23	E9Q5G3	MIVCVNPKAEDYEESLQVMR	1xCarbamidomethyl [C4]; 1xTMTpro [K8]; 1xTMTpro [N-Term]	Kinesin-like protein KIF23 OS=Mus musculus (Mouse) OX=10090 GN=Kif23 PE=1 SV=1	0.0279261	0.0288876	0.022924	0.0215212	0.0210187	0.0228653	0.112807	0.0713136	0.120151	-0.21344	0.30454	0.338628	0.217142	0.28677	1144	1350	2494	852
Ruvbl2	Q9WTM5	YAIQLITAASLVCR	1xCarbamidomethyl [C13]; 1xTMTpro [N-Term]	RuvB-like 2 OS=Mus musculus (Mouse) OX=10090 GN=Ruvbl2 PE=1 SV=3	0.00967569	0.00994778	0.00852405	0.00742893	0.00806352	0.00848688	0.0666942	0.0443914	0.0844003	-0.138434	0.33682	0.218564	0.144739	0.233374	1733	765	2498	853
Rab18	P35293	TCDGVQCAFEELVEK	2xCarbamidomethyl [C2; C7]; 1xTMTpro [K15]; 1xTMTpro [N-Term]	Ras-related protein Rab-18 OS=Mus musculus (Mouse) OX=10090 GN=Rab18 PE=1 SV=2	0.015272	0.0151659	0.0123497	0.012473	0.0112911	0.0115202	0.106745	0.0986605	0.0886003	-0.207756	0.193427	0.337042	0.308072	0.279514	1227	1272	2499	854
Ywhaz	P63101	AKLAEQAERYDDMAACMK	1xCarbamidomethyl [C16]; 2xTMTpro [K2; K18]; 1xTMTpro [N-Term]	14-3-3 protein zeta/delta OS=Mus musculus (Mouse) OX=10090 GN=Ywhaz PE=1 SV=1	0.0103929	0.0103879	0.00649943	0.00607367	0.00701319	0.00640708	0.178805	0.192704	0.192013	-0.48451	0.582255	0.374752	0.505156	0.487388	266	2235	2501	855
Nup210	Q9QY81	SICAPPSR	1xCarbamidomethyl [C3]; 1xTMTpro [N-Term]	Nuclear pore membrane glycoprotein 210 OS=Mus musculus (Mouse) OX=10090 GN=Nup210 PE=1 SV=2	0.0397825	0.040046	0.0607702	0.0297501	0.0326163	0.0372037	0.180233	-0.236414	-0.226892	0.374816	0.655653	0.522958	0.333104	0.503905	241	2260	2501	855
Psmd10	Q9Z2X2	GAHVNAVNQNGCTPLHYAASK	1xCarbamidomethyl [C12]; 1xTMTpro [K21]; 1xTMTpro [N-Term]	26S proteasome non-ATPase regulatory subunit 10 OS=Mus musculus (Mouse) OX=10090 GN=Psmd10 PE=1 SV=3	0.229727	0.292228	0.263501	0.191091	0.210351	0.24278	0.118267	-0.188647	0.158526	0.0092402	0.454311	0.315767	0.108917	0.292998	1071	1431	2502	857
Niban2	Q8R1F1	MQSCYEK	1xCarbamidomethyl [C4]; 1xTMTpro [K7]; 1xTMTpro [N-Term]	Protein Niban 2 OS=Mus musculus (Mouse) OX=10090 GN=Niban2 PE=1 SV=2	0.0516391	0.0519638	0.0475327	0.0363837	0.0477027	0.0414386	0.105125	0.0356538	0.0446994	-0.0838895	0.469516	0.0787364	0.281832	0.276695	1252	1251	2503	858
Dcaf8	Q8N7N5	DGQVRVAELSATQCCK	2xCarbamidomethyl [C14; C15]; 1xTMTpro [K16]	DDB1- and CUL4-associated factor 8 OS=Mus musculus (Mouse) OX=10090 GN=Dcaf8 PE=1 SV=1	0.135143	0.133753	0.129465	0.118133	0.117196	0.114147	0.00224615	0.0253747	0.0104604	-0.0365568	0.168705	0.180189	0.21822	0.189038	2476	29	2505	859
Copa	Q8CIE6	GNNVYCLDRECRPR	2xCarbamidomethyl [C6; C11]; 1xTMTpro [N-Term]	Coatomer subunit alpha OS=Mus musculus (Mouse) OX=10090 GN=Copa PE=1 SV=2	0.00302698	0.002768	0.00306161	0.00263508	0.00267707	0.00225276	0.0659246	0.0360892	-0.0929439	0.0525019	0.163943	0.141136	0.390097	0.231725	1748	759	2507	860
U2af1	Q9D883	DKVNCSFYFK	1xCarbamidomethyl [C5]; TMTpro [K]; 1xTMTpro [N-Term]	Splicing factor U2AF 35 kDa subunit OS=Mus musculus (Mouse) OX=10090 GN=U2af1 PE=1 SV=4	0.104986	0.0961955	0.0937554	0.0760596	0.0905713	0.0856714	0.0627171	0.0947493	-0.0314	-0.0684684	0.370239	0.118316	0.198556	0.229037	1787	721	2508	861
Lypla2	Q9WTL7	YICPHAPRIPVTLNMK	1xCarbamidomethyl [C3]; 1xTMTpro [K16]; 1xTMTpro [N-Term]	Acyl-protein thioesterase 2 OS=Mus musculus (Mouse) OX=10090 GN=Lypla2 PE=1 SV=1	0.105663	0.12783	0.1022	0.084379	0.0922824	0.0991037	0.114124	-0.0827114	0.192047	-0.130784	0.407224	0.278053	0.175169	0.286815	1143	1371	2514	862
Ywhab	Q9CQV8	IEAELQDICNDVLELLDK	1xCarbamidomethyl [C9]; 1xTMTpro [K18]; 1xTMTpro [N-Term]	14-3-3 protein beta/alpha OS=Mus musculus (Mouse) OX=10090 GN=Ywhab PE=1 SV=3	0.0031892	0.00300259	0.00325553	0.0025521	0.00295787	0.0026077	0.0519427	0.0182518	-0.0687339	0.0479488	0.303258	0.0903857	0.272167	0.221937	1911	607	2518	863
Lnpep	Q8C129	NMIENSMFEEEPDVVDLAKEPCLHPLEPDEVEYEPR	1xCarbamidomethyl [C22]; 1xTMTpro [K19]	Leucyl-cystinyl aminopeptidase OS=Mus musculus (Mouse) OX=10090 GN=Lnpep PE=1 SV=1	0.00847908	0.00863384	0.00717638	0.00616155	0.00778901	0.00592433	0.123797	0.0666218	0.0927151	-0.17403	0.393994	0.0558459	0.450634	0.300158	1012	1506	2518	863
Septin2	P42208	LTVVDTPGYGDAINCRDCFK	2xCarbamidomethyl [C15; C18]; 1xTMTpro [K20]	Septin-2 OS=Mus musculus (Mouse) OX=10090 GN=Septin2 PE=1 SV=2	0.0354355	0.0382253	0.0346135	0.0319006	0.03085	0.0308529	0.0363954	-0.026462	0.082871	-0.0603201	0.178072	0.226387	0.226251	0.210237	2105	415	2520	865
Cnbp	P53996	CGETGHVAINCSK	2xCarbamidomethyl [C1; C11]; 1xTMTpro [K13]; 1xTMTpro [N-Term]	Cellular nucleic acid-binding protein OS=Mus musculus (Mouse) OX=10090 GN=Cnbp PE=1 SV=2	0.0207751	0.0335656	0.0221923	0.0150265	0.0217992	0.0163845	0.186443	-0.296262	0.395862	-0.201059	0.76361	0.226843	0.638789	0.543081	172	2349	2521	866
Itgb1	P09055	CTDPKFQGPTCETCQTCLGVCAEHKECVQCR	7xCarbamidomethyl [C1; C11; C14; C17; C21; C27; C30]; 2xTMTpro [K5; K25]; 1xTMTpro [N-Term]	Integrin beta-1 OS=Mus musculus (Mouse) OX=10090 GN=Itgb1 PE=1 SV=1	0.0098808	0.00850573	0.00515236	0.0050305	0.00528955	0.00505896	0.191975	0.332616	0.116423	-0.606778	0.641311	0.568866	0.633172	0.61445	97	2428	2525	867
Eif3f	Q9DCH4	TCFSPNRVIGLSSDLQQVGGASAR	1xCarbamidomethyl [C2]; 1xTMTpro [N-Term]	Eukaryotic translation initiation factor 3 subunit F OS=Mus musculus (Mouse) OX=10090 GN=Eif3f PE=1 SV=2	0.107632	0.105339	0.102933	0.0900315	0.0920809	0.0951344	0.00312199	0.0315847	0.000517044	-0.0328206	0.226021	0.193548	0.146483	0.188684	2484	42	2526	868
Mical1	Q8VDP3	ASQPVYQQGQACTNTK	1xCarbamidomethyl [C12]; 1xTMTpro [K16]; 1xTMTpro [N-Term]	[F-actin]-monooxygenase MICAL1 OS=Mus musculus (Mouse) OX=10090 GN=Mical1 PE=1 SV=1	0.0188999	0.0237525	0.0150859	0.0153393	0.0140623	0.0130472	0.172593	-0.0261854	0.303512	-0.351367	0.327331	0.452732	0.560827	0.446964	369	2157	2526	868
Nhp2	Q9CRB2	AAPEESEAQAEGCSEERTYKELLVNLNPIAQPLASR	1xCarbamidomethyl [C13]; 1xTMTpro [K20]; 1xTMTpro [N-Term]	H/ACA ribonucleoprotein complex subunit 2 OS=Mus musculus (Mouse) OX=10090 GN=Nhp2 PE=1 SV=1	0.0669758	0.068248	0.0665426	0.056623	0.0608818	0.0590407	0.0113571	-0.00601199	0.0211356	-0.0153733	0.248263	0.14364	0.187942	0.193282	2394	135	2529	870
Anxa6	P14824	LCGGDDDAAGQFFPEAAQVAYQMWELSAVSR	1xCarbamidomethyl [C2]; 1xTMTpro [N-Term]	Annexin A6 OS=Mus musculus (Mouse) OX=10090 GN=Anxa6 PE=1 SV=3	0.00186844	0.00218751	0.00155836	0.0012821	0.00149319	0.00165043	0.149884	-0.0023108	0.225141	-0.264116	0.545636	0.32575	0.181303	0.350896	693	1839	2532	871
Vrk1	Q80X41	KKEAEESAVCAVEDMECSDTQVQEAAQTR	2xCarbamidomethyl [C10; C17]; 1xOxidation [M15]; 2xTMTpro [K1; K2]; 1xTMTpro [N-Term]	Serine/threonine-protein kinase VRK1 OS=Mus musculus (Mouse) OX=10090 GN=Vrk1 PE=1 SV=2	0.00226076	0.00330049	0.00202678	0.00168552	0.00161435	0.00201499	0.184871	-0.161955	0.383916	-0.319572	0.58557	0.647805	0.327991	0.520455	210	2328	2538	872
Inf2	Q0GNC1	EKLGPQDSDPTEANLESAEPELCIR	1xCarbamidomethyl [C23]; 1xTMTpro [K2]; 1xTMTpro [N-Term]	Inverted formin-2 OS=Mus musculus (Mouse) OX=10090 GN=Inf2 PE=1 SV=1	0.104291	0.124683	0.0762269	0.0787335	0.0706772	0.0710338	0.178272	0.0358155	0.29347	-0.416425	0.369747	0.52548	0.518218	0.471149	311	2229	2540	873
Exosc5	Q9CRA8	ALFCGVTCALDSDGNLVLDPTTKQEK	2xCarbamidomethyl [C4; C8]; 2xTMTpro [K23; K26]	Exosome complex component RRP46 OS=Mus musculus (Mouse) OX=10090 GN=Exosc5 PE=1 SV=1	0.0117095	0.0154712	0.0109774	0.010244	0.00783424	0.0111647	0.164758	-0.119346	0.28256	-0.212494	0.312254	0.699164	0.188084	0.399834	506	2042	2548	874
Arfgef1	G3X9K3	ACEVALEEIKVETEK	1xCarbamidomethyl [C2]; 1xTMTpro [K15]; 1xTMTpro [N-Term]	Brefeldin A-inhibited guanine nucleotide-exchange protein 1 OS=Mus musculus (Mouse) OX=10090 GN=Arfgef1 PE=1 SV=1	2.76156	2.60151	2.57226	2.9199	3.00502	3.15059	0.0136735	0.0621585	-0.0239796	-0.040293	-0.142591	-0.184046	-0.252295	-0.192978	2397	155	2552	875
Itgb2	P11835	YNSQVCGGSDRGSCNCGK	3xCarbamidomethyl [C6; C14; C16]; 1xTMTpro [K18]; 1xTMTpro [N-Term]	Integrin beta-2 OS=Mus musculus (Mouse) OX=10090 GN=Itgb2 PE=1 SV=2	0.00477955	0.00576726	0.00253094	0.00254765	0.0027909	0.00234866	0.199597	0.132795	0.403807	-0.784408	0.77491	0.643349	0.892244	0.770168	34	2519	2553	876
Tomm40	Q9QYA2	TPGAAASGAAAASEDGSCGCLPNPGTFEECHRK	3xCarbamidomethyl [C18; C20; C30]; 1xTMTpro [K33]	Mitochondrial import receptor subunit TOM40 homolog OS=Mus musculus (Mouse) OX=10090 GN=Tomm40 PE=1 SV=3	0.0202459	0.0194301	0.0176692	0.0157196	0.0167453	0.0167723	0.0530497	0.082922	0.0235824	-0.113476	0.282145	0.190957	0.188628	0.220577	1933	621	2554	877
Ilkap	Q8R0F6	YEAACNR	1xCarbamidomethyl [C5]; 1xTMTpro [N-Term]	Integrin-linked kinase-associated serine/threonine phosphatase 2C OS=Mus musculus (Mouse) OX=10090 GN=Ilkap PE=1 SV=1	0.0393396	0.0507101	0.044059	0.0361727	0.0354742	0.0376171	0.123997	-0.184387	0.181905	-0.020931	0.305469	0.333597	0.24898	0.296016	1046	1508	2554	877
Calr	P14211	LFPSGLDQKDMHGDSEYNIMFGPDICGPGTK	1xCarbamidomethyl [C26]; 2xOxidation [M11; M20]; 2xTMTpro [K9; K31]; 1xTMTpro [N-Term]	Calreticulin OS=Mus musculus (Mouse) OX=10090 GN=Calr PE=1 SV=1	0.000942804	0.000962324	0.000907336	0.000767422	0.000836783	0.000849297	0.0228502	0.00815708	0.0377225	-0.0471627	0.288781	0.163946	0.142531	0.198419	2308	247	2555	879
Tln2	Q71LX4	AVAAGNSCRQEDVIATANLSR	1xCarbamidomethyl [C8]; 1xTMTpro [N-Term]	Talin-2 OS=Mus musculus (Mouse) OX=10090 GN=Tln2 PE=1 SV=3_x000D_ Talin-1 OS=Mus musculus (Mouse) OX=10090 GN=Tln1 PE=1 SV=2	0.00395761	0.00391608	0.00320371	0.00316672	0.00294209	0.00302961	0.109913	0.100046	0.0848262	-0.204844	0.221594	0.327744	0.285452	0.278264	1239	1316	2555	879
Dek	Q7TNV0	LCEIERIHFFLSK	1xCarbamidomethyl [C2]; 1xTMTpro [K13]; 1xTMTpro [N-Term]	Protein DEK OS=Mus musculus (Mouse) OX=10090 GN=Dek PE=1 SV=1	0.00894212	0.0100188	0.00698953	0.00641585	0.00657996	0.00716048	0.154427	0.0478916	0.211913	-0.307529	0.431085	0.394647	0.27267	0.366134	640	1915	2555	879
Apex1	P28352	KPLVLCGDLNVAHEEIDLRNPK	1xCarbamidomethyl [C6]; 2xTMTpro [K1; K22]; 1xTMTpro [N-Term]	DNA-(apurinic or apyrimidinic site) endonuclease OS=Mus musculus (Mouse) OX=10090 GN=Apex1 PE=1 SV=2	0.0314185	0.0358569	0.0330553	0.0300916	0.0285549	0.0276903	0.0488569	-0.0901143	0.100523	-0.0168483	0.152367	0.22799	0.272348	0.217568	1988	568	2556	882
Sod1	P08228	GGNEESTKTGNAGSRLACGVIGIAQ	1xCarbamidomethyl [C18]; 1xTMTpro [K8]; 1xTMTpro [N-Term]	Superoxide dismutase [Cu-Zn] OS=Mus musculus (Mouse) OX=10090 GN=Sod1 PE=1 SV=2	0.0197746	0.0261214	0.0128298	0.0120684	0.0136503	0.0112902	0.196777	0.014618	0.4162	-0.609535	0.697793	0.520094	0.79396	0.670616	69	2494	2563	883
Idh3b	Q91VA7	GVIECLK	1xCarbamidomethyl [C5]; 1xTMTpro [K7]; 1xTMTpro [N-Term]	Isocitrate dehydrogenase [NAD] subunit, mitochondrial OS=Mus musculus (Mouse) OX=10090 GN=Idh3b PE=1 SV=1	0.00702598	0.00743932	0.00627341	0.00576954	0.00609994	0.00570407	0.0770356	0.023408	0.105879	-0.140042	0.260836	0.180497	0.277301	0.239545	1659	905	2564	884
Csrp1	P97315	CGVCQK	2xCarbamidomethyl [C1; C4]; 1xTMTpro [K6]; 1xTMTpro [N-Term]	Cysteine and glycine-rich protein 1 OS=Mus musculus (Mouse) OX=10090 GN=Csrp1 PE=1 SV=3	0.175584	0.178688	0.138511	0.129155	0.139646	0.130508	0.129646	0.0961704	0.121452	-0.245987	0.346888	0.234217	0.331849	0.304318	985	1579	2564	884
Poldip3	Q8BG81	YNNRCLDGQPMK	1xCarbamidomethyl [C5]; 1xTMTpro [K12]; 1xTMTpro [N-Term]	Polymerase delta-interacting protein 3 OS=Mus musculus (Mouse) OX=10090 GN=Poldip3 PE=1 SV=1	0.0483724	0.0575084	0.0405685	0.0370768	0.038091	0.0386081	0.154974	-0.0131824	0.236406	-0.267007	0.396851	0.357918	0.338462	0.364411	643	1923	2566	886
Irf2bp2	E9Q1P8	QQGASGEVYCPSGEK	1xCarbamidomethyl [C10]; 1xTMTpro [K15]; 1xTMTpro [N-Term]	Interferon regulatory factor 2-binding protein 2 OS=Mus musculus (Mouse) OX=10090 GN=Irf2bp2 PE=1 SV=1	0.0290419	0.0318579	0.031314	0.0266511	0.0260381	0.0276453	0.0259707	-0.0818832	0.0516316	0.0267859	0.205824	0.239396	0.152983	0.199401	2290	279	2569	887
Eef2	P58252	SDPVVSYRETVSEESNVLCLSKSPNK	1xCarbamidomethyl [C19]; 2xTMTpro [K22; K26]; 1xTMTpro [N-Term]	Elongation factor 2 OS=Mus musculus (Mouse) OX=10090 GN=Eef2 PE=1 SV=2	0.00691506	0.00731243	0.00604515	0.00572809	0.00592029	0.0054042	0.0876712	0.0332421	0.113851	-0.160721	0.238446	0.190831	0.322417	0.250565	1535	1035	2570	888
Cd74	P04441	CQEEVSHIPAVYPGAFRPK	1xCarbamidomethyl [C1]; 1xTMTpro [K19]; 1xTMTpro [N-Term]	H-2 class II histocompatibility antigen gamma chain OS=Mus musculus (Mouse) OX=10090 GN=Cd74 PE=1 SV=3	0.0330624	0.0312802	0.0319355	0.0389623	0.0363125	0.0354689	0.0274665	0.0429457	-0.036996	-0.00708305	-0.279832	-0.178221	-0.144309	-0.200788	2270	301	2571	889
Eif2s3x	Q9Z0N1	SFDVNKPGCEVDDLK	1xCarbamidomethyl [C9]; TMTpro [K]; 1xTMTpro [N-Term]	Eukaryotic translation initiation factor 2 subunit 3, X-linked OS=Mus musculus (Mouse) OX=10090 GN=Eif2s3x PE=1 SV=2	0.0420928	0.0439758	0.0401127	0.0373076	0.0374643	0.0353606	0.0218536	0.00110956	0.0642464	-0.0684047	0.172994	0.166947	0.250321	0.196754	2336	239	2575	890
Aldh2	P47738	LLCGGGAAADRGYFIQPTVFGDVK	1xCarbamidomethyl [C3]; 1xTMTpro [K24]; 1xTMTpro [N-Term]	Aldehyde dehydrogenase, mitochondrial OS=Mus musculus (Mouse) OX=10090 GN=Aldh2 PE=1 SV=1	0.00581795	0.00774776	0.00441898	0.00373461	0.004259	0.00442082	0.189868	-0.0432238	0.370044	-0.440021	0.682776	0.493218	0.439421	0.538472	178	2398	2576	891
Abi3	Q8BYZ1	QKDNELSFSEGTVICVTR	1xCarbamidomethyl [C15]; 1xTMTpro [K2]; 1xTMTpro [N-Term]	ABI gene family member 3 OS=Mus musculus (Mouse) OX=10090 GN=Abi3 PE=1 SV=3	0.067277	0.0722498	0.0749979	0.0648806	0.0623474	0.0590921	0.0325251	-0.0879961	0.0148839	0.0687413	0.140322	0.197781	0.275145	0.204416	2205	372	2577	892
Abitram	Q80ZQ9	GKPCEDHCILQHSNR	2xCarbamidomethyl [C4; C8]; 1xTMTpro [K2]; 1xTMTpro [N-Term]	Protein Abitram OS=Mus musculus (Mouse) OX=10090 GN=Abitram PE=1 SV=2	0.130599	0.151704	0.134613	0.118149	0.114416	0.122315	0.0722541	-0.0896506	0.126465	-0.0459763	0.234194	0.280509	0.184191	0.232965	1737	840	2577	892
Cltc	Q68FD5	GQCDLELINVCNENSLFK	2xCarbamidomethyl [C3; C11]; 1xTMTpro [K18]; 1xTMTpro [N-Term]	Clathrin heavy chain 1 OS=Mus musculus (Mouse) OX=10090 GN=Cltc PE=1 SV=3	0.00369412	0.00377926	0.00301308	0.00268496	0.00290923	0.0030618	0.112461	0.0797375	0.11261	-0.214254	0.380595	0.264856	0.191112	0.278854	1236	1344	2580	894
Parp2	O88554	SANYCFASR	1xCarbamidomethyl [C5]; 1xTMTpro [N-Term]	Poly [ADP-ribose] polymerase 2 OS=Mus musculus (Mouse) OX=10090 GN=Parp2 PE=1 SV=3	0.360429	0.40999	0.382411	0.32455	0.3416	0.325937	0.050461	-0.0924308	0.0934423	-0.0070198	0.243704	0.169837	0.23755	0.21703	1998	586	2584	895
RtcA	Q9D7H3	VSTALSCLLGLPLRVQK	1xCarbamidomethyl [C7]; 1xTMTpro [K17]; 1xTMTpro [N-Term]	RNA 3'-terminal phosphate cyclase OS=Mus musculus (Mouse) OX=10090 GN=RtcA PE=1 SV=2	0.0608115	0.0726006	0.0579444	0.0511567	0.0530608	0.0523486	0.120517	-0.0688834	0.186753	-0.13856	0.318306	0.265582	0.285077	0.289655	1116	1473	2589	896
Dnaja2	Q9QYJ0	QLAPGMVQQMQSVCSDCNGEGEVINEK	2xCarbamidomethyl [C14; C17]; 1xTMTpro [N-Term]; 1xTMTpro [K27]	DnaJ homolog subfamily A member 2 OS=Mus musculus (Mouse) OX=10090 GN=Dnaja2 PE=1 SV=1	0.00507126	0.00588052	0.00396804	0.00337851	0.00375368	0.00435758	0.164287	0.0281471	0.241749	-0.325768	0.55781	0.405889	0.190669	0.384789	554	2037	2591	897
Ppid	Q9CR16	TAENFRALCTGEK	1xCarbamidomethyl [C9]; 1xTMTpro [K13]; 1xTMTpro [N-Term]	Peptidyl-prolyl cis-trans isomerase D OS=Mus musculus (Mouse) OX=10090 GN=Ppid PE=1 SV=3_x000D_ Peptidyl-prolyl cis-trans isomerase F, mitochondrial OS=Mus musculus (Mouse) OX=10090 GN=Ppif PE=1 SV=1	0.00204579	0.00263679	0.00173304	0.00156808	0.00175883	0.00148077	0.172312	-0.063967	0.302156	-0.303323	0.447627	0.28201	0.530282	0.419973	439	2152	2591	897
Fkbp1a	P26883	RGQTCVVHYTGMLEDGK	1xCarbamidomethyl [C5]; 1xTMTpro [K17]; 1xTMTpro [N-Term]	Peptidyl-prolyl cis-trans isomerase FKBP1A OS=Mus musculus (Mouse) OX=10090 GN=Fkbp1a PE=1 SV=2	0.155986	0.164208	0.145925	0.140064	0.138961	0.123461	0.0479613	0.00568047	0.0797865	-0.0905061	0.149652	0.161058	0.331684	0.214131	2036	556	2592	899
Rpsa	P14206	YVDIAIPCNNK	1xCarbamidomethyl [C8]; 1xTMTpro [K11]; 1xTMTpro [N-Term]	40S ribosomal protein SA OS=Mus musculus (Mouse) OX=10090 GN=Rpsa PE=1 SV=4	0.00419878	0.00578156	0.00344377	0.00289636	0.00298472	0.00357752	0.187585	-0.091822	0.369667	-0.377803	0.62755	0.584196	0.322832	0.511526	230	2362	2592	899
Ube2o	Q6ZPJ3	SFCPGGTDSVSPPPSIITQENLGR	1xCarbamidomethyl [C3]; 1xTMTpro [N-Term]	(E3-independent) E2 ubiquitin-conjugating enzyme UBE2O OS=Mus musculus (Mouse) OX=10090 GN=Ube2o PE=1 SV=3	0.212907	0.217041	0.223075	0.243324	0.275886	0.24498	0.0636378	-0.0319454	-0.00420485	0.0353563	-0.16071	-0.341905	-0.170494	-0.22437	1866	728	2594	901
Vdac2	Q60930	AECCVPVCPRPMCIPPPYADLGK	1xAcetyl [N-Term]; 4xCarbamidomethyl [C3; C4; C8; C13]; 1xTMTpro [K23]	Voltage-dependent anion-selective channel protein 2 OS=Mus musculus (Mouse) OX=10090 GN=Vdac2 PE=1 SV=2	0.0311694	0.0341342	0.0289573	0.0259331	0.0265811	0.0275329	0.0762437	-0.0115655	0.119521	-0.117771	0.276899	0.241298	0.190541	0.236246	1698	896	2594	901
Dek	Q7TNV0	QICKEVYENYPAYDLTERK	1xCarbamidomethyl [C3]; 2xTMTpro [K4; K19]; 1xTMTpro [N-Term]	Protein DEK OS=Mus musculus (Mouse) OX=10090 GN=Dek PE=1 SV=1	0.0176334	0.0152817	0.0160937	0.0174812	0.0208944	0.0195508	0.0774565	0.110234	-0.096275	-0.021583	-0.0977234	-0.355034	-0.259149	-0.237302	1683	911	2594	901
Parp2	O88554	TGQHSLVTCSGDLNK	1xCarbamidomethyl [C9]; 1xTMTpro [K15]; 1xTMTpro [N-Term]	Poly [ADP-ribose] polymerase 2 OS=Mus musculus (Mouse) OX=10090 GN=Parp2 PE=1 SV=3	0.22466	0.225029	0.18636	0.184785	0.180799	0.166502	0.0979319	0.0835644	0.0859378	-0.186082	0.198332	0.229791	0.34864	0.258921	1434	1160	2594	901
Ero1a	Q8R180	CFCQVSGYLDDCTCDVETIDK	4xCarbamidomethyl [C1; C3; C12; C14]; 1xTMTpro [K21]; 1xTMTpro [N-Term]	ERO1-like protein alpha OS=Mus musculus (Mouse) OX=10090 GN=Ero1a PE=1 SV=2	0.257242	0.270164	0.24061	0.213462	0.21568	0.23625	0.0393683	0.0069503	0.0776634	-0.0894771	0.262192	0.247282	0.115857	0.208443	2142	455	2597	905
Vdac3	Q60931	SCSGVEFSTSGHAYTDTGKASGNLETK	1xCarbamidomethyl [C2]; 2xTMTpro [K19; K27]; 1xTMTpro [N-Term]	Voltage-dependent anion-selective channel protein 3 OS=Mus musculus (Mouse) OX=10090 GN=Vdac3 PE=1 SV=1	0.014399	0.0174857	0.0107304	0.00886797	0.0111986	0.0110969	0.180273	0.0195673	0.299774	-0.4047	0.679729	0.343087	0.356253	0.45969	336	2261	2597	905
Apip	Q9WVQ5	FLIPELCK	1xCarbamidomethyl [C7]; 1xTMTpro [K8]	Methylthioribulose-1-phosphate dehydratase OS=Mus musculus (Mouse) OX=10090 GN=Apip PE=1 SV=1	0.0903774	0.0916882	0.0810488	0.0742311	0.0776436	0.0742569	0.0543582	0.0433058	0.0640804	-0.113865	0.240632	0.175788	0.240131	0.21885	1963	636	2599	907
Plekho2	Q8K124	AFDEVKVDKTCALEHVTR	1xCarbamidomethyl [C11]; 2xTMTpro [K6; K9]; 1xTMTpro [N-Term]	Pleckstrin homology domain-containing family O member 2 OS=Mus musculus (Mouse) OX=10090 GN=Plekho2 PE=1 SV=1	0.0378857	0.0448304	0.0367487	0.0475539	0.0448611	0.0490222	0.0829002	-0.0718984	0.170927	-0.115858	-0.256013	-0.171914	-0.299884	-0.242604	1621	979	2600	908
Rplp0	P14869	AGAIAPCEVTVPAQNTGLGPEK	1xCarbamidomethyl [C7]; 1xTMTpro [K22]; 1xTMTpro [N-Term]	60S acidic ribosomal protein P0 OS=Mus musculus (Mouse) OX=10090 GN=Rplp0 PE=1 SV=3	0.0111563	0.0128136	0.00757503	0.00697918	0.00758924	0.00787963	0.185772	0.0854111	0.285232	-0.473122	0.591317	0.470419	0.416246	0.492661	259	2342	2601	909
Oxct1	Q9D0K2	NFNLPMCK	1xCarbamidomethyl [C7]; 1xTMTpro [K8]	Succinyl-CoA:3-ketoacid coenzyme A transferase 1, mitochondrial OS=Mus musculus (Mouse) OX=10090 GN=Oxct1 PE=1 SV=1	0.0101116	0.0112906	0.00967847	0.00823817	0.00931253	0.00902401	0.0693631	-0.0350411	0.124067	-0.0982068	0.330661	0.153812	0.199217	0.227897	1805	799	2604	910
Atp1a1	Q8VDN2	NLEAVETLGSTSTICSDKTGTLTQNR	1xCarbamidomethyl [C15]; 1xTMTpro [K18]; 1xTMTpro [N-Term]	Sodium/potassium-transporting ATPase subunit alpha-1 OS=Mus musculus (Mouse) OX=10090 GN=Atp1a1 PE=1 SV=1_x000D_ Sodium/potassium-transporting ATPase subunit alpha-3 OS=Mus musculus (Mouse) OX=10090 GN=Atp1a3 PE=1 SV=1	0.0120166	0.0105739	0.00938681	0.009135	0.00913831	0.00807555	0.116684	0.172948	-0.0115837	-0.18338	0.222609	0.222087	0.400454	0.281717	1198	1406	2604	910
Czib	Q8BHG2	CGNCGEISEK	2xCarbamidomethyl [C1; C4]; 1xTMTpro [K10]; 1xTMTpro [N-Term]	CXXC motif containing zinc binding protein OS=Mus musculus (Mouse) OX=10090 GN=Czib PE=1 SV=1	0.0217451	0.0224995	0.0144185	0.0165005	0.0133702	0.0135313	0.177322	0.1532	0.202404	-0.439573	0.244982	0.548469	0.531193	0.441548	385	2219	2604	910
Znf512	Q69Z99	GSVSCPTCQAVGRK	2xCarbamidomethyl [C5; C8]; 1xTMTpro [K14]; 1xTMTpro [N-Term]	Zinc finger protein 512 OS=Mus musculus (Mouse) OX=10090 GN=Znf512 PE=2 SV=2	0.0742443	0.105681	0.0561508	0.0566309	0.0486833	0.0492853	0.198326	-0.0839344	0.425423	-0.486908	0.474625	0.692789	0.675058	0.614158	98	2506	2604	910
Luc7l	Q9CYI4	LRVCEVCSAYLGLHDNDRR	2xCarbamidomethyl [C4; C7]; 1xTMTpro [N-Term]	Putative RNA-binding protein Luc7-like 1 OS=Mus musculus (Mouse) OX=10090 GN=Luc7l PE=1 SV=2_x000D_ Putative RNA-binding protein Luc7-like 2 OS=Mus musculus (Mouse) OX=10090 GN=Luc7l2 PE=1 SV=1	0.0323199	0.035514	0.03355	0.0383936	0.0393498	0.0383767	0.024157	-0.0643699	0.0715933	-0.0104825	-0.184071	-0.219561	-0.183436	-0.19569	2350	262	2612	914
Ctsc	P97821	RGTDECAIESIAVAAIPIPKL	1xCarbamidomethyl [C6]; 1xTMTpro [K20]; 1xTMTpro [N-Term]	Dipeptidyl peptidase 1 OS=Mus musculus (Mouse) OX=10090 GN=Ctsc PE=1 SV=1	0.175635	0.158822	0.144328	0.112613	0.13712	0.14696	0.116375	0.138167	-0.00700185	-0.14507	0.503043	0.218977	0.118993	0.280337	1213	1400	2613	915
Arhgdia	Q99PT1	LTLVCSTAPGPLELDLTGDLESFKK	1xCarbamidomethyl [C5]; 1xTMTpro [N-Term]; 1xTMTpro [K25]	Rho GDP-dissociation inhibitor 1 OS=Mus musculus (Mouse) OX=10090 GN=Arhgdia PE=1 SV=3	0.0138068	0.0143676	0.0141565	0.0228377	0.0184653	0.0151449	0.168358	-0.0313665	0.0260678	0.00471555	-0.69467	-0.388072	-0.10209	-0.394944	523	2091	2614	916
Iars1	Q8BU30	HNCFQECLK	2xCarbamidomethyl [C3; C7]; 1xTMTpro [K9]; 1xTMTpro [N-Term]	Isoleucine--tRNA ligase, cytoplasmic OS=Mus musculus (Mouse) OX=10090 GN=Iars1 PE=1 SV=2	0.0109802	0.0118493	0.00786464	0.0086719	0.00621181	0.00838727	0.172601	0.1019	0.211804	-0.379547	0.23858	0.719914	0.286726	0.415073	457	2158	2615	917
Tkt	P40142	QAFTDVATGSLGQGLGAACGMAYTGK	1xCarbamidomethyl [C19]; 1xTMTpro [K26]; 1xTMTpro [N-Term]	Transketolase OS=Mus musculus (Mouse) OX=10090 GN=Tkt PE=1 SV=1	0.00602613	0.00768603	0.00573871	0.00452703	0.00515934	0.00579406	0.15061	-0.105568	0.245438	-0.176074	0.518237	0.329616	0.162225	0.336693	772	1844	2616	918
Tln1	P26039	CTQDLGNSTK	1xCarbamidomethyl [C1]; 1xTMTpro [N-Term]; 1xTMTpro [K10]	Talin-1 OS=Mus musculus (Mouse) OX=10090 GN=Tln1 PE=1 SV=2	0.00540109	0.00625363	0.00445131	0.00389288	0.00492091	0.00390282	0.154951	0.00868366	0.220128	-0.270337	0.463728	0.125642	0.460051	0.349807	697	1922	2619	919
Hsp90aa1	P07901	HGLEVIYMIEPIDEYCVQQLK	1xCarbamidomethyl [C16]; 1xOxidation [M8]; 1xTMTpro [K21]	Heat shock protein HSP 90-alpha OS=Mus musculus (Mouse) OX=10090 GN=Hsp90aa1 PE=1 SV=4	0.00378729	0.004637	0.0038648	0.00334088	0.0033028	0.00351747	0.113114	-0.113178	0.178848	-0.0839493	0.294117	0.310652	0.219804	0.274858	1269	1354	2623	920
Ciapin1	Q8WTY4	NCTCGLAEELEREQSK	2xCarbamidomethyl [C2; C4]; 1xTMTpro [K16]; 1xTMTpro [N-Term]	Anamorsin OS=Mus musculus (Mouse) OX=10090 GN=Ciapin1 PE=1 SV=1	0.098717	0.0912915	0.0679042	0.068182	0.0690732	0.0619107	0.163342	0.19945	0.0866318	-0.340347	0.334458	0.315723	0.473659	0.374613	598	2025	2623	920
Itgb1	P09055	FCECDNFNCDRSNGLICGGNGVCR	5xCarbamidomethyl [C2; C4; C9; C17; C23]; 1xTMTpro [N-Term]	Integrin beta-1 OS=Mus musculus (Mouse) OX=10090 GN=Itgb1 PE=1 SV=1	0.00774259	0.00771712	0.0067461	0.00483371	0.00618028	0.00698257	0.141074	0.0649131	0.0601596	-0.133849	0.614773	0.26023	0.0841438	0.319716	892	1732	2624	922
Atp13a1	Q9EPE9	ELGYVTLMCGDGTNDVGALK	1xCarbamidomethyl [C9]; 1xOxidation [M8]; 1xTMTpro [K20]; 1xTMTpro [N-Term]	Manganese-transporting ATPase 13A1 OS=Mus musculus (Mouse) OX=10090 GN=Atp13a1 PE=1 SV=2	0.0560362	0.0590115	0.0548367	0.0449273	0.0501441	0.0519148	0.046682	-0.0151601	0.059477	-0.0463769	0.333924	0.175439	0.125371	0.211578	2086	543	2629	923
Hnrnpa3	Q8BG05	YHTINGHNCEVK	1xCarbamidomethyl [C9]; 1xTMTpro [K12]; 1xTMTpro [N-Term]	Heterogeneous nuclear ribonucleoprotein A3 OS=Mus musculus (Mouse) OX=10090 GN=Hnrnpa3 PE=1 SV=1	0.00736667	0.00783873	0.00772023	0.00604916	0.00728376	0.00604504	0.0903734	-0.0529145	0.0366927	0.0147172	0.337192	0.0692441	0.338174	0.248204	1561	1069	2630	924
Nop56	Q9D6Z1	IGAAIQEELGYNCQTGGVIAEILR	1xCarbamidomethyl [C13]; 1xTMTpro [N-Term]	Nucleolar protein 56 OS=Mus musculus (Mouse) OX=10090 GN=Nop56 PE=1 SV=2	0.00412398	0.00352059	0.00397689	0.00431421	0.00481426	0.00440782	0.0566215	0.0902807	-0.13794	0.0378839	-0.155338	-0.313557	-0.18631	-0.218401	1971	661	2632	925
Ezh2	Q61188	QCPCYLAVRECDPDLCLTCGAADHWDSK	5xCarbamidomethyl [C2; C4; C11; C16; C19]; 1xTMTpro [K28]; 1xTMTpro [N-Term]	Histone-lysine N-methyltransferase EZH2 OS=Mus musculus (Mouse) OX=10090 GN=Ezh2 PE=1 SV=2	0.114738	0.133822	0.0913236	0.0896136	0.0875471	0.0843988	0.165737	0.0182669	0.240234	-0.311017	0.338287	0.371945	0.424782	0.378338	583	2053	2636	926
Cbx5	Q61686	EANVKCPQIVIAFYEER	1xCarbamidomethyl [C6]; 1xTMTpro [K5]; 1xTMTpro [N-Term]	Chromobox protein homolog 5 OS=Mus musculus (Mouse) OX=10090 GN=Cbx5 PE=1 SV=1	0.013273	0.0130247	0.0146926	0.0148259	0.0169598	0.0158668	0.0526893	-0.0418285	-0.0690708	0.104773	-0.117806	-0.311802	-0.215696	-0.215102	2024	614	2638	927
H2-L	P01897	AYLEGECVEWLHR	1xCarbamidomethyl [C7]; 1xTMTpro [N-Term]	H-2 class I histocompatibility antigen, L-D alpha chain OS=Mus musculus (Mouse) OX=10090 GN=H2-L PE=1 SV=2	0.0409568	0.0411148	0.0366083	0.0340698	0.0333112	0.0347203	0.055713	0.0500626	0.0556156	-0.11187	0.215548	0.248032	0.188261	0.21728	1993	647	2640	928
Snd1	Q78PY7	RGEFCIAK	1xCarbamidomethyl [C5]; 1xTMTpro [K8]	Staphylococcal nuclease domain-containing protein 1 OS=Mus musculus (Mouse) OX=10090 GN=Snd1 PE=1 SV=1	0.00222088	0.00252429	0.00189701	0.00272561	0.00260713	0.00271905	0.116254	0.00443827	0.189183	-0.222968	-0.299883	-0.235764	-0.296407	-0.277352	1245	1396	2641	929
Itgav	P43406	DLTLREGDVHTLGCGIAK	1xCarbamidomethyl [C14]; 1xTMTpro [K18]; 1xTMTpro [N-Term]	Integrin alpha-V OS=Mus musculus (Mouse) OX=10090 GN=Itgav PE=1 SV=2	0.176284	0.149022	0.129322	0.104325	0.147554	0.100378	0.169483	0.218178	-0.0241968	-0.228759	0.538644	0.0384784	0.594279	0.390467	537	2109	2646	930
Hspa8	P63017	VCNPIITK	1xCarbamidomethyl [C2]; 1xTMTpro [K8]	Heat shock cognate 71 kDa protein OS=Mus musculus (Mouse) OX=10090 GN=Hspa8 PE=1 SV=1	0.000731899	0.000911004	0.000770141	0.00068989	0.000661389	0.000641698	0.11593	-0.136174	0.179638	-0.0626978	0.221454	0.282321	0.325925	0.276567	1254	1393	2647	931
Dock8	Q8C147	VMSSSNPDLTGSHCAADEEVK	1xCarbamidomethyl [C14]; 1xTMTpro [K21]; 1xTMTpro [N-Term]	Dedicator of cytokinesis protein 8 OS=Mus musculus (Mouse) OX=10090 GN=Dock8 PE=1 SV=4	0.00617619	0.00805568	0.00434256	0.00447762	0.00455851	0.00357794	0.198561	-0.00356634	0.379722	-0.511737	0.46755	0.441721	0.791155	0.566809	139	2509	2648	932
Itgb2	P11835	GCPADDIMDPR	1xCarbamidomethyl [C2]; 1xOxidation [M8]; 1xTMTpro [N-Term]	Integrin beta-2 OS=Mus musculus (Mouse) OX=10090 GN=Itgb2 PE=1 SV=2	0.00657188	0.00691156	0.00631551	0.00502415	0.00642224	0.00474113	0.135852	-0.00608372	0.0666212	-0.0634892	0.393511	0.0393126	0.477159	0.303328	991	1658	2649	933
Pepd	Q11136	GVNTDSGSVCR	1xCarbamidomethyl [C10]; 1xTMTpro [N-Term]	Xaa-Pro dipeptidase OS=Mus musculus (Mouse) OX=10090 GN=Pepd PE=1 SV=3	0.204613	0.29222	0.27718	0.183645	0.210446	0.209433	0.161267	-0.334495	0.179657	0.103428	0.490474	0.293945	0.300908	0.361776	652	1998	2650	934
Creld2	Q9CYA0	ESGQCTDIDECSLEEK	2xCarbamidomethyl [C5; C11]; 1xTMTpro [K16]; 1xTMTpro [N-Term]	Protein disulfide isomerase Creld2 OS=Mus musculus (Mouse) OX=10090 GN=Creld2 PE=1 SV=1	0.203372	0.253623	0.107357	0.118618	0.10395	0.105543	0.206706	0.112489	0.431052	-0.809216	0.665305	0.855745	0.833807	0.784952	31	2619	2650	934
Nans	Q99J77	QLLPCEMACNEK	2xCarbamidomethyl [C5; C9]; 1xOxidation [M7]; 1xTMTpro [K12]; 1xTMTpro [N-Term]	Sialic acid synthase OS=Mus musculus (Mouse) OX=10090 GN=Nans PE=1 SV=1	0.00881459	0.00978698	0.00740291	0.00720399	0.00650859	0.00748216	0.132943	0.0241675	0.175138	-0.227634	0.26693	0.41338	0.212271	0.297527	1033	1618	2651	936
Kpnb1	P70168	NSAKDCYPAVQK	1xCarbamidomethyl [C6]; TMTpro [K]; 1xTMTpro [N-Term]	Importin subunit beta-1 OS=Mus musculus (Mouse) OX=10090 GN=Kpnb1 PE=1 SV=2	0.0255351	0.0245222	0.0232135	0.0211462	0.0208773	0.0219987	0.0271154	0.064205	0.00581346	-0.0733118	0.207877	0.22634	0.150857	0.195025	2360	292	2652	937
Stk17b	Q8BG48	RFRFDDSLPSPHELVPDLFC	1xCarbamidomethyl [C20]; 1xTMTpro [N-Term]	Serine/threonine-protein kinase 17B OS=Mus musculus (Mouse) OX=10090 GN=Stk17b PE=1 SV=1	0.0712811	0.0689136	0.0719739	0.0776163	0.0817359	0.0816503	0.00626367	0.011342	-0.0373874	0.0252973	-0.134183	-0.208793	-0.207282	-0.18342	2589	70	2659	938
Eno1	P17182	SCNCLLLK	2xCarbamidomethyl [C2; C4]; 1xTMTpro [K8]	Alpha-enolase OS=Mus musculus (Mouse) OX=10090 GN=Eno1 PE=1 SV=3	0.00371984	0.00365972	0.00333566	0.00307016	0.00306345	0.00310798	0.0524834	0.0586144	0.0351045	-0.098654	0.218314	0.221473	0.200652	0.21348	2048	611	2659	938
Dctn3	Q9Z0Y1	QFVQWDELLCQLEAAK	1xCarbamidomethyl [C10]; 1xTMTpro [N-Term]	Dynactin subunit 3 OS=Mus musculus (Mouse) OX=10090 GN=Dctn3 PE=1 SV=2	0.0488846	0.0464142	0.0418824	0.0380486	0.039131	0.0398877	0.0738113	0.0963321	0.021517	-0.126704	0.265207	0.224739	0.197105	0.229017	1789	871	2660	940
Aldh2	P47738	TFPTVNPSTGEVICQVAEGNKEDVDK	1xCarbamidomethyl [C14]; 1xTMTpro [N-Term]; 1xTMTpro [K]	Aldehyde dehydrogenase, mitochondrial OS=Mus musculus (Mouse) OX=10090 GN=Aldh2 PE=1 SV=1	0.00535367	0.00620002	0.00529855	0.00492601	0.00480609	0.00455332	0.0849019	-0.0693774	0.142367	-0.0843083	0.189487	0.225042	0.302987	0.239172	1661	1005	2666	941
Icam1	P13597	CQAWGNPSPK	1xCarbamidomethyl [C1]; 1xTMTpro [K10]	Intercellular adhesion molecule 1 OS=Mus musculus (Mouse) OX=10090 GN=Icam1 PE=1 SV=1	1.9556	2.73777	2.67755	1.38777	1.8394	2.33671	0.18107	-0.329272	0.156118	0.124033	0.824116	0.41765	0.0724055	0.438057	393	2275	2668	942
Khsrp	Q3U0V1	IAHIMGPPDRCEHAAR	1xCarbamidomethyl [C11]; 1xTMTpro [N-Term]	Far upstream element-binding protein 2 OS=Mus musculus (Mouse) OX=10090 GN=Khsrp PE=1 SV=2	0.00128772	0.00124475	0.00127714	0.0011959	0.00103781	0.00103362	0.0699705	0.0201381	-0.0288284	0.00823937	0.086581	0.291136	0.29697	0.224896	1861	809	2670	943
Rangap1	P46061	ILAAALTECHRK	1xCarbamidomethyl [C9]; 1xTMTpro [K12]; 1xTMTpro [N-Term]	Ran GTPase-activating protein 1 OS=Mus musculus (Mouse) OX=10090 GN=Rangap1 PE=1 SV=2	0.0209955	0.0179066	0.0163518	0.0154022	0.0149255	0.0148085	0.129687	0.188967	-0.0406218	-0.171666	0.25798	0.303333	0.314691	0.292001	1090	1580	2670	943
Wars1	P32921	GIFGFTDSDCIGK	1xCarbamidomethyl [C10]; 1xTMTpro [K13]; 1xTMTpro [N-Term]	Tryptophan--tRNA ligase, cytoplasmic OS=Mus musculus (Mouse) OX=10090 GN=Wars1 PE=1 SV=2	0.0221181	0.0220769	0.0168805	0.0161084	0.016424	0.0164179	0.145242	0.119597	0.116906	-0.270274	0.337815	0.309819	0.310363	0.319333	897	1775	2672	945
Thoc3	Q8VE80	GENINICWSPDGQTIAVGNKDDVVTFIDAK	1xCarbamidomethyl [C7]; 2xTMTpro [K20; K30]; 1xTMTpro [N-Term]	THO complex subunit 3 OS=Mus musculus (Mouse) OX=10090 GN=Thoc3 PE=2 SV=1	0.0182342	0.0250413	0.0215819	0.0159579	0.0169103	0.0191278	0.147871	-0.245663	0.212001	-0.00248598	0.438041	0.35441	0.176643	0.323032	862	1810	2672	945
Hspd1	P63038	CIPALDSLKPANEDQKIGIEIIK	1xCarbamidomethyl [C1]; 3xTMTpro [K9; K16; K23]; 1xTMTpro [N-Term]	60 kDa heat shock protein, mitochondrial OS=Mus musculus (Mouse) OX=10090 GN=Hspd1 PE=1 SV=1	0.00111437	0.00104141	0.00101491	0.000868683	0.000896898	0.000987475	0.0421027	0.0763912	-0.0212984	-0.0584772	0.282931	0.236817	0.0980161	0.205921	2189	485	2674	947
Cggbp1	Q8BHG9	QRPLTASLQCNSPAQTEK	1xCarbamidomethyl [C10]; 1xTMTpro [K18]; 1xTMTpro [N-Term]	CGG triplet repeat-binding protein 1 OS=Mus musculus (Mouse) OX=10090 GN=Cggbp1 PE=1 SV=1	0.0660699	0.0831086	0.0589769	0.0488105	0.0543823	0.0602399	0.161131	-0.0706325	0.260371	-0.234477	0.507435	0.35149	0.203907	0.354277	680	1994	2674	947
Lcp1	Q61233	ALENDPDCRHVIPMNPNTDDLFNAVGDGIVLCK	2xCarbamidomethyl [C8; C32]; 1xTMTpro [K33]; 1xTMTpro [N-Term]	Plastin-2 OS=Mus musculus (Mouse) OX=10090 GN=Lcp1 PE=1 SV=4	0.00637782	0.00847591	0.00538404	0.00464838	0.00493507	0.00526525	0.183606	-0.0809521	0.329352	-0.325326	0.53729	0.450946	0.357513	0.448583	363	2313	2676	949
Ilvbl	Q8BU33	LGSDVACSLAYTDYHK	1xCarbamidomethyl [C7]; 1xTMTpro [K16]; 1xTMTpro [N-Term]	2-hydroxyacyl-CoA lyase 2 OS=Mus musculus (Mouse) OX=10090 GN=Ilvbl PE=1 SV=1	3.80451	3.30724	2.85534	2.6999	2.80651	2.56201	0.139878	0.195501	-0.00658192	-0.218548	0.2993	0.243433	0.37493	0.305888	972	1712	2684	950
Coa7	Q921H9	SVESCHNVGLLAHDGQVNEDGQPDLGK	1xCarbamidomethyl [C5]; 1xTMTpro [K27]; 1xTMTpro [N-Term]	Cytochrome c oxidase assembly factor 7 OS=Mus musculus (Mouse) OX=10090 GN=Coa7 PE=1 SV=1	0.0899565	0.102949	0.0831149	0.0779969	0.0763776	0.0749222	0.112572	-0.0325104	0.162114	-0.146631	0.238321	0.268588	0.296345	0.267751	1341	1346	2687	951
Dck	P43346	WCNVQSTQEEFEELTTSQK	1xCarbamidomethyl [C2]; 1xTMTpro [K19]; 1xTMTpro [N-Term]	Deoxycytidine kinase OS=Mus musculus (Mouse) OX=10090 GN=Dck PE=1 SV=1	0.0955077	0.0955554	0.0872516	0.0794531	0.0817606	0.0804287	0.0408828	0.0419348	0.0426546	-0.0885015	0.22358	0.182277	0.205972	0.203943	2216	472	2688	952
Sp1	O89090	REACTCPYCK	3xCarbamidomethyl [C4; C6; C9]; 1xTMTpro [K10]; 1xTMTpro [N-Term]	Transcription factor Sp1 OS=Mus musculus (Mouse) OX=10090 GN=Sp1 PE=1 SV=2	0.0667784	0.0642323	0.0606448	0.0554057	0.0592514	0.0446039	0.118666	0.0639011	0.00781705	-0.0750967	0.205446	0.108632	0.51831	0.277463	1244	1444	2688	952
Pef1	Q8BFY6	SAIPAMQLDCFIK	1xCarbamidomethyl [C10]; 1xTMTpro [K13]	Peflin OS=Mus musculus (Mouse) OX=10090 GN=Pef1 PE=1 SV=1	0.548247	0.5189	0.512455	0.623009	0.595452	0.579178	0.0132011	0.0582987	-0.0210703	-0.0391005	-0.242727	-0.177457	-0.13748	-0.185888	2541	149	2690	954
Sptbn1	Q62261	EAICEVALDYKK	1xCarbamidomethyl [C4]; 2xTMTpro [K11; K12]; 1xTMTpro [N-Term]	Spectrin beta chain, non-erythrocytic 1 OS=Mus musculus (Mouse) OX=10090 GN=Sptbn1 PE=1 SV=2	0.0183854	0.0202999	0.0162093	0.0123004	0.0131463	0.0180586	0.163158	0.00686029	0.149767	-0.174877	0.572996	0.477044	0.0190178	0.356353	671	2021	2692	955
Chil3	O35744	GDLNIHSASCKGPY	1xCarbamidomethyl [C10]; 1xTMTpro [K11]; 1xTMTpro [N-Term]	Chitinase-like protein 3 OS=Mus musculus (Mouse) OX=10090 GN=Chil3 PE=1 SV=2	0.0911494	0.0955125	0.0828035	0.0754501	0.0767645	0.0790816	0.0666053	0.0211672	0.0886245	-0.117374	0.251543	0.226627	0.183723	0.220631	1932	764	2696	956
Hnrnpm	Q9D0E1	FESPEVAERACR	1xCarbamidomethyl [C11]; 1xTMTpro [N-Term]	Heterogeneous nuclear ribonucleoprotein M OS=Mus musculus (Mouse) OX=10090 GN=Hnrnpm PE=1 SV=3	0.00162943	0.00181204	0.00152831	0.00142217	0.00146687	0.00134299	0.0806354	-0.0238475	0.129393	-0.116284	0.22012	0.175474	0.302766	0.232787	1740	956	2696	956
Hnrnpr	Q8VHM5	EAAQEAVKLCDSYEIRPGK	1xCarbamidomethyl [C10]; 2xTMTpro [K8; K19]; 1xTMTpro [N-Term]	Heterogeneous nuclear ribonucleoprotein R OS=Mus musculus (Mouse) OX=10090 GN=Hnrnpr PE=1 SV=1	0.00981599	0.0102377	0.00621413	0.00573461	0.00656641	0.00661997	0.190437	0.164871	0.225558	-0.494709	0.610568	0.415157	0.403438	0.476388	293	2408	2701	958
Plcg2	Q8CIH5	CIELDCWDGPDGKPIIYHGWTR	2xCarbamidomethyl [C1; C6]; 1xTMTpro [K13]; 1xTMTpro [N-Term]	1-phosphatidylinositol 4,5-bisphosphate phosphodiesterase gamma-2 OS=Mus musculus (Mouse) OX=10090 GN=Plcg2 PE=1 SV=1	0.0201605	0.0174758	0.012115	0.0121211	0.0119989	0.0117616	0.189555	0.28176	0.075586	-0.452977	0.452256	0.466871	0.495688	0.471605	309	2393	2702	959
Mcmbp	Q8R3C0	VYEDWDCFK	1xCarbamidomethyl [C7]; 1xTMTpro [N-Term]	Mini-chromosome maintenance complex-binding protein OS=Mus musculus (Mouse) OX=10090 GN=Mcmbp PE=1 SV=1	0.0671132	0.0679775	0.0619457	0.077833	0.0743581	0.0725341	0.0207238	0.0311679	0.0496301	-0.0844233	-0.244955	-0.179061	-0.143232	-0.189083	2475	229	2704	960
Prmt1	Q9JIF0	GQLCELSCSTDYR	2xCarbamidomethyl [C4; C8]; 1xTMTpro [N-Term]	Protein arginine N-methyltransferase 1 OS=Mus musculus (Mouse) OX=10090 GN=Prmt1 PE=1 SV=1	0.0863435	0.100474	0.0875591	0.104326	0.105711	0.109639	0.0659588	-0.0830363	0.135628	-0.0628659	-0.189906	-0.208935	-0.261564	-0.220135	1944	760	2704	960
Abhd6	Q8R2Y0	ELEESAAIQKIPLIPSTPEEMSEMLQLCSYVR	1xCarbamidomethyl [C28]; 1xTMTpro [K10]; 1xTMTpro [N-Term]	Monoacylglycerol lipase ABHD6 OS=Mus musculus (Mouse) OX=10090 GN=Abhd6 PE=1 SV=1	0.141041	0.160598	0.134215	0.172247	0.156626	0.185961	0.0859006	-0.0427679	0.144575	-0.11434	-0.245601	-0.108441	-0.356118	-0.23672	1690	1014	2704	960
Sptbn1	Q62261	IHCLENVDK	1xCarbamidomethyl [C3]; 1xTMTpro [K9]	Spectrin beta chain, non-erythrocytic 1 OS=Mus musculus (Mouse) OX=10090 GN=Sptbn1 PE=1 SV=2_x000D_ Spectrin beta chain OS=Mus musculus (Mouse) OX=10090 GN=Sptbn2 PE=1 SV=1_x000D_ Spectrin beta chain, erythrocytic OS=Mus musculus (Mouse) OX=10090 GN=Sptb PE=1 SV=4	0.0194553	0.0205763	0.0191309	0.0176702	0.017068	0.0171806	0.0190865	-0.0195576	0.0612662	-0.0438188	0.158403	0.208424	0.198943	0.18859	2486	219	2705	963
Ikzf3	O08900	SHTGERPFQCNQCGASFTQK	2xCarbamidomethyl [C10; C13]; 1xTMTpro [K20]; 1xTMTpro [N-Term]	Zinc finger protein Aiolos OS=Mus musculus (Mouse) OX=10090 GN=Ikzf3 PE=1 SV=2	0.171482	0.166103	0.162722	0.138899	0.15435	0.145376	0.0254104	0.0402031	-0.00576927	-0.0354425	0.263812	0.111644	0.198062	0.191173	2432	273	2705	963
Sdha	Q8K2B3	TYFSCTSAHTSTGDGTAMVTR	1xCarbamidomethyl [C5]; 1xTMTpro [N-Term]	Succinate dehydrogenase [ubiquinone] flavoprotein subunit, mitochondrial OS=Mus musculus (Mouse) OX=10090 GN=Sdha PE=1 SV=1	0.00587943	0.0059181	0.00376021	0.00363306	0.00376225	0.0039728	0.18714	0.181079	0.190535	-0.463785	0.513412	0.463002	0.384442	0.453619	348	2358	2706	965
Mki67	E9PVX6	ASRDSFCADPDGEGQDTK	1xCarbamidomethyl [C7]; 1xTMTpro [N-Term]; 1xTMTpro [K18]	Proliferation marker protein Ki-67 OS=Mus musculus (Mouse) OX=10090 GN=Mki67 PE=1 SV=1	0.00122363	0.00142818	0.00109939	0.00105822	0.00101774	0.000987627	0.133747	-0.0312208	0.191789	-0.18569	0.240748	0.297017	0.340355	0.292707	1079	1630	2709	966
Hdgf	P51859	SCAAEPEVEPEAHEGDGDKK	1xCarbamidomethyl [C2]; 2xTMTpro [K19; K20]; 1xTMTpro [N-Term]	Hepatoma-derived growth factor OS=Mus musculus (Mouse) OX=10090 GN=Hdgf PE=1 SV=2	0.0249066	0.0293168	0.0232863	0.0213628	0.0202809	0.0224377	0.119073	-0.0528867	0.182315	-0.149935	0.274316	0.349294	0.203486	0.275699	1261	1450	2711	967
Rnmt	Q9D0L8	LVCADIADISMK	1xCarbamidomethyl [C3]; 1xTMTpro [K12]; 1xTMTpro [N-Term]	mRNA cap guanine-N7 methyltransferase OS=Mus musculus (Mouse) OX=10090 GN=Rnmt PE=1 SV=1	0.0102501	0.0113605	0.0102833	0.0120527	0.0117137	0.0128358	0.033909	-0.0526846	0.0957079	-0.0480097	-0.18104	-0.139882	-0.271852	-0.197592	2321	391	2712	968
Ptprc	P06800	NVINVQTDLGIPETPKPSCGDPAAR	1xCarbamidomethyl [C19]; 1xTMTpro [K16]; 1xTMTpro [N-Term]	Receptor-type tyrosine-protein phosphatase C OS=Mus musculus (Mouse) OX=10090 GN=Ptprc PE=1 SV=4	0.0101037	0.00748091	0.00839312	0.00721326	0.00649844	0.00714581	0.147856	0.222568	-0.211026	-0.0450324	0.263588	0.414146	0.277142	0.318292	903	1809	2712	968
Pon3	Q62087	VIQLGTLVDNLTVDPATGDILAGCHPNPMK	1xCarbamidomethyl [C24]; 1xTMTpro [K30]; 1xTMTpro [N-Term]	Serum paraoxonase/lactonase 3 OS=Mus musculus (Mouse) OX=10090 GN=Pon3 PE=1 SV=2	1.08321	0.90709	1.04499	0.844556	0.821953	0.912847	0.0860381	0.0984446	-0.157555	0.046614	0.260607	0.299744	0.148427	0.236259	1697	1016	2713	970
Vrk3	Q8K3G5	FCPYCGK	2xCarbamidomethyl [C2; C5]; 1xTMTpro [K7]	Inactive serine/threonine-protein kinase VRK3 OS=Mus musculus (Mouse) OX=10090 GN=Vrk3 PE=1 SV=2	0.319281	0.351218	0.333964	0.415881	0.365396	0.381184	0.0502184	-0.0685635	0.0689756	-0.00369599	-0.312779	-0.126072	-0.187098	-0.20865	2133	581	2714	971
Haao	Q78JT3	SWVEENRASFQPPVCNK	1xCarbamidomethyl [C15]; 1xTMTpro [K17]; 1xTMTpro [N-Term]	3-hydroxyanthranilate 3,4-dioxygenase OS=Mus musculus (Mouse) OX=10090 GN=Haao PE=1 SV=1	0.102219	0.100544	0.085585	0.0771538	0.082563	0.0842823	0.0922419	0.0888105	0.064982	-0.167418	0.317038	0.21928	0.189544	0.241954	1627	1088	2715	972
Cip2a	Q8BWY9	EVQSQLADRECK	1xCarbamidomethyl [C11]; 1xTMTpro [K12]; 1xTMTpro [N-Term]	Protein CIP2A OS=Mus musculus (Mouse) OX=10090 GN=Cip2a PE=1 SV=3	0.0837738	0.0961569	0.0723932	0.0699397	0.0730076	0.0627187	0.137957	-0.00574337	0.193148	-0.216388	0.266132	0.204195	0.423347	0.297891	1027	1688	2715	972
Wdhd1	P59328	GTGFDGDQCLGVQLLELGR	1xCarbamidomethyl [C9]; 1xTMTpro [N-Term]	WD repeat and HMG-box DNA-binding protein 1 OS=Mus musculus (Mouse) OX=10090 GN=Wdhd1 PE=1 SV=2	0.013127	0.0122965	0.0130586	0.0113828	0.0110983	0.0112904	0.0198183	0.0333133	-0.0609801	0.0257767	0.172368	0.208893	0.184132	0.188465	2492	224	2716	974
Kif4	P33174	RALASNTSFFSGCSPIQEESH	1xCarbamidomethyl [C13]; 1xTMTpro [N-Term]	Chromosome-associated kinesin KIF4 OS=Mus musculus (Mouse) OX=10090 GN=Kif4 PE=1 SV=3	0.0105549	0.0089729	0.00875384	0.00812769	0.00800694	0.00757077	0.104847	0.163006	-0.0712556	-0.106913	0.213985	0.235578	0.316389	0.255317	1473	1245	2718	975
Gnb1	P62874	LLLAGYDDFNCNVWDALKADR	1xCarbamidomethyl [C11]; 1xTMTpro [K18]	Guanine nucleotide-binding protein G(I)/G(S)/G(T) subunit beta-1 OS=Mus musculus (Mouse) OX=10090 GN=Gnb1 PE=1 SV=3	0.894591	0.64484	1.0287	1.04104	1.10911	1.12839	0.1641	0.0635465	-0.408741	0.265063	-0.282273	-0.373652	-0.398517	-0.351481	686	2033	2719	976
Cct4	P80315	TLSGMESYCVR	1xCarbamidomethyl [C9]; 1xOxidation [M5]; 1xTMTpro [N-Term]	T-complex protein 1 subunit delta OS=Mus musculus (Mouse) OX=10090 GN=Cct4 PE=1 SV=3	0.00462478	0.00504707	0.00373947	0.00374883	0.00352519	0.00351785	0.14703	0.0489671	0.17503	-0.257583	0.253977	0.342717	0.345722	0.314138	927	1793	2720	977
Pdia5	Q921X9	DKNQDLCQQEAVK	1xCarbamidomethyl [C7]; 2xTMTpro [K2; K13]; 1xTMTpro [N-Term]	Protein disulfide-isomerase A5 OS=Mus musculus (Mouse) OX=10090 GN=Pdia5 PE=1 SV=1	0.234272	0.305697	0.163393	0.154239	0.16652	0.154098	0.203852	-0.0011214	0.382798	-0.520959	0.604133	0.493606	0.605453	0.567731	137	2584	2721	978
Vim	P20152	QVQSLTCEVDALK	1xCarbamidomethyl [C7]; 1xTMTpro [K13]; 1xTMTpro [N-Term]	Vimentin OS=Mus musculus (Mouse) OX=10090 GN=Vim PE=1 SV=3	0.0100737	0.0101388	0.008798	0.00859427	0.00829762	0.00798291	0.0715246	0.058983	0.0682731	-0.136366	0.170165	0.220843	0.276626	0.222545	1897	828	2725	979
Macroh2a1	Q9QZQ8	NCLALADDRK	1xCarbamidomethyl [C2]; 1xDeamidated [N1]; 1xTMTpro [K10]	Core histone macro-H2A.1 OS=Mus musculus (Mouse) OX=10090 GN=Macroh2a1 PE=1 SV=3	0.000900846	0.000884133	0.000726462	0.000740773	0.000720061	0.000632988	0.113133	0.1058	0.0787817	-0.204593	0.176449	0.217361	0.403304	0.265705	1370	1356	2726	980
Slc25a5	P51881	KGTDIMYTGTLDCWR	1xCarbamidomethyl [C13]; 1xOxidation [M6]; 1xTMTpro [K1]; 1xTMTpro [N-Term]	ADP/ATP translocase 2 OS=Mus musculus (Mouse) OX=10090 GN=Slc25a5 PE=1 SV=3	0.0157121	0.0177668	0.0128408	0.0128053	0.0118714	0.0121995	0.154135	0.0252156	0.202519	-0.26593	0.269919	0.379173	0.339843	0.329645	816	1910	2726	980
MGI:1913617	Q8R3Y5	AATESVPCNPSPLQGELR	1xCarbamidomethyl [C8]; 1xTMTpro [N-Term]	Uncharacterized protein C19orf47 homolog OS=Mus musculus (Mouse) OX=10090 GN=MGI:1913617 PE=1 SV=2	0.249385	0.22236	0.250676	0.300378	0.28816	0.256172	0.0716521	0.0504974	-0.114982	0.057948	-0.318902	-0.258994	-0.0892372	-0.222377	1900	830	2730	982
Dpp3	Q99KK7	SFCERFPEDGPELEEVLIQLAAADAR	1xCarbamidomethyl [C3]; 1xTMTpro [N-Term]	Dipeptidyl peptidase 3 OS=Mus musculus (Mouse) OX=10090 GN=Dpp3 PE=1 SV=2	0.055575	0.0578984	0.0568776	0.0451574	0.0476685	0.053438	0.0728281	-0.0310408	0.0280475	0.00238537	0.330515	0.25244	0.0876116	0.223522	1878	852	2730	982
Cox5b	P19536	CPNCGTHYK	2xCarbamidomethyl [C1; C4]; 1xTMTpro [K9]; 1xTMTpro [N-Term]	Cytochrome c oxidase subunit 5B, mitochondrial OS=Mus musculus (Mouse) OX=10090 GN=Cox5b PE=1 SV=1	0.173464	0.198295	0.148017	0.154332	0.14086	0.127267	0.141663	0.00171105	0.19472	-0.227167	0.16689	0.298661	0.445067	0.30354	990	1740	2730	982
Ptcd3	Q14C51	DIAEPHIPCLMPEYFEPQIEDVSEAALEERIR	1xCarbamidomethyl [C9]; 1xTMTpro [N-Term]	Pentatricopeptide repeat domain-containing protein 3, mitochondrial OS=Mus musculus (Mouse) OX=10090 GN=Ptcd3 PE=1 SV=2	0.0404904	0.049566	0.0442762	0.0386198	0.0388925	0.0356036	0.10018	-0.145194	0.146576	-0.0162451	0.213436	0.203285	0.33075	0.249157	1546	1187	2733	985
Rnh1	Q91VI7	DSACQLESLKLENCGITAANCK	3xCarbamidomethyl [C4; C14; C21]; 2xTMTpro [K10; K22]; 1xTMTpro [N-Term]	Ribonuclease inhibitor OS=Mus musculus (Mouse) OX=10090 GN=Rnh1 PE=1 SV=1	0.0176187	0.0187286	0.0123887	0.0124298	0.0125457	0.0118918	0.179054	0.117082	0.205215	-0.390997	0.386219	0.372828	0.45006	0.403036	495	2241	2736	986
Ethe1	Q9DCM0	TDFQQGCAK	1xCarbamidomethyl [C7]; 1xTMTpro [K9]	Persulfide dioxygenase ETHE1, mitochondrial OS=Mus musculus (Mouse) OX=10090 GN=Ethe1 PE=1 SV=2	0.0847226	0.0955834	0.0734414	0.0749723	0.0684525	0.0653321	0.129202	0.00238861	0.176401	-0.203765	0.174002	0.305255	0.372567	0.283941	1168	1572	2740	987
Rsf1	E9PWW9	LLCEKLEEQLQDLDVALK	1xCarbamidomethyl [C3]; 1xTMTpro [K]; 1xTMTpro [N-Term]	PHD-type domain-containing protein OS=Mus musculus (Mouse) OX=10090 GN=Rsf1 PE=1 SV=2	0.01957	0.0220821	0.0192159	0.0175286	0.0169668	0.0175489	0.0767519	-0.0520762	0.122154	-0.0784206	0.211011	0.258006	0.209343	0.22612	1841	900	2741	988
Anxa1	P10107	CATSTPAFFAEK	1xCarbamidomethyl [C1]; 1xTMTpro [K12]; 1xTMTpro [N-Term]	Annexin A1 OS=Mus musculus (Mouse) OX=10090 GN=Anxa1 PE=1 SV=2	0.00632915	0.00663039	0.00533421	0.00537775	0.00481536	0.00509899	0.1102	0.0536956	0.120777	-0.193042	0.181314	0.340674	0.258106	0.260031	1423	1319	2742	989
Pebp1	P70296	YVWLVYEQEQPLSCDEPILSNK	1xCarbamidomethyl [C14]; 1xTMTpro [K22]; 1xTMTpro [N-Term]	Phosphatidylethanolamine-binding protein 1 OS=Mus musculus (Mouse) OX=10090 GN=Pebp1 PE=1 SV=3	0.124876	0.137822	0.111789	0.102183	0.103456	0.107945	0.107254	0.00054714	0.142849	-0.159174	0.288806	0.270943	0.209661	0.25647	1463	1280	2743	990
Otub1	Q7TQI3	AAEEPQQQKQEPLGSDSEGVNCLAYDEAIMAQQDR	1xAcetyl [N-Term]; 1xCarbamidomethyl [C22]; 1xTMTpro [K9]	Ubiquitin thioesterase OTUB1 OS=Mus musculus (Mouse) OX=10090 GN=Otub1 PE=1 SV=2	0.0170718	0.0204505	0.0215686	0.0151915	0.0180613	0.0158329	0.118537	-0.206355	0.0541603	0.130959	0.374712	0.125072	0.315044	0.27161	1302	1441	2743	990
Larp4b	Q6A0A2	QRETQSVDRLPSTPTTTACK	1xCarbamidomethyl [C19]; 1xTMTpro [K20]; 1xTMTpro [N-Term]	La-related protein 4B OS=Mus musculus (Mouse) OX=10090 GN=Larp4b PE=1 SV=2	0.0197448	0.0248155	0.0147754	0.014838	0.0137457	0.0140716	0.193741	-0.00246319	0.327302	-0.420741	0.414642	0.524956	0.491153	0.476917	292	2451	2743	990
Rnh1	Q91VI7	DISSAVQANPALTELSLRTNELGDGGVGLVLQGLQNPTCK	1xCarbamidomethyl [C39]; 1xTMTpro [K40]; 1xTMTpro [N-Term]	Ribonuclease inhibitor OS=Mus musculus (Mouse) OX=10090 GN=Rnh1 PE=1 SV=1	0.0159727	0.0239543	0.0145176	0.0112771	0.0122665	0.014731	0.199985	-0.184219	0.400458	-0.322023	0.686433	0.565097	0.300969	0.517499	214	2529	2743	990
Safb2	Q80YR5	CYGFVTMSTSDEATK	1xCarbamidomethyl [C1]; 1xTMTpro [K15]	Scaffold attachment factor B2 OS=Mus musculus (Mouse) OX=10090 GN=Safb2 PE=1 SV=2	0.0318187	0.0339126	0.0257283	0.0255225	0.0268707	0.0223834	0.138011	0.0617027	0.15365	-0.244816	0.256401	0.18214	0.445744	0.294761	1055	1691	2746	994
Hp1bp3	Q3TEA8	TCSTTALK	1xCarbamidomethyl [C2]; 1xTMTpro [K8]; 1xTMTpro [N-Term]	Heterochromatin protein 1-binding protein 3 OS=Mus musculus (Mouse) OX=10090 GN=Hp1bp3 PE=1 SV=1	0.00812736	0.0113777	0.00880907	0.00681001	0.00673923	0.00863347	0.168464	-0.2157	0.269646	-0.0994953	0.470828	0.485903	0.128545	0.361759	653	2093	2746	994
Psip1	Q99JF8	VVKQPCPSDGDMVIDEDK	1xCarbamidomethyl [C6]; 2xTMTpro [K3; K18]; 1xTMTpro [N-Term]	PC4 and SFRS1-interacting protein OS=Mus musculus (Mouse) OX=10090 GN=Psip1 PE=1 SV=1	0.00676495	0.00810907	0.00492144	0.00476425	0.0051338	0.00455355	0.190313	0.0359437	0.297401	-0.423054	0.469888	0.36211	0.535145	0.455714	342	2404	2746	994
Mapkapk2	P49138	MLQDCPK	1xCarbamidomethyl [C5]; 1xTMTpro [K7]; 1xTMTpro [N-Term]	MAP kinase-activated protein kinase 2 OS=Mus musculus (Mouse) OX=10090 GN=Mapkapk2 PE=1 SV=2	0.0889776	0.088878	0.113356	0.0820895	0.0787176	0.0750149	0.14458	-0.12559	-0.127206	0.223753	0.241834	0.302346	0.371855	0.305345	979	1770	2749	997
Psmc3	O88685	KMNVSPDVNYEELARCTDDFNGAQCK	2xCarbamidomethyl [C16; C25]; 2xTMTpro [K1; K26]; 1xTMTpro [N-Term]	26S proteasome regulatory subunit 6A OS=Mus musculus (Mouse) OX=10090 GN=Psmc3 PE=1 SV=2	0.00851145	0.00956878	0.0067293	0.00656962	0.00654015	0.00637677	0.164877	0.0415449	0.210474	-0.297403	0.332051	0.338536	0.375035	0.348541	706	2043	2749	997
Eif5	P59325	KQTIGNSCK	1xCarbamidomethyl [C8]; 2xTMTpro [K1; K9]; 1xTMTpro [N-Term]	Eukaryotic translation initiation factor 5 OS=Mus musculus (Mouse) OX=10090 GN=Eif5 PE=1 SV=1	0.0252179	0.031026	0.0211722	0.0185003	0.0204476	0.0209649	0.171579	-0.0332215	0.265805	-0.285499	0.480125	0.335737	0.299694	0.371852	612	2137	2749	997
Slc25a5	P51881	KGTDIMYTGTLDCWRK	1xCarbamidomethyl [C13]; 2xTMTpro [K1; K16]; 1xTMTpro [N-Term]	ADP/ATP translocase 2 OS=Mus musculus (Mouse) OX=10090 GN=Slc25a5 PE=1 SV=3	0.0181677	0.0244899	0.0170852	0.013602	0.0148553	0.0175308	0.175686	-0.132427	0.298386	-0.221056	0.54998	0.422828	0.183909	0.385572	552	2197	2749	997
Coro1c	Q9WUM4	NGSLICTASK	1xCarbamidomethyl [C6]; 1xTMTpro [K10]	Coronin-1C OS=Mus musculus (Mouse) OX=10090 GN=Coro1c PE=1 SV=2	0.0199438	0.0208053	0.0189263	0.0168325	0.0177906	0.0177189	0.0268363	0.00376416	0.0647768	-0.0717784	0.240924	0.161062	0.166883	0.189623	2461	289	2750	1001
Tubb6	Q922F4	KECEHCDCLQGFQLTHSLGGGTGSGMGTLLISK	1xCarbamidomethyl [C]; 1xTMTpro [K33]	Tubulin beta-6 chain OS=Mus musculus (Mouse) OX=10090 GN=Tubb6 PE=1 SV=1	0.0877513	0.101217	0.080196	0.167214	0.120494	0.0971794	0.195149	-0.0320309	0.173925	-0.161921	-0.898174	-0.425435	-0.115198	-0.479602	282	2471	2753	1002
Trim28	Q62318	QQCYSK	1xCarbamidomethyl [C3]; 1xTMTpro [K6]; 1xTMTpro [N-Term]	Transcription intermediary factor 1-beta OS=Mus musculus (Mouse) OX=10090 GN=Trim28 PE=1 SV=3	0.00810459	0.00872505	0.00521701	0.00493537	0.00650037	0.00452466	0.195751	0.141215	0.247638	-0.494303	0.574367	0.177003	0.699716	0.483695	273	2480	2753	1002
Irf5	P56477	GQTNTPPPFEIFFCFGEEWPDVKPREK	1xCarbamidomethyl [C14]; 2xTMTpro [K23; K27]; 1xTMTpro [N-Term]	Interferon regulatory factor 5 OS=Mus musculus (Mouse) OX=10090 GN=Irf5 PE=1 SV=1	0.1325	0.119302	0.116454	0.134032	0.144339	0.145491	0.0437059	0.110244	-0.0411242	-0.0759879	-0.126826	-0.23371	-0.245184	-0.201907	2252	502	2754	1004
Txndc5	Q91W90	EFPGLSDVTIAEVDCTAERNVCSK	2xCarbamidomethyl [C15; C22]; 1xTMTpro [K24]	Thioredoxin domain-containing protein 5 OS=Mus musculus (Mouse) OX=10090 GN=Txndc5 PE=1 SV=2	0.0345887	0.0432824	0.0349453	0.0302339	0.0314032	0.0306178	0.135287	-0.120641	0.202838	-0.105844	0.314775	0.260031	0.296573	0.290459	1107	1648	2755	1005
H2-K1	P01901	GYQQYAYDGCDYIALNEDLK	1xCarbamidomethyl [C10]; 1xDeamidated [Q3]; 1xTMTpro [K20]	H-2 class I histocompatibility antigen, K-B alpha chain OS=Mus musculus (Mouse) OX=10090 GN=H2-K1 PE=1 SV=1	0.0930281	0.0852845	0.088692	0.0761009	0.0762054	0.0822567	0.02368	0.0638361	-0.0615472	-0.00502538	0.225917	0.223937	0.113697	0.18785	2502	255	2757	1006
Mrps17	Q9CQE3	VIDPVTGKPCAGTAYLESPLSEPREELKVS	1xCarbamidomethyl [C10]; 2xTMTpro [K8; K28]; 1xTMTpro [N-Term]	28S ribosomal protein S17, mitochondrial OS=Mus musculus (Mouse) OX=10090 GN=Mrps17 PE=1 SV=1	0.160846	0.2093	0.123475	0.0912342	0.149143	0.111713	0.201115	-0.0327614	0.347131	-0.414222	0.850795	0.141749	0.558647	0.517064	216	2541	2757	1006
Rpl3	P27659	VACIGAWHPAR	1xCarbamidomethyl [C3]; 1xTMTpro [N-Term]	60S ribosomal protein L3 OS=Mus musculus (Mouse) OX=10090 GN=Rpl3 PE=1 SV=3	0.0310503	0.0247636	0.0305384	0.022037	0.0240404	0.0255813	0.119829	0.109336	-0.21705	0.0853503	0.385344	0.259813	0.170183	0.27178	1298	1463	2761	1008
Srrt	Q99MR6	LRECELSPGVNR	1xCarbamidomethyl [C4]; 1xTMTpro [N-Term]	Serrate RNA effector molecule homolog OS=Mus musculus (Mouse) OX=10090 GN=Srrt PE=1 SV=1	0.0211185	0.022484	0.0202973	0.0183604	0.0185518	0.0185785	0.0466005	-0.0123401	0.0780467	-0.0695592	0.214254	0.199292	0.19722	0.203589	2221	541	2762	1009
Rpl27a	P14115	RNQSFCPTVNLDK	1xCarbamidomethyl [C6]; 1xDeamidated [N/Q]; 1xTMTpro [K13]; 1xTMTpro [N-Term]	60S ribosomal protein L27a OS=Mus musculus (Mouse) OX=10090 GN=Rpl27a PE=1 SV=5	0.0127815	0.0120726	0.00978784	0.00966637	0.0101129	0.0086474	0.134451	0.146503	0.064175	-0.238494	0.25651	0.191365	0.417217	0.288364	1126	1638	2764	1010
Pgk1	P09411	DVLFLKDCVGPEVENACANPAAGTVILLENLR	2xCarbamidomethyl [C8; C17]; 1xTMTpro [K6]; 1xTMTpro [N-Term]	Phosphoglycerate kinase 1 OS=Mus musculus (Mouse) OX=10090 GN=Pgk1 PE=1 SV=4	0.00147897	0.00123648	0.000955351	0.000868447	0.00101811	0.000893642	0.181159	0.273461	0.0151037	-0.357027	0.49462	0.265233	0.453361	0.404404	493	2277	2770	1011
Eef2	P58252	DLEEDHACIPIKK	1xCarbamidomethyl [C8]; 2xTMTpro [K12; K13]; 1xTMTpro [N-Term]	Elongation factor 2 OS=Mus musculus (Mouse) OX=10090 GN=Eef2 PE=1 SV=2	0.0102117	0.011084	0.00939511	0.008298	0.0089821	0.00901582	0.0767562	-0.00262522	0.115639	-0.122864	0.30201	0.187721	0.182315	0.224015	1873	901	2774	1012
Gatd3a	Q9D172	HCVKGVTEAHVDQK	1xCarbamidomethyl [C2]; 2xTMTpro [K4; K14]; 1xTMTpro [N-Term]	Glutamine amidotransferase-like class 1 domain-containing protein 3A, mitochondrial OS=Mus musculus (Mouse) OX=10090 GN=Gatd3a PE=1 SV=1	0.0186421	0.0221456	0.0193791	0.017703	0.0162626	0.0171529	0.0906262	-0.105445	0.143017	-0.0495016	0.180014	0.30245	0.225554	0.236006	1701	1074	2775	1013
Map7d1	A2AJI0	QLPLEPGNPTGQISPQPAPPQEECPSSEAK	1xCarbamidomethyl [C24]; 1xTMTpro [K30]; 1xTMTpro [N-Term]	MAP7 domain-containing protein 1 OS=Mus musculus (Mouse) OX=10090 GN=Map7d1 PE=1 SV=1	0.0514164	0.0428931	0.0451577	0.0648474	0.055665	0.0498559	0.127972	0.145337	-0.116147	-0.0419183	-0.480156	-0.259879	-0.100871	-0.280302	1214	1561	2775	1013
Ero1a	Q8R180	DCAVKPCHSDEVPDGIK	2xCarbamidomethyl [C2; C7]; 2xTMTpro [K5; K17]; 1xTMTpro [N-Term]	ERO1-like protein alpha OS=Mus musculus (Mouse) OX=10090 GN=Ero1a PE=1 SV=2	0.276994	0.36386	0.208529	0.195073	0.212634	0.190347	0.201098	-0.0315964	0.36193	-0.441206	0.537435	0.413077	0.572821	0.507778	237	2540	2777	1015
Sp100	O35892	AVQLNYELQINPCFVQLVDVKKENSSFSLAGNQQTR	1xCarbamidomethyl [C13]; 1xDeamidated [Q16]; 2xTMTpro [K21; K22]	Nuclear autoantigen Sp-100 OS=Mus musculus (Mouse) OX=10090 GN=Sp100 PE=1 SV=2	0.00834905	0.00904905	0.00816225	0.00957594	0.00963238	0.0118881	0.124283	-0.0292613	0.0868929	-0.0619059	-0.168542	-0.17702	-0.480569	-0.275377	1265	1513	2778	1016
Pde12	Q3TIU4	AHSSGGAACEATGPEPVATCEPVVK	2xCarbamidomethyl [C9; C20]; 1xTMTpro [K25]; 1xTMTpro [N-Term]	2',5'-phosphodiesterase 12 OS=Mus musculus (Mouse) OX=10090 GN=Pde12 PE=1 SV=2	0.0607249	0.065798	0.0587337	0.0531519	0.0526234	0.0552083	0.0476102	-0.0242024	0.0915533	-0.0723021	0.216369	0.230785	0.161606	0.20292	2234	551	2785	1017
Leng8	Q8CBY3	LRLEPLVLQMSNLESSGADPDWQELQIVGTCPDITK	1xCarbamidomethyl [C31]; 1xDeamidated [Q23]; 1xTMTpro [K36]; 1xTMTpro [N-Term]	Leukocyte receptor cluster member 8 homolog OS=Mus musculus (Mouse) OX=10090 GN=Leng8 PE=1 SV=1	0.0128374	0.0168808	0.0107637	0.0166794	0.0169825	0.0180016	0.168475	-0.0719627	0.32307	-0.32614	-0.305747	-0.331734	-0.415808	-0.351096	690	2095	2785	1017
Pten	O08586	IYNLCAERHYDTAK	1xCarbamidomethyl [C5]; 1xTMTpro [K14]; 1xTMTpro [N-Term]	Phosphatidylinositol 3,4,5-trisphosphate 3-phosphatase and dual-specificity protein phosphatase PTEN OS=Mus musculus (Mouse) OX=10090 GN=Pten PE=1 SV=1	0.540967	0.621227	0.485177	0.468009	0.478326	0.418117	0.124363	-0.0215909	0.177989	-0.178619	0.230594	0.199137	0.393226	0.274319	1273	1514	2787	1019
Znf629	Q6A085	THTGEKPYKCTECEK	2xCarbamidomethyl [C10; C13]; 3xTMTpro [K6; K9; K15]; 1xTMTpro [N-Term]	Zinc finger protein 629 OS=Mus musculus (Mouse) OX=10090 GN=Znf629 PE=2 SV=2	0.080085	0.0897099	0.0737204	0.0741443	0.0677197	0.0643064	0.0982981	-0.0194464	0.144289	-0.138913	0.130643	0.261403	0.336016	0.242687	1620	1168	2788	1020
Utp6	Q8VCY6	EQEPCK	1xCarbamidomethyl [C5]; 1xTMTpro [K6]; 1xTMTpro [N-Term]	U3 small nucleolar RNA-associated protein 6 homolog OS=Mus musculus (Mouse) OX=10090 GN=Utp6 PE=2 SV=1	0.0977377	0.105956	0.0838535	0.0898149	0.0778835	0.0703755	0.128212	0.0281507	0.14463	-0.192894	0.0938094	0.299446	0.445692	0.279649	1223	1565	2788	1020
Trim21	Q62191	ECIFEVGK	1xCarbamidomethyl [C2]; 1xTMTpro [K8]; 1xTMTpro [N-Term]	E3 ubiquitin-protein ligase TRIM21 OS=Mus musculus (Mouse) OX=10090 GN=Trim21 PE=1 SV=1	0.429448	0.514756	0.424077	0.369027	0.385821	0.384168	0.117044	-0.0868485	0.174559	-0.105003	0.305604	0.241398	0.247595	0.264866	1377	1413	2790	1022
Cltc	Q68FD5	TNRLAELEEFINGPNNAHIQQVGDRCYDEK	1xCarbamidomethyl [C26]; 1xDeamidated [N12]; 1xTMTpro [K30]; 1xTMTpro [N-Term]	Clathrin heavy chain 1 OS=Mus musculus (Mouse) OX=10090 GN=Cltc PE=1 SV=3	0.00391202	0.00419777	0.0037258	0.00326963	0.00359227	0.00344977	0.0444942	-0.0121837	0.0895258	-0.0825466	0.270969	0.135202	0.193596	0.199923	2281	513	2794	1023
Prdx3	P20108	AFQFVETHGEVCPANWTPESPTIKPSPTASK	1xCarbamidomethyl [C12]; 2xTMTpro [K24; K31]; 1xTMTpro [N-Term]	Thioredoxin-dependent peroxide reductase, mitochondrial OS=Mus musculus (Mouse) OX=10090 GN=Prdx3 PE=1 SV=1	0.0417637	0.0490057	0.0345211	0.0317106	0.0346462	0.0325747	0.165684	7.17552e-06	0.230706	-0.274763	0.397279	0.269545	0.358489	0.341771	743	2052	2795	1024
Aldoa	P05064	RALANSLACQGKYTPSGQSGAAASESLFISNHAY	1xCarbamidomethyl [C9]; 1xTMTpro [K12]; 1xTMTpro [N-Term]	Fructose-bisphosphate aldolase A OS=Mus musculus (Mouse) OX=10090 GN=Aldoa PE=1 SV=2	0.00818195	0.00986486	0.00640704	0.00555611	0.00650909	0.00654555	0.18229	0.00541778	0.275271	-0.34737	0.552952	0.324571	0.316513	0.398012	512	2288	2800	1025
Adss2	P46664	MCDLVSDFDGFSER	1xCarbamidomethyl [C2]; 1xTMTpro [N-Term]	Adenylosuccinate synthetase isozyme 2 OS=Mus musculus (Mouse) OX=10090 GN=Adss2 PE=1 SV=2	0.00656978	0.00640342	0.00659236	0.00588433	0.00589183	0.00510446	0.0690367	0.0105631	-0.0264391	0.0155128	0.148404	0.146566	0.353525	0.216165	2009	792	2801	1026
Uso1	Q9Z1Z0	CQNEQLQTAVTQQASQIQQHKDQYNLLK	1xCarbamidomethyl [C1]; 2xTMTpro [K21; K28]	General vesicular transport factor p115 OS=Mus musculus (Mouse) OX=10090 GN=Uso1 PE=1 SV=2	0.00763706	0.00631329	0.00579579	0.00532274	0.00551186	0.00518044	0.147658	0.214481	-0.0601436	-0.183531	0.306368	0.255997	0.345463	0.302609	998	1804	2802	1027
Rhoa	Q9QUI0	LVIVGDGACGK	1xCarbamidomethyl [C9]; 1xTMTpro [N-Term]	Transforming protein RhoA OS=Mus musculus (Mouse) OX=10090 GN=Rhoa PE=1 SV=1	0.192452	0.200668	0.204451	0.166261	0.179839	0.180638	0.0180447	-0.0496493	0.010664	0.0376067	0.260702	0.147439	0.141048	0.183063	2598	205	2803	1028
Atp2a2	O55143	SMSVYCTPNKPSR	1xCarbamidomethyl [C6]; 1xTMTpro [K10]; 1xTMTpro [N-Term]	Sarcoplasmic/endoplasmic reticulum calcium ATPase 2 OS=Mus musculus (Mouse) OX=10090 GN=Atp2a2 PE=1 SV=2	0.00959726	0.00810017	0.00736176	0.0072123	0.00707088	0.00628269	0.136767	0.200317	-0.0443533	-0.182254	0.211847	0.240416	0.410924	0.287729	1133	1671	2804	1029
Tarbp2	P97473	EFTMTCRVER	1xCarbamidomethyl [C6]; 1xTMTpro [N-Term]	RISC-loading complex subunit TARBP2 OS=Mus musculus (Mouse) OX=10090 GN=Tarbp2 PE=1 SV=2	0.27967	0.28494	0.263453	0.306032	0.322065	0.310325	0.012382	0.0189479	0.0458796	-0.0672323	-0.148906	-0.222576	-0.169001	-0.180161	2666	141	2807	1030
Cpne3	Q8BT60	TIKVECYDYDNDGSHDLIGTFQTTMTK	1xCarbamidomethyl [C6]; 2xTMTpro [K3; K27]; 1xTMTpro [N-Term]	Copine-3 OS=Mus musculus (Mouse) OX=10090 GN=Cpne3 PE=1 SV=2	0.0444787	0.0503999	0.0233408	0.022266	0.0258931	0.0262776	0.215365	0.174683	0.35499	-0.755582	0.823588	0.605867	0.584596	0.67135	66	2741	2807	1030
Fiz1	Q9WTJ4	KIFGCSECEK	2xCarbamidomethyl [C5; C8]; 2xTMTpro [K1; K10]; 1xTMTpro [N-Term]	Flt3-interacting zinc finger protein 1 OS=Mus musculus (Mouse) OX=10090 GN=Fiz1 PE=1 SV=1	0.586536	0.723318	0.612589	0.517926	0.532976	0.548718	0.118499	-0.127687	0.174723	-0.0649866	0.30716	0.265837	0.223842	0.265613	1371	1439	2810	1032
Sucla2	Q9Z2I9	ILACDDLDEAAK	1xCarbamidomethyl [C4]; 1xTMTpro [K12]; 1xTMTpro [N-Term]	Succinate--CoA ligase [ADP-forming] subunit beta, mitochondrial OS=Mus musculus (Mouse) OX=10090 GN=Sucla2 PE=1 SV=2	0.0154452	0.0157951	0.0149094	0.0142539	0.0131691	0.0132905	0.0157417	0.00580325	0.0381165	-0.0451383	0.110005	0.2242	0.210964	0.181723	2631	180	2811	1033
Mkrn2	Q9ERV1	GYCAYGAR	1xCarbamidomethyl [C3]; 1xTMTpro [N-Term]	Probable E3 ubiquitin-protein ligase makorin-2 OS=Mus musculus (Mouse) OX=10090 GN=Mkrn2 PE=1 SV=2	0.417308	0.508265	0.381728	0.348147	0.355717	0.348678	0.152379	-0.062446	0.222025	-0.191011	0.323861	0.292826	0.321663	0.312783	935	1877	2812	1034
Ppp2cb	P62715	QITQVYGFYDECLRK	1xCarbamidomethyl [C12]; 1xTMTpro [K15]	Serine/threonine-protein phosphatase 2A catalytic subunit beta isoform OS=Mus musculus (Mouse) OX=10090 GN=Ppp2cb PE=1 SV=1_x000D_ Serine/threonine-protein phosphatase 4 catalytic subunit OS=Mus musculus (Mouse) OX=10090 GN=Ppp4c PE=1 SV=2_x000D_ Serine/threonine-protein phosphatase 2A catalytic subunit alpha isoform OS=Mus musculus (Mouse) OX=10090 GN=Ppp2ca PE=1 SV=1	0.0422337	0.0478944	0.0422128	0.0369433	0.0370024	0.0403651	0.0655345	-0.0628283	0.118632	-0.0635451	0.255912	0.253606	0.128115	0.212544	2065	749	2814	1035
Hnrnpul2	Q00PI9	LQEALDAEMLEDEAGVGGAGPGGACK	1xCarbamidomethyl [C25]; 1xTMTpro [K26]; 1xTMTpro [N-Term]	Heterogeneous nuclear ribonucleoprotein U-like protein 2 OS=Mus musculus (Mouse) OX=10090 GN=Hnrnpul2 PE=1 SV=2	0.00560944	0.00550255	0.00557841	0.00491421	0.00489532	0.00499176	0.000135099	0.0118732	-0.0158847	0.00387014	0.179025	0.184582	0.156434	0.173347	2813	2	2815	1036
Ube2o	Q6ZPJ3	STDSQCGTVIDVNIDCAVK	2xCarbamidomethyl [C6; C16]; 1xTMTpro [K19]; 1xTMTpro [N-Term]	(E3-independent) E2 ubiquitin-conjugating enzyme UBE2O OS=Mus musculus (Mouse) OX=10090 GN=Ube2o PE=1 SV=3	0.194369	0.237022	0.186756	0.226617	0.243844	0.271139	0.11518	-0.0841867	0.202033	-0.141835	-0.137269	-0.242968	-0.396042	-0.25876	1435	1383	2818	1037
Irgm1	Q60766	NSLGVRDDDNMGECLK	1xCarbamidomethyl [C14]; 1xOxidation [M11]; 1xTMTpro [K16]	Immunity-related GTPase family M protein 1 OS=Mus musculus (Mouse) OX=10090 GN=Irgm1 PE=1 SV=1	0.291289	0.255235	0.219223	0.220565	0.219207	0.187112	0.142705	0.190546	-7.94155e-05	-0.219506	0.2107	0.219615	0.448003	0.292773	1076	1750	2826	1038
Ywhab	Q9CQV8	ACSLAK	1xCarbamidomethyl [C2]; 1xTMTpro [K6]; 1xTMTpro [N-Term]	14-3-3 protein beta/alpha OS=Mus musculus (Mouse) OX=10090 GN=Ywhab PE=1 SV=3_x000D_ 14-3-3 protein zeta/delta OS=Mus musculus (Mouse) OX=10090 GN=Ywhaz PE=1 SV=1	0.0222029	0.0241348	0.0222437	0.01856	0.0192614	0.0216205	0.0608972	-0.0421048	0.0782595	-0.0394595	0.300656	0.247145	0.0804516	0.209417	2123	705	2828	1039
Actr2	P61161	VVVCDNGTGFVK	1xCarbamidomethyl [C4]; 1xTMTpro [K12]; 1xTMTpro [N-Term]	Actin-related protein 2 OS=Mus musculus (Mouse) OX=10090 GN=Actr2 PE=1 SV=1	0.0103211	0.0107505	0.00835615	0.00803237	0.00780267	0.00835334	0.135677	0.0733869	0.132186	-0.231306	0.288318	0.330175	0.23179	0.283428	1174	1655	2829	1040
Erp44	Q9D1Q6	GTINFLHADCDK	1xCarbamidomethyl [C10]; 1xTMTpro [K12]; 1xTMTpro [N-Term]	Endoplasmic reticulum resident protein 44 OS=Mus musculus (Mouse) OX=10090 GN=Erp44 PE=1 SV=1	0.0229722	0.0274897	0.0148235	0.0128623	0.015039	0.0175036	0.20854	0.0780921	0.337091	-0.55391	0.758644	0.533088	0.314145	0.535292	188	2650	2838	1041
Upf1	Q9EPU0	DLPVHACSYCGIHDPACVVYCNTSK	4xCarbamidomethyl [C7; C10; C17; C21]; 1xTMTpro [K25]; 1xTMTpro [N-Term]	Regulator of nonsense transcripts 1 OS=Mus musculus (Mouse) OX=10090 GN=Upf1 PE=1 SV=2	0.0160549	0.0174663	0.015138	0.0145138	0.0137037	0.0137907	0.0673908	-0.0147365	0.106828	-0.0995795	0.160329	0.243183	0.234054	0.212522	2066	774	2840	1042
Snrpd3	P62320	LIEAEDNMNCQMSNITVTYRDGR	1xCarbamidomethyl [C10]; 1xTMTpro [N-Term]	Small nuclear ribonucleoprotein Sm D3 OS=Mus musculus (Mouse) OX=10090 GN=Snrpd3 PE=1 SV=1	0.228624	0.234884	0.217639	0.175821	0.197313	0.212663	0.078682	0.00997194	0.0489427	-0.061063	0.368896	0.202519	0.0944343	0.22195	1909	931	2840	1042
Gzma	P11032	ICNDEK	1xCarbamidomethyl [C2]; 1xTMTpro [K6]; 1xTMTpro [N-Term]	Granzyme A OS=Mus musculus (Mouse) OX=10090 GN=Gzma PE=1 SV=2	0.200414	0.269837	0.219856	0.162844	0.188456	0.205633	0.155172	-0.198877	0.230232	-0.0652983	0.49837	0.287632	0.161786	0.315929	915	1925	2840	1042
Nup214	Q80U93	ACLQVGTSEEMK	1xCarbamidomethyl [C2]; 1xTMTpro [N-Term]	Nuclear pore complex protein Nup214 OS=Mus musculus (Mouse) OX=10090 GN=Nup214 PE=1 SV=2	0.013518	0.0144869	0.0140426	0.0175904	0.0159751	0.0152413	0.0674114	-0.0521751	0.0476926	0.00275062	-0.327728	-0.188768	-0.120928	-0.212475	2068	775	2843	1045
Arf6	P62331	NWYVQPSCATSGDGLYEGLTWLTSNYKS	1xCarbamidomethyl [C8]; 1xTMTpro [K27]	ADP-ribosylation factor 6 OS=Mus musculus (Mouse) OX=10090 GN=Arf6 PE=1 SV=2	0.50385	0.5356	0.438058	0.576196	0.592587	0.5622	0.0879779	0.0328626	0.121025	-0.16901	-0.226429	-0.266897	-0.190954	-0.228093	1803	1040	2843	1045
Trim28	Q62318	LLPCLHSACSACLGPATPAAANNSGDGGSAGDGAMVDCPVCK	5xCarbamidomethyl [C4; C9; C12; C38; C41]; 1xTMTpro [K42]	Transcription intermediary factor 1-beta OS=Mus musculus (Mouse) OX=10090 GN=Trim28 PE=1 SV=3	0.00903334	0.00907775	0.00710391	0.00637377	0.00749618	0.0068993	0.136246	0.104012	0.111087	-0.242634	0.399102	0.165092	0.284797	0.282997	1183	1660	2843	1045
Zfa	P23607	IHTGEKPYECQYCEYR	2xCarbamidomethyl [C10; C13]; 1xTMTpro [K6]; 1xTMTpro [N-Term]	Zinc finger autosomal protein OS=Mus musculus (Mouse) OX=10090 GN=Zfa PE=3 SV=1_x000D_ Zinc finger X-chromosomal protein OS=Mus musculus (Mouse) OX=10090 GN=Zfx PE=1 SV=2	1.28319	1.66339	1.46732	1.08734	1.19602	1.35855	0.136847	-0.197354	0.177031	-0.00390562	0.436284	0.298852	0.115021	0.283386	1176	1672	2848	1048
Eef1a2	P62631	SGDAAIVEMVPGKPMCVESFSQYPPLGR	1xCarbamidomethyl [C16]; 1xTMTpro [K13]	Elongation factor 1-alpha 2 OS=Mus musculus (Mouse) OX=10090 GN=Eef1a2 PE=1 SV=1	0.118081	0.103346	0.108492	0.126326	0.128265	0.125611	0.0561231	0.102633	-0.08967	-0.0195641	-0.200004	-0.221975	-0.19181	-0.204596	2204	654	2858	1049
Ranbp2	Q9ERU9	CIACQNTK	2xCarbamidomethyl [C1; C4]; 1xTMTpro [K8]; 1xTMTpro [N-Term]	E3 SUMO-protein ligase RanBP2 OS=Mus musculus (Mouse) OX=10090 GN=Ranbp2 PE=1 SV=2	0.00691472	0.0080792	0.007224	0.00634369	0.00639905	0.00624081	0.0879132	-0.0990179	0.125523	-0.0358919	0.223368	0.210832	0.246957	0.227053	1820	1039	2859	1050
Itga1	Q3V3R4	RGTIQDCSTCK	2xCarbamidomethyl [C7; C10]; 1xTMTpro [K11]; 1xTMTpro [N-Term]	Integrin alpha-1 OS=Mus musculus (Mouse) OX=10090 GN=Itga1 PE=1 SV=2	0.0110566	0.0158962	0.0104509	0.00969411	0.00979386	0.00821165	0.194567	-0.173314	0.350463	-0.254587	0.363036	0.348267	0.602471	0.437924	394	2465	2859	1050
Atp1a3	Q6PIC6	CIELSSGSVK	1xCarbamidomethyl [C1]; 1xTMTpro [K10]; 1xTMTpro [N-Term]	Sodium/potassium-transporting ATPase subunit alpha-3 OS=Mus musculus (Mouse) OX=10090 GN=Atp1a3 PE=1 SV=1	0.198628	0.177538	0.2335	0.183881	0.158469	0.157985	0.141648	-0.0329834	-0.194931	0.200364	0.144287	0.358853	0.363269	0.288803	1122	1738	2860	1052
Ptges3	Q9R0Q7	HLNEIDLFHCIDPNDSKHK	1xCarbamidomethyl [C10]; 2xTMTpro [K17; K19]; 1xTMTpro [N-Term]	Prostaglandin E synthase 3 OS=Mus musculus (Mouse) OX=10090 GN=Ptges3 PE=1 SV=1	0.0184233	0.0184065	0.0142147	0.0145879	0.0137863	0.0132888	0.147451	0.114739	0.113422	-0.25941	0.222022	0.303555	0.356586	0.294054	1059	1801	2860	1052
Wdr1	O88342	KCFSIDNPGYEPEVVAVHPGGDTVAVGGTDGNVR	1xCarbamidomethyl [C2]; 1xTMTpro [K1]; 1xTMTpro [N-Term]	WD repeat-containing protein 1 OS=Mus musculus (Mouse) OX=10090 GN=Wdr1 PE=1 SV=3	0.00203866	0.00233171	0.00147996	0.00141315	0.00138477	0.00161866	0.188971	0.0640666	0.257832	-0.397997	0.46464	0.49391	0.268759	0.409103	476	2384	2860	1052
Uggt1	Q6P5E4	TIDLCNNPMTKEPKLEAAVR	1xCarbamidomethyl [C5]; 2xTMTpro [K11; K14]; 1xTMTpro [N-Term]	UDP-glucose:glycoprotein glucosyltransferase 1 OS=Mus musculus (Mouse) OX=10090 GN=Uggt1 PE=1 SV=4	0.0104771	0.0133118	0.00771118	0.00694748	0.00742519	0.00823352	0.203614	-0.00314844	0.342309	-0.44537	0.595832	0.499894	0.350813	0.482179	278	2582	2860	1052
Cnn2	Q08093	QIYDPKYCPQGSAADGAPAGDGQGEAPEYLAYCQEEAGY	2xCarbamidomethyl [C8; C33]; 1xTMTpro [K6]; 1xTMTpro [N-Term]	Calponin-2 OS=Mus musculus (Mouse) OX=10090 GN=Cnn2 PE=1 SV=1	0.00224579	0.00199792	0.0010041	0.000893747	0.00126208	0.00112623	0.221103	0.36047	0.191744	-0.800847	0.968813	0.470949	0.635254	0.691672	57	2805	2862	1056
Epb41l2	O70318	TVLAKVTLLDGTEYSCDLEK	1xCarbamidomethyl [C16]; 2xTMTpro [K5; K20]; 1xTMTpro [N-Term]	Band 4.1-like protein 2 OS=Mus musculus (Mouse) OX=10090 GN=Epb41l2 PE=1 SV=2	0.00749849	0.00715117	0.00567766	0.0080393	0.00874559	0.00762502	0.119687	0.146215	0.077793	-0.255089	-0.246684	-0.36817	-0.170355	-0.261736	1407	1457	2864	1057
Larp7	Q05CL8	ESAVDSSSSGVCK	1xCarbamidomethyl [C12]; 1xTMTpro [K13]; 1xTMTpro [N-Term]	La-related protein 7 OS=Mus musculus (Mouse) OX=10090 GN=Larp7 PE=1 SV=2	0.00375658	0.00345906	0.0024235	0.00244284	0.00224595	0.00261698	0.188014	0.225478	0.106439	-0.406851	0.395384	0.516617	0.296039	0.40268	497	2368	2865	1058
Numa1	E9Q7G0	QCQNLK	1xCarbamidomethyl [C2]; 1xTMTpro [K6]; 1xTMTpro [N-Term]	Nuclear mitotic apparatus protein 1 OS=Mus musculus (Mouse) OX=10090 GN=Numa1 PE=1 SV=1	0.00220846	0.00211651	0.00233253	0.0019993	0.00193469	0.00190753	0.0336046	-0.00697715	-0.0683315	0.0718781	0.150523	0.19792	0.218312	0.188918	2478	388	2866	1059
Mgat1	P27808	ACIRPEISR	1xCarbamidomethyl [C2]; 1xTMTpro [N-Term]	Alpha-1,3-mannosyl-glycoprotein 2-beta-N-acetylglucosaminyltransferase OS=Mus musculus (Mouse) OX=10090 GN=Mgat1 PE=1 SV=1	0.21471	0.221935	0.177769	0.18618	0.172474	0.154903	0.120361	0.0681396	0.115889	-0.204244	0.137554	0.247875	0.402889	0.262773	1397	1469	2866	1059
Ppid	Q9CR16	SRLQPIALSCVLNIGACK	2xCarbamidomethyl [C10; C17]; 1xTMTpro [K18]	Peptidyl-prolyl cis-trans isomerase D OS=Mus musculus (Mouse) OX=10090 GN=Ppid PE=1 SV=3	0.0279524	0.0339284	0.0285819	0.0231239	0.0250663	0.0278532	0.116038	-0.109391	0.170134	-0.0772576	0.382975	0.266613	0.114521	0.254703	1478	1395	2873	1061
Tufm	Q8BFR5	KGDECELLGHNK	1xCarbamidomethyl [C5]; 2xTMTpro [K1; K12]; 1xTMTpro [N-Term]	Elongation factor Tu, mitochondrial OS=Mus musculus (Mouse) OX=10090 GN=Tufm PE=1 SV=1	0.00403193	0.0049554	0.00246088	0.00247095	0.00237926	0.00274568	0.217826	0.0793823	0.376913	-0.63291	0.627023	0.681577	0.474924	0.594508	114	2760	2874	1062
Pfas	Q5SUR0	FCDNSSAIQGKK	1xCarbamidomethyl [C2]; 2xTMTpro [K11; K12]	Phosphoribosylformylglycinamidine synthase OS=Mus musculus (Mouse) OX=10090 GN=Pfas PE=1 SV=1	0.0263737	0.0281575	0.0265253	0.0234788	0.0235357	0.0246688	0.0141913	-0.034867	0.059556	-0.026597	0.202605	0.199113	0.131276	0.177665	2712	163	2875	1063
Mycbp2	Q7TPH6	SGTELSAVGSVCSDADCQEYAK	2xCarbamidomethyl [C12; C17]; 1xTMTpro [K22]	E3 ubiquitin-protein ligase MYCBP2 OS=Mus musculus (Mouse) OX=10090 GN=Mycbp2 PE=1 SV=3	0.0356653	0.0420939	0.0374678	0.0308519	0.0335943	0.0343664	0.0844036	-0.106922	0.132165	-0.0357926	0.316086	0.193228	0.160446	0.223253	1883	997	2880	1064
Coro2a	Q8C0P5	ENCYDSVPITR	1xCarbamidomethyl [C3]; 1xTMTpro [N-Term]	Coronin-2A OS=Mus musculus (Mouse) OX=10090 GN=Coro2a PE=2 SV=1	0.0675299	0.0724313	0.0561456	0.0540682	0.0528193	0.0545216	0.137167	0.046921	0.148008	-0.219431	0.273824	0.30754	0.261777	0.281047	1206	1675	2881	1065
Ndufa8	Q9DCJ5	LVNGCALNFFR	1xCarbamidomethyl [C5]; 1xTMTpro [N-Term]	NADH dehydrogenase [ubiquinone] 1 alpha subcomplex subunit 8 OS=Mus musculus (Mouse) OX=10090 GN=Ndufa8 PE=1 SV=3	0.0561773	0.073031	0.0720497	0.0720899	0.0820025	0.0900177	0.130924	-0.256024	0.122497	0.102981	-0.103784	-0.289657	-0.424197	-0.272546	1287	1595	2882	1066
Mmut	P16332	SSRDQALAEQCLSALTQCAASGDGNILALAVDAAR	2xCarbamidomethyl [C11; C18]; 1xTMTpro [N-Term]	Methylmalonyl-CoA mutase, mitochondrial OS=Mus musculus (Mouse) OX=10090 GN=Mmut PE=1 SV=2	0.0104921	0.0108853	0.00725356	0.0077173	0.00736992	0.00681446	0.185628	0.136687	0.189769	-0.39585	0.306444	0.372891	0.485941	0.388425	543	2339	2882	1066
Arid1a	A2BH40	NDPFVVDCSDK	1xCarbamidomethyl [C8]; 1xTMTpro [K11]	AT-rich interactive domain-containing protein 1A OS=Mus musculus (Mouse) OX=10090 GN=Arid1a PE=1 SV=1	0.0543592	0.0435434	0.045642	0.0431166	0.0383661	0.0382415	0.123236	0.184061	-0.136012	-0.0681029	0.150221	0.318633	0.323327	0.26406	1385	1498	2883	1068
Plrg1	Q922V4	VHAAVQPGSLDSESGIFACAFDRSESR	1xCarbamidomethyl [C19]; 1xTMTpro [N-Term]	Pleiotropic regulator 1 OS=Mus musculus (Mouse) OX=10090 GN=Plrg1 PE=1 SV=1	0.0162952	0.0178235	0.0225556	0.0158242	0.0140682	0.01513	0.168467	-0.213281	-0.0839524	0.255751	0.255603	0.42529	0.32032	0.333738	789	2094	2883	1068
Trex1	Q91XB0	ACSPGASEITGLSKAELEVQGR	1xCarbamidomethyl [C2]; 1xTMTpro [K14]; 1xTMTpro [N-Term]	Three-prime repair exonuclease 1 OS=Mus musculus (Mouse) OX=10090 GN=Trex1 PE=1 SV=2	0.0696707	0.0844062	0.0493301	0.0486759	0.0498552	0.0481078	0.203551	0.0392173	0.316014	-0.458868	0.478127	0.443592	0.495065	0.472261	304	2580	2884	1070
Hsp90b1	P08113	KGYEVIYLTEPVDEYCIQALPEFDGKR	1xCarbamidomethyl [C16]; 2xTMTpro [K1; K26]; 1xTMTpro [N-Term]	Endoplasmin OS=Mus musculus (Mouse) OX=10090 GN=Hsp90b1 PE=1 SV=2	0.000978936	0.000974229	0.000718406	0.000704693	0.000685164	0.000738451	0.166379	0.136561	0.129606	-0.309854	0.337659	0.378205	0.270152	0.328672	822	2064	2886	1071
Eif2s3x	Q9Z0N1	IYKLDDPSCPRPECYR	2xCarbamidomethyl [C9; C14]; 1xTMTpro [K3]; 1xTMTpro [N-Term]	Eukaryotic translation initiation factor 2 subunit 3, X-linked OS=Mus musculus (Mouse) OX=10090 GN=Eif2s3x PE=1 SV=2	0.0100318	0.0110776	0.00671087	0.00643634	0.00716113	0.00682841	0.199535	0.11341	0.256468	-0.466602	0.526861	0.372916	0.441554	0.44711	368	2518	2886	1071
Safb	D3YXK2	KAIEDEGGNPDEIEVTSECNK	1xCarbamidomethyl [C19]; 1xTMTpro [K21]	Scaffold attachment factor B1 OS=Mus musculus (Mouse) OX=10090 GN=Safb PE=1 SV=2	0.00872165	0.0140214	0.0099823	0.0183929	0.0103498	0.0209896	0.213302	-0.322771	0.362182	-0.128	-0.753701	0.0758362	-0.944229	-0.540698	175	2712	2887	1073
Fam76b	Q80XP8	CTNSEK	1xCarbamidomethyl [C1]; 1xTMTpro [K6]; 1xTMTpro [N-Term]	Protein FAM76B OS=Mus musculus (Mouse) OX=10090 GN=Fam76b PE=1 SV=1_x000D_ Protein FAM76A OS=Mus musculus (Mouse) OX=10090 GN=Fam76a PE=2 SV=1	0.0670616	0.0840648	0.0626461	0.0590725	0.0559172	0.0564797	0.160751	-0.0875551	0.23846	-0.185816	0.270556	0.34975	0.335309	0.318538	901	1988	2889	1074
Anxa3	O35639	DAQILYNAGENKWGTDEDKFTEVLCLR	1xCarbamidomethyl [C25]; 2xTMTpro [K12; K19]; 1xTMTpro [N-Term]	Annexin A3 OS=Mus musculus (Mouse) OX=10090 GN=Anxa3 PE=1 SV=4	0.00811148	0.00908554	0.00643749	0.00580043	0.00671272	0.00634815	0.166469	0.0421043	0.205712	-0.291362	0.441701	0.230964	0.311525	0.328063	828	2066	2894	1075
Cfp	P11680	MSINCEGTPGQQSR	1xCarbamidomethyl [C5]; 1xTMTpro [N-Term]	Properdin OS=Mus musculus (Mouse) OX=10090 GN=Cfp PE=1 SV=2	0.359982	0.403283	0.323128	0.317455	0.288265	0.306393	0.116034	-0.00858629	0.15528	-0.164406	0.189959	0.329118	0.241128	0.253402	1502	1394	2896	1076
Manf	Q9CXI5	KILDDWGEMCK	1xCarbamidomethyl [C10]; 2xTMTpro [K1; K11]; 1xTMTpro [N-Term]	Mesencephalic astrocyte-derived neurotrophic factor OS=Mus musculus (Mouse) OX=10090 GN=Manf PE=1 SV=1	0.0922372	0.111288	0.0558901	0.0584941	0.0593687	0.0553668	0.218563	0.0931198	0.363997	-0.629637	0.563939	0.542527	0.643209	0.583225	122	2775	2897	1077
Ranbp1	P34022	AWVWNTHADFADECPKPELLAIR	1xCarbamidomethyl [C14]; 1xTMTpro [K16]; 1xTMTpro [N-Term]	Ran-specific GTPase-activating protein OS=Mus musculus (Mouse) OX=10090 GN=Ranbp1 PE=1 SV=2	0.0439725	0.0472539	0.0419217	0.039474	0.0390557	0.037476	0.0517162	-0.0133953	0.0904367	-0.0823016	0.169094	0.184464	0.244031	0.199196	2295	603	2898	1078
Gmds	Q8K0C9	TCGLINSVK	1xCarbamidomethyl [C2]; 1xTMTpro [K9]	GDP-mannose 4,6 dehydratase OS=Mus musculus (Mouse) OX=10090 GN=Gmds PE=1 SV=1	0.264272	0.247764	0.22869	0.230716	0.208062	0.201837	0.0705746	0.0980454	0.00498812	-0.110582	0.0978603	0.246966	0.290783	0.21187	2078	820	2898	1078
Pgam1	Q9DBJ1	RYADLTEDQLPSCESLKDTIAR	1xCarbamidomethyl [C13]; 1xTMTpro [K17]; 1xTMTpro [N-Term]	Phosphoglycerate mutase 1 OS=Mus musculus (Mouse) OX=10090 GN=Pgam1 PE=1 SV=3	0.00635819	0.00765753	0.00652084	0.00539059	0.00636606	0.00559765	0.110263	-0.106544	0.161719	-0.0701026	0.344717	0.104759	0.290339	0.246605	1577	1321	2898	1078
Ywhaq	P68254	YLAEVACGDDRK	1xCarbamidomethyl [C7]; 1xTMTpro [K12]; 1xTMTpro [N-Term]	14-3-3 protein theta OS=Mus musculus (Mouse) OX=10090 GN=Ywhaq PE=1 SV=1	0.109871	0.11983	0.111984	0.0942339	0.0999784	0.105817	0.0375061	-0.0518938	0.073288	-0.0244153	0.273389	0.188019	0.106134	0.189181	2474	425	2899	1081
Anxa4	P97429	FLSILCSR	1xCarbamidomethyl [C6]; 1xTMTpro [N-Term]	Annexin A4 OS=Mus musculus (Mouse) OX=10090 GN=Anxa4 PE=1 SV=4	0.0195507	0.025745	0.0198501	0.0159406	0.0165528	0.019946	0.16271	-0.151491	0.245584	-0.129563	0.445999	0.39163	0.122609	0.320079	887	2015	2902	1082
Lcp1	Q61233	KLENCNYAVDLGK	1xCarbamidomethyl [C5]; 1xTMTpro [K1]; 1xTMTpro [N-Term]	Plastin-2 OS=Mus musculus (Mouse) OX=10090 GN=Lcp1 PE=1 SV=4	0.00579639	0.00685198	0.00596547	0.00521792	0.005331	0.00525158	0.101803	-0.0981879	0.14318	-0.0567049	0.249867	0.218934	0.24059	0.236464	1692	1212	2904	1083
Uggt1	Q6P5E4	SLPQEWLWCETWCDDASK	2xCarbamidomethyl [C9; C13]; 1xTMTpro [K18]; 1xTMTpro [N-Term]	UDP-glucose:glycoprotein glucosyltransferase 1 OS=Mus musculus (Mouse) OX=10090 GN=Uggt1 PE=1 SV=4	0.00432718	0.00430309	0.00346186	0.00339655	0.003144	0.00352262	0.127424	0.102394	0.0943379	-0.219487	0.246965	0.358433	0.194387	0.266595	1353	1551	2904	1083
Synj1	Q8CHC4	TNCLDCLDRTNSVQAFLGLEMLAK	2xCarbamidomethyl [C3; C6]; 1xTMTpro [K24]	Synaptojanin-1 OS=Mus musculus (Mouse) OX=10090 GN=Synj1 PE=1 SV=3	0.026745	0.0259562	0.0257839	0.028157	0.030405	0.0311884	0.0429436	0.0318115	-0.0113757	-0.0209858	-0.106035	-0.216851	-0.253552	-0.192146	2413	492	2905	1085
Eml4	Q3UMY5	CLAVHPDK	1xCarbamidomethyl [C1]; 1xTMTpro [K8]; 1xTMTpro [N-Term]	Echinoderm microtubule-associated protein-like 4 OS=Mus musculus (Mouse) OX=10090 GN=Eml4 PE=1 SV=1	0.00765266	0.00876021	0.00730649	0.00761008	0.00579672	0.00635934	0.13255	-0.0470696	0.147935	-0.113852	0.0551195	0.447795	0.314155	0.272357	1289	1616	2905	1085
Rpl18a	P62717	KSSGEIVYCGQVFEK	1xCarbamidomethyl [C9]; 2xTMTpro [K1; K15]; 1xTMTpro [N-Term]	60S ribosomal protein L18a OS=Mus musculus (Mouse) OX=10090 GN=Rpl18a PE=1 SV=1	0.0404306	0.0474443	0.0320662	0.030065	0.0311244	0.0319447	0.180413	0.016156	0.246943	-0.318239	0.411204	0.361246	0.323714	0.365388	642	2263	2905	1085
Hprt1	P00493	PTRSPSVVISDDEPGYDLDLFCIPNHYAEDLEK	1xCarbamidomethyl [C22]; 1xTMTpro [K33]; 1xTMTpro [N-Term]	Hypoxanthine-guanine phosphoribosyltransferase OS=Mus musculus (Mouse) OX=10090 GN=Hprt1 PE=1 SV=3	0.0220054	0.024221	0.0112079	0.0117447	0.0124622	0.0121852	0.222853	0.200909	0.339306	-0.772432	0.704946	0.619391	0.651821	0.65872	72	2834	2906	1088
Hspa9	P38647	AKCELSSSVQTDINLPYLTMDASGPK	1xCarbamidomethyl [C3]; 2xTMTpro [K2; K26]; 1xTMTpro [N-Term]	Stress-70 protein, mitochondrial OS=Mus musculus (Mouse) OX=10090 GN=Hspa9 PE=1 SV=3	0.00255531	0.00281073	0.00200036	0.00201979	0.00189738	0.00194539	0.168516	0.0575013	0.194948	-0.295739	0.281789	0.371986	0.335935	0.329903	812	2096	2908	1089
Rpl3	P27659	GCVVGTKK	1xCarbamidomethyl [C2]; 2xTMTpro [K7; K8]; 1xTMTpro [N-Term]	60S ribosomal protein L3 OS=Mus musculus (Mouse) OX=10090 GN=Rpl3 PE=1 SV=3	0.0189297	0.0259641	0.0225378	0.0130473	0.0226995	0.0148762	0.20262	-0.24781	0.208056	0.00388358	0.784715	-0.0141961	0.595453	0.455324	343	2565	2908	1089
Plcg2	Q8CIH5	HYCAIADAK	1xCarbamidomethyl [C3]; 1xTMTpro [K9]; 1xTMTpro [N-Term]	1-phosphatidylinositol 4,5-bisphosphate phosphodiesterase gamma-2 OS=Mus musculus (Mouse) OX=10090 GN=Plcg2 PE=1 SV=1	0.00907974	0.00993252	0.00961599	0.00872565	0.00862272	0.00757438	0.0575876	-0.0717542	0.0577545	0.0110306	0.129142	0.146262	0.333277	0.202894	2236	673	2909	1091
Hdac1	O09106	IACEEEFSDSDEEGEGGRK	1xCarbamidomethyl [C3]; 1xTMTpro [K19]; 1xTMTpro [N-Term]	Histone deacetylase 1 OS=Mus musculus (Mouse) OX=10090 GN=Hdac1 PE=1 SV=1	0.00648472	0.00697904	0.00412616	0.00414958	0.0040655	0.00450732	0.204321	0.145329	0.251315	-0.506914	0.498748	0.528282	0.379444	0.468825	317	2592	2909	1091
Mthfd2	P18155	VCNAVSPDKDVDGFHVINVGR	1xCarbamidomethyl [C2]; 1xTMTpro [K9]; 1xTMTpro [N-Term]	Bifunctional methylenetetrahydrofolate dehydrogenase/cyclohydrolase, mitochondrial OS=Mus musculus (Mouse) OX=10090 GN=Mthfd2 PE=1 SV=1	0.0315134	0.0366127	0.0256275	0.0237786	0.0267861	0.0238595	0.171231	0.0120557	0.228433	-0.286221	0.394248	0.222426	0.38935	0.335341	779	2131	2910	1093
Hnrnpul2	Q00PI9	GKVCFEAK	1xCarbamidomethyl [C4]; 2xTMTpro [K2; K8]; 1xTMTpro [N-Term]	Heterogeneous nuclear ribonucleoprotein U-like protein 2 OS=Mus musculus (Mouse) OX=10090 GN=Hnrnpul2 PE=1 SV=2	0.0137405	0.0156219	0.0138087	0.0119853	0.0127958	0.0125164	0.0714454	-0.0666714	0.118468	-0.0595248	0.263842	0.169429	0.201285	0.211519	2087	827	2914	1094
Ethe1	Q9DCM0	SLLPGCQSVISR	1xCarbamidomethyl [C6]; 1xTMTpro [N-Term]	Persulfide dioxygenase ETHE1, mitochondrial OS=Mus musculus (Mouse) OX=10090 GN=Ethe1 PE=1 SV=2	0.127755	0.140557	0.109511	0.100135	0.110533	0.103099	0.129892	0.02063	0.158405	-0.201667	0.330808	0.18827	0.288714	0.269264	1330	1584	2914	1094
Hnrnpl	Q8R081	MNCDRVFNVFCLYGNVEK	2xCarbamidomethyl [C3; C11]; 1xTMTpro [K18]; 1xTMTpro [N-Term]	Heterogeneous nuclear ribonucleoprotein L OS=Mus musculus (Mouse) OX=10090 GN=Hnrnpl PE=1 SV=2	0.00228237	0.00337624	0.0018304	0.00148844	0.00169993	0.00189906	0.218454	-0.129279	0.435604	-0.447654	0.746016	0.554337	0.39453	0.564961	142	2773	2915	1096
Akr1b1	P45376	VCALMSCAK	2xCarbamidomethyl [C2; C7]; 1xTMTpro [K9]	Aldo-keto reductase family 1 member B1 OS=Mus musculus (Mouse) OX=10090 GN=Akr1b1 PE=1 SV=3	0.00393637	0.0040887	0.00379328	0.00375391	0.00331467	0.00289524	0.118285	-0.00112815	0.0536478	-0.0545484	0.0696025	0.249128	0.444311	0.254347	1484	1432	2916	1097
Lyz2	P08905	AVNACGINCSALLQDDITAAIQCAK	3xCarbamidomethyl [C5; C9; C23]; 1xTMTpro [K25]; 1xTMTpro [N-Term]	Lysozyme C-2 OS=Mus musculus (Mouse) OX=10090 GN=Lyz2 PE=1 SV=2	0.169	0.153661	0.154556	0.184795	0.181811	0.175482	0.0297643	0.0873383	-0.049927	-0.041556	-0.216244	-0.192759	-0.141639	-0.183547	2585	334	2919	1098
Klf16	P58334	SVSPSDSLPCSLAGSPTPSPVPSPAPAGL	1xCarbamidomethyl [C10]; 1xTMTpro [N-Term]	Krueppel-like factor 16 OS=Mus musculus (Mouse) OX=10090 GN=Klf16 PE=1 SV=2	0.150059	0.16217	0.155811	0.167191	0.1976	0.181369	0.082085	-0.0561375	0.0558375	-0.00187395	-0.099825	-0.340914	-0.217256	-0.219332	1956	964	2920	1099
Prkcd	P28867	VLMCVQYFLEDGDCK	2xCarbamidomethyl [C4; C14]; 1xTMTpro [K15]; 1xTMTpro [N-Term]	Protein kinase C delta type OS=Mus musculus (Mouse) OX=10090 GN=Prkcd PE=1 SV=3	0.00817375	0.0100726	0.00819976	0.00700815	0.00711749	0.00788822	0.128859	-0.109024	0.192344	-0.10444	0.330988	0.308653	0.160322	0.266654	1350	1571	2921	1100
Snrpd2	P62317	NNTQVLINCRNNK	1xCarbamidomethyl [C9]; 1xDeamidated [N1]; 1xTMTpro [K13]; 1xTMTpro [N-Term]	Small nuclear ribonucleoprotein Sm D2 OS=Mus musculus (Mouse) OX=10090 GN=Snrpd2 PE=1 SV=1	0.0484035	0.0636382	0.0424816	0.0387598	0.039516	0.0393096	0.189775	-0.0896792	0.305103	-0.277951	0.41023	0.382352	0.389908	0.394164	527	2397	2924	1101
Idh2	P54071	CATITPDEARVEEFK	1xCarbamidomethyl [C1]; 1xTMTpro [K15]; 1xTMTpro [N-Term]	Isocitrate dehydrogenase [NADP], mitochondrial OS=Mus musculus (Mouse) OX=10090 GN=Idh2 PE=1 SV=3	0.00337926	0.00433751	0.00183587	0.00180055	0.00201044	0.00197685	0.226465	0.0857697	0.445929	-0.79447	0.822499	0.663428	0.687736	0.724554	45	2884	2929	1102
Znf143	O70230	THTGERPYYCTEPGCGR	2xCarbamidomethyl [C10; C15]; 1xTMTpro [N-Term]	Zinc finger protein 143 OS=Mus musculus (Mouse) OX=10090 GN=Znf143 PE=1 SV=2	0.0228865	0.0206994	0.0224195	0.0211503	0.0181386	0.0171356	0.100048	0.0568764	-0.0880314	0.0271303	0.0569456	0.278563	0.360625	0.232045	1746	1184	2930	1103
Ywhaq	P68254	YLAEVACGDDRK	1xCarbamidomethyl [C7]; 1xTMTpro [N-Term]	14-3-3 protein theta OS=Mus musculus (Mouse) OX=10090 GN=Ywhaq PE=1 SV=1	0.0121865	0.0121865	0.0114986	0.0109019	0.0108568	0.0097817	0.0374399	0.0274075	0.0274053	-0.0564259	0.133306	0.13928	0.289724	0.187437	2507	424	2931	1104
Ubr5	Q80TP3	RTSPTAYCDCWEK	2xCarbamidomethyl [C8; C10]; 1xTMTpro [K13]; 1xTMTpro [N-Term]	E3 ubiquitin-protein ligase UBR5 OS=Mus musculus (Mouse) OX=10090 GN=Ubr5 PE=1 SV=2	0.0623096	0.0688657	0.0558669	0.055303	0.0501488	0.0527113	0.109959	-0.000874349	0.143456	-0.158335	0.172972	0.314115	0.242219	0.243102	1616	1318	2934	1105
Nubp1	Q9R060	SCDKGQSFFVEAPDSPATAAYR	1xCarbamidomethyl [C2]; 1xTMTpro [K4]; 1xTMTpro [N-Term]	Cytosolic Fe-S cluster assembly factor NUBP1 OS=Mus musculus (Mouse) OX=10090 GN=Nubp1 PE=1 SV=1	0.189246	0.195889	0.113778	0.112756	0.13129	0.112949	0.209878	0.186441	0.236209	-0.547608	0.560615	0.341066	0.558155	0.486612	268	2666	2934	1105
Eef1b	O70251	KLQIQCVVEDDK	1xCarbamidomethyl [C6]; 2xTMTpro [K1; K12]; 1xTMTpro [N-Term]	Elongation factor 1-beta OS=Mus musculus (Mouse) OX=10090 GN=Eef1b PE=1 SV=5_x000D_ Elongation factor 1-delta OS=Mus musculus (Mouse) OX=10090 GN=Eef1d PE=1 SV=3	0.0593946	0.0584939	0.058942	0.0513237	0.0500118	0.0544892	0.030281	0.0109995	-0.0110475	-3.63241e-05	0.199708	0.237065	0.113364	0.183379	2592	343	2935	1107
Tapbp	Q9R233	SLSPEQNCPR	1xCarbamidomethyl [C8]; 1xTMTpro [N-Term]	Tapasin OS=Mus musculus (Mouse) OX=10090 GN=Tapbp PE=1 SV=2	0.0534559	0.067835	0.0477896	0.0442348	0.0460646	0.0426211	0.177734	-0.0763267	0.267354	-0.237979	0.349493	0.291018	0.403109	0.347873	712	2223	2935	1107
Coro7	Q9D2V7	DGAIVGTACKDK	1xCarbamidomethyl [C9]; 2xTMTpro [K10; K12]	Coronin-7 OS=Mus musculus (Mouse) OX=10090 GN=Coro7 PE=1 SV=2	0.0265464	0.025946	0.0262203	0.0234254	0.0229415	0.0236833	0.00062083	0.016882	-0.0161202	-0.000950948	0.163561	0.193672	0.147763	0.168332	2923	13	2936	1109
Aldh18a1	Q9Z110	SLRTEYGDLEVCIEVVDSVQEAIDHIHK	1xCarbamidomethyl [C12]; 1xTMTpro [K28]; 1xTMTpro [N-Term]	Delta-1-pyrroline-5-carboxylate synthase OS=Mus musculus (Mouse) OX=10090 GN=Aldh18a1 PE=1 SV=2	0.00057164	0.000731041	0.000633697	0.00073292	0.000824323	0.000735749	0.10931	-0.175218	0.179625	-0.026533	-0.183329	-0.352884	-0.188887	-0.2417	1631	1307	2938	1110
Asrgl1	Q8C0M9	GAQNADCPK	1xCarbamidomethyl [C7]; 1xTMTpro [K9]; 1xTMTpro [N-Term]	Isoaspartyl peptidase/L-asparaginase OS=Mus musculus (Mouse) OX=10090 GN=Asrgl1 PE=1 SV=1	0.116997	0.132765	0.119091	0.10976	0.107197	0.102968	0.0652991	-0.0716146	0.110794	-0.0460189	0.163725	0.197816	0.255879	0.205806	2192	747	2939	1111
Coro1a	O89053	HLEEPLSLQELDTSSGVLLPFFDPDTNIVYLCGK	1xCarbamidomethyl [C32]; 1xTMTpro [K34]; 1xTMTpro [N-Term]	Coronin-1A OS=Mus musculus (Mouse) OX=10090 GN=Coro1a PE=1 SV=5	0.00180866	0.00175279	0.00142543	0.00123718	0.00146455	0.00144874	0.132063	0.121744	0.0764793	-0.221776	0.426122	0.182714	0.198375	0.26907	1331	1608	2939	1111
Msra	Q9D6Y7	EVCSEK	1xCarbamidomethyl [C3]; 1xTMTpro [K6]; 1xTMTpro [N-Term]	Mitochondrial peptide methionine sulfoxide reductase OS=Mus musculus (Mouse) OX=10090 GN=Msra PE=1 SV=1	0.0447271	0.0541861	0.0335902	0.0314053	0.033474	0.033991	0.198514	0.018155	0.294928	-0.394955	0.491987	0.399954	0.377842	0.423261	431	2508	2939	1111
Pdcd4	Q61823	GTVDCVQAR	1xCarbamidomethyl [C5]; 1xTMTpro [N-Term]	Programmed cell death protein 4 OS=Mus musculus (Mouse) OX=10090 GN=Pdcd4 PE=1 SV=1	0.0170938	0.0198346	0.0152458	0.0151228	0.0154214	0.0125302	0.143227	-0.0248981	0.189647	-0.189967	0.201652	0.17344	0.47297	0.282688	1189	1754	2943	1114
Aldh6a1	Q9EQ20	ERVCNLIDSGTK	1xCarbamidomethyl [C4]; 1xTMTpro [K12]; 1xTMTpro [N-Term]	Methylmalonate-semialdehyde dehydrogenase [acylating], mitochondrial OS=Mus musculus (Mouse) OX=10090 GN=Aldh6a1 PE=1 SV=1	0.115636	0.123843	0.123649	0.0887805	0.0999855	0.1163	0.125055	-0.0659225	0.0329964	0.0307328	0.447202	0.275725	0.0576637	0.260197	1421	1523	2944	1115
Snrnp200	Q6P4T2	EGSASTEVLRTEAEQCK	1xCarbamidomethyl [C16]; 1xTMTpro [K17]	U5 small nuclear ribonucleoprotein 200 kDa helicase OS=Mus musculus (Mouse) OX=10090 GN=Snrnp200 PE=1 SV=1	0.0136355	0.0169453	0.0136978	0.0120974	0.0117719	0.0127549	0.136994	-0.114279	0.199241	-0.107707	0.286955	0.3263	0.210594	0.274616	1272	1673	2945	1116
Rpl11	Q9CXW4	KLCLNICVGESGDRLTR	2xCarbamidomethyl [C3; C7]; 1xTMTpro [K1]; 1xTMTpro [N-Term]	60S ribosomal protein L11 OS=Mus musculus (Mouse) OX=10090 GN=Rpl11 PE=1 SV=4	0.00756819	0.0109332	0.00686179	0.00499039	0.00586254	0.00763419	0.2095	-0.159753	0.370943	-0.301117	0.760549	0.528177	0.147227	0.478651	283	2662	2945	1116
Gemin5	Q8BX17	CIELEK	1xCarbamidomethyl [C1]; 1xTMTpro [K6]; 1xTMTpro [N-Term]	Gem-associated protein 5 OS=Mus musculus (Mouse) OX=10090 GN=Gemin5 PE=1 SV=2	0.463466	0.555802	0.457524	0.388609	0.413515	0.440086	0.117567	-0.0869685	0.175138	-0.105584	0.341113	0.251491	0.161646	0.251417	1525	1424	2949	1118
MGI:2444899	Q3UE31	VSTGDTSPCGTEDSSPASPMHER	1xCarbamidomethyl [C9]; 1xTMTpro [N-Term]	Uncharacterized protein KIAA0930 homolog OS=Mus musculus (Mouse) OX=10090 GN=MGI:2444899 PE=1 SV=2	0.177179	0.167855	0.179515	0.16198	0.141399	0.155775	0.0489152	0.0190919	-0.0589017	0.037992	0.110302	0.306342	0.166649	0.194431	2379	571	2950	1119
Cbfa2t3	O54972	KASETCSGCNAAR	2xCarbamidomethyl [C6; C9]; 1xTMTpro [K1]; 1xTMTpro [N-Term]	Protein CBFA2T3 OS=Mus musculus (Mouse) OX=10090 GN=Cbfa2t3 PE=1 SV=2	0.0100666	0.0120969	0.010152	0.0156396	0.0123623	0.0119073	0.152867	-0.0976865	0.167376	-0.0855034	-0.537942	-0.198679	-0.14458	-0.293734	1062	1888	2950	1119
Utp20	Q5XG71	EQECISK	1xCarbamidomethyl [C4]; 1xTMTpro [K7]; 1xTMTpro [N-Term]	Small subunit processome component 20 homolog OS=Mus musculus (Mouse) OX=10090 GN=Utp20 PE=1 SV=2	0.0488912	0.0533206	0.0457433	0.0405566	0.0443867	0.0429139	0.0735672	-0.0125501	0.112567	-0.108563	0.282189	0.151997	0.200679	0.211622	2084	867	2951	1121
Itgb2	P11835	SRGDCDGVQINNPVTFQVK	1xCarbamidomethyl [C5]; 1xTMTpro [K19]; 1xTMTpro [N-Term]	Integrin beta-2 OS=Mus musculus (Mouse) OX=10090 GN=Itgb2 PE=1 SV=2	0.00681573	0.00733876	0.00364266	0.00344432	0.00428942	0.00409262	0.223263	0.200257	0.306925	-0.703621	0.784395	0.467828	0.535587	0.595937	113	2841	2954	1122
Plcb3	P51432	CFEMSSFVETK	1xCarbamidomethyl [C1]; 1xTMTpro [K11]; 1xTMTpro [N-Term]	1-phosphatidylinositol 4,5-bisphosphate phosphodiesterase beta-3 OS=Mus musculus (Mouse) OX=10090 GN=Plcb3 PE=1 SV=2	0.0412451	0.0375397	0.0399084	0.0513439	0.0456483	0.0425456	0.0986875	0.0600191	-0.0757849	0.0124896	-0.375989	-0.206358	-0.104808	-0.229052	1786	1171	2957	1123
Pwp1	Q99LL5	GCLVTASADK	1xCarbamidomethyl [C2]; 1xTMTpro [K10]; 1xTMTpro [N-Term]	Periodic tryptophan protein 1 homolog OS=Mus musculus (Mouse) OX=10090 GN=Pwp1 PE=1 SV=1	0.165419	0.211096	0.151607	0.134773	0.142808	0.140219	0.175417	-0.089785	0.261991	-0.215571	0.385381	0.30183	0.32823	0.33848	762	2195	2957	1123
Exosc1	Q9DAA6	ETESQLLPDVGAVVTCK	1xCarbamidomethyl [C16]; 1xTMTpro [K17]	Exosome complex component CSL4 OS=Mus musculus (Mouse) OX=10090 GN=Exosc1 PE=1 SV=1	0.114034	0.120266	0.109225	0.0916379	0.106015	0.102102	0.0573534	-0.00599008	0.0707783	-0.0681502	0.321434	0.111182	0.165432	0.199349	2291	668	2959	1125
Rpl12	P35979	EILGTAQSVGCNVDGRHPHDIIDDINSGAVECPAS	2xCarbamidomethyl [C11; C32]; 1xTMTpro [N-Term]	60S ribosomal protein L12 OS=Mus musculus (Mouse) OX=10090 GN=Rpl12 PE=1 SV=2	0.0353656	0.04022	0.0329848	0.029832	0.0303944	0.0315473	0.1123	-0.0332496	0.152315	-0.133793	0.278735	0.251791	0.19808	0.242869	1618	1341	2959	1125
Atp1a1	Q8VDN2	LIIVEGCQRQGAIVAVTGDGVNDSPALK	1xCarbamidomethyl [C7]; 1xTMTpro [K28]; 1xTMTpro [N-Term]	Sodium/potassium-transporting ATPase subunit alpha-1 OS=Mus musculus (Mouse) OX=10090 GN=Atp1a1 PE=1 SV=1_x000D_ Sodium/potassium-transporting ATPase subunit alpha-3 OS=Mus musculus (Mouse) OX=10090 GN=Atp1a3 PE=1 SV=1	0.0121317	0.0137732	0.0124992	0.0107929	0.0111499	0.0114314	0.0636886	-0.0775175	0.105567	-0.0344618	0.246222	0.199264	0.163296	0.202927	2232	730	2962	1127
Top3b	Q9Z321	VACNTCNVVAHCFENAHR	3xCarbamidomethyl [C3; C6; C12]; 1xTMTpro [N-Term]	DNA topoisomerase 3-beta-1 OS=Mus musculus (Mouse) OX=10090 GN=Top3b PE=1 SV=1	0.115361	0.117915	0.11453	0.0875076	0.10554	0.104637	0.100248	-0.00716483	0.024425	-0.0175927	0.405842	0.135527	0.147924	0.229764	1775	1190	2965	1128
Cyfip1	Q7TMB8	CNEQPNRVEIYEK	1xCarbamidomethyl [C1]; 1xTMTpro [K13]; 1xTMTpro [N-Term]	Cytoplasmic FMR1-interacting protein 1 OS=Mus musculus (Mouse) OX=10090 GN=Cyfip1 PE=1 SV=1_x000D_ Cytoplasmic FMR1-interacting protein 2 OS=Mus musculus (Mouse) OX=10090 GN=Cyfip2 PE=1 SV=2	0.0297377	0.0354695	0.0215284	0.0215975	0.0220561	0.020497	0.202489	0.0406315	0.294917	-0.425421	0.420799	0.390486	0.496247	0.435844	403	2563	2966	1129
Ezh2	Q61188	AQCNTK	1xCarbamidomethyl [C3]; 1xTMTpro [K6]; 1xTMTpro [N-Term]	Histone-lysine N-methyltransferase EZH2 OS=Mus musculus (Mouse) OX=10090 GN=Ezh2 PE=1 SV=2	0.114538	0.137574	0.101018	0.103409	0.0852109	0.0978537	0.161357	-0.0394089	0.224967	-0.220621	0.186878	0.466127	0.266538	0.306515	968	2000	2968	1130
Tcea1	P10711	SADEPMTTFVVCNECGNRWK	2xCarbamidomethyl [C12; C15]; 1xTMTpro [K20]; 1xTMTpro [N-Term]	Transcription elongation factor A protein 1 OS=Mus musculus (Mouse) OX=10090 GN=Tcea1 PE=1 SV=2	0.0129614	0.0177369	0.00839698	0.00863813	0.0076215	0.00895598	0.226455	-0.007812	0.444723	-0.63409	0.593242	0.773885	0.541109	0.636079	85	2883	2968	1130
Ilkap	Q8R0F6	AILCRYNEESQK	1xCarbamidomethyl [C4]; 1xTMTpro [K12]; 1xTMTpro [N-Term]	Integrin-linked kinase-associated serine/threonine phosphatase 2C OS=Mus musculus (Mouse) OX=10090 GN=Ilkap PE=1 SV=1	0.0525318	0.0589147	0.0490396	0.0462182	0.0456818	0.0445193	0.104974	-0.0262235	0.139214	-0.125466	0.210952	0.227795	0.264982	0.234576	1722	1248	2970	1132
Pcm1	Q9R0L6	ELFASALSNDLLQNCQVSEEDGRGEPAMESSQIVSR	1xCarbamidomethyl [C15]; 1xTMTpro [N-Term]	Pericentriolar material 1 protein OS=Mus musculus (Mouse) OX=10090 GN=Pcm1 PE=1 SV=2	0.0174214	0.0148782	0.0177619	0.0169022	0.0222708	0.0230863	0.159158	0.0621182	-0.16554	0.0900512	-0.0184766	-0.416418	-0.468299	-0.301064	1007	1963	2970	1132
Smchd1	Q6P5D8	CQAEEAK	1xCarbamidomethyl [C1]; 1xTMTpro [K7]; 1xTMTpro [N-Term]	Structural maintenance of chromosomes flexible hinge domain-containing protein 1 OS=Mus musculus (Mouse) OX=10090 GN=Smchd1 PE=1 SV=2	0.00825836	0.0127326	0.00805147	0.00698284	0.00672529	0.00707873	0.212847	-0.229275	0.395331	-0.265878	0.471316	0.525533	0.451639	0.48283	274	2701	2975	1134
Prcp	Q7TMR0	SGPYCSESIRK	1xCarbamidomethyl [C5]; 1xTMTpro [K11]; 1xTMTpro [N-Term]	Lysosomal Pro-X carboxypeptidase OS=Mus musculus (Mouse) OX=10090 GN=Prcp PE=1 SV=2	0.0759074	0.0847812	0.0533458	0.0543008	0.0575282	0.0496887	0.19721	0.0894326	0.248936	-0.419434	0.393835	0.31054	0.521892	0.408756	480	2497	2977	1135
Cnp	P16330	TAWRLDCAQLK	1xCarbamidomethyl [C7]; 1xTMTpro [K11]	2',3'-cyclic-nucleotide 3'-phosphodiesterase OS=Mus musculus (Mouse) OX=10090 GN=Cnp PE=1 SV=3	0.00547653	0.00522136	0.00490262	0.00455589	0.0045755	0.00448663	0.0543249	0.0747041	0.00586583	-0.0850057	0.190828	0.18463	0.212928	0.196129	2345	635	2980	1136
Cip2a	Q8BWY9	KNTDLQTTCESLNK	1xCarbamidomethyl [C9]; 2xTMTpro [K1; K14]; 1xTMTpro [N-Term]	Protein CIP2A OS=Mus musculus (Mouse) OX=10090 GN=Cip2a PE=1 SV=3	0.0606707	0.0752915	0.0358556	0.0405803	0.035988	0.0358872	0.226172	0.0831553	0.394642	-0.675647	0.497067	0.670331	0.674377	0.613925	99	2882	2981	1137
Hdgf	P51859	CGDLVFAK	1xCarbamidomethyl [C1]; 1xTMTpro [K8]; 1xTMTpro [N-Term]	Hepatoma-derived growth factor OS=Mus musculus (Mouse) OX=10090 GN=Hdgf PE=1 SV=2	0.0250673	0.0355904	0.0201378	0.0186151	0.019726	0.0182505	0.217779	-0.103506	0.402176	-0.419406	0.532836	0.449211	0.561376	0.514474	223	2759	2982	1138
Paics	Q9DCL9	CGETAFIAPQCEMIPIEWVCRR	3xCarbamidomethyl [C1; C11; C20]; 1xTMTpro [N-Term]	Multifunctional protein ADE2 OS=Mus musculus (Mouse) OX=10090 GN=Paics PE=1 SV=4	0.0116774	0.0117478	0.0106853	0.0135704	0.0125792	0.0125825	0.0318347	0.0384698	0.0471389	-0.0896323	-0.255206	-0.145781	-0.146167	-0.182385	2616	367	2983	1139
Dnaja2	Q9QYJ0	VIEPGCVR	1xCarbamidomethyl [C6]; 1xTMTpro [N-Term]	DnaJ homolog subfamily A member 2 OS=Mus musculus (Mouse) OX=10090 GN=Dnaja2 PE=1 SV=1	0.00179184	0.0024749	0.00113138	0.00120459	0.00146792	0.000753305	0.230375	-0.00605091	0.459872	-0.669407	0.57895	0.293722	1.25619	0.70962	49	2935	2984	1140
Gtf2i	Q9ESZ8	YCVEEEEK	1xCarbamidomethyl [C2]; 1xTMTpro [N-Term]	General transcription factor II-I OS=Mus musculus (Mouse) OX=10090 GN=Gtf2i PE=1 SV=3	0.0101763	0.0132887	0.00889875	0.00906409	0.00883185	0.00709589	0.191704	-0.0842065	0.300787	-0.277743	0.251184	0.28863	0.604361	0.381392	569	2421	2990	1141
Ddx1	Q91VR5	QFDNYGEEFTMHDTIGCYLDIDKGHVK	1xCarbamidomethyl [C17]; 2xTMTpro [K23; K27]; 1xTMTpro [N-Term]	ATP-dependent RNA helicase DDX1 OS=Mus musculus (Mouse) OX=10090 GN=Ddx1 PE=1 SV=1	0.00847546	0.00999385	0.00893862	0.00687765	0.00803544	0.0084532	0.107496	-0.108268	0.129482	-0.0315066	0.409644	0.185182	0.112062	0.235629	1704	1288	2992	1142
Hspa4	Q61316	WNSPAEEGLSDCEVFPK	1xCarbamidomethyl [C12]; 1xTMTpro [K17]; 1xTMTpro [N-Term]	Heat shock 70 kDa protein 4 OS=Mus musculus (Mouse) OX=10090 GN=Hspa4 PE=1 SV=1	0.0121129	0.0102795	0.0100404	0.00918793	0.00939239	0.00880677	0.115831	0.164055	-0.0727218	-0.106676	0.234677	0.202923	0.295802	0.244468	1600	1392	2992	1142
Sp1	O89090	EACTCPYCK	3xCarbamidomethyl [C3; C5; C8]; 1xTMTpro [K9]; 1xTMTpro [N-Term]	Transcription factor Sp1 OS=Mus musculus (Mouse) OX=10090 GN=Sp1 PE=1 SV=2	0.0291319	0.0388894	0.0330361	0.0252408	0.027228	0.0303648	0.153373	-0.20954	0.207237	-0.0280986	0.416384	0.30705	0.149741	0.291058	1100	1894	2994	1144
Lsp1	P19973	TPSCQDIVAGDMSKK	1xCarbamidomethyl [C4]; 2xTMTpro [K14; K15]; 1xTMTpro [N-Term]	Lymphocyte-specific protein 1 OS=Mus musculus (Mouse) OX=10090 GN=Lsp1 PE=1 SV=2	0.00610002	0.00764174	0.00413593	0.00397979	0.0044832	0.00406198	0.218604	0.0336884	0.358775	-0.526914	0.582434	0.410596	0.552944	0.515325	221	2776	2997	1145
Pfas	Q5SUR0	RIVLVDDRECLVGK	1xCarbamidomethyl [C10]; 1xTMTpro [K14]; 1xTMTpro [N-Term]	Phosphoribosylformylglycinamidine synthase OS=Mus musculus (Mouse) OX=10090 GN=Pfas PE=1 SV=1	0.014897	0.0202491	0.0108964	0.0106422	0.0101677	0.0110064	0.221415	-0.0429795	0.399852	-0.494151	0.528205	0.594014	0.479656	0.533959	190	2808	2998	1146
Adrm1	Q9JKV1	RVPQCPSGR	1xCarbamidomethyl [C5]; 1xTMTpro [N-Term]	Proteasomal ubiquitin receptor ADRM1 OS=Mus musculus (Mouse) OX=10090 GN=Adrm1 PE=1 SV=2	0.0473944	0.0679403	0.0464353	0.0331033	0.028626	0.0541953	0.222052	-0.186195	0.333359	-0.215687	0.703935	0.913585	-0.00725759	0.536754	184	2818	3002	1147
Cdc42	P60766	EKWVPEITHHCPK	1xCarbamidomethyl [C11]; 2xTMTpro [K2; K13]; 1xTMTpro [N-Term]	Cell division control protein 42 homolog OS=Mus musculus (Mouse) OX=10090 GN=Cdc42 PE=1 SV=2	0.0413752	0.0476485	0.0361007	0.0354782	0.0331898	0.0340959	0.150519	-0.0115615	0.192102	-0.208302	0.233395	0.329587	0.290732	0.284571	1161	1842	3003	1148
Ppif	Q99KR7	KIVITDCGQLS	1xCarbamidomethyl [C7]; 1xTMTpro [K1]; 1xTMTpro [N-Term]	Peptidyl-prolyl cis-trans isomerase F, mitochondrial OS=Mus musculus (Mouse) OX=10090 GN=Ppif PE=1 SV=1	0.0136543	0.0128965	0.0106565	0.0109024	0.00983024	0.0102253	0.135415	0.138732	0.0563565	-0.218889	0.185982	0.33533	0.278489	0.2666	1352	1652	3004	1149
Lypla2	Q9WTL7	DLAILQCHGELDPMVPVRFGALTAEK	1xCarbamidomethyl [C7]; 1xTMTpro [N-Term]; 1xTMTpro [K26]	Acyl-protein thioesterase 2 OS=Mus musculus (Mouse) OX=10090 GN=Lypla2 PE=1 SV=1	0.255536	0.274728	0.241643	0.217604	0.223597	0.232351	0.0584234	-0.00993964	0.094539	-0.0905851	0.241762	0.202566	0.147157	0.197162	2326	679	3005	1150
Irag2	Q60664	EITNCLK	1xCarbamidomethyl [C5]; 1xTMTpro [K7]; 1xTMTpro [N-Term]	Inositol 1,4,5-triphosphate receptor associated 2 OS=Mus musculus (Mouse) OX=10090 GN=Irag2 PE=1 SV=1	0.209576	0.196506	0.212913	0.172545	0.187788	0.187156	0.0278944	0.0225083	-0.0703902	0.0452972	0.25799	0.13586	0.140726	0.178192	2699	308	3007	1151
Flna	Q8BTM8	SPFEVKVGTECGNQK	1xCarbamidomethyl [C11]; 2xTMTpro [K6; K15]; 1xTMTpro [N-Term]	Filamin-A OS=Mus musculus (Mouse) OX=10090 GN=Flna PE=1 SV=5	0.0022826	0.00235487	0.00193707	0.00178932	0.00199357	0.0018078	0.10911	0.0587514	0.103721	-0.178054	0.292519	0.136574	0.277693	0.235595	1705	1302	3007	1151
Stk17b	Q8BG48	FRFDDSLPSPHELVPDLFC	1xCarbamidomethyl [C19]; 1xTMTpro [N-Term]	Serine/threonine-protein kinase 17B OS=Mus musculus (Mouse) OX=10090 GN=Stk17b PE=1 SV=1	0.0379562	0.041323	0.0398444	0.0464795	0.0436332	0.0442984	0.0177356	-0.0650907	0.0575197	0.00495396	-0.227171	-0.136001	-0.157829	-0.173667	2806	202	3008	1153
Cs	Q9CZU6	GYSIPECQK	1xCarbamidomethyl [C7]; 1xTMTpro [N-Term]; 1xTMTpro [K9]	Citrate synthase, mitochondrial OS=Mus musculus (Mouse) OX=10090 GN=Cs PE=1 SV=1_x000D_ Citrate synthase OS=Mus musculus (Mouse) OX=10090 GN=Csl PE=1 SV=1	0.0715267	0.091555	0.077466	0.0607016	0.0662601	0.073015	0.138142	-0.164807	0.19135	-0.049725	0.401553	0.275147	0.135096	0.270599	1315	1693	3008	1153
Itgb2	P11835	YNSQVCGGSDRGSCNCGK	3xCarbamidomethyl [C6; C14; C16]; 1xTMTpro [K18]	Integrin beta-2 OS=Mus musculus (Mouse) OX=10090 GN=Itgb2 PE=1 SV=2	0.00342616	0.00341764	0.00156114	0.00169369	0.00188703	0.00167386	0.231494	0.290317	0.286725	-0.843675	0.726102	0.570157	0.743098	0.679786	61	2947	3008	1153
Anp32e	P97822	CPNLTYLNLSGNK	1xCarbamidomethyl [C1]; 1xTMTpro [K13]; 1xTMTpro [N-Term]	Acidic leucine-rich nuclear phosphoprotein 32 family member E OS=Mus musculus (Mouse) OX=10090 GN=Anp32e PE=1 SV=2	0.0482035	0.0482959	0.0508226	0.0378615	0.0431471	0.0459288	0.0892527	-0.0268021	-0.0240368	0.0495322	0.375207	0.186677	0.0965383	0.219474	1953	1058	3011	1156
Eef2	P58252	DLEEDHACIPIK	1xCarbamidomethyl [C8]; 1xTMTpro [K12]; 1xTMTpro [N-Term]	Elongation factor 2 OS=Mus musculus (Mouse) OX=10090 GN=Eef2 PE=1 SV=2	0.00366945	0.00529402	0.0033728	0.00288122	0.00310726	0.0030749	0.207847	-0.164307	0.364491	-0.285926	0.513193	0.404231	0.419334	0.445586	376	2639	3015	1157
Ldhc	P00342	VIGSGCNLDSAR	1xCarbamidomethyl [C6]; 1xTMTpro [N-Term]	L-lactate dehydrogenase C chain OS=Mus musculus (Mouse) OX=10090 GN=Ldhc PE=1 SV=2_x000D_ L-lactate dehydrogenase B chain OS=Mus musculus (Mouse) OX=10090 GN=Ldhb PE=1 SV=2_x000D_ L-lactate dehydrogenase A chain OS=Mus musculus (Mouse) OX=10090 GN=Ldha PE=1 SV=3	4.11092	4.91732	4.26257	5.01065	5.28943	5.16262	0.0878407	-0.107934	0.150478	-0.0556704	-0.177602	-0.255717	-0.220708	-0.218009	1979	1037	3016	1158
Coro1a	O89053	ADQCYEDVR	1xCarbamidomethyl [C4]; 1xTMTpro [N-Term]	Coronin-1A OS=Mus musculus (Mouse) OX=10090 GN=Coro1a PE=1 SV=5	0.00574544	0.00697427	0.0047721	0.00441021	0.00461519	0.00468971	0.184935	-0.0212279	0.258397	-0.289021	0.402797	0.337254	0.314147	0.351399	687	2329	3016	1158
Pmm2	Q9Z2M7	TVGYTVTAPEDTRRICEGLFP	1xCarbamidomethyl [C16]; 1xTMTpro [N-Term]	Phosphomannomutase 2 OS=Mus musculus (Mouse) OX=10090 GN=Pmm2 PE=1 SV=1	0.0294073	0.0311565	0.029586	0.0266348	0.0252942	0.0279121	0.0249454	-0.031187	0.052171	-0.0224472	0.174052	0.248559	0.106471	0.17636	2749	269	3018	1160
Myh9	Q8VDD5	SMMQDREDQSILCTGESGAGKTENTK	1xCarbamidomethyl [C13]; TMTpro [K]; 1xTMTpro [N-Term]	Myosin-9 OS=Mus musculus (Mouse) OX=10090 GN=Myh9 PE=1 SV=4	0.00205363	0.00239872	0.00170432	0.00159897	0.00170216	0.00161834	0.173115	0.000988549	0.225077	-0.267992	0.360045	0.269821	0.34267	0.324179	853	2166	3019	1161
Tecr	Q9CY27	LCFLDKVEPQATISEIK	1xCarbamidomethyl [C2]; 2xTMTpro [K6; K17]; 1xTMTpro [N-Term]	Very-long-chain enoyl-CoA reductase OS=Mus musculus (Mouse) OX=10090 GN=Tecr PE=1 SV=1	0.0145675	0.0126651	0.0065828	0.00684517	0.00720286	0.00749305	0.230856	0.370035	0.168141	-0.775945	0.71956	0.646077	0.589093	0.651576	77	2942	3019	1161
Sf1	Q64213	CGGAGHIASDCK	2xCarbamidomethyl [C1; C11]; 1xTMTpro [K12]	Splicing factor 1 OS=Mus musculus (Mouse) OX=10090 GN=Sf1 PE=1 SV=6	0.00852731	0.0101652	0.00850358	0.00750526	0.00856916	0.00678621	0.128552	-0.0882714	0.165198	-0.0922926	0.272461	0.0812096	0.417757	0.257143	1453	1567	3020	1163
Cct8	P42932	IAVYSCPFDGMITETK	1xCarbamidomethyl [C6]; 1xOxidation [M11]; 1xTMTpro [K16]; 1xTMTpro [N-Term]	T-complex protein 1 subunit theta OS=Mus musculus (Mouse) OX=10090 GN=Cct8 PE=1 SV=3	0.0462906	0.0436561	0.0248902	0.0278475	0.0260673	0.0256664	0.222319	0.274167	0.189631	-0.620973	0.459004	0.554309	0.57667	0.529994	198	2822	3020	1163
Tuba4a	P68368	TIGGGDDSFTTFFCETGAGKHVPR	1xCarbamidomethyl [C14]; 1xTMTpro [K20]; 1xTMTpro [N-Term]	Tubulin alpha-4A chain OS=Mus musculus (Mouse) OX=10090 GN=Tuba4a PE=1 SV=1	0.150168	0.1542	0.158209	0.136555	0.138913	0.135954	0.0100243	-0.0381513	7.15591e-05	0.0370986	0.175251	0.15055	0.181609	0.169137	2905	116	3021	1165
Fli1	P26323	EYDHMNGSRESPVDCSVSK	1xCarbamidomethyl [C15]; 1xTMTpro [K19]; 1xTMTpro [N-Term]	Friend leukemia integration 1 transcription factor OS=Mus musculus (Mouse) OX=10090 GN=Fli1 PE=1 SV=1	0.0727132	0.0783241	0.0765593	0.0870609	0.0880083	0.0818099	0.0192379	-0.0612272	0.0460118	0.0131328	-0.198582	-0.214195	-0.108832	-0.17387	2801	220	3021	1165
Sugt1	Q9CX34	RCQEIQNGSESEVSASQRTQSK	1xCarbamidomethyl [C2]; 1xDeamidated [N7]; 1xTMTpro [K22]; 1xTMTpro [N-Term]	Protein SGT1 homolog OS=Mus musculus (Mouse) OX=10090 GN=Sugt1 PE=1 SV=3	0.00917402	0.0126117	0.00772892	0.00595676	0.00971808	0.00518152	0.225383	-0.100841	0.358293	-0.348129	0.723866	0.0177244	0.925021	0.555537	155	2868	3023	1167
Arhgef2	Q60875	TFNGSIELCRADSDSSQK	1xCarbamidomethyl [C9]; 1xTMTpro [K18]; 1xTMTpro [N-Term]	Rho guanine nucleotide exchange factor 2 OS=Mus musculus (Mouse) OX=10090 GN=Arhgef2 PE=1 SV=4	0.0278769	0.0303233	0.0242342	0.0215868	0.0234554	0.0244823	0.119825	0.020785	0.142144	-0.18124	0.348133	0.228362	0.166543	0.247679	1563	1462	3025	1168
Hk1	P17710	ATDCVGHDVATLLRDAVK	1xCarbamidomethyl [C4]; 1xTMTpro [K18]; 1xTMTpro [N-Term]	Hexokinase-1 OS=Mus musculus (Mouse) OX=10090 GN=Hk1 PE=1 SV=3	0.0259214	0.0325936	0.023391	0.0231982	0.0223552	0.0199198	0.174796	-0.0748626	0.255583	-0.223054	0.234995	0.288396	0.454803	0.326065	838	2187	3025	1168
Asrgl1	Q8C0M9	TPHCFLTGHGAEK	1xCarbamidomethyl [C4]; 1xTMTpro [K13]; 1xTMTpro [N-Term]	Isoaspartyl peptidase/L-asparaginase OS=Mus musculus (Mouse) OX=10090 GN=Asrgl1 PE=1 SV=1	0.0559637	0.0695859	0.047007	0.0467302	0.0456494	0.0420643	0.188171	-0.0395429	0.27476	-0.291161	0.29968	0.333439	0.451438	0.361519	654	2372	3026	1170
Ipo5	Q8BKC5	VIQAPEAKTKENVNATENCISAVGK	1xCarbamidomethyl [C19]; 3xTMTpro [K8; K10; K25]	Importin-5 OS=Mus musculus (Mouse) OX=10090 GN=Ipo5 PE=1 SV=3	0.0485264	0.0502135	0.0439431	0.041695	0.0392884	0.0434812	0.0626624	0.0289919	0.0782961	-0.114143	0.189904	0.275674	0.129388	0.198322	2309	718	3027	1171
Bin2	D3Z6Q9	ASGSGSCNAPGSPEGSSQLCSPR	2xCarbamidomethyl [C7; C20]; 1xTMTpro [N-Term]	Bridging integrator 2 OS=Mus musculus (Mouse) OX=10090 GN=Bin2 PE=1 SV=1	0.00498698	0.0056451	0.00477139	0.00451888	0.00450098	0.00419649	0.0940337	-0.0420537	0.136777	-0.105811	0.184255	0.189981	0.291038	0.221758	1915	1114	3029	1172
Eipr1	Q8K0G5	SMSQIYCIENAHGQLVRDLDFNPNK	1xCarbamidomethyl [C7]; 1xTMTpro [K25]; 1xTMTpro [N-Term]	EARP and GARP complex-interacting protein 1 OS=Mus musculus (Mouse) OX=10090 GN=Eipr1 PE=1 SV=2	0.188787	0.219852	0.198294	0.167059	0.176474	0.181161	0.0788748	-0.0998114	0.119956	-0.0289358	0.276217	0.197115	0.159301	0.210878	2095	936	3031	1173
Vta1	Q9CR26	TAQEHDKRDPVVAYYCR	1xCarbamidomethyl [C16]; 1xTMTpro [K7]; 1xTMTpro [N-Term]	Vacuolar protein sorting-associated protein VTA1 homolog OS=Mus musculus (Mouse) OX=10090 GN=Vta1 PE=1 SV=1	0.109532	0.126114	0.108621	0.10288	0.104231	0.0879538	0.101194	-0.067216	0.136169	-0.0792666	0.157606	0.13878	0.383745	0.226711	1828	1203	3031	1173
Bin1	O08539	CRGVFPENFTERVQ	1xCarbamidomethyl [C1]; 1xTMTpro [N-Term]	Myc box-dependent-interacting protein 1 OS=Mus musculus (Mouse) OX=10090 GN=Bin1 PE=1 SV=1	0.0410297	0.0388432	0.0379269	0.0322211	0.0375251	0.0324673	0.0754618	0.0633661	-0.0156392	-0.0500829	0.285299	0.0654476	0.274318	0.208355	2144	888	3032	1175
Pgk1	P09411	GCITIIGGGDTATCCAK	3xCarbamidomethyl [C2; C14; C15]; 1xTMTpro [N-Term]; 1xTMTpro [K17]	Phosphoglycerate kinase 1 OS=Mus musculus (Mouse) OX=10090 GN=Pgk1 PE=1 SV=4	0.010526	0.0123246	0.0111779	0.00993759	0.00957288	0.00974939	0.0888478	-0.107823	0.119759	-0.0211314	0.190815	0.244758	0.2184	0.217991	1980	1053	3033	1176
Pde12	Q3TIU4	NRAHSSGGAACEATGPEPVATCEPVVK	2xCarbamidomethyl [C11; C22]; 1xTMTpro [K27]	2',5'-phosphodiesterase 12 OS=Mus musculus (Mouse) OX=10090 GN=Pde12 PE=1 SV=2	0.0279439	0.039801	0.0322023	0.0276206	0.0265057	0.0250988	0.180161	-0.253671	0.256603	-0.0490414	0.270456	0.3299	0.408587	0.336314	776	2257	3033	1176
Edc3	Q8K2D3	SQDVAISPQQQQCSK	1xCarbamidomethyl [C13]; 1xTMTpro [K15]; 1xTMTpro [N-Term]	Enhancer of mRNA-decapping protein 3 OS=Mus musculus (Mouse) OX=10090 GN=Edc3 PE=1 SV=1	0.227343	0.239011	0.215362	0.188704	0.206768	0.204999	0.0400822	0.000662039	0.0728702	-0.0774461	0.26808	0.136197	0.148591	0.184289	2572	462	3034	1178
Actg1	P60712	LCYVALDFEQEMATAASSSSLEKSYELPDGQVITIGNER	1xCarbamidomethyl [C2]; 1xOxidation [M12]; 1xTMTpro [K23]	SWISS-PROT:P60712 (Bos taurus) Actin, cytoplasmic 1_x000D_ Actin, cytoplasmic 2 OS=Mus musculus (Mouse) OX=10090 GN=Actg1 PE=1 SV=1	0.000568884	0.00062176	0.000584408	0.000525234	0.00050842	0.000534742	0.0307776	-0.0566919	0.071531	-0.0178515	0.171868	0.218807	0.145983	0.178886	2687	348	3035	1179
G6pdx	Q00612	NIQETCMSQTGWNR	1xCarbamidomethyl [C6]; 1xTMTpro [N-Term]	Glucose-6-phosphate 1-dehydrogenase X OS=Mus musculus (Mouse) OX=10090 GN=G6pdx PE=1 SV=3	0.0605013	0.0572016	0.0577359	0.0498433	0.0537104	0.0524175	0.0135306	0.0490333	-0.0318778	-0.0184656	0.230535	0.122733	0.157886	0.170385	2883	154	3037	1180
Rps3a	P97351	NCLTNFHGMDLTRDK	1xCarbamidomethyl [C2]; 1xTMTpro [K15]	40S ribosomal protein S3a OS=Mus musculus (Mouse) OX=10090 GN=Rps3a PE=1 SV=3	0.00454095	0.00488441	0.00472198	0.00378971	0.00422877	0.00436677	0.0567341	-0.0545025	0.0506886	0.00189503	0.31541	0.157257	0.110928	0.194532	2373	664	3037	1180
Cbx3	P23198	EANMKCPQIVIAFYEER	1xCarbamidomethyl [C6]; 1xOxidation [M4]; 1xTMTpro [K5]; 1xTMTpro [N-Term]	Chromobox protein homolog 3 OS=Mus musculus (Mouse) OX=10090 GN=Cbx3 PE=1 SV=2	0.0158818	0.0169857	0.0142833	0.0131738	0.0131953	0.0141682	0.0908014	0.0150552	0.112002	-0.137992	0.254646	0.252297	0.14966	0.218867	1962	1075	3037	1180
Mki67	E9PVX6	SRGTTEMPQPCEAEEK	1xCarbamidomethyl [C11]; 1xTMTpro [K16]; 1xTMTpro [N-Term]	Proliferation marker protein Ki-67 OS=Mus musculus (Mouse) OX=10090 GN=Mki67 PE=1 SV=1	0.00083739	0.00082601	0.000744699	0.000574516	0.000718231	0.000741827	0.125127	0.0610399	0.0412986	-0.108203	0.482514	0.160411	0.113776	0.252234	1515	1524	3039	1183
Capza1	P47753	EASDPQPEDVDGGLKSWRESCDSALR	1xCarbamidomethyl [C21]; 1xTMTpro [K15]; 1xTMTpro [N-Term]	F-actin-capping protein subunit alpha-1 OS=Mus musculus (Mouse) OX=10090 GN=Capza1 PE=1 SV=4	0.00872262	0.00840954	0.00793935	0.00730623	0.00759107	0.00723338	0.0326787	0.0617472	0.00901263	-0.073994	0.193888	0.13871	0.208344	0.180314	2664	376	3040	1184
Lcp1	Q61233	ALENDPDCRHVIPMNPNTDDLFNAVGDGIVLCK	2xCarbamidomethyl [C8; C32]; 1xOxidation [M14]; 1xTMTpro [K33]; 1xTMTpro [N-Term]	Plastin-2 OS=Mus musculus (Mouse) OX=10090 GN=Lcp1 PE=1 SV=4	0.0114099	0.0140228	0.00929125	0.0082703	0.00879368	0.00989165	0.190866	-0.0206764	0.276801	-0.317023	0.484957	0.396429	0.226686	0.369358	625	2415	3040	1184
Hk1	P17710	KLPVGFTFSFPCR	1xCarbamidomethyl [C12]; 1xTMTpro [K1]; 1xTMTpro [N-Term]	Hexokinase-1 OS=Mus musculus (Mouse) OX=10090 GN=Hk1 PE=1 SV=3	0.0229102	0.0278836	0.0177927	0.0184706	0.0166439	0.0171273	0.19904	0.00302876	0.286453	-0.361675	0.307732	0.457968	0.416663	0.394121	528	2514	3042	1186
Ssb	P32067	ICHQIEYYFGDFNLPRDK	1xCarbamidomethyl [C2]; 1xTMTpro [K18]; 1xTMTpro [N-Term]	Lupus La protein homolog OS=Mus musculus (Mouse) OX=10090 GN=Ssb PE=1 SV=1	0.00207737	0.00198655	0.00182039	0.00165312	0.00161984	0.00184793	0.0700644	0.0828458	0.0183557	-0.107663	0.246714	0.276058	0.0860004	0.202924	2233	814	3047	1187
Thyn1	Q91YJ3	QTACWDGVRNYQAR	1xCarbamidomethyl [C4]; 1xTMTpro [N-Term]	Thymocyte nuclear protein 1 OS=Mus musculus (Mouse) OX=10090 GN=Thyn1 PE=1 SV=1	0.0656166	0.0754449	0.0594209	0.0580877	0.0559425	0.0534581	0.133654	-0.0263807	0.174983	-0.169471	0.202207	0.256497	0.322033	0.260246	1419	1629	3048	1188
Dlst	Q9D2G2	LKEAQNTCAMLTTFNEVDMSNIQEMRAR	1xCarbamidomethyl [C8]; 1xTMTpro [K2]; 1xTMTpro [N-Term]	Dihydrolipoyllysine-residue succinyltransferase component of 2-oxoglutarate dehydrogenase complex, mitochondrial OS=Mus musculus (Mouse) OX=10090 GN=Dlst PE=1 SV=1	0.0133376	0.0133285	0.0114595	0.0105593	0.0111549	0.0110355	0.0930654	0.0696998	0.0687188	-0.149254	0.267281	0.18812	0.203643	0.219681	1948	1101	3049	1189
Suclg1	Q9WUM5	QGTTRLIGPNCPGVINPGECK	2xCarbamidomethyl [C11; C20]; 1xTMTpro [K21]	Succinate--CoA ligase [ADP/GDP-forming] subunit alpha, mitochondrial OS=Mus musculus (Mouse) OX=10090 GN=Suclg1 PE=1 SV=4	0.02153	0.0243215	0.0186373	0.0166523	0.0179423	0.0188939	0.142688	0.00226187	0.178146	-0.205892	0.368368	0.260726	0.186168	0.271754	1300	1749	3049	1189
Cdc42	P60766	YVECSALTQK	1xCarbamidomethyl [C4]; 1xTMTpro [K10]; 1xTMTpro [N-Term]	Cell division control protein 42 homolog OS=Mus musculus (Mouse) OX=10090 GN=Cdc42 PE=1 SV=2	0.0308235	0.039432	0.0201363	0.0213488	0.0218567	0.0185804	0.22702	0.032803	0.388137	-0.581432	0.497077	0.463153	0.697445	0.552558	159	2892	3051	1191
Trim41	Q5NCC3	LFCEVDEEAICVVCRESR	3xCarbamidomethyl [C3; C11; C14]; 1xTMTpro [N-Term]	E3 ubiquitin-protein ligase TRIM41 OS=Mus musculus (Mouse) OX=10090 GN=Trim41 PE=1 SV=1	0.236966	0.263295	0.25066	0.226249	0.228025	0.206947	0.043078	-0.0790184	0.0729803	0.00203425	0.145788	0.134508	0.27444	0.184912	2561	494	3055	1192
Nptn	P97300	RSENKNEGQDAMMYCK	1xCarbamidomethyl [C15]; 2xTMTpro [K5; K16]; 1xTMTpro [N-Term]	Neuroplastin OS=Mus musculus (Mouse) OX=10090 GN=Nptn PE=1 SV=3	0.113626	0.140977	0.0624646	0.0632509	0.0711167	0.0668812	0.234548	0.104463	0.415634	-0.758719	0.740672	0.571569	0.660157	0.657466	75	2980	3055	1192
Nmral1	Q8K2T1	KPEEYVGQNIGLSTCR	1xCarbamidomethyl [C15]; 1xTMTpro [K1]; 1xTMTpro [N-Term]	NmrA-like family domain-containing protein 1 OS=Mus musculus (Mouse) OX=10090 GN=Nmral1 PE=1 SV=1	0.0101339	0.0133268	0.0084645	0.00778146	0.00901375	0.00734674	0.203218	-0.0705444	0.324596	-0.330233	0.451619	0.239531	0.534555	0.408568	481	2575	3056	1194
[truncated: 8,476 more rows]
