# Supplementary material for: Multifaceted Proteome Analysis at Solubility, Redox, and Expression Dimensions for Target Identification
Source: Adv Sci (Weinh). 2024 Aug 9;11(38):2401502. doi: 10.1002/advs.202401502 (PMC11481203; doi:10.1002/advs.202401502)
Supplement: Supplementary file 14 — Supplemental Data 13 [file ADVS-11-2401502-s003.xlsx]

## Sheet: Sheet1
Supplementary Data 13. Peptides carrying other modifications in REX; HCT116 cells treated with auranofin for 24h
Modification	Gene names	Accession	Peptide_sequence	Modifications	Master Protein Descriptions	Redox_Ctrl_Rep1_normToNonCys	Redox_Ctrl_Rep2_normToNonCys	Redox_Ctrl_Rep3_normToNonCys	Redox_Treat_Rep1_normToNonCys	Redox_Treat_Rep2_normToNonCys	Redox_Treat_Rep3_normToNonCys	Redox_P_value	Redox_Treat_log2FC_Rep1	Redox_Treat_log2FC_Rep2	Redox_Treat_log2FC_Rep3	MeanLog2FC
NEM	ZFP36L1	Q07352	TTTLVSATIFDLSEVLCK	1xAcetyl [N-Term]; 1xNethylmaleimide [C17]; 1xTMTpro [K18]	mRNA decay activator protein ZFP36L1 OS=Homo sapiens OX=9606 GN=ZFP36L1 PE=1 SV=1	1.03096	0.993319	1.06972	1.59514	1.64948	1.6575	3.77088e-05	0.629171	0.6775	0.684502	0.663724
NEM	FASN	P49327	FCFTPHTEEGCLSER	2xNethylmaleimide [C2; C11]; 1xTMTpro [N-Term]	Fatty acid synthase OS=Homo sapiens OX=9606 GN=FASN PE=1 SV=3	0.00498741	0.0049297	0.00494575	0.00453049	0.00451401	0.00444565	0.00030072	-0.12901	-0.134268	-0.156282	-0.139853
NEM	PDIA3	P30101	VVVAENFDEIVNNENKDVLIEFYAPWCGHCK	2xNethylmaleimide [C27; C30]; 2xTMTpro [K16; K31]; 1xTMTpro [N-Term]	Protein disulfide-isomerase A3 OS=Homo sapiens OX=9606 GN=PDIA3 PE=1 SV=4	0.000198337	0.000237762	0.000211342	0.000384402	0.000424198	0.00038155	0.000635116	0.832831	0.974953	0.82209	0.876625
NEM	GCLM	P48507	TLNEWSSQINPDLVREFPDVLECTVSHAVEK	1xNethylmaleimide [C23]; 1xTMTpro [K31]; 1xTMTpro [N-Term]	Glutamate--cysteine ligase regulatory subunit OS=Homo sapiens OX=9606 GN=GCLM PE=1 SV=1	0.017189	0.021233	0.0173006	0.0349504	0.0358044	0.0335516	0.00185354	0.912007	0.946834	0.853079	0.903973
Trioxidation	HSPA6	P17066	FEELCSDLFRSTLEPVEK	1xTrioxidation [C5]; 1xTMTpro [K18]; 1xTMTpro [N-Term]	Heat shock 70 kDa protein 6 OS=Homo sapiens OX=9606 GN=HSPA6 PE=1 SV=2;Heat shock 70 kDa protein 1A OS=Homo sapiens OX=9606 GN=HSPA1A PE=1 SV=1	0.00775811	0.00741206	0.00718353	0.00908684	0.00921771	0.00875469	0.00220652	0.286298	0.306929	0.232576	0.275268
Trioxidation	ENO1	P06733	SCNCLLLK	2xTrioxidation [C2; C4]; 1xTMTpro [K8]; 1xTMTpro [N-Term]	Alpha-enolase OS=Homo sapiens OX=9606 GN=ENO1 PE=1 SV=2	0.000134417	0.000147171	0.000141852	9.6999e-05	8.6163e-05	0.00010447	0.00332906	-0.541152	-0.712054	-0.43411	-0.562439
NEM	HSDL2	Q6YN16	ALPCIVDVRDEQQISAAVEK	1xNethylmaleimide [C4]; 1xTMTpro [K20]; 1xTMTpro [N-Term]	Hydroxysteroid dehydrogenase-like protein 2 OS=Homo sapiens OX=9606 GN=HSDL2 PE=1 SV=1	0.14186	0.140279	0.131535	0.109972	0.105318	0.105028	0.00349639	-0.326399	-0.388774	-0.392755	-0.369309
Dioxidation	EEF2	P13639	YVEPIEDVPCGNIVGLVGVDQFLVK	1xDioxidation [C10]; 1xTMTpro [K25]; 1xTMTpro [N-Term]	Elongation factor 2 OS=Homo sapiens OX=9606 GN=EEF2 PE=1 SV=4	1.25626e-05	1.089e-05	1.39193e-05	1.87403e-05	2.03301e-05	2.05681e-05	0.00359103	0.589157	0.706625	0.72342	0.673067
NEM	PBK	Q96KB5	INPICNDHYR	1xNethylmaleimide [C5]; 1xTMTpro [N-Term]	Lymphokine-activated killer T-cell-originated protein kinase OS=Homo sapiens OX=9606 GN=PBK PE=1 SV=3	0.00735694	0.00701837	0.00724452	0.00784765	0.00811432	0.00821062	0.00456207	0.122941	0.171149	0.188171	0.160754
NEM	TXNDC5	Q8NBS9	FFAPWCGHCK	2xNethylmaleimide [C6; C9]; 1xTMTpro [K10]; 1xTMTpro [N-Term]	Thioredoxin domain-containing protein 5 OS=Homo sapiens OX=9606 GN=TXNDC5 PE=1 SV=2	0.00325773	0.00316047	0.00320351	0.00382032	0.00392521	0.00407631	0.00494007	0.252362	0.291439	0.345935	0.296578
NEM	TKT	P29401	MAAISESNINLCGSHCGVSIGEDGPSQMALEDLAMFR	2xNethylmaleimide [C12; C16]; 1xTMTpro [N-Term]	Transketolase OS=Homo sapiens OX=9606 GN=TKT PE=1 SV=3	0.000107299	9.70911e-05	0.000111335	7.37871e-05	8.23307e-05	7.32698e-05	0.00708326	-0.512264	-0.354203	-0.522415	-0.46296
NEM	RPL5	P46777	VGLTNYAAAYCTGLLLAR	1xNethylmaleimide [C11]; 1xTMTpro [N-Term]	60S ribosomal protein L5 OS=Homo sapiens OX=9606 GN=RPL5 PE=1 SV=3	0.00195043	0.0020206	0.00208861	0.00231031	0.00235812	0.00236166	0.00728938	0.193816	0.223367	0.225529	0.214238
NEM	XPO7	Q9UIA9	ADHVQSLAQLENLCK	1xAcetyl [N-Term]; 1xNethylmaleimide [C14]; 1xTMTpro [K15]	Exportin-7 OS=Homo sapiens OX=9606 GN=XPO7 PE=1 SV=3	0.101776	0.104968	0.0998663	0.08966	0.0883256	0.0883138	0.00773852	-0.188907	-0.210539	-0.210732	-0.203393
NEM	CKB	P12277	SKDYEFMWNPHLGYILTCPSNLGTGLR	1xNethylmaleimide [C18]; 1xTMTpro [K2]; 1xTMTpro [N-Term]	Creatine kinase B-type OS=Homo sapiens OX=9606 GN=CKB PE=1 SV=1	0.0112269	0.0120798	0.0117592	0.0129293	0.0134277	0.0136876	0.00788156	0.145537	0.200102	0.227766	0.191135
NEM	NSMCE2	Q96MF7	NFQACINSGMDTASSVALDLVESQTEVSSEYSMDK	1xNethylmaleimide [C5]; 1xTMTpro [K35]; 1xTMTpro [N-Term]	E3 SUMO-protein ligase NSE2 OS=Homo sapiens OX=9606 GN=NSMCE2 PE=1 SV=2	0.0536638	0.0507285	0.0508886	0.0408035	0.0389827	0.0342391	0.00887509	-0.343151	-0.409011	-0.596202	-0.449455
Trioxidation	ENO3	P13929	SGETEDTFIADLVVGLCTGQIK	1xDeamidated [Q20]; 1xTrioxidation [C17]; 1xTMTpro [K22]; 1xTMTpro [N-Term]	Beta-enolase OS=Homo sapiens OX=9606 GN=ENO3 PE=1 SV=5;Gamma-enolase OS=Homo sapiens OX=9606 GN=ENO2 PE=1 SV=3;Alpha-enolase OS=Homo sapiens OX=9606 GN=ENO1 PE=1 SV=2	0.0332809	0.0316463	0.0307051	0.0396647	0.0362901	0.0389267	0.00905356	0.315323	0.18704	0.288225	0.263529
NEM	HNRNPA1	P09651	LFIGGLSFETTDESLRSHFEQWGTLTDCVVMRDPNTK	2xDeamidated [Q21; N35]; 1xNethylmaleimide [C28]; 1xTMTpro [K37]; 1xTMTpro [N-Term]	Heterogeneous nuclear ribonucleoprotein A1 OS=Homo sapiens OX=9606 GN=HNRNPA1 PE=1 SV=5	0.0283109	0.0301134	0.0281675	0.0245361	0.02446	0.0256569	0.009399	-0.234363	-0.238842	-0.16992	-0.214375
NEM	FAM98B	Q52LJ0	MDLNSEQAEQLERINDALSCEYECR	1xDeamidated [Q10]; 2xNethylmaleimide [C20; C24]; 1xTMTpro [N-Term]	Protein FAM98B OS=Homo sapiens OX=9606 GN=FAM98B PE=1 SV=2	0.0208898	0.0222129	0.0203028	0.0239569	0.0254926	0.0244286	0.00956057	0.180796	0.270432	0.208927	0.220051
NEM	LDHB	P07195	LIAPVAEEEATVPNNKITVVGVGQVGMACAISILGK	2xDeamidated [Q24; N]; 1xNethylmaleimide [C29]; 2xTMTpro [K16; K36]; 1xTMTpro [N-Term]	L-lactate dehydrogenase B chain OS=Homo sapiens OX=9606 GN=LDHB PE=1 SV=2	0.00176612	0.00168957	0.0017886	0.0018913	0.00194405	0.00195059	0.0109694	0.113591	0.153277	0.158126	0.141665
NEM	GTSF1	Q8WW33	ACRFPYHLIK	1xNethylmaleimide [C2]; 1xTMTpro [K10]; 1xTMTpro [N-Term]	Gametocyte-specific factor 1 OS=Homo sapiens OX=9606 GN=GTSF1 PE=1 SV=2	0.0601708	0.0550704	0.0553361	0.0487055	0.048189	0.0445831	0.011376	-0.223308	-0.238688	-0.350893	-0.270963
NEM	ACP1	P24666	SVLFVCLGNICR	2xNethylmaleimide [C6; C11]; 1xTMTpro [N-Term]	Low molecular weight phosphotyrosine protein phosphatase OS=Homo sapiens OX=9606 GN=ACP1 PE=1 SV=3	0.01913	0.0178981	0.0206195	0.0239774	0.022719	0.0246268	0.0117188	0.319378	0.241605	0.357934	0.306306
NEM	ACP1	P24666	QLIIEDPYYGNDSDFETVYQQCVR	1xNethylmaleimide [C22]; 1xTMTpro [N-Term]	Low molecular weight phosphotyrosine protein phosphatase OS=Homo sapiens OX=9606 GN=ACP1 PE=1 SV=3	0.0646453	0.0619323	0.0652822	0.0683334	0.0713802	0.0717734	0.0120097	0.0955731	0.158506	0.16643	0.140169
Trioxidation	FASN	P49327	ALCATRQEPLLIGSTK	1xTrioxidation [C3]; 1xTMTpro [K16]; 1xTMTpro [N-Term]	Fatty acid synthase OS=Homo sapiens OX=9606 GN=FASN PE=1 SV=3	0.00363377	0.00328992	0.00353635	0.00390844	0.00422672	0.00413968	0.0124684	0.164739	0.277687	0.247666	0.23003
NEM	TRIM25	Q14258	NTVLCNVVEQFLQADLAREPPADVWTPPAR	1xDeamidated [Q13]; 1xNethylmaleimide [C5]; 1xTMTpro [N-Term]	E3 ubiquitin/ISG15 ligase TRIM25 OS=Homo sapiens OX=9606 GN=TRIM25 PE=1 SV=2	0.00508595	0.00489475	0.00507808	0.00624798	0.00633242	0.00580317	0.0125999	0.31582	0.335187	0.209272	0.28676
NEM	ERP29	P30040	GQGVYLGMPGCLPVYDALAGEFIR	1xDeamidated [Q2]; 1xNethylmaleimide [C11]; 1xTMTpro [N-Term]	Endoplasmic reticulum resident protein 29 OS=Homo sapiens OX=9606 GN=ERP29 PE=1 SV=4	0.00192123	0.00188135	0.00200743	0.00226784	0.00216215	0.00236162	0.0129024	0.227738	0.158887	0.286196	0.224274
Dioxidation	SMC5	Q8IY18	VAALNIQVGNLCQFLPQDK	3xDeamidated [N5; N10; Q]; 1xDioxidation [C12]; 1xTMTpro [K19]; 1xTMTpro [N-Term]	Structural maintenance of chromosomes protein 5 OS=Homo sapiens OX=9606 GN=SMC5 PE=1 SV=2	0.0154407	0.0136923	0.0155623	0.012342	0.0101871	0.0109726	0.0129341	-0.271588	-0.54841	-0.441254	-0.420417
NEM	DDX27	Q96GQ7	ACIPVGLLGK	1xNethylmaleimide [C2]; 1xTMTpro [K10]; 1xTMTpro [N-Term]	Probable ATP-dependent RNA helicase DDX27 OS=Homo sapiens OX=9606 GN=DDX27 PE=1 SV=2	0.0200558	0.021474	0.0212212	0.0237274	0.022643	0.0237456	0.0133774	0.181878	0.114389	0.182982	0.15975
NEM	ACP1	P24666	QLIIEDPYYGNDSDFETVYQQCVR	1xDeamidated [N11]; 1xNethylmaleimide [C22]; 1xTMTpro [N-Term]	Low molecular weight phosphotyrosine protein phosphatase OS=Homo sapiens OX=9606 GN=ACP1 PE=1 SV=3	0.0151945	0.0157428	0.0149657	0.0175747	0.0178669	0.0166318	0.014378	0.199873	0.223665	0.120321	0.181286
NEM	STRAP	Q9Y3F4	IGFPETTEEELEEIASENSDCIFPSAPDVKA	1xNethylmaleimide [C21]; 1xTMTpro [K30]; 1xTMTpro [N-Term]	Serine-threonine kinase receptor-associated protein OS=Homo sapiens OX=9606 GN=STRAP PE=1 SV=1	0.00434394	0.00452468	0.00434409	0.004791	0.00489618	0.00466144	0.0144223	0.121436	0.152765	0.0818822	0.118694
NEM	NUBP1	P53384	NCDKGQSFFIDAPDSPATLAYR	1xNethylmaleimide [C2]; 1xTMTpro [K4]; 1xTMTpro [N-Term]	Cytosolic Fe-S cluster assembly factor NUBP1 OS=Homo sapiens OX=9606 GN=NUBP1 PE=1 SV=2	0.259063	0.250993	0.239039	0.205996	0.210335	0.211501	0.0144488	-0.277571	-0.247493	-0.239522	-0.254862
NEM	PLS3	P13797	TISSSLAVVDLIDAIQPGCINYDLVK	1xNethylmaleimide [C19]; 1xTMTpro [K26]; 1xTMTpro [N-Term]	Plastin-3 OS=Homo sapiens OX=9606 GN=PLS3 PE=1 SV=4	0.0160012	0.0156204	0.0154028	0.0169178	0.017986	0.0178875	0.0154308	0.110094	0.198428	0.190512	0.166345
NEM	TUBA1A	Q71U36	AYHEQLSVAEITNACFEPANQMVKCDPR	1xDeamidated [N13]; 2xNethylmaleimide [C15; C25]; 1xTMTpro [K24]; 1xTMTpro [N-Term]	Tubulin alpha-1A chain OS=Homo sapiens OX=9606 GN=TUBA1A PE=1 SV=1;Tubulin alpha-4A chain OS=Homo sapiens OX=9606 GN=TUBA4A PE=1 SV=1	0.000844854	0.000783604	0.000808854	0.000883655	0.000945105	0.000913231	0.0155511	0.121227	0.218217	0.168722	0.169389
NEM	NUBP1	P53384	STFSAHLAHGLAEDENTQIALLDIDICGPSIPK	1xNethylmaleimide [C27]; 1xTMTpro [K33]; 1xTMTpro [N-Term]	Cytosolic Fe-S cluster assembly factor NUBP1 OS=Homo sapiens OX=9606 GN=NUBP1 PE=1 SV=2	0.259056	0.253059	0.24959	0.239639	0.240918	0.235757	0.0156784	-0.0834097	-0.0757301	-0.10697	-0.0887034
NEM	RPS12	P25398	QAHLCVLASNCDEPMYVK	2xNethylmaleimide [C5; C11]; 1xTMTpro [K18]; 1xTMTpro [N-Term]	40S ribosomal protein S12 OS=Homo sapiens OX=9606 GN=RPS12 PE=1 SV=3	0.0146193	0.0137977	0.0145864	0.0130272	0.0123278	0.0117166	0.0162736	-0.137956	-0.217571	-0.290937	-0.215488
NEM	METAP1	P53582	LVQTTYECLMQAIDAVKPGVR	1xDeamidated [Q11]; 1xNethylmaleimide [C8]; 1xTMTpro [K17]; 1xTMTpro [N-Term]	Methionine aminopeptidase 1 OS=Homo sapiens OX=9606 GN=METAP1 PE=1 SV=2	0.00362255	0.00325258	0.00314174	0.00404863	0.00394699	0.00429521	0.0163428	0.278037	0.241357	0.36333	0.294242
NEM	GCLM	P48507	TLNEWSSQINPDLVREFPDVLECTVSHAVEK	1xDeamidated [N10]; 1xNethylmaleimide [C23]; 1xTMTpro [K31]; 1xTMTpro [N-Term]	Glutamate--cysteine ligase regulatory subunit OS=Homo sapiens OX=9606 GN=GCLM PE=1 SV=1	0.00301994	0.00270059	0.0029839	0.00359752	0.00347956	0.00353262	0.0163651	0.310216	0.262117	0.283953	0.285429
NEM	SQSTM1	Q13501	CSVCPDYDLCSVCEGK	4xNethylmaleimide [C1; C4; C10; C13]; 1xTMTpro [K16]; 1xTMTpro [N-Term]	Sequestosome-1 OS=Homo sapiens OX=9606 GN=SQSTM1 PE=1 SV=1	0.010473	0.0094497	0.0111178	0.00713556	0.00774078	0.00761304	0.0177436	-0.53609	-0.418638	-0.442646	-0.465791
NEM	ACADVL	P49748	LASGETVAAFCLTEPSSGSDAASIR	1xNethylmaleimide [C11]; 1xTMTpro [N-Term]	Very long-chain specific acyl-CoA dehydrogenase, mitochondrial OS=Homo sapiens OX=9606 GN=ACADVL PE=1 SV=1	0.0216619	0.0211266	0.0204932	0.018985	0.0194363	0.0194645	0.0195578	-0.151965	-0.118074	-0.115983	-0.128674
NEM	HSP90AB1	P08238	LVSSPCCIVTSTYGWTANMER	1xDeamidated [N18]; 2xNethylmaleimide [C6; C7]; 1xTMTpro [N-Term]	Heat shock protein HSP 90-beta OS=Homo sapiens OX=9606 GN=HSP90AB1 PE=1 SV=4	7.57659e-05	7.62692e-05	8.40066e-05	9.53508e-05	9.69769e-05	9.62527e-05	0.0198082	0.277238	0.301633	0.29082	0.289897
NEM	TSEN54	Q7Z6J9	MCISGFDEPVPDLCSLK	2xNethylmaleimide [C2; C14]; 1xTMTpro [K17]; 1xTMTpro [N-Term]	tRNA-splicing endonuclease subunit Sen54 OS=Homo sapiens OX=9606 GN=TSEN54 PE=1 SV=3	0.204552	0.186533	0.187307	0.218029	0.228232	0.22325	0.0199212	0.177434	0.243416	0.211573	0.210808
NEM	TUBA4A	P68366	SIQFVDWCPTGFK	1xNethylmaleimide [C8]; 1xTMTpro [K13]; 1xTMTpro [N-Term]	Tubulin alpha-4A chain OS=Homo sapiens OX=9606 GN=TUBA4A PE=1 SV=1	1.42081	1.57597	1.2978	1.08649	1.05865	0.946541	0.021087	-0.397878	-0.435328	-0.596815	-0.476674
NEM	GLS	O94925	SGVAGGILLVVPNVMGMMCWSPPLDK	1xDeamidated [N13]; 1xNethylmaleimide [C19]; 1xTMTpro [K26]; 1xTMTpro [N-Term]	Glutaminase kidney isoform, mitochondrial OS=Homo sapiens OX=9606 GN=GLS PE=1 SV=1	0.00578179	0.00530405	0.00589272	0.00635811	0.0064969	0.00672756	0.0218832	0.167919	0.199072	0.249403	0.205464
NEM	RPN2	P04844	SNLDPSNVDSLFYAAQASQALSGCEISISNETK	1xDeamidated [Q]; 1xNethylmaleimide [C24]; 1xTMTpro [K33]; 1xTMTpro [N-Term]	Dolichyl-diphosphooligosaccharide--protein glycosyltransferase subunit 2 OS=Homo sapiens OX=9606 GN=RPN2 PE=1 SV=3	0.000820334	0.000933298	0.000778782	0.000554637	0.000551093	0.000572062	0.0234507	-0.605936	-0.615184	-0.561308	-0.594143
NEM	CCT5	P48643	VVNSCHR	1xNethylmaleimide [C5]; 1xTMTpro [N-Term]	T-complex protein 1 subunit epsilon OS=Homo sapiens OX=9606 GN=CCT5 PE=1 SV=1	0.0153861	0.0152583	0.0155065	0.0161534	0.0162402	0.0157801	0.0242766	0.0704408	0.078175	0.0367046	0.0617735
NEM	NHP2	Q9NX24	IKADPDGPEAQAEACSGER	1xNethylmaleimide [C15]; 1xTMTpro [K2]; 1xTMTpro [N-Term]	H/ACA ribonucleoprotein complex subunit 2 OS=Homo sapiens OX=9606 GN=NHP2 PE=1 SV=1	4.8351	5.47609	5.07352	5.90862	6.00771	6.20266	0.0244608	0.204359	0.228353	0.274425	0.235712
NEM	LGALS1	P09382	FNAHGDANTIVCNSKDGGAWGTEQR	1xNethylmaleimide [C12]; 1xTMTpro [K15]; 1xTMTpro [N-Term]	Galectin-1 OS=Homo sapiens OX=9606 GN=LGALS1 PE=1 SV=2	0.0167165	0.0180597	0.0185617	0.0160241	0.0143085	0.0139196	0.0244612	-0.149954	-0.313321	-0.353082	-0.272119
Trioxidation	CAPZB	P47756	NLSDLIDLVPSLCEDLLSSVDQPLK	1xTrioxidation [C13]; 1xTMTpro [K25]; 1xTMTpro [N-Term]	F-actin-capping protein subunit beta OS=Homo sapiens OX=9606 GN=CAPZB PE=1 SV=4	0.000458486	0.000621793	0.000482589	0.001039	0.000771417	0.000837623	0.0259394	0.995956	0.566348	0.68514	0.749148
NEM	ANXA2	P07355	ALLYLCGGDD	1xNethylmaleimide [C6]; 1xTMTpro [N-Term]	Annexin A2 OS=Homo sapiens OX=9606 GN=ANXA2 PE=1 SV=2	0.00349376	0.00366574	0.00338706	0.00385243	0.00388668	0.00397369	0.0261659	0.132031	0.144803	0.176743	0.151193
NEM	NSMCE2	Q96MF7	NFQACINSGMDTASSVALDLVESQTEVSSEYSMDK	2xDeamidated [N7; Q24]; 1xNethylmaleimide [C5]; 1xTMTpro [K35]; 1xTMTpro [N-Term]	E3 SUMO-protein ligase NSE2 OS=Homo sapiens OX=9606 GN=NSMCE2 PE=1 SV=2	0.0396413	0.0323394	0.0308866	0.0263716	0.0206337	0.0199132	0.0272671	-0.378766	-0.732749	-0.784024	-0.631846
NEM	GCLC	P48506	EATSILEENQALCTITSFPR	1xNethylmaleimide [C13]; 1xTMTpro [N-Term]	Glutamate--cysteine ligase catalytic subunit OS=Homo sapiens OX=9606 GN=GCLC PE=1 SV=2	0.0219469	0.020673	0.0208381	0.0194211	0.0194505	0.018928	0.0279767	-0.123213	-0.121031	-0.160316	-0.134853
NEM	RANBP2	P49792	LKLPPTFFCYK	1xNethylmaleimide [C9]; 2xTMTpro [K2; K11]; 1xTMTpro [N-Term]	E3 SUMO-protein ligase RanBP2 OS=Homo sapiens OX=9606 GN=RANBP2 PE=1 SV=2	0.00321479	0.00308785	0.00318649	0.00300138	0.00294642	0.00304298	0.0290369	-0.0756854	-0.102352	-0.0558299	-0.0779557
NEM	LAP3	P28838	LNLPINIIGLAPLCENMPSGK	1xDeamidated [N16]; 1xNethylmaleimide [C14]; 1xTMTpro [K21]; 1xTMTpro [N-Term]	Cytosol aminopeptidase OS=Homo sapiens OX=9606 GN=LAP3 PE=1 SV=3	0.00269478	0.00257115	0.0027393	0.00320006	0.00312531	0.00355205	0.0292672	0.262119	0.228017	0.412671	0.300936
NEM	GMPS	P49915	VLVLLSGGVDSTVCTALLNR	1xNethylmaleimide [C14]; 1xTMTpro [N-Term]	GMP synthase [glutamine-hydrolyzing] OS=Homo sapiens OX=9606 GN=GMPS PE=1 SV=1	0.00211789	0.00160026	0.00187185	0.00226163	0.00264644	0.00260499	0.0310966	0.279479	0.506165	0.48339	0.423011
NEM	METAP2	P50579	HLLNVINENFGTLAFCRR	1xNethylmaleimide [C16]; 1xTMTpro [N-Term]	Methionine aminopeptidase 2 OS=Homo sapiens OX=9606 GN=METAP2 PE=1 SV=1	0.0129276	0.0119932	0.0127973	0.0139291	0.0134059	0.0144228	0.0313494	0.147807	0.0925722	0.198061	0.146147
NEM	PPP2R2A	P63151	AGAGGGNDIQWCFSQVK	1xAcetyl [N-Term]; 1xNethylmaleimide [C12]; 1xTMTpro [K17]	Serine/threonine-protein phosphatase 2A 55 kDa regulatory subunit B alpha isoform OS=Homo sapiens OX=9606 GN=PPP2R2A PE=1 SV=1	0.0669628	0.0618089	0.0677698	0.0548729	0.0582582	0.0598246	0.0320706	-0.255704	-0.169338	-0.131061	-0.185368
NEM	ANXA2	P07355	GLGTDEDSLIEIICSR	1xNethylmaleimide [C14]; 1xTMTpro [N-Term]	Annexin A2 OS=Homo sapiens OX=9606 GN=ANXA2 PE=1 SV=2	0.0113238	0.0114811	0.0123559	0.0134191	0.0130104	0.0131395	0.0321003	0.195282	0.150659	0.164904	0.170282
NEM	TXNDC5	Q8NBS9	FYAPWCGHCK	2xNethylmaleimide [C6; C9]; 1xTMTpro [K10]; 1xTMTpro [N-Term]	Thioredoxin domain-containing protein 5 OS=Homo sapiens OX=9606 GN=TXNDC5 PE=1 SV=2	0.0478856	0.043759	0.051905	0.0586728	0.0549054	0.0594602	0.0322468	0.294176	0.198432	0.31341	0.268673
Trioxidation	S100A6	P06703	ACPLDQAIGLLVAIFHK	1xAcetyl [N-Term]; 1xTrioxidation [C2]; 1xTMTpro [K17]	Protein S100-A6 OS=Homo sapiens OX=9606 GN=S100A6 PE=1 SV=1	0.00420673	0.00327179	0.00418402	0.00583917	0.00476228	0.00527282	0.0326633	0.586915	0.292806	0.439728	0.439816
Trioxidation	PGK1	P00558	ACANPAAGSVILLENLR	1xTrioxidation [C2]; 1xTMTpro [N-Term]	Phosphoglycerate kinase 1 OS=Homo sapiens OX=9606 GN=PGK1 PE=1 SV=3	3.44934e-05	4.11143e-05	4.28568e-05	3.05937e-05	2.73094e-05	2.71917e-05	0.0331133	-0.368187	-0.532022	-0.538256	-0.479488
NEM	SLBP	Q14493	HMDSQVEDEFDLEACLTEPLRDFSAMS	1xDeamidated [Q5]; 1xNethylmaleimide [C15]; 1xTMTpro [N-Term]	Histone RNA hairpin-binding protein OS=Homo sapiens OX=9606 GN=SLBP PE=1 SV=1	0.00707869	0.0069121	0.00699552	0.00640011	0.00643935	0.00594147	0.0351413	-0.128318	-0.1195	-0.235595	-0.161137
Trioxidation	HSPD1	P10809	CIPALDSLTPANEDQKIGIEIIK	1xTrioxidation [C1]; 2xTMTpro [K16; K23]; 1xTMTpro [N-Term]	60 kDa heat shock protein, mitochondrial OS=Homo sapiens OX=9606 GN=HSPD1 PE=1 SV=2	0.000284976	0.00026718	0.000278421	0.000263282	0.000246125	0.000242604	0.035479	-0.0725429	-0.169758	-0.190547	-0.144283
NEM	ME1	P48163	AIFASGSPFDPVTLPNGQTLYPGQGNNSYVFPGVALGVVACGLR	1xNethylmaleimide [C41]; 1xTMTpro [N-Term]	NADP-dependent malic enzyme OS=Homo sapiens OX=9606 GN=ME1 PE=1 SV=1	0.00145313	0.00152839	0.00233117	0.00292757	0.0031953	0.00309506	0.0356571	0.725225	0.85147	0.805488	0.794061
NEM	GMFB	P60983	SESLVVCDVAEDLVEK	1xAcetyl [N-Term]; 1xNethylmaleimide [C7]; 1xTMTpro [K16]	Glia maturation factor beta OS=Homo sapiens OX=9606 GN=GMFB PE=1 SV=2	0.0952554	0.0928432	0.0901325	0.097586	0.103495	0.0990678	0.0356752	0.0734253	0.158234	0.0951677	0.108942
NEM	EEF1G	P26641	AVLGEVKLCEK	1xNethylmaleimide [C9]; 2xTMTpro [K7; K11]; 1xTMTpro [N-Term]	Elongation factor 1-gamma OS=Homo sapiens OX=9606 GN=EEF1G PE=1 SV=3	0.0115363	0.0125502	0.0122081	0.0108325	0.0109168	0.00965097	0.0364775	-0.159429	-0.148243	-0.326049	-0.21124
Trioxidation	HPRT1	P00492	SPGVVISDDEPGYDLDLFCIPNHYAEDLER	1xTrioxidation [C19]; 1xTMTpro [N-Term]	Hypoxanthine-guanine phosphoribosyltransferase OS=Homo sapiens OX=9606 GN=HPRT1 PE=1 SV=2	0.000691727	0.000683713	0.000806762	0.00107755	0.000921835	0.00121038	0.0368534	0.566927	0.341759	0.734633	0.547773
NEM	MRPL58	Q14197	QADSDIPLDRLTISYCR	1xNethylmaleimide [C16]; 1xTMTpro [N-Term]	Peptidyl-tRNA hydrolase ICT1, mitochondrial OS=Homo sapiens OX=9606 GN=MRPL58 PE=1 SV=1	0.0968757	0.0926588	0.0965566	0.0993626	0.101481	0.101593	0.0370859	0.0592636	0.0897045	0.0912855	0.0800845
NEM		P60712	MDDDIAALVVDNGSGMCK	1xAcetyl [N-Term]; 1xNethylmaleimide [C17]; 1xTMTpro [K18]	SWISS-PROT:P60712 (Bos taurus) Actin, cytoplasmic 1	0.000280232	0.000295313	0.000347872	0.000360729	0.000399617	0.000433873	0.0374778	0.228896	0.376599	0.495254	0.366916
Dioxidation	ENO3	P13929	SGETEDTFIADLVVGLCTGQIK	1xDioxidation [C17]; 1xTMTpro [K22]; 1xTMTpro [N-Term]	Beta-enolase OS=Homo sapiens OX=9606 GN=ENO3 PE=1 SV=5;Gamma-enolase OS=Homo sapiens OX=9606 GN=ENO2 PE=1 SV=3;Alpha-enolase OS=Homo sapiens OX=9606 GN=ENO1 PE=1 SV=2	0.261883	0.260712	0.2573	0.300756	0.279201	0.287541	0.0379359	0.210277	0.102986	0.145449	0.152904
NEM	TKT	P29401	GICFIR	1xNethylmaleimide [C3]; 1xTMTpro [N-Term]	Transketolase OS=Homo sapiens OX=9606 GN=TKT PE=1 SV=3	0.0858363	0.0877815	0.0850523	0.0954641	0.0898102	0.0933471	0.038052	0.14688	0.0587996	0.114526	0.106735
NEM	CCT6A	P40227	LTLACGGVALNSFDDLSPDCLGHAGLVYEYTLGEEK	1xDeamidated [N11]; 2xNethylmaleimide [C5; C20]; 1xTMTpro [K36]; 1xTMTpro [N-Term]	T-complex protein 1 subunit zeta OS=Homo sapiens OX=9606 GN=CCT6A PE=1 SV=3	5.41565e-05	5.33445e-05	5.43574e-05	3.82805e-05	3.28574e-05	2.2321e-05	0.0392087	-0.495088	-0.715479	-1.2733	-0.827954
NEM	SOD1	P00441	GLTEGLHGFHVHEFGDNTAGCTSAGPHFNPLSR	1xNethylmaleimide [C21]; 1xTMTpro [N-Term]	Superoxide dismutase [Cu-Zn] OS=Homo sapiens OX=9606 GN=SOD1 PE=1 SV=2	0.0109258	0.00999801	0.0104818	0.0095394	0.00921889	0.00928249	0.0398293	-0.13409	-0.183394	-0.173476	-0.163653
NEM	PPIA	P62937	HTGPGILSMANAGPNTNGSQFFICTAKTEWLDGK	1xDeamidated [N/Q]; 1xNethylmaleimide [C24]; 2xTMTpro [K27; K34]; 1xTMTpro [N-Term]	Peptidyl-prolyl cis-trans isomerase A OS=Homo sapiens OX=9606 GN=PPIA PE=1 SV=2	0.0151267	0.0142366	0.0139811	0.012846	0.0129193	0.0135705	0.0399152	-0.169559	-0.161355	-0.0904122	-0.140442
NEM	RPS23	P62266	ITAFVPNDGCLNFIEENDEVLVAGFGRK	1xDeamidated [N]; 1xNethylmaleimide [C10]; 1xTMTpro [K28]; 1xTMTpro [N-Term]	40S ribosomal protein S23 OS=Homo sapiens OX=9606 GN=RPS23 PE=1 SV=3	0.00101964	0.000981181	0.0010117	0.00106226	0.00114614	0.00109327	0.040862	0.0811248	0.190783	0.122643	0.131517
NEM	CAPZA2	P47755	EATDPRPCEVENAVESWR	1xNethylmaleimide [C8]; 1xTMTpro [N-Term]	F-actin-capping protein subunit alpha-2 OS=Homo sapiens OX=9606 GN=CAPZA2 PE=1 SV=3	0.0256898	0.0257448	0.0246089	0.0229429	0.0226922	0.0243818	0.0410969	-0.143819	-0.159668	-0.0560613	-0.11985
NEM	DCAF13	Q9NV06	LATVLSGACDGEVR	1xNethylmaleimide [C9]; 1xTMTpro [N-Term]	DDB1- and CUL4-associated factor 13 OS=Homo sapiens OX=9606 GN=DCAF13 PE=1 SV=2	0.00900956	0.00850533	0.0086993	0.00915301	0.00966174	0.0092616	0.0438098	0.066933	0.144969	0.0839481	0.0986169
Trioxidation	DCLK2	Q8N568	GAPSSSGGSSSSGPKGNGLIPSPAHSAHCSFYRTR	1xTrioxidation [C29]; 1xTMTpro [K15]; 1xTMTpro [N-Term]	Serine/threonine-protein kinase DCLK2 OS=Homo sapiens OX=9606 GN=DCLK2 PE=1 SV=4	0.0368999	0.0480165	0.0381445	0.0553363	0.0517309	0.0665466	0.044124	0.43189	0.334688	0.698028	0.488202
NEM	ANXA5	P08758	ALLLLCGEDD	1xNethylmaleimide [C6]; 1xTMTpro [N-Term]	Annexin A5 OS=Homo sapiens OX=9606 GN=ANXA5 PE=1 SV=2	0.00775957	0.00743023	0.00771906	0.0081492	0.00790233	0.0083637	0.0441574	0.0937876	0.0494077	0.13127	0.0914885
NEM	CCT7	Q99832	TCTFILR	1xNethylmaleimide [C2]; 1xTMTpro [N-Term]	T-complex protein 1 subunit eta OS=Homo sapiens OX=9606 GN=CCT7 PE=1 SV=2	0.0264736	0.0283367	0.0277722	0.0263584	0.0247752	0.0243909	0.0453704	-0.0626083	-0.151974	-0.174533	-0.129705
NEM	RUVBL2	Q9Y230	IRCEEEDVEMSEDAYTVLTR	1xNethylmaleimide [C3]; 1xTMTpro [N-Term]	RuvB-like 2 OS=Homo sapiens OX=9606 GN=RUVBL2 PE=1 SV=3	0.00645128	0.00605156	0.00651784	0.00600824	0.00563982	0.00542282	0.0456826	-0.0775918	-0.168886	-0.22549	-0.157323
Trioxidation	EEF2	P13639	STLTDSLVCK	1xTrioxidation [C9]; 1xTMTpro [K10]; 1xTMTpro [N-Term]	Elongation factor 2 OS=Homo sapiens OX=9606 GN=EEF2 PE=1 SV=4	0.000291916	0.000278504	0.00027008	0.000242347	0.000250648	0.000266221	0.0461593	-0.20921	-0.160624	-0.0736589	-0.147831
NEM	IGF2R	P11717	LSGAYLVDDSDPDTSLFINVCRDIDTLRDPGSQLR	1xNethylmaleimide [C21]; 1xTMTpro [N-Term]	Cation-independent mannose-6-phosphate receptor OS=Homo sapiens OX=9606 GN=IGF2R PE=1 SV=3	0.019743	0.0189593	0.0188991	0.0211885	0.0231855	0.0210948	0.0465109	0.142142	0.272084	0.135747	0.183325
NEM	EIF4E	P06730	IAIWTTECENREAVTHIGR	1xNethylmaleimide [C8]; 1xTMTpro [N-Term]	Eukaryotic translation initiation factor 4E OS=Homo sapiens OX=9606 GN=EIF4E PE=1 SV=2	0.0103829	0.0108771	0.0114272	0.0121123	0.0126226	0.0115779	0.0471771	0.152707	0.212243	0.0876125	0.150854
NEM	HSPA1A	P0DMV8	ELEQVCNPIISGLYQGAGGPGPGGFGAQGPKGGSGSGPTIEEVD	1xNethylmaleimide [C6]; 1xTMTpro [K31]; 1xTMTpro [N-Term]	Heat shock 70 kDa protein 1A OS=Homo sapiens OX=9606 GN=HSPA1A PE=1 SV=1	0.00136992	0.00153955	0.00134323	0.00166413	0.00167397	0.00169962	0.0473866	0.231355	0.239858	0.2618	0.244338
NEM	TCP1	P17987	ICDDELILIK	1xNethylmaleimide [C2]; 1xTMTpro [K10]; 1xTMTpro [N-Term]	T-complex protein 1 subunit alpha OS=Homo sapiens OX=9606 GN=TCP1 PE=1 SV=1	0.00438216	0.00455623	0.00403005	0.00388851	0.00366886	0.00368326	0.0475494	-0.152753	-0.236639	-0.230987	-0.206793
NEM	YWHAH	Q04917	IEKELETVCNDVLSLLDK	1xNethylmaleimide [C9]; 2xTMTpro [K3; K18]; 1xTMTpro [N-Term]	14-3-3 protein eta OS=Homo sapiens OX=9606 GN=YWHAH PE=1 SV=4	0.00267598	0.00260685	0.00226644	0.00195112	0.00198579	0.0019614	0.0481962	-0.367075	-0.341664	-0.359493	-0.356077
Trioxidation	RALYL	Q86SE5	IVGCSVHK	1xTrioxidation [C4]; 1xTMTpro [K8]; 1xTMTpro [N-Term]	RNA-binding Raly-like protein OS=Homo sapiens OX=9606 GN=RALYL PE=1 SV=2;Heterogeneous nuclear ribonucleoproteins C1/C2 OS=Homo sapiens OX=9606 GN=HNRNPC PE=1 SV=4	0.00604724	0.00551486	0.00589573	0.00658042	0.00614903	0.00676091	0.0492116	0.177339	0.0795182	0.216378	0.157745
NEM	RPLP1	P05386	ASVSELACIYSALILHDDEVTVTEDK	1xAcetyl [N-Term]; 1xNethylmaleimide [C8]; 1xTMTpro [K26]	60S acidic ribosomal protein P1 OS=Homo sapiens OX=9606 GN=RPLP1 PE=1 SV=1	0.0141475	0.0145481	0.0129787	0.0127961	0.0113397	0.010597	0.0493943	-0.118491	-0.292812	-0.39054	-0.267281
NEM	GFUS	Q13630	ETCAWFTDNYEQARK	1xDeamidated [N/Q]; 1xNethylmaleimide [C3]; 1xTMTpro [K15]; 1xTMTpro [N-Term]	GDP-L-fucose synthase OS=Homo sapiens OX=9606 GN=GFUS PE=1 SV=1	0.0112888	0.0117624	0.01144	0.0106902	0.0105879	0.00967967	0.0501502	-0.104985	-0.118857	-0.248239	-0.15736
NEM	MANF	P55145	ILDDWGETCK	1xNethylmaleimide [C9]; 1xTMTpro [K10]; 1xTMTpro [N-Term]	Mesencephalic astrocyte-derived neurotrophic factor OS=Homo sapiens OX=9606 GN=MANF PE=1 SV=3	0.0104181	0.0109708	0.0113554	0.0120496	0.0119977	0.0116249	0.0506443	0.142697	0.136474	0.0909301	0.123367
NEM	ATXN10	Q9UBB4	DNQDKVNELDGIPLILDNCNISDSNPFLTQWVIYAIR	1xNethylmaleimide [C19]; 1xTMTpro [K5]; 1xTMTpro [N-Term]	Ataxin-10 OS=Homo sapiens OX=9606 GN=ATXN10 PE=1 SV=1	0.00457298	0.0053917	0.00463859	0.00372944	0.00377534	0.00375809	0.051051	-0.384297	-0.366651	-0.373257	-0.374735
NEM	HSP90AB1	P08238	RGFEVVYMTEPIDEYCVQQLKEFDGK	1xNethylmaleimide [C16]; 2xTMTpro [K21; K26]; 1xTMTpro [N-Term]	Heat shock protein HSP 90-beta OS=Homo sapiens OX=9606 GN=HSP90AB1 PE=1 SV=4	0.00111685	0.00103467	0.0010446	0.000964082	0.00101058	0.000921955	0.0518053	-0.144134	-0.0761836	-0.208595	-0.142971
NEM	SRXN1	Q9BYN0	GAQGGDYFYSFGGCHR	1xNethylmaleimide [C14]; 1xTMTpro [N-Term]	Sulfiredoxin-1 OS=Homo sapiens OX=9606 GN=SRXN1 PE=1 SV=2	0.290465	0.237654	0.338466	0.165124	0.164776	0.172996	0.0520046	-0.806834	-0.809878	-0.739645	-0.785452
NEM	CSDE1	O75534	EAEDGIIAYDDCGVK	1xNethylmaleimide [C12]; 1xTMTpro [K15]; 1xTMTpro [N-Term]	Cold shock domain-containing protein E1 OS=Homo sapiens OX=9606 GN=CSDE1 PE=1 SV=2	0.00348716	0.00386918	0.00348778	0.00429469	0.00430555	0.0038565	0.0523666	0.248676	0.252317	0.0934147	0.198136
NEM	GRPEL1	Q9HAV7	LYGIQAFCK	1xNethylmaleimide [C8]; 1xTMTpro [K9]; 1xTMTpro [N-Term]	GrpE protein homolog 1, mitochondrial OS=Homo sapiens OX=9606 GN=GRPEL1 PE=1 SV=2	0.0167146	0.0173385	0.0169226	0.0135161	0.0153286	0.0153052	0.0527494	-0.330164	-0.148624	-0.150824	-0.209871
NEM	TOMM70	O94826	ILLDQVEEAVADFDECIR	1xNethylmaleimide [C16]; 1xTMTpro [N-Term]	Mitochondrial import receptor subunit TOM70 OS=Homo sapiens OX=9606 GN=TOMM70 PE=1 SV=1	0.00518612	0.00495536	0.00506158	0.0053083	0.00537135	0.00521711	0.0528884	0.0669224	0.0839572	0.0419245	0.0642681
NEM	LDHB	P07195	ITVVGVGQVGMACAISILGK	1xDeamidated [Q8]; 1xNethylmaleimide [C13]; 1xTMTpro [K20]; 1xTMTpro [N-Term]	L-lactate dehydrogenase B chain OS=Homo sapiens OX=9606 GN=LDHB PE=1 SV=2	0.000290997	0.000311185	0.000304933	0.000286602	0.000281355	0.000263466	0.0532197	-0.0772734	-0.103929	-0.198705	-0.126636
Dioxidation	SFN	P31947	VETELQGVCDTVLGLLDSHLIK	1xDioxidation [C9]; 1xTMTpro [K22]; 1xTMTpro [N-Term]	14-3-3 protein sigma OS=Homo sapiens OX=9606 GN=SFN PE=1 SV=1	0.00104905	0.000879863	0.00118487	0.000665776	0.000749323	0.000690247	0.0534457	-0.640601	-0.47005	-0.588525	-0.566392
NEM	RPS2	P15880	GCTATLGNFAK	1xNethylmaleimide [C2]; 1xTMTpro [K11]; 1xTMTpro [N-Term]	40S ribosomal protein S2 OS=Homo sapiens OX=9606 GN=RPS2 PE=1 SV=2	0.0366903	0.0375248	0.0341348	0.0337733	0.0325726	0.0314654	0.0536507	-0.0967811	-0.149007	-0.198898	-0.148229
Trioxidation	HSPA8	P11142	VCNPIITK	1xTrioxidation [C2]; 1xTMTpro [K8]; 1xTMTpro [N-Term]	Heat shock cognate 71 kDa protein OS=Homo sapiens OX=9606 GN=HSPA8 PE=1 SV=1	0.000806883	0.000755572	0.000810436	0.000713353	0.000749249	0.000727021	0.0536695	-0.148996	-0.0781661	-0.121615	-0.116259
NEM	MBL2	P11226	ALCVKFQASVATPRNAAENGAIQNLIK	3xDeamidated [Q7; N15; N19]; 1xNethylmaleimide [C3]; 2xTMTpro [K5; K27]; 1xTMTpro [N-Term]	Mannose-binding protein C OS=Homo sapiens OX=9606 GN=MBL2 PE=1 SV=2	1.35565	1.11342	1.31715	1.95285	1.47809	1.84292	0.0544401	0.62979	0.227944	0.546195	0.467976
NEM	SRRM1	Q8IYB3	FAECLEK	1xNethylmaleimide [C4]; 1xTMTpro [K7]; 1xTMTpro [N-Term]	Serine/arginine repetitive matrix protein 1 OS=Homo sapiens OX=9606 GN=SRRM1 PE=1 SV=2	0.0175737	0.0180725	0.016961	0.0201172	0.0232506	0.0203833	0.0545758	0.198135	0.406971	0.217093	0.274066
NEM	APRT	P07741	DALEPGQRVVVVDDLLATGGTMNAACELLGR	1xDeamidated [Q7]; 1xNethylmaleimide [C26]; 1xTMTpro [N-Term]	Adenine phosphoribosyltransferase OS=Homo sapiens OX=9606 GN=APRT PE=1 SV=2	0.00880562	0.00893171	0.00891418	0.00762585	0.00841259	0.00775648	0.0561782	-0.220285	-0.0786326	-0.19578	-0.164899
NEM	TXNDC5	Q8NBS9	VDCTAHSDVCSAQGVR	2xNethylmaleimide [C3; C10]; 1xTMTpro [N-Term]	Thioredoxin domain-containing protein 5 OS=Homo sapiens OX=9606 GN=TXNDC5 PE=1 SV=2	0.00618409	0.00648526	0.00617919	0.00676822	0.00668817	0.00646842	0.0576257	0.107358	0.090192	0.0419946	0.0798483
NEM	RPL10A	P62906	FSVCVLGDQQHCDEAKAVDIPHMDIEALKK	2xNethylmaleimide [C4; C12]; 3xTMTpro [K16; K29; K30]; 1xTMTpro [N-Term]	60S ribosomal protein L10a OS=Homo sapiens OX=9606 GN=RPL10A PE=1 SV=2	0.00334331	0.00341918	0.00350809	0.00315943	0.00305181	0.00330992	0.0581133	-0.115819	-0.165819	-0.0486861	-0.110108
NEM	THUMPD3	Q9BV44	CDIEEATNQLLDVNLHENQK	1xAcetyl [N-Term]; 1xNethylmaleimide [C1]; 1xTMTpro [K20]	THUMP domain-containing protein 3 OS=Homo sapiens OX=9606 GN=THUMPD3 PE=1 SV=1	0.0647293	0.0598954	0.0633146	0.0673482	0.0675126	0.0686372	0.0594431	0.104406	0.107924	0.131758	0.114696
NEM	SMG1	Q96Q15	SLSSFESGKFVECTEQLELLPGENINLLAGGSK	1xDeamidated [Q16]; 1xNethylmaleimide [C13]; 2xTMTpro [K9; K33]; 1xTMTpro [N-Term]	Serine/threonine-protein kinase SMG1 OS=Homo sapiens OX=9606 GN=SMG1 PE=1 SV=3	0.0311517	0.0273595	0.0273214	0.0237976	0.0235156	0.0259208	0.0595318	-0.265748	-0.282945	-0.142452	-0.230382
NEM	TPI1	P60174	DCGATWVVLGHSERR	1xNethylmaleimide [C2]; 1xTMTpro [N-Term]	Triosephosphate isomerase OS=Homo sapiens OX=9606 GN=TPI1 PE=1 SV=4	0.0287798	0.0289333	0.0294073	0.0303512	0.0315084	0.0299811	0.0598683	0.0637053	0.117689	0.0460051	0.0757998
NEM	FLNA	P21333	VGSAADIPINISETDLSLLTATVVPPSGREEPCLLK	1xDeamidated [N10]; 1xNethylmaleimide [C33]; 1xTMTpro [K36]; 1xTMTpro [N-Term]	Filamin-A OS=Homo sapiens OX=9606 GN=FLNA PE=1 SV=4	2.96322e-05	2.90298e-05	2.79816e-05	1.91954e-05	1.73421e-05	2.48895e-05	0.0601661	-0.58937	-0.735855	-0.214595	-0.513274
NEM	TONSL	Q96HA7	ALAPQAALIPEEECLAGDWLELDMPLTR	1xNethylmaleimide [C14]; 1xTMTpro [N-Term]	Tonsoku-like protein OS=Homo sapiens OX=9606 GN=TONSL PE=1 SV=2	0.0400635	0.0337244	0.0403034	0.050804	0.0498453	0.0418465	0.0608841	0.417788	0.390303	0.137953	0.315348
Trioxidation	HSPD1	P10809	GQKCEFQDAYVLLSEK	1xTrioxidation [C4]; 2xTMTpro [K3; K16]; 1xTMTpro [N-Term]	60 kDa heat shock protein, mitochondrial OS=Homo sapiens OX=9606 GN=HSPD1 PE=1 SV=2	0.000225847	0.00025728	0.000206843	0.000180197	0.000190451	0.000170433	0.0624911	-0.351995	-0.272153	-0.432371	-0.352173
NEM	RCC1	P18754	VASGNDHLVMLTADGDLYTLGCGEQGQLGRVPELFANRGGR	1xNethylmaleimide [C22]; 1xTMTpro [N-Term]	Regulator of chromosome condensation OS=Homo sapiens OX=9606 GN=RCC1 PE=1 SV=1	0.0188041	0.0200289	0.022561	0.0230222	0.024501	0.0247644	0.0624922	0.169891	0.259704	0.275132	0.234909
NEM	NAP1L1	P55209	SEPDDSDPFSFDGPEIMGCTGCQIDWKK	2xNethylmaleimide [C19; C22]; 2xTMTpro [K27; K28]; 1xTMTpro [N-Term]	Nucleosome assembly protein 1-like 1 OS=Homo sapiens OX=9606 GN=NAP1L1 PE=1 SV=1	0.0199462	0.0216602	0.0223807	0.0194613	0.019374	0.0181372	0.062655	-0.132214	-0.138701	-0.233867	-0.168261
NEM	LDHA	P00338	GLYGIKDDVFLSVPCILGQNGISDLVK	1xNethylmaleimide [C15]; 2xTMTpro [K6; K27]; 1xTMTpro [N-Term]	L-lactate dehydrogenase A chain OS=Homo sapiens OX=9606 GN=LDHA PE=1 SV=2	0.00424797	0.00447069	0.0048081	0.00486331	0.00513046	0.00557108	0.0643052	0.109157	0.186307	0.305177	0.200214
NEM	PA2G4	Q9UQ80	VAHSFNCTPIEGMLSHQLK	1xNethylmaleimide [C7]; 1xTMTpro [K19]; 1xTMTpro [N-Term]	Proliferation-associated protein 2G4 OS=Homo sapiens OX=9606 GN=PA2G4 PE=1 SV=3	0.0613691	0.0630876	0.0633044	0.0607046	0.0604503	0.0601905	0.0657639	-0.0440577	-0.0501154	-0.0563273	-0.0501668
Dioxidation	ANXA2	P07355	ALLYLCGGDD	1xDioxidation [C6]; 1xTMTpro [N-Term]	Annexin A2 OS=Homo sapiens OX=9606 GN=ANXA2 PE=1 SV=2	0.000159496	0.000150735	0.000181477	0.000227703	0.000182672	0.000205301	0.0669484	0.474312	0.156412	0.324897	0.31854
Dioxidation	PSMC5	P62195	NIDINDVTPNCRVALR	1xDeamidated [N5]; 1xDioxidation [C11]; 1xTMTpro [N-Term]	26S proteasome regulatory subunit 8 OS=Homo sapiens OX=9606 GN=PSMC5 PE=1 SV=1	0.000553947	0.000676996	0.000519605	0.00043187	0.000458993	0.000393161	0.067253	-0.434174	-0.346298	-0.56965	-0.450041
NEM	TUBB2A	Q13885	LTTPTYGDLNHLVSATMSGVTTCLR	1xNethylmaleimide [C23]; 1xTMTpro [N-Term]	Tubulin beta-2A chain OS=Homo sapiens OX=9606 GN=TUBB2A PE=1 SV=1;Tubulin beta-4A chain OS=Homo sapiens OX=9606 GN=TUBB4A PE=1 SV=2;Tubulin beta chain OS=Homo sapiens OX=9606 GN=TUBB PE=1 SV=2;Tubulin beta-4B chain OS=Homo sapiens OX=9606 GN=TUBB4B PE=1 SV=1	0.0156351	0.0159918	0.0160437	0.0162137	0.0164623	0.016906	0.0673453	0.0290747	0.0510306	0.0893951	0.0565001
NEM	PRDX3	P30048	ANEFHDVNCEVVAVSVDSHFSHLAWINTPR	1xNethylmaleimide [C9]; 1xTMTpro [N-Term]	Thioredoxin-dependent peroxide reductase, mitochondrial OS=Homo sapiens OX=9606 GN=PRDX3 PE=1 SV=3	0.00679001	0.00584014	0.00594281	0.0052772	0.00476019	0.00560624	0.068419	-0.230397	-0.379151	-0.143138	-0.250895
NEM	COPS8	Q99627	LLDQCENQELEAPGGIATPPVYGQLLALYLLHNDMNNAR	1xNethylmaleimide [C5]; 1xTMTpro [N-Term]	COP9 signalosome complex subunit 8 OS=Homo sapiens OX=9606 GN=COPS8 PE=1 SV=1	0.0292421	0.026426	0.0288746	0.0255747	0.026269	0.0245296	0.0707991	-0.140002	-0.101358	-0.200194	-0.147185
NEM	PNPO	Q9NVS9	KLPEEEAECYFHSRPK	1xNethylmaleimide [C9]; 2xTMTpro [K1; K16]; 1xTMTpro [N-Term]	Pyridoxine-5'-phosphate oxidase OS=Homo sapiens OX=9606 GN=PNPO PE=1 SV=1	0.0819532	0.0899761	0.0787178	0.0723202	0.0773026	0.0649058	0.0708698	-0.208224	-0.112106	-0.364277	-0.228202
NEM	STXBP2	Q15833	AAHIFFTDTCPEPLFSELGR	1xNethylmaleimide [C10]; 1xTMTpro [N-Term]	Syntaxin-binding protein 2 OS=Homo sapiens OX=9606 GN=STXBP2 PE=1 SV=2	0.0269615	0.0217726	0.025062	0.0274248	0.0303129	0.0300576	0.0708776	0.156899	0.30135	0.28915	0.249133
NEM	TCEA1	P23193	TGGTQTDLFTCGK	1xNethylmaleimide [C11]; 1xTMTpro [K13]; 1xTMTpro [N-Term]	Transcription elongation factor A protein 1 OS=Homo sapiens OX=9606 GN=TCEA1 PE=1 SV=2	0.0475706	0.045759	0.046338	0.0479133	0.0488723	0.0478146	0.0710776	0.0414624	0.0700529	0.0384889	0.0500014
NEM	FSCN1	Q16658	QIWTLEQPPDEAGSAAVCLR	1xNethylmaleimide [C18]; 1xTMTpro [N-Term]	Fascin OS=Homo sapiens OX=9606 GN=FSCN1 PE=1 SV=3	0.0234686	0.0238633	0.0241942	0.0249821	0.0256593	0.0243525	0.0718924	0.067391	0.105978	0.0305667	0.0679784
NEM	RALYL	Q86SE5	IVGCSVHK	1xNethylmaleimide [C4]; 1xTMTpro [K8]; 1xTMTpro [N-Term]	RNA-binding Raly-like protein OS=Homo sapiens OX=9606 GN=RALYL PE=1 SV=2;Heterogeneous nuclear ribonucleoproteins C1/C2 OS=Homo sapiens OX=9606 GN=HNRNPC PE=1 SV=4	0.0524831	0.0497148	0.0497838	0.0520654	0.0549523	0.0540743	0.0721882	0.039463	0.117318	0.0940812	0.0836206
Trioxidation	VBP1	P61758	FLLADNLYCK	1xTrioxidation [C9]; 1xTMTpro [K10]; 1xTMTpro [N-Term]	Prefoldin subunit 3 OS=Homo sapiens OX=9606 GN=VBP1 PE=1 SV=4	0.00421846	0.00315434	0.00423282	0.00450463	0.00518634	0.00518043	0.072806	0.219619	0.422928	0.421284	0.35461
NEM	BMS1	Q14692	LIYGTVTEDNEEEDDDTLEELGGLFRVNQPDRECK	1xNethylmaleimide [C34]; 1xTMTpro [K35]; 1xTMTpro [N-Term]	Ribosome biogenesis protein BMS1 homolog OS=Homo sapiens OX=9606 GN=BMS1 PE=1 SV=1	0.0143062	0.0155067	0.0148033	0.0158008	0.0157204	0.0162856	0.0732825	0.0873957	0.0800365	0.130989	0.0994738
NEM	METAP2	P50579	GQECEYPPTQDGR	1xNethylmaleimide [C4]; 1xTMTpro [N-Term]	Methionine aminopeptidase 2 OS=Homo sapiens OX=9606 GN=METAP2 PE=1 SV=1	0.00448974	0.00417429	0.00489518	0.00591325	0.00517477	0.00501581	0.0753058	0.387712	0.195255	0.150244	0.244404
Trioxidation	EEF2	P13639	SDPVVSYRETVSEESNVLCLSK	1xTrioxidation [C19]; 1xTMTpro [K22]; 1xTMTpro [N-Term]	Elongation factor 2 OS=Homo sapiens OX=9606 GN=EEF2 PE=1 SV=4	0.000292923	0.000249769	0.000265138	0.000242069	0.000234112	0.000219431	0.0781571	-0.153671	-0.201887	-0.295322	-0.21696
NEM	ENO3	P13929	SGETEDTFIADLVVGLCTGQIK	1xDeamidated [Q20]; 1xNethylmaleimide [C17]; 1xTMTpro [K22]; 1xTMTpro [N-Term]	Beta-enolase OS=Homo sapiens OX=9606 GN=ENO3 PE=1 SV=5;Gamma-enolase OS=Homo sapiens OX=9606 GN=ENO2 PE=1 SV=3;Alpha-enolase OS=Homo sapiens OX=9606 GN=ENO1 PE=1 SV=2	0.0908715	0.0970239	0.0931032	0.10521	0.106969	0.0967385	0.0786184	0.167677	0.191589	0.0465624	0.135276
Trioxidation	MYH9	P35579	KLEEEQIILEDQNCK	1xTrioxidation [C14]; 2xTMTpro [K1; K15]; 1xTMTpro [N-Term]	Myosin-9 OS=Homo sapiens OX=9606 GN=MYH9 PE=1 SV=4	0.000710295	0.000869749	0.000713501	0.000614405	0.000584193	0.000586043	0.0796145	-0.315354	-0.3881	-0.383538	-0.36233
NEM	ANXA2	P07355	EVKGDLENAFLNLVQCIQNKPLYFADR	1xNethylmaleimide [C16]; 2xTMTpro [K3; K20]; 1xTMTpro [N-Term]	Annexin A2 OS=Homo sapiens OX=9606 GN=ANXA2 PE=1 SV=2	0.00119217	0.00125613	0.00146505	0.0015001	0.00148057	0.00166812	0.0797451	0.20162	0.182714	0.354777	0.24637
NEM	EEF2	P13639	DSVVAGFQWATKEGALCEENMR	1xNethylmaleimide [C17]; 1xTMTpro [K12]; 1xTMTpro [N-Term]	Elongation factor 2 OS=Homo sapiens OX=9606 GN=EEF2 PE=1 SV=4	0.00019243	0.000184463	0.000185707	0.000146599	0.000176354	0.000159791	0.0807501	-0.355271	-0.0886731	-0.230963	-0.224969
NEM	ANXA6	P08133	ALLALCGGED	1xNethylmaleimide [C6]; 1xTMTpro [N-Term]	Annexin A6 OS=Homo sapiens OX=9606 GN=ANXA6 PE=1 SV=3	0.00434721	0.00469719	0.00457433	0.00490427	0.00507828	0.00469135	0.0818313	0.111482	0.161782	0.0474465	0.106903
NEM	VDAC2	P45880	WNTDNTLGTEIAIEDQICQGLKLTFDTTFSPNTGK	1xNethylmaleimide [C18]; 2xTMTpro [K22; K35]; 1xTMTpro [N-Term]	Voltage-dependent anion-selective channel protein 2 OS=Homo sapiens OX=9606 GN=VDAC2 PE=1 SV=2	0.000659872	0.000635695	0.000607216	0.000774312	0.000666894	0.000736068	0.082169	0.287838	0.0723808	0.214763	0.191661
NEM	EIF6	P56537	LSALGNVTTCNDYVALVHPDLDRETEEILADVLK	1xDeamidated [N11]; 1xNethylmaleimide [C10]; 1xTMTpro [K34]; 1xTMTpro [N-Term]	Eukaryotic translation initiation factor 6 OS=Homo sapiens OX=9606 GN=EIF6 PE=1 SV=1	0.00589941	0.00477148	0.00577748	0.00502288	0.00406314	0.00386321	0.0823926	-0.126396	-0.432314	-0.505109	-0.354606
NEM	PRPF38B	Q5VTL8	TAGQTGMCGGVRGVGTGGIVSTAFCLLYK	1xDeamidated [Q4]; 1xNethylmaleimide [C]; 1xTMTpro [K29]; 1xTMTpro [N-Term]	Pre-mRNA-splicing factor 38B OS=Homo sapiens OX=9606 GN=PRPF38B PE=1 SV=1	0.021219	0.0219703	0.0240895	0.0191562	0.0208308	0.0198504	0.0824949	-0.227378	-0.10647	-0.176022	-0.169957
NEM	RPL23	P62829	ECADLWPR	1xNethylmaleimide [C2]; 1xTMTpro [N-Term]	60S ribosomal protein L23 OS=Homo sapiens OX=9606 GN=RPL23 PE=1 SV=1	0.136394	0.136368	0.127935	0.143609	0.14287	0.138599	0.0825053	0.104597	0.0971534	0.0533651	0.0850383
NEM	RPLP1	P05386	ASVSELACIYSALILHDDEVTVTEDKINALIK	1xAcetyl [N-Term]; 1xDeamidated [N28]; 1xNethylmaleimide [C8]; 2xTMTpro [K26; K32]	60S acidic ribosomal protein P1 OS=Homo sapiens OX=9606 GN=RPLP1 PE=1 SV=1	0.00377924	0.00312192	0.0037565	0.00321357	0.00278528	0.00279947	0.0840001	-0.144681	-0.351034	-0.343704	-0.279806
NEM	FAF2	Q96CS3	AAPEERDLTQEQTEKLLQFQDLTGIESMDQCR	1xAcetyl [N-Term]; 1xDeamidated [Q]; 1xNethylmaleimide [C31]; 1xTMTpro [K15]	FAS-associated factor 2 OS=Homo sapiens OX=9606 GN=FAF2 PE=1 SV=2	0.00932527	0.00491417	0.00882113	0.0117691	0.0117367	0.0125802	0.0842403	0.614542	0.610564	0.710684	0.645263
NEM	ANXA5	P08758	KALLLLCGEDD	1xNethylmaleimide [C7]; 1xTMTpro [K1]; 1xTMTpro [N-Term]	Annexin A5 OS=Homo sapiens OX=9606 GN=ANXA5 PE=1 SV=2	0.00267143	0.0025568	0.00254105	0.00272611	0.00271811	0.00272022	0.0845651	0.0740276	0.0697869	0.0709072	0.0715739
NEM	AARS1	P49588	NVGCLQEALQLATSFAQLR	1xNethylmaleimide [C4]; 1xTMTpro [N-Term]	Alanine--tRNA ligase, cytoplasmic OS=Homo sapiens OX=9606 GN=AARS1 PE=1 SV=2	0.00247607	0.00247631	0.00246271	0.00266671	0.00283719	0.00259614	0.0851853	0.109559	0.198964	0.0708697	0.126464
NEM	KARS1	Q15046	AAGDDEAMFIDENFCTALEYGLPPTAGWGMGIDR	1xNethylmaleimide [C15]; 1xTMTpro [N-Term]	Lysine--tRNA ligase OS=Homo sapiens OX=9606 GN=KARS1 PE=1 SV=3	0.000376218	0.000343215	0.000315725	0.000484523	0.000408495	0.000580189	0.0856919	0.489749	0.2435	0.749706	0.494318
NEM	PDE12	Q6L8Q7	ELTGYNADVICLQEVDRAVFSDSLVPALEAFGLEGVFR	2xDeamidated [N6; Q13]; 1xNethylmaleimide [C11]; 1xTMTpro [N-Term]	2',5'-phosphodiesterase 12 OS=Homo sapiens OX=9606 GN=PDE12 PE=1 SV=2	0.000324479	0.000284926	0.000244676	0.000368653	0.000399062	0.000315336	0.0858729	0.372851	0.487204	0.147481	0.335845
Dioxidation	CCT7	Q99832	EGTDSSQGIPQLVSNISACQVIAEAVR	1xDioxidation [C19]; 1xTMTpro [N-Term]	T-complex protein 1 subunit eta OS=Homo sapiens OX=9606 GN=CCT7 PE=1 SV=2	0.000299551	0.000246013	0.000311955	0.000358286	0.000345855	0.000327391	0.0861642	0.325906	0.274961	0.195811	0.265559
NEM	GLG1	Q92896	ACEPIIQNFCHDVADNQIDSGDLMECLIQNK	1xDeamidated [Q17]; 3xNethylmaleimide [C2; C10; C26]; 1xTMTpro [K31]; 1xTMTpro [N-Term]	Golgi apparatus protein 1 OS=Homo sapiens OX=9606 GN=GLG1 PE=1 SV=2	0.0093653	0.01055	0.00828612	0.00821171	0.00775475	0.00632264	0.0866316	-0.19505	-0.277651	-0.572206	-0.348303
NEM	EEF1A2	Q05639	NMITGTSQADCAVLIVAAGVGEFEAGISKNGQTR	1xDeamidated [N/Q]; 1xNethylmaleimide [C11]; 1xTMTpro [K29]; 1xTMTpro [N-Term]	Elongation factor 1-alpha 2 OS=Homo sapiens OX=9606 GN=EEF1A2 PE=1 SV=1;Elongation factor 1-alpha 1 OS=Homo sapiens OX=9606 GN=EEF1A1 PE=1 SV=1	8.44383e-05	8.61142e-05	8.45657e-05	0.000110062	9.521e-05	9.56004e-05	0.0874166	0.372113	0.162982	0.168885	0.23466
NEM	CWC27	Q6UX04	SCEVLFNPFDDIIPR	1xNethylmaleimide [C2]; 1xTMTpro [N-Term]	Spliceosome-associated protein CWC27 homolog OS=Homo sapiens OX=9606 GN=CWC27 PE=1 SV=1	0.0222225	0.0198185	0.021368	0.0231659	0.022939	0.026199	0.0884862	0.132277	0.118081	0.309787	0.186715
NEM	ATG16L1	Q676U5	IAECLQTISDLETECLDLR	2xNethylmaleimide [C4; C15]; 1xTMTpro [N-Term]	Autophagy-related protein 16-1 OS=Homo sapiens OX=9606 GN=ATG16L1 PE=1 SV=2	0.00128817	0.0017223	0.0020691	0.00194944	0.00277429	0.00272513	0.0887686	0.203319	0.712376	0.686581	0.534092
NEM	BIN3	Q9NQY0	ISLDLLSNPLCEQDQDLLNMVTALDTAMK	1xNethylmaleimide [C11]; 1xTMTpro [K29]; 1xTMTpro [N-Term]	Bridging integrator 3 OS=Homo sapiens OX=9606 GN=BIN3 PE=1 SV=1	0.0144374	0.0160784	0.0181672	0.0144902	0.0132512	0.0109233	0.0904436	-0.163377	-0.292334	-0.571046	-0.342252
NEM	RPS27A	P62979	ECPSDECGAGVFMASHFDR	2xNethylmaleimide [C2; C7]; 1xTMTpro [N-Term]	Ubiquitin-40S ribosomal protein S27a OS=Homo sapiens OX=9606 GN=RPS27A PE=1 SV=2	0.0345551	0.026721	0.0327457	0.0352533	0.037995	0.0405451	0.0906382	0.169726	0.277775	0.371495	0.272999
NEM	TAGLN2	P37802	DGTVLCELINALYPEGQAPVK	1xNethylmaleimide [C6]; 1xTMTpro [K21]; 1xTMTpro [N-Term]	Transgelin-2 OS=Homo sapiens OX=9606 GN=TAGLN2 PE=1 SV=3	0.0117637	0.0115834	0.0110338	0.0119959	0.01232	0.0118855	0.0910975	0.0658993	0.104362	0.0525604	0.0742738
NEM	MDH2	P40926	TIIPLISQCTPKVDFPQDQLTALTGRIQEAGTEVVK	1xDeamidated [Q28]; 1xNethylmaleimide [C9]; 2xTMTpro [K12; K36]; 1xTMTpro [N-Term]	Malate dehydrogenase, mitochondrial OS=Homo sapiens OX=9606 GN=MDH2 PE=1 SV=3	0.00782686	0.00826172	0.00806051	0.00820172	0.00877808	0.00880909	0.0915765	0.0269917	0.124971	0.130059	0.0940071
NEM	ACP1	P24666	SVLFVCLGNICRSPIAEAVFR	2xNethylmaleimide [C6; C11]; 1xTMTpro [N-Term]	Low molecular weight phosphotyrosine protein phosphatase OS=Homo sapiens OX=9606 GN=ACP1 PE=1 SV=3	0.00631328	0.00532962	0.00701452	0.00703241	0.00773476	0.00791942	0.0921523	0.177305	0.314642	0.34868	0.280209
NEM	RBBP6	Q7Z6E9	AADCDLQITNAQTKEEYTDDNALIPK	1xNethylmaleimide [C4]; 2xTMTpro [K14; K26]; 1xTMTpro [N-Term]	E3 ubiquitin-protein ligase RBBP6 OS=Homo sapiens OX=9606 GN=RBBP6 PE=1 SV=1	0.0428278	0.0422949	0.0394926	0.0429153	0.0450522	0.0468791	0.092353	0.0470448	0.11715	0.174499	0.112898
Trioxidation	SOD1	P00441	LACGVIGIAQ	1xTrioxidation [C3]; 1xTMTpro [N-Term]	Superoxide dismutase [Cu-Zn] OS=Homo sapiens OX=9606 GN=SOD1 PE=1 SV=2	0.00119723	0.000987558	0.00101674	0.000903311	0.000845356	0.000881975	0.0928178	-0.240504	-0.336169	-0.27499	-0.283888
NEM	TUBA1A	Q71U36	TIQFVDWCPTGFKVGINYQPPTVVPGGDLAKVQR	1xDeamidated [N/Q]; 1xNethylmaleimide [C8]; 2xTMTpro [K13; K31]; 1xTMTpro [N-Term]	Tubulin alpha-1A chain OS=Homo sapiens OX=9606 GN=TUBA1A PE=1 SV=1;Tubulin alpha-8 chain OS=Homo sapiens OX=9606 GN=TUBA8 PE=1 SV=1;Tubulin alpha-1C chain OS=Homo sapiens OX=9606 GN=TUBA1C PE=1 SV=1	0.000887707	0.000812894	0.000986544	0.00102664	0.000979968	0.00109834	0.0929959	0.196816	0.129695	0.294215	0.206909
NEM	UQCRC1	P31930	YIYDQCPAVAGYGPIEQLPDYNR	1xNethylmaleimide [C6]; 1xTMTpro [N-Term]	Cytochrome b-c1 complex subunit 1, mitochondrial OS=Homo sapiens OX=9606 GN=UQCRC1 PE=1 SV=3	0.00533441	0.00541886	0.00639423	0.00700466	0.00628573	0.00665455	0.0930271	0.293352	0.137117	0.219378	0.216616
NEM	PPIA	P62937	IIPGFMCQGGDFTRHNGTGGK	1xNethylmaleimide [C7]; 1xTMTpro [K21]; 1xTMTpro [N-Term]	Peptidyl-prolyl cis-trans isomerase A OS=Homo sapiens OX=9606 GN=PPIA PE=1 SV=2	0.00799681	0.00791041	0.00848707	0.00745237	0.00791156	0.00717449	0.0938699	-0.125811	-0.0395471	-0.180634	-0.11533
NEM	SPEN	Q96T58	DCQELASISVGSGSRPSSDLQAR	1xNethylmaleimide [C2]; 1xTMTpro [N-Term]	Msx2-interacting protein OS=Homo sapiens OX=9606 GN=SPEN PE=1 SV=1	0.119417	0.11183	0.113423	0.12117	0.123373	0.134914	0.0942839	0.076776	0.102769	0.231787	0.137111
NEM	H3-3A	P84243	FQSAAIGALQEASEAYLVGLFEDTNLCAIHAK	1xDeamidated [N25]; 1xNethylmaleimide [C27]; 1xTMTpro [K32]; 1xTMTpro [N-Term]	Histone H3.3 OS=Homo sapiens OX=9606 GN=H3-3A PE=1 SV=2	0.000139327	0.000139231	0.000138128	0.000159554	0.000159009	0.000189708	0.0947242	0.200047	0.195111	0.449781	0.281646
NEM	HSP90B1	P14625	GYEVIYLTEPVDEYCIQALPEFDGKR	1xDeamidated [Q17]; 1xNethylmaleimide [C15]; 1xTMTpro [K25]; 1xTMTpro [N-Term]	Endoplasmin OS=Homo sapiens OX=9606 GN=HSP90B1 PE=1 SV=1	6.83277e-05	6.54806e-05	7.51531e-05	6.55599e-05	5.97957e-05	5.31551e-05	0.094787	-0.0873878	-0.22016	-0.389994	-0.232514
NEM	UNC119B	A6NIH7	IRDLETGTVLFEIAKPCVSDQEEDEEEGGGDVDISAGR	1xDeamidated [Q21]; 1xNethylmaleimide [C17]; 1xTMTpro [K15]; 1xTMTpro [N-Term]	Protein unc-119 homolog B OS=Homo sapiens OX=9606 GN=UNC119B PE=1 SV=1	0.0810674	0.0886302	0.0821946	0.0975827	0.106607	0.0890933	0.0949251	0.216853	0.344452	0.0855445	0.215617
NEM	H3-3A	P84243	FQSAAIGALQEASEAYLVGLFEDTNLCAIHAK	1xNethylmaleimide [C27]; 1xTMTpro [K32]; 1xTMTpro [N-Term]	Histone H3.3 OS=Homo sapiens OX=9606 GN=H3-3A PE=1 SV=2	0.00115654	0.00106159	0.00138555	0.00134814	0.00147126	0.00157374	0.0953344	0.166456	0.292545	0.389685	0.282895
Trioxidation	PKM	P14618	ITLDNAYMEKCDENILWLDYK	1xTrioxidation [C11]; 2xTMTpro [K10; K21]; 1xTMTpro [N-Term]	Pyruvate kinase PKM OS=Homo sapiens OX=9606 GN=PKM PE=1 SV=4	0.000178158	0.000192147	0.000168321	0.000152726	0.000159109	0.0001698	0.0963857	-0.233373	-0.174309	-0.0804875	-0.162723
NEM	NME1	P15531	EIGLWFHPEELVDYTSCAQNWIYE	1xDeamidated [N/Q]; 1xNethylmaleimide [C17]; 1xTMTpro [N-Term]	Nucleoside diphosphate kinase A OS=Homo sapiens OX=9606 GN=NME1 PE=1 SV=1	0.000296489	0.000267392	0.000252138	0.000234714	0.000228125	0.000246929	0.0967079	-0.212735	-0.253814	-0.139548	-0.202032
NEM	RPS2	P15880	CGSVLVR	1xNethylmaleimide [C1]; 1xTMTpro [N-Term]	40S ribosomal protein S2 OS=Homo sapiens OX=9606 GN=RPS2 PE=1 SV=2	0.00870977	0.00753022	0.0085182	0.00761794	0.00717259	0.00603999	0.0967599	-0.11547	-0.202377	-0.450325	-0.256058
NEM	FLNB	O75369	AGSNMLLIGVHGPTTPCEEVSMK	1xNethylmaleimide [C17]; 1xTMTpro [K23]; 1xTMTpro [N-Term]	Filamin-B OS=Homo sapiens OX=9606 GN=FLNB PE=1 SV=2	0.00375896	0.00389777	0.00322042	0.00290814	0.00326919	0.00303435	0.0970985	-0.31817	-0.149331	-0.25688	-0.241461
NEM	FBL	P22087	ANCIDSTASAEAVFASEVK	1xNethylmaleimide [C3]; 1xTMTpro [K19]; 1xTMTpro [N-Term]	rRNA 2'-O-methyltransferase fibrillarin OS=Homo sapiens OX=9606 GN=FBL PE=1 SV=2	0.0253826	0.0313885	0.025682	0.0352446	0.0309534	0.0321035	0.0972354	0.358791	0.171485	0.224122	0.251466
Trioxidation	PSPC1	Q8WXF1	TYTQRCR	1xTrioxidation [C6]; 1xTMTpro [N-Term]	Paraspeckle component 1 OS=Homo sapiens OX=9606 GN=PSPC1 PE=1 SV=1;Splicing factor, proline- and glutamine-rich OS=Homo sapiens OX=9606 GN=SFPQ PE=1 SV=2	0.00677312	0.0072374	0.00673505	0.00623626	0.00606644	0.00674148	0.0972848	-0.149088	-0.188918	-0.0367033	-0.124903
NEM	HIBCH	Q6NVY1	INSCFSANTVEEIIENLQQDGSSFALEQLK	1xNethylmaleimide [C4]; 1xTMTpro [K30]; 1xTMTpro [N-Term]	3-hydroxyisobutyryl-CoA hydrolase, mitochondrial OS=Homo sapiens OX=9606 GN=HIBCH PE=1 SV=2	0.00317716	0.00330438	0.00277196	0.00395172	0.00385915	0.00325049	0.0975942	0.357442	0.323245	0.0756192	0.252102
NEM	CCT8	P50990	QITSYGETCPGLEQYAIK	1xNethylmaleimide [C9]; 1xTMTpro [K18]; 1xTMTpro [N-Term]	T-complex protein 1 subunit theta OS=Homo sapiens OX=9606 GN=CCT8 PE=1 SV=4	0.0145196	0.0153433	0.0154102	0.0158738	0.0156871	0.0160589	0.0980182	0.0729601	0.0558856	0.0896787	0.0728415
NEM	XRCC1	P18887	EWVLDCHR	1xNethylmaleimide [C6]; 1xTMTpro [N-Term]	DNA repair protein XRCC1 OS=Homo sapiens OX=9606 GN=XRCC1 PE=1 SV=2	0.0373932	0.0403994	0.0340142	0.031699	0.0332779	0.0314744	0.0982794	-0.233533	-0.163407	-0.243793	-0.213578
Trioxidation	VPS13D	Q5THJ4	ALLACQGQLK	2xDeamidated [Q6; Q8]; 1xTrioxidation [C5]; 1xTMTpro [K10]; 1xTMTpro [N-Term]	Vacuolar protein sorting-associated protein 13D OS=Homo sapiens OX=9606 GN=VPS13D PE=1 SV=2	2.99637	3.17238	3.40519	3.44361	3.40887	3.68673	0.0999694	0.10977	0.0951445	0.208194	0.137703
NEM	CPOX	P36551	EGGGGISCVLQDGCVFEK	2xNethylmaleimide [C8; C14]; 1xTMTpro [K18]; 1xTMTpro [N-Term]	Oxygen-dependent coproporphyrinogen-III oxidase, mitochondrial OS=Homo sapiens OX=9606 GN=CPOX PE=1 SV=3	0.0127366	0.0143257	0.013566	0.0125052	0.0120454	0.012302	0.101424	-0.114998	-0.169038	-0.138626	-0.140887
NEM	SORD	Q00796	IMLKCDPSDQNP	1xNethylmaleimide [C5]; 1xTMTpro [K4]; 1xTMTpro [N-Term]	Sorbitol dehydrogenase OS=Homo sapiens OX=9606 GN=SORD PE=1 SV=4	0.0235295	0.0213555	0.0241211	0.0258966	0.0270098	0.0239236	0.102311	0.171004	0.231725	0.056676	0.153135
NEM	GMPR2	Q9P2T1	YICLDVANGYSEHFVEFVK	1xNethylmaleimide [C3]; 1xTMTpro [K19]; 1xTMTpro [N-Term]	GMP reductase 2 OS=Homo sapiens OX=9606 GN=GMPR2 PE=1 SV=1	0.0404409	0.039613	0.0372861	0.0372855	0.03673	0.0358557	0.102668	-0.069048	-0.0907014	-0.125457	-0.0950687
NEM	EEF1B2	P24534	SYIEGYVPSQADVAVFEAVSSPPPADLCHALR	1xNethylmaleimide [C28]; 1xTMTpro [N-Term]	Elongation factor 1-beta OS=Homo sapiens OX=9606 GN=EEF1B2 PE=1 SV=3	0.00340128	0.00340254	0.00325608	0.00346237	0.00359401	0.00381569	0.102687	0.0461762	0.100012	0.186362	0.11085
NEM	CBX3	Q13185	CPQIVIAFYEER	1xNethylmaleimide [C1]; 1xTMTpro [N-Term]	Chromobox protein homolog 3 OS=Homo sapiens OX=9606 GN=CBX3 PE=1 SV=4;Chromobox protein homolog 5 OS=Homo sapiens OX=9606 GN=CBX5 PE=1 SV=1	0.00275465	0.00239151	0.00264678	0.00298252	0.00282139	0.00283665	0.102716	0.199327	0.119203	0.126981	0.148503
Trioxidation	CCT5	P48643	ETGANLAICQWGFDDEANHLLLQNNLPAVR	1xDeamidated [Q10]; 1xTrioxidation [C9]; 1xTMTpro [N-Term]	T-complex protein 1 subunit epsilon OS=Homo sapiens OX=9606 GN=CCT5 PE=1 SV=1	0.000145514	8.80156e-05	0.000191979	0.000186638	0.000238412	0.000235582	0.103495	0.396019	0.749235	0.732007	0.625754
NEM	SCFD1	Q8WVM8	VFDQYLNFITLEDDMFVLCNQNK	1xNethylmaleimide [C19]; 1xTMTpro [K23]; 1xTMTpro [N-Term]	Sec1 family domain-containing protein 1 OS=Homo sapiens OX=9606 GN=SCFD1 PE=1 SV=4	0.00657234	0.00621474	0.0061262	0.00802403	0.00664746	0.00815728	0.104497	0.347962	0.0764374	0.371724	0.265374
NEM	GSDMD	P57764	MCALYASLALLSGLSQEPH	1xNethylmaleimide [C2]; 1xTMTpro [N-Term]	Gasdermin-D OS=Homo sapiens OX=9606 GN=GSDMD PE=1 SV=1	0.0413048	0.0347622	0.0330797	0.0397082	0.0511511	0.0448073	0.105404	0.126202	0.491533	0.3005	0.306078
NEM	ENO3	P13929	SGETEDTFIADLVVGLCTGQIK	1xNethylmaleimide [C17]; 1xTMTpro [K22]; 1xTMTpro [N-Term]	Beta-enolase OS=Homo sapiens OX=9606 GN=ENO3 PE=1 SV=5;Gamma-enolase OS=Homo sapiens OX=9606 GN=ENO2 PE=1 SV=3;Alpha-enolase OS=Homo sapiens OX=9606 GN=ENO1 PE=1 SV=2	1.38115	1.37511	1.39629	1.46436	1.47045	1.39982	0.106018	0.0812361	0.0872193	0.0162091	0.0615548
NEM	GANAB	Q14697	TRDGSDYEGWCWPGSAGYPDFTNPTMR	1xNethylmaleimide [C11]; 1xTMTpro [N-Term]	Neutral alpha-glucosidase AB OS=Homo sapiens OX=9606 GN=GANAB PE=1 SV=3	0.00642371	0.00634332	0.00614385	0.00587557	0.00547328	0.00611227	0.106194	-0.101453	-0.203776	-0.044473	-0.116567
NEM	ARPC5	O15511	KVDVDEYDENKFVDEEDGGDGQAGPDEGEVDSCLR	1xNethylmaleimide [C33]; 2xTMTpro [K1; K11]; 1xTMTpro [N-Term]	Actin-related protein 2/3 complex subunit 5 OS=Homo sapiens OX=9606 GN=ARPC5 PE=1 SV=3	0.00703942	0.00505197	0.00817588	0.00792103	0.00930273	0.0103736	0.10635	0.22957	0.461537	0.618726	0.436611
NEM	PSMC4	P43686	MNLSEEVDLEDYVARPDKISGADINSICQESGMLAVR	1xNethylmaleimide [C28]; 1xTMTpro [K18]; 1xTMTpro [N-Term]	26S proteasome regulatory subunit 6B OS=Homo sapiens OX=9606 GN=PSMC4 PE=1 SV=2	0.002185	0.00216554	0.00233952	0.00203038	0.00216037	0.00189464	0.106723	-0.13531	-0.0457806	-0.235135	-0.138742
Dioxidation	CPSF2	Q9P2I0	NNPFQFRHLSLCHGLSDLARVPSPK	1xDioxidation [C12]; 1xTMTpro [K25]; 1xTMTpro [N-Term]	Cleavage and polyadenylation specificity factor subunit 2 OS=Homo sapiens OX=9606 GN=CPSF2 PE=1 SV=2	0.245694	0.20755	0.24311	0.257575	0.25443	0.28016	0.106741	0.150131	0.132405	0.271392	0.184643
NEM	USP7	Q93009	NQGATCYMNSLLQTLFFTNQLRK	1xDeamidated [N9]; 1xNethylmaleimide [C6]; 1xTMTpro [K23]; 1xTMTpro [N-Term]	Ubiquitin carboxyl-terminal hydrolase 7 OS=Homo sapiens OX=9606 GN=USP7 PE=1 SV=2	0.00206749	0.00212416	0.00206915	0.00216565	0.00230515	0.00244569	0.107209	0.0534157	0.143477	0.228856	0.141916
NEM	NUBP2	Q9Y5Y2	ILDATPACLP	1xNethylmaleimide [C8]; 1xTMTpro [N-Term]	Cytosolic Fe-S cluster assembly factor NUBP2 OS=Homo sapiens OX=9606 GN=NUBP2 PE=1 SV=1	0.0845955	0.0761176	0.0836341	0.0883918	0.0896573	0.0883074	0.10795	0.118015	0.138524	0.116637	0.124392
Trioxidation	PPIA	P62937	ITIADCGQLE	1xTrioxidation [C6]; 1xTMTpro [N-Term]	Peptidyl-prolyl cis-trans isomerase A OS=Homo sapiens OX=9606 GN=PPIA PE=1 SV=2	0.000455589	0.000394897	0.000456291	0.000505193	0.000461412	0.000497615	0.108448	0.213855	0.0830762	0.19205	0.162994
NEM	ANXA2	P07355	STVHEILCKLSLEGDHSTPPSAYGSVK	1xAcetyl [N-Term]; 1xNethylmaleimide [C8]; 2xTMTpro [K9; K27]	Annexin A2 OS=Homo sapiens OX=9606 GN=ANXA2 PE=1 SV=2	0.0073314	0.00640974	0.00777161	0.00825399	0.00804715	0.00841538	0.108495	0.202934	0.16632	0.230871	0.200042
NEM	GCSH	P23434	HEWVTTENGIGTVGISNFAQEALGDVVYCSLPEVGTK	1xDeamidated [N/Q]; 1xNethylmaleimide [C29]; 1xTMTpro [K37]; 1xTMTpro [N-Term]	Glycine cleavage system H protein, mitochondrial OS=Homo sapiens OX=9606 GN=GCSH PE=1 SV=2	0.0136973	0.0123899	0.0117637	0.014975	0.0143846	0.0185915	0.109148	0.247188	0.189156	0.559279	0.331874
NEM	KARS1	Q15046	EICNAYTELNDPMRQR	1xDeamidated [N10]; 1xNethylmaleimide [C3]; 1xTMTpro [N-Term]	Lysine--tRNA ligase OS=Homo sapiens OX=9606 GN=KARS1 PE=1 SV=3	0.0186992	0.0201745	0.0182116	0.0173367	0.0183231	0.0167213	0.109167	-0.134326	-0.054494	-0.186473	-0.125098
NEM	TRIM25	Q14258	NTVLCNVVEQFLQADLAREPPADVWTPPAR	1xNethylmaleimide [C5]; 1xTMTpro [N-Term]	E3 ubiquitin/ISG15 ligase TRIM25 OS=Homo sapiens OX=9606 GN=TRIM25 PE=1 SV=2	0.0155339	0.0109026	0.0187852	0.0209586	0.0197936	0.0223753	0.10942	0.47549	0.392982	0.569856	0.479443
NEM	MAFF	Q9ULX9	STPGSGSGPAHGPDPAHGPASCS	1xNethylmaleimide [C22]; 1xTMTpro [N-Term]	Transcription factor MafF OS=Homo sapiens OX=9606 GN=MAFF PE=1 SV=2	0.0926621	0.0908476	0.100418	0.102312	0.0994397	0.111789	0.109938	0.112421	0.0713344	0.24022	0.141325
NEM	CCT5	P48643	ETGANLAICQWGFDDEANHLLLQNNLPAVR	1xDeamidated [N/Q]; 1xNethylmaleimide [C9]; 1xTMTpro [N-Term]	T-complex protein 1 subunit epsilon OS=Homo sapiens OX=9606 GN=CCT5 PE=1 SV=1	7.02744e-05	8.68466e-05	7.95748e-05	5.81138e-05	7.48759e-05	5.53725e-05	0.110212	-0.44112	-0.075499	-0.51083	-0.342483
NEM	HNRNPDL	O14979	GFCFITYTDEEPVK	1xNethylmaleimide [C3]; 1xTMTpro [K14]; 1xTMTpro [N-Term]	Heterogeneous nuclear ribonucleoprotein D-like OS=Homo sapiens OX=9606 GN=HNRNPDL PE=1 SV=3	0.0134931	0.0134462	0.0133188	0.0128806	0.0121162	0.0111454	0.110358	-0.0591204	-0.147382	-0.267867	-0.158123
NEM	CAPN2	P17655	QLDPENTGTIELDLISWLCFSVL	1xNethylmaleimide [C19]; 1xTMTpro [N-Term]	Calpain-2 catalytic subunit OS=Homo sapiens OX=9606 GN=CAPN2 PE=1 SV=6	0.000168505	0.00018278	0.000186152	0.000235551	0.000227433	0.000324342	0.111253	0.394906	0.344306	0.856381	0.531864
NEM	TLN1	Q9Y490	ALDGAFTEENRAQCR	1xNethylmaleimide [C14]; 1xTMTpro [N-Term]	Talin-1 OS=Homo sapiens OX=9606 GN=TLN1 PE=1 SV=3	0.0252982	0.0222919	0.0292927	0.0292074	0.0304031	0.0325908	0.111609	0.188633	0.246517	0.346766	0.260639
NEM	PPIA	P62937	IIPGFMCQGGDFTRHNGTGGK	1xDeamidated [Q8]; 1xNethylmaleimide [C7]; 1xTMTpro [K21]; 1xTMTpro [N-Term]	Peptidyl-prolyl cis-trans isomerase A OS=Homo sapiens OX=9606 GN=PPIA PE=1 SV=2	0.0122851	0.012012	0.0129592	0.0115079	0.0115504	0.00976849	0.112009	-0.109901	-0.104579	-0.346316	-0.186932
NEM	METAP1	P53582	SGHVFTIEPMICEGGWQDETWPDGWTAVTR	1xNethylmaleimide [C12]; 1xTMTpro [N-Term]	Methionine aminopeptidase 1 OS=Homo sapiens OX=9606 GN=METAP1 PE=1 SV=2	0.0109909	0.00951249	0.0114132	0.0117113	0.0123533	0.0122766	0.112332	0.138556	0.215545	0.206559	0.186887
Trioxidation	PPTC7	Q8NI37	AVLGGLSQTDPRAGGGGGGDYGLVTAGCGFGK	1xDeamidated [Q8]; 1xTrioxidation [C28]; 1xTMTpro [K32]; 1xTMTpro [N-Term]	Protein phosphatase PTC7 homolog OS=Homo sapiens OX=9606 GN=PPTC7 PE=1 SV=1	0.482876	0.468229	0.448803	0.521541	0.615056	0.514528	0.112511	0.160482	0.398421	0.140951	0.233285
NEM	MSH6	P52701	CLIDQELLSMANFEEYIPLDSDTVSTTR	1xNethylmaleimide [C1]; 1xTMTpro [N-Term]	DNA mismatch repair protein Msh6 OS=Homo sapiens OX=9606 GN=MSH6 PE=1 SV=2	0.000727134	0.00101007	0.00082746	0.00116197	0.00101229	0.00101368	0.112986	0.442763	0.243817	0.245802	0.310794
NEM	CPOX	P36551	WCDDYFFIAHRGER	1xNethylmaleimide [C2]; 1xTMTpro [N-Term]	Oxygen-dependent coproporphyrinogen-III oxidase, mitochondrial OS=Homo sapiens OX=9606 GN=CPOX PE=1 SV=3	0.010047	0.0110313	0.0107182	0.0108251	0.0119671	0.0119432	0.113015	0.0304814	0.175169	0.172285	0.125979
NEM	MIX23	Q4VC31	AAPSGGVNCEEFAEFQELLK	1xAcetyl [N-Term]; 1xNethylmaleimide [C9]; 1xTMTpro [K20]	Protein MIX23 OS=Homo sapiens OX=9606 GN=MIX23 PE=1 SV=1	0.146156	0.142387	0.15418	0.133996	0.14448	0.129449	0.113307	-0.139253	-0.0305752	-0.189065	-0.119631
NEM	PLCB3	Q01970	QLAALIGESEAQAGQETCQDTQSQQLGSQPSSNPTPSPLDASPR	1xDeamidated [Q]; 1xNethylmaleimide [C18]; 1xTMTpro [N-Term]	1-phosphatidylinositol 4,5-bisphosphate phosphodiesterase beta-3 OS=Homo sapiens OX=9606 GN=PLCB3 PE=1 SV=2	0.0023153	0.00162855	0.00196779	0.00242385	0.00247204	0.00339239	0.113315	0.298707	0.327106	0.783706	0.46984
NEM	DYNC1H1	Q14204	GVAVLCTE	1xNethylmaleimide [C6]; 1xTMTpro [N-Term]	Cytoplasmic dynein 1 heavy chain 1 OS=Homo sapiens OX=9606 GN=DYNC1H1 PE=1 SV=5	0.00149799	0.00154035	0.00170016	0.00149907	0.00141972	0.00127786	0.11336	-0.0753979	-0.153863	-0.305745	-0.178336
Dioxidation	NAP1L1	P55209	RFEIINAIYEPTEEECEWKPDEEDEISEELK	1xDioxidation [C16]; 2xTMTpro [K19; K31]; 1xTMTpro [N-Term]	Nucleosome assembly protein 1-like 1 OS=Homo sapiens OX=9606 GN=NAP1L1 PE=1 SV=1	0.00184354	0.00248666	0.00216607	0.00153935	0.00171991	0.00184612	0.113657	-0.492323	-0.332319	-0.23015	-0.351598
NEM	ME1	P48163	SQMYSTDYDQILPDCYSWPEEVQKIQTKVDQ	2xDeamidated [Q23; Q26]; 1xNethylmaleimide [C15]; 2xTMTpro [K24; K28]; 1xTMTpro [N-Term]	NADP-dependent malic enzyme OS=Homo sapiens OX=9606 GN=ME1 PE=1 SV=1	0.00328581	0.00260374	0.00497774	0.00549172	0.00511314	0.0057555	0.113689	0.6003	0.497251	0.667983	0.588512
NEM	AKAP11	Q9UKA4	TLCNFAGDLAAEVITEAEK	1xNethylmaleimide [C3]; 1xTMTpro [K19]; 1xTMTpro [N-Term]	A-kinase anchor protein 11 OS=Homo sapiens OX=9606 GN=AKAP11 PE=1 SV=1	0.055262	0.0610907	0.058251	0.063492	0.0667944	0.0600177	0.11404	0.125525	0.198676	0.0443374	0.122846
NEM	EDC3	Q96F86	EFCTDSGLVVPSISYELHK	1xNethylmaleimide [C3]; 1xTMTpro [K19]; 1xTMTpro [N-Term]	Enhancer of mRNA-decapping protein 3 OS=Homo sapiens OX=9606 GN=EDC3 PE=1 SV=1	0.0390915	0.0414229	0.0368268	0.0344443	0.036757	0.0362853	0.115311	-0.18341	-0.0896546	-0.108289	-0.127118
NEM	ATP6V1C1	P21283	SSNVLSEDQDSYLCNVTLFRK	1xNethylmaleimide [C14]; 1xTMTpro [K21]; 1xTMTpro [N-Term]	V-type proton ATPase subunit C 1 OS=Homo sapiens OX=9606 GN=ATP6V1C1 PE=1 SV=4	0.0431993	0.0423904	0.0444539	0.0419487	0.039071	0.0419027	0.115321	-0.0473343	-0.149863	-0.0489159	-0.0820377
NEM	NUBP1	P53384	VKLPIIGVVENMSGFICPK	1xNethylmaleimide [C17]; 2xTMTpro [K2; K19]; 1xTMTpro [N-Term]	Cytosolic Fe-S cluster assembly factor NUBP1 OS=Homo sapiens OX=9606 GN=NUBP1 PE=1 SV=2	0.245048	0.243247	0.216648	0.204728	0.225679	0.187625	0.115559	-0.198837	-0.0582714	-0.324689	-0.193932
NEM	EYS	Q5T1H1	QVIINNQELQLTEFGAKGGSNVGDCDGTACGYNTCR	5xDeamidated [N5; N6; Q7; Q10; N21]; 1xNethylmaleimide [C]; 1xTMTpro [K17]; 1xTMTpro [N-Term]	Protein eyes shut homolog OS=Homo sapiens OX=9606 GN=EYS PE=1 SV=5	0.118568	0.113053	0.117955	0.110833	0.100415	0.111656	0.117337	-0.0722538	-0.214664	-0.0615886	-0.116169
NEM	UBR7	Q8N806	AGAEGAAGRQSELEPVVSLVDVLEEDEELENEACAVLGGSDSEK	1xAcetyl [N-Term]; 1xNethylmaleimide [C34]; 1xTMTpro [K44]	Putative E3 ubiquitin-protein ligase UBR7 OS=Homo sapiens OX=9606 GN=UBR7 PE=1 SV=2	0.0371907	0.0387606	0.0485616	0.0384577	0.0270698	0.0292533	0.117639	-0.10999	-0.616577	-0.50466	-0.410409
NEM	HSPA9	P38646	GAVVGIDLGTTNSCVAVMEGK	1xNethylmaleimide [C14]; 1xTMTpro [K21]; 1xTMTpro [N-Term]	Stress-70 protein, mitochondrial OS=Homo sapiens OX=9606 GN=HSPA9 PE=1 SV=2	0.0056229	0.00616137	0.00572857	0.00533778	0.00561546	0.00534957	0.118078	-0.129138	-0.0559751	-0.125955	-0.103689
NEM	VBP1	P61758	ASVPPTDKVCLWLGANVMLEYDIDEAQALLEK	1xNethylmaleimide [C10]; 2xTMTpro [K8; K32]; 1xTMTpro [N-Term]	Prefoldin subunit 3 OS=Homo sapiens OX=9606 GN=VBP1 PE=1 SV=4	0.00420405	0.00370273	0.00377243	0.00362995	0.0035019	0.0029371	0.118313	-0.100959	-0.15277	-0.406518	-0.220082
NEM	SEC31A	O94979	TQPPEDISCIAWNR	1xNethylmaleimide [C9]; 1xTMTpro [N-Term]	Protein transport protein Sec31A OS=Homo sapiens OX=9606 GN=SEC31A PE=1 SV=3	0.0268412	0.0252817	0.0271354	0.0295642	0.0280798	0.0271187	0.118446	0.162251	0.0879332	0.0376857	0.0959566
NEM	NME2	P22392	SCAHDWVYE	1xNethylmaleimide [C2]; 1xTMTpro [N-Term]	Nucleoside diphosphate kinase B OS=Homo sapiens OX=9606 GN=NME2 PE=1 SV=1	0.0914598	0.0945808	0.0977208	0.0823013	0.0929631	0.0852845	0.119538	-0.200728	-0.024986	-0.149361	-0.125025
NEM	PRKDC	P78527	LAGANPAVITCDELLLGHEK	1xNethylmaleimide [C11]; 1xTMTpro [K20]; 1xTMTpro [N-Term]	DNA-dependent protein kinase catalytic subunit OS=Homo sapiens OX=9606 GN=PRKDC PE=1 SV=3	0.00740301	0.0081931	0.00759027	0.00737868	0.00701972	0.00704811	0.119718	-0.0668814	-0.13883	-0.133007	-0.112906
NEM	NUP210	Q8TEM1	WLSTRPEVASIEPLGLDEQQCSQK	1xNethylmaleimide [C21]; 1xTMTpro [K24]; 1xTMTpro [N-Term]	Nuclear pore membrane glycoprotein 210 OS=Homo sapiens OX=9606 GN=NUP210 PE=1 SV=3	0.0871512	0.0858178	0.0856191	0.08446	0.0782788	0.0755154	0.120088	-0.0293524	-0.138999	-0.19085	-0.119734
Dioxidation	RPLP0	P05388	AGAIAPCEVTVPAQNTGLGPEK	1xDioxidation [C7]; 1xTMTpro [K22]; 1xTMTpro [N-Term]	60S acidic ribosomal protein P0 OS=Homo sapiens OX=9606 GN=RPLP0 PE=1 SV=1	0.00199105	0.00177447	0.00196262	0.00169542	0.00177072	0.00175997	0.120981	-0.171462	-0.108767	-0.117554	-0.132595
NEM	EIF4H	Q15056	GFCYVEFDEVDSLKEALTYDGALLGDR	1xNethylmaleimide [C3]; 1xTMTpro [K14]; 1xTMTpro [N-Term]	Eukaryotic translation initiation factor 4H OS=Homo sapiens OX=9606 GN=EIF4H PE=1 SV=5	0.0122874	0.0134392	0.0122069	0.0120218	0.0118395	0.0111396	0.121303	-0.072858	-0.0948996	-0.18282	-0.116859
NEM	IL18	Q14116	AAEPVEDNCINFVAMK	1xAcetyl [N-Term]; 1xNethylmaleimide [C9]; 1xTMTpro [K16]	Interleukin-18 OS=Homo sapiens OX=9606 GN=IL18 PE=1 SV=1	0.0182753	0.0184911	0.0189344	0.0158678	0.0178731	0.017451	0.122279	-0.226633	-0.054942	-0.0894215	-0.123666
NEM	MATR3	P43243	TGFYCK	1xNethylmaleimide [C5]; 1xTMTpro [K6]; 1xTMTpro [N-Term]	Matrin-3 OS=Homo sapiens OX=9606 GN=MATR3 PE=1 SV=2	0.324941	0.310558	0.316027	0.313863	0.301349	0.302506	0.123584	-0.0151447	-0.0738426	-0.0683159	-0.0524344
Trioxidation	FABP5	Q01469	TQTVCNFTDGALVQHQEWDGK	1xTrioxidation [C5]; 1xTMTpro [K21]; 1xTMTpro [N-Term]	Fatty acid-binding protein 5 OS=Homo sapiens OX=9606 GN=FABP5 PE=1 SV=3	0.00116368	0.00108083	0.00116909	0.00107083	0.00101897	0.00110298	0.123641	-0.0876044	-0.15922	-0.0449256	-0.09725
NEM	ACP1	P24666	QITKEDFATFDYILCMDESNLR	1xNethylmaleimide [C15]; 1xTMTpro [K4]; 1xTMTpro [N-Term]	Low molecular weight phosphotyrosine protein phosphatase OS=Homo sapiens OX=9606 GN=ACP1 PE=1 SV=3	0.0112857	0.00936305	0.0123821	0.0138255	0.0129632	0.0125675	0.125274	0.328483	0.235568	0.190849	0.251633
NEM	FLNA	P21333	VGTECGNQK	1xNethylmaleimide [C5]; 1xTMTpro [K9]; 1xTMTpro [N-Term]	Filamin-A OS=Homo sapiens OX=9606 GN=FLNA PE=1 SV=4	0.00172561	0.00198402	0.00191999	0.00194515	0.00215873	0.00211784	0.126018	0.0518107	0.202109	0.17452	0.142813
NEM	PRKCD	Q05655	IAFNSYELGSLQAEDEANQPFCAVK	1xNethylmaleimide [C22]; 1xTMTpro [K25]; 1xTMTpro [N-Term]	Protein kinase C delta type OS=Homo sapiens OX=9606 GN=PRKCD PE=1 SV=2	0.0324009	0.0328241	0.0275111	0.027766	0.0257417	0.0269277	0.126449	-0.154851	-0.264062	-0.199079	-0.205997
NEM	STIP1	P31948	LLEFQLALKDCEECIQLEPTFIK	2xNethylmaleimide [C11; C14]; 2xTMTpro [K9; K23]; 1xTMTpro [N-Term]	Stress-induced-phosphoprotein 1 OS=Homo sapiens OX=9606 GN=STIP1 PE=1 SV=1	0.00254467	0.00246934	0.00274346	0.00275915	0.0027722	0.00282592	0.127045	0.0936005	0.100408	0.128097	0.107369
Trioxidation	IL18	Q14116	ISTLSCENK	1xTrioxidation [C6]; 1xTMTpro [K9]; 1xTMTpro [N-Term]	Interleukin-18 OS=Homo sapiens OX=9606 GN=IL18 PE=1 SV=1	0.00234659	0.00226237	0.00201808	0.00164698	0.00186498	0.0021204	0.127711	-0.423579	-0.244239	-0.0590689	-0.242296
NEM	TPM4	P67936	LAQAKEENVGLHQTLDQTLNELNCI	1xDeamidated [N]; 1xNethylmaleimide [C24]; 1xTMTpro [K5]; 1xTMTpro [N-Term]	Tropomyosin alpha-4 chain OS=Homo sapiens OX=9606 GN=TPM4 PE=1 SV=3	0.0228179	0.0233914	0.0221253	0.0245977	0.0265635	0.0235104	0.128152	0.110872	0.221795	0.0456464	0.126104
NEM	ARCN1	P48444	VLLAAAVCTK	1xNethylmaleimide [C8]; 1xTMTpro [K10]; 1xTMTpro [N-Term]	Coatomer subunit delta OS=Homo sapiens OX=9606 GN=ARCN1 PE=1 SV=1	0.00593064	0.00511822	0.00718949	0.007102	0.00767337	0.00776863	0.128659	0.224284	0.335919	0.35372	0.304641
NEM	CCT8	P50990	QITSYGETCPGLEQYAIKK	1xNethylmaleimide [C9]; 2xTMTpro [K18; K19]; 1xTMTpro [N-Term]	T-complex protein 1 subunit theta OS=Homo sapiens OX=9606 GN=CCT8 PE=1 SV=4	0.0108717	0.0112505	0.0108784	0.0106263	0.0107745	0.0107077	0.129357	-0.0498933	-0.0299043	-0.0388844	-0.0395607
NEM	DHX9	Q08211	TTQVPQFILDDFIQNDRAAECNIVVTQPR	1xNethylmaleimide [C21]; 1xTMTpro [N-Term]	ATP-dependent RNA helicase A OS=Homo sapiens OX=9606 GN=DHX9 PE=1 SV=4	0.00691945	0.00711823	0.00755436	0.00739043	0.00774797	0.00779433	0.129597	0.0381937	0.106354	0.11496	0.0865027
NEM	QARS1	P47897	AFIHWVSQPLMCEVR	1xNethylmaleimide [C12]; 1xTMTpro [N-Term]	Glutamine--tRNA ligase OS=Homo sapiens OX=9606 GN=QARS1 PE=1 SV=1	0.0460296	0.0438277	0.0438679	0.043248	0.0428306	0.042448	0.129805	-0.0436024	-0.0575963	-0.0705411	-0.0572466
NEM	TUBB2A	Q13885	VSDTVVEPYNATLSVHQLVENTDETYSIDNEALYDICFR	1xDeamidated [N/Q]; 1xNethylmaleimide [C37]; 1xTMTpro [N-Term]	Tubulin beta-2A chain OS=Homo sapiens OX=9606 GN=TUBB2A PE=1 SV=1	0.000813899	0.000639571	0.000762851	0.000818329	0.000831364	0.000943303	0.131208	0.147549	0.170349	0.352589	0.223496
NEM	PDS5A	Q29RF7	FFTQPEKDFCNDK	1xNethylmaleimide [C10]; 2xTMTpro [K7; K13]; 1xTMTpro [N-Term]	Sister chromatid cohesion protein PDS5 homolog A OS=Homo sapiens OX=9606 GN=PDS5A PE=1 SV=1	0.0301159	0.0321651	0.0310166	0.0323696	0.0334666	0.036852	0.132041	0.0577644	0.105845	0.244866	0.136158
NEM	RPL12	P30050	CTGGEVGATSALAPK	1xNethylmaleimide [C1]; 1xTMTpro [K15]; 1xTMTpro [N-Term]	60S ribosomal protein L12 OS=Homo sapiens OX=9606 GN=RPL12 PE=1 SV=1	0.090495	0.0909087	0.0925625	0.0887297	0.0772478	0.0722796	0.132253	-0.0415456	-0.241469	-0.337374	-0.206796
NEM	RNH1	P13489	ELSLAGNELGDEGARLLCETLLEPGCQLESLWVK	2xNethylmaleimide [C18; C26]; 1xTMTpro [K34]; 1xTMTpro [N-Term]	Ribonuclease inhibitor OS=Homo sapiens OX=9606 GN=RNH1 PE=1 SV=2	0.0151201	0.0166223	0.0154091	0.0149698	0.014073	0.0148899	0.132589	-0.0702824	-0.159407	-0.0780082	-0.102566
NEM	TARDBP	Q13148	AFAFVTFADDQIAQSLCGEDLIIK	1xNethylmaleimide [C17]; 1xTMTpro [K24]; 1xTMTpro [N-Term]	TAR DNA-binding protein 43 OS=Homo sapiens OX=9606 GN=TARDBP PE=1 SV=1	0.00141623	0.00109007	0.00149283	0.0014891	0.00164181	0.00172507	0.132753	0.15972	0.300565	0.371934	0.277406
NEM	OLA1	Q9NTK5	GAHNGQGLGNAFLSHISACDGIFHLTR	1xNethylmaleimide [C19]; 1xTMTpro [N-Term]	Obg-like ATPase 1 OS=Homo sapiens OX=9606 GN=OLA1 PE=1 SV=2	0.0301984	0.0270806	0.0359456	0.0351839	0.0354221	0.0419165	0.133883	0.179167	0.188903	0.431771	0.266614
NEM	TXNDC17	Q9BRA2	SWCPDCVQAEPVVREGLK	2xNethylmaleimide [C3; C6]; 1xTMTpro [K18]; 1xTMTpro [N-Term]	Thioredoxin domain-containing protein 17 OS=Homo sapiens OX=9606 GN=TXNDC17 PE=1 SV=1	0.0277629	0.0280429	0.0248179	0.0248911	0.0242182	0.0241881	0.135607	-0.11061	-0.150152	-0.151945	-0.137569
NEM	PPM1G	O15355	CSGDGVGAPR	1xNethylmaleimide [C1]; 1xTMTpro [N-Term]	Protein phosphatase 1G OS=Homo sapiens OX=9606 GN=PPM1G PE=1 SV=1	0.0345959	0.0326931	0.03528	0.0388081	0.0373531	0.0347152	0.136047	0.1828	0.127669	0.0220058	0.110825
NEM	VCPIP1	Q96JH7	SGSLQTGLPESFPLTGGTENLNTETTDGCVADALGAAFATR	1xNethylmaleimide [C29]; 1xTMTpro [N-Term]	Deubiquitinating protein VCPIP1 OS=Homo sapiens OX=9606 GN=VCPIP1 PE=1 SV=2	0.0108968	0.00998551	0.0124143	0.0129194	0.0121454	0.0130858	0.136719	0.219121	0.129999	0.23759	0.19557
NEM	FLNA	P21333	CSGPGLSPGMVR	1xNethylmaleimide [C1]; 1xTMTpro [N-Term]	Filamin-A OS=Homo sapiens OX=9606 GN=FLNA PE=1 SV=4	0.0030466	0.00290623	0.0029874	0.00308092	0.00304228	0.00309579	0.137234	0.0480094	0.0298052	0.0549556	0.0442567
Trioxidation	VCP	P55072	QAAPCVLFFDELDSIAK	1xTrioxidation [C5]; 1xTMTpro [K17]; 1xTMTpro [N-Term]	Transitional endoplasmic reticulum ATPase OS=Homo sapiens OX=9606 GN=VCP PE=1 SV=4	0.000119346	0.000148858	0.000139221	0.000142555	0.000176344	0.000160726	0.14033	0.0699454	0.376819	0.243035	0.229933
NEM	CKB	P12277	SKDYEFMWNPHLGYILTCPSNLGTGLR	1xDeamidated [N]; 1xNethylmaleimide [C18]; 1xTMTpro [K2]; 1xTMTpro [N-Term]	Creatine kinase B-type OS=Homo sapiens OX=9606 GN=CKB PE=1 SV=1	0.00855482	0.00787199	0.00970415	0.00970227	0.010401	0.00961982	0.140817	0.155596	0.255928	0.143284	0.184936
Dioxidation	UCHL5	Q9Y5K5	LYELDGLREGPIDLGACNQDDWISAVRPVIEK	1xDeamidated [N/Q]; 1xDioxidation [C17]; 1xTMTpro [K32]; 1xTMTpro [N-Term]	Ubiquitin carboxyl-terminal hydrolase isozyme L5 OS=Homo sapiens OX=9606 GN=UCHL5 PE=1 SV=3	0.00355157	0.00305375	0.00359695	0.00352818	0.00391741	0.00421692	0.141015	0.0530676	0.204047	0.310336	0.18915
NEM	AIMP1	Q12904	IWEQIQPDLHTNDECVATYKGVPFEVK	1xDeamidated [N12]; 1xNethylmaleimide [C15]; 2xTMTpro [K20; K27]; 1xTMTpro [N-Term]	Aminoacyl tRNA synthase complex-interacting multifunctional protein 1 OS=Homo sapiens OX=9606 GN=AIMP1 PE=1 SV=2	0.0110158	0.011513	0.00999409	0.00997968	0.0100985	0.0094421	0.141093	-0.119431	-0.102355	-0.199316	-0.140367
NEM	LAP3	P28838	LNLPINIIGLAPLCENMPSGK	1xNethylmaleimide [C14]; 1xTMTpro [K21]; 1xTMTpro [N-Term]	Cytosol aminopeptidase OS=Homo sapiens OX=9606 GN=LAP3 PE=1 SV=3	0.00107529	0.000991174	0.00102903	0.00135823	0.00110213	0.00116195	0.141527	0.396525	0.0950888	0.171335	0.220983
Trioxidation	EEF1A2	Q05639	NMITGTSQADCAVLIVAAGVGEFEAGISKNGQTR	1xTrioxidation [C11]; 1xTMTpro [K29]; 1xTMTpro [N-Term]	Elongation factor 1-alpha 2 OS=Homo sapiens OX=9606 GN=EEF1A2 PE=1 SV=1;Elongation factor 1-alpha 1 OS=Homo sapiens OX=9606 GN=EEF1A1 PE=1 SV=1	0.000114128	9.37038e-05	9.44677e-05	9.20869e-05	7.41831e-05	8.83359e-05	0.14198	-0.129947	-0.441852	-0.189943	-0.253914
NEM	TSN	Q15631	ETAAACVEK	1xNethylmaleimide [C6]; 1xTMTpro [K9]; 1xTMTpro [N-Term]	Translin OS=Homo sapiens OX=9606 GN=TSN PE=1 SV=1	0.0232445	0.0261183	0.0235403	0.0214147	0.0218021	0.0234616	0.143427	-0.182415	-0.156549	-0.0507151	-0.129893
Trioxidation	LENG8	Q96PV6	ADPCVAHALALR	1xTrioxidation [C4]; 1xTMTpro [N-Term]	Leukocyte receptor cluster member 8 OS=Homo sapiens OX=9606 GN=LENG8 PE=1 SV=3	0.800302	0.688566	0.793253	0.718689	0.616302	0.689628	0.145532	-0.0819726	-0.303703	-0.141522	-0.175733
Dioxidation	S100A6	P06703	ACPLDQAIGLLVAIFHK	1xAcetyl [N-Term]; 1xDioxidation [C2]; 1xTMTpro [K17]	Protein S100-A6 OS=Homo sapiens OX=9606 GN=S100A6 PE=1 SV=1	0.00363496	0.00357914	0.00484498	0.00545598	0.00493021	0.004465	0.14638	0.440753	0.294565	0.151576	0.295631
NEM	GSPT1	P15170	GIEEEEILPGFILCDPNNLCHSGR	2xNethylmaleimide [C14; C20]; 1xTMTpro [N-Term]	Eukaryotic peptide chain release factor GTP-binding subunit ERF3A OS=Homo sapiens OX=9606 GN=GSPT1 PE=1 SV=1	0.00290707	0.00286803	0.00300654	0.00295988	0.00338399	0.00337842	0.146589	0.0160094	0.209198	0.206821	0.144009
NEM	DSN1	Q9H410	VFDCMELVMDELQGSVK	1xNethylmaleimide [C4]; 1xTMTpro [K17]; 1xTMTpro [N-Term]	Kinetochore-associated protein DSN1 homolog OS=Homo sapiens OX=9606 GN=DSN1 PE=1 SV=2	0.239074	0.265043	0.209	0.219584	0.194762	0.192139	0.146707	-0.114405	-0.287463	-0.307028	-0.236299
NEM	PRMT1	Q99873	EVDIYTVKVEDLTFTSPFCLQVK	1xNethylmaleimide [C19]; 2xTMTpro [K8; K23]; 1xTMTpro [N-Term]	Protein arginine N-methyltransferase 1 OS=Homo sapiens OX=9606 GN=PRMT1 PE=1 SV=3	0.00568771	0.0068878	0.00541994	0.00700884	0.00646017	0.00760965	0.146832	0.224577	0.106973	0.343233	0.224927
NEM	ABCF1	Q8NE71	ALSIPPNIDVLLCEQEVVADETPAVQAVLR	1xDeamidated [N/Q]; 1xNethylmaleimide [C13]; 1xTMTpro [N-Term]	ATP-binding cassette sub-family F member 1 OS=Homo sapiens OX=9606 GN=ABCF1 PE=1 SV=2	0.000365719	0.000281319	0.000278926	0.000578851	0.000608463	0.00032809	0.14813	0.907196	0.979174	0.0880974	0.658156
NEM	UPF1	Q92900	SILIDESTQATEPECMVPVVLGAK	1xNethylmaleimide [C15]; 1xTMTpro [K24]; 1xTMTpro [N-Term]	Regulator of nonsense transcripts 1 OS=Homo sapiens OX=9606 GN=UPF1 PE=1 SV=2	0.00580628	0.00653671	0.00566917	0.00573402	0.00536382	0.00461916	0.148361	-0.0663898	-0.162677	-0.378306	-0.202458
NEM	URB1	O60287	TVDHCLNK	1xNethylmaleimide [C5]; 1xTMTpro [K8]; 1xTMTpro [N-Term]	Nucleolar pre-ribosomal-associated protein 1 OS=Homo sapiens OX=9606 GN=URB1 PE=1 SV=4	0.701267	0.501632	0.668375	0.725769	0.78487	0.768629	0.150557	0.218524	0.331467	0.301302	0.283764
NEM	SPTAN1	Q13813	KASAFNSWFENAEEDLTDPVRCNSLEEIK	1xNethylmaleimide [C22]; 2xTMTpro [K1; K29]; 1xTMTpro [N-Term]	Spectrin alpha chain, non-erythrocytic 1 OS=Homo sapiens OX=9606 GN=SPTAN1 PE=1 SV=3	0.00582383	0.00690172	0.00538491	0.00492932	0.00529415	0.00491085	0.150818	-0.292399	-0.18939	-0.297818	-0.259869
NEM	SMC3	Q9UQE7	AFTMDCITLEGDQVSHR	1xNethylmaleimide [C6]; 1xTMTpro [N-Term]	Structural maintenance of chromosomes protein 3 OS=Homo sapiens OX=9606 GN=SMC3 PE=1 SV=2	0.012079	0.010488	0.0113834	0.0128608	0.0126285	0.0116433	0.151098	0.184514	0.158215	0.0410341	0.127921
Trioxidation	AKAP12	Q02952	LKETCVSGEDPTQGADLSPDEK	1xTrioxidation [C5]; 2xTMTpro [K2; K22]; 1xTMTpro [N-Term]	A-kinase anchor protein 12 OS=Homo sapiens OX=9606 GN=AKAP12 PE=1 SV=4	0.000931063	0.000952404	0.000539627	0.000554367	0.000475323	0.000494499	0.151384	-0.542974	-0.764907	-0.707849	-0.67191
NEM	CTNND1	O60716	NCDGVPALVR	1xNethylmaleimide [C2]; 1xTMTpro [N-Term]	Catenin delta-1 OS=Homo sapiens OX=9606 GN=CTNND1 PE=1 SV=1	0.0654327	0.0614989	0.0591747	0.0665901	0.0673125	0.0640018	0.152438	0.102214	0.117782	0.04502	0.0883387
NEM	CSK	P41240	SAIQAAWPSGTECIAK	1xAcetyl [N-Term]; 1xNethylmaleimide [C13]; 1xTMTpro [K16]	Tyrosine-protein kinase CSK OS=Homo sapiens OX=9606 GN=CSK PE=1 SV=1	0.0198878	0.0165664	0.0198931	0.0145679	0.018037	0.0157736	0.152627	-0.366592	-0.0584222	-0.251866	-0.225627
NEM	CSE1L	P55060	NLFEDQNTLTSICEK	1xNethylmaleimide [C13]; 1xTMTpro [K15]; 1xTMTpro [N-Term]	Exportin-2 OS=Homo sapiens OX=9606 GN=CSE1L PE=1 SV=3	0.00534549	0.00494064	0.00535498	0.00562232	0.00531821	0.00561284	0.153201	0.108858	0.0286325	0.106422	0.0813042
NEM	NPM3	O75607	LSCQPMLSLDDFQLQPPVTFR	1xNethylmaleimide [C3]; 1xTMTpro [N-Term]	Nucleoplasmin-3 OS=Homo sapiens OX=9606 GN=NPM3 PE=1 SV=3	1.18444	0.874561	1.44856	1.51743	1.50874	1.58409	0.154499	0.376126	0.367838	0.438146	0.394037
NEM	ENO3	P13929	FGANAILGVSLAVCK	1xNethylmaleimide [C14]; 1xTMTpro [K15]; 1xTMTpro [N-Term]	Beta-enolase OS=Homo sapiens OX=9606 GN=ENO3 PE=1 SV=5;Gamma-enolase OS=Homo sapiens OX=9606 GN=ENO2 PE=1 SV=3;Alpha-enolase OS=Homo sapiens OX=9606 GN=ENO1 PE=1 SV=2	1.79189	1.8875	1.73191	1.92439	1.96301	1.83573	0.154876	0.0933915	0.122052	0.0253408	0.0802614
NEM	XRCC5	P13010	CFSVLGFCK	2xNethylmaleimide [C1; C8]; 1xTMTpro [K9]; 1xTMTpro [N-Term]	X-ray repair cross-complementing protein 5 OS=Homo sapiens OX=9606 GN=XRCC5 PE=1 SV=3	0.00177478	0.00169431	0.00180761	0.00174132	0.00163748	0.0016529	0.155245	-0.0144909	-0.103199	-0.0896687	-0.0691195
NEM	PBK	Q96KB5	VIELFSVCTNEDPKDRPSAAHIVEALETDV	1xNethylmaleimide [C8]; 1xTMTpro [K14]; 1xTMTpro [N-Term]	Lymphokine-activated killer T-cell-originated protein kinase OS=Homo sapiens OX=9606 GN=PBK PE=1 SV=3	0.00144724	0.00171547	0.00157387	0.00166864	0.00178375	0.00177782	0.155416	0.0797853	0.176025	0.171221	0.142344
NEM	IPO5	O00410	IFSIIAEGEMHEAIKHEDPCAK	1xNethylmaleimide [C20]; 2xTMTpro [K15; K22]; 1xTMTpro [N-Term]	Importin-5 OS=Homo sapiens OX=9606 GN=IPO5 PE=1 SV=4	0.00923204	0.0103678	0.00919459	0.00827242	0.00942551	0.00819786	0.155749	-0.214443	-0.0261831	-0.227506	-0.156044
NEM	WDR1	O75083	IWDVSVNSVVSTFPMGSTVLDQQLGCLWQK	1xNethylmaleimide [C26]; 1xTMTpro [K30]; 1xTMTpro [N-Term]	WD repeat-containing protein 1 OS=Homo sapiens OX=9606 GN=WDR1 PE=1 SV=4	0.00491619	0.00474532	0.00492913	0.00550128	0.00492473	0.00523065	0.156081	0.177759	0.0180365	0.104983	0.100259
NEM	ARPC1B	O15143	AYHSFLVEPISCHAWNK	1xAcetyl [N-Term]; 1xNethylmaleimide [C12]; 1xTMTpro [K17]	Actin-related protein 2/3 complex subunit 1B OS=Homo sapiens OX=9606 GN=ARPC1B PE=1 SV=3	0.135894	0.1195	0.148757	0.147955	0.151719	0.158488	0.156741	0.135231	0.171474	0.234447	0.180384
Trioxidation	UBA1	P22314	YFLVGAGAIGCELLK	1xTrioxidation [C11]; 1xTMTpro [K15]; 1xTMTpro [N-Term]	Ubiquitin-like modifier-activating enzyme 1 OS=Homo sapiens OX=9606 GN=UBA1 PE=1 SV=3	0.000833345	0.00073184	0.0008785	0.000875006	0.000909077	0.000935055	0.157024	0.103269	0.15838	0.199028	0.153559
NEM	DDX21	Q9NR30	KLSVACFYGGTPYGGQFER	1xNethylmaleimide [C6]; 1xTMTpro [K1]; 1xTMTpro [N-Term]	Nucleolar RNA helicase 2 OS=Homo sapiens OX=9606 GN=DDX21 PE=1 SV=5	0.0384872	0.0399702	0.037654	0.0399941	0.0399937	0.0405012	0.15753	0.0473118	0.0472966	0.0654888	0.0533658
NEM	CCT4	P50991	LVIEEAERSIHDALCVIR	1xNethylmaleimide [C15]; 1xTMTpro [N-Term]	T-complex protein 1 subunit delta OS=Homo sapiens OX=9606 GN=CCT4 PE=1 SV=4	0.000692158	0.000682592	0.000580244	0.00083311	0.000663765	0.000789441	0.158084	0.354378	0.0265436	0.276703	0.219208
NEM	PSMC5	P62195	AVAHHTDCTFIR	1xNethylmaleimide [C8]; 1xTMTpro [N-Term]	26S proteasome regulatory subunit 8 OS=Homo sapiens OX=9606 GN=PSMC5 PE=1 SV=1	0.0207664	0.0207385	0.018396	0.0188152	0.0188356	0.0170552	0.158303	-0.0857146	-0.0841516	-0.227405	-0.132424
Trioxidation	EIF4H	Q15056	GFCYVEFDEVDSLK	1xTrioxidation [C3]; 1xTMTpro [K14]; 1xTMTpro [N-Term]	Eukaryotic translation initiation factor 4H OS=Homo sapiens OX=9606 GN=EIF4H PE=1 SV=5	0.00269305	0.00202711	0.00219714	0.00297566	0.00259111	0.00262385	0.15906	0.367962	0.168322	0.186441	0.240908
NEM	CBX3	Q13185	LTWHSCPEDEAQ	1xNethylmaleimide [C6]; 1xTMTpro [N-Term]	Chromobox protein homolog 3 OS=Homo sapiens OX=9606 GN=CBX3 PE=1 SV=4	0.00193751	0.00163443	0.00200507	0.00216607	0.00206608	0.00207207	0.159481	0.220548	0.152363	0.156543	0.176485
NEM	PHGDH	O43175	QNLSKEELIAELQDCEGLIVR	1xNethylmaleimide [C15]; 1xTMTpro [K5]; 1xTMTpro [N-Term]	D-3-phosphoglycerate dehydrogenase OS=Homo sapiens OX=9606 GN=PHGDH PE=1 SV=4	0.0213638	0.0236321	0.0198122	0.0255086	0.0238285	0.0227212	0.159916	0.239775	0.141478	0.0728268	0.15136
NEM	ALDH1A3	P47895	EQICEVEEGDKPDVDKAVEAAQVAFQR	1xNethylmaleimide [C4]; 2xTMTpro [K11; K16]; 1xTMTpro [N-Term]	Aldehyde dehydrogenase family 1 member A3 OS=Homo sapiens OX=9606 GN=ALDH1A3 PE=1 SV=2	0.00962703	0.00892883	0.0106939	0.00921828	0.00869663	0.00804209	0.160028	-0.080894	-0.164935	-0.27782	-0.17455
NEM	CPNE3	O75131	AAQCVTK	1xAcetyl [N-Term]; 1xNethylmaleimide [C4]; 1xTMTpro [K7]	Copine-3 OS=Homo sapiens OX=9606 GN=CPNE3 PE=1 SV=1	0.151267	0.13951	0.144554	0.135899	0.14011	0.137861	0.160289	-0.0946159	-0.0505822	-0.0739365	-0.0730449
Trioxidation	HSPA6	P17066	TACERAK	1xTrioxidation [C3]; 1xTMTpro [K7]; 1xTMTpro [N-Term]	Heat shock 70 kDa protein 6 OS=Homo sapiens OX=9606 GN=HSPA6 PE=1 SV=2;Heat shock-related 70 kDa protein 2 OS=Homo sapiens OX=9606 GN=HSPA2 PE=1 SV=1;Heat shock cognate 71 kDa protein OS=Homo sapiens OX=9606 GN=HSPA8 PE=1 SV=1;Heat shock 70 kDa protein 1A OS=Homo sapiens OX=9606 GN=HSPA1A PE=1 SV=1;Heat shock 70 kDa protein 1-like OS=Homo sapiens OX=9606 GN=HSPA1L PE=1 SV=2	0.00580024	0.00584688	0.00474719	0.00496689	0.00459488	0.00457131	0.160477	-0.137817	-0.250135	-0.257552	-0.215168
NEM	DHX30	Q7L2E3	LSTLTLLWPCPMTFVAK	1xNethylmaleimide [C10]; 1xTMTpro [K17]; 1xTMTpro [N-Term]	ATP-dependent RNA helicase DHX30 OS=Homo sapiens OX=9606 GN=DHX30 PE=1 SV=1	0.000878889	0.00123095	0.000782703	0.00120656	0.0013322	0.00121715	0.16089	0.323525	0.466439	0.336132	0.375365
NEM	AKAP12	Q02952	SSEKNEDFAAHPGEDAVPTGPDCQAK	1xDeamidated [N5]; 1xNethylmaleimide [C23]; 2xTMTpro [K4; K26]; 1xTMTpro [N-Term]	A-kinase anchor protein 12 OS=Homo sapiens OX=9606 GN=AKAP12 PE=1 SV=4	0.000704776	0.000908818	0.000689743	0.000675728	0.000628975	0.000557801	0.161488	-0.184248	-0.287688	-0.46094	-0.310959
NEM	CCT4	P50991	DIEREDIEFICK	1xNethylmaleimide [C11]; 1xTMTpro [K12]; 1xTMTpro [N-Term]	T-complex protein 1 subunit delta OS=Homo sapiens OX=9606 GN=CCT4 PE=1 SV=4	0.00212549	0.00286971	0.00263801	0.00317619	0.00274001	0.00310164	0.162583	0.319969	0.106854	0.285704	0.237509
NEM	LRRC47	Q8N1G4	YLHLLDGNENYPCLVDADGDVISFPPITNSEK	1xDeamidated [N]; 1xNethylmaleimide [C13]; 1xTMTpro [K32]; 1xTMTpro [N-Term]	Leucine-rich repeat-containing protein 47 OS=Homo sapiens OX=9606 GN=LRRC47 PE=1 SV=1	0.00335945	0.00293227	0.00296599	0.00298458	0.00272395	0.00234508	0.163189	-0.0481635	-0.179992	-0.396059	-0.208071
NEM	ENOPH1	Q9UHY7	EYLQTHWEEEECQQDVSLLR	1xNethylmaleimide [C12]; 1xTMTpro [N-Term]	Enolase-phosphatase E1 OS=Homo sapiens OX=9606 GN=ENOPH1 PE=1 SV=1	0.0141548	0.0127179	0.0144621	0.0125549	0.0132487	0.0121678	0.163332	-0.134139	-0.0565454	-0.179325	-0.123336
NEM	NIBAN2	Q96TA1	CPTQFPLILWHPYAR	1xNethylmaleimide [C1]; 1xTMTpro [N-Term]	Protein Niban 2 OS=Homo sapiens OX=9606 GN=NIBAN2 PE=1 SV=3	0.02772	0.0267698	0.0272408	0.0277105	0.0304527	0.0286037	0.163666	0.0245208	0.160655	0.0702881	0.0851547
NEM	GAPDH	P04406	VIPELNGKLTGMAFRVPTANVSVVDLTCR	1xDeamidated [N6]; 1xNethylmaleimide [C28]; 1xTMTpro [K8]; 1xTMTpro [N-Term]	Glyceraldehyde-3-phosphate dehydrogenase OS=Homo sapiens OX=9606 GN=GAPDH PE=1 SV=3	0.0025724	0.00276986	0.00253927	0.00271982	0.00288404	0.00274052	0.163857	0.0499964	0.134577	0.0609357	0.0818364
NEM	HSPD1	P10809	CIPALDSLTPANEDQKIGIEIIK	1xDeamidated [N/Q]; 1xNethylmaleimide [C1]; 2xTMTpro [K16; K23]; 1xTMTpro [N-Term]	60 kDa heat shock protein, mitochondrial OS=Homo sapiens OX=9606 GN=HSPD1 PE=1 SV=2	0.001223	0.00127975	0.00102414	0.00109021	0.00100556	0.000951379	0.164323	-0.108824	-0.225442	-0.305343	-0.213203
NEM	HSP90AB1	P08238	RVFIMDSCDELIPEYLNFIRGVVDSEDLPLNISR	1xNethylmaleimide [C8]; 1xTMTpro [N-Term]	Heat shock protein HSP 90-beta OS=Homo sapiens OX=9606 GN=HSP90AB1 PE=1 SV=4	0.000524797	0.00050238	0.000547975	0.00051672	0.000467632	0.000492199	0.16486	-0.023075	-0.167082	-0.0932155	-0.0944577
NEM	VCP	P55072	MTNGFSGADLTEICQR	1xDeamidated [N3]; 1xNethylmaleimide [C14]; 1xTMTpro [N-Term]	Transitional endoplasmic reticulum ATPase OS=Homo sapiens OX=9606 GN=VCP PE=1 SV=4	0.00194891	0.00175047	0.00203296	0.00169643	0.00177898	0.00173404	0.165281	-0.171665	-0.103115	-0.140029	-0.138269
NEM	NUBP1	P53384	STFSAHLAHGLAEDENTQIALLDIDICGPSIPK	1xDeamidated [Q18]; 1xNethylmaleimide [C27]; 1xTMTpro [K33]; 1xTMTpro [N-Term]	Cytosolic Fe-S cluster assembly factor NUBP1 OS=Homo sapiens OX=9606 GN=NUBP1 PE=1 SV=2	0.265016	0.295498	0.271574	0.260104	0.266568	0.247789	0.165397	-0.0926844	-0.0572715	-0.162659	-0.104205
NEM	GSPT1	P15170	EQSDFCPWYIGLPFIPYLDNLPNFNR	1xDeamidated [N]; 1xNethylmaleimide [C6]; 1xTMTpro [N-Term]	Eukaryotic peptide chain release factor GTP-binding subunit ERF3A OS=Homo sapiens OX=9606 GN=GSPT1 PE=1 SV=1	0.00228069	0.00179478	0.00244243	0.00248016	0.00267239	0.00257855	0.1657	0.190989	0.298686	0.247117	0.245598
Trioxidation	YWHAE	P62258	LICCDILDVLDK	2xTrioxidation [C3; C4]; 1xTMTpro [K12]; 1xTMTpro [N-Term]	14-3-3 protein epsilon OS=Homo sapiens OX=9606 GN=YWHAE PE=1 SV=1	0.000243681	0.000198147	0.00026647	0.000211322	0.00020182	0.000169953	0.166317	-0.159952	-0.226323	-0.474257	-0.286844
NEM	ALDH7A1	P49419	GSDCGIVNVNIPTSGAEIGGAFGGEK	1xNethylmaleimide [C4]; 1xTMTpro [K26]; 1xTMTpro [N-Term]	Alpha-aminoadipic semialdehyde dehydrogenase OS=Homo sapiens OX=9606 GN=ALDH7A1 PE=1 SV=5	0.0100963	0.00913855	0.0106357	0.0101811	0.0113633	0.0112707	0.166953	0.0321314	0.190623	0.178815	0.133857
NEM	POTEF	A5A3E0	CPEALFQPCFLGMESCGIHETTFNSIMK	1xDeamidated [Q7]; 2xNethylmaleimide [C]; 1xTMTpro [K28]; 1xTMTpro [N-Term]	POTE ankyrin domain family member F OS=Homo sapiens OX=9606 GN=POTEF PE=1 SV=2;POTE ankyrin domain family member J OS=Homo sapiens OX=9606 GN=POTEJ PE=3 SV=1;POTE ankyrin domain family member I OS=Homo sapiens OX=9606 GN=POTEI PE=3 SV=1	0.00255719	0.00257027	0.00270919	0.0026429	0.0027328	0.00283239	0.167051	0.0168466	0.0651058	0.116746	0.0662329
NEM	GRWD1	Q9BQ67	ELHWHPQCPGLLVSTALSGFTIFR	1xNethylmaleimide [C8]; 1xTMTpro [N-Term]	Glutamate-rich WD repeat-containing protein 1 OS=Homo sapiens OX=9606 GN=GRWD1 PE=1 SV=1	0.00997625	0.00842154	0.010788	0.0103894	0.0110346	0.012348	0.167879	0.0948033	0.18173	0.343969	0.206834
Trioxidation	PPIA	P62937	KITIADCGQLE	1xTrioxidation [C7]; 1xTMTpro [K1]; 1xTMTpro [N-Term]	Peptidyl-prolyl cis-trans isomerase A OS=Homo sapiens OX=9606 GN=PPIA PE=1 SV=2	0.00687032	0.0061073	0.00677588	0.00611877	0.00615585	0.00598077	0.16796	-0.105833	-0.0971151	-0.138743	-0.113897
NEM	EDC3	Q96F86	DLPTSPVDLVINCLDCPENVFLRDQPWYK	1xDeamidated [N/Q]; 2xNethylmaleimide [C13; C16]; 1xTMTpro [K29]; 1xTMTpro [N-Term]	Enhancer of mRNA-decapping protein 3 OS=Homo sapiens OX=9606 GN=EDC3 PE=1 SV=1	0.00533932	0.00498309	0.00438303	0.00427235	0.00441107	0.00427135	0.168472	-0.198286	-0.152189	-0.198622	-0.183032
Trioxidation	MIX23	Q4VC31	AAPSGGVNCEEFAEFQELLK	1xAcetyl [N-Term]; 1xTrioxidation [C9]; 1xTMTpro [K20]	Protein MIX23 OS=Homo sapiens OX=9606 GN=MIX23 PE=1 SV=1	0.00269608	0.00195357	0.00275978	0.0018765	0.00214091	0.0018139	0.168814	-0.396353	-0.206177	-0.445308	-0.349279
Dioxidation	GMFB	P60983	SESLVVCDVAEDLVEK	1xAcetyl [N-Term]; 1xDioxidation [C7]; 1xTMTpro [K16]	Glia maturation factor beta OS=Homo sapiens OX=9606 GN=GMFB PE=1 SV=2	0.00290903	0.00285474	0.003679	0.00266824	0.00282175	0.00234135	0.171387	-0.238359	-0.157658	-0.42691	-0.274309
NEM	DDX39B	Q13838	NCPHIVVGTPGR	1xNethylmaleimide [C2]; 1xTMTpro [N-Term]	Spliceosome RNA helicase DDX39B OS=Homo sapiens OX=9606 GN=DDX39B PE=1 SV=1	0.0715301	0.0690963	0.0719313	0.0720598	0.0801244	0.074725	0.171418	0.024373	0.177421	0.0767693	0.0928543
Dioxidation	HSPA1A	P0DMV8	ELEQVCNPIISGLYQGAGGPGPGGFGAQGPK	1xDioxidation [C6]; 1xTMTpro [K31]; 1xTMTpro [N-Term]	Heat shock 70 kDa protein 1A OS=Homo sapiens OX=9606 GN=HSPA1A PE=1 SV=1	0.000560322	0.000379559	0.000561831	0.000353466	0.000390287	0.000386356	0.173244	-0.502002	-0.359037	-0.373643	-0.411561
Dioxidation	MCM3AP	O60318	HTPVCSFNSQNK	3xDeamidated [N8; Q10; N11]; 1xDioxidation [C5]; 1xTMTpro [K12]; 1xTMTpro [N-Term]	Germinal-center associated nuclear protein OS=Homo sapiens OX=9606 GN=MCM3AP PE=1 SV=2	0.615121	0.489201	0.47	0.631583	0.60116	0.619898	0.174342	0.267276	0.196053	0.240334	0.234554
NEM	PLEC	Q15149	LQMEAGLCEEQLNQADALLQSDVR	1xNethylmaleimide [C8]; 1xTMTpro [N-Term]	Plectin OS=Homo sapiens OX=9606 GN=PLEC PE=1 SV=3	0.000389966	0.000370575	0.000393384	0.000373771	0.000368088	0.000369049	0.175057	-0.0413586	-0.0634649	-0.0597014	-0.0548416
NEM	GAPDH	P04406	LTGMAFRVPTANVSVVDLTCR	1xNethylmaleimide [C20]; 1xTMTpro [N-Term]	Glyceraldehyde-3-phosphate dehydrogenase OS=Homo sapiens OX=9606 GN=GAPDH PE=1 SV=3	0.000476306	0.000537156	0.00048045	0.000533589	0.000549979	0.000527793	0.175472	0.0996664	0.143315	0.0839099	0.108964
NEM	RPL8	P62917	KAQLNIGNVLPVGTMPEGTIVCCLEEKPGDRGK	1xDeamidated [N8]; 2xNethylmaleimide [C22; C23]; 3xTMTpro [K1; K27; K33]; 1xTMTpro [N-Term]	60S ribosomal protein L8 OS=Homo sapiens OX=9606 GN=RPL8 PE=1 SV=2	0.00339382	0.00327252	0.00409172	0.00377271	0.00413071	0.00449189	0.175478	0.0732164	0.204005	0.324939	0.20072
NEM	LACTB2	Q53H82	ILIDTGEPAIPEYISCLK	1xNethylmaleimide [C16]; 1xTMTpro [K18]; 1xTMTpro [N-Term]	Endoribonuclease LACTB2 OS=Homo sapiens OX=9606 GN=LACTB2 PE=1 SV=2	0.0145273	0.0151632	0.0148426	0.0144191	0.0140758	0.0125034	0.175761	-0.0419388	-0.0767043	-0.247601	-0.122081
NEM	WDR89	Q96FK6	SFCWNVQDDSLLTGGEDAQLLLWKPGAIEK	1xNethylmaleimide [C3]; 2xTMTpro [K24; K30]; 1xTMTpro [N-Term]	WD repeat-containing protein 89 OS=Homo sapiens OX=9606 GN=WDR89 PE=2 SV=1	0.030472	0.0295315	0.0267402	0.0274521	0.0267798	0.0258517	0.175989	-0.074883	-0.110653	-0.161538	-0.115691
NEM	NAP1L1	P55209	CAQIEAKFYEEVHDLERK	1xNethylmaleimide [C1]; 2xTMTpro [K7; K18]; 1xTMTpro [N-Term]	Nucleosome assembly protein 1-like 1 OS=Homo sapiens OX=9606 GN=NAP1L1 PE=1 SV=1	0.00798926	0.0065567	0.00731497	0.00697852	0.00624242	0.00613802	0.17716	-0.0623992	-0.223216	-0.247548	-0.177721
Dioxidation	SRCIN1	Q9C0H9	IEGSNGAATPSAPCGSGGRSSGATPVSGPPPPSASSTPAGQPTAVSR	1xDeamidated [Q41]; 1xDioxidation [C14]; 1xTMTpro [N-Term]	SRC kinase signaling inhibitor 1 OS=Homo sapiens OX=9606 GN=SRCIN1 PE=1 SV=4	0.169375	0.143534	0.201799	0.137707	0.130972	0.144665	0.177513	-0.31719	-0.389531	-0.246078	-0.3176
NEM	CCT3	P49368	EILSEVERNLQDAMQVCR	1xNethylmaleimide [C17]; 1xTMTpro [N-Term]	T-complex protein 1 subunit gamma OS=Homo sapiens OX=9606 GN=CCT3 PE=1 SV=4	0.0164854	0.0176151	0.0161777	0.0180578	0.0171444	0.0176965	0.177763	0.107649	0.0327683	0.0784919	0.0729697
NEM	CISD2	Q8N5K1	VVNEINIEDLCLTK	1xNethylmaleimide [C11]; 1xTMTpro [K14]; 1xTMTpro [N-Term]	CDGSH iron-sulfur domain-containing protein 2 OS=Homo sapiens OX=9606 GN=CISD2 PE=1 SV=1	0.136751	0.138209	0.170307	0.127439	0.123953	0.127244	0.178471	-0.219898	-0.259913	-0.222112	-0.233974
Trioxidation	MTX3	Q5HYI7	FCDDILSSYFRLSLGGISPAGQETVDANLQK	2xDeamidated [Q22; Q30]; 1xTrioxidation [C2]; 1xTMTpro [K31]; 1xTMTpro [N-Term]	Metaxin-3 OS=Homo sapiens OX=9606 GN=MTX3 PE=1 SV=2	0.141594	0.149773	0.155498	0.141571	0.135521	0.107158	0.178493	-0.0733517	-0.13636	-0.475129	-0.22828
NEM	NHLRC2	Q8NBF2	AGFAQPSGLSLASEDPWSCLFVADSESSTVR	1xNethylmaleimide [C19]; 1xTMTpro [N-Term]	NHL repeat-containing protein 2 OS=Homo sapiens OX=9606 GN=NHLRC2 PE=1 SV=1	0.00126429	0.0010616	0.00112077	0.00179548	0.00157453	0.00116573	0.179706	0.644127	0.454682	0.0209921	0.373267
NEM	DHX9	Q08211	TTQVPQFILDDFIQNDRAAECNIVVTQPR	1xDeamidated [N15]; 1xNethylmaleimide [C21]; 1xTMTpro [N-Term]	ATP-dependent RNA helicase A OS=Homo sapiens OX=9606 GN=DHX9 PE=1 SV=4	0.00189534	0.00205601	0.00198071	0.00203405	0.00214124	0.00204277	0.180161	0.040783	0.11488	0.0469565	0.0675399
NEM	TUBB2A	Q13885	LTTPTYGDLNHLVSATMSGVTTCLRFPGQLNADLRK	1xNethylmaleimide [C23]; 1xTMTpro [K36]; 1xTMTpro [N-Term]	Tubulin beta-2A chain OS=Homo sapiens OX=9606 GN=TUBB2A PE=1 SV=1;Tubulin beta-4A chain OS=Homo sapiens OX=9606 GN=TUBB4A PE=1 SV=2;Tubulin beta chain OS=Homo sapiens OX=9606 GN=TUBB PE=1 SV=2;Tubulin beta-4B chain OS=Homo sapiens OX=9606 GN=TUBB4B PE=1 SV=1	0.000293257	0.000331282	0.000292986	0.000287106	0.000291695	0.000254063	0.180254	-0.0911993	-0.0683236	-0.267597	-0.142373
NEM	TXN	P10599	YSNVIFLEVDVDDCQDVASECEVK	1xDeamidated [Q15]; 2xNethylmaleimide [C14; C21]; 1xTMTpro [K24]; 1xTMTpro [N-Term]	Thioredoxin OS=Homo sapiens OX=9606 GN=TXN PE=1 SV=3	0.0141505	0.0156872	0.0130149	0.0132668	0.012863	0.0122021	0.181523	-0.106597	-0.151195	-0.227291	-0.161694
NEM	XPO5	Q9HAV4	SLLCGEDEAADENPESQEMLEEQLVR	1xNethylmaleimide [C4]; 1xTMTpro [N-Term]	Exportin-5 OS=Homo sapiens OX=9606 GN=XPO5 PE=1 SV=1	0.0166121	0.0149652	0.0167434	0.0182399	0.016159	0.0187027	0.181947	0.179415	0.00465758	0.215568	0.133214
Trioxidation	RAB3IP	Q96QF0	CALTGQSK	1xDeamidated [Q6]; 1xTrioxidation [C1]; 1xTMTpro [K8]; 1xTMTpro [N-Term]	Rab-3A-interacting protein OS=Homo sapiens OX=9606 GN=RAB3IP PE=1 SV=1	3.11707	3.08457	3.43212	3.20756	3.75746	3.88303	0.182033	-0.00166038	0.226622	0.274045	0.166335
NEM	ATAD1	Q8NBU5	DAAFQNVLTHVCLD	1xNethylmaleimide [C12]; 1xTMTpro [N-Term]	Outer mitochondrial transmembrane helix translocase OS=Homo sapiens OX=9606 GN=ATAD1 PE=1 SV=1	0.0751567	0.0744085	0.0768757	0.0801777	0.0753923	0.0799039	0.182353	0.0871011	-0.00168361	0.0821658	0.0558611
NEM	PSMD4	P55036	SNPENNVGLITLANDCEVLTTLTPDTGR	1xNethylmaleimide [C16]; 1xTMTpro [N-Term]	26S proteasome non-ATPase regulatory subunit 4 OS=Homo sapiens OX=9606 GN=PSMD4 PE=1 SV=1	0.00607439	0.00435727	0.00700634	0.00631063	0.00763872	0.00821624	0.182495	0.118583	0.394129	0.499277	0.33733
NEM	DHX38	Q92620	GDTSEDASIHRLEGTDLDCQVGGLICK	1xAcetyl [N-Term]; 1xDeamidated [Q20]; 2xNethylmaleimide [C19; C26]; 1xTMTpro [K27]	Pre-mRNA-splicing factor ATP-dependent RNA helicase PRP16 OS=Homo sapiens OX=9606 GN=DHX38 PE=1 SV=2	0.0610595	0.0535642	0.0611441	0.054858	0.0528498	0.0532409	0.18265	-0.0949349	-0.148738	-0.138102	-0.127258
NEM	HSPA8	P11142	SKGPAVGIDLGTTYSCVGVFQHGKVEIIANDQGNR	1xAcetyl [N-Term]; 1xNethylmaleimide [C16]; 2xTMTpro [K2; K24]	Heat shock cognate 71 kDa protein OS=Homo sapiens OX=9606 GN=HSPA8 PE=1 SV=1	0.00564367	0.00482364	0.00668087	0.00613191	0.00683849	0.00741442	0.182687	0.101315	0.258656	0.375312	0.245095
NEM	ADSS2	P30520	MCDLVSDFDGFSERFK	1xNethylmaleimide [C2]; 1xTMTpro [K16]; 1xTMTpro [N-Term]	Adenylosuccinate synthetase isozyme 2 OS=Homo sapiens OX=9606 GN=ADSS2 PE=1 SV=3	0.00538402	0.0059296	0.00496105	0.00504007	0.00506043	0.00451218	0.183735	-0.10615	-0.100333	-0.265768	-0.157417
NEM	SF3B3	Q15393	NVIDGDLCEQFNSMEPNKQK	1xNethylmaleimide [C8]; 2xTMTpro [K18; K20]; 1xTMTpro [N-Term]	Splicing factor 3B subunit 3 OS=Homo sapiens OX=9606 GN=SF3B3 PE=1 SV=4	0.00483716	0.00510013	0.00376882	0.00408821	0.00373186	0.0035271	0.183781	-0.160315	-0.291892	-0.373301	-0.27517
NEM	PITRM1	Q5JRX3	VSDIEPTIPVTELDVVLTAGDIPVQYCAQPTNGMVYFR	1xNethylmaleimide [C27]; 1xTMTpro [N-Term]	Presequence protease, mitochondrial OS=Homo sapiens OX=9606 GN=PITRM1 PE=1 SV=3	0.000907729	0.00108169	0.000596204	0.00108277	0.0013854	0.00100621	0.184068	0.329177	0.684754	0.22339	0.41244
NEM	IARS1	P41252	DSLPVCPVDASGCFTTEVTDFAGQYVK	2xNethylmaleimide [C6; C13]; 1xTMTpro [K27]; 1xTMTpro [N-Term]	Isoleucine--tRNA ligase, cytoplasmic OS=Homo sapiens OX=9606 GN=IARS1 PE=1 SV=2	0.000699549	0.000809106	0.000831742	0.000803592	0.000899961	0.000884482	0.184508	0.0427444	0.206144	0.181115	0.143334
NEM	KPNA6	O60684	VSPCLPVLSR	1xNethylmaleimide [C4]; 1xTMTpro [N-Term]	Importin subunit alpha-7 OS=Homo sapiens OX=9606 GN=KPNA6 PE=1 SV=1	0.0793035	0.0777136	0.0733051	0.0740114	0.0742181	0.0717847	0.186295	-0.0528722	-0.048847	-0.0969421	-0.0662204
NEM	RUVBL1	Q9Y265	QAASGLVGQENAREACGVIVELIK	1xNethylmaleimide [C16]; 1xTMTpro [K24]; 1xTMTpro [N-Term]	RuvB-like 1 OS=Homo sapiens OX=9606 GN=RUVBL1 PE=1 SV=1	0.0208224	0.0218161	0.0172317	0.0171796	0.0171484	0.0172765	0.186334	-0.21618	-0.218801	-0.208062	-0.214348
Trioxidation	ENO3	P13929	SGETEDTFIADLVVGLCTGQIK	1xTrioxidation [C17]; 1xTMTpro [K22]; 1xTMTpro [N-Term]	Beta-enolase OS=Homo sapiens OX=9606 GN=ENO3 PE=1 SV=5;Gamma-enolase OS=Homo sapiens OX=9606 GN=ENO2 PE=1 SV=3;Alpha-enolase OS=Homo sapiens OX=9606 GN=ENO1 PE=1 SV=2	0.195195	0.190937	0.189315	0.191789	0.213295	0.207648	0.186947	-0.000199878	0.153126	0.114416	0.089114
NEM	RTCB	Q9Y3I0	LVMEEAPESYKNVTDVVNTCHDAGISK	1xDeamidated [N12]; 1xNethylmaleimide [C20]; 2xTMTpro [K11; K27]; 1xTMTpro [N-Term]	RNA-splicing ligase RtcB homolog OS=Homo sapiens OX=9606 GN=RTCB PE=1 SV=1	0.0094439	0.0095589	0.00858704	0.00817652	0.00905004	0.00843848	0.18703	-0.169616	-0.0231783	-0.124121	-0.105638
NEM	HSPA9	P38646	TIAPCQK	1xNethylmaleimide [C5]; 1xTMTpro [K7]; 1xTMTpro [N-Term]	Stress-70 protein, mitochondrial OS=Homo sapiens OX=9606 GN=HSPA9 PE=1 SV=2	0.0259309	0.0292497	0.0253927	0.025845	0.0244914	0.0231644	0.187496	-0.0554519	-0.133062	-0.21343	-0.133981
NEM	TXNDC17	Q9BRA2	YGTPQKLVESECLQANLVEMLFSED	1xDeamidated [Q5]; 1xNethylmaleimide [C12]; 1xTMTpro [K6]; 1xTMTpro [N-Term]	Thioredoxin domain-containing protein 17 OS=Homo sapiens OX=9606 GN=TXNDC17 PE=1 SV=1	0.000862535	0.00070221	0.000861843	0.00113389	0.00114864	0.000798604	0.18752	0.487314	0.505965	-0.0184144	0.324955
NEM	CTU2	Q2VPK5	CQVGEDYGEPAPEEPPPAPRPSREQK	1xAcetyl [N-Term]; 1xDeamidated [Q]; 1xNethylmaleimide [C1]; 1xTMTpro [K26]	Cytoplasmic tRNA 2-thiolation protein 2 OS=Homo sapiens OX=9606 GN=CTU2 PE=1 SV=1	0.0142719	0.0160865	0.0157243	0.0143932	0.0140983	0.0143568	0.188371	-0.0938787	-0.123741	-0.0975294	-0.10505
Dioxidation	RPL4	P36578	YAICSALAASALPALVMSK	1xDioxidation [C4]; 1xTMTpro [K19]; 1xTMTpro [N-Term]	60S ribosomal protein L4 OS=Homo sapiens OX=9606 GN=RPL4 PE=1 SV=5	0.000210511	0.000193039	0.000191013	0.0002011	0.000216377	0.000236402	0.188427	0.0210471	0.126679	0.254379	0.134035
NEM	RPL12	P30050	HPHDIIDDINSGAVECPAS	1xNethylmaleimide [C16]; 1xTMTpro [N-Term]	60S ribosomal protein L12 OS=Homo sapiens OX=9606 GN=RPL12 PE=1 SV=1	0.0120637	0.0106696	0.0117791	0.0104981	0.010925	0.0106585	0.190218	-0.13203	-0.0745251	-0.11015	-0.105569
NEM	UQCRC1	P31930	AVELLGDIVQNCSLEDSQIEKERDVILR	1xNethylmaleimide [C12]; 1xTMTpro [K21]; 1xTMTpro [N-Term]	Cytochrome b-c1 complex subunit 1, mitochondrial OS=Homo sapiens OX=9606 GN=UQCRC1 PE=1 SV=3	0.0030764	0.00283725	0.00307775	0.00341028	0.00307518	0.00313211	0.190289	0.186307	0.0370849	0.0635487	0.0956469
NEM	CLIC1	O00299	LHIVQVVCK	1xNethylmaleimide [C8]; 1xTMTpro [K9]; 1xTMTpro [N-Term]	Chloride intracellular channel protein 1 OS=Homo sapiens OX=9606 GN=CLIC1 PE=1 SV=4	0.0619869	0.076076	0.0598112	0.0561128	0.059416	0.0533466	0.190363	-0.233219	-0.150696	-0.306151	-0.230022
NEM	TKT	P29401	TVPFCSTFAAFFTR	1xNethylmaleimide [C5]; 1xTMTpro [N-Term]	Transketolase OS=Homo sapiens OX=9606 GN=TKT PE=1 SV=3	0.000732094	0.000749202	0.000582218	0.000616276	0.000586391	0.000558439	0.190372	-0.158491	-0.230206	-0.300668	-0.229789
NEM	WDR5	P61964	TLPAHSDPVSAVHFNRDGSLIVSSSYDGLCR	1xNethylmaleimide [C30]; 1xTMTpro [N-Term]	WD repeat-containing protein 5 OS=Homo sapiens OX=9606 GN=WDR5 PE=1 SV=1	0.0127753	0.0117004	0.0138157	0.013027	0.0142937	0.0147498	0.19203	0.029453	0.16332	0.208639	0.133804
Trioxidation	CTSC	P53634	VTTYCNETMTGWVHDVLGRNWACFTGK	1xDeamidated [N6]; 2xTrioxidation [C5; C23]; 1xTMTpro [K27]; 1xTMTpro [N-Term]	Dipeptidyl peptidase 1 OS=Homo sapiens OX=9606 GN=CTSC PE=1 SV=2	0.00619729	0.0047454	0.00398274	0.00909752	0.00782292	0.0049551	0.192068	0.870734	0.652968	-0.00582526	0.505959
NEM	FLNC	Q14315	AFGPGLEPTGCIVDKPAEFTIDAR	1xNethylmaleimide [C11]; 1xTMTpro [K15]; 1xTMTpro [N-Term]	Filamin-C OS=Homo sapiens OX=9606 GN=FLNC PE=1 SV=3	0.0225974	0.0219213	0.0225589	0.0223447	0.0235299	0.0232684	0.192084	-0.000936069	0.0736269	0.0575034	0.0433981
NEM	FASN	P49327	LSIPTYGLQCTR	1xNethylmaleimide [C10]; 1xTMTpro [N-Term]	Fatty acid synthase OS=Homo sapiens OX=9606 GN=FASN PE=1 SV=3	0.00196079	0.00184793	0.00207964	0.00195882	0.00173271	0.00164326	0.192246	-0.00291558	-0.179871	-0.256342	-0.146376
NEM	MACROH2A1	O75367	FVIHCNSPVWGADKCEELLEK	2xNethylmaleimide [C5; C15]; 2xTMTpro [K14; K21]; 1xTMTpro [N-Term]	Core histone macro-H2A.1 OS=Homo sapiens OX=9606 GN=MACROH2A1 PE=1 SV=4	0.014131	0.0142609	0.0142991	0.0146245	0.0148075	0.0142277	0.192953	0.0394204	0.0573584	-0.00026114	0.0321726
Trioxidation	TPI1	P60174	QSLGELIGTLNAAKVPADTEVVCAPPTAYIDFAR	1xTrioxidation [C23]; 1xTMTpro [K14]; 1xTMTpro [N-Term]	Triosephosphate isomerase OS=Homo sapiens OX=9606 GN=TPI1 PE=1 SV=4	0.000545822	0.000563436	0.000642749	0.000503653	0.000548686	0.000532079	0.193181	-0.213544	-0.0899941	-0.134333	-0.145957
NEM	WDR1	O75083	LATGSDDNCAAFFEGPPFK	1xNethylmaleimide [C9]; 1xTMTpro [K19]; 1xTMTpro [N-Term]	WD repeat-containing protein 1 OS=Homo sapiens OX=9606 GN=WDR1 PE=1 SV=4	0.0023196	0.00250316	0.00268372	0.00211639	0.00234429	0.00240214	0.193712	-0.241566	-0.0940236	-0.0588535	-0.131481
NEM	ADSS2	P30520	VVDLLAQDADIVCR	1xNethylmaleimide [C13]; 1xTMTpro [N-Term]	Adenylosuccinate synthetase isozyme 2 OS=Homo sapiens OX=9606 GN=ADSS2 PE=1 SV=3	0.00220838	0.00206386	0.00217558	0.00208496	0.00202545	0.00209212	0.19458	-0.0438302	-0.0856055	-0.0388792	-0.0561049
NEM	KPNB1	Q14974	GALQYLVPILTQTLTKQDENDDDDDWNPCK	1xNethylmaleimide [C29]; 2xTMTpro [K16; K30]; 1xTMTpro [N-Term]	Importin subunit beta-1 OS=Homo sapiens OX=9606 GN=KPNB1 PE=1 SV=2	0.00295984	0.00376806	0.00286792	0.00380122	0.00378172	0.00364366	0.194699	0.249021	0.241599	0.187944	0.226188
NEM	PTGES3	Q15185	HLNEIDLFHCIDPNDSKHKR	1xNethylmaleimide [C10]; 2xTMTpro [K17; K19]; 1xTMTpro [N-Term]	Prostaglandin E synthase 3 OS=Homo sapiens OX=9606 GN=PTGES3 PE=1 SV=1	0.0122224	0.0117417	0.0132969	0.0128553	0.013436	0.0135436	0.194765	0.0496591	0.113397	0.124906	0.0959874
NEM	TUBA1A	Q71U36	TIQFVDWCPTGFK	1xNethylmaleimide [C8]; 1xTMTpro [K13]; 1xTMTpro [N-Term]	Tubulin alpha-1A chain OS=Homo sapiens OX=9606 GN=TUBA1A PE=1 SV=1;Tubulin alpha-8 chain OS=Homo sapiens OX=9606 GN=TUBA8 PE=1 SV=1;Tubulin alpha-1C chain OS=Homo sapiens OX=9606 GN=TUBA1C PE=1 SV=1	0.0121323	0.0131152	0.0112963	0.0113248	0.0115196	0.0107711	0.196048	-0.105179	-0.0805696	-0.177507	-0.121085
Dioxidation	HSPD1	P10809	CIPALDSLTPANEDQKIGIEIIK	1xDioxidation [C1]; 2xTMTpro [K16; K23]; 1xTMTpro [N-Term]	60 kDa heat shock protein, mitochondrial OS=Homo sapiens OX=9606 GN=HSPD1 PE=1 SV=2	0.000568766	0.000626791	0.000462285	0.000513281	0.000447682	0.000426786	0.196434	-0.106524	-0.303798	-0.372759	-0.261027
Dioxidation	HK1	P19367	LPVGFTFSFPCQQSK	1xDeamidated [Q12]; 1xDioxidation [C11]; 1xTMTpro [K15]; 1xTMTpro [N-Term]	Hexokinase-1 OS=Homo sapiens OX=9606 GN=HK1 PE=1 SV=3	0.00218608	0.00243493	0.00279511	0.0027643	0.00267359	0.00296387	0.196497	0.161214	0.113075	0.261779	0.178689
Dioxidation	CLIC1	O00299	FLDGNELTLADCNLLPK	1xDioxidation [C12]; 1xTMTpro [K17]; 1xTMTpro [N-Term]	Chloride intracellular channel protein 1 OS=Homo sapiens OX=9606 GN=CLIC1 PE=1 SV=4	0.000784623	0.000734046	0.000851434	0.000708249	0.000560876	0.000762455	0.196738	-0.157659	-0.494233	-0.0512636	-0.234385
NEM	OAT	P04181	ALSGGLYPVSAVLCDDDIMLTIKPGEHGSTYGGNPLGCR	2xNethylmaleimide [C14; C38]; 1xTMTpro [K23]; 1xTMTpro [N-Term]	Ornithine aminotransferase, mitochondrial OS=Homo sapiens OX=9606 GN=OAT PE=1 SV=1	0.00872044	0.00754198	0.00893904	0.00886131	0.00933804	0.00941354	0.196836	0.0770466	0.152647	0.164264	0.131319
Dioxidation	EEF2	P13639	YVEPIEDVPCGNIVGLVGVDQFLVK	1xDeamidated [N12]; 1xDioxidation [C10]; 1xTMTpro [K25]; 1xTMTpro [N-Term]	Elongation factor 2 OS=Homo sapiens OX=9606 GN=EEF2 PE=1 SV=4	1.86772e-05	1.82565e-05	1.51571e-05	1.14653e-05	1.76104e-05	9.79355e-06	0.196842	-0.598787	0.0203601	-0.826161	-0.468196
NEM	ALDH7A1	P49419	ELGLREENEGVYNGSWGGRGEVITTYCPANNEPIAR	1xDeamidated [N13]; 1xNethylmaleimide [C27]; 1xTMTpro [N-Term]	Alpha-aminoadipic semialdehyde dehydrogenase OS=Homo sapiens OX=9606 GN=ALDH7A1 PE=1 SV=5	0.0126025	0.0122395	0.0133831	0.013076	0.0145635	0.0132926	0.197478	0.0373678	0.192803	0.0610705	0.0970805
NEM	TUBB4A	P04350	EAESCDCLQGFQLTHSLGGGTGSGMGTLLISK	2xNethylmaleimide [C5; C7]; 1xTMTpro [K32]; 1xTMTpro [N-Term]	Tubulin beta-4A chain OS=Homo sapiens OX=9606 GN=TUBB4A PE=1 SV=2;Tubulin beta 8B OS=Homo sapiens OX=9606 GN=TUBB8B PE=1 SV=1;Tubulin beta-8 chain OS=Homo sapiens OX=9606 GN=TUBB8 PE=1 SV=2;Tubulin beta chain OS=Homo sapiens OX=9606 GN=TUBB PE=1 SV=2;Tubulin beta-4B chain OS=Homo sapiens OX=9606 GN=TUBB4B PE=1 SV=1	0.116074	0.11532	0.123137	0.123861	0.131025	0.119418	0.197756	0.0677703	0.148896	0.0150666	0.0772444
NEM	IPO5	O00410	TKENVNATENCISAVGK	1xNethylmaleimide [C11]; 2xTMTpro [K2; K17]; 1xTMTpro [N-Term]	Importin-5 OS=Homo sapiens OX=9606 GN=IPO5 PE=1 SV=4	0.0252853	0.0307511	0.0222069	0.0217735	0.0222401	0.0202505	0.198218	-0.260431	-0.229843	-0.365048	-0.285107
NEM	LGALS3BP	Q08380	AAFGQGSGPIMLDEVQCTGTEASLADCK	1xDeamidated [Q16]; 2xNethylmaleimide [C17; C27]; 1xTMTpro [K28]; 1xTMTpro [N-Term]	Galectin-3-binding protein OS=Homo sapiens OX=9606 GN=LGALS3BP PE=1 SV=1	0.00465152	0.0047551	0.00382151	0.00435284	0.00358385	0.00327349	0.198339	-0.0186194	-0.299066	-0.429743	-0.249143
NEM	CCT7	Q99832	TCTFILRGGAEQFMEETER	1xNethylmaleimide [C2]; 1xTMTpro [N-Term]	T-complex protein 1 subunit eta OS=Homo sapiens OX=9606 GN=CCT7 PE=1 SV=2	0.00242103	0.00239956	0.00241904	0.00233344	0.00234798	0.00209631	0.198968	-0.048496	-0.0395323	-0.203099	-0.0970425
NEM	AIMP1	Q12904	MVILLCNLKPAK	1xNethylmaleimide [C6]; 2xTMTpro [K9; K12]; 1xTMTpro [N-Term]	Aminoacyl tRNA synthase complex-interacting multifunctional protein 1 OS=Homo sapiens OX=9606 GN=AIMP1 PE=1 SV=2	0.00324829	0.00329323	0.0033624	0.00298271	0.00327049	0.00265534	0.199556	-0.146415	-0.0135318	-0.314139	-0.158029
NEM	TXN	P10599	YSNVIFLEVDVDDCQDVASECEVK	2xDeamidated [N3; Q15]; 2xNethylmaleimide [C14; C21]; 1xTMTpro [K24]; 1xTMTpro [N-Term]	Thioredoxin OS=Homo sapiens OX=9606 GN=TXN PE=1 SV=3	0.002032	0.00212822	0.00195409	0.00187366	0.00195454	0.00199573	0.199953	-0.121366	-0.0604004	-0.0303104	-0.0706924
NEM	FSCN1	Q16658	YWTVGSDSAVTSSGDTPVDFFFEFCDYNK	1xNethylmaleimide [C25]; 1xTMTpro [K29]; 1xTMTpro [N-Term]	Fascin OS=Homo sapiens OX=9606 GN=FSCN1 PE=1 SV=3	0.000477423	0.000747905	0.000651647	0.000435976	0.000539034	0.000466236	0.199987	-0.521126	-0.214998	-0.424316	-0.386813
NEM	SMARCB1	Q12824	TFPLCFDDHDPAVIHENASQPEVLVPIRLDMEIDGQK	1xNethylmaleimide [C5]; 1xTMTpro [K37]; 1xTMTpro [N-Term]	SWI/SNF-related matrix-associated actin-dependent regulator of chromatin subfamily B member 1 OS=Homo sapiens OX=9606 GN=SMARCB1 PE=1 SV=2	0.053363	0.0593825	0.0424125	0.0459426	0.0401755	0.041721	0.200769	-0.170871	-0.364386	-0.309931	-0.281729
NEM	PA2G4	Q9UQ80	SLVEASSSGVSVLSLCEKGDAMIMEETGK	1xNethylmaleimide [C16]; 2xTMTpro [K18; K29]; 1xTMTpro [N-Term]	Proliferation-associated protein 2G4 OS=Homo sapiens OX=9606 GN=PA2G4 PE=1 SV=3	0.00211678	0.00234119	0.00168974	0.00186488	0.00173367	0.00148479	0.200869	-0.136004	-0.241259	-0.464828	-0.280697
NEM	PGM3	O95394	QASCSGDEYR	1xNethylmaleimide [C4]; 1xTMTpro [N-Term]	Phosphoacetylglucosamine mutase OS=Homo sapiens OX=9606 GN=PGM3 PE=1 SV=1	0.0429253	0.0430044	0.039638	0.0451387	0.0434484	0.0431353	0.20093	0.108934	0.0538701	0.0434362	0.0687469
NEM	UHRF1	Q96T88	ECTIVPSNHYGPIPGIPVGTMWR	1xNethylmaleimide [C2]; 1xTMTpro [N-Term]	E3 ubiquitin-protein ligase UHRF1 OS=Homo sapiens OX=9606 GN=UHRF1 PE=1 SV=1	0.0398249	0.0294887	0.0507442	0.0480154	0.0515367	0.0543456	0.200991	0.262804	0.364905	0.441469	0.356393
NEM	RPL3	P39023	KVACIGAWHPAR	1xNethylmaleimide [C4]; 1xTMTpro [K1]; 1xTMTpro [N-Term]	60S ribosomal protein L3 OS=Homo sapiens OX=9606 GN=RPL3 PE=1 SV=2	0.0305457	0.0266986	0.0199447	0.0312093	0.0290281	0.0339447	0.201407	0.278545	0.174017	0.399753	0.284105
NEM	PIN1	Q13526	IKSGEEDFESLASQFSDCSSAK	1xNethylmaleimide [C18]; 2xTMTpro [K2; K22]; 1xTMTpro [N-Term]	Peptidyl-prolyl cis-trans isomerase NIMA-interacting 1 OS=Homo sapiens OX=9606 GN=PIN1 PE=1 SV=1	0.341345	0.37668	0.327202	0.329352	0.333425	0.292515	0.202681	-0.08115	-0.0634195	-0.252271	-0.13228
NEM	UHRF1	Q96T88	ALALNCFAPINDQEGAEAKDWR	1xNethylmaleimide [C6]; 1xTMTpro [K19]; 1xTMTpro [N-Term]	E3 ubiquitin-protein ligase UHRF1 OS=Homo sapiens OX=9606 GN=UHRF1 PE=1 SV=1	0.0249224	0.019686	0.0271006	0.0270052	0.028622	0.0281884	0.203915	0.176043	0.259932	0.237908	0.224628
NEM	ABHD10	Q9NUJ1	ALAIEEFCK	1xNethylmaleimide [C8]; 1xTMTpro [K9]; 1xTMTpro [N-Term]	Palmitoyl-protein thioesterase ABHD10, mitochondrial OS=Homo sapiens OX=9606 GN=ABHD10 PE=1 SV=1	0.0293284	0.0337843	0.0244052	0.0249421	0.0250731	0.0227468	0.205277	-0.226032	-0.218477	-0.358949	-0.267819
NEM	ABCF1	Q8NE71	ALSIPPNIDVLLCEQEVVADETPAVQAVLRADTK	1xDeamidated [Q15]; 1xNethylmaleimide [C13]; 1xTMTpro [K34]; 1xTMTpro [N-Term]	ATP-binding cassette sub-family F member 1 OS=Homo sapiens OX=9606 GN=ABCF1 PE=1 SV=2	0.00925287	0.00836892	0.00808798	0.00783707	0.00792589	0.00801841	0.206367	-0.128968	-0.112708	-0.095965	-0.112547
NEM	RBBP4	Q09028	TPSSDVLVFDYTKHPSKPDPSGECNPDLR	1xNethylmaleimide [C24]; 2xTMTpro [K13; K17]; 1xTMTpro [N-Term]	Histone-binding protein RBBP4 OS=Homo sapiens OX=9606 GN=RBBP4 PE=1 SV=3	0.0704162	0.0801687	0.0699544	0.068321	0.0709002	0.0617173	0.206695	-0.105671	-0.0522103	-0.252325	-0.136736
NEM	DNAJA2	O60884	IGLVEALCGFQFTFK	1xNethylmaleimide [C8]; 1xTMTpro [K15]; 1xTMTpro [N-Term]	DnaJ homolog subfamily A member 2 OS=Homo sapiens OX=9606 GN=DNAJA2 PE=1 SV=1	0.00400228	0.00413094	0.00423	0.00355433	0.00415513	0.00337088	0.207067	-0.213443	0.0118745	-0.289895	-0.163821
NEM	ALDOA	P04075	ALANSLACQGKYTPSGQAGAAASESLFVSNHAY	1xDeamidated [Q17]; 1xNethylmaleimide [C8]; 1xTMTpro [K11]; 1xTMTpro [N-Term]	Fructose-bisphosphate aldolase A OS=Homo sapiens OX=9606 GN=ALDOA PE=1 SV=2	0.00663039	0.00450677	0.00908539	0.00905463	0.00909397	0.00934028	0.208121	0.425725	0.43198	0.470534	0.442746
NEM	EEF1A2	Q05639	NMITGTSQADCAVLIVAAGVGEFEAGISK	1xDeamidated [N/Q]; 1xNethylmaleimide [C11]; 1xTMTpro [K29]; 1xTMTpro [N-Term]	Elongation factor 1-alpha 2 OS=Homo sapiens OX=9606 GN=EEF1A2 PE=1 SV=1;Elongation factor 1-alpha 1 OS=Homo sapiens OX=9606 GN=EEF1A1 PE=1 SV=1	0.0012154	0.00159021	0.00128125	0.0015731	0.00151105	0.00162591	0.208159	0.20758	0.149519	0.255218	0.204106
NEM	MCM4	P33991	LGEINVIGEPFLNVNCEHIK	1xNethylmaleimide [C16]; 1xTMTpro [K20]; 1xTMTpro [N-Term]	DNA replication licensing factor MCM4 OS=Homo sapiens OX=9606 GN=MCM4 PE=1 SV=5	0.0078416	0.00749493	0.00759448	0.00761351	0.00718103	0.0066647	0.208272	-0.00570378	-0.0900749	-0.197725	-0.0978346
NEM	DHX15	O43143	IAPQYYDMSNFPQCEAK	1xNethylmaleimide [C14]; 1xTMTpro [K17]; 1xTMTpro [N-Term]	Pre-mRNA-splicing factor ATP-dependent RNA helicase DHX15 OS=Homo sapiens OX=9606 GN=DHX15 PE=1 SV=2	0.0119775	0.0157691	0.012065	0.0151847	0.0148236	0.0165017	0.208515	0.194398	0.159674	0.31439	0.222821
NEM	YWHAB	P31946	EYREKIEAELQDICNDVLELLDK	1xNethylmaleimide [C14]; 2xTMTpro [K5; K23]; 1xTMTpro [N-Term]	14-3-3 protein beta/alpha OS=Homo sapiens OX=9606 GN=YWHAB PE=1 SV=3	0.000841414	0.00117923	0.00094096	0.000854662	0.000891439	0.000537454	0.208636	-0.207988	-0.147207	-0.877199	-0.410798
NEM	API5	Q9BZZ5	QQLVELVAEQADLEQTFNPSDPDCVDRLLQCTR	1xDeamidated [Q10]; 2xNethylmaleimide [C24; C31]; 1xTMTpro [N-Term]	Apoptosis inhibitor 5 OS=Homo sapiens OX=9606 GN=API5 PE=1 SV=3	0.000780653	0.000835267	0.000866064	0.00083262	0.000728403	0.000707352	0.208993	0.00919898	-0.183722	-0.22603	-0.133518
NEM	ANKLE2	Q86XL3	LFLFGEEPSKLDQDVLAALECADVDPHQFPAVHR	1xNethylmaleimide [C21]; 1xTMTpro [K10]; 1xTMTpro [N-Term]	Ankyrin repeat and LEM domain-containing protein 2 OS=Homo sapiens OX=9606 GN=ANKLE2 PE=1 SV=4	0.0437627	0.0324131	0.0370161	0.0429213	0.0423959	0.0455828	0.2091	0.185956	0.168189	0.272753	0.208966
NEM	NDUFS1	P28331	AVTEGAQAVEEPSIC	1xNethylmaleimide [C15]; 1xTMTpro [N-Term]	NADH-ubiquinone oxidoreductase 75 kDa subunit, mitochondrial OS=Homo sapiens OX=9606 GN=NDUFS1 PE=1 SV=3	0.0124759	0.0110722	0.011538	0.0121065	0.0122255	0.0131254	0.209559	0.0498531	0.0639602	0.166423	0.0934123
NEM	MAPRE1	Q15691	LRNIELICQENEGENDPVLQR	1xNethylmaleimide [C8]; 1xTMTpro [N-Term]	Microtubule-associated protein RP/EB family member 1 OS=Homo sapiens OX=9606 GN=MAPRE1 PE=1 SV=3	0.00473526	0.00430163	0.0050071	0.00497671	0.00503448	0.00513993	0.209893	0.0882735	0.104925	0.13483	0.109343
NEM	CSDE1	O75534	ATVECVKDQFGFINYEVGDSKK	1xNethylmaleimide [C5]; 3xTMTpro [K7; K21; K22]; 1xTMTpro [N-Term]	Cold shock domain-containing protein E1 OS=Homo sapiens OX=9606 GN=CSDE1 PE=1 SV=2	0.015735	0.0173715	0.0139069	0.0145548	0.0137254	0.0133852	0.209911	-0.106611	-0.19126	-0.22747	-0.175114
NEM	PRPF19	Q9UMS4	VTDETSGCSLTCAQFHPDGLIFGTGTMDSQIK	2xNethylmaleimide [C8; C12]; 1xTMTpro [K32]; 1xTMTpro [N-Term]	Pre-mRNA-processing factor 19 OS=Homo sapiens OX=9606 GN=PRPF19 PE=1 SV=1	0.00346624	0.00406655	0.00367618	0.00345655	0.00339603	0.00339908	0.210072	-0.112286	-0.137771	-0.136474	-0.128844
NEM	CHCHD10	Q8WYQ3	QFLDCSTTQSDLSLCEGFSEALK	2xNethylmaleimide [C5; C15]; 1xTMTpro [K23]; 1xTMTpro [N-Term]	Coiled-coil-helix-coiled-coil-helix domain-containing protein 10, mitochondrial OS=Homo sapiens OX=9606 GN=CHCHD10 PE=1 SV=1	0.133237	0.191291	0.161198	0.131866	0.1367	0.12644	0.210187	-0.29611	-0.244168	-0.356728	-0.299002
NEM	IPO9	Q96P70	QYVETHWCAQSEK	1xNethylmaleimide [C8]; 1xTMTpro [K13]; 1xTMTpro [N-Term]	Importin-9 OS=Homo sapiens OX=9606 GN=IPO9 PE=1 SV=3	0.0876087	0.0895555	0.0761036	0.094321	0.087695	0.0937278	0.210595	0.159951	0.0548664	0.150848	0.121888
NEM	TUBB2A	Q13885	ESESCDCLQGFQLTHSLGGGTGSGMGTLLISK	2xDeamidated [Q9; Q12]; 2xNethylmaleimide [C5; C7]; 1xTMTpro [K32]; 1xTMTpro [N-Term]	Tubulin beta-2A chain OS=Homo sapiens OX=9606 GN=TUBB2A PE=1 SV=1	0.00120772	0.00110963	0.00104474	0.00118791	0.00132911	0.00116061	0.210659	0.0840319	0.246067	0.0504859	0.126862
NEM	POP1	Q99575	LGTLAPFCCPWEQLTQDWESR	2xDeamidated [Q13; Q16]; 2xNethylmaleimide [C8; C9]; 1xTMTpro [N-Term]	Ribonucleases P/MRP protein subunit POP1 OS=Homo sapiens OX=9606 GN=POP1 PE=1 SV=2	0.00833633	0.00544991	0.00742461	0.00876673	0.00789392	0.00907863	0.21133	0.31027	0.158974	0.360707	0.27665
NEM	LMNA	P02545	SVTVVEDDEDEDGDDLLHHHHGSHCSSSGDPAEYNLR	1xNethylmaleimide [C25]; 1xTMTpro [N-Term]	Prelamin-A/C OS=Homo sapiens OX=9606 GN=LMNA PE=1 SV=1	0.00133858	0.00103497	0.00117109	0.00136268	0.00140173	0.00124974	0.211641	0.205771	0.246527	0.0809516	0.17775
NEM	HSPD1	P10809	CIPALDSLTPANEDQKIGIEIIK	1xNethylmaleimide [C1]; 2xTMTpro [K16; K23]; 1xTMTpro [N-Term]	60 kDa heat shock protein, mitochondrial OS=Homo sapiens OX=9606 GN=HSPD1 PE=1 SV=2	0.00136939	0.00143078	0.00117721	0.00130901	0.00112864	0.00107721	0.212084	-0.0183823	-0.232278	-0.299564	-0.183408
NEM	PSAT1	Q9Y617	SQTIYEIIDNSQGFYVCPVEPQNR	1xNethylmaleimide [C17]; 1xTMTpro [N-Term]	Phosphoserine aminotransferase OS=Homo sapiens OX=9606 GN=PSAT1 PE=1 SV=2	0.0071073	0.00673513	0.0068793	0.00697697	0.00725983	0.00709656	0.212954	0.0144903	0.0718252	0.0390092	0.0417749
NEM	UCHL5	Q9Y5K5	LYELDGLREGPIDLGACNQDDWISAVRPVIEK	1xNethylmaleimide [C17]; 1xTMTpro [K32]; 1xTMTpro [N-Term]	Ubiquitin carboxyl-terminal hydrolase isozyme L5 OS=Homo sapiens OX=9606 GN=UCHL5 PE=1 SV=3	0.0345346	0.0304704	0.0312642	0.0321688	0.0281277	0.0259923	0.213429	0.00355034	-0.190121	-0.304027	-0.163532
NEM	DNAJC9	Q8WXX5	GLLDLCEEVFGTADLYR	1xNethylmaleimide [C6]; 1xTMTpro [N-Term]	DnaJ homolog subfamily C member 9 OS=Homo sapiens OX=9606 GN=DNAJC9 PE=1 SV=1	0.0175656	0.0164837	0.017152	0.0185339	0.018156	0.0170197	0.213951	0.118947	0.0892256	-0.00400785	0.068055
Trioxidation	SNRNP200	O75643	LTAIDILTTCAADIQR	1xTrioxidation [C10]; 1xTMTpro [N-Term]	U5 small nuclear ribonucleoprotein 200 kDa helicase OS=Homo sapiens OX=9606 GN=SNRNP200 PE=1 SV=2	0.00117061	0.000951971	0.00111012	0.000973602	0.000972472	0.000939222	0.214988	-0.146374	-0.14805	-0.198241	-0.164222
NEM	LSM12	Q3MHD2	NIVVMEEVVITPPYQVENCK	1xNethylmaleimide [C19]; 1xTMTpro [K20]; 1xTMTpro [N-Term]	Protein LSM12 homolog OS=Homo sapiens OX=9606 GN=LSM12 PE=1 SV=2	0.0140172	0.0132695	0.0139449	0.0136651	0.0173182	0.0158715	0.21569	-0.00829439	0.333503	0.207651	0.17762
NEM	RPS5	P46782	TIAECLADELINAAK	1xNethylmaleimide [C5]; 1xTMTpro [K15]; 1xTMTpro [N-Term]	40S ribosomal protein S5 OS=Homo sapiens OX=9606 GN=RPS5 PE=1 SV=4	0.00666084	0.0098928	0.00660673	0.00967175	0.00966788	0.00963702	0.216264	0.325153	0.324575	0.319962	0.32323
NEM	TRIM33	Q9UPN9	TCIEAHQR	1xNethylmaleimide [C2]; 1xTMTpro [N-Term]	E3 ubiquitin-protein ligase TRIM33 OS=Homo sapiens OX=9606 GN=TRIM33 PE=1 SV=3	0.316162	0.303724	0.28441	0.34441	0.304938	0.320334	0.216469	0.192294	0.0166863	0.0877437	0.098908
NEM	TONSL	Q96HA7	ALAPQAALIPEEECLAGDWLELDMPLTR	1xDeamidated [Q5]; 1xNethylmaleimide [C14]; 1xTMTpro [N-Term]	Tonsoku-like protein OS=Homo sapiens OX=9606 GN=TONSL PE=1 SV=2	0.0378158	0.0347398	0.0422879	0.0381537	0.0490651	0.0449908	0.217292	-0.00481295	0.358062	0.232996	0.195415
NEM	HSP90B1	P14625	GYEVIYLTEPVDEYCIQALPEFDGKRFQNVAK	1xDeamidated [N/Q]; 1xNethylmaleimide [C15]; 2xTMTpro [K25; K32]; 1xTMTpro [N-Term]	Endoplasmin OS=Homo sapiens OX=9606 GN=HSP90B1 PE=1 SV=1	0.000400984	0.000485845	0.000403603	0.000356566	0.000420535	0.000358168	0.21786	-0.270652	-0.0325957	-0.264185	-0.189144
NEM	TCF25	Q9BQ70	ASLLIQQALTMFPGVLLPLLESCSVRPDASVSSHR	1xDeamidated [Q7]; 1xNethylmaleimide [C23]; 1xTMTpro [N-Term]	Transcription factor 25 OS=Homo sapiens OX=9606 GN=TCF25 PE=1 SV=1	0.00132136	0.00123045	0.00164746	0.000799128	0.00144006	0.000883056	0.218238	-0.808676	0.0409535	-0.664598	-0.47744
NEM	PCBP1	Q15365	QICLVMLETLSQSPQGR	1xNethylmaleimide [C3]; 1xTMTpro [N-Term]	Poly(rC)-binding protein 1 OS=Homo sapiens OX=9606 GN=PCBP1 PE=1 SV=2	0.00495059	0.00531904	0.00518185	0.00524364	0.00546479	0.00531543	0.218389	0.0258582	0.0854561	0.0454758	0.0522634
NEM	ATIC	P31939	GADRMSSFGDFVALSDVCDVPTAK	1xNethylmaleimide [C18]; 1xTMTpro [K24]; 1xTMTpro [N-Term]	Bifunctional purine biosynthesis protein ATIC OS=Homo sapiens OX=9606 GN=ATIC PE=1 SV=3	0.0028311	0.00269605	0.00304176	0.00255639	0.00285924	0.00234442	0.218427	-0.160041	0.00148141	-0.284915	-0.147825
NEM	DNTTIP1	Q9H147	AALNVRDNVGEEVDAEQLIQEACR	1xNethylmaleimide [C23]; 1xTMTpro [N-Term]	Deoxynucleotidyltransferase terminal-interacting protein 1 OS=Homo sapiens OX=9606 GN=DNTTIP1 PE=1 SV=2	0.141043	0.133587	0.137675	0.138992	0.147397	0.14066	0.218735	0.0162502	0.100957	0.0334679	0.0502249
NEM	UBR7	Q8N806	AGAEGAAGRQSELEPVVSLVDVLEEDEELENEACAVLGGSDSEK	1xAcetyl [N-Term]; 1xDeamidated [N31]; 1xNethylmaleimide [C34]; 1xTMTpro [K44]	Putative E3 ubiquitin-protein ligase UBR7 OS=Homo sapiens OX=9606 GN=UBR7 PE=1 SV=2	0.0208519	0.0233705	0.0240261	0.0253185	0.0266029	0.0228053	0.21877	0.154357	0.225747	0.00353576	0.12788
NEM	RPL30	P62888	LVILANNCPALR	1xNethylmaleimide [C8]; 1xTMTpro [N-Term]	60S ribosomal protein L30 OS=Homo sapiens OX=9606 GN=RPL30 PE=1 SV=2	0.00755846	0.00974383	0.00755526	0.0096989	0.00929461	0.00969439	0.219142	0.227171	0.165745	0.226501	0.206472
NEM	GART	P22102	AFTKPEEACSFILSADFPALVVK	1xNethylmaleimide [C9]; 2xTMTpro [K4; K23]; 1xTMTpro [N-Term]	Trifunctional purine biosynthetic protein adenosine-3 OS=Homo sapiens OX=9606 GN=GART PE=1 SV=1	0.0130664	0.0136078	0.0124686	0.012315	0.0129701	0.011786	0.219696	-0.0833664	-0.00859009	-0.146705	-0.0795537
NEM	PDCL3	Q9H2J4	QGIPLCALINQHLSGLAR	1xNethylmaleimide [C6]; 1xTMTpro [N-Term]	Phosducin-like protein 3 OS=Homo sapiens OX=9606 GN=PDCL3 PE=1 SV=1	0.034171	0.0311012	0.0316632	0.0321876	0.0356322	0.0356121	0.220672	-0.00555494	0.141119	0.140307	0.091957
NEM	ITGB4	P16144	ISGNLDAPEGGFDAILQTAVCTR	1xNethylmaleimide [C21]; 1xTMTpro [N-Term]	Integrin beta-4 OS=Homo sapiens OX=9606 GN=ITGB4 PE=1 SV=5	0.00749518	0.00623402	0.00816543	0.00926411	0.00776111	0.00805566	0.22195	0.34411	0.0887208	0.142459	0.191763
NEM	CCT7	Q99832	EGTDSSQGIPQLVSNISACQVIAEAVR	1xNethylmaleimide [C19]; 1xTMTpro [N-Term]	T-complex protein 1 subunit eta OS=Homo sapiens OX=9606 GN=CCT7 PE=1 SV=2	0.00183814	0.00186983	0.00171491	0.00168298	0.00180179	0.00165571	0.222143	-0.103077	-0.00466935	-0.126647	-0.078131
Dioxidation	PRDX6	P30041	DFTPVCTTELGR	1xDioxidation [C6]; 1xTMTpro [N-Term]	Peroxiredoxin-6 OS=Homo sapiens OX=9606 GN=PRDX6 PE=1 SV=3	0.00356206	0.00288633	0.00342849	0.00293832	0.00286468	0.0029995	0.222286	-0.1641	-0.200721	-0.134373	-0.166398
NEM	LDHB	P07195	GMYGIENEVFLSLPCILNAR	1xNethylmaleimide [C15]; 1xTMTpro [N-Term]	L-lactate dehydrogenase B chain OS=Homo sapiens OX=9606 GN=LDHB PE=1 SV=2	0.0084464	0.00702413	0.00859414	0.00889189	0.00857601	0.00916818	0.222955	0.148607	0.0964244	0.192753	0.145928
NEM	EEF1D	P29692	SSILLDVKPWDDETDMAQLEACVR	1xNethylmaleimide [C22]; 1xTMTpro [K8]; 1xTMTpro [N-Term]	Elongation factor 1-delta OS=Homo sapiens OX=9606 GN=EEF1D PE=1 SV=5	0.0206299	0.0189238	0.0232155	0.02241	0.0243695	0.0224463	0.223075	0.0990499	0.219984	0.101385	0.14014
NEM	SLC25A22	Q9H936	LINGGIAGLIGVTCVFPIDLAK	1xNethylmaleimide [C14]; 1xTMTpro [K22]; 1xTMTpro [N-Term]	Mitochondrial glutamate carrier 1 OS=Homo sapiens OX=9606 GN=SLC25A22 PE=1 SV=1	1.33024	1.15681	0.830952	1.79937	1.56278	1.08516	0.223606	0.702138	0.498762	-0.0274494	0.39115
NEM	YWHAQ	P27348	YLAEVACGDDRK	1xNethylmaleimide [C7]; 1xTMTpro [K12]; 1xTMTpro [N-Term]	14-3-3 protein theta OS=Homo sapiens OX=9606 GN=YWHAQ PE=1 SV=1	0.0113429	0.0147854	0.013208	0.0123988	0.0111878	0.0106061	0.224033	-0.080705	-0.22898	-0.306002	-0.205229
NEM	EIF1	P41567	FACNGTVIEHPEYGEVIQLQGDQRK	1xNethylmaleimide [C3]; 1xTMTpro [K25]; 1xTMTpro [N-Term]	Eukaryotic translation initiation factor 1 OS=Homo sapiens OX=9606 GN=EIF1 PE=1 SV=1;Eukaryotic translation initiation factor 1b OS=Homo sapiens OX=9606 GN=EIF1B PE=1 SV=2	0.0335692	0.0332958	0.0348289	0.0339972	0.0313875	0.0291801	0.224058	0.00421743	-0.111011	-0.216212	-0.107668
NEM	TUBA4A	P68366	SIQFVDWCPTGFKVGINYQPPTVVPGGDLAK	1xNethylmaleimide [C8]; 2xTMTpro [K13; K31]; 1xTMTpro [N-Term]	Tubulin alpha-4A chain OS=Homo sapiens OX=9606 GN=TUBA4A PE=1 SV=1	1.28148	0.919356	1.38966	0.963167	0.953684	0.932732	0.224204	-0.313363	-0.327638	-0.359687	-0.333562
NEM	UROD	P06132	TVTLQGNLDPCALYASEEEIGQLVKQMLDDFGPHR	1xNethylmaleimide [C11]; 1xTMTpro [K25]; 1xTMTpro [N-Term]	Uroporphyrinogen decarboxylase OS=Homo sapiens OX=9606 GN=UROD PE=1 SV=2	0.00399636	0.00256041	0.00298869	0.00376636	0.00401515	0.0039625	0.224669	0.243316	0.3356	0.316556	0.298491
NEM	EIF5A	P63241	ADDLDFETGDAGASATFPMQCSALRK	1xAcetyl [N-Term]; 1xDeamidated [Q20]; 1xNethylmaleimide [C21]; 1xTMTpro [K26]	Eukaryotic translation initiation factor 5A-1 OS=Homo sapiens OX=9606 GN=EIF5A PE=1 SV=2	0.48382	0.452485	0.523863	0.533038	0.519892	0.512971	0.22504	0.131138	0.0951132	0.0757785	0.100677
NEM	UIMC1	Q96RL1	GLQDTGGTVNYFWGIPFCPDGVDPNQYTK	1xDeamidated [N10]; 1xNethylmaleimide [C18]; 1xTMTpro [K29]; 1xTMTpro [N-Term]	BRCA1-A complex subunit RAP80 OS=Homo sapiens OX=9606 GN=UIMC1 PE=1 SV=2	0.0564126	0.0501414	0.0496393	0.0379253	0.0463524	0.0514962	0.2257	-0.457138	-0.167653	-0.0158316	-0.213541
NEM	TOP1	P11387	AVAILCNHQR	1xNethylmaleimide [C6]; 1xTMTpro [N-Term]	DNA topoisomerase 1 OS=Homo sapiens OX=9606 GN=TOP1 PE=1 SV=2	0.0132975	0.0121632	0.0139238	0.0212451	0.0152284	0.0141856	0.225803	0.694466	0.214098	0.11176	0.340108
NEM	MRPL45	Q9BRJ2	SIHLACTAGIFDAYVPPEGDAR	1xNethylmaleimide [C6]; 1xTMTpro [N-Term]	39S ribosomal protein L45, mitochondrial OS=Homo sapiens OX=9606 GN=MRPL45 PE=1 SV=2	0.0370241	0.0302616	0.0380787	0.0370393	0.0414579	0.0394249	0.226495	0.0767038	0.239295	0.166756	0.160918
NEM	FSCN1	Q16658	VGKDELFALEQSCAQVVLQAANER	1xDeamidated [Q11]; 1xNethylmaleimide [C13]; 1xTMTpro [K3]; 1xTMTpro [N-Term]	Fascin OS=Homo sapiens OX=9606 GN=FSCN1 PE=1 SV=3	0.00282996	0.00218215	0.00278387	0.00275434	0.0031762	0.0029463	0.226714	0.0839371	0.289537	0.181137	0.18487
NEM	YME1L1	Q96TA2	ANAPCVIFIDELDSVGGK	1xNethylmaleimide [C5]; 1xTMTpro [K18]; 1xTMTpro [N-Term]	ATP-dependent zinc metalloprotease YME1L1 OS=Homo sapiens OX=9606 GN=YME1L1 PE=1 SV=2	0.0149292	0.0124816	0.0148584	0.0154979	0.0151639	0.0157166	0.22765	0.137429	0.105995	0.157638	0.133687
NEM	RPA1	P27694	AAGPSLSHTSGGTQSKVVPIASLTPYQSKWTICAR	1xDeamidated [Q14]; 1xNethylmaleimide [C33]; 2xTMTpro [K16; K29]; 1xTMTpro [N-Term]	Replication protein A 70 kDa DNA-binding subunit OS=Homo sapiens OX=9606 GN=RPA1 PE=1 SV=2	0.0206237	0.0177183	0.021817	0.0216439	0.0219381	0.0227508	0.22828	0.110147	0.129624	0.182099	0.140623
NEM	ALDOA	P04075	YASICQQNGIVPIVEPEILPDGDHDLK	2xDeamidated [N/Q]; 1xNethylmaleimide [C5]; 1xTMTpro [K27]; 1xTMTpro [N-Term]	Fructose-bisphosphate aldolase A OS=Homo sapiens OX=9606 GN=ALDOA PE=1 SV=2;Fructose-bisphosphate aldolase C OS=Homo sapiens OX=9606 GN=ALDOC PE=1 SV=2	0.000359251	0.000355179	0.000350143	0.00035733	0.000358008	0.000363318	0.228337	0.0100174	0.0127503	0.0339913	0.0189197
NEM	HEXB	P07686	GIAAQPLYAGYCNHENM	1xNethylmaleimide [C12]; 1xTMTpro [N-Term]	Beta-hexosaminidase subunit beta OS=Homo sapiens OX=9606 GN=HEXB PE=1 SV=3	0.00795659	0.0067658	0.00723462	0.00784572	0.00817867	0.00768242	0.22869	0.100258	0.160218	0.0699134	0.11013
NEM	SEPTIN8	Q92599	STLMNTLFNTTFETEEASHHEACVR	1xNethylmaleimide [C23]; 1xTMTpro [N-Term]	Septin-8 OS=Homo sapiens OX=9606 GN=SEPTIN8 PE=1 SV=4	0.0550224	0.0478167	0.0487475	0.0489815	0.0468855	0.0439087	0.229611	-0.044871	-0.107965	-0.2026	-0.118479
NEM	TPD52L2	O43399	HCGELK	1xNethylmaleimide [C2]; 1xTMTpro [K6]; 1xTMTpro [N-Term]	Tumor protein D54 OS=Homo sapiens OX=9606 GN=TPD52L2 PE=1 SV=2	0.00684258	0.00551087	0.0068126	0.00600692	0.00566114	0.00528084	0.230114	-0.0888926	-0.174427	-0.274751	-0.179357
NEM	TMED9	Q9BVK6	KCFIEEIPDETMVIGNYR	1xDeamidated [N16]; 1xNethylmaleimide [C2]; 1xTMTpro [K1]; 1xTMTpro [N-Term]	Transmembrane emp24 domain-containing protein 9 OS=Homo sapiens OX=9606 GN=TMED9 PE=1 SV=2	0.0212208	0.0202819	0.024143	0.0204289	0.020414	0.0189673	0.230898	-0.099129	-0.100183	-0.206224	-0.135179
NEM	UBE2I	P63279	QILLGIQELLNEPNIQDPAQAEAYTIYCQNRVEYEK	1xDeamidated [N/Q]; 1xNethylmaleimide [C28]; 1xTMTpro [K36]; 1xTMTpro [N-Term]	SUMO-conjugating enzyme UBC9 OS=Homo sapiens OX=9606 GN=UBE2I PE=1 SV=1	0.00270292	0.00217604	0.00179795	0.00277898	0.0027073	0.00250645	0.231453	0.320337	0.282635	0.171429	0.258134
NEM	DYNLL2	Q96FJ2	NADMSEDMQQDAVDCATQAMEK	1xDeamidated [Q18]; 1xNethylmaleimide [C15]; 1xTMTpro [K22]; 1xTMTpro [N-Term]	Dynein light chain 2, cytoplasmic OS=Homo sapiens OX=9606 GN=DYNLL2 PE=1 SV=1	0.0112613	0.0126099	0.00940342	0.0132153	0.012129	0.0125841	0.23165	0.252747	0.129	0.182142	0.187963
NEM	ERH	P84090	TYADYESVNECMEGVCKMYEEHLK	2xNethylmaleimide [C11; C16]; 2xTMTpro [K17; K24]; 1xTMTpro [N-Term]	Enhancer of rudimentary homolog OS=Homo sapiens OX=9606 GN=ERH PE=1 SV=1	0.00888457	0.00771979	0.00864839	0.00858415	0.00649497	0.00695174	0.232073	0.0282699	-0.374083	-0.276032	-0.207282
NEM	PDIA3	P30101	GIVPLAKVDCTANTNTCNK	1xDeamidated [N]; 2xNethylmaleimide [C10; C17]; 2xTMTpro [K7; K19]; 1xTMTpro [N-Term]	Protein disulfide-isomerase A3 OS=Homo sapiens OX=9606 GN=PDIA3 PE=1 SV=4	0.00484733	0.00473366	0.005221	0.00495828	0.00524562	0.00553552	0.233642	0.00708229	0.0883578	0.165963	0.0871344
NEM	PALLD	Q8WX93	LQNTGVADGYPVRLECR	1xNethylmaleimide [C16]; 1xTMTpro [N-Term]	Palladin OS=Homo sapiens OX=9606 GN=PALLD PE=1 SV=3	0.116439	0.105818	0.126528	0.122048	0.126917	0.12954	0.234002	0.0700749	0.126511	0.156017	0.117534
NEM	EEF2	P13639	LMEPIYLVEIQCPEQVVGGIYGVLNR	1xNethylmaleimide [C12]; 1xTMTpro [N-Term]	Elongation factor 2 OS=Homo sapiens OX=9606 GN=EEF2 PE=1 SV=4	0.00578205	0.00516869	0.00626746	0.00521373	0.00537277	0.00504937	0.234188	-0.138585	-0.0952345	-0.184795	-0.139538
NEM	PSMC4	P43686	MNLSEEVDLEDYVARPDKISGADINSICQESGMLAVR	1xDeamidated [N25]; 1xNethylmaleimide [C28]; 1xTMTpro [K18]; 1xTMTpro [N-Term]	26S proteasome regulatory subunit 6B OS=Homo sapiens OX=9606 GN=PSMC4 PE=1 SV=2	0.00224883	0.0022245	0.00215115	0.00228269	0.00233965	0.00220725	0.23438	0.0478896	0.08345	-0.000595244	0.0435814
NEM	FABP5	Q01469	LKDGKLVVECVMNNVTCTR	2xNethylmaleimide [C10; C17]; 2xTMTpro [K2; K5]; 1xTMTpro [N-Term]	Fatty acid-binding protein 5 OS=Homo sapiens OX=9606 GN=FABP5 PE=1 SV=3	0.0809798	0.0887753	0.0858626	0.0868646	0.0927209	0.0882417	0.234663	0.0278144	0.121941	0.0505073	0.0667542
Dioxidation	ANXA5	P08758	ALLLLCGEDD	1xDioxidation [C6]; 1xTMTpro [N-Term]	Annexin A5 OS=Homo sapiens OX=9606 GN=ANXA5 PE=1 SV=2	0.000218983	0.00015372	0.000256227	0.000241494	0.000257859	0.00027797	0.235216	0.20405	0.29865	0.406995	0.303232
NEM	METAP2	P50579	TKHLLNVINENFGTLAFCRR	1xNethylmaleimide [C18]; 1xTMTpro [K2]; 1xTMTpro [N-Term]	Methionine aminopeptidase 2 OS=Homo sapiens OX=9606 GN=METAP2 PE=1 SV=1	0.00249462	0.00173312	0.00322337	0.00268503	0.00337175	0.00359979	0.235219	0.112445	0.441005	0.535421	0.362957
NEM	MSN	P26038	EGILNDDIYCPPETAVLLASYAVQSK	1xNethylmaleimide [C10]; 1xTMTpro [K26]; 1xTMTpro [N-Term]	Moesin OS=Homo sapiens OX=9606 GN=MSN PE=1 SV=3	0.00161358	0.00269723	0.00171955	0.00233353	0.00269787	0.00270524	0.235658	0.215233	0.424543	0.428478	0.356085
NEM	RAD23B	P54727	ALGFPEGLVIQAYFACEKNENLAANFLLQQNFDED	1xNethylmaleimide [C16]; 1xTMTpro [K18]; 1xTMTpro [N-Term]	UV excision repair protein RAD23 homolog B OS=Homo sapiens OX=9606 GN=RAD23B PE=1 SV=1	0.000991042	0.00098827	0.000994121	0.000909248	0.000901786	0.000525015	0.235927	-0.124421	-0.13631	-0.916737	-0.39249
NEM	GART	P22102	SSLQYSSPAPDGCGDQTLGDLLLTPTR	1xNethylmaleimide [C13]; 1xTMTpro [N-Term]	Trifunctional purine biosynthetic protein adenosine-3 OS=Homo sapiens OX=9606 GN=GART PE=1 SV=1	0.00448083	0.00437692	0.00414719	0.00441151	0.0044531	0.00477273	0.236073	0.0252481	0.0387845	0.13879	0.0676075
NEM	PA2G4	Q9UQ80	AAHLCAEAALR	1xNethylmaleimide [C5]; 1xTMTpro [N-Term]	Proliferation-associated protein 2G4 OS=Homo sapiens OX=9606 GN=PA2G4 PE=1 SV=3	0.00456114	0.00453945	0.00383285	0.00367461	0.00405543	0.00401187	0.236117	-0.23048	-0.0882168	-0.103796	-0.140831
Dioxidation	CCT3	P49368	WSSLACNIALDAVK	1xDioxidation [C6]; 1xTMTpro [K14]; 1xTMTpro [N-Term]	T-complex protein 1 subunit gamma OS=Homo sapiens OX=9606 GN=CCT3 PE=1 SV=4	0.000281326	0.000223456	0.000247232	0.000253229	0.000290937	0.00030085	0.236365	0.0146459	0.214912	0.263248	0.164268
NEM	RBM4B	Q9BQ04	TAPGMGDQSGCYR	1xNethylmaleimide [C11]; 1xTMTpro [N-Term]	RNA-binding protein 4B OS=Homo sapiens OX=9606 GN=RBM4B PE=1 SV=1;RNA-binding protein 4 OS=Homo sapiens OX=9606 GN=RBM4 PE=1 SV=1	0.0415099	0.0387754	0.0485476	0.049281	0.0484319	0.0454836	0.236623	0.198564	0.173491	0.0828782	0.151644
NEM	APEH	P13798	HGPVYEDDCFGCLSWSHSETHLLYVAEK	2xNethylmaleimide [C9; C12]; 1xTMTpro [K28]; 1xTMTpro [N-Term]	Acylamino-acid-releasing enzyme OS=Homo sapiens OX=9606 GN=APEH PE=1 SV=4	0.0141396	0.0154711	0.0116516	0.0120563	0.0119525	0.0116661	0.23713	-0.190073	-0.202549	-0.237547	-0.210056
NEM	USP7	Q93009	NQGATCYMNSLLQTLFFTNQLRK	1xNethylmaleimide [C6]; 1xTMTpro [K23]; 1xTMTpro [N-Term]	Ubiquitin carboxyl-terminal hydrolase 7 OS=Homo sapiens OX=9606 GN=USP7 PE=1 SV=2	0.00263078	0.00286684	0.00240659	0.00244199	0.00209174	0.00256277	0.237608	-0.109599	-0.332954	-0.0399529	-0.160835
NEM	UBA6	A0AVT1	VCPTTETIYNDEFYTKQDVIITALDNVEAR	1xNethylmaleimide [C2]; 1xTMTpro [K16]; 1xTMTpro [N-Term]	Ubiquitin-like modifier-activating enzyme 6 OS=Homo sapiens OX=9606 GN=UBA6 PE=1 SV=1	0.00313204	0.00346183	0.0035889	0.00323479	0.00306401	0.00321415	0.237668	-0.069422	-0.147674	-0.0786592	-0.0985849
NEM	ELAC2	Q9BQ52	DAIITCNPEEFIVEALQLPNFQQSVQEYRR	1xNethylmaleimide [C6]; 1xTMTpro [N-Term]	Zinc phosphodiesterase ELAC protein 2 OS=Homo sapiens OX=9606 GN=ELAC2 PE=1 SV=2	0.00155916	0.00125897	0.00174907	0.00142624	0.00132566	0.00105807	0.237996	-0.0941341	-0.199637	-0.524916	-0.272896
NEM	TUBA4A	P68366	SIQFVDWCPTGFKVGINYQPPTVVPGGDLAK	1xDeamidated [N/Q]; 1xNethylmaleimide [C8]; 2xTMTpro [K13; K31]; 1xTMTpro [N-Term]	Tubulin alpha-4A chain OS=Homo sapiens OX=9606 GN=TUBA4A PE=1 SV=1	0.42339	0.303746	0.472501	0.307593	0.321967	0.32186	0.239782	-0.378541	-0.312648	-0.313128	-0.334772
NEM	TTLL12	Q14166	QVHCEEFIPEFEKQYPEFPWTDVQAEIFR	1xDeamidated [Q14]; 1xNethylmaleimide [C4]; 1xTMTpro [K13]; 1xTMTpro [N-Term]	Tubulin--tyrosine ligase-like protein 12 OS=Homo sapiens OX=9606 GN=TTLL12 PE=1 SV=2	0.00680887	0.00579568	0.00647044	0.00646524	0.00725123	0.00692897	0.239905	0.0240567	0.189578	0.123992	0.112542
Trioxidation	GMFB	P60983	SESLVVCDVAEDLVEK	1xAcetyl [N-Term]; 1xTrioxidation [C7]; 1xTMTpro [K16]	Glia maturation factor beta OS=Homo sapiens OX=9606 GN=GMFB PE=1 SV=2	0.003825	0.00314268	0.00401347	0.00490052	0.00362004	0.00438082	0.240543	0.420938	-0.0159874	0.259205	0.221385
NEM	TUBB2A	Q13885	MREIVHIQAGQCGNQIGAK	1xNethylmaleimide [C12]; 1xTMTpro [K19]; 1xTMTpro [N-Term]	Tubulin beta-2A chain OS=Homo sapiens OX=9606 GN=TUBB2A PE=1 SV=1;Tubulin beta-3 chain OS=Homo sapiens OX=9606 GN=TUBB3 PE=1 SV=2;Tubulin beta-4A chain OS=Homo sapiens OX=9606 GN=TUBB4A PE=1 SV=2;Tubulin beta chain OS=Homo sapiens OX=9606 GN=TUBB PE=1 SV=2;Tubulin beta-4B chain OS=Homo sapiens OX=9606 GN=TUBB4B PE=1 SV=1	0.039696	0.0352089	0.0420783	0.0398769	0.0433967	0.0438349	0.240872	0.0322872	0.154319	0.168815	0.118474
NEM	SQSTM1	Q13501	SSSQPSSCCSDPSKPGGNVEGATQSLAEQMRK	1xDeamidated [N18]; 2xNethylmaleimide [C8; C9]; 2xTMTpro [K14; K32]; 1xTMTpro [N-Term]	Sequestosome-1 OS=Homo sapiens OX=9606 GN=SQSTM1 PE=1 SV=1	0.00413375	0.00515399	0.00416238	0.00513201	0.00530796	0.00467463	0.240902	0.19494	0.243573	0.0602689	0.166261
NEM	CSE1L	P55060	LSTACPGRVPSMVSTSLNAEALQYLQGYLQAASVTLL	1xNethylmaleimide [C5]; 1xTMTpro [N-Term]	Exportin-2 OS=Homo sapiens OX=9606 GN=CSE1L PE=1 SV=3	0.00341096	0.00286705	0.00280029	0.00305413	0.00352645	0.00353885	0.240919	0.0133023	0.220759	0.22582	0.153294
NEM	XPNPEP1	Q9NQW7	NSEYVTEPIQAYIIPSGDAHQSEYIAPCDCRR	2xNethylmaleimide [C28; C30]; 1xTMTpro [N-Term]	Xaa-Pro aminopeptidase 1 OS=Homo sapiens OX=9606 GN=XPNPEP1 PE=1 SV=3	0.00610341	0.00555957	0.00722911	0.00565882	0.00556456	0.00526897	0.241728	-0.154246	-0.17848	-0.257226	-0.196651
Trioxidation	YWHAG	P61981	ELEAVCQDVLSLLDNYLIK	1xTrioxidation [C6]; 1xTMTpro [K19]; 1xTMTpro [N-Term]	14-3-3 protein gamma OS=Homo sapiens OX=9606 GN=YWHAG PE=1 SV=2	0.00213338	0.00157213	0.00262814	0.00177043	0.00168296	0.00140042	0.242445	-0.253978	-0.327072	-0.592221	-0.39109
NEM	HNRNPA1	P09651	LFIGGLSFETTDESLRSHFEQWGTLTDCVVMRDPNTK	1xDeamidated [Q21]; 1xNethylmaleimide [C28]; 1xTMTpro [K37]; 1xTMTpro [N-Term]	Heterogeneous nuclear ribonucleoprotein A1 OS=Homo sapiens OX=9606 GN=HNRNPA1 PE=1 SV=5	0.0736427	0.0977944	0.0694771	0.0638904	0.0685155	0.0653262	0.242759	-0.329886	-0.229054	-0.297823	-0.285588
NEM	HSP90AB1	P08238	RGFEVVYMTEPIDEYCVQQLK	1xDeamidated [Q18]; 1xNethylmaleimide [C16]; 1xTMTpro [K21]; 1xTMTpro [N-Term]	Heat shock protein HSP 90-beta OS=Homo sapiens OX=9606 GN=HSP90AB1 PE=1 SV=4	0.000241746	0.000255446	0.000276265	0.000231347	0.000245931	0.00024709	0.242776	-0.156298	-0.0681049	-0.0613199	-0.0952409
NEM	ATIC	P31939	MSSFGDFVALSDVCDVPTAK	1xNethylmaleimide [C14]; 1xTMTpro [K20]; 1xTMTpro [N-Term]	Bifunctional purine biosynthesis protein ATIC OS=Homo sapiens OX=9606 GN=ATIC PE=1 SV=3	0.00287741	0.00295264	0.00325736	0.00297556	0.00263785	0.00284673	0.24336	-0.0257437	-0.199544	-0.0896015	-0.104963
NEM	IL18	Q14116	SVPGHDNKMQFESSSYEGYFLACEK	1xNethylmaleimide [C23]; 2xTMTpro [K8; K25]; 1xTMTpro [N-Term]	Interleukin-18 OS=Homo sapiens OX=9606 GN=IL18 PE=1 SV=1	0.0090315	0.00819033	0.00771682	0.00666677	0.00745085	0.00830419	0.243409	-0.318362	-0.157945	-0.0015097	-0.159272
NEM	OGFR	Q9NZT2	TCGPEHSKGGGRVDEGPQPR	1xNethylmaleimide [C2]; 1xTMTpro [K8]; 1xTMTpro [N-Term]	Opioid growth factor receptor OS=Homo sapiens OX=9606 GN=OGFR PE=1 SV=3	0.223928	0.169718	0.259512	0.258815	0.251677	0.269616	0.24381	0.249449	0.209104	0.308437	0.255663
NEM	PHGDH	O43175	GILVMNTPNGNSLSAAELTCGMIMCLAR	1xDeamidated [N]; 2xNethylmaleimide [C20; C25]; 1xTMTpro [N-Term]	D-3-phosphoglycerate dehydrogenase OS=Homo sapiens OX=9606 GN=PHGDH PE=1 SV=4	0.00067109	0.00060536	0.000707816	0.000662871	0.000728965	0.000767937	0.24419	0.0031582	0.140279	0.215418	0.119618
NEM	CCT6A	P40227	RVEDAYILTCNVSLEYEKTEVNSGFFYK	1xNethylmaleimide [C10]; 2xTMTpro [K18; K28]; 1xTMTpro [N-Term]	T-complex protein 1 subunit zeta OS=Homo sapiens OX=9606 GN=CCT6A PE=1 SV=3	0.000734927	0.000771721	0.000698858	0.000700208	0.000726932	0.000664262	0.244308	-0.0702919	-0.0162554	-0.146323	-0.0776236
NEM	LARS1	Q9P2J5	YGIRDDMVLPFEPVPVIEIPGFGNLSAVTICDELK	1xNethylmaleimide [C31]; 1xTMTpro [K35]; 1xTMTpro [N-Term]	Leucine--tRNA ligase, cytoplasmic OS=Homo sapiens OX=9606 GN=LARS1 PE=1 SV=2	0.00396322	0.00409094	0.00447836	0.0046385	0.00430557	0.00585174	0.244981	0.151015	0.0435602	0.486223	0.226933
NEM	PPIF	P30405	IVITDCGQLS	1xNethylmaleimide [C6]; 1xTMTpro [N-Term]	Peptidyl-prolyl cis-trans isomerase F, mitochondrial OS=Homo sapiens OX=9606 GN=PPIF PE=1 SV=1	0.0266669	0.027534	0.0299036	0.0284355	0.0296975	0.0310002	0.245355	0.0204758	0.0831207	0.14506	0.0828854
NEM	HSPA4	P34932	WNSPAEEGSSDCEVFSK	1xNethylmaleimide [C12]; 1xTMTpro [K17]; 1xTMTpro [N-Term]	Heat shock 70 kDa protein 4 OS=Homo sapiens OX=9606 GN=HSPA4 PE=1 SV=4	0.00461324	0.00431221	0.0044559	0.00443856	0.00426476	0.00389399	0.24554	-0.00709922	-0.0647268	-0.195942	-0.0892561
NEM	PNP	P00491	QMGEQRELQEGTYVMVAGPSFETVAECR	1xNethylmaleimide [C27]; 1xTMTpro [N-Term]	Purine nucleoside phosphorylase OS=Homo sapiens OX=9606 GN=PNP PE=1 SV=2	0.00510522	0.00548439	0.00514919	0.00537198	0.00566141	0.00534704	0.245629	0.0341611	0.10987	0.0274485	0.0571599
NEM	GSTP1	P09211	DQQEAALVDMVNDGVEDLRCK	1xNethylmaleimide [C20]; 1xTMTpro [K21]; 1xTMTpro [N-Term]	Glutathione S-transferase P OS=Homo sapiens OX=9606 GN=GSTP1 PE=1 SV=2	0.00381458	0.00401147	0.00479751	0.00353126	0.00374695	0.00390238	0.245744	-0.2529	-0.167368	-0.10873	-0.176333
NEM	HSP90AB1	P08238	RVFIMDSCDELIPEYLNFIR	1xNethylmaleimide [C8]; 1xTMTpro [N-Term]	Heat shock protein HSP 90-beta OS=Homo sapiens OX=9606 GN=HSP90AB1 PE=1 SV=4	0.00253188	0.00241436	0.00259733	0.00238762	0.0022214	0.00251356	0.245858	-0.0747117	-0.178817	-0.000549267	-0.0846927
NEM	EEF2	P13639	SCDPKGPLMMYISK	1xNethylmaleimide [C2]; 2xTMTpro [K5; K14]; 1xTMTpro [N-Term]	Elongation factor 2 OS=Homo sapiens OX=9606 GN=EEF2 PE=1 SV=4	0.0210601	0.0222249	0.0205199	0.0225222	0.0217876	0.0219198	0.246023	0.0826406	0.0347991	0.0435319	0.0536572
NEM	OAT	P04181	VLPMNTGVEAGETACK	1xNethylmaleimide [C15]; 1xTMTpro [K16]; 1xTMTpro [N-Term]	Ornithine aminotransferase, mitochondrial OS=Homo sapiens OX=9606 GN=OAT PE=1 SV=1	0.00163012	0.0016297	0.00133715	0.00168096	0.00171828	0.00167009	0.246361	0.133567	0.165246	0.124199	0.141004
NEM	ZRANB2	O95218	TCSNVNWAR	1xNethylmaleimide [C2]; 1xTMTpro [N-Term]	Zinc finger Ran-binding domain-containing protein 2 OS=Homo sapiens OX=9606 GN=ZRANB2 PE=1 SV=2	0.436225	0.456976	0.479733	0.474624	0.494511	0.466606	0.246974	0.0525561	0.111774	0.0279783	0.0641028
NEM	PKM	P14618	GATLKITLDNAYMEKCDENILWLDYK	1xDeamidated [N19]; 1xNethylmaleimide [C16]; 3xTMTpro [K5; K15; K26]; 1xTMTpro [N-Term]	Pyruvate kinase PKM OS=Homo sapiens OX=9606 GN=PKM PE=1 SV=4	0.0024752	0.00255441	0.00264443	0.00272586	0.00283299	0.00253713	0.247451	0.0916892	0.147304	-0.0118278	0.0757219
NEM	VCP	P55072	MTNGFSGADLTEICQR	1xNethylmaleimide [C14]; 1xTMTpro [N-Term]	Transitional endoplasmic reticulum ATPase OS=Homo sapiens OX=9606 GN=VCP PE=1 SV=4	0.0109122	0.0110846	0.0154117	0.00988618	0.0100961	0.0103083	0.24776	-0.334919	-0.304609	-0.274599	-0.304709
NEM	B2M	P61769	SNFLNCYVSGFHPSDIEVDLLK	1xNethylmaleimide [C6]; 1xTMTpro [K22]; 1xTMTpro [N-Term]	Beta-2-microglobulin OS=Homo sapiens OX=9606 GN=B2M PE=1 SV=1	0.852663	0.816475	0.663701	0.712861	0.665177	0.677529	0.248089	-0.125431	-0.225314	-0.198769	-0.183172
NEM		P60712	MDDDIAALVVDNGSGMCKAGFAGDDAPR	1xAcetyl [N-Term]; 1xNethylmaleimide [C17]; 1xTMTpro [K18]	SWISS-PROT:P60712 (Bos taurus) Actin, cytoplasmic 1	0.000210162	0.000136906	0.000233977	0.00021344	0.000231262	0.000286151	0.24827	0.140145	0.255841	0.563091	0.319693
NEM	RFC2	P35250	MEVEAVCGGAGEVEAQDSDPAPAFSKAPGSAGHYELPWVEK	1xAcetyl [N-Term]; 1xDeamidated [Q16]; 1xNethylmaleimide [C7]; 2xTMTpro [K26; K41]	Replication factor C subunit 2 OS=Homo sapiens OX=9606 GN=RFC2 PE=1 SV=3	0.0150623	0.0136921	0.0176181	0.017331	0.0172442	0.0173588	0.248329	0.165049	0.157804	0.167359	0.163404
NEM	CSDE1	O75534	ATVECVK	1xNethylmaleimide [C5]; 1xTMTpro [K7]; 1xTMTpro [N-Term]	Cold shock domain-containing protein E1 OS=Homo sapiens OX=9606 GN=CSDE1 PE=1 SV=2	0.0123822	0.0159354	0.0110774	0.0113637	0.0108444	0.0102355	0.248464	-0.208614	-0.276093	-0.359467	-0.281391
NEM	NUTF2	P61970	NINDAWVCTNDMFR	1xNethylmaleimide [C8]; 1xTMTpro [N-Term]	Nuclear transport factor 2 OS=Homo sapiens OX=9606 GN=NUTF2 PE=1 SV=1	0.0752328	0.0579655	0.0703078	0.0728003	0.0753541	0.079851	0.248693	0.101906	0.151648	0.235272	0.162942
NEM	DECR1	Q16698	GMTTLLSSLGAQCVIASR	1xNethylmaleimide [C13]; 1xTMTpro [N-Term]	2,4-dienoyl-CoA reductase [(3E)-enoyl-CoA-producing], mitochondrial OS=Homo sapiens OX=9606 GN=DECR1 PE=1 SV=1	0.00640117	0.00548431	0.00709126	0.00652194	0.00737335	0.00736424	0.248845	0.0441022	0.221122	0.219339	0.161521
NEM	PKM	P14618	GIFPVLCKDPVQEAWAEDVDLR	1xNethylmaleimide [C7]; 1xTMTpro [K8]; 1xTMTpro [N-Term]	Pyruvate kinase PKM OS=Homo sapiens OX=9606 GN=PKM PE=1 SV=4	0.000183428	0.000134538	0.000180637	0.000210287	0.000171578	0.000196909	0.249226	0.33943	0.0459336	0.2446	0.209988
NEM	MAP2K3	P46734	ISCMSKPPAPNPTPPR	1xNethylmaleimide [C3]; 1xTMTpro [K6]; 1xTMTpro [N-Term]	Dual specificity mitogen-activated protein kinase kinase 3 OS=Homo sapiens OX=9606 GN=MAP2K3 PE=1 SV=2	0.0993589	0.0915146	0.102801	0.0936697	0.0952583	0.088288	0.249419	-0.0635996	-0.039337	-0.148965	-0.0839671
NEM	TOMM40	O96008	SSERTPGAATASASGAAEDGACGCLPNPGTFEECHR	1xDeamidated [N27]; 3xNethylmaleimide [C22; C24; C34]; 1xTMTpro [N-Term]	Mitochondrial import receptor subunit TOM40 homolog OS=Homo sapiens OX=9606 GN=TOMM40 PE=1 SV=1	0.00178373	0.00137579	0.00210075	0.00212275	0.00208914	0.0020573	0.249531	0.275765	0.25274	0.230582	0.253029
NEM	GSTP1	P09211	ASCLYGQLPKFQDGDLTLYQSNTILR	1xDeamidated [Q]; 1xNethylmaleimide [C3]; 1xTMTpro [K10]; 1xTMTpro [N-Term]	Glutathione S-transferase P OS=Homo sapiens OX=9606 GN=GSTP1 PE=1 SV=2	0.00696968	0.00574191	0.00674955	0.00546619	0.00590938	0.00624336	0.250246	-0.247024	-0.134553	-0.0552382	-0.145605
NEM	MDH2	P40926	TIIPLISQCTPKVDFPQDQLTALTGR	1xDeamidated [Q8]; 1xNethylmaleimide [C9]; 1xTMTpro [K12]; 1xTMTpro [N-Term]	Malate dehydrogenase, mitochondrial OS=Homo sapiens OX=9606 GN=MDH2 PE=1 SV=3	0.00160601	0.00139566	0.00173887	0.00168087	0.00168423	0.00186217	0.250795	0.089118	0.0920001	0.236894	0.139337
NEM	GART	P22102	SAGVQCFGPTAEAAQLESSK	1xNethylmaleimide [C6]; 1xTMTpro [K20]; 1xTMTpro [N-Term]	Trifunctional purine biosynthetic protein adenosine-3 OS=Homo sapiens OX=9606 GN=GART PE=1 SV=1	0.00439124	0.00530107	0.00411359	0.00429955	0.00411371	0.00367545	0.251257	-0.0980668	-0.161812	-0.324331	-0.194736
NEM	TBC1D4	O60343	MEPPSCIQDEPFPHPLEPEPGVSAQPGPGKPSDKR	1xAcetyl [N-Term]; 1xDeamidated [Q8]; 1xNethylmaleimide [C6]; 2xTMTpro [K30; K34]	TBC1 domain family member 4 OS=Homo sapiens OX=9606 GN=TBC1D4 PE=1 SV=2	0.00954122	0.00838568	0.0126334	0.0106155	0.0128518	0.0133738	0.25128	0.0594748	0.335277	0.392718	0.26249
NEM	EIF2S3	P41091	SFDVNKPGCEVDDLKGGVAGGSILK	1xNethylmaleimide [C9]; 3xTMTpro [K6; K15; K25]; 1xTMTpro [N-Term]	Eukaryotic translation initiation factor 2 subunit 3 OS=Homo sapiens OX=9606 GN=EIF2S3 PE=1 SV=3	0.0482722	0.0548123	0.0451589	0.0484058	0.0449055	0.0360331	0.251416	-0.0297542	-0.138041	-0.455612	-0.207802
Trioxidation	EEF2	P13639	KSDPVVSYRETVSEESNVLCLSK	1xDeamidated [N17]; 1xTrioxidation [C20]; 2xTMTpro [K1; K23]; 1xTMTpro [N-Term]	Elongation factor 2 OS=Homo sapiens OX=9606 GN=EEF2 PE=1 SV=4	0.000416634	0.00035112	0.000421931	0.000344315	0.00035195	0.000384128	0.251587	-0.203815	-0.172174	-0.0459603	-0.14065
NEM	DDX42	Q86XP3	ALQEGAEIVVCTPGR	1xNethylmaleimide [C11]; 1xTMTpro [N-Term]	ATP-dependent RNA helicase DDX42 OS=Homo sapiens OX=9606 GN=DDX42 PE=1 SV=1	0.0103747	0.00750907	0.0152837	0.013371	0.0136849	0.0169182	0.252556	0.274298	0.307777	0.613767	0.398614
NEM	CCT3	P49368	TLIQNCGASTIR	1xNethylmaleimide [C6]; 1xTMTpro [N-Term]	T-complex protein 1 subunit gamma OS=Homo sapiens OX=9606 GN=CCT3 PE=1 SV=4	0.0020416	0.0019452	0.00218361	0.0019728	0.00200771	0.00168857	0.25286	-0.0601567	-0.03485	-0.284602	-0.126536
NEM	DYNLL1	P63167	AVIKNADMSEEMQQDSVECATQALEK	1xDeamidated [Q]; 1xNethylmaleimide [C19]; 2xTMTpro [K4; K26]; 1xTMTpro [N-Term]	Dynein light chain 1, cytoplasmic OS=Homo sapiens OX=9606 GN=DYNLL1 PE=1 SV=1	0.0303243	0.0327992	0.030839	0.0341668	0.0320988	0.0318898	0.25297	0.125471	0.0353957	0.0259726	0.0622797
NEM	MMUT	P22033	AAVQVLDDIEKCLEK	1xDeamidated [Q4]; 1xNethylmaleimide [C12]; 2xTMTpro [K11; K15]; 1xTMTpro [N-Term]	Methylmalonyl-CoA mutase, mitochondrial OS=Homo sapiens OX=9606 GN=MMUT PE=1 SV=4	0.0325303	0.0303771	0.0315904	0.0313841	0.033232	0.035349	0.254211	-0.00528465	0.0772543	0.166349	0.0794395
Dioxidation	CCT3	P49368	ILQMEEEYIQQLCEDIIQLKPDVVITEK	1xDeamidated [Q]; 1xDioxidation [C13]; 2xTMTpro [K20; K28]; 1xTMTpro [N-Term]	T-complex protein 1 subunit gamma OS=Homo sapiens OX=9606 GN=CCT3 PE=1 SV=4	2.78102e-05	2.88642e-05	4.23448e-05	3.37228e-05	5.17777e-05	4.15651e-05	0.254299	0.0309796	0.649584	0.332625	0.337729
NEM	PCBP3	P57721	INISEGNCPER	1xNethylmaleimide [C8]; 1xTMTpro [N-Term]	Poly(rC)-binding protein 3 OS=Homo sapiens OX=9606 GN=PCBP3 PE=1 SV=2;Poly(rC)-binding protein 2 OS=Homo sapiens OX=9606 GN=PCBP2 PE=1 SV=1;Poly(rC)-binding protein 1 OS=Homo sapiens OX=9606 GN=PCBP1 PE=1 SV=2	0.080305	0.0611791	0.096933	0.0971536	0.0953575	0.0947126	0.255568	0.289815	0.262893	0.253103	0.268604
NEM	EEF2	P13639	TILMMGRYVEPIEDVPCGNIVGLVGVDQFLVK	1xNethylmaleimide [C17]; 1xTMTpro [K32]; 1xTMTpro [N-Term]	Elongation factor 2 OS=Homo sapiens OX=9606 GN=EEF2 PE=1 SV=4	0.00121403	0.00127421	0.00122758	0.00124977	0.00116826	0.0011544	0.256084	0.0129412	-0.0843575	-0.101577	-0.0576645
NEM	HSPA4	P34932	VREFSITDVVPYPISLRWNSPAEEGSSDCEVFSK	1xDeamidated [N19]; 1xNethylmaleimide [C29]; 1xTMTpro [K34]; 1xTMTpro [N-Term]	Heat shock 70 kDa protein 4 OS=Homo sapiens OX=9606 GN=HSPA4 PE=1 SV=4	0.00122701	0.00133046	0.0012576	0.00115643	0.00122888	0.00125855	0.256506	-0.137067	-0.0493974	-0.0149773	-0.0671473
NEM	CSDE1	O75534	LLTSYGFIQCSER	1xDeamidated [Q9]; 1xNethylmaleimide [C10]; 1xTMTpro [N-Term]	Cold shock domain-containing protein E1 OS=Homo sapiens OX=9606 GN=CSDE1 PE=1 SV=2	0.019077	0.0157816	0.0204583	0.019107	0.0215206	0.0212793	0.256651	0.0513423	0.222964	0.206696	0.160334
NEM	ANXA2	P07355	ASMKGLGTDEDSLIEIICSR	1xNethylmaleimide [C18]; 1xTMTpro [K4]; 1xTMTpro [N-Term]	Annexin A2 OS=Homo sapiens OX=9606 GN=ANXA2 PE=1 SV=2	0.00844387	0.00557156	0.0105315	0.00987872	0.0107673	0.0106262	0.257068	0.271815	0.396079	0.377047	0.348314
NEM	BAZ1B	Q9UIG0	SCDGNQELLNFLRSDLIEVATR	1xNethylmaleimide [C2]; 1xTMTpro [N-Term]	Tyrosine-protein kinase BAZ1B OS=Homo sapiens OX=9606 GN=BAZ1B PE=1 SV=2	0.00995083	0.00797182	0.0114612	0.0111088	0.0112588	0.0117369	0.257521	0.181644	0.200996	0.260994	0.214545
NEM	FDXR	P22570	AFVGWYNGLPENQELEPDLSCDTAVILGQGNVALDVAR	1xNethylmaleimide [C21]; 1xTMTpro [N-Term]	NADPH:adrenodoxin oxidoreductase, mitochondrial OS=Homo sapiens OX=9606 GN=FDXR PE=1 SV=3	0.00162102	0.00106454	0.00145846	0.00148148	0.00178344	0.00165846	0.257726	0.100973	0.368593	0.263774	0.244446
NEM	RPL5	P46777	IYEGQVEVTGDEYNVESIDGQPGAFTCYLDAGLAR	1xNethylmaleimide [C27]; 1xTMTpro [N-Term]	60S ribosomal protein L5 OS=Homo sapiens OX=9606 GN=RPL5 PE=1 SV=3	0.000429544	0.000485337	0.000444516	0.000520003	0.000453525	0.000486581	0.258412	0.198585	0.00124922	0.102745	0.10086
NEM	HSPD1	P10809	CIPALDSLTPANEDQK	1xNethylmaleimide [C1]; 1xTMTpro [K16]; 1xTMTpro [N-Term]	60 kDa heat shock protein, mitochondrial OS=Homo sapiens OX=9606 GN=HSPD1 PE=1 SV=2	0.000612021	0.000728756	0.000529883	0.000597977	0.000502698	0.000497119	0.259436	-0.0604217	-0.31082	-0.32692	-0.232721
NEM	PSMD10	O75832	GAQVNAVNQNGCTPLHYAASK	1xDeamidated [N10]; 1xNethylmaleimide [C12]; 1xTMTpro [K21]; 1xTMTpro [N-Term]	26S proteasome non-ATPase regulatory subunit 10 OS=Homo sapiens OX=9606 GN=PSMD10 PE=1 SV=1	0.0502127	0.0493889	0.0521123	0.0489009	0.050126	0.0489189	0.259673	-0.0484587	-0.0127607	-0.0479287	-0.0363827
NEM	MAGED2	Q9UNF1	MGIGLGSENAAGPCNWDEADIGPWAK	1xNethylmaleimide [C14]; 1xTMTpro [K26]; 1xTMTpro [N-Term]	Melanoma-associated antigen D2 OS=Homo sapiens OX=9606 GN=MAGED2 PE=1 SV=2	0.0679076	0.0588406	0.0740402	0.0734998	0.0741503	0.0736254	0.26182	0.135099	0.147811	0.137563	0.140157
NEM	FLNA	P21333	LQVEPAVDTSGVQCYGPGIEGQGVFR	1xDeamidated [Q13]; 1xNethylmaleimide [C14]; 1xTMTpro [N-Term]	Filamin-A OS=Homo sapiens OX=9606 GN=FLNA PE=1 SV=4	0.000399224	0.000345213	0.000397647	0.000349621	0.000356039	0.000354436	0.262664	-0.122842	-0.0965996	-0.103109	-0.107517
NEM	PPIA	P62937	GFGYKGSCFHR	1xNethylmaleimide [C8]; 1xTMTpro [K5]; 1xTMTpro [N-Term]	Peptidyl-prolyl cis-trans isomerase A OS=Homo sapiens OX=9606 GN=PPIA PE=1 SV=2	0.0205684	0.0156336	0.0279121	0.0253724	0.0264835	0.0286179	0.262742	0.247581	0.309418	0.421241	0.32608
NEM	UBA6	A0AVT1	MEGSEPVAAHQGEEASCSSWGTGSTNK	1xAcetyl [N-Term]; 1xDeamidated [Q11]; 1xNethylmaleimide [C17]; 1xTMTpro [K27]	Ubiquitin-like modifier-activating enzyme 6 OS=Homo sapiens OX=9606 GN=UBA6 PE=1 SV=1	0.0124263	0.0118558	0.0134545	0.0126101	0.0136801	0.013812	0.263794	0.00357393	0.121071	0.134915	0.08652
NEM	ASF1B	Q9NVP2	GLGLPGCIPGLLPENSMDCI	2xNethylmaleimide [C7; C19]; 1xTMTpro [N-Term]	Histone chaperone ASF1B OS=Homo sapiens OX=9606 GN=ASF1B PE=1 SV=1	0.0260311	0.0192627	0.0291525	0.0202201	0.0203797	0.0203811	0.263932	-0.295446	-0.284101	-0.284005	-0.28785
NEM	APEX1	P27695	ALGSDHCPITLYLAL	1xNethylmaleimide [C7]; 1xTMTpro [N-Term]	DNA-(apurinic or apyrimidinic site) endonuclease OS=Homo sapiens OX=9606 GN=APEX1 PE=1 SV=2	0.100108	0.0755026	0.119419	0.113657	0.115168	0.124271	0.264119	0.208795	0.227849	0.337592	0.258078
Trioxidation	MSN	P26038	EGILNDDIYCPPETAVLLASYAVQSK	1xDeamidated [N/Q]; 1xTrioxidation [C10]; 1xTMTpro [K26]; 1xTMTpro [N-Term]	Moesin OS=Homo sapiens OX=9606 GN=MSN PE=1 SV=3	0.000234888	0.000232768	0.000211843	0.000176119	0.000160461	0.000237015	0.266358	-0.36296	-0.497287	0.0654662	-0.264927
NEM	PPIA	P62937	HTGPGILSMANAGPNTNGSQFFICTAK	1xDeamidated [N]; 1xNethylmaleimide [C24]; 1xTMTpro [K27]; 1xTMTpro [N-Term]	Peptidyl-prolyl cis-trans isomerase A OS=Homo sapiens OX=9606 GN=PPIA PE=1 SV=2	0.0015414	0.00171092	0.00189813	0.00154176	0.00157733	0.0015605	0.266439	-0.155156	-0.12225	-0.137728	-0.138378
NEM		P60712	DDDIAALVVDNGSGMCKAGFAGDDAPRAVFPSIVGRPR	1xAcetyl [N-Term]; 1xDeamidated [N11]; 1xNethylmaleimide [C16]; 1xTMTpro [K17]	SWISS-PROT:P60712 (Bos taurus) Actin, cytoplasmic 1	0.000232453	0.000169137	0.000250534	0.000242228	0.000247451	0.000274389	0.267089	0.156183	0.186958	0.336037	0.226393
NEM	HSP90AB1	P08238	VFIMDSCDELIPEYLNFIR	1xNethylmaleimide [C7]; 1xTMTpro [N-Term]	Heat shock protein HSP 90-beta OS=Homo sapiens OX=9606 GN=HSP90AB1 PE=1 SV=4	0.000274936	0.00029435	0.000254989	0.000269959	0.000256868	0.000243221	0.267324	-0.025425	-0.0971345	-0.175897	-0.0994856
NEM	COPG1	Q9Y678	DCDPTTGETDDEGYEDEYVLEDLEVTVADHIQK	1xNethylmaleimide [C2]; 1xTMTpro [K33]; 1xTMTpro [N-Term]	Coatomer subunit gamma-1 OS=Homo sapiens OX=9606 GN=COPG1 PE=1 SV=1	0.0024502	0.00246476	0.00261257	0.00249957	0.00227342	0.00242554	0.267456	-0.00553095	-0.142346	-0.0489084	-0.065595
NEM	PSAT1	Q9Y617	SQTIYEIIDNSQGFYVCPVEPQNR	1xDeamidated [N/Q]; 1xNethylmaleimide [C17]; 1xTMTpro [N-Term]	Phosphoserine aminotransferase OS=Homo sapiens OX=9606 GN=PSAT1 PE=1 SV=2	0.00171688	0.00148521	0.00137454	0.00133635	0.00141748	0.0013678	0.268961	-0.191024	-0.105992	-0.157472	-0.151496
NEM	GNAI1	P63096	SPLTICYPEYAGSNTYEEAAAYIQCQFEDLNK	1xDeamidated [N14]; 2xNethylmaleimide [C6; C25]; 1xTMTpro [K32]; 1xTMTpro [N-Term]	Guanine nucleotide-binding protein G(i) subunit alpha-1 OS=Homo sapiens OX=9606 GN=GNAI1 PE=1 SV=2	0.0402632	0.0431253	0.0346092	0.0312523	0.0371918	0.0371794	0.268972	-0.331762	-0.0807389	-0.0812196	-0.164573
NEM	LYPLA1	O75608	LAGVTALSCWLPLR	1xNethylmaleimide [C9]; 1xTMTpro [N-Term]	Acyl-protein thioesterase 1 OS=Homo sapiens OX=9606 GN=LYPLA1 PE=1 SV=1	0.0280141	0.0272737	0.0269945	0.0261692	0.0276505	0.0249854	0.269029	-0.0677508	0.0116867	-0.134536	-0.0635334
NEM	CTBP2	P56545	DAPNLICTPHTAWYSEQASLEMR	1xNethylmaleimide [C7]; 1xTMTpro [N-Term]	C-terminal-binding protein 2 OS=Homo sapiens OX=9606 GN=CTBP2 PE=1 SV=1	0.00508242	0.00516754	0.00519242	0.00526616	0.00562672	0.00517243	0.269881	0.0328911	0.128435	0.00698199	0.0561026
NEM	UBE2D2	P62837	VLLSICSLLCDPNPDDPLVPEIAR	2xNethylmaleimide [C6; C10]; 1xTMTpro [N-Term]	Ubiquitin-conjugating enzyme E2 D2 OS=Homo sapiens OX=9606 GN=UBE2D2 PE=1 SV=1	0.106164	0.0795624	0.116105	0.116841	0.116907	0.117493	0.270121	0.215774	0.216587	0.223795	0.218719
Trioxidation	VPS26A	O75436	SFLGGFFGPICEIDIVLNDGETRK	1xAcetyl [N-Term]; 1xTrioxidation [C11]; 1xTMTpro [K24]	Vacuolar protein sorting-associated protein 26A OS=Homo sapiens OX=9606 GN=VPS26A PE=1 SV=2	0.000892935	0.000716445	0.000713062	0.000771451	0.000655393	0.000588808	0.270259	-0.00503494	-0.240249	-0.39481	-0.213365
NEM	COPG1	Q9Y678	EMSCIAEDVIIVTSSLTK	1xNethylmaleimide [C4]; 1xTMTpro [K18]; 1xTMTpro [N-Term]	Coatomer subunit gamma-1 OS=Homo sapiens OX=9606 GN=COPG1 PE=1 SV=1	0.00152406	0.00215195	0.00137257	0.00192185	0.00201011	0.00218655	0.270447	0.191581	0.256364	0.377747	0.275231
NEM	EEF1A2	Q05639	NMITGTSQADCAVLIVAAGVGEFEAGISK	1xNethylmaleimide [C11]; 1xTMTpro [K29]; 1xTMTpro [N-Term]	Elongation factor 1-alpha 2 OS=Homo sapiens OX=9606 GN=EEF1A2 PE=1 SV=1;Elongation factor 1-alpha 1 OS=Homo sapiens OX=9606 GN=EEF1A1 PE=1 SV=1	0.00391463	0.00505388	0.00366634	0.00473852	0.00460821	0.00520971	0.270854	0.170062	0.129833	0.306828	0.202241
NEM	FASN	P49327	AINCATSGVVGLVNCLR	2xNethylmaleimide [C4; C15]; 1xTMTpro [N-Term]	Fatty acid synthase OS=Homo sapiens OX=9606 GN=FASN PE=1 SV=3	0.000189767	0.000211723	0.000197201	0.000239131	0.000201424	0.000210336	0.271122	0.260953	0.0133875	0.0758462	0.116729
NEM	PBK	Q96KB5	VIELFSVCTNEDPK	1xNethylmaleimide [C8]; 1xTMTpro [K14]; 1xTMTpro [N-Term]	Lymphokine-activated killer T-cell-originated protein kinase OS=Homo sapiens OX=9606 GN=PBK PE=1 SV=3	0.00223768	0.002167	0.00302274	0.00283882	0.00283693	0.002983	0.271447	0.197394	0.196433	0.268864	0.220897
Trioxidation	RPS2	P15880	CGSVLVR	1xTrioxidation [C1]; 1xTMTpro [N-Term]	40S ribosomal protein S2 OS=Homo sapiens OX=9606 GN=RPS2 PE=1 SV=2	0.00126838	0.00104692	0.0011807	0.0011118	0.00111534	0.000927892	0.27224	-0.0678471	-0.0632566	-0.328714	-0.153272
NEM	CHD4	Q14839	FAEVECLAESHQHLSK	1xNethylmaleimide [C6]; 1xTMTpro [K16]; 1xTMTpro [N-Term]	Chromodomain-helicase-DNA-binding protein 4 OS=Homo sapiens OX=9606 GN=CHD4 PE=1 SV=2	0.0275994	0.0285464	0.0262598	0.0275001	0.025202	0.0261169	0.272954	0.00165965	-0.124241	-0.0727948	-0.0651255
NEM	MTX2	O75431	TLDQVLEDVDQCCQALSQR	2xNethylmaleimide [C12; C13]; 1xTMTpro [N-Term]	Metaxin-2 OS=Homo sapiens OX=9606 GN=MTX2 PE=1 SV=1	0.173714	0.156889	0.204198	0.16594	0.141674	0.164075	0.273328	-0.103375	-0.331467	-0.119683	-0.184842
Dioxidation	HSPA8	P11142	VCNPIITK	1xDioxidation [C2]; 1xTMTpro [K8]; 1xTMTpro [N-Term]	Heat shock cognate 71 kDa protein OS=Homo sapiens OX=9606 GN=HSPA8 PE=1 SV=1	0.000868222	0.000763519	0.00086598	0.000891473	0.000871577	0.000888409	0.274403	0.0986143	0.0660508	0.093647	0.086104
NEM		P60712	DDDIAALVVDNGSGMCK	1xAcetyl [N-Term]; 1xDeamidated [N11]; 1xNethylmaleimide [C16]; 1xTMTpro [K17]	SWISS-PROT:P60712 (Bos taurus) Actin, cytoplasmic 1	0.00953679	0.00881497	0.010203	0.00975253	0.0103327	0.0102603	0.274406	0.0350791	0.118448	0.108301	0.0872758
NEM	NIBAN2	Q96TA1	SGSAPILKCPTQFPLILWHPYAR	1xNethylmaleimide [C9]; 1xTMTpro [K8]; 1xTMTpro [N-Term]	Protein Niban 2 OS=Homo sapiens OX=9606 GN=NIBAN2 PE=1 SV=3	0.0125903	0.0108853	0.0129084	0.0127427	0.0133004	0.0131257	0.274822	0.0713282	0.133134	0.114051	0.106171
NEM	HAUS4	Q9H6D7	ASGDFCSPGEGMEILQQVCSK	1xAcetyl [N-Term]; 2xNethylmaleimide [C6; C19]; 1xTMTpro [K21]	HAUS augmin-like complex subunit 4 OS=Homo sapiens OX=9606 GN=HAUS4 PE=1 SV=1	0.0294517	0.017447	0.0267609	0.029577	0.0337964	0.0267824	0.275066	0.268565	0.460959	0.125375	0.284966
NEM	TUBA1C	Q9BQE3	AYHEQLTVAEITNACFEPANQMVK	1xDeamidated [N/Q]; 1xNethylmaleimide [C15]; 1xTMTpro [K24]; 1xTMTpro [N-Term]	Tubulin alpha-1C chain OS=Homo sapiens OX=9606 GN=TUBA1C PE=1 SV=1	0.0669784	0.0736052	0.0526099	0.0612912	0.0502887	0.0537238	0.275367	-0.0713319	-0.356778	-0.261451	-0.229853
NEM	HSPD1	P10809	CIPALDSLTPANEDQK	1xDeamidated [N/Q]; 1xNethylmaleimide [C1]; 1xTMTpro [K16]; 1xTMTpro [N-Term]	60 kDa heat shock protein, mitochondrial OS=Homo sapiens OX=9606 GN=HSPD1 PE=1 SV=2	0.000406367	0.000462362	0.000338753	0.000406748	0.000327672	0.000274185	0.275894	0.0151692	-0.296715	-0.553816	-0.278454
NEM	DDX17	Q92841	CTYLVLDEADRMLDMGFEPQIR	1xNethylmaleimide [C1]; 1xTMTpro [N-Term]	Probable ATP-dependent RNA helicase DDX17 OS=Homo sapiens OX=9606 GN=DDX17 PE=1 SV=2	0.00206508	0.00184485	0.00209729	0.00194172	0.00176	0.00192778	0.275896	-0.0444002	-0.186159	-0.0547998	-0.0951196
NEM	RPL27A	P46776	SVGGACVLVA	1xNethylmaleimide [C6]; 1xTMTpro [N-Term]	60S ribosomal protein L27a OS=Homo sapiens OX=9606 GN=RPL27A PE=1 SV=2	0.0163097	0.0145557	0.0165963	0.0167028	0.0168109	0.0167873	0.275948	0.0782905	0.0875953	0.085568	0.0838179
NEM	ALDOA	P04075	ALANSLACQGKYTPSGQAGAAASESLFVSNHAY	2xDeamidated [Q9; N/Q]; 1xNethylmaleimide [C8]; 1xTMTpro [K11]; 1xTMTpro [N-Term]	Fructose-bisphosphate aldolase A OS=Homo sapiens OX=9606 GN=ALDOA PE=1 SV=2	0.000969923	0.000650868	0.0013623	0.00120491	0.0013269	0.00136081	0.276192	0.277074	0.416216	0.452614	0.381968
Trioxidation	RPL3	P39023	YCQVIR	1xTrioxidation [C2]; 1xTMTpro [N-Term]	60S ribosomal protein L3 OS=Homo sapiens OX=9606 GN=RPL3 PE=1 SV=2	0.000167729	0.000131225	9.60709e-05	9.39547e-05	9.2253e-05	0.000117325	0.276254	-0.486943	-0.513312	-0.166473	-0.388909
NEM	OSBP	P22059	TLSSKVEDLSTCNDLIAK	1xNethylmaleimide [C12]; 2xTMTpro [K5; K18]; 1xTMTpro [N-Term]	Oxysterol-binding protein 1 OS=Homo sapiens OX=9606 GN=OSBP PE=1 SV=1	0.0495383	0.0493282	0.053395	0.0507801	0.04815	0.0429666	0.278121	0.000745573	-0.0759808	-0.240301	-0.105179
NEM	GART	P22102	SAGVQCFGPTAEAAQLESSKR	1xNethylmaleimide [C6]; 1xTMTpro [K20]; 1xTMTpro [N-Term]	Trifunctional purine biosynthetic protein adenosine-3 OS=Homo sapiens OX=9606 GN=GART PE=1 SV=1	0.00292977	0.00200243	0.00357326	0.00371516	0.00327069	0.00351812	0.278797	0.39	0.206167	0.311379	0.302515
NEM	VPS26A	O75436	SFLGGFFGPICEIDIVLNDGETRK	1xAcetyl [N-Term]; 1xNethylmaleimide [C11]; 1xTMTpro [K24]	Vacuolar protein sorting-associated protein 26A OS=Homo sapiens OX=9606 GN=VPS26A PE=1 SV=2	0.00708732	0.00552052	0.00579429	0.00624915	0.00723076	0.0071402	0.279022	0.0268208	0.237309	0.219126	0.161085
NEM	FAM3C	Q92520	ICLEDNVLMSGVK	1xNethylmaleimide [C2]; 1xTMTpro [K13]; 1xTMTpro [N-Term]	Protein FAM3C OS=Homo sapiens OX=9606 GN=FAM3C PE=1 SV=1	0.0679585	0.0778641	0.0725282	0.0741392	0.0785932	0.0783357	0.279074	0.026623	0.110791	0.106057	0.0811569
NEM	CBX8	Q9HC52	RQDSDLVQCGVTSPSSAEATGKLAVDTFPAR	1xNethylmaleimide [C9]; 1xTMTpro [K22]; 1xTMTpro [N-Term]	Chromobox protein homolog 8 OS=Homo sapiens OX=9606 GN=CBX8 PE=1 SV=3	0.115128	0.0913725	0.131617	0.122401	0.130819	0.135974	0.279741	0.119059	0.215014	0.270768	0.201614
NEM	DPP3	Q9NY33	EGITTYFSGNCTMEDAKLAQDFLDSQNLSAYNTR	1xDeamidated [N/Q]; 1xNethylmaleimide [C11]; 1xTMTpro [K17]; 1xTMTpro [N-Term]	Dipeptidyl peptidase 3 OS=Homo sapiens OX=9606 GN=DPP3 PE=1 SV=2	0.00107652	0.000807423	0.000905133	0.001118	0.000982684	0.00103653	0.280238	0.266098	0.079976	0.156934	0.167669
NEM	CLIC1	O00299	FLDGNELTLADCNLLPK	1xNethylmaleimide [C12]; 1xTMTpro [K17]; 1xTMTpro [N-Term]	Chloride intracellular channel protein 1 OS=Homo sapiens OX=9606 GN=CLIC1 PE=1 SV=4	0.00390727	0.00456072	0.00355485	0.00372356	0.00363526	0.00337753	0.280458	-0.106061	-0.140685	-0.246774	-0.164507
Dioxidation	TPI1	P60174	VAHALAEGLGVIACIGEKLDEREAGITEK	1xDioxidation [C14]; 2xTMTpro [K18; K29]; 1xTMTpro [N-Term]	Triosephosphate isomerase OS=Homo sapiens OX=9606 GN=TPI1 PE=1 SV=4	0.000549755	0.000676418	0.000465779	0.000508797	0.000482694	0.000433414	0.280892	-0.148565	-0.224547	-0.37991	-0.251007
NEM	CRYZL1	O95825	VSFFQPDDEVVGILPLDSEDPGLCEVVR	1xNethylmaleimide [C24]; 1xTMTpro [N-Term]	Quinone oxidoreductase-like protein 1 OS=Homo sapiens OX=9606 GN=CRYZL1 PE=1 SV=2	0.00287394	0.00257243	0.00269631	0.0026242	0.00355636	0.00313529	0.28134	-0.0486647	0.389861	0.208059	0.183085
NEM	RBBP7	Q16576	EGYGLSWNSNLSGHLLSASDDHTVCLWDINAGPK	1xNethylmaleimide [C25]; 1xTMTpro [K34]; 1xTMTpro [N-Term]	Histone-binding protein RBBP7 OS=Homo sapiens OX=9606 GN=RBBP7 PE=1 SV=1	0.00664725	0.00687415	0.00643727	0.00638785	0.00666946	0.00623863	0.283579	-0.058652	0.00358771	-0.0927524	-0.0492722
NEM	WDR1	O75083	CFSIDNPGYEPEVVAVHPGGDTVAIGGVDGNVR	1xNethylmaleimide [C1]; 1xTMTpro [N-Term]	WD repeat-containing protein 1 OS=Homo sapiens OX=9606 GN=WDR1 PE=1 SV=4	0.00251817	0.00258345	0.00225756	0.00232545	0.00236674	0.00223552	0.283811	-0.0770699	-0.0516802	-0.133969	-0.0875729
NEM	ALDOA	P04075	RALANSLACQGKYTPSGQAGAAASESLFVSNHAY	1xNethylmaleimide [C9]; 1xTMTpro [K12]; 1xTMTpro [N-Term]	Fructose-bisphosphate aldolase A OS=Homo sapiens OX=9606 GN=ALDOA PE=1 SV=2	0.00273086	0.00280347	0.00236888	0.00279449	0.00297492	0.00272701	0.28497	0.0851093	0.175375	0.0498418	0.103442
Trioxidation	RPL7A	P62424	AQLVVIAHDVDPIELVVFLPALCR	1xTrioxidation [C23]; 1xTMTpro [N-Term]	60S ribosomal protein L7a OS=Homo sapiens OX=9606 GN=RPL7A PE=1 SV=2	0.000210542	0.0001586	0.000170883	0.000161826	0.000158967	0.000151602	0.285279	-0.153621	-0.179333	-0.247776	-0.193577
NEM	PPM1G	O15355	AYTGFSSNSERGTEAGQVGEPGIPTGEAGPSCSSASDKLPR	1xNethylmaleimide [C32]; 1xTMTpro [K38]; 1xTMTpro [N-Term]	Protein phosphatase 1G OS=Homo sapiens OX=9606 GN=PPM1G PE=1 SV=1	0.0529144	0.0483723	0.0635698	0.0600939	0.0612779	0.0629022	0.285752	0.129043	0.157191	0.194934	0.160389
NEM	ACTN1	P12814	TFTAWCNSHLR	1xNethylmaleimide [C6]; 1xTMTpro [N-Term]	Alpha-actinin-1 OS=Homo sapiens OX=9606 GN=ACTN1 PE=1 SV=2;Alpha-actinin-3 OS=Homo sapiens OX=9606 GN=ACTN3 PE=1 SV=2;Alpha-actinin-4 OS=Homo sapiens OX=9606 GN=ACTN4 PE=1 SV=2	0.00589802	0.00552087	0.00638337	0.00637157	0.00636836	0.00613543	0.28593	0.102623	0.101896	0.0481383	0.084219
NEM	ALDH1A3	P47895	LASALESGTVWINCYNALYAQAPFGGFK	1xNethylmaleimide [C14]; 1xTMTpro [K28]; 1xTMTpro [N-Term]	Aldehyde dehydrogenase family 1 member A3 OS=Homo sapiens OX=9606 GN=ALDH1A3 PE=1 SV=2	0.00241693	0.00231207	0.00228255	0.00240128	0.00263423	0.00235265	0.286715	0.0390318	0.172609	0.00951668	0.0737192
NEM	MRPL3	P09001	NLPFPTYFPDGDEEELPEDLYDENVCQPGAPSITFA	1xDeamidated [N/Q]; 1xNethylmaleimide [C26]; 1xTMTpro [N-Term]	39S ribosomal protein L3, mitochondrial OS=Homo sapiens OX=9606 GN=MRPL3 PE=1 SV=1	0.00672218	0.00638628	0.0048223	0.00654505	0.00691991	0.00697779	0.286876	0.131002	0.21135	0.223367	0.188573
NEM	VDAC2	P45880	VCEDLDTSVNLAWTSGTNCTR	2xNethylmaleimide [C2; C19]; 1xTMTpro [N-Term]	Voltage-dependent anion-selective channel protein 2 OS=Homo sapiens OX=9606 GN=VDAC2 PE=1 SV=2	0.00466602	0.00464587	0.00499991	0.0048814	0.00497901	0.00494334	0.287243	0.0331234	0.0616878	0.0513139	0.0487083
Trioxidation	VPS13B	Q7Z7G8	ITPVPFNTTEDPDISTADLGDVLQVPCSLEYWDELQK	1xTrioxidation [C27]; 1xTMTpro [K37]; 1xTMTpro [N-Term]	Vacuolar protein sorting-associated protein 13B OS=Homo sapiens OX=9606 GN=VPS13B PE=1 SV=2	0.249879	0.239777	0.193722	0.227367	0.180103	0.193521	0.287814	-0.00270049	-0.338898	-0.235232	-0.192277
NEM	PSMC3	P17980	MNVSPDVNYEELARCTDDFNGAQCK	2xNethylmaleimide [C15; C24]; 1xTMTpro [K25]; 1xTMTpro [N-Term]	26S proteasome regulatory subunit 6A OS=Homo sapiens OX=9606 GN=PSMC3 PE=1 SV=3	0.00451608	0.00463595	0.00429774	0.00381082	0.00427546	0.00449357	0.289148	-0.234446	-0.0684682	0.00331624	-0.0998659
NEM	ACAT1	P24752	IHMGSCAENTAK	1xNethylmaleimide [C6]; 1xTMTpro [K12]; 1xTMTpro [N-Term]	Acetyl-CoA acetyltransferase, mitochondrial OS=Homo sapiens OX=9606 GN=ACAT1 PE=1 SV=1	0.033047	0.0358085	0.0302431	0.0319774	0.0306985	0.0295402	0.289795	-0.046848	-0.105731	-0.161224	-0.104601
NEM	HNRNPA0	Q13151	CFGFVTYSNVEEADAAMAASPHAVDGNTVELKR	1xNethylmaleimide [C1]; 1xTMTpro [K32]; 1xTMTpro [N-Term]	Heterogeneous nuclear ribonucleoprotein A0 OS=Homo sapiens OX=9606 GN=HNRNPA0 PE=1 SV=1	0.00763514	0.00601831	0.0101411	0.00912426	0.00966601	0.0101016	0.290328	0.202111	0.285322	0.348916	0.278783
NEM	PSMA2	P25787	ESFEGQMTEDNIEVGICNEAGFRR	1xNethylmaleimide [C17]; 1xTMTpro [N-Term]	Proteasome subunit alpha type-2 OS=Homo sapiens OX=9606 GN=PSMA2 PE=1 SV=2	0.00211923	0.0022426	0.00208351	0.00205824	0.00215141	0.00185409	0.290913	-0.0618816	0.00199057	-0.212582	-0.0908243
NEM	GDI1	P31150	MDEEYDVIVLGTGLTECILSGIMSVNGK	1xAcetyl [N-Term]; 1xNethylmaleimide [C17]; 1xTMTpro [K28]	Rab GDP dissociation inhibitor alpha OS=Homo sapiens OX=9606 GN=GDI1 PE=1 SV=2	0.000474911	0.00032577	0.000374422	0.000251114	0.000420168	0.000229289	0.293096	-0.641408	0.101211	-0.772583	-0.437594
NEM	NIT2	Q9NQR4	TLSPGDSFSTFDTPYCR	1xNethylmaleimide [C16]; 1xTMTpro [N-Term]	Omega-amidase NIT2 OS=Homo sapiens OX=9606 GN=NIT2 PE=1 SV=1	0.00429976	0.00388702	0.00404599	0.0034925	0.00413123	0.00379231	0.294062	-0.223457	0.0188568	-0.104641	-0.10308
Trioxidation	PI4KA	P42356	RCGVSELEK	1xTrioxidation [C2]; 1xTMTpro [K9]; 1xTMTpro [N-Term]	Phosphatidylinositol 4-kinase alpha OS=Homo sapiens OX=9606 GN=PI4KA PE=1 SV=4	10.268	9.8156	9.76286	10.3569	10.5442	9.87568	0.294611	0.0579949	0.0838544	-0.0106445	0.0437349
Trioxidation	TCP1	P17987	VLCELADLQDKEVGDGTTSVVIIAAELLK	1xTrioxidation [C3]; 2xTMTpro [K11; K29]; 1xTMTpro [N-Term]	T-complex protein 1 subunit alpha OS=Homo sapiens OX=9606 GN=TCP1 PE=1 SV=1	0.000160604	0.000227863	0.000169616	0.000181318	0.000153959	0.000126619	0.295237	-0.0369918	-0.272966	-0.55502	-0.288326
NEM	ATIC	P31939	HVSPAGAAVGIPLSEDEAKVCMVYDLYK	1xNethylmaleimide [C21]; 2xTMTpro [K19; K28]; 1xTMTpro [N-Term]	Bifunctional purine biosynthesis protein ATIC OS=Homo sapiens OX=9606 GN=ATIC PE=1 SV=3	0.00387853	0.00438436	0.00344692	0.00352641	0.00383296	0.00309362	0.295274	-0.146484	-0.0262225	-0.335386	-0.169364
NEM	TMOD3	Q9NYL9	VSLDPELEEALTSASDTELCDLAAILGMHNLITNTK	1xNethylmaleimide [C20]; 1xTMTpro [K36]; 1xTMTpro [N-Term]	Tropomodulin-3 OS=Homo sapiens OX=9606 GN=TMOD3 PE=1 SV=1	0.00187016	0.00201662	0.00188599	0.0020973	0.00196901	0.0019453	0.295475	0.124234	0.0331683	0.0156937	0.0576985
NEM	NASP	P49321	KYGETANECGEAFFFYGK	1xNethylmaleimide [C9]; 2xTMTpro [K1; K18]; 1xTMTpro [N-Term]	Nuclear autoantigenic sperm protein OS=Homo sapiens OX=9606 GN=NASP PE=1 SV=2	0.0155218	0.0179536	0.0145476	0.0144347	0.0155151	0.0137629	0.295881	-0.149223	-0.0450853	-0.217974	-0.137427
NEM	RBM14	Q96PK6	VIECDVVKDYAFVHMEK	1xNethylmaleimide [C4]; 2xTMTpro [K8; K17]; 1xTMTpro [N-Term]	RNA-binding protein 14 OS=Homo sapiens OX=9606 GN=RBM14 PE=1 SV=2	0.0170873	0.0178577	0.0154286	0.0161331	0.015986	0.0152506	0.296325	-0.0576824	-0.0708942	-0.138841	-0.0891392
NEM	SHMT2	P34897	GLELIASENFCSR	1xNethylmaleimide [C11]; 1xTMTpro [N-Term]	Serine hydroxymethyltransferase, mitochondrial OS=Homo sapiens OX=9606 GN=SHMT2 PE=1 SV=3	0.002291	0.00194387	0.00261539	0.00218125	0.00194154	0.00191157	0.296778	-0.0660427	-0.233999	-0.256437	-0.185493
NEM	PSMC5	P62195	VHPEGKFVVDVDKNIDINDVTPNCR	1xNethylmaleimide [C24]; 2xTMTpro [K6; K13]; 1xTMTpro [N-Term]	26S proteasome regulatory subunit 8 OS=Homo sapiens OX=9606 GN=PSMC5 PE=1 SV=1	0.0559757	0.0618903	0.0506475	0.0608518	0.0628837	0.0583831	0.296985	0.11547	0.162857	0.0557218	0.11135
NEM	ASNS	P08243	AMTEDGFLAVCSEAK	1xNethylmaleimide [C11]; 1xTMTpro [K15]; 1xTMTpro [N-Term]	Asparagine synthetase [glutamine-hydrolyzing] OS=Homo sapiens OX=9606 GN=ASNS PE=1 SV=4	0.0111673	0.012291	0.0104325	0.0120487	0.0118137	0.0122814	0.297313	0.0929452	0.0645281	0.120537	0.0926703
NEM	CHERP	Q8IWX8	LLEETQLDMNEFDNLLQPIIDTCTK	1xDeamidated [N/Q]; 1xNethylmaleimide [C23]; 1xTMTpro [K25]; 1xTMTpro [N-Term]	Calcium homeostasis endoplasmic reticulum protein OS=Homo sapiens OX=9606 GN=CHERP PE=1 SV=3	0.001925	0.00221496	0.0022281	0.00220865	0.00176686	0.00169827	0.298112	0.0572716	-0.264702	-0.321826	-0.176419
NEM	RPL10A	P62906	FSVCVLGDQQHCDEAKAVDIPHMDIEALK	2xNethylmaleimide [C4; C12]; 2xTMTpro [K16; K29]; 1xTMTpro [N-Term]	60S ribosomal protein L10a OS=Homo sapiens OX=9606 GN=RPL10A PE=1 SV=2	0.0102158	0.0123954	0.00897958	0.00935587	0.00956945	0.00851908	0.298894	-0.1706	-0.138035	-0.305773	-0.204803
Trioxidation	TPI1	P60174	DCGATWVVLGHSERR	1xTrioxidation [C2]; 1xTMTpro [N-Term]	Triosephosphate isomerase OS=Homo sapiens OX=9606 GN=TPI1 PE=1 SV=4	0.0024383	0.001929	0.0025618	0.00246907	0.00262309	0.00264003	0.299207	0.0962647	0.183566	0.192848	0.157559
Trioxidation	PATJ	Q8NI35	LVSVNEYCLDNTSLAEAVEILK	1xDeamidated [N]; 1xTrioxidation [C8]; 1xTMTpro [K22]; 1xTMTpro [N-Term]	InaD-like protein OS=Homo sapiens OX=9606 GN=PATJ PE=1 SV=3	0.360686	0.307197	0.329743	0.375599	0.345877	0.344032	0.299574	0.175656	0.0567219	0.0490041	0.0937939
Trioxidation	EIF5A	P63241	ADDLDFETGDAGASATFPMQCSALRK	1xAcetyl [N-Term]; 1xDeamidated [Q20]; 1xTrioxidation [C21]; 1xTMTpro [K26]	Eukaryotic translation initiation factor 5A-1 OS=Homo sapiens OX=9606 GN=EIF5A PE=1 SV=2	0.0636139	0.0505149	0.061367	0.0657578	0.0600019	0.0668376	0.299885	0.16876	0.0366042	0.192257	0.13254
NEM	HSPH1	Q92598	FICEQDHQNFLR	1xNethylmaleimide [C3]; 1xTMTpro [N-Term]	Heat shock protein 105 kDa OS=Homo sapiens OX=9606 GN=HSPH1 PE=1 SV=1	0.0213426	0.0215122	0.0201598	0.0201194	0.021081	0.019723	0.300224	-0.0621395	0.00521622	-0.090847	-0.0492568
NEM	TMPO	P42167	EMFPYEASTPTGISASCR	1xNethylmaleimide [C17]; 1xTMTpro [N-Term]	Lamina-associated polypeptide 2, isoforms beta/gamma OS=Homo sapiens OX=9606 GN=TMPO PE=1 SV=2	0.000929581	0.000921903	0.000833394	0.000909884	0.000946329	0.000957503	0.301154	0.0238607	0.0805204	0.0974546	0.0672786
NEM	H3-3A	P84243	FQSAAIGALQEASEAYLVGLFEDTNLCAIHAKR	1xDeamidated [N25]; 1xNethylmaleimide [C27]; 1xTMTpro [K32]; 1xTMTpro [N-Term]	Histone H3.3 OS=Homo sapiens OX=9606 GN=H3-3A PE=1 SV=2	0.000712797	0.000461326	0.000883727	0.000821978	0.000855544	0.000887224	0.301339	0.260997	0.318739	0.371196	0.316977
Trioxidation	DHX36	Q9H2U1	AESCGSGNSTGYQIRLQSR	1xDeamidated [Q13]; 1xTrioxidation [C4]; 1xTMTpro [N-Term]	ATP-dependent DNA/RNA helicase DHX36 OS=Homo sapiens OX=9606 GN=DHX36 PE=1 SV=2	0.134404	0.0962616	0.124701	0.137843	0.155299	0.118054	0.301927	0.218685	0.390705	-0.00489636	0.201498
Trioxidation	GSR	P00390	GIYAVGDVCGK	1xTrioxidation [C9]; 1xTMTpro [K11]; 1xTMTpro [N-Term]	Glutathione reductase, mitochondrial OS=Homo sapiens OX=9606 GN=GSR PE=1 SV=2	0.000521431	0.000650588	0.00064872	0.000590309	0.000532442	0.000518568	0.302035	-0.0400199	-0.188864	-0.226956	-0.151947
NEM	HSPA4	P34932	LMSANASDLPLSIECFMNDVDVSGTMNR	1xNethylmaleimide [C15]; 1xTMTpro [N-Term]	Heat shock 70 kDa protein 4 OS=Homo sapiens OX=9606 GN=HSPA4 PE=1 SV=4	0.000448591	0.000503395	0.000442221	0.00045758	0.000530337	0.000509689	0.302243	-0.0223867	0.190498	0.133206	0.100439
NEM	ATP6V1G1	O75348	GSCSTEVEKETQEK	1xNethylmaleimide [C3]; 2xTMTpro [K9; K14]; 1xTMTpro [N-Term]	V-type proton ATPase subunit G 1 OS=Homo sapiens OX=9606 GN=ATP6V1G1 PE=1 SV=3	0.180657	0.161528	0.175244	0.164475	0.171854	0.153195	0.30254	-0.0685269	-0.00521576	-0.171026	-0.0815896
NEM	PAICS	P22234	ITSCIFQLLQEAGIK	1xNethylmaleimide [C4]; 1xTMTpro [K15]; 1xTMTpro [N-Term]	Multifunctional protein ADE2 OS=Homo sapiens OX=9606 GN=PAICS PE=1 SV=3	0.00099401	0.00145529	0.000821915	0.00140253	0.00131327	0.00133431	0.302575	0.363165	0.268297	0.291227	0.307563
NEM	CLUH	O75153	IATPFQVYSWTAPQAEHAMDCVRAEDAYTSR	1xDeamidated [Q14]; 1xNethylmaleimide [C21]; 1xTMTpro [N-Term]	Clustered mitochondria protein homolog OS=Homo sapiens OX=9606 GN=CLUH PE=1 SV=2	0.00843064	0.00656731	0.0081613	0.00881856	0.0084503	0.00827767	0.302923	0.19199	0.130449	0.100672	0.141037
Trioxidation	LDHB	P07195	VIGSGCNLDSAR	1xTrioxidation [C6]; 1xTMTpro [N-Term]	L-lactate dehydrogenase B chain OS=Homo sapiens OX=9606 GN=LDHB PE=1 SV=2;L-lactate dehydrogenase A chain OS=Homo sapiens OX=9606 GN=LDHA PE=1 SV=2	0.00192776	0.0015941	0.00187821	0.00188096	0.00199718	0.00194745	0.304335	0.0634528	0.149945	0.113569	0.108989
NEM	RPLP1	P05386	ASVSELACIYSALILHDDEVTVTEDKINALIK	1xAcetyl [N-Term]; 1xNethylmaleimide [C8]; 2xTMTpro [K26; K32]	60S acidic ribosomal protein P1 OS=Homo sapiens OX=9606 GN=RPLP1 PE=1 SV=1	0.0382561	0.0282111	0.0312556	0.0308799	0.0283042	0.026271	0.304922	-0.0770625	-0.202714	-0.310261	-0.196679
NEM	AHCY	P23526	QAQYLGMSCDGPFKPDHYRY	1xNethylmaleimide [C9]; 1xTMTpro [K14]; 1xTMTpro [N-Term]	Adenosylhomocysteinase OS=Homo sapiens OX=9606 GN=AHCY PE=1 SV=4	0.0609256	0.0566274	0.0626963	0.0612573	0.0624564	0.0639391	0.305672	0.0279232	0.0558892	0.089738	0.0578501
NEM	GMPS	P49915	SYSYVCGISSKDEPDWESLIFLAR	1xNethylmaleimide [C6]; 1xTMTpro [K11]; 1xTMTpro [N-Term]	GMP synthase [glutamine-hydrolyzing] OS=Homo sapiens OX=9606 GN=GMPS PE=1 SV=1	0.0066291	0.00632641	0.00732866	0.00740075	0.00692023	0.00718794	0.305844	0.130352	0.0334995	0.0882596	0.084037
NEM	NOP58	Q9Y2X3	TYDPSGDSTLPTCSK	1xNethylmaleimide [C13]; 1xTMTpro [K15]; 1xTMTpro [N-Term]	Nucleolar protein 58 OS=Homo sapiens OX=9606 GN=NOP58 PE=1 SV=1	0.0115087	0.0133253	0.009809	0.0109008	0.0104555	0.00903256	0.306038	-0.0831711	-0.143344	-0.354395	-0.193636
NEM	HSPA1A	P0DMV8	ELEQVCNPIISGLYQGAGGPGPGGFGAQGPK	1xDeamidated [Q15]; 1xNethylmaleimide [C6]; 1xTMTpro [K31]; 1xTMTpro [N-Term]	Heat shock 70 kDa protein 1A OS=Homo sapiens OX=9606 GN=HSPA1A PE=1 SV=1	0.00122512	0.00129709	0.00168563	0.00152119	0.00163009	0.00163806	0.306591	0.117083	0.216835	0.223868	0.185929
NEM	TPI1	P60174	IIYGGSVTGATCK	1xNethylmaleimide [C12]; 1xTMTpro [K13]; 1xTMTpro [N-Term]	Triosephosphate isomerase OS=Homo sapiens OX=9606 GN=TPI1 PE=1 SV=4	0.0202401	0.0222701	0.0187628	0.0207598	0.0182897	0.0168309	0.306744	0.0235046	-0.15926	-0.279177	-0.138311
NEM	ACTG1	P60712	LCYVALDFEQEMATAASSSSLEKSYELPDGQVITIGNER	1xNethylmaleimide [C2]; 1xTMTpro [K23]; 1xTMTpro [N-Term]	SWISS-PROT:P60712 (Bos taurus) Actin, cytoplasmic 1;Actin, cytoplasmic 2 OS=Homo sapiens OX=9606 GN=ACTG1 PE=1 SV=1	0.000720788	0.000557267	0.000877842	0.000844881	0.000808794	0.000877988	0.307249	0.233495	0.17052	0.288948	0.230987
Trioxidation	APRT	P07741	LQAEVLECVSLVELTSLK	1xTrioxidation [C8]; 1xTMTpro [K18]; 1xTMTpro [N-Term]	Adenine phosphoribosyltransferase OS=Homo sapiens OX=9606 GN=APRT PE=1 SV=2	0.00211107	0.00217129	0.00192984	0.0019842	0.00253454	0.0023589	0.307263	-0.0615881	0.291581	0.187972	0.139322
NEM	PRMT1	Q99873	VIGIECSSISDYAVK	1xNethylmaleimide [C6]; 1xTMTpro [K15]; 1xTMTpro [N-Term]	Protein arginine N-methyltransferase 1 OS=Homo sapiens OX=9606 GN=PRMT1 PE=1 SV=3	0.00879866	0.0100732	0.00852652	0.00954554	0.00958736	0.0102163	0.308424	0.0637725	0.0700784	0.161743	0.0985312
NEM	CENPC	Q03188	DTCIQSPSK	1xDeamidated [Q5]; 1xNethylmaleimide [C3]; 1xTMTpro [K9]; 1xTMTpro [N-Term]	Centromere protein C OS=Homo sapiens OX=9606 GN=CENPC PE=1 SV=2	0.202741	0.193611	0.241489	0.228805	0.254074	0.218671	0.311033	0.105883	0.257013	0.0405295	0.134475
NEM	RPL4	P36578	SGQGAFGNMCR	1xNethylmaleimide [C10]; 1xTMTpro [N-Term]	60S ribosomal protein L4 OS=Homo sapiens OX=9606 GN=RPL4 PE=1 SV=5	0.0208788	0.019436	0.0225338	0.0216213	0.0226277	0.022188	0.31224	0.0455323	0.111172	0.082862	0.0798556
NEM	TXNRD1	Q16881	CDYENVPTTVFTPLEYGACGLSEEK	2xNethylmaleimide [C1; C19]; 1xTMTpro [K25]; 1xTMTpro [N-Term]	Thioredoxin reductase 1, cytoplasmic OS=Homo sapiens OX=9606 GN=TXNRD1 PE=1 SV=3	0.00113181	0.00125569	0.0016335	0.00126905	0.00118399	0.000921616	0.313012	-0.0788426	-0.178935	-0.540352	-0.266043
NEM	FLNB	O75369	AHIANPSGASTECFVTDNADGTYQVEYTPFEK	1xDeamidated [N/Q]; 1xNethylmaleimide [C13]; 1xTMTpro [K32]; 1xTMTpro [N-Term]	Filamin-B OS=Homo sapiens OX=9606 GN=FLNB PE=1 SV=2	0.00143052	0.00145276	0.00146414	0.00141444	0.00134983	0.00145775	0.313073	-0.0349703	-0.102423	0.00854609	-0.0429491
NEM	PDXDC1	Q6P996	SCLYVGMASDNVDAAELVETIAATAR	1xNethylmaleimide [C2]; 1xTMTpro [N-Term]	Pyridoxal-dependent decarboxylase domain-containing protein 1 OS=Homo sapiens OX=9606 GN=PDXDC1 PE=1 SV=2	0.016141	0.0160831	0.0184371	0.0199217	0.0207292	0.0159967	0.313133	0.238424	0.295742	-0.0781477	0.152006
NEM	HSP90AB1	P08238	GFEVVYMTEPIDEYCVQQLK	1xDeamidated [Q17]; 1xNethylmaleimide [C15]; 1xTMTpro [K20]; 1xTMTpro [N-Term]	Heat shock protein HSP 90-beta OS=Homo sapiens OX=9606 GN=HSP90AB1 PE=1 SV=4	0.000238457	0.000256943	0.000209785	0.000219453	0.000226776	0.000202998	0.313372	-0.0991292	-0.0517742	-0.211575	-0.120826
NEM	CLUH	O75153	ILAPGIEPFSLQVSPQEMVQEIHQVLMDREDTCHR	1xDeamidated [Q]; 1xNethylmaleimide [C33]; 1xTMTpro [N-Term]	Clustered mitochondria protein homolog OS=Homo sapiens OX=9606 GN=CLUH PE=1 SV=2	0.00652826	0.00540873	0.006784	0.006853	0.00660042	0.0069525	0.313656	0.135114	0.0809364	0.155909	0.123986
NEM	AK2	P54819	NLETPLCK	1xNethylmaleimide [C7]; 1xTMTpro [K8]; 1xTMTpro [N-Term]	Adenylate kinase 2, mitochondrial OS=Homo sapiens OX=9606 GN=AK2 PE=1 SV=2	0.017865	0.02242	0.016049	0.0167814	0.0165053	0.015487	0.313794	-0.162183	-0.186115	-0.277983	-0.20876
NEM	LRRFIP1	Q32MZ4	TSPAAAQSREIDCLSPEAQKLAEAR	1xAcetyl [N-Term]; 1xNethylmaleimide [C13]; 1xTMTpro [K20]	Leucine-rich repeat flightless-interacting protein 1 OS=Homo sapiens OX=9606 GN=LRRFIP1 PE=1 SV=2	0.0120257	0.00857988	0.013426	0.0117908	0.0142084	0.0139141	0.314086	0.0557431	0.324835	0.294636	0.225071
NEM	ERP29	P30040	GQGVYLGMPGCLPVYDALAGEFIR	1xNethylmaleimide [C11]; 1xTMTpro [N-Term]	Endoplasmic reticulum resident protein 29 OS=Homo sapiens OX=9606 GN=ERP29 PE=1 SV=4	0.0151868	0.0114574	0.0182328	0.0170886	0.0169838	0.0185938	0.31501	0.192021	0.183149	0.313807	0.229659
NEM	CTSC	P53634	YAQDFGLVEEACFPYTGTDSPCK	2xNethylmaleimide [C12; C22]; 1xTMTpro [K23]; 1xTMTpro [N-Term]	Dipeptidyl peptidase 1 OS=Homo sapiens OX=9606 GN=CTSC PE=1 SV=2	0.0480671	0.0539976	0.0521063	0.0525368	0.0571882	0.0525137	0.315301	0.0318301	0.15422	0.0311959	0.0724153
NEM	NHP2	Q9NX24	IKADPDGPEAQAEACSGERTYQELLVNQNPIAQPLASR	1xDeamidated [Q22]; 1xNethylmaleimide [C15]; 1xTMTpro [K2]; 1xTMTpro [N-Term]	H/ACA ribonucleoprotein complex subunit 2 OS=Homo sapiens OX=9606 GN=NHP2 PE=1 SV=1	0.154484	0.176143	0.160909	0.177405	0.234368	0.164792	0.315463	0.114709	0.516437	0.00830593	0.213151
NEM	TUBB2A	Q13885	VSDTVVEPYNATLSVHQLVENTDETYSIDNEALYDICFR	1xNethylmaleimide [C37]; 1xTMTpro [N-Term]	Tubulin beta-2A chain OS=Homo sapiens OX=9606 GN=TUBB2A PE=1 SV=1	0.000497541	0.000461973	0.000672439	0.000640562	0.0007309	0.000549515	0.315542	0.235772	0.426108	0.0145929	0.225491
NEM	MYH10	P35580	FSKVEDMAELTCLNEASVLHNLK	1xNethylmaleimide [C12]; 2xTMTpro [K3; K23]; 1xTMTpro [N-Term]	Myosin-10 OS=Homo sapiens OX=9606 GN=MYH10 PE=1 SV=3;Myosin-9 OS=Homo sapiens OX=9606 GN=MYH9 PE=1 SV=4	0.00868518	0.00976878	0.0108889	0.00991646	0.0105534	0.0117283	0.316568	0.0198489	0.109653	0.261942	0.130481
NEM	TRMT1	Q9NXH9	VSADAAPDCPETSNQTPPGPGAAAGPGID	1xNethylmaleimide [C9]; 1xTMTpro [N-Term]	tRNA (guanine(26)-N(2))-dimethyltransferase OS=Homo sapiens OX=9606 GN=TRMT1 PE=1 SV=1	0.00861543	0.00732636	0.0109998	0.00991133	0.0104954	0.0107932	0.316731	0.142277	0.224883	0.265248	0.210803
NEM	PDIA3	P30101	GIVPLAKVDCTANTNTCNKYGVSGYPTLK	1xDeamidated [N13]; 2xNethylmaleimide [C10; C17]; 3xTMTpro [K7; K19; K29]; 1xTMTpro [N-Term]	Protein disulfide-isomerase A3 OS=Homo sapiens OX=9606 GN=PDIA3 PE=1 SV=4	0.00114472	0.00116438	0.00132305	0.00106783	0.00122477	0.00107957	0.317017	-0.181178	0.0166539	-0.165403	-0.109976
NEM	SEC23B	Q15437	LAVSSAC	1xNethylmaleimide [C7]; 1xTMTpro [N-Term]	Protein transport protein Sec23B OS=Homo sapiens OX=9606 GN=SEC23B PE=1 SV=2	0.0381401	0.0311398	0.0373103	0.0374667	0.0393608	0.0384908	0.31718	0.0765685	0.147719	0.115475	0.113254
NEM	API5	Q9BZZ5	HFPELADSAINAQLDLCEDEDVSIRR	1xNethylmaleimide [C17]; 1xTMTpro [N-Term]	Apoptosis inhibitor 5 OS=Homo sapiens OX=9606 GN=API5 PE=1 SV=3	0.0191695	0.0164559	0.0180278	0.0166082	0.0170436	0.0168973	0.318159	-0.106805	-0.0694706	-0.0819108	-0.0860622
NEM	DDI2	Q5TDH0	NVLVIGTTGSQTTFLPEGELPECAR	1xNethylmaleimide [C23]; 1xTMTpro [N-Term]	Protein DDI1 homolog 2 OS=Homo sapiens OX=9606 GN=DDI2 PE=1 SV=1	0.0355549	0.028446	0.0421739	0.0395796	0.0398577	0.0423466	0.318616	0.161351	0.171452	0.258839	0.197214
NEM	EXOC5	O00471	VCHLGDQLEGVNTPR	1xNethylmaleimide [C2]; 1xTMTpro [N-Term]	Exocyst complex component 5 OS=Homo sapiens OX=9606 GN=EXOC5 PE=1 SV=1	1.09225	1.18985	0.999147	1.16636	1.12341	1.2111	0.318797	0.0927335	0.0386013	0.147038	0.0927909
NEM	TUBA1C	Q9BQE3	AYHEQLTVAEITNACFEPANQMVK	1xNethylmaleimide [C15]; 1xTMTpro [K24]; 1xTMTpro [N-Term]	Tubulin alpha-1C chain OS=Homo sapiens OX=9606 GN=TUBA1C PE=1 SV=1	2.3089	2.91278	2.39498	2.34088	2.31561	2.21804	0.318977	-0.117143	-0.132804	-0.194909	-0.148285
NEM	CRABP2	P29373	MVCEQK	1xNethylmaleimide [C3]; 1xTMTpro [K6]; 1xTMTpro [N-Term]	Cellular retinoic acid-binding protein 2 OS=Homo sapiens OX=9606 GN=CRABP2 PE=1 SV=2	0.0166284	0.019512	0.0158243	0.0201027	0.0192852	0.0173554	0.319614	0.214818	0.154919	0.00281727	0.124185
NEM	COPA	P53621	SGSKFPVFNMSYNPAENAVLLCTR	1xDeamidated [N13]; 1xNethylmaleimide [C22]; 1xTMTpro [K4]; 1xTMTpro [N-Term]	Coatomer subunit alpha OS=Homo sapiens OX=9606 GN=COPA PE=1 SV=2	0.0184048	0.016503	0.0195853	0.017513	0.016918	0.0165406	0.320565	-0.0526855	-0.102551	-0.135097	-0.0967777
NEM	SRPRB	Q9Y5M8	EFEFSQLPLKVEFLECSAK	1xNethylmaleimide [C16]; 2xTMTpro [K10; K19]; 1xTMTpro [N-Term]	Signal recognition particle receptor subunit beta OS=Homo sapiens OX=9606 GN=SRPRB PE=1 SV=3	0.0760781	0.0758442	0.0874447	0.0727898	0.0737647	0.0777515	0.321353	-0.132454	-0.113261	-0.0373197	-0.0943447
NEM	GNL3	Q9BVP2	VIEASDVVLEVLDARDPLGCRCPQVEEAIVQSGQK	2xNethylmaleimide [C20; C22]; 1xTMTpro [K35]; 1xTMTpro [N-Term]	Guanine nucleotide-binding protein-like 3 OS=Homo sapiens OX=9606 GN=GNL3 PE=1 SV=2	0.00303097	0.00337685	0.00214822	0.00284371	0.00227309	0.00184866	0.321705	-0.00420563	-0.327329	-0.625505	-0.319013
NEM	PFN2	P35080	AGWQSYVDNLMCDGCCQEAAIVGYCDAK	1xAcetyl [N-Term]; 4xNethylmaleimide [C12; C15; C16; C25]; 1xTMTpro [K28]	Profilin-2 OS=Homo sapiens OX=9606 GN=PFN2 PE=1 SV=3	0.00297544	0.00356892	0.00261436	0.00313322	0.00372647	0.0034358	0.322632	0.0374612	0.287625	0.170461	0.165182
Trioxidation	EEF2	P13639	YRCELLYEGPPDDEAAMGIK	1xTrioxidation [C3]; 1xTMTpro [K20]; 1xTMTpro [N-Term]	Elongation factor 2 OS=Homo sapiens OX=9606 GN=EEF2 PE=1 SV=4	0.000305637	0.000327735	0.00029858	0.000313681	0.000293225	0.000281851	0.323787	0.0140078	-0.0832852	-0.140357	-0.0698782
NEM	TUBA1C	Q9BQE3	AYHEQLTVAEITNACFEPANQMVK	2xDeamidated [N13; N/Q]; 1xNethylmaleimide [C15]; 1xTMTpro [K24]; 1xTMTpro [N-Term]	Tubulin alpha-1C chain OS=Homo sapiens OX=9606 GN=TUBA1C PE=1 SV=1	0.210008	0.184693	0.170927	0.173676	0.177485	0.170044	0.324151	-0.118489	-0.087196	-0.148986	-0.118224
NEM	KARS1	Q15046	AAGDDEAMFIDENFCTALEYGLPPTAGWGMGIDR	1xDeamidated [N13]; 1xNethylmaleimide [C15]; 1xTMTpro [N-Term]	Lysine--tRNA ligase OS=Homo sapiens OX=9606 GN=KARS1 PE=1 SV=3	0.000547068	0.000390623	0.000581879	0.000693004	0.000557044	0.000530759	0.324783	0.452234	0.137161	0.067429	0.218942
NEM	TRIM28	Q13263	RSTAPSAAASASASAAASSPAGGGAEALELLEHCGVCR	2xNethylmaleimide [C34; C37]; 1xTMTpro [N-Term]	Transcription intermediary factor 1-beta OS=Homo sapiens OX=9606 GN=TRIM28 PE=1 SV=5	0.000721227	0.000768451	0.000919795	0.000814941	0.000960186	0.000884141	0.325191	0.0210121	0.257631	0.138593	0.139079
NEM	RPL27A	P46776	NQSFCPTVNLDKLWTLVSEQTR	1xNethylmaleimide [C5]; 1xTMTpro [K12]; 1xTMTpro [N-Term]	60S ribosomal protein L27a OS=Homo sapiens OX=9606 GN=RPL27A PE=1 SV=2	0.00851781	0.00762098	0.0116168	0.0103569	0.0108527	0.0112303	0.325206	0.162781	0.230238	0.279584	0.224201
Trioxidation	EZR	P15311	EGILSDEIYCPPETAVLLGSYAVQAK	1xDeamidated [Q24]; 1xTrioxidation [C10]; 1xTMTpro [K26]; 1xTMTpro [N-Term]	Ezrin OS=Homo sapiens OX=9606 GN=EZR PE=1 SV=4	0.000122721	8.72252e-05	0.000108798	0.0001372	0.000121734	0.000105989	0.325262	0.368851	0.196292	-0.00352363	0.187206
Trioxidation	PSMB7	Q99436	NLVSEAIAAGIFNDLGSGSNIDLCVISK	1xTrioxidation [C24]; 1xTMTpro [K28]; 1xTMTpro [N-Term]	Proteasome subunit beta type-7 OS=Homo sapiens OX=9606 GN=PSMB7 PE=1 SV=1	0.000442488	0.000519746	0.000314096	0.000550619	0.000394227	0.000816241	0.325929	0.372088	-0.109938	0.940029	0.400726
NEM	MMUT	P22033	AAVQVLDDIEKCLEK	1xNethylmaleimide [C12]; 2xTMTpro [K11; K15]; 1xTMTpro [N-Term]	Methylmalonyl-CoA mutase, mitochondrial OS=Homo sapiens OX=9606 GN=MMUT PE=1 SV=4	0.0261376	0.0259185	0.028885	0.026666	0.0255375	0.0170784	0.327333	-0.0169087	-0.079292	-0.659736	-0.251979
NEM	NME1	P15531	EIGLWFHPEELVDYTSCAQNWIYE	1xNethylmaleimide [C17]; 1xTMTpro [N-Term]	Nucleoside diphosphate kinase A OS=Homo sapiens OX=9606 GN=NME1 PE=1 SV=1	0.00187738	0.00214013	0.00182072	0.00201648	0.00214784	0.00205404	0.328508	0.0512732	0.142319	0.0778937	0.0904952
NEM	HNRNPA1	P09651	LFIGGLSFETTDESLRSHFEQWGTLTDCVVMRDPNTK	1xNethylmaleimide [C28]; 1xTMTpro [K37]; 1xTMTpro [N-Term]	Heterogeneous nuclear ribonucleoprotein A1 OS=Homo sapiens OX=9606 GN=HNRNPA1 PE=1 SV=5	0.0893848	0.104085	0.0832916	0.0855385	0.0832057	0.0843412	0.328957	-0.109033	-0.148925	-0.12937	-0.129109
NEM	FABP5	Q01469	TQTVCNFTDGALVQHQEWDGKESTITR	1xNethylmaleimide [C5]; 1xTMTpro [K21]; 1xTMTpro [N-Term]	Fatty acid-binding protein 5 OS=Homo sapiens OX=9606 GN=FABP5 PE=1 SV=3	0.0200913	0.0189038	0.0220164	0.0217684	0.0207948	0.0219432	0.329376	0.0981192	0.0321022	0.109654	0.0799585
NEM	TUBA1A	Q71U36	LADQCTGLQGFLVFHSFGGGTGSGFTSLLMER	2xDeamidated [Q4; Q9]; 1xNethylmaleimide [C5]; 1xTMTpro [N-Term]	Tubulin alpha-1A chain OS=Homo sapiens OX=9606 GN=TUBA1A PE=1 SV=1;Tubulin alpha-1C chain OS=Homo sapiens OX=9606 GN=TUBA1C PE=1 SV=1	0.00137214	0.00178595	0.001401	0.00159937	0.00166572	0.00181116	0.33075	0.0737162	0.132359	0.253126	0.153067
NEM	FSCN1	Q16658	ATKVGKDELFALEQSCAQVVLQAANER	1xNethylmaleimide [C16]; 2xTMTpro [K3; K6]; 1xTMTpro [N-Term]	Fascin OS=Homo sapiens OX=9606 GN=FSCN1 PE=1 SV=3	0.0496889	0.041944	0.0538428	0.05182	0.0530021	0.0539445	0.330992	0.0957642	0.128306	0.153732	0.125934
NEM	DARS2	Q6PI48	LRLECADLLETR	1xNethylmaleimide [C5]; 1xTMTpro [N-Term]	Aspartate--tRNA ligase, mitochondrial OS=Homo sapiens OX=9606 GN=DARS2 PE=1 SV=1	0.609425	0.67923	0.52015	0.634898	0.65396	0.696234	0.331889	0.0745212	0.117199	0.207569	0.133096
NEM	RBBP4	Q09028	TPSSDVLVFDYTKHPSKPDPSGECNPDLR	1xDeamidated [N25]; 1xNethylmaleimide [C24]; 2xTMTpro [K13; K17]; 1xTMTpro [N-Term]	Histone-binding protein RBBP4 OS=Homo sapiens OX=9606 GN=RBBP4 PE=1 SV=3	0.0795626	0.0907519	0.0764815	0.0784576	0.0777565	0.0740796	0.332094	-0.0683727	-0.0813219	-0.151208	-0.100301
NEM	CPNE3	O75131	TIKVECYDYDNDGSHDLIGTFQTTMTK	1xNethylmaleimide [C6]; 2xTMTpro [K3; K27]; 1xTMTpro [N-Term]	Copine-3 OS=Homo sapiens OX=9606 GN=CPNE3 PE=1 SV=1	0.0220474	0.0281781	0.0204508	0.0199183	0.0213475	0.0204595	0.332117	-0.242168	-0.142198	-0.203491	-0.195952
NEM	MCM6	Q14566	MDLAAAAEPGAGSQHLEVRDEVAEKCQK	1xAcetyl [N-Term]; 1xNethylmaleimide [C26]; 2xTMTpro [K25; K28]	DNA replication licensing factor MCM6 OS=Homo sapiens OX=9606 GN=MCM6 PE=1 SV=1	0.00955087	0.0071051	0.00988888	0.0100499	0.00960057	0.0102266	0.332137	0.183717	0.117722	0.208859	0.170099
NEM	CMC2	Q9NRP2	MHPDLSPHLHTEECNVLINLLK	1xNethylmaleimide [C14]; 1xTMTpro [K22]; 1xTMTpro [N-Term]	COX assembly mitochondrial protein 2 homolog OS=Homo sapiens OX=9606 GN=CMC2 PE=1 SV=1	0.101083	0.103056	0.0981171	0.098321	0.107227	0.111562	0.332883	-0.0352365	0.0898556	0.147038	0.0672189
NEM	DSTN	P60981	ASGVQVADEVCRIFYDMK	1xAcetyl [N-Term]; 1xNethylmaleimide [C11]; 1xTMTpro [K18]	Destrin OS=Homo sapiens OX=9606 GN=DSTN PE=1 SV=3	0.0768465	0.0736298	0.0757556	0.0740452	0.0754794	0.0724621	0.332981	-0.0263626	0.00131474	-0.057542	-0.0275299
Dioxidation	UBA6	A0AVT1	LQNLNIFLVGCGAIGCEMLK	1xDeamidated [N/Q]; 2xDioxidation [C11; C16]; 1xTMTpro [K20]; 1xTMTpro [N-Term]	Ubiquitin-like modifier-activating enzyme 6 OS=Homo sapiens OX=9606 GN=UBA6 PE=1 SV=1	0.000535125	0.000447563	0.000688672	0.000435789	0.000473683	0.000494837	0.333141	-0.354358	-0.234066	-0.171036	-0.253153
NEM	C8orf33	Q9H7E9	LAPEEVPLSAEAQAQQLAQELAWCVEQLELGLKR	1xDeamidated [Q]; 1xNethylmaleimide [C24]; 1xTMTpro [K33]; 1xTMTpro [N-Term]	UPF0488 protein C8orf33 OS=Homo sapiens OX=9606 GN=C8orf33 PE=1 SV=1	0.00236755	0.00212015	0.00353025	0.00331327	0.00315719	0.00319246	0.334062	0.309985	0.240371	0.256396	0.268917
NEM	TUBB2A	Q13885	LTTPTYGDLNHLVSATMSGVTTCLRFPGQLNADLR	1xNethylmaleimide [C23]; 1xTMTpro [N-Term]	Tubulin beta-2A chain OS=Homo sapiens OX=9606 GN=TUBB2A PE=1 SV=1;Tubulin beta-4A chain OS=Homo sapiens OX=9606 GN=TUBB4A PE=1 SV=2;Tubulin beta chain OS=Homo sapiens OX=9606 GN=TUBB PE=1 SV=2;Tubulin beta-4B chain OS=Homo sapiens OX=9606 GN=TUBB4B PE=1 SV=1	0.0030559	0.00242675	0.00351762	0.00336255	0.00319924	0.00364464	0.334072	0.164552	0.0927263	0.280772	0.17935
Dioxidation	TCP1	P17987	ICDDELILIK	1xDioxidation [C2]; 1xTMTpro [K10]; 1xTMTpro [N-Term]	T-complex protein 1 subunit alpha OS=Homo sapiens OX=9606 GN=TCP1 PE=1 SV=1	0.000434268	0.000352313	0.00042038	0.000422071	0.000408855	0.00051868	0.33501	0.069143	0.023245	0.3665	0.152963
NEM	LDHB	P07195	LIAPVAEEEATVPNNKITVVGVGQVGMACAISILGK	1xNethylmaleimide [C29]; 2xTMTpro [K16; K36]; 1xTMTpro [N-Term]	L-lactate dehydrogenase B chain OS=Homo sapiens OX=9606 GN=LDHB PE=1 SV=2	0.00133213	0.00137684	0.00151151	0.00147076	0.00167551	0.00140292	0.335456	0.0641164	0.252156	-0.00400788	0.104088
NEM	RPL10	P27635	AKVDEFPLCGHMVSDEYEQLSSEALEAAR	1xNethylmaleimide [C9]; 1xTMTpro [K2]; 1xTMTpro [N-Term]	60S ribosomal protein L10 OS=Homo sapiens OX=9606 GN=RPL10 PE=1 SV=4	0.0213759	0.0194435	0.0224041	0.0216291	0.0222388	0.0226327	0.335646	0.0374735	0.0775795	0.10291	0.0726545
NEM	MDH2	P40926	FVFSLVDAMNGKEGVVECSFVK	1xNethylmaleimide [C18]; 2xTMTpro [K12; K22]; 1xTMTpro [N-Term]	Malate dehydrogenase, mitochondrial OS=Homo sapiens OX=9606 GN=MDH2 PE=1 SV=3	0.0284116	0.0311187	0.0276575	0.0296032	0.0261591	0.0264199	0.335931	0.0265907	-0.151851	-0.13754	-0.0875999
NEM	UMPS	P11172	RLVEGTINPGETCLIIEDVVTSGSSVLETVEVLQK	1xNethylmaleimide [C13]; 1xTMTpro [K35]; 1xTMTpro [N-Term]	Uridine 5'-monophosphate synthase OS=Homo sapiens OX=9606 GN=UMPS PE=1 SV=1	0.00212565	0.00234573	0.00198953	0.00204811	0.00211637	0.00127514	0.336043	-0.072482	-0.025182	-0.756124	-0.284596
NEM	ARID1A	O14497	ILEDEPHSKDETPLCTLLDWQDSLAK	1xDeamidated [Q21]; 1xNethylmaleimide [C15]; 2xTMTpro [K9; K26]; 1xTMTpro [N-Term]	AT-rich interactive domain-containing protein 1A OS=Homo sapiens OX=9606 GN=ARID1A PE=1 SV=3	0.050496	0.0676539	0.0425374	0.0647733	0.0593816	0.0643753	0.336423	0.274177	0.148794	0.265286	0.229419
NEM	POLR2G	P62487	VGLFTEIGPMSCFISR	1xNethylmaleimide [C12]; 1xTMTpro [N-Term]	DNA-directed RNA polymerase II subunit RPB7 OS=Homo sapiens OX=9606 GN=POLR2G PE=1 SV=1	0.0260193	0.0235822	0.0292677	0.029172	0.0271376	0.0287787	0.336817	0.150086	0.0457918	0.130503	0.108794
NEM	ERO1A	Q96HE7	AVLQWTKHDDSSDNFCEADDIQSPEAEYVDLLLNPER	1xNethylmaleimide [C16]; 1xTMTpro [K7]; 1xTMTpro [N-Term]	ERO1-like protein alpha OS=Homo sapiens OX=9606 GN=ERO1A PE=1 SV=2	0.00400265	0.00438866	0.00405519	0.00399192	0.00456137	0.00489913	0.338075	-0.055624	0.13676	0.239818	0.106985
NEM	GART	P22102	RLLEGDGGPNTGGMGAYCPAPQVSNDLLLK	1xDeamidated [Q22]; 1xNethylmaleimide [C18]; 1xTMTpro [K30]; 1xTMTpro [N-Term]	Trifunctional purine biosynthetic protein adenosine-3 OS=Homo sapiens OX=9606 GN=GART PE=1 SV=1	0.000459277	0.000415744	0.00036691	0.000465732	0.000402445	0.000503772	0.338125	0.169951	-0.0407599	0.283221	0.137471
Trioxidation	FLNA	P21333	VGSAADIPINISETDLSLLTATVVPPSGREEPCLLK	1xDeamidated [N10]; 1xTrioxidation [C33]; 1xTMTpro [K36]; 1xTMTpro [N-Term]	Filamin-A OS=Homo sapiens OX=9606 GN=FLNA PE=1 SV=4	7.83266e-05	6.18746e-05	6.79928e-05	7.59582e-05	7.57197e-05	7.43941e-05	0.340098	0.130312	0.125774	0.100293	0.118793
NEM	LDHA	P00338	LGVHPLSCHGWVLGEHGDSSVPVWSGMNVAGVSLK	1xNethylmaleimide [C8]; 1xTMTpro [K35]; 1xTMTpro [N-Term]	L-lactate dehydrogenase A chain OS=Homo sapiens OX=9606 GN=LDHA PE=1 SV=2	0.0477803	0.0535367	0.0553664	0.0545714	0.0542545	0.0563711	0.34013	0.0633269	0.0549252	0.110138	0.07613
NEM	MRPL44	Q9H9J2	NLVDFLTGEEVVCHVAR	1xNethylmaleimide [C13]; 1xTMTpro [N-Term]	39S ribosomal protein L44, mitochondrial OS=Homo sapiens OX=9606 GN=MRPL44 PE=1 SV=1	0.0987601	0.0977548	0.0980166	0.0935166	0.11068	0.113528	0.341585	-0.0701654	0.172933	0.209592	0.10412
NEM	CTSD	P07339	AIGAVPLIQGEYMIPCEK	1xNethylmaleimide [C16]; 1xTMTpro [K18]; 1xTMTpro [N-Term]	Cathepsin D OS=Homo sapiens OX=9606 GN=CTSD PE=1 SV=1	0.193024	0.167424	0.206986	0.203903	0.200007	0.206462	0.341604	0.108394	0.0805596	0.126383	0.105112
NEM	IPO5	O00410	ENVNATENCISAVGK	1xNethylmaleimide [C9]; 1xTMTpro [K15]; 1xTMTpro [N-Term]	Importin-5 OS=Homo sapiens OX=9606 GN=IPO5 PE=1 SV=4	0.0454724	0.0570796	0.0433907	0.0427692	0.0461906	0.0411596	0.342287	-0.185795	-0.0747689	-0.241139	-0.167234
NEM	IARS1	P41252	MLQQVPENINFPAEEEKILEFWTEFNCFQECLK	1xAcetyl [N-Term]; 2xNethylmaleimide [C27; C31]; 2xTMTpro [K17; K33]	Isoleucine--tRNA ligase, cytoplasmic OS=Homo sapiens OX=9606 GN=IARS1 PE=1 SV=2	0.00073194	0.000732504	0.00074971	0.000740749	0.000807303	0.000745433	0.342645	0.00526235	0.129388	0.0143577	0.0496693
NEM	NSUN5	Q96P11	ALCHALTFPSLQR	1xNethylmaleimide [C3]; 1xTMTpro [N-Term]	28S rRNA (cytosine-C(5))-methyltransferase OS=Homo sapiens OX=9606 GN=NSUN5 PE=1 SV=2	0.0612949	0.0475177	0.0664353	0.0635622	0.0642972	0.0682693	0.342704	0.121805	0.138392	0.224873	0.16169
Dioxidation	ACTG1	P60712	LCYVALDFEQEMATAASSSSLEKSYELPDGQVITIGNER	1xDeamidated [Q10]; 1xDioxidation [C2]; 1xTMTpro [K23]; 1xTMTpro [N-Term]	SWISS-PROT:P60712 (Bos taurus) Actin, cytoplasmic 1;Actin, cytoplasmic 2 OS=Homo sapiens OX=9606 GN=ACTG1 PE=1 SV=1	9.68813e-05	8.8812e-05	0.000119625	0.000110741	0.000106053	0.000124118	0.342956	0.121844	0.0594347	0.286368	0.155882
NEM	CCT2	P78371	LIEEVMIGEDKLIHFSGVALGEACTIVLR	1xNethylmaleimide [C24]; 1xTMTpro [K11]; 1xTMTpro [N-Term]	T-complex protein 1 subunit beta OS=Homo sapiens OX=9606 GN=CCT2 PE=1 SV=4	0.00265265	0.00277441	0.00281798	0.00295997	0.00291732	0.00269065	0.343013	0.107017	0.0860812	-0.0306103	0.0541627
NEM	RANGAP1	P46060	ALAPLLLAFVTKPNSALESCSFAR	1xNethylmaleimide [C20]; 1xTMTpro [K12]; 1xTMTpro [N-Term]	Ran GTPase-activating protein 1 OS=Homo sapiens OX=9606 GN=RANGAP1 PE=1 SV=1	0.00520806	0.00676927	0.00495796	0.00584019	0.00668596	0.00653737	0.343039	0.0490164	0.244137	0.211711	0.168288
NEM	PPP1R12A	O14974	VKFDDGAVFLAACSSGDTDEVLK	1xNethylmaleimide [C13]; 2xTMTpro [K2; K23]; 1xTMTpro [N-Term]	Protein phosphatase 1 regulatory subunit 12A OS=Homo sapiens OX=9606 GN=PPP1R12A PE=1 SV=1	0.0241863	0.0269011	0.0225098	0.0224397	0.0230829	0.0233514	0.343089	-0.128634	-0.0878641	-0.0711785	-0.0958922
NEM	DDX51	Q8N8A6	AHGISSYFPVQAAVIPALLESAACGFLVGR	1xNethylmaleimide [C24]; 1xTMTpro [N-Term]	ATP-dependent RNA helicase DDX51 OS=Homo sapiens OX=9606 GN=DDX51 PE=1 SV=3	0.00642863	0.00563623	0.00807973	0.00645458	0.00788041	0.00945832	0.343222	-0.0570355	0.230912	0.494227	0.222701
NEM	FLNB	O75369	VAVTEGCQPSR	1xNethylmaleimide [C7]; 1xTMTpro [N-Term]	Filamin-B OS=Homo sapiens OX=9606 GN=FLNB PE=1 SV=2	0.0040137	0.00473202	0.00399348	0.0045637	0.00460527	0.00446643	0.343305	0.103963	0.117044	0.0728825	0.0979631
NEM	FLNA	P21333	APLRVQVQDNEGCPVEALVK	1xNethylmaleimide [C13]; 1xTMTpro [K20]; 1xTMTpro [N-Term]	Filamin-A OS=Homo sapiens OX=9606 GN=FLNA PE=1 SV=4	0.00220429	0.00242055	0.00261667	0.00215925	0.00228742	0.00234758	0.343431	-0.160796	-0.0776086	-0.0401534	-0.0928527
NEM	SPAG9	O60271	LWCAVGVNLSGGK	1xNethylmaleimide [C3]; 1xTMTpro [K13]; 1xTMTpro [N-Term]	C-Jun-amino-terminal kinase-interacting protein 4 OS=Homo sapiens OX=9606 GN=SPAG9 PE=1 SV=4	0.0475208	0.0443583	0.0475345	0.0477278	0.0479311	0.0476524	0.343659	0.038493	0.044625	0.0362139	0.0397773
NEM	PRDX1	Q06830	HGEVCPAGWKPGSDTIKPDVQK	1xDeamidated [Q21]; 1xNethylmaleimide [C5]; 3xTMTpro [K10; K17; K22]; 1xTMTpro [N-Term]	Peroxiredoxin-1 OS=Homo sapiens OX=9606 GN=PRDX1 PE=1 SV=1	0.0327632	0.0462108	0.0399156	0.0443061	0.0452959	0.0435847	0.344395	0.160919	0.192792	0.137234	0.163648
NEM	THOC6	Q86W42	ENSLILAGGDCQLHTMDLETGTFTR	1xNethylmaleimide [C11]; 1xTMTpro [N-Term]	THO complex subunit 6 homolog OS=Homo sapiens OX=9606 GN=THOC6 PE=1 SV=1	0.687298	0.625667	0.650521	0.622558	0.612368	0.656201	0.34448	-0.0721756	-0.0959846	0.00375597	-0.0548014
NEM	CRABP2	P29373	ELTNDGELILTMTADDVVCTR	1xNethylmaleimide [C19]; 1xTMTpro [N-Term]	Cellular retinoic acid-binding protein 2 OS=Homo sapiens OX=9606 GN=CRABP2 PE=1 SV=2	0.00230307	0.00170378	0.00259135	0.00261726	0.00264357	0.00230866	0.344629	0.250948	0.26538	0.0699481	0.195426
NEM	ALDOA	P04075	ALANSLACQGKYTPSGQAGAAASESLFVSNHAY	1xNethylmaleimide [C8]; 1xTMTpro [K11]; 1xTMTpro [N-Term]	Fructose-bisphosphate aldolase A OS=Homo sapiens OX=9606 GN=ALDOA PE=1 SV=2	0.00162904	0.00104897	0.00232628	0.00203556	0.00216168	0.00216325	0.345219	0.287224	0.373951	0.374997	0.345391
NEM	UBA1	P22314	SIPICTLK	1xNethylmaleimide [C5]; 1xTMTpro [K8]; 1xTMTpro [N-Term]	Ubiquitin-like modifier-activating enzyme 1 OS=Homo sapiens OX=9606 GN=UBA1 PE=1 SV=3	0.00376161	0.00398406	0.00325416	0.00348159	0.00334354	0.003383	0.345799	-0.0747025	-0.133071	-0.116142	-0.107972
NEM	PCNA	P12004	DLINEACWDISSSGVNLQSMDSSHVSLVQLTLR	2xDeamidated [N16; Q18]; 1xNethylmaleimide [C7]; 1xTMTpro [N-Term]	Proliferating cell nuclear antigen OS=Homo sapiens OX=9606 GN=PCNA PE=1 SV=1	0.000165137	0.000174365	0.000117308	0.000111205	0.000122188	0.000153058	0.346197	-0.45341	-0.317528	0.00744621	-0.254497
NEM	TUBA1A	Q71U36	LADQCTGLQGFLVFHSFGGGTGSGFTSLLMER	1xDeamidated [Q9]; 1xNethylmaleimide [C5]; 1xTMTpro [N-Term]	Tubulin alpha-1A chain OS=Homo sapiens OX=9606 GN=TUBA1A PE=1 SV=1;Tubulin alpha-1C chain OS=Homo sapiens OX=9606 GN=TUBA1C PE=1 SV=1	0.000151779	0.000144273	0.000133308	0.000126963	0.000187385	0.000191107	0.346563	-0.17281	0.38878	0.417158	0.211043
NEM	MTAP	Q13126	EAGICYASIAMATDYDCWKEHEEAVSVDRVLK	2xNethylmaleimide [C5; C17]; 2xTMTpro [K19; K32]; 1xTMTpro [N-Term]	S-methyl-5'-thioadenosine phosphorylase OS=Homo sapiens OX=9606 GN=MTAP PE=1 SV=2	0.0177015	0.0197908	0.0152416	0.0164604	0.0162127	0.0152602	0.347719	-0.0947647	-0.116647	-0.203994	-0.138469
NEM	C11orf54	Q9H0W9	DNFADVQVSVVDCPDLTKEPFTFPVK	1xNethylmaleimide [C13]; 2xTMTpro [K18; K26]; 1xTMTpro [N-Term]	Ester hydrolase C11orf54 OS=Homo sapiens OX=9606 GN=C11orf54 PE=1 SV=1	0.0650473	0.0746478	0.0593483	0.0791957	0.0751397	0.0645784	0.348204	0.255374	0.179527	-0.0389981	0.131967
NEM	MDH2	P40926	TIIPLISQCTPKVDFPQDQLTALTGR	1xNethylmaleimide [C9]; 1xTMTpro [K12]; 1xTMTpro [N-Term]	Malate dehydrogenase, mitochondrial OS=Homo sapiens OX=9606 GN=MDH2 PE=1 SV=3	0.0276633	0.0240996	0.0308299	0.0298648	0.030054	0.0297462	0.349018	0.117391	0.126502	0.111654	0.118515
NEM	ABCF1	Q8NE71	ALSIPPNIDVLLCEQEVVADETPAVQAVLR	1xNethylmaleimide [C13]; 1xTMTpro [N-Term]	ATP-binding cassette sub-family F member 1 OS=Homo sapiens OX=9606 GN=ABCF1 PE=1 SV=2	0.00273909	0.00190741	0.00231942	0.00254231	0.0027458	0.00254989	0.349765	0.130785	0.241873	0.135084	0.169247
NEM	FLNA	P21333	VGSAADIPINISETDLSLLTATVVPPSGREEPCLLK	1xNethylmaleimide [C33]; 1xTMTpro [K36]; 1xTMTpro [N-Term]	Filamin-A OS=Homo sapiens OX=9606 GN=FLNA PE=1 SV=4	0.000402894	0.00044103	0.000348734	0.000362137	0.000376204	0.000357261	0.350112	-0.134609	-0.0796299	-0.15417	-0.122803
NEM	DSTN	P60981	LGGSLIVAFEGCPV	1xNethylmaleimide [C12]; 1xTMTpro [N-Term]	Destrin OS=Homo sapiens OX=9606 GN=DSTN PE=1 SV=3	0.0145889	0.0135408	0.0134849	0.0140013	0.0155259	0.0140598	0.350503	0.0134402	0.162556	0.0194525	0.0651497
Trioxidation	PCNA	P12004	LMDLDVEQLGIPEQEYSCVVK	1xTrioxidation [C18]; 1xTMTpro [K21]; 1xTMTpro [N-Term]	Proliferating cell nuclear antigen OS=Homo sapiens OX=9606 GN=PCNA PE=1 SV=1	0.000495476	0.000451836	0.000534125	0.000430746	0.000513845	0.000409962	0.3506	-0.197125	0.0573695	-0.268472	-0.136076
NEM	EIF5A	P63241	EIEQKYDCGEEILITVLSAMTEEAAVAIK	1xNethylmaleimide [C8]; 2xTMTpro [K5; K29]; 1xTMTpro [N-Term]	Eukaryotic translation initiation factor 5A-1 OS=Homo sapiens OX=9606 GN=EIF5A PE=1 SV=2	0.0783643	0.098634	0.095225	0.0722761	0.0894964	0.0847032	0.351181	-0.328236	-0.0199259	-0.0993402	-0.149168
NEM	XPNPEP1	Q9NQW7	DAVALCELFNWLEK	1xNethylmaleimide [C6]; 1xTMTpro [K14]; 1xTMTpro [N-Term]	Xaa-Pro aminopeptidase 1 OS=Homo sapiens OX=9606 GN=XPNPEP1 PE=1 SV=3	0.0123937	0.0156791	0.0123099	0.0120688	0.0119696	0.0123335	0.351219	-0.157495	-0.169395	-0.126192	-0.151027
NEM	CBX3	Q13185	GFTDADNTWEPEENLDCPELIEAFLNSQKAGK	1xNethylmaleimide [C17]; 2xTMTpro [K29; K32]; 1xTMTpro [N-Term]	Chromobox protein homolog 3 OS=Homo sapiens OX=9606 GN=CBX3 PE=1 SV=4	0.000758429	0.000633522	0.000630763	0.000662359	0.00064741	0.000508462	0.352146	-0.0256443	-0.0585786	-0.407119	-0.163781
NEM	TTLL12	Q14166	QVHCEEFIPEFEKQYPEFPWTDVQAEIFR	1xNethylmaleimide [C4]; 1xTMTpro [K13]; 1xTMTpro [N-Term]	Tubulin--tyrosine ligase-like protein 12 OS=Homo sapiens OX=9606 GN=TTLL12 PE=1 SV=2	0.0049284	0.00445741	0.0042784	0.00480793	0.00452466	0.00520181	0.352454	0.0780474	-0.00955917	0.191646	0.0867114
NEM	TRIM28	Q13263	RSTAPSAAASASASAAASSPAGGGAEALELLEHCGVCRER	2xNethylmaleimide [C34; C37]; 1xTMTpro [N-Term]	Transcription intermediary factor 1-beta OS=Homo sapiens OX=9606 GN=TRIM28 PE=1 SV=5	0.00104244	0.00103984	0.00111981	0.00108369	0.00108771	0.00112837	0.353273	0.0218983	0.027241	0.0801852	0.0431082
NEM	TUBB2A	Q13885	TAVCDIPPR	1xNethylmaleimide [C4]; 1xTMTpro [N-Term]	Tubulin beta-2A chain OS=Homo sapiens OX=9606 GN=TUBB2A PE=1 SV=1;Tubulin beta-4A chain OS=Homo sapiens OX=9606 GN=TUBB4A PE=1 SV=2;Tubulin beta 8B OS=Homo sapiens OX=9606 GN=TUBB8B PE=1 SV=1;Tubulin beta-8 chain OS=Homo sapiens OX=9606 GN=TUBB8 PE=1 SV=2;Tubulin beta chain OS=Homo sapiens OX=9606 GN=TUBB PE=1 SV=2;Tubulin beta-4B chain OS=Homo sapiens OX=9606 GN=TUBB4B PE=1 SV=1	0.000526655	0.000376309	0.000633893	0.00063534	0.000586037	0.000583108	0.354667	0.310581	0.194044	0.186814	0.23048
NEM	HNRNPU	Q00839	APQCLGKFIEIAAR	1xNethylmaleimide [C4]; 1xTMTpro [K7]; 1xTMTpro [N-Term]	Heterogeneous nuclear ribonucleoprotein U OS=Homo sapiens OX=9606 GN=HNRNPU PE=1 SV=6	0.0192953	0.0175108	0.0241639	0.0209635	0.0228528	0.0244705	0.354968	0.0447442	0.169236	0.267904	0.160628
NEM	PDLIM5	Q96HC4	TAVNVPRQPTVTSVCSETSQELAEGQR	1xDeamidated [Q8]; 1xNethylmaleimide [C15]; 1xTMTpro [N-Term]	PDZ and LIM domain protein 5 OS=Homo sapiens OX=9606 GN=PDLIM5 PE=1 SV=5	0.00871125	0.00771387	0.0073358	0.00761843	0.00756376	0.00709651	0.3555	-0.0560624	-0.0664528	-0.158446	-0.0936538
NEM	LRBA	P50851	DSPVCPHFTTNGNENSSIEK	2xDeamidated [N]; 1xNethylmaleimide [C5]; 1xTMTpro [K20]; 1xTMTpro [N-Term]	Lipopolysaccharide-responsive and beige-like anchor protein OS=Homo sapiens OX=9606 GN=LRBA PE=1 SV=4	0.00255258	0.00307797	0.00274541	0.00303551	0.0022502	0.00154824	0.356198	0.120648	-0.311235	-0.850662	-0.347083
NEM	GALE	Q14376	REGDVAACYANPSLAQEELGWTAALGLDR	1xNethylmaleimide [C8]; 1xTMTpro [N-Term]	UDP-glucose 4-epimerase OS=Homo sapiens OX=9606 GN=GALE PE=1 SV=2	0.00301214	0.00253806	0.00315824	0.00275563	0.00274983	0.00252856	0.35641	-0.0750705	-0.078109	-0.199134	-0.117438
NEM	ACTR3	P61158	LGYAGNTEPQFIIPSCIAIK	1xNethylmaleimide [C16]; 1xTMTpro [K20]; 1xTMTpro [N-Term]	Actin-related protein 3 OS=Homo sapiens OX=9606 GN=ACTR3 PE=1 SV=3	0.0460209	0.034928	0.0562937	0.0514244	0.0499935	0.0580508	0.356569	0.16876	0.128047	0.343622	0.213476
NEM	PGK1	P00558	TGQATVASGIPAGWMGLDCGPESSKKYAEAVTR	1xNethylmaleimide [C19]; 2xTMTpro [K25; K26]; 1xTMTpro [N-Term]	Phosphoglycerate kinase 1 OS=Homo sapiens OX=9606 GN=PGK1 PE=1 SV=3	0.0029649	0.00237204	0.00307426	0.00297221	0.00326188	0.00296748	0.356688	0.0841896	0.218357	0.0818903	0.128145
NEM	IPO5	O00410	ENVNATENCISAVGK	1xDeamidated [N8]; 1xNethylmaleimide [C9]; 1xTMTpro [K15]; 1xTMTpro [N-Term]	Importin-5 OS=Homo sapiens OX=9606 GN=IPO5 PE=1 SV=4	0.00313765	0.00468385	0.00349149	0.0033052	0.00329956	0.00304225	0.356753	-0.19021	-0.192671	-0.309808	-0.230896
NEM	PHGDH	O43175	ILQDGGLQVVEKQNLSKEELIAELQDCEGLIVR	1xDeamidated [N/Q]; 1xNethylmaleimide [C27]; 2xTMTpro [K12; K17]; 1xTMTpro [N-Term]	D-3-phosphoglycerate dehydrogenase OS=Homo sapiens OX=9606 GN=PHGDH PE=1 SV=4	0.00550917	0.00375235	0.0067548	0.00599146	0.00655868	0.00656546	0.357201	0.166399	0.296897	0.298387	0.253894
NEM	HARS1	P12081	LLNQLQYCEEAGIPLVAIIGEQELKDGVIK	1xDeamidated [Q22]; 1xNethylmaleimide [C8]; 2xTMTpro [K25; K30]; 1xTMTpro [N-Term]	Histidine--tRNA ligase, cytoplasmic OS=Homo sapiens OX=9606 GN=HARS1 PE=1 SV=2	0.00132729	0.00201785	0.00139572	0.00127515	0.00143589	0.00124907	0.358089	-0.30952	-0.138245	-0.339326	-0.262364
NEM	ENO3	P13929	TGAPCRSER	1xNethylmaleimide [C5]; 1xTMTpro [N-Term]	Beta-enolase OS=Homo sapiens OX=9606 GN=ENO3 PE=1 SV=5;Gamma-enolase OS=Homo sapiens OX=9606 GN=ENO2 PE=1 SV=3;Alpha-enolase OS=Homo sapiens OX=9606 GN=ENO1 PE=1 SV=2	0.380108	0.363078	0.348872	0.389076	0.360174	0.381791	0.358153	0.0960372	-0.0153213	0.0687686	0.0498282
NEM	CCT5	P48643	TTLGSKVVNSCHR	1xNethylmaleimide [C11]; 1xTMTpro [K6]; 1xTMTpro [N-Term]	T-complex protein 1 subunit epsilon OS=Homo sapiens OX=9606 GN=CCT5 PE=1 SV=1	0.00990777	0.00618916	0.0131958	0.0115036	0.011796	0.0131644	0.359143	0.236504	0.272713	0.43106	0.313426
NEM	MAP2K3	P46734	QVVEEPSPQLPADRFSPEFVDFTAQCLR	1xDeamidated [Q9]; 1xNethylmaleimide [C26]; 1xTMTpro [N-Term]	Dual specificity mitogen-activated protein kinase kinase 3 OS=Homo sapiens OX=9606 GN=MAP2K3 PE=1 SV=2	0.0157381	0.0141659	0.0163982	0.0140294	0.014948	0.0149365	0.359331	-0.137666	-0.0461679	-0.0472822	-0.0770388
NEM	GPI	P06744	MIPCDFLIPVQTQHPIRK	1xNethylmaleimide [C4]; 1xTMTpro [K18]; 1xTMTpro [N-Term]	Glucose-6-phosphate isomerase OS=Homo sapiens OX=9606 GN=GPI PE=1 SV=4	0.0107881	0.0139438	0.00983544	0.0131566	0.0129634	0.0128185	0.361311	0.191339	0.169991	0.153781	0.171704
NEM	HSP90AA1	P07900	YYTSASGDEMVSLKDYCTR	1xNethylmaleimide [C17]; 1xTMTpro [K14]; 1xTMTpro [N-Term]	Heat shock protein HSP 90-alpha OS=Homo sapiens OX=9606 GN=HSP90AA1 PE=1 SV=5	0.00377335	0.00311321	0.0035324	0.00353439	0.00308777	0.00301518	0.361331	0.0252854	-0.169609	-0.203933	-0.116085
NEM	FSCN1	Q16658	KQIWTLEQPPDEAGSAAVCLR	1xNethylmaleimide [C19]; 1xTMTpro [K1]; 1xTMTpro [N-Term]	Fascin OS=Homo sapiens OX=9606 GN=FSCN1 PE=1 SV=3	0.0217988	0.0225154	0.022713	0.021718	0.0226095	0.0207719	0.361435	-0.040892	0.0171475	-0.10515	-0.0429648
NEM	KPNA2	P52292	LSIMIEECGGLDKIEALQNHENESVYK	1xDeamidated [N/Q]; 1xNethylmaleimide [C8]; 2xTMTpro [K13; K27]; 1xTMTpro [N-Term]	Importin subunit alpha-1 OS=Homo sapiens OX=9606 GN=KPNA2 PE=1 SV=1	0.0107483	0.0156199	0.0106032	0.0136794	0.0143859	0.014705	0.361562	0.150564	0.223206	0.254863	0.209544
NEM	TOMM70	O94826	ILLDQVEEAVADFDECIRLRPESALAQAQK	1xNethylmaleimide [C16]; 1xTMTpro [K30]; 1xTMTpro [N-Term]	Mitochondrial import receptor subunit TOM70 OS=Homo sapiens OX=9606 GN=TOMM70 PE=1 SV=1	0.00376555	0.0037092	0.00312703	0.00325755	0.00317828	0.00344185	0.361842	-0.117484	-0.153027	-0.0380869	-0.102866
NEM	NXF1	Q9UBU9	TFIAVPASNSGLCIVNDELFVRNASSEEIQR	1xDeamidated [N]; 1xNethylmaleimide [C13]; 1xTMTpro [N-Term]	Nuclear RNA export factor 1 OS=Homo sapiens OX=9606 GN=NXF1 PE=1 SV=1	0.00851035	0.0067023	0.00988496	0.00634507	0.00777172	0.00767493	0.36462	-0.398879	-0.106282	-0.124363	-0.209841
NEM	POLA2	Q14181	SASAQQLAEELQIFGLDCEEALIEK	1xAcetyl [N-Term]; 1xNethylmaleimide [C18]; 1xTMTpro [K25]	DNA polymerase alpha subunit B OS=Homo sapiens OX=9606 GN=POLA2 PE=1 SV=2	0.585654	0.626048	0.570694	0.603686	0.61282	0.62394	0.364874	0.023015	0.0446806	0.0706239	0.0461065
Trioxidation	YWHAQ	P27348	DSTLIMQLLRDNLTLWTSDSAGEECDAAEGAEN	1xDeamidated [N33]; 1xTrioxidation [C25]; 1xTMTpro [N-Term]	14-3-3 protein theta OS=Homo sapiens OX=9606 GN=YWHAQ PE=1 SV=1	0.00031477	0.000280255	0.000410995	0.000433993	0.000390569	0.000332516	0.365767	0.372047	0.219953	-0.0122006	0.193266
Trioxidation	ATP5MC1	P05496	QTAGALFISPALIRCCTRGLIRPVSASFLNSPVNSSK	1xAcetyl [N-Term]; 1xDeamidated [N/Q]; 2xTrioxidation [C15; C16]; 1xTMTpro [K37]	ATP synthase F(0) complex subunit C1, mitochondrial OS=Homo sapiens OX=9606 GN=ATP5MC1 PE=1 SV=2	0.0468067	0.0510297	0.0398654	0.039244	0.0429336	0.0440027	0.36589	-0.226041	-0.0964057	-0.0609218	-0.127789
Dioxidation	RDX	P35241	EAILNDEIYCPPETAVLLASYAVQAK	1xDioxidation [C10]; 1xTMTpro [K26]; 1xTMTpro [N-Term]	Radixin OS=Homo sapiens OX=9606 GN=RDX PE=1 SV=1	0.000131265	0.000132516	0.000132241	0.000129782	0.000130114	9.12014e-05	0.365978	-0.0245323	-0.0208457	-0.533492	-0.192957
NEM	PCLAF	Q15004	ACPLQPDHTNDEKE	1xNethylmaleimide [C2]; 1xTMTpro [K13]; 1xTMTpro [N-Term]	PCNA-associated factor OS=Homo sapiens OX=9606 GN=PCLAF PE=1 SV=1	0.142227	0.144997	0.16784	0.140182	0.145485	0.141249	0.367054	-0.113803	-0.0602342	-0.102863	-0.0923001
NEM	HNRNPU	Q00839	MKGNFTLPEVAECFDEITYVELQKEEAQK	1xDeamidated [Q23]; 1xNethylmaleimide [C13]; 3xTMTpro [K2; K24; K29]; 1xTMTpro [N-Term]	Heterogeneous nuclear ribonucleoprotein U OS=Homo sapiens OX=9606 GN=HNRNPU PE=1 SV=6	0.000244066	0.000317596	0.000210383	0.000234425	0.000242695	0.000177605	0.367126	-0.134596	-0.0845798	-0.535052	-0.251409
NEM	TKT	P29401	QAFTDVATGSLGQGLGAACGMAYTGK	1xDeamidated [Q13]; 1xNethylmaleimide [C19]; 1xTMTpro [K26]; 1xTMTpro [N-Term]	Transketolase OS=Homo sapiens OX=9606 GN=TKT PE=1 SV=3	0.00238034	0.00229563	0.00277985	0.002613	0.00254345	0.00284715	0.367329	0.0723041	0.0333855	0.196113	0.100601
NEM	RFC1	P35251	AADSICDGDLVDSQIR	1xNethylmaleimide [C6]; 1xTMTpro [N-Term]	Replication factor C subunit 1 OS=Homo sapiens OX=9606 GN=RFC1 PE=1 SV=4	0.0174899	0.012619	0.0181516	0.0190703	0.0179289	0.0173166	0.367802	0.24545	0.156406	0.106276	0.169377
NEM	HSP90AB1	P08238	GFEVVYMTEPIDEYCVQQLKEFDGK	1xDeamidated [Q]; 1xNethylmaleimide [C15]; 2xTMTpro [K20; K25]; 1xTMTpro [N-Term]	Heat shock protein HSP 90-beta OS=Homo sapiens OX=9606 GN=HSP90AB1 PE=1 SV=4	0.000161859	0.000117308	0.000173968	0.000138999	0.000129018	0.000125466	0.367917	-0.119902	-0.227408	-0.267685	-0.204998
NEM	PRPS2	P11908	VTAVIPCFPYAR	1xNethylmaleimide [C7]; 1xTMTpro [N-Term]	Ribose-phosphate pyrophosphokinase 2 OS=Homo sapiens OX=9606 GN=PRPS2 PE=1 SV=2;Ribose-phosphate pyrophosphokinase 1 OS=Homo sapiens OX=9606 GN=PRPS1 PE=1 SV=2	0.00455455	0.00499765	0.00490386	0.00516789	0.00484079	0.0049566	0.368485	0.100935	0.00660256	0.040711	0.049416
Dioxidation	EEF2	P13639	SNTGGQAFPQCVFDHWQILPGDPFDNSSRPSQVVAETR	2xDeamidated [Q10; Q17]; 1xDioxidation [C11]; 1xTMTpro [N-Term]	Elongation factor 2 OS=Homo sapiens OX=9606 GN=EEF2 PE=1 SV=4	0.00010053	8.4027e-05	9.3785e-05	7.94221e-05	8.13405e-05	9.60363e-05	0.369787	-0.224286	-0.189852	0.0497547	-0.121461
NEM	TPI1	P60174	KQSLGELIGTLNAAKVPADTEVVCAPPTAYIDFAR	2xDeamidated [Q2; N12]; 1xNethylmaleimide [C24]; 2xTMTpro [K1; K15]; 1xTMTpro [N-Term]	Triosephosphate isomerase OS=Homo sapiens OX=9606 GN=TPI1 PE=1 SV=4	0.0024819	0.0021852	0.00321891	0.00289652	0.00307753	0.00296893	0.370172	0.139989	0.227439	0.175608	0.181012
NEM	LRRC47	Q8N1G4	YLHLLDGNENYPCLVDADGDVISFPPITNSEK	1xNethylmaleimide [C13]; 1xTMTpro [K32]; 1xTMTpro [N-Term]	Leucine-rich repeat-containing protein 47 OS=Homo sapiens OX=9606 GN=LRRC47 PE=1 SV=1	0.00166265	0.00148026	0.00158634	0.00160614	0.00159196	0.00203344	0.370298	0.026949	0.0141527	0.367276	0.136126
NEM	CDC5L	Q99459	QGMSHGELSSEAYNQVWEECYSQVLYLPGQSR	1xDeamidated [Q15]; 1xNethylmaleimide [C20]; 1xTMTpro [N-Term]	Cell division cycle 5-like protein OS=Homo sapiens OX=9606 GN=CDC5L PE=1 SV=2	0.00561617	0.00459203	0.00578919	0.0054332	0.00558452	0.00648662	0.370772	0.0270011	0.0666308	0.282665	0.125432
NEM	GNB1	P62873	ACADATLSQITNNIDPVGR	1xNethylmaleimide [C2]; 1xTMTpro [N-Term]	Guanine nucleotide-binding protein G(I)/G(S)/G(T) subunit beta-1 OS=Homo sapiens OX=9606 GN=GNB1 PE=1 SV=3	0.0796896	0.0750675	0.0746248	0.0743473	0.0750606	0.0744233	0.371494	-0.0404379	-0.0266615	-0.0389638	-0.0353544
NEM	HELLS	Q9NRZ9	ILENSEDSSPECLF	1xNethylmaleimide [C12]; 1xTMTpro [N-Term]	Lymphoid-specific helicase OS=Homo sapiens OX=9606 GN=HELLS PE=1 SV=1	0.0496169	0.0437603	0.0457591	0.0482023	0.0483919	0.0484307	0.371739	0.0556354	0.061299	0.0624575	0.0597973
NEM	COPS6	Q7L5N1	QVCEIIESPLFLK	1xNethylmaleimide [C3]; 1xTMTpro [K13]; 1xTMTpro [N-Term]	COP9 signalosome complex subunit 6 OS=Homo sapiens OX=9606 GN=COPS6 PE=1 SV=1	0.0846952	0.0816629	0.0879277	0.0795614	0.0812	0.0857326	0.371749	-0.0913484	-0.0619367	0.0164264	-0.0456196
NEM	C1QBP	Q07021	ALVLDCHYPEDEVGQEDEAESDIFSIR	1xNethylmaleimide [C6]; 1xTMTpro [N-Term]	Complement component 1 Q subcomponent-binding protein, mitochondrial OS=Homo sapiens OX=9606 GN=C1QBP PE=1 SV=1	0.0239328	0.0214013	0.0229992	0.0209373	0.0222907	0.0224055	0.372116	-0.121547	-0.0311849	-0.0237733	-0.0588351
NEM	RPLP0	P05388	AGAIAPCEVTVPAQNTGLGPEK	1xNethylmaleimide [C7]; 1xTMTpro [K22]; 1xTMTpro [N-Term]	60S acidic ribosomal protein P0 OS=Homo sapiens OX=9606 GN=RPLP0 PE=1 SV=1	0.0150783	0.0185314	0.012636	0.014731	0.0134558	0.0121002	0.372435	-0.065506	-0.196134	-0.349321	-0.203654
NEM	HSPA8	P11142	SKGPAVGIDLGTTYSCVGVFQHGKVEIIANDQGNR	1xAcetyl [N-Term]; 1xDeamidated [Q21]; 1xNethylmaleimide [C16]; 2xTMTpro [K2; K24]	Heat shock cognate 71 kDa protein OS=Homo sapiens OX=9606 GN=HSPA8 PE=1 SV=1	0.0034906	0.0027719	0.0045686	0.00396956	0.00418005	0.00447045	0.372608	0.136834	0.211374	0.308274	0.218827
NEM	EIF4A1	P60842	VVMALGDYMGASCHACIGGTNVR	2xNethylmaleimide [C13; C16]; 1xTMTpro [N-Term]	Eukaryotic initiation factor 4A-I OS=Homo sapiens OX=9606 GN=EIF4A1 PE=1 SV=1	0.00202827	0.00175694	0.00192098	0.00194745	0.00194484	0.00210414	0.373241	0.0340181	0.0320873	0.145662	0.070589
NEM	ATP2A2	P16615	GAPEGVIDRCTHIR	1xNethylmaleimide [C10]; 1xTMTpro [N-Term]	Sarcoplasmic/endoplasmic reticulum calcium ATPase 2 OS=Homo sapiens OX=9606 GN=ATP2A2 PE=1 SV=1	0.00082431	0.00070801	0.000875878	0.000719419	0.000839752	0.000506387	0.373781	-0.158088	0.0650432	-0.66468	-0.252575
NEM	CTPS1	P17812	LCSAHGVLVPGGFGVR	1xNethylmaleimide [C2]; 1xTMTpro [N-Term]	CTP synthase 1 OS=Homo sapiens OX=9606 GN=CTPS1 PE=1 SV=2	0.0339914	0.0321191	0.037627	0.0354984	0.0362382	0.0375588	0.37412	0.0378521	0.0676071	0.119247	0.074902
NEM	EIF5A	P63241	ADDLDFETGDAGASATFPMQCSALRKNGFVVLK	1xAcetyl [N-Term]; 1xDeamidated [N/Q]; 1xNethylmaleimide [C21]; 2xTMTpro [K26; K33]	Eukaryotic translation initiation factor 5A-1 OS=Homo sapiens OX=9606 GN=EIF5A PE=1 SV=2	0.0633635	0.039174	0.0848255	0.0713035	0.0752958	0.0856757	0.376069	0.191172	0.269768	0.456084	0.305675
NEM	YTHDC2	Q9H6S0	LILSSAALDVNLFIRYFGSCPVIYIQGRPFEVK	1xDeamidated [N/Q]; 1xNethylmaleimide [C20]; 1xTMTpro [K33]; 1xTMTpro [N-Term]	3'-5' RNA helicase YTHDC2 OS=Homo sapiens OX=9606 GN=YTHDC2 PE=1 SV=2	0.0231841	0.0275219	0.0229197	0.022822	0.0286253	0.0306779	0.376214	-0.104823	0.222044	0.321953	0.146391
NEM	RPL27A	P46776	NQSFCPTVNLDKLWTLVSEQTR	1xDeamidated [N9]; 1xNethylmaleimide [C5]; 1xTMTpro [K12]; 1xTMTpro [N-Term]	60S ribosomal protein L27a OS=Homo sapiens OX=9606 GN=RPL27A PE=1 SV=2	0.000658205	0.000514556	0.000857074	0.000766558	0.000795054	0.000804127	0.376541	0.180068	0.232725	0.249096	0.220629
NEM	TPX2	Q9ULW0	EAACFK	1xNethylmaleimide [C4]; 1xTMTpro [K6]; 1xTMTpro [N-Term]	Targeting protein for Xklp2 OS=Homo sapiens OX=9606 GN=TPX2 PE=1 SV=2	0.057022	0.0650032	0.0516914	0.0522358	0.0556006	0.052769	0.376717	-0.148661	-0.0586013	-0.134012	-0.113758
NEM	IPO5	O00410	CIEVMGDGCLNNEHFEELGGILK	1xDeamidated [N]; 2xNethylmaleimide [C1; C9]; 1xTMTpro [K23]; 1xTMTpro [N-Term]	Importin-5 OS=Homo sapiens OX=9606 GN=IPO5 PE=1 SV=4	0.00295214	0.00400405	0.00287052	0.00352915	0.00376817	0.00376437	0.376763	0.107573	0.202118	0.200661	0.170117
NEM	BAZ1B	Q9UIG0	YAVGEECDFEVGKEK	1xNethylmaleimide [C7]; 2xTMTpro [K13; K15]; 1xTMTpro [N-Term]	Tyrosine-protein kinase BAZ1B OS=Homo sapiens OX=9606 GN=BAZ1B PE=1 SV=2	0.114384	0.124677	0.094613	0.0996533	0.105444	0.0987425	0.377143	-0.158487	-0.0769939	-0.171733	-0.135738
NEM	PFAS	O15067	LQGKLPELQGVETELCYNVNWTAEALPSAEETK	1xDeamidated [N18]; 1xNethylmaleimide [C16]; 2xTMTpro [K4; K33]; 1xTMTpro [N-Term]	Phosphoribosylformylglycinamidine synthase OS=Homo sapiens OX=9606 GN=PFAS PE=1 SV=4	0.00805608	0.00882424	0.00861898	0.00810575	0.00844842	0.00815143	0.377341	-0.0684774	-0.00874289	-0.0603711	-0.0458638
NEM	SMS	P52788	MVTMVEIDQMVIDGCK	1xNethylmaleimide [C15]; 1xTMTpro [K16]; 1xTMTpro [N-Term]	Spermine synthase OS=Homo sapiens OX=9606 GN=SMS PE=1 SV=2	0.00338166	0.00371308	0.00313802	0.00345759	0.00291041	0.00318211	0.377931	0.0196066	-0.22894	-0.100174	-0.103169
NEM	PDIA3	P30101	VVVAENFDEIVNNENKDVLIEFYAPWCGHCK	3xDeamidated [N12; N13; N15]; 1xNethylmaleimide [C27]; 2xTMTpro [K16; K31]; 1xTMTpro [N-Term]	Protein disulfide-isomerase A3 OS=Homo sapiens OX=9606 GN=PDIA3 PE=1 SV=4	0.000149003	0.000117858	0.000144488	0.000110666	0.000119835	0.000141307	0.377981	-0.309191	-0.194357	0.0434285	-0.153373
NEM	MINPP1	Q9UNW1	TRYEDVNPVLLSGPEAPWRDPELLEGTCTPVQLVALIR	1xNethylmaleimide [C28]; 1xTMTpro [N-Term]	Multiple inositol polyphosphate phosphatase 1 OS=Homo sapiens OX=9606 GN=MINPP1 PE=1 SV=1	0.134174	0.11402	0.174676	0.158417	0.158062	0.166467	0.378198	0.16848	0.165238	0.239983	0.191234
NEM	AKAP12	Q02952	SSEKNEDFAAHPGEDAVPTGPDCQAK	1xNethylmaleimide [C23]; 2xTMTpro [K4; K26]; 1xTMTpro [N-Term]	A-kinase anchor protein 12 OS=Homo sapiens OX=9606 GN=AKAP12 PE=1 SV=4	0.000892124	0.00112462	0.000790426	0.00079054	0.000873285	0.000809889	0.378554	-0.243241	-0.0996265	-0.208355	-0.183741
NEM	HSPA8	P11142	SKGPAVGIDLGTTYSCVGVFQHGKVEIIANDQGNR	1xAcetyl [N-Term]; 2xDeamidated [N/Q]; 1xNethylmaleimide [C16]; 2xTMTpro [K2; K24]	Heat shock cognate 71 kDa protein OS=Homo sapiens OX=9606 GN=HSPA8 PE=1 SV=1	0.00131017	0.000959685	0.00152587	0.00134285	0.00149414	0.00151739	0.378596	0.0858853	0.2399	0.262181	0.195989
NEM	PGD	P52209	VGTGEPCCDWVGDEGAGHFVK	2xNethylmaleimide [C7; C8]; 1xTMTpro [K21]; 1xTMTpro [N-Term]	6-phosphogluconate dehydrogenase, decarboxylating OS=Homo sapiens OX=9606 GN=PGD PE=1 SV=3	0.0275197	0.0329851	0.026961	0.031453	0.0303237	0.0321458	0.380292	0.10944	0.056689	0.140876	0.102335
NEM	MDH1	P40925	SAPSIPKENFSCLTR	1xNethylmaleimide [C12]; 1xTMTpro [K7]; 1xTMTpro [N-Term]	Malate dehydrogenase, cytoplasmic OS=Homo sapiens OX=9606 GN=MDH1 PE=1 SV=4	0.0786566	0.0476948	0.0991141	0.088701	0.0907264	0.0961041	0.380328	0.239078	0.27165	0.354725	0.288484
NEM	RPS23	P62266	KITAFVPNDGCLNFIEENDEVLVAGFGR	1xNethylmaleimide [C11]; 1xTMTpro [K1]; 1xTMTpro [N-Term]	40S ribosomal protein S23 OS=Homo sapiens OX=9606 GN=RPS23 PE=1 SV=3	0.00351509	0.00475396	0.00364042	0.00336778	0.00379151	0.00342376	0.380838	-0.237278	-0.066301	-0.213495	-0.172358
NEM	NCL	P19338	GYAFIEFASFEDAKEALNSCNKR	1xNethylmaleimide [C20]; 2xTMTpro [K14; K22]; 1xTMTpro [N-Term]	Nucleolin OS=Homo sapiens OX=9606 GN=NCL PE=1 SV=3	0.00638683	0.00480036	0.0084628	0.0073306	0.00759222	0.00828311	0.380903	0.162437	0.213028	0.338679	0.238048
NEM	EDC4	Q6P2E9	QVICLSGDDSSTCIGILAKEVEIVASSDSSISSK	1xDeamidated [Q1]; 2xNethylmaleimide [C4; C13]; 2xTMTpro [K19; K34]; 1xTMTpro [N-Term]	Enhancer of mRNA-decapping protein 4 OS=Homo sapiens OX=9606 GN=EDC4 PE=1 SV=1	0.00449734	0.00405184	0.00436848	0.0047406	0.00406975	0.00605203	0.381813	0.13876	-0.0813693	0.491109	0.182833
NEM	STIP1	P31948	AACYTK	1xNethylmaleimide [C3]; 1xTMTpro [K6]; 1xTMTpro [N-Term]	Stress-induced-phosphoprotein 1 OS=Homo sapiens OX=9606 GN=STIP1 PE=1 SV=1	0.0442383	0.0482319	0.0481725	0.048212	0.0474813	0.049438	0.382003	0.0403927	0.018359	0.0766209	0.0451242
NEM	EEF2	P13639	LMEPIYLVEIQCPEQVVGGIYGVLNRK	1xDeamidated [Q]; 1xNethylmaleimide [C12]; 1xTMTpro [K27]; 1xTMTpro [N-Term]	Elongation factor 2 OS=Homo sapiens OX=9606 GN=EEF2 PE=1 SV=4	0.00082885	0.00101667	0.00088703	0.000849597	0.000867422	0.000830332	0.382066	-0.100434	-0.0704784	-0.133524	-0.101479
NEM	MRPL44	Q9H9J2	SNQELSEQGTSFSQTCLTQFLEDEYPDMPTEGIK	2xDeamidated [Q14; Q19]; 1xNethylmaleimide [C16]; 1xTMTpro [K34]; 1xTMTpro [N-Term]	39S ribosomal protein L44, mitochondrial OS=Homo sapiens OX=9606 GN=MRPL44 PE=1 SV=1	0.0258157	0.0349148	0.0297074	0.0323867	0.0366583	0.0308485	0.382689	0.103436	0.282173	0.0332358	0.139615
NEM	HSP90AB1	P08238	GFEVVYMTEPIDEYCVQQLK	1xNethylmaleimide [C15]; 1xTMTpro [K20]; 1xTMTpro [N-Term]	Heat shock protein HSP 90-beta OS=Homo sapiens OX=9606 GN=HSP90AB1 PE=1 SV=4	0.00215078	0.00269266	0.00170662	0.00197738	0.00193054	0.00169024	0.38363	-0.142952	-0.17754	-0.369318	-0.229937
NEM	PGK1	P00558	DCVGPEVEKACANPAAGSVILLENLR	2xNethylmaleimide [C2; C11]; 1xTMTpro [K9]; 1xTMTpro [N-Term]	Phosphoglycerate kinase 1 OS=Homo sapiens OX=9606 GN=PGK1 PE=1 SV=3	0.00590882	0.00478993	0.00618776	0.00589207	0.00637162	0.00605072	0.383646	0.0659385	0.178824	0.10427	0.116344
NEM	PACSIN2	Q9UNF0	SLKELDQGTPQYMENMEQVFEQCQQFEEK	1xDeamidated [Q18]; 1xNethylmaleimide [C23]; 2xTMTpro [K3; K29]; 1xTMTpro [N-Term]	Protein kinase C and casein kinase substrate in neurons protein 2 OS=Homo sapiens OX=9606 GN=PACSIN2 PE=1 SV=2	0.0138157	0.00802087	0.0180851	0.0159104	0.016516	0.017169	0.384067	0.257766	0.311657	0.367596	0.31234
Dioxidation	YWHAB	P31946	IEAELQDICNDVLELLDK	1xDioxidation [C9]; 1xTMTpro [K18]; 1xTMTpro [N-Term]	14-3-3 protein beta/alpha OS=Homo sapiens OX=9606 GN=YWHAB PE=1 SV=3	0.000362346	0.000267994	0.000275215	0.000259779	0.000470603	0.0003842	0.384394	-0.216555	0.640669	0.348015	0.257376
NEM	HSPA6	P17066	ARFEELCSDLFR	1xNethylmaleimide [C7]; 1xTMTpro [N-Term]	Heat shock 70 kDa protein 6 OS=Homo sapiens OX=9606 GN=HSPA6 PE=1 SV=2;Heat shock 70 kDa protein 1A OS=Homo sapiens OX=9606 GN=HSPA1A PE=1 SV=1	0.0248629	0.0246324	0.0222622	0.025525	0.0255532	0.0237234	0.384426	0.0937412	0.095337	-0.0118544	0.0590746
NEM	TBC1D15	Q8TC07	AAAGVVSGKIIYEQEGVYIHSSCGKTNDQDGLISGILR	1xAcetyl [N-Term]; 1xNethylmaleimide [C23]; 2xTMTpro [K9; K25]	TBC1 domain family member 15 OS=Homo sapiens OX=9606 GN=TBC1D15 PE=1 SV=2	0.0188599	0.0134546	0.0195597	0.0188626	0.0190325	0.0203833	0.384552	0.125473	0.138407	0.23733	0.16707
NEM	HSPA1A	P0DMV8	ELEQVCNPIISGLYQGAGGPGPGGFGAQGPK	1xNethylmaleimide [C6]; 1xTMTpro [K31]; 1xTMTpro [N-Term]	Heat shock 70 kDa protein 1A OS=Homo sapiens OX=9606 GN=HSPA1A PE=1 SV=1	0.00112547	0.00105138	0.00138897	0.00118113	0.00141651	0.00133574	0.384724	-0.0091019	0.253076	0.168369	0.137448
NEM	STRAP	Q9Y3F4	ALWCSEDKQILSADDK	1xNethylmaleimide [C4]; 2xTMTpro [K8; K16]; 1xTMTpro [N-Term]	Serine-threonine kinase receptor-associated protein OS=Homo sapiens OX=9606 GN=STRAP PE=1 SV=1	0.0089313	0.00935395	0.00821768	0.00965071	0.00923552	0.00882458	0.385267	0.127517	0.0640746	-0.00159049	0.0633338
NEM	GLG1	Q92896	DAHSQGEVVSCLEK	1xNethylmaleimide [C11]; 1xTMTpro [K14]; 1xTMTpro [N-Term]	Golgi apparatus protein 1 OS=Homo sapiens OX=9606 GN=GLG1 PE=1 SV=2	0.108959	0.129564	0.102321	0.106293	0.107269	0.100142	0.386222	-0.0960993	-0.0829157	-0.182107	-0.120374
NEM	SHMT2	P34897	VLELVSITANKNTCPGDRSAITPGGLR	1xNethylmaleimide [C14]; 1xTMTpro [K11]; 1xTMTpro [N-Term]	Serine hydroxymethyltransferase, mitochondrial OS=Homo sapiens OX=9606 GN=SHMT2 PE=1 SV=3	0.00531996	0.00412934	0.00540405	0.00445008	0.00450594	0.00455269	0.389907	-0.153923	-0.135924	-0.121035	-0.136961
NEM	HNRNPU	Q00839	SPQPPVEEEDEHFDDTVVCLDTYNCDLHFK	2xNethylmaleimide [C19; C25]; 1xTMTpro [K30]; 1xTMTpro [N-Term]	Heterogeneous nuclear ribonucleoprotein U OS=Homo sapiens OX=9606 GN=HNRNPU PE=1 SV=6	0.000927955	0.000959319	0.000781398	0.000824381	0.000828576	0.000836668	0.390077	-0.109776	-0.102454	-0.0884317	-0.10022
NEM	MAGEB2	O15479	VNGTTPCAFPTHYEEALKDEEKAGV	1xNethylmaleimide [C7]; 2xTMTpro [K18; K22]; 1xTMTpro [N-Term]	Melanoma-associated antigen B2 OS=Homo sapiens OX=9606 GN=MAGEB2 PE=1 SV=3	0.120314	0.102787	0.122487	0.122801	0.120189	0.122944	0.390497	0.0922372	0.0612118	0.0939119	0.0824536
NEM	UROD	P06132	TVTLQGNLDPCALYASEEEIGQLVK	1xNethylmaleimide [C11]; 1xTMTpro [K25]; 1xTMTpro [N-Term]	Uroporphyrinogen decarboxylase OS=Homo sapiens OX=9606 GN=UROD PE=1 SV=2	0.0164587	0.0194781	0.0146364	0.0155728	0.0159414	0.0144252	0.390779	-0.114382	-0.0806316	-0.224815	-0.139943
Trioxidation	ACTN1	P12814	AETAANRICK	1xTrioxidation [C9]; 1xTMTpro [K10]; 1xTMTpro [N-Term]	Alpha-actinin-1 OS=Homo sapiens OX=9606 GN=ACTN1 PE=1 SV=2;Alpha-actinin-4 OS=Homo sapiens OX=9606 GN=ACTN4 PE=1 SV=2	0.0014493	0.00139431	0.00140518	0.0014105	0.00131716	0.00141409	0.392788	-0.00587883	-0.104654	-0.00221198	-0.0375815
NEM	TUBB2A	Q13885	LTTPTYGDLNHLVSATMSGVTTCLR	1xDeamidated [N10]; 1xNethylmaleimide [C23]; 1xTMTpro [N-Term]	Tubulin beta-2A chain OS=Homo sapiens OX=9606 GN=TUBB2A PE=1 SV=1;Tubulin beta-4A chain OS=Homo sapiens OX=9606 GN=TUBB4A PE=1 SV=2;Tubulin beta chain OS=Homo sapiens OX=9606 GN=TUBB PE=1 SV=2;Tubulin beta-4B chain OS=Homo sapiens OX=9606 GN=TUBB4B PE=1 SV=1	0.0017622	0.00178556	0.00196266	0.00177121	0.00212648	0.00196748	0.392897	-0.0524641	0.211271	0.0991478	0.0859848
Trioxidation	ANXA2	P07355	ALLYLCGGDD	1xTrioxidation [C6]; 1xTMTpro [N-Term]	Annexin A2 OS=Homo sapiens OX=9606 GN=ANXA2 PE=1 SV=2	0.000101471	0.000109456	0.000114065	0.000120102	0.000101207	0.000163123	0.392974	0.148823	-0.0981326	0.590516	0.213735
NEM	MDH1	P40925	VIVVGNPANTNCLTASK	1xNethylmaleimide [C12]; 1xTMTpro [K17]; 1xTMTpro [N-Term]	Malate dehydrogenase, cytoplasmic OS=Homo sapiens OX=9606 GN=MDH1 PE=1 SV=4	0.0286485	0.0308308	0.0272007	0.0317513	0.0308318	0.0283189	0.393091	0.136077	0.0936792	-0.0289711	0.0669285
NEM	LETM1	O95202	ELQAACR	1xNethylmaleimide [C6]; 1xTMTpro [N-Term]	Mitochondrial proton/calcium exchanger protein OS=Homo sapiens OX=9606 GN=LETM1 PE=1 SV=1	0.0506845	0.0565087	0.043988	0.0546372	0.0539677	0.054285	0.393446	0.116638	0.0988509	0.107308	0.107599
NEM	UBR2	Q8IWV8	ASELEPEVQAIDRSLLECSAEEIAGK	1xAcetyl [N-Term]; 1xNethylmaleimide [C18]; 1xTMTpro [K26]	E3 ubiquitin-protein ligase UBR2 OS=Homo sapiens OX=9606 GN=UBR2 PE=1 SV=1	0.156776	0.137675	0.160699	0.0932888	0.151473	0.148489	0.39407	-0.701607	-0.0023182	-0.0310239	-0.244983
NEM	RPS23	P62266	ITAFVPNDGCLNFIEENDEVLVAGFGR	1xNethylmaleimide [C10]; 1xTMTpro [N-Term]	40S ribosomal protein S23 OS=Homo sapiens OX=9606 GN=RPS23 PE=1 SV=3	0.00167564	0.00172498	0.00179893	0.00164727	0.00171309	0.00171563	0.394465	-0.0733481	-0.0168258	-0.0146885	-0.0349541
NEM	TRIM28	Q13263	STAPSAAASASASAAASSPAGGGAEALELLEHCGVCRER	2xNethylmaleimide [C33; C36]; 1xTMTpro [N-Term]	Transcription intermediary factor 1-beta OS=Homo sapiens OX=9606 GN=TRIM28 PE=1 SV=5	0.000323289	0.00028355	0.000349614	0.00022644	0.0003392	0.000279669	0.39449	-0.493605	0.0894026	-0.189012	-0.197738
NEM	CSTF3	Q12996	LLPPPICFQGPFVQVDELMEIFRR	1xNethylmaleimide [C7]; 1xTMTpro [N-Term]	Cleavage stimulation factor subunit 3 OS=Homo sapiens OX=9606 GN=CSTF3 PE=1 SV=1	0.01676	0.0112142	0.0179456	0.0187282	0.0176682	0.0162789	0.39458	0.291055	0.207	0.0888471	0.195634
NEM	ACAA1	P09110	AGLTVSDVDIFEINEAFASQAAYCVEK	1xDeamidated [N/Q]; 1xNethylmaleimide [C24]; 1xTMTpro [K27]; 1xTMTpro [N-Term]	3-ketoacyl-CoA thiolase, peroxisomal OS=Homo sapiens OX=9606 GN=ACAA1 PE=1 SV=2	0.00354811	0.00495812	0.00421888	0.00268783	0.00412646	0.00411672	0.396054	-0.658204	-0.0397413	-0.0431483	-0.247031
NEM	TXN	P10599	TAFQEALDAAGDKLVVVDFSATWCGPCK	2xNethylmaleimide [C24; C27]; 2xTMTpro [K13; K28]; 1xTMTpro [N-Term]	Thioredoxin OS=Homo sapiens OX=9606 GN=TXN PE=1 SV=3	0.0172357	0.018838	0.0157505	0.0182578	0.0193458	0.0173135	0.396694	0.0798512	0.163353	0.00323246	0.0821457
NEM	DLD	P09622	STDRVLGAHILGPGAGEMVNEAALALEYGASCEDIAR	1xNethylmaleimide [C32]; 1xTMTpro [N-Term]	Dihydrolipoyl dehydrogenase, mitochondrial OS=Homo sapiens OX=9606 GN=DLD PE=1 SV=2	0.00434892	0.00402617	0.00496161	0.00477577	0.0045771	0.00487023	0.396737	0.103367	0.0420666	0.131622	0.0923518
NEM	PPP3CA	Q08209	VTEMLVNVLNICSDDELGSEEDGFDGATAAAR	1xDeamidated [N10]; 1xNethylmaleimide [C12]; 1xTMTpro [N-Term]	Serine/threonine-protein phosphatase 2B catalytic subunit alpha isoform OS=Homo sapiens OX=9606 GN=PPP3CA PE=1 SV=1	0.00123388	0.000968177	0.00134775	0.00126504	0.00140541	0.00124822	0.397002	0.0964044	0.248219	0.077092	0.140572
NEM	NUDT2	P50583	AALQEGHQFLCSIEA	1xNethylmaleimide [C11]; 1xTMTpro [N-Term]	Bis(5'-nucleosyl)-tetraphosphatase [asymmetrical] OS=Homo sapiens OX=9606 GN=NUDT2 PE=1 SV=3	0.0958989	0.0813006	0.0962624	0.0800257	0.0896072	0.0871519	0.397208	-0.187842	-0.0246918	-0.0647737	-0.0924359
NEM	MEMO1	Q9Y316	YLADPSNLFVVSSDFCHWGQR	1xDeamidated [N7]; 1xNethylmaleimide [C16]; 1xTMTpro [N-Term]	Protein MEMO1 OS=Homo sapiens OX=9606 GN=MEMO1 PE=1 SV=1	0.130816	0.0829182	0.155767	0.133573	0.146692	0.158242	0.397706	0.117008	0.252172	0.361513	0.243564
NEM	POLR1E	Q9GZS1	WQYCGAPDGSQR	1xNethylmaleimide [C4]; 1xTMTpro [N-Term]	DNA-directed RNA polymerase I subunit RPA49 OS=Homo sapiens OX=9606 GN=POLR1E PE=1 SV=3	0.0487229	0.0454067	0.0550561	0.0563427	0.0511037	0.0513323	0.399163	0.180153	0.0393533	0.0457917	0.0884327
NEM	GLG1	Q92896	ACEPIIQNFCHDVADNQIDSGDLMECLIQNK	3xNethylmaleimide [C2; C10; C26]; 1xTMTpro [K31]; 1xTMTpro [N-Term]	Golgi apparatus protein 1 OS=Homo sapiens OX=9606 GN=GLG1 PE=1 SV=2	0.0100328	0.0143603	0.0103113	0.00981944	0.0105223	0.00990324	0.399403	-0.236442	-0.136709	-0.224183	-0.199111
NEM	MCM5	P33992	CVDFQTLKLQELPDAVPHGEMPR	1xNethylmaleimide [C1]; 1xTMTpro [K8]; 1xTMTpro [N-Term]	DNA replication licensing factor MCM5 OS=Homo sapiens OX=9606 GN=MCM5 PE=1 SV=5	0.0295424	0.0252615	0.0271372	0.0268571	0.0255096	0.0255858	0.399569	-0.0243201	-0.0985856	-0.0942831	-0.0723963
NEM	AK2	P54819	ATMDAGKLVSDEMVVELIEKNLETPLCK	1xDeamidated [N21]; 1xNethylmaleimide [C27]; 3xTMTpro [K7; K20; K28]; 1xTMTpro [N-Term]	Adenylate kinase 2, mitochondrial OS=Homo sapiens OX=9606 GN=AK2 PE=1 SV=2	0.00679184	0.00518394	0.00767422	0.00588101	0.0053952	0.00604529	0.400083	-0.15543	-0.279818	-0.115683	-0.183643
NEM	PRDX5	P30044	GVLFGVPGAFTPGCSK	1xNethylmaleimide [C14]; 1xTMTpro [K16]; 1xTMTpro [N-Term]	Peroxiredoxin-5, mitochondrial OS=Homo sapiens OX=9606 GN=PRDX5 PE=1 SV=4	0.0675953	0.0829295	0.0632718	0.0662232	0.0663488	0.0622152	0.400229	-0.105868	-0.103135	-0.195938	-0.13498
NEM	PRDX2	P32119	LGCEVLGVSVDSQFTHLAWINTPR	1xNethylmaleimide [C3]; 1xTMTpro [N-Term]	Peroxiredoxin-2 OS=Homo sapiens OX=9606 GN=PRDX2 PE=1 SV=5	0.0343293	0.0282766	0.0375792	0.0351709	0.0359488	0.0377757	0.400267	0.0747491	0.106307	0.177825	0.119627
NEM	SFN	P31947	VETELQGVCDTVLGLLDSHLIK	1xNethylmaleimide [C9]; 1xTMTpro [K22]; 1xTMTpro [N-Term]	14-3-3 protein sigma OS=Homo sapiens OX=9606 GN=SFN PE=1 SV=1	0.00152635	0.00192525	0.00216078	0.00157249	0.0017783	0.0016694	0.401008	-0.250601	-0.0731482	-0.16432	-0.16269
NEM	HSP90AA1	P07900	VFIMDNCEELIPEYLNFIRGVVDSEDLPLNISR	1xDeamidated [N]; 1xNethylmaleimide [C7]; 1xTMTpro [N-Term]	Heat shock protein HSP 90-alpha OS=Homo sapiens OX=9606 GN=HSP90AA1 PE=1 SV=5	2.71725e-05	2.9382e-05	2.02495e-05	2.54704e-05	2.07333e-05	2.1505e-05	0.401447	-0.0073949	-0.30427	-0.251545	-0.187737
NEM	GDI1	P31150	QLICDPSYIPDR	1xNethylmaleimide [C4]; 1xTMTpro [N-Term]	Rab GDP dissociation inhibitor alpha OS=Homo sapiens OX=9606 GN=GDI1 PE=1 SV=2	0.00804979	0.00768424	0.00799703	0.00711377	0.00826549	0.00714202	0.401468	-0.153128	0.063359	-0.147411	-0.0790598
NEM	UBE2I	P63279	QILLGIQELLNEPNIQDPAQAEAYTIYCQNRVEYEK	1xNethylmaleimide [C28]; 1xTMTpro [K36]; 1xTMTpro [N-Term]	SUMO-conjugating enzyme UBC9 OS=Homo sapiens OX=9606 GN=UBE2I PE=1 SV=1	0.0272914	0.0344389	0.0253295	0.0263145	0.0271225	0.0248345	0.401989	-0.141184	-0.097552	-0.224701	-0.154479
NEM	PPIA	P62937	HTGPGILSMANAGPNTNGSQFFICTAK	1xNethylmaleimide [C24]; 1xTMTpro [K27]; 1xTMTpro [N-Term]	Peptidyl-prolyl cis-trans isomerase A OS=Homo sapiens OX=9606 GN=PPIA PE=1 SV=2	0.00483948	0.00608555	0.00677958	0.00516992	0.0052513	0.00548713	0.402399	-0.190949	-0.168416	-0.10504	-0.154802
NEM	NARS1	O43776	CPEDSRLTESVDVLMPNVGEIVGGSMR	1xNethylmaleimide [C1]; 1xTMTpro [N-Term]	Asparagine--tRNA ligase, cytoplasmic OS=Homo sapiens OX=9606 GN=NARS1 PE=1 SV=1	0.0141585	0.00899347	0.0199724	0.0172305	0.0168744	0.0190351	0.403591	0.261427	0.2313	0.405126	0.299285
NEM	EFHD2	Q96C19	AAAGELQEDSGLCVLAR	1xNethylmaleimide [C13]; 1xTMTpro [N-Term]	EF-hand domain-containing protein D2 OS=Homo sapiens OX=9606 GN=EFHD2 PE=1 SV=1	0.00918004	0.00799833	0.0102754	0.00974694	0.0101569	0.00962887	0.403618	0.0909805	0.150413	0.0733981	0.10493
NEM	SEPTIN10	Q9P0V9	STLIDTLFNTNFEDYESSHFCPNVK	1xDeamidated [N]; 1xNethylmaleimide [C21]; 1xTMTpro [K25]; 1xTMTpro [N-Term]	Septin-10 OS=Homo sapiens OX=9606 GN=SEPTIN10 PE=1 SV=2	0.0114991	0.0137564	0.010331	0.00990406	0.010105	0.0121009	0.403886	-0.260272	-0.231294	0.0287539	-0.154271
NEM	ACTG1	P60712	LCYVALDFEQEMATAASSSSLEKSYELPDGQVITIGNER	1xDeamidated [N/Q]; 1xNethylmaleimide [C2]; 1xTMTpro [K23]; 1xTMTpro [N-Term]	SWISS-PROT:P60712 (Bos taurus) Actin, cytoplasmic 1;Actin, cytoplasmic 2 OS=Homo sapiens OX=9606 GN=ACTG1 PE=1 SV=1	0.000352541	0.000243304	0.000377305	0.000359327	0.000352809	0.000391274	0.404298	0.147597	0.121188	0.270481	0.179755
NEM	UHRF1	Q96T88	TAEQSCDQKLTNTNR	1xNethylmaleimide [C6]; 1xTMTpro [K9]; 1xTMTpro [N-Term]	E3 ubiquitin-protein ligase UHRF1 OS=Homo sapiens OX=9606 GN=UHRF1 PE=1 SV=1	0.226414	0.177526	0.243041	0.202463	0.191352	0.191282	0.404718	-0.0911052	-0.17253	-0.173061	-0.145565
NEM	FSCN1	Q16658	QIWTLEQPPDEAGSAAVCLR	1xDeamidated [Q7]; 1xNethylmaleimide [C18]; 1xTMTpro [N-Term]	Fascin OS=Homo sapiens OX=9606 GN=FSCN1 PE=1 SV=3	0.0113843	0.0102992	0.0115243	0.0121965	0.0114312	0.0110254	0.405267	0.139904	0.0464141	-0.00573444	0.0601944
NEM	YWHAZ	P63104	LAEQAERYDDMAACMK	1xNethylmaleimide [C14]; 1xTMTpro [K16]; 1xTMTpro [N-Term]	14-3-3 protein zeta/delta OS=Homo sapiens OX=9606 GN=YWHAZ PE=1 SV=1	0.102425	0.112493	0.105124	0.105714	0.110652	0.114816	0.406315	-0.0131304	0.0527292	0.106022	0.0485404
NEM	EIF3D	O15371	YLEVSEPQDIECCGALEYYDKAFDR	2xNethylmaleimide [C12; C13]; 1xTMTpro [K21]; 1xTMTpro [N-Term]	Eukaryotic translation initiation factor 3 subunit D OS=Homo sapiens OX=9606 GN=EIF3D PE=1 SV=1	0.00291337	0.00164484	0.00388998	0.00341907	0.00331871	0.00374618	0.406701	0.279924	0.236941	0.41174	0.309535
Trioxidation	TALDO1	P37837	ALAGCDFLTISPK	1xTrioxidation [C5]; 1xTMTpro [K13]; 1xTMTpro [N-Term]	Transaldolase OS=Homo sapiens OX=9606 GN=TALDO1 PE=1 SV=2	0.000636422	0.000512651	0.000656939	0.000547413	0.000568142	0.000549477	0.406799	-0.137144	-0.0835219	-0.131714	-0.11746
NEM	TUBB4A	P04350	EAESCDCLQGFQLTHSLGGGTGSGMGTLLISK	1xDeamidated [Q12]; 2xNethylmaleimide [C5; C7]; 1xTMTpro [K32]; 1xTMTpro [N-Term]	Tubulin beta-4A chain OS=Homo sapiens OX=9606 GN=TUBB4A PE=1 SV=2;Tubulin beta 8B OS=Homo sapiens OX=9606 GN=TUBB8B PE=1 SV=1;Tubulin beta-8 chain OS=Homo sapiens OX=9606 GN=TUBB8 PE=1 SV=2;Tubulin beta chain OS=Homo sapiens OX=9606 GN=TUBB PE=1 SV=2;Tubulin beta-4B chain OS=Homo sapiens OX=9606 GN=TUBB4B PE=1 SV=1	0.187121	0.22471	0.17372	0.209882	0.220026	0.203699	0.406924	0.104744	0.172842	0.0616042	0.113064
NEM	NPEPPS	P55786	FCAGGSYVGEDCPQWMVPITISTSEDPNQAK	2xDeamidated [Q14; N/Q]; 2xNethylmaleimide [C2; C12]; 1xTMTpro [K31]; 1xTMTpro [N-Term]	Puromycin-sensitive aminopeptidase OS=Homo sapiens OX=9606 GN=NPEPPS PE=1 SV=2	0.00025158	0.000237289	0.000196634	0.00022167	0.000246932	0.000286728	0.407017	-0.0437852	0.111911	0.32748	0.131869
NEM	IPO5	O00410	QVQTSGGLWTECIAQLSPEQQAAIQELLNSA	1xNethylmaleimide [C12]; 1xTMTpro [N-Term]	Importin-5 OS=Homo sapiens OX=9606 GN=IPO5 PE=1 SV=4	0.000525659	0.000422854	0.000748107	0.000544372	0.000530494	0.000239855	0.408824	-0.0550365	-0.0922936	-1.23747	-0.461598
NEM	DCTN3	O75935	QFVQWDELLCQLEAATQVKPAEE	1xNethylmaleimide [C10]; 1xTMTpro [K19]; 1xTMTpro [N-Term]	Dynactin subunit 3 OS=Homo sapiens OX=9606 GN=DCTN3 PE=1 SV=1	0.00878028	0.00694255	0.00793108	0.00931583	0.00914619	0.00742182	0.408903	0.240641	0.214127	-0.0872708	0.122499
NEM	MTA2	O94776	VVCLFR	1xNethylmaleimide [C3]; 1xTMTpro [N-Term]	Metastasis-associated protein MTA2 OS=Homo sapiens OX=9606 GN=MTA2 PE=1 SV=1	0.0197539	0.0220457	0.0187525	0.0196456	0.0194155	0.0184127	0.409013	-0.0390043	-0.0560049	-0.132507	-0.0758389
NEM	U2AF2	P26368	IFVEFTSVFDCQK	1xNethylmaleimide [C11]; 1xTMTpro [K13]; 1xTMTpro [N-Term]	Splicing factor U2AF 65 kDa subunit OS=Homo sapiens OX=9606 GN=U2AF2 PE=1 SV=4	0.0156716	0.0190706	0.0135815	0.017619	0.0183161	0.0173626	0.409324	0.129361	0.185347	0.108219	0.140976
NEM	NT5DC1	Q5TFE4	ELLNVTPEDWDFCCK	2xNethylmaleimide [C13; C14]; 1xTMTpro [K15]; 1xTMTpro [N-Term]	5'-nucleotidase domain-containing protein 1 OS=Homo sapiens OX=9606 GN=NT5DC1 PE=1 SV=1	0.0198393	0.0249949	0.0169968	0.0192753	0.0187811	0.0164016	0.409591	-0.0966144	-0.134084	-0.329532	-0.186744
NEM	PARP1	P09874	SANYCHTSQGDPIGLILLGEVALGNMYELK	1xDeamidated [N25]; 1xNethylmaleimide [C5]; 1xTMTpro [K30]; 1xTMTpro [N-Term]	Poly [ADP-ribose] polymerase 1 OS=Homo sapiens OX=9606 GN=PARP1 PE=1 SV=4	0.000984959	0.00102812	0.0011403	0.00107917	0.00112753	0.00109127	0.410253	0.0379836	0.10123	0.0540705	0.0644282
NEM	TXNDC17	Q9BRA2	LVESECLQANLVEMLFSED	1xNethylmaleimide [C6]; 1xTMTpro [N-Term]	Thioredoxin domain-containing protein 17 OS=Homo sapiens OX=9606 GN=TXNDC17 PE=1 SV=1	0.012548	0.0117919	0.0115476	0.0114784	0.0126759	0.0142788	0.410717	-0.0595957	0.0835606	0.255355	0.0931066
NEM	ITGAV	P06756	ILACAPLYHWR	1xNethylmaleimide [C4]; 1xTMTpro [N-Term]	Integrin alpha-V OS=Homo sapiens OX=9606 GN=ITGAV PE=1 SV=2	0.150289	0.140323	0.168117	0.145575	0.169207	0.179933	0.4108	-0.0709195	0.146113	0.234777	0.103324
NEM	NCBP1	Q09161	SACSLESNLEGLAGVLEADLPNYK	1xNethylmaleimide [C3]; 1xTMTpro [K24]; 1xTMTpro [N-Term]	Nuclear cap-binding protein subunit 1 OS=Homo sapiens OX=9606 GN=NCBP1 PE=1 SV=1	0.0214065	0.0255652	0.0249052	0.0259291	0.0233731	0.0273726	0.41084	0.114006	-0.035718	0.19217	0.0901524
NEM	ILKAP	Q9H0C8	SAADARYEAACNR	1xNethylmaleimide [C11]; 1xTMTpro [N-Term]	Integrin-linked kinase-associated serine/threonine phosphatase 2C OS=Homo sapiens OX=9606 GN=ILKAP PE=1 SV=1	0.0394819	0.0428431	0.0400529	0.039188	0.0414858	0.0373419	0.412054	-0.0578958	0.0243083	-0.127513	-0.0537001
NEM	HSP90AA1	P07900	VFIMDNCEELIPEYLNFIR	1xNethylmaleimide [C7]; 1xTMTpro [N-Term]	Heat shock protein HSP 90-alpha OS=Homo sapiens OX=9606 GN=HSP90AA1 PE=1 SV=5	0.000257346	0.000224089	0.00026804	0.000262763	0.000270886	0.000256882	0.412665	0.0728422	0.116766	0.040189	0.0765992
NEM	MAP4	P27816	MAYQEYPNSQNWPEDTNFCFQPEQVVDPIQTDPFK	1xDeamidated [N/Q]; 1xNethylmaleimide [C19]; 1xTMTpro [K35]; 1xTMTpro [N-Term]	Microtubule-associated protein 4 OS=Homo sapiens OX=9606 GN=MAP4 PE=1 SV=3	0.000762547	0.000781682	0.000920655	0.000761215	0.000740846	0.000806912	0.412897	-0.110182	-0.149312	-0.0260742	-0.0951894
NEM	PCBP1	Q15365	INISEGNCPERIITLTGPTNAIFK	1xNethylmaleimide [C8]; 1xTMTpro [K24]; 1xTMTpro [N-Term]	Poly(rC)-binding protein 1 OS=Homo sapiens OX=9606 GN=PCBP1 PE=1 SV=2	0.0210386	0.0218515	0.0238378	0.0212982	0.0208301	0.0219944	0.413227	-0.0625954	-0.0946571	-0.016194	-0.0578155
NEM	FEN1	P39748	QHNDECK	1xNethylmaleimide [C6]; 1xTMTpro [K7]; 1xTMTpro [N-Term]	Flap endonuclease 1 OS=Homo sapiens OX=9606 GN=FEN1 PE=1 SV=1	0.00552386	0.00798107	0.00424043	0.00505537	0.00488126	0.00443136	0.413292	-0.226592	-0.277153	-0.416657	-0.306801
NEM	NIPSNAP1	Q9BPW8	LHLDEDYPCSLVGNWNTWYGEQDQAVHLWR	1xNethylmaleimide [C9]; 1xTMTpro [N-Term]	Protein NipSnap homolog 1 OS=Homo sapiens OX=9606 GN=NIPSNAP1 PE=1 SV=1	0.0115558	0.00982096	0.0136187	0.0124546	0.0128801	0.0130236	0.414963	0.0944731	0.142935	0.158923	0.13211
Dioxidation	PSMB7	Q99436	NLVSEAIAAGIFNDLGSGSNIDLCVISK	1xDioxidation [C24]; 1xTMTpro [K28]; 1xTMTpro [N-Term]	Proteasome subunit beta type-7 OS=Homo sapiens OX=9606 GN=PSMB7 PE=1 SV=1	0.000450511	0.000204283	0.000408232	0.000314883	0.000327741	0.000165752	0.41517	-0.170326	-0.112588	-1.09612	-0.459677
NEM	PDCD6IP	Q8WUM4	FIQQTYPSGGEEQAQYCR	1xNethylmaleimide [C17]; 1xTMTpro [N-Term]	Programmed cell death 6-interacting protein OS=Homo sapiens OX=9606 GN=PDCD6IP PE=1 SV=1	0.0186189	0.0190156	0.0198503	0.0187438	0.0186655	0.0189619	0.415439	-0.0318021	-0.0378462	-0.0151135	-0.0282539
Trioxidation	CLIC1	O00299	LCPGGQLPFLLYGTEVHTDTNK	1xTrioxidation [C2]; 1xTMTpro [K22]; 1xTMTpro [N-Term]	Chloride intracellular channel protein 1 OS=Homo sapiens OX=9606 GN=CLIC1 PE=1 SV=4	0.00125546	0.000940752	0.00120979	0.00125207	0.00108666	0.0014731	0.415792	0.141201	-0.0632131	0.375745	0.151244
NEM	KPNB1	Q14974	ESTLEAIGYICQDIDPEQLQDK	1xNethylmaleimide [C11]; 1xTMTpro [K22]; 1xTMTpro [N-Term]	Importin subunit beta-1 OS=Homo sapiens OX=9606 GN=KPNB1 PE=1 SV=2	0.00154526	0.00127634	0.00206597	0.00163731	0.00198576	0.00200074	0.415891	0.00717635	0.285541	0.296382	0.196366
NEM	AK2	P54819	ATMDAGKLVSDEMVVELIEKNLETPLCK	1xNethylmaleimide [C27]; 3xTMTpro [K7; K20; K28]; 1xTMTpro [N-Term]	Adenylate kinase 2, mitochondrial OS=Homo sapiens OX=9606 GN=AK2 PE=1 SV=2	0.00234274	0.00168478	0.00255226	0.00192708	0.00210105	0.0017399	0.416317	-0.186658	-0.0619648	-0.334077	-0.194234
NEM	GTPBP4	Q9BZE4	IFTDLQSEGFPVIETSTLTEEGVIKVKTEACDR	1xDeamidated [Q6]; 1xNethylmaleimide [C31]; 2xTMTpro [K25; K27]; 1xTMTpro [N-Term]	GTP-binding protein 4 OS=Homo sapiens OX=9606 GN=GTPBP4 PE=1 SV=3	0.00249549	0.00206466	0.00251744	0.00210815	0.00237253	0.00212224	0.417879	-0.162315	0.00813338	-0.152707	-0.102296
Dioxidation	TKT	P29401	TVPFCSTFAAFFTR	1xDioxidation [C5]; 1xTMTpro [N-Term]	Transketolase OS=Homo sapiens OX=9606 GN=TKT PE=1 SV=3	9.18655e-05	5.34916e-05	7.70093e-05	7.24686e-05	3.92703e-05	6.90771e-05	0.418443	-0.0325488	-0.916464	-0.101696	-0.350236
NEM	WDR5	P61964	TLPAHSDPVSAVHFNRDGSLIVSSSYDGLCR	1xDeamidated [N15]; 1xNethylmaleimide [C30]; 1xTMTpro [N-Term]	WD repeat-containing protein 5 OS=Homo sapiens OX=9606 GN=WDR5 PE=1 SV=1	0.0118133	0.0117332	0.0145415	0.012786	0.0139284	0.0142707	0.418447	0.0101902	0.133655	0.168686	0.104177
NEM	WDR61	Q9GZS3	IVSVGDDQEIHIYDCPI	1xNethylmaleimide [C15]; 1xTMTpro [N-Term]	WD repeat-containing protein 61 OS=Homo sapiens OX=9606 GN=WDR61 PE=1 SV=1	0.0774221	0.0721271	0.0797528	0.0769214	0.0814347	0.0782226	0.418663	0.00916959	0.0914293	0.0333699	0.0446562
NEM	CLTC	Q00610	QSVELCK	1xNethylmaleimide [C6]; 1xTMTpro [K7]; 1xTMTpro [N-Term]	Clathrin heavy chain 1 OS=Homo sapiens OX=9606 GN=CLTC PE=1 SV=5	0.00230531	0.00217092	0.00245191	0.00220783	0.00221369	0.00226021	0.418855	-0.0648783	-0.0610493	-0.0310495	-0.0523257
Trioxidation	NSD2	O96028	CGDGGQLVLCDRK	1xDeamidated [Q6]; 1xTrioxidation [C10]; 1xTMTpro [K13]; 1xTMTpro [N-Term]	Histone-lysine N-methyltransferase NSD2 OS=Homo sapiens OX=9606 GN=NSD2 PE=1 SV=1	0.0482155	0.0364115	0.0638719	0.0534574	0.0592051	0.06005	0.418864	0.110972	0.258304	0.278747	0.216008
NEM	CCT6A	P40227	QLLHSCTVIATNILLVDEIMR	1xNethylmaleimide [C6]; 1xTMTpro [N-Term]	T-complex protein 1 subunit zeta OS=Homo sapiens OX=9606 GN=CCT6A PE=1 SV=3;T-complex protein 1 subunit zeta-2 OS=Homo sapiens OX=9606 GN=CCT6B PE=1 SV=5	0.00371925	0.00272623	0.00448569	0.0039917	0.00420561	0.00427825	0.419057	0.13159	0.206902	0.231609	0.190034
NEM	MKI67	P46013	RSGVDGPHFPLSLSTCLFGR	1xNethylmaleimide [C16]; 1xTMTpro [N-Term]	Proliferation marker protein Ki-67 OS=Homo sapiens OX=9606 GN=MKI67 PE=1 SV=2	0.00135562	0.00136315	0.00123572	0.001228	0.00133186	0.0012541	0.420034	-0.102223	0.0149164	-0.0718742	-0.0530601
NEM	SEPTIN10	Q9P0V9	STLIDTLFNTNFEDYESSHFCPNVK	1xNethylmaleimide [C21]; 1xTMTpro [K25]; 1xTMTpro [N-Term]	Septin-10 OS=Homo sapiens OX=9606 GN=SEPTIN10 PE=1 SV=2	0.0137907	0.0146185	0.0119995	0.0120834	0.0132073	0.0127319	0.420211	-0.156672	-0.0283654	-0.0812537	-0.0887638
NEM	MRPL1	Q9BYD6	IATLDMSSDQIAANLQAVINEVCR	1xNethylmaleimide [C23]; 1xTMTpro [N-Term]	39S ribosomal protein L1, mitochondrial OS=Homo sapiens OX=9606 GN=MRPL1 PE=1 SV=2	0.0119055	0.00842245	0.013646	0.0118888	0.0124871	0.014383	0.421705	0.070141	0.140968	0.344896	0.185335
NEM	ANXA11	P50995	GVGTDEACLIEILASR	1xNethylmaleimide [C8]; 1xTMTpro [N-Term]	Annexin A11 OS=Homo sapiens OX=9606 GN=ANXA11 PE=1 SV=1	0.00451546	0.00503907	0.00437361	0.00512327	0.00463131	0.00484482	0.422411	0.142096	-0.00354736	0.0614746	0.0666744
Trioxidation	ANXA5	P08758	ALLLLCGEDD	1xTrioxidation [C6]; 1xTMTpro [N-Term]	Annexin A5 OS=Homo sapiens OX=9606 GN=ANXA5 PE=1 SV=2	0.000851063	0.000689974	0.00097096	0.000731132	0.000762366	0.000773871	0.422457	-0.195669	-0.135317	-0.113708	-0.148231
Dioxidation	FLNA	P21333	VGSAADIPINISETDLSLLTATVVPPSGREEPCLLK	1xDeamidated [N10]; 1xDioxidation [C33]; 1xTMTpro [K36]; 1xTMTpro [N-Term]	Filamin-A OS=Homo sapiens OX=9606 GN=FLNA PE=1 SV=4	9.92155e-05	0.000111839	9.69021e-05	8.97317e-05	9.302e-05	0.00010662	0.423475	-0.194074	-0.142151	0.0547083	-0.0938387
NEM	STK3	Q13188	QVPVESDLQEIIKEISIMQQCDSPYVVK	1xNethylmaleimide [C21]; 2xTMTpro [K13; K28]; 1xTMTpro [N-Term]	Serine/threonine-protein kinase 3 OS=Homo sapiens OX=9606 GN=STK3 PE=1 SV=2	0.0120596	0.0125592	0.00897163	0.0119384	0.0121051	0.0129239	0.423633	0.0925163	0.112532	0.206957	0.137335
NEM	PPIA	P62937	HTGPGILSMANAGPNTNGSQFFICTAKTEWLDGK	3xDeamidated [N15; N17; Q20]; 1xNethylmaleimide [C24]; 2xTMTpro [K27; K34]; 1xTMTpro [N-Term]	Peptidyl-prolyl cis-trans isomerase A OS=Homo sapiens OX=9606 GN=PPIA PE=1 SV=2	0.00165548	0.0019403	0.00149395	0.00152344	0.00160659	0.00156863	0.423743	-0.155291	-0.0786274	-0.113123	-0.11568
NEM	RDX	P35241	EAILNDEIYCPPETAVLLASYAVQAK	1xDeamidated [N5]; 1xNethylmaleimide [C10]; 1xTMTpro [K26]; 1xTMTpro [N-Term]	Radixin OS=Homo sapiens OX=9606 GN=RDX PE=1 SV=1	0.000235062	0.000275548	0.000238189	0.000251971	0.000308983	0.000250735	0.42384	0.0136434	0.307912	0.00654958	0.109368
NEM	UBE2V1	Q13404	ENMKLPQPPEGQCYSN	1xNethylmaleimide [C13]; 1xTMTpro [K4]; 1xTMTpro [N-Term]	Ubiquitin-conjugating enzyme E2 variant 1 OS=Homo sapiens OX=9606 GN=UBE2V1 PE=1 SV=2	0.0203089	0.0209915	0.0163559	0.0184137	0.0179177	0.0169714	0.423856	-0.0617358	-0.101133	-0.179405	-0.114091
NEM	MCMBP	Q9BTE3	VDYDFSYHQMEFPCNINVFITSEGR	1xNethylmaleimide [C14]; 1xTMTpro [N-Term]	Mini-chromosome maintenance complex-binding protein OS=Homo sapiens OX=9606 GN=MCMBP PE=1 SV=2	0.00571913	0.00549608	0.00524	0.00546507	0.00551649	0.00651404	0.424437	-0.00527101	0.00824	0.248042	0.0836703
NEM	GGCT	O75223	ANSGCKDVTGPDEESFLYFAYGSNLLTER	1xAcetyl [N-Term]; 1xNethylmaleimide [C5]; 1xTMTpro [K6]	Gamma-glutamylcyclotransferase OS=Homo sapiens OX=9606 GN=GGCT PE=1 SV=1	0.0598832	0.0432593	0.0673778	0.0596085	0.063729	0.0687811	0.424765	0.0686082	0.165041	0.275102	0.169584
Dioxidation	ENO3	P13929	VNQIGSVTESIQACK	1xDioxidation [C14]; 1xTMTpro [K15]; 1xTMTpro [N-Term]	Beta-enolase OS=Homo sapiens OX=9606 GN=ENO3 PE=1 SV=5;Alpha-enolase OS=Homo sapiens OX=9606 GN=ENO1 PE=1 SV=2	0.167997	0.142059	0.149792	0.145808	0.140747	0.15013	0.426163	-0.0721297	-0.123092	-0.0299833	-0.0750685
Trioxidation	TKT	P29401	GICFIR	1xTrioxidation [C3]; 1xTMTpro [N-Term]	Transketolase OS=Homo sapiens OX=9606 GN=TKT PE=1 SV=3	0.00161661	0.00130138	0.00146707	0.00128422	0.00138438	0.00143619	0.426707	-0.186744	-0.0783897	-0.0253835	-0.0968391
NEM	RPL5	P46777	IYEGQVEVTGDEYNVESIDGQPGAFTCYLDAGLAR	1xDeamidated [N/Q]; 1xNethylmaleimide [C27]; 1xTMTpro [N-Term]	60S ribosomal protein L5 OS=Homo sapiens OX=9606 GN=RPL5 PE=1 SV=3	0.000265673	0.00032862	0.000319071	0.000333253	0.000318784	0.000319697	0.426808	0.130392	0.0663504	0.0704792	0.089074
Dioxidation	CLTC	Q00610	VNPSRLPVVIGGLLDVDCSEDVIK	1xDioxidation [C18]; 1xTMTpro [K24]; 1xTMTpro [N-Term]	Clathrin heavy chain 1 OS=Homo sapiens OX=9606 GN=CLTC PE=1 SV=5	0.000352171	0.000309253	0.00035554	0.000290753	0.000334013	0.000336465	0.426981	-0.221438	-0.0213309	-0.010778	-0.0845158
NEM	UBA1	P22314	VLGPYTFSICDTSNFSDYIR	1xNethylmaleimide [C10]; 1xTMTpro [N-Term]	Ubiquitin-like modifier-activating enzyme 1 OS=Homo sapiens OX=9606 GN=UBA1 PE=1 SV=3	0.0019536	0.00214901	0.00198004	0.00194726	0.00203884	0.00189795	0.427123	-0.0582909	0.00800912	-0.0952994	-0.048527
NEM	EIF1	P41567	KFACNGTVIEHPEYGEVIQLQGDQR	1xNethylmaleimide [C4]; 1xTMTpro [K1]; 1xTMTpro [N-Term]	Eukaryotic translation initiation factor 1 OS=Homo sapiens OX=9606 GN=EIF1 PE=1 SV=1;Eukaryotic translation initiation factor 1b OS=Homo sapiens OX=9606 GN=EIF1B PE=1 SV=2	0.0543969	0.0396154	0.0637522	0.060352	0.0560147	0.0623497	0.427193	0.198665	0.0910686	0.245646	0.17846
NEM	PCBP1	Q15365	GYWASLDASTQTTHELTIPNNLIGCIIGR	1xDeamidated [N/Q]; 1xNethylmaleimide [C25]; 1xTMTpro [N-Term]	Poly(rC)-binding protein 1 OS=Homo sapiens OX=9606 GN=PCBP1 PE=1 SV=2	0.00383949	0.00340369	0.00431904	0.00421399	0.00393971	0.00420016	0.427891	0.128802	0.0317062	0.12406	0.094856
NEM	DDX21	Q9NR30	GKLGVCFDVPTASVTEIQEK	1xNethylmaleimide [C6]; 2xTMTpro [K2; K20]; 1xTMTpro [N-Term]	Nucleolar RNA helicase 2 OS=Homo sapiens OX=9606 GN=DDX21 PE=1 SV=5	0.0143778	0.0194822	0.0134132	0.0138434	0.0141896	0.0136682	0.428031	-0.18686	-0.151227	-0.205237	-0.181108
NEM	TBC1D5	Q92609	QASSETPGCTDRGNSDDFILISKDDDGSSAR	1xDeamidated [N14]; 1xNethylmaleimide [C9]; 1xTMTpro [K23]; 1xTMTpro [N-Term]	TBC1 domain family member 5 OS=Homo sapiens OX=9606 GN=TBC1D5 PE=1 SV=1	0.609613	0.605141	0.713698	0.662525	0.719379	0.657192	0.428472	0.0435657	0.162343	0.0319054	0.0792713
NEM	DDB1	Q16531	IGRPSETGIIGIIDPECR	1xNethylmaleimide [C17]; 1xTMTpro [N-Term]	DNA damage-binding protein 1 OS=Homo sapiens OX=9606 GN=DDB1 PE=1 SV=1	0.00816669	0.00767507	0.00895459	0.00797144	0.00801454	0.00770342	0.428599	-0.0522528	-0.044474	-0.101594	-0.0661071
NEM	PEBP1	P30086	APVAGTCYQAEWDDYVPKLYEQLSGK	1xNethylmaleimide [C7]; 2xTMTpro [K18; K26]; 1xTMTpro [N-Term]	Phosphatidylethanolamine-binding protein 1 OS=Homo sapiens OX=9606 GN=PEBP1 PE=1 SV=3	0.00854805	0.00654605	0.012302	0.0104696	0.0107449	0.0111609	0.42919	0.197203	0.234646	0.289447	0.240432
NEM	ANXA2	P07355	SLYYYIQQDTKGDYQKALLYLCGGDD	1xDeamidated [Q]; 1xNethylmaleimide [C22]; 2xTMTpro [K11; K16]; 1xTMTpro [N-Term]	Annexin A2 OS=Homo sapiens OX=9606 GN=ANXA2 PE=1 SV=2	0.000227928	0.000191548	0.000333996	0.000284088	0.000278445	0.000317746	0.429686	0.177749	0.148801	0.339281	0.221944
NEM	UMPS	P11172	RLVEGTINPGETCLIIEDVVTSGSSVLETVEVLQK	1xDeamidated [N8]; 1xNethylmaleimide [C13]; 1xTMTpro [K35]; 1xTMTpro [N-Term]	Uridine 5'-monophosphate synthase OS=Homo sapiens OX=9606 GN=UMPS PE=1 SV=1	0.00063124	0.000708508	0.000882693	0.000894145	0.000815517	0.000745077	0.430042	0.271399	0.138604	0.00827855	0.139427
Trioxidation	RPL4	P36578	YAICSALAASALPALVMSK	1xTrioxidation [C4]; 1xTMTpro [K19]; 1xTMTpro [N-Term]	60S ribosomal protein L4 OS=Homo sapiens OX=9606 GN=RPL4 PE=1 SV=5	0.000543658	0.000412044	0.000683834	0.0006309	0.000592438	0.000647813	0.430069	0.207158	0.11641	0.245323	0.18963
NEM	MDH2	P40926	GYLGPEQLPDCLKGCDVVVIPAGVPR	2xNethylmaleimide [C11; C15]; 1xTMTpro [K13]; 1xTMTpro [N-Term]	Malate dehydrogenase, mitochondrial OS=Homo sapiens OX=9606 GN=MDH2 PE=1 SV=3	0.00834374	0.00665156	0.0102937	0.00887358	0.00960601	0.00993117	0.430128	0.0740415	0.188463	0.236489	0.166331
NEM	TES	Q9UGI8	QLPAHDQDPSKCHELSPR	1xNethylmaleimide [C12]; 1xTMTpro [K11]; 1xTMTpro [N-Term]	Testin OS=Homo sapiens OX=9606 GN=TES PE=1 SV=1	0.0321925	0.0292411	0.0318791	0.0314419	0.0320487	0.0326136	0.43066	0.0155757	0.0431517	0.0683593	0.0423622
NEM	FTSJ3	Q8IY81	ASEIMVDDEELAQHPATTEDIRVCCQDIR	2xNethylmaleimide [C24; C25]; 1xTMTpro [N-Term]	pre-rRNA 2'-O-ribose RNA methyltransferase FTSJ3 OS=Homo sapiens OX=9606 GN=FTSJ3 PE=1 SV=2	0.0104751	0.0106285	0.0108666	0.00988072	0.0109938	0.0100773	0.431075	-0.10908	0.0449231	-0.0806607	-0.0482725
NEM	PIR	O00625	GILHAEMPCSEEPAHGLQLWVNLR	1xNethylmaleimide [C9]; 1xTMTpro [N-Term]	Pirin OS=Homo sapiens OX=9606 GN=PIR PE=1 SV=1	0.350722	0.254634	0.407013	0.378973	0.37338	0.390242	0.432324	0.167393	0.145945	0.209666	0.174335
NEM	CPOX	P36551	HCDDSFTPQEK	1xNethylmaleimide [C2]; 1xTMTpro [K11]; 1xTMTpro [N-Term]	Oxygen-dependent coproporphyrinogen-III oxidase, mitochondrial OS=Homo sapiens OX=9606 GN=CPOX PE=1 SV=3	0.0317415	0.0372232	0.0257768	0.0295081	0.0283551	0.027182	0.432367	-0.0979237	-0.155425	-0.216383	-0.156577
NEM	PSAT1	Q9Y617	VIFLQGGGCGQFSAVPLNLIGLK	1xNethylmaleimide [C9]; 1xTMTpro [K23]; 1xTMTpro [N-Term]	Phosphoserine aminotransferase OS=Homo sapiens OX=9606 GN=PSAT1 PE=1 SV=2	0.00315085	0.00436125	0.00287577	0.00389267	0.00415118	0.003688	0.432857	0.168892	0.261655	0.0909715	0.17384
NEM	IMPDH2	P12268	TPLVSSPMDTVTEAGMAIAMALTGGIGFIHHNCTPEFQANEVR	1xDeamidated [N32]; 1xNethylmaleimide [C33]; 1xTMTpro [N-Term]	Inosine-5'-monophosphate dehydrogenase 2 OS=Homo sapiens OX=9606 GN=IMPDH2 PE=1 SV=2	0.0023473	0.00147255	0.00256365	0.00241176	0.00226826	0.0026923	0.433664	0.1807	0.0922003	0.339456	0.204119
NEM	CALR	P27797	LFPNSLDQTDMHGDSEYNIMFGPDICGPGTKK	1xNethylmaleimide [C26]; 2xTMTpro [K31; K32]; 1xTMTpro [N-Term]	Calreticulin OS=Homo sapiens OX=9606 GN=CALR PE=1 SV=1	0.000830766	0.00100134	0.000760395	0.00079223	0.00086089	0.000719382	0.435549	-0.125392	-0.00548299	-0.264553	-0.13181
NEM	DCAF1	Q9Y4B6	NCATFNPTDDLVLNDGVLWDVR	1xNethylmaleimide [C2]; 1xTMTpro [N-Term]	DDB1- and CUL4-associated factor 1 OS=Homo sapiens OX=9606 GN=DCAF1 PE=1 SV=3	0.0128188	0.0101073	0.0118574	0.0125752	0.0116955	0.0128737	0.436984	0.117146	0.0125162	0.15099	0.0935506
NEM	ATP1A1	P05023	NLEAVETLGSTSTICSDKTGTLTQNR	1xNethylmaleimide [C15]; 1xTMTpro [K18]; 1xTMTpro [N-Term]	Sodium/potassium-transporting ATPase subunit alpha-1 OS=Homo sapiens OX=9606 GN=ATP1A1 PE=1 SV=1;Sodium/potassium-transporting ATPase subunit alpha-3 OS=Homo sapiens OX=9606 GN=ATP1A3 PE=1 SV=3	0.00556287	0.00548026	0.00501812	0.0054131	0.00560276	0.00554095	0.437141	0.0159048	0.0655875	0.0495843	0.0436922
NEM	TUBA1A	Q71U36	LADQCTGLQGFLVFHSFGGGTGSGFTSLLMER	1xNethylmaleimide [C5]; 1xTMTpro [N-Term]	Tubulin alpha-1A chain OS=Homo sapiens OX=9606 GN=TUBA1A PE=1 SV=1;Tubulin alpha-1C chain OS=Homo sapiens OX=9606 GN=TUBA1C PE=1 SV=1	0.00233361	0.00312013	0.00215905	0.00271293	0.00282683	0.00292908	0.437536	0.0963862	0.155721	0.206985	0.153031
NEM	DYNLL1	P63167	NADMSEEMQQDSVECATQALEK	1xDeamidated [Q]; 1xNethylmaleimide [C15]; 1xTMTpro [K22]; 1xTMTpro [N-Term]	Dynein light chain 1, cytoplasmic OS=Homo sapiens OX=9606 GN=DYNLL1 PE=1 SV=1	0.0173713	0.0174952	0.0158817	0.0179763	0.0170817	0.0172558	0.438276	0.0877013	0.0140567	0.0286881	0.043482
NEM	AHCY	P23526	VAVVAGYGDVGKGCAQALR	1xNethylmaleimide [C14]; 1xTMTpro [K12]; 1xTMTpro [N-Term]	Adenosylhomocysteinase OS=Homo sapiens OX=9606 GN=AHCY PE=1 SV=4	0.0164473	0.0177505	0.0130782	0.0145934	0.0143579	0.0143145	0.438317	-0.110828	-0.134306	-0.138668	-0.127934
NEM	VCP	P55072	LGDVISIQPCPDVK	1xNethylmaleimide [C10]; 1xTMTpro [K14]; 1xTMTpro [N-Term]	Transitional endoplasmic reticulum ATPase OS=Homo sapiens OX=9606 GN=VCP PE=1 SV=4	0.00789996	0.00718624	0.00889986	0.00746992	0.00745343	0.00763068	0.438442	-0.098069	-0.101257	-0.0673498	-0.088892
NEM	PNP	P00491	ALSTWKQMGEQRELQEGTYVMVAGPSFETVAECR	1xNethylmaleimide [C33]; 1xTMTpro [K6]; 1xTMTpro [N-Term]	Purine nucleoside phosphorylase OS=Homo sapiens OX=9606 GN=PNP PE=1 SV=2	0.00433975	0.00372169	0.00467915	0.00442874	0.00440245	0.00473047	0.438545	0.0604997	0.0519088	0.155587	0.0893317
Trioxidation	TPI1	P60174	QSLGELIGTLNAAKVPADTEVVCAPPTAYIDFAR	2xDeamidated [Q1; N11]; 1xTrioxidation [C23]; 1xTMTpro [K14]; 1xTMTpro [N-Term]	Triosephosphate isomerase OS=Homo sapiens OX=9606 GN=TPI1 PE=1 SV=4	6.20184e-05	6.70122e-05	5.39021e-05	5.82072e-05	7.65096e-05	6.53016e-05	0.438691	-0.0670796	0.327363	0.0988393	0.119707
NEM	SPTBN1	Q01082	FLQDCQELSLWINEK	1xNethylmaleimide [C5]; 1xTMTpro [K15]; 1xTMTpro [N-Term]	Spectrin beta chain, non-erythrocytic 1 OS=Homo sapiens OX=9606 GN=SPTBN1 PE=1 SV=2	0.00166644	0.00139899	0.00136971	0.00117711	0.00140793	0.00150228	0.439079	-0.328772	-0.0704442	0.0231388	-0.125359
NEM	TUBB2A	Q13885	TAVCDIPPRGLK	1xNethylmaleimide [C4]; 1xTMTpro [K12]; 1xTMTpro [N-Term]	Tubulin beta-2A chain OS=Homo sapiens OX=9606 GN=TUBB2A PE=1 SV=1;Tubulin beta-4A chain OS=Homo sapiens OX=9606 GN=TUBB4A PE=1 SV=2;Tubulin beta 8B OS=Homo sapiens OX=9606 GN=TUBB8B PE=1 SV=1;Tubulin beta-8 chain OS=Homo sapiens OX=9606 GN=TUBB8 PE=1 SV=2;Tubulin beta chain OS=Homo sapiens OX=9606 GN=TUBB PE=1 SV=2;Tubulin beta-4B chain OS=Homo sapiens OX=9606 GN=TUBB4B PE=1 SV=1	0.0731299	0.0711794	0.0678939	0.0733155	0.0754828	0.0694362	0.439127	0.0517072	0.0937369	-0.026723	0.0395737
NEM	GRWD1	Q9BQ67	SVEDLQWSPTENTVFASCSADASIR	1xNethylmaleimide [C18]; 1xTMTpro [N-Term]	Glutamate-rich WD repeat-containing protein 1 OS=Homo sapiens OX=9606 GN=GRWD1 PE=1 SV=1	0.0178812	0.012318	0.0190347	0.0173943	0.0185976	0.0192336	0.439455	0.0839286	0.180423	0.228936	0.164429
Trioxidation	GAPDH	P04406	VPTANVSVVDLTCR	1xTrioxidation [C13]; 1xTMTpro [N-Term]	Glyceraldehyde-3-phosphate dehydrogenase OS=Homo sapiens OX=9606 GN=GAPDH PE=1 SV=3	8.33015e-05	6.494e-05	9.91975e-05	9.15316e-05	8.9465e-05	9.4847e-05	0.44037	0.150231	0.117285	0.201564	0.15636
NEM	RPL32	P62910	ELEVLLMCNK	1xNethylmaleimide [C8]; 1xTMTpro [K10]; 1xTMTpro [N-Term]	60S ribosomal protein L32 OS=Homo sapiens OX=9606 GN=RPL32 PE=1 SV=2	0.0065645	0.00952405	0.00570115	0.00802267	0.00859299	0.00849048	0.440946	0.14347	0.242548	0.225234	0.203751
NEM	UBE2O	Q9C0C9	VQSCPDPAVYGVVQSGDHIGR	1xNethylmaleimide [C4]; 1xTMTpro [N-Term]	(E3-independent) E2 ubiquitin-conjugating enzyme OS=Homo sapiens OX=9606 GN=UBE2O PE=1 SV=3	0.0144595	0.0129588	0.0138527	0.0149355	0.0138445	0.0139289	0.441817	0.118577	0.00914922	0.017918	0.0485481
NEM	HARS1	P12081	LLNQLQYCEEAGIPLVAIIGEQELK	1xDeamidated [Q]; 1xNethylmaleimide [C8]; 1xTMTpro [K25]; 1xTMTpro [N-Term]	Histidine--tRNA ligase, cytoplasmic OS=Homo sapiens OX=9606 GN=HARS1 PE=1 SV=2	0.00973624	0.0133568	0.0109485	0.0119243	0.0128621	0.0123041	0.442599	0.0715748	0.180801	0.116808	0.123061
NEM	DBNL	Q9UJU6	GAHVTINARAEEDVEPECIMEK	1xNethylmaleimide [C18]; 1xTMTpro [K22]; 1xTMTpro [N-Term]	Drebrin-like protein OS=Homo sapiens OX=9606 GN=DBNL PE=1 SV=1	0.0331759	0.0355213	0.0298848	0.0330629	0.0309335	0.0295661	0.442704	0.0088505	-0.0871921	-0.152416	-0.0769193
NEM	TMED9	Q9BVK6	KCFIEEIPDETMVIGNYR	1xNethylmaleimide [C2]; 1xTMTpro [K1]; 1xTMTpro [N-Term]	Transmembrane emp24 domain-containing protein 9 OS=Homo sapiens OX=9606 GN=TMED9 PE=1 SV=2	0.0796482	0.078802	0.0770972	0.0735616	0.0799261	0.0767232	0.443971	-0.0940301	0.0256841	-0.0333208	-0.0338889
Trioxidation	NF1	P21359	IEGQLLETSGLCIPANNTLFIVSISK	3xDeamidated [Q4; N16; N17]; 1xTrioxidation [C12]; 1xTMTpro [K26]; 1xTMTpro [N-Term]	Neurofibromin OS=Homo sapiens OX=9606 GN=NF1 PE=1 SV=2	0.0395946	0.0349628	0.0379545	0.0401838	0.038016	0.0383219	0.44401	0.0995707	0.0195641	0.0311278	0.0500875
NEM	EEF1G	P26641	AAAPAPEEEMDECEQALAAEPK	1xNethylmaleimide [C13]; 1xTMTpro [K22]; 1xTMTpro [N-Term]	Elongation factor 1-gamma OS=Homo sapiens OX=9606 GN=EEF1G PE=1 SV=3	0.0152055	0.0189091	0.014127	0.0148036	0.0154893	0.013798	0.44545	-0.119368	-0.0540452	-0.220854	-0.131423
NEM	MRPS22	P82650	TMYSQDRHVDVLNLCFAQFEPDSTEYIK	1xDeamidated [N/Q]; 1xNethylmaleimide [C15]; 1xTMTpro [K28]; 1xTMTpro [N-Term]	28S ribosomal protein S22, mitochondrial OS=Homo sapiens OX=9606 GN=MRPS22 PE=1 SV=1	0.0106918	0.0084163	0.0102	0.010617	0.0104964	0.0101539	0.445767	0.120043	0.103558	0.0556946	0.0930988
NEM	TIAL1	Q01085	DVTEVLILQLFSQIGPCK	1xNethylmaleimide [C17]; 1xTMTpro [K18]; 1xTMTpro [N-Term]	Nucleolysin TIAR OS=Homo sapiens OX=9606 GN=TIAL1 PE=1 SV=1	0.0035106	0.00272883	0.00321854	0.00348736	0.00334493	0.00327429	0.446119	0.145567	0.0854093	0.0546162	0.0951976
NEM	KPNA2	P52292	YGAVDPLLALLAVPDMSSLACGYLR	1xNethylmaleimide [C21]; 1xTMTpro [N-Term]	Importin subunit alpha-1 OS=Homo sapiens OX=9606 GN=KPNA2 PE=1 SV=1	0.00287403	0.00184109	0.00303919	0.00291851	0.00275614	0.00314765	0.446375	0.175197	0.0926128	0.28424	0.184016
NEM	ERRFI1	Q9UJM3	SSLPPLLIPPSENLGPHEEDQVVCGFK	1xNethylmaleimide [C24]; 1xTMTpro [K27]; 1xTMTpro [N-Term]	ERBB receptor feedback inhibitor 1 OS=Homo sapiens OX=9606 GN=ERRFI1 PE=1 SV=1	0.273686	0.28287	0.269127	0.279758	0.293265	0.271834	0.446736	0.0235539	0.091582	-0.017898	0.0324126
NEM	MYOF	Q9NZM1	LKIYNCELENVAEFEGLTDFSDTFK	1xNethylmaleimide [C6]; 2xTMTpro [K2; K25]; 1xTMTpro [N-Term]	Myoferlin OS=Homo sapiens OX=9606 GN=MYOF PE=1 SV=1	0.00123502	0.00151013	0.00166142	0.00159461	0.00152808	0.00163688	0.447693	0.118509	0.0570253	0.156256	0.110597
NEM	MYH9	P35579	LKKLEEEQIILEDQNCK	1xNethylmaleimide [C16]; 3xTMTpro [K2; K3; K17]; 1xTMTpro [N-Term]	Myosin-9 OS=Homo sapiens OX=9606 GN=MYH9 PE=1 SV=4	0.00502774	0.00555652	0.00443324	0.00466584	0.00489402	0.00453597	0.448269	-0.101475	-0.032592	-0.142199	-0.0920884
NEM	ATG4B	Q9Y4P1	MSIAELDPSIAVGFFCKTEDDFNDWCQQVK	1xDeamidated [N23]; 2xNethylmaleimide [C16; C26]; 2xTMTpro [K17; K30]; 1xTMTpro [N-Term]	Cysteine protease ATG4B OS=Homo sapiens OX=9606 GN=ATG4B PE=1 SV=2	0.0509579	0.0629983	0.0425274	0.0625866	0.0503065	0.0618453	0.449004	0.262877	-0.0522312	0.245687	0.152111
NEM	PDIA3	P30101	GIVPLAKVDCTANTNTCNKYGVSGYPTLK	2xDeamidated [N13; N]; 2xNethylmaleimide [C10; C17]; 3xTMTpro [K7; K19; K29]; 1xTMTpro [N-Term]	Protein disulfide-isomerase A3 OS=Homo sapiens OX=9606 GN=PDIA3 PE=1 SV=4	0.00952544	0.00985947	0.00446528	0.00931936	0.0092822	0.0101426	0.449323	0.229264	0.2235	0.351385	0.26805
NEM	CCT7	Q99832	INALTAASEAACLIVSVDETIK	1xNethylmaleimide [C12]; 1xTMTpro [K22]; 1xTMTpro [N-Term]	T-complex protein 1 subunit eta OS=Homo sapiens OX=9606 GN=CCT7 PE=1 SV=2	0.000845936	0.000780278	0.00108607	0.00088611	0.000826896	0.00072837	0.449454	-0.028989	-0.12877	-0.311805	-0.156521
NEM	LIN7C	Q9NUP9	VLQSEFCNAVREVYEHVYETVDISSSPEVR	1xNethylmaleimide [C7]; 1xTMTpro [N-Term]	Protein lin-7 homolog C OS=Homo sapiens OX=9606 GN=LIN7C PE=1 SV=1	0.0335301	0.0255419	0.0261781	0.0289856	0.0265396	0.0209339	0.449804	0.0285962	-0.0985896	-0.440897	-0.170297
NEM	PHGDH	O43175	NAGNCLSPAVIVGLLK	1xNethylmaleimide [C5]; 1xTMTpro [K16]; 1xTMTpro [N-Term]	D-3-phosphoglycerate dehydrogenase OS=Homo sapiens OX=9606 GN=PHGDH PE=1 SV=4	0.0102152	0.0117959	0.00887839	0.0114595	0.0114142	0.0104252	0.450025	0.154387	0.148675	0.0179165	0.106993
NEM	M6PR	P20645	TCDLVGEK	1xNethylmaleimide [C2]; 1xTMTpro [K8]; 1xTMTpro [N-Term]	Cation-dependent mannose-6-phosphate receptor OS=Homo sapiens OX=9606 GN=M6PR PE=1 SV=1	0.439476	0.594753	0.363112	0.399058	0.408749	0.399118	0.450046	-0.22305	-0.188435	-0.222833	-0.21144
NEM	PPIA	P62937	HTGPGILSMANAGPNTNGSQFFICTAKTEWLDGK	2xDeamidated [N15; N/Q]; 1xNethylmaleimide [C24]; 2xTMTpro [K27; K34]; 1xTMTpro [N-Term]	Peptidyl-prolyl cis-trans isomerase A OS=Homo sapiens OX=9606 GN=PPIA PE=1 SV=2	0.00707861	0.00926816	0.00594893	0.00663078	0.00678052	0.00615417	0.450086	-0.164551	-0.132336	-0.272166	-0.189684
NEM	ALCAM	Q13740	CLGNGNPPPEEFLFYLPGQPEGIR	1xNethylmaleimide [C1]; 1xTMTpro [N-Term]	CD166 antigen OS=Homo sapiens OX=9606 GN=ALCAM PE=1 SV=2	0.084619	0.0656465	0.0966991	0.0783526	0.0676782	0.0753586	0.45112	-0.0712887	-0.282579	-0.127498	-0.160455
NEM	RPS17	P08708	VCEEIAIIPSK	1xNethylmaleimide [C2]; 1xTMTpro [K11]; 1xTMTpro [N-Term]	40S ribosomal protein S17 OS=Homo sapiens OX=9606 GN=RPS17 PE=1 SV=2	0.00939204	0.0140547	0.00935778	0.00969388	0.0102336	0.00848071	0.451842	-0.173786	-0.0956182	-0.366675	-0.212027
NEM	LHPP	Q9H008	LGFDISEQEVTAPAPAACQILK	1xNethylmaleimide [C18]; 1xTMTpro [K22]; 1xTMTpro [N-Term]	Phospholysine phosphohistidine inorganic pyrophosphate phosphatase OS=Homo sapiens OX=9606 GN=LHPP PE=1 SV=2	0.142559	0.124071	0.14276	0.133433	0.131843	0.126711	0.452979	-0.0323942	-0.049692	-0.106974	-0.0630201
NEM	FLNA	P21333	CAPGVVGPAEADIDFDIIRNDNDTFTVKYTPR	1xNethylmaleimide [C1]; 1xTMTpro [K28]; 1xTMTpro [N-Term]	Filamin-A OS=Homo sapiens OX=9606 GN=FLNA PE=1 SV=4	0.00113856	0.00102653	0.0011075	0.00113586	0.00117125	0.00107469	0.453005	0.0583199	0.10258	-0.0215559	0.0464481
Trioxidation	CCT7	Q99832	TCTFILR	1xTrioxidation [C2]; 1xTMTpro [N-Term]	T-complex protein 1 subunit eta OS=Homo sapiens OX=9606 GN=CCT7 PE=1 SV=2	0.000758253	0.000673014	0.000783884	0.000746838	0.000840751	0.000742955	0.453061	0.0164257	0.187308	0.00890377	0.0708793
NEM	UBA1	P22314	VLGPYTFSICDTSNFSDYIR	1xDeamidated [N14]; 1xNethylmaleimide [C10]; 1xTMTpro [N-Term]	Ubiquitin-like modifier-activating enzyme 1 OS=Homo sapiens OX=9606 GN=UBA1 PE=1 SV=3	0.000730869	0.000828197	0.000787724	0.000675511	0.000783695	0.000775688	0.453892	-0.211675	0.00263858	-0.0121774	-0.0737378
NEM	GLG1	Q92896	AKDDSELEGQVISCLK	1xNethylmaleimide [C14]; 2xTMTpro [K2; K16]; 1xTMTpro [N-Term]	Golgi apparatus protein 1 OS=Homo sapiens OX=9606 GN=GLG1 PE=1 SV=2	0.0422433	0.0455366	0.0373815	0.0397194	0.0391919	0.0396972	0.453923	-0.0709119	-0.0902005	-0.0717186	-0.0776103
Trioxidation	CCT4	P50991	LGGTIDDCELVEGLVLTQK	1xTrioxidation [C8]; 1xTMTpro [K19]; 1xTMTpro [N-Term]	T-complex protein 1 subunit delta OS=Homo sapiens OX=9606 GN=CCT4 PE=1 SV=4	0.000158269	0.000145266	0.00013543	0.000157467	0.000151459	0.000148649	0.455736	0.105905	0.049786	0.0227652	0.0594855
NEM	XRCC6	P12956	EVAALCR	1xNethylmaleimide [C6]; 1xTMTpro [N-Term]	X-ray repair cross-complementing protein 6 OS=Homo sapiens OX=9606 GN=XRCC6 PE=1 SV=2	0.00930859	0.0152645	0.00742868	0.0128701	0.0127444	0.0128802	0.456218	0.270833	0.256669	0.271968	0.26649
NEM	METAP2	P50579	LCDVGEAIQEVMESYEVEIDGK	1xNethylmaleimide [C2]; 1xTMTpro [K22]; 1xTMTpro [N-Term]	Methionine aminopeptidase 2 OS=Homo sapiens OX=9606 GN=METAP2 PE=1 SV=1	0.00424172	0.00492717	0.00398576	0.00469606	0.00382922	0.00350487	0.456998	0.0989133	-0.195487	-0.323175	-0.139916
NEM	XRN2	Q9H0D6	GGFLPPEEIKERFDSNCITPGTEFMDNLAK	1xNethylmaleimide [C17]; 2xTMTpro [K10; K30]; 1xTMTpro [N-Term]	5'-3' exoribonuclease 2 OS=Homo sapiens OX=9606 GN=XRN2 PE=1 SV=1	0.00992361	0.0121292	0.00882795	0.00931168	0.00993415	0.0089511	0.457943	-0.144631	-0.0512766	-0.201608	-0.132505
Trioxidation	YWHAQ	P27348	DNLTLWTSDSAGEECDAAEGAEN	1xDeamidated [N23]; 1xTrioxidation [C15]; 1xTMTpro [N-Term]	14-3-3 protein theta OS=Homo sapiens OX=9606 GN=YWHAQ PE=1 SV=1	0.00330639	0.00283521	0.00319014	0.00299294	0.00304384	0.00290417	0.458662	-0.0556236	-0.0312914	-0.0990577	-0.0619909
NEM	METAP1	P53582	SAQFEHTLLVTDTGCEILTR	1xNethylmaleimide [C15]; 1xTMTpro [N-Term]	Methionine aminopeptidase 1 OS=Homo sapiens OX=9606 GN=METAP1 PE=1 SV=2	0.0317316	0.0255635	0.0335029	0.0325227	0.0320195	0.0328199	0.459432	0.103748	0.0812537	0.116873	0.100625
NEM	GNAI2	P04899	EIYTHFTCATDTK	1xNethylmaleimide [C8]; 1xTMTpro [K13]; 1xTMTpro [N-Term]	Guanine nucleotide-binding protein G(i) subunit alpha-2 OS=Homo sapiens OX=9606 GN=GNAI2 PE=1 SV=3;Guanine nucleotide-binding protein G(i) subunit alpha-3 OS=Homo sapiens OX=9606 GN=GNAI3 PE=1 SV=3;Guanine nucleotide-binding protein G(i) subunit alpha-1 OS=Homo sapiens OX=9606 GN=GNAI1 PE=1 SV=2	0.121395	0.152918	0.10062	0.111527	0.10804	0.114013	0.460666	-0.164272	-0.210109	-0.132469	-0.16895
NEM	CPOX	P36551	KHCDDSFTPQEK	1xNethylmaleimide [C3]; 2xTMTpro [K1; K12]; 1xTMTpro [N-Term]	Oxygen-dependent coproporphyrinogen-III oxidase, mitochondrial OS=Homo sapiens OX=9606 GN=CPOX PE=1 SV=3	0.0606433	0.079042	0.0493119	0.0583194	0.05417	0.0529119	0.460998	-0.111355	-0.217836	-0.251738	-0.193643
NEM	PMM2	O15305	ICELLFS	1xNethylmaleimide [C2]; 1xTMTpro [N-Term]	Phosphomannomutase 2 OS=Homo sapiens OX=9606 GN=PMM2 PE=1 SV=1	0.0343284	0.0272446	0.0395781	0.0374914	0.0351026	0.0383331	0.461218	0.153083	0.0580992	0.185112	0.132098
NEM	PRDX1	Q06830	YVVFFFYPLDFTFVCPTEIIAFSDRAEEFK	1xNethylmaleimide [C15]; 1xTMTpro [K30]; 1xTMTpro [N-Term]	Peroxiredoxin-1 OS=Homo sapiens OX=9606 GN=PRDX1 PE=1 SV=1	0.00214065	0.00241513	0.00211309	0.00221307	0.00239562	0.00233754	0.461485	-0.00643163	0.107915	0.0725118	0.0579984
NEM	TSR1	Q2NL82	ISLPEAMQLLQDRDTGTVHLNELGNTQNFMLLCPR	1xDeamidated [Q]; 1xNethylmaleimide [C33]; 1xTMTpro [N-Term]	Pre-rRNA-processing protein TSR1 homolog OS=Homo sapiens OX=9606 GN=TSR1 PE=1 SV=1	0.0402338	0.0279471	0.0457989	0.0430835	0.0402725	0.0450252	0.461645	0.181392	0.0840513	0.244989	0.170144
NEM	ACTA1	P68133	LCYVALDFENEMATAASSSSLEK	1xDeamidated [N10]; 1xNethylmaleimide [C2]; 1xTMTpro [K23]; 1xTMTpro [N-Term]	Actin, alpha skeletal muscle OS=Homo sapiens OX=9606 GN=ACTA1 PE=1 SV=1;Actin, alpha cardiac muscle 1 OS=Homo sapiens OX=9606 GN=ACTC1 PE=1 SV=1	0.000436467	0.000194842	0.000435333	0.000252728	0.000284619	0.00031102	0.46243	-0.492458	-0.321009	-0.193035	-0.335501
NEM	FASN	P49327	MASCLEVLDLFLNQPHMVLSSFVLAEK	1xDeamidated [N/Q]; 1xNethylmaleimide [C4]; 1xTMTpro [K27]; 1xTMTpro [N-Term]	Fatty acid synthase OS=Homo sapiens OX=9606 GN=FASN PE=1 SV=3	0.000144248	0.000172834	0.000198189	0.000178579	0.000204049	0.000177354	0.462485	0.0561921	0.248546	0.0462586	0.116999
NEM	AK2	P54819	LVSDEMVVELIEKNLETPLCK	1xNethylmaleimide [C20]; 2xTMTpro [K13; K21]; 1xTMTpro [N-Term]	Adenylate kinase 2, mitochondrial OS=Homo sapiens OX=9606 GN=AK2 PE=1 SV=2	0.00187636	0.00147579	0.00169323	0.00173001	0.00155063	0.00139726	0.462811	0.040776	-0.117141	-0.267398	-0.114588
NEM	LSM14B	Q9BX40	DLAVVTQSAEAPAEEDLLGPNCYYDK	1xNethylmaleimide [C22]; 1xTMTpro [K26]; 1xTMTpro [N-Term]	Protein LSM14 homolog B OS=Homo sapiens OX=9606 GN=LSM14B PE=1 SV=1	0.0244359	0.0261687	0.0233047	0.0245054	0.0238326	0.0232535	0.462966	-0.00769415	-0.0478555	-0.0833463	-0.0462987
NEM	LGALS1	P09382	SFVLNLGKDSNNLCLHFNPR	1xNethylmaleimide [C14]; 1xTMTpro [K8]; 1xTMTpro [N-Term]	Galectin-1 OS=Homo sapiens OX=9606 GN=LGALS1 PE=1 SV=2	0.275111	0.225003	0.309956	0.247525	0.244426	0.251537	0.463246	-0.125508	-0.143686	-0.102311	-0.123835
NEM	RPS21	P63220	TYAICGAIR	1xNethylmaleimide [C5]; 1xTMTpro [N-Term]	40S ribosomal protein S21 OS=Homo sapiens OX=9606 GN=RPS21 PE=1 SV=1	0.0798436	0.0756221	0.0851	0.0822335	0.081486	0.0843221	0.463864	0.0363302	0.023155	0.0725135	0.0439995
NEM	DSTN	P60981	ACIAEK	1xNethylmaleimide [C2]; 1xTMTpro [K6]; 1xTMTpro [N-Term]	Destrin OS=Homo sapiens OX=9606 GN=DSTN PE=1 SV=3	0.0231916	0.0214184	0.0237246	0.0231806	0.0222748	0.0200048	0.463944	0.0252678	-0.0322369	-0.187308	-0.0647589
NEM	MDH2	P40926	GYLGPEQLPDCLKGCDVVVIPAGVPR	1xDeamidated [Q7]; 2xNethylmaleimide [C11; C15]; 1xTMTpro [K13]; 1xTMTpro [N-Term]	Malate dehydrogenase, mitochondrial OS=Homo sapiens OX=9606 GN=MDH2 PE=1 SV=3	0.0122289	0.00955414	0.0149599	0.0130012	0.014166	0.013796	0.464369	0.0861451	0.20993	0.171746	0.15594
NEM	SERPINH1	P50454	QHYNCEHSK	1xNethylmaleimide [C5]; 1xTMTpro [K9]; 1xTMTpro [N-Term]	Serpin H1 OS=Homo sapiens OX=9606 GN=SERPINH1 PE=1 SV=2	0.0133826	0.0188593	0.0129265	0.0146415	0.0131336	0.0121568	0.464402	-0.0402837	-0.197094	-0.308585	-0.181987
NEM	PPIA	P62937	HTGPGILSMANAGPNTNGSQFFICTAKTEWLDGK	1xNethylmaleimide [C24]; 2xTMTpro [K27; K34]; 1xTMTpro [N-Term]	Peptidyl-prolyl cis-trans isomerase A OS=Homo sapiens OX=9606 GN=PPIA PE=1 SV=2	0.0354323	0.0473061	0.027226	0.0317426	0.0341415	0.0282378	0.464557	-0.20758	-0.102476	-0.376377	-0.228811
NEM	LRRC59	Q96AG4	ATILDLSCNKLTTLPSDFCGLTHLVK	1xDeamidated [N9]; 2xNethylmaleimide [C8; C19]; 2xTMTpro [K10; K26]; 1xTMTpro [N-Term]	Leucine-rich repeat-containing protein 59 OS=Homo sapiens OX=9606 GN=LRRC59 PE=1 SV=1	0.00641981	0.00582302	0.00694185	0.00654941	0.00699485	0.00654148	0.464637	0.0344442	0.129374	0.0326958	0.0655046
NEM	FASN	P49327	CVLLSNLSSTSHVPEVDPGSAELQK	1xDeamidated [Q24]; 1xNethylmaleimide [C1]; 1xTMTpro [K25]; 1xTMTpro [N-Term]	Fatty acid synthase OS=Homo sapiens OX=9606 GN=FASN PE=1 SV=3	0.000997172	0.000874574	0.000929288	0.00100733	0.000972405	0.000926007	0.464714	0.109546	0.0586316	-0.0119028	0.0520916
NEM	HNRNPR	O43390	GFCFLEYEDHK	1xNethylmaleimide [C3]; 1xTMTpro [K11]; 1xTMTpro [N-Term]	Heterogeneous nuclear ribonucleoprotein R OS=Homo sapiens OX=9606 GN=HNRNPR PE=1 SV=1;Heterogeneous nuclear ribonucleoprotein Q OS=Homo sapiens OX=9606 GN=SYNCRIP PE=1 SV=2	0.0125175	0.0148549	0.0127277	0.0135424	0.0128703	0.0112319	0.465103	0.0188376	-0.0546006	-0.25104	-0.0956009
NEM	S100A11	P31949	KLDTNSDGQLDFSEFLNLIGGLAMACHDSFLK	1xNethylmaleimide [C26]; 2xTMTpro [K1; K32]; 1xTMTpro [N-Term]	Protein S100-A11 OS=Homo sapiens OX=9606 GN=S100A11 PE=1 SV=2	0.0411778	0.0475948	0.0517321	0.0569988	0.0466467	0.0477382	0.465301	0.283347	-0.00580832	0.0275601	0.1017
NEM	CAP1	Q01518	ALLVTASQCQQPAENKLSDLLAPISEQIKEVITFR	1xNethylmaleimide [C9]; 2xTMTpro [K16; K29]; 1xTMTpro [N-Term]	Adenylyl cyclase-associated protein 1 OS=Homo sapiens OX=9606 GN=CAP1 PE=1 SV=5	0.00134855	0.000858848	0.00150865	0.00134901	0.00154083	0.00135747	0.465597	0.123094	0.314899	0.132117	0.190037
NEM	MRTO4	Q9UKD2	RGVVTLLSDYEVCKEGDVLTPEQAR	1xDeamidated [Q23]; 1xNethylmaleimide [C13]; 1xTMTpro [K14]; 1xTMTpro [N-Term]	mRNA turnover protein 4 homolog OS=Homo sapiens OX=9606 GN=MRTO4 PE=1 SV=2	0.0198497	0.0212467	0.0162112	0.019897	0.0201866	0.0212854	0.465832	0.0587859	0.0796357	0.156102	0.0981746
NEM	HSP90AA1	P07900	VVVSNRLVTSPCCIVTSTYGWTANMER	1xDeamidated [N5]; 2xNethylmaleimide [C12; C13]; 1xTMTpro [N-Term]	Heat shock protein HSP 90-alpha OS=Homo sapiens OX=9606 GN=HSP90AA1 PE=1 SV=5	0.000194921	0.000195101	0.000211562	0.000204931	0.000179722	0.000194755	0.468503	0.0313336	-0.158034	-0.042138	-0.0562795
NEM	HNRNPU	Q00839	MKGNFTLPEVAECFDEITYVELQKEEAQK	2xDeamidated [Q23; Q28]; 1xNethylmaleimide [C13]; 3xTMTpro [K2; K24; K29]; 1xTMTpro [N-Term]	Heterogeneous nuclear ribonucleoprotein U OS=Homo sapiens OX=9606 GN=HNRNPU PE=1 SV=6	0.000287247	0.000378999	0.000269283	0.000303979	0.000271485	0.000268236	0.468528	-0.0368475	-0.199949	-0.217315	-0.151371
NEM	PDCD6IP	Q8WUM4	FIQQTYPSGGEEQAQYCR	1xDeamidated [Q]; 1xNethylmaleimide [C17]; 1xTMTpro [N-Term]	Programmed cell death 6-interacting protein OS=Homo sapiens OX=9606 GN=PDCD6IP PE=1 SV=1	0.00486721	0.00485789	0.00458714	0.00476968	0.00463744	0.00465198	0.46855	-0.000323656	-0.0408856	-0.036372	-0.0258604
Dioxidation	YWHAG	P61981	ELEAVCQDVLSLLDNYLIK	1xDioxidation [C6]; 1xTMTpro [K19]; 1xTMTpro [N-Term]	14-3-3 protein gamma OS=Homo sapiens OX=9606 GN=YWHAG PE=1 SV=2	0.00137699	0.000732637	0.000891714	0.000761563	0.00089642	0.000825714	0.468768	-0.393608	-0.158396	-0.27693	-0.276311
NEM	ECHDC1	Q9NTX5	SVCSGRELYLEEALQNERDLLGTVWGGPANLEAIAK	1xNethylmaleimide [C3]; 1xTMTpro [K36]; 1xTMTpro [N-Term]	Ethylmalonyl-CoA decarboxylase OS=Homo sapiens OX=9606 GN=ECHDC1 PE=1 SV=2	0.00454358	0.00474543	0.00458121	0.00477983	0.00443974	0.00418386	0.469499	0.0480036	-0.0584795	-0.14412	-0.051532
NEM		P60712	DDDIAALVVDNGSGMCK	1xNethylmaleimide [C16]; 1xTMTpro [K17]; 1xTMTpro [N-Term]	SWISS-PROT:P60712 (Bos taurus) Actin, cytoplasmic 1	0.000706448	0.000592893	0.00074199	0.000717123	0.000697819	0.000747172	0.470163	0.0757448	0.0363771	0.134965	0.0823623
NEM	PXN	P49023	TSSVSNPQDSVGSPCSR	1xNethylmaleimide [C15]; 1xTMTpro [N-Term]	Paxillin OS=Homo sapiens OX=9606 GN=PXN PE=1 SV=3	0.0378657	0.0366362	0.0377144	0.0377672	0.0373152	0.0335984	0.470474	0.0138855	-0.00348349	-0.154855	-0.0481511
NEM	DHX38	Q92620	GDTSEDASIHRLEGTDLDCQVGGLICK	1xAcetyl [N-Term]; 2xNethylmaleimide [C19; C26]; 1xTMTpro [K27]	Pre-mRNA-splicing factor ATP-dependent RNA helicase PRP16 OS=Homo sapiens OX=9606 GN=DHX38 PE=1 SV=2	0.0301213	0.0272358	0.0354642	0.0256166	0.03174	0.0282601	0.470916	-0.272414	0.0368095	-0.130726	-0.12211
NEM	CCT3	P49368	IGDEYFTFITDCKDPK	1xNethylmaleimide [C12]; 2xTMTpro [K13; K16]; 1xTMTpro [N-Term]	T-complex protein 1 subunit gamma OS=Homo sapiens OX=9606 GN=CCT3 PE=1 SV=4	0.00112907	0.00143551	0.00119308	0.00109646	0.00122831	0.00117948	0.471197	-0.192017	-0.0281922	-0.0867174	-0.102309
NEM	RPS8	P62241	ISSLLEEQFQQGKLLACIASRPGQCGR	2xNethylmaleimide [C17; C25]; 1xTMTpro [K13]; 1xTMTpro [N-Term]	40S ribosomal protein S8 OS=Homo sapiens OX=9606 GN=RPS8 PE=1 SV=2	0.0262449	0.0184141	0.0301523	0.0286592	0.0268752	0.0284066	0.471837	0.200707	0.107982	0.187937	0.165542
NEM	SBDS	Q9Y3A5	GQVAKKEDLISAFGTDDQTEICK	1xNethylmaleimide [C22]; 3xTMTpro [K5; K6; K23]; 1xTMTpro [N-Term]	Ribosome maturation protein SBDS OS=Homo sapiens OX=9606 GN=SBDS PE=1 SV=4	0.0153098	0.0221032	0.0173756	0.0196317	0.0209849	0.0195029	0.472419	0.104272	0.200436	0.0947772	0.133162
NEM	LMNA	P02545	TVLCGTCGQPADKASASGSGAQVGGPISSGSSASSVTVTR	1xDeamidated [Q9]; 2xNethylmaleimide [C4; C7]; 1xTMTpro [K13]; 1xTMTpro [N-Term]	Prelamin-A/C OS=Homo sapiens OX=9606 GN=LMNA PE=1 SV=1	0.00122987	0.0008428	0.00148836	0.00133596	0.00134572	0.00137365	0.472504	0.170549	0.181041	0.210685	0.187425
NEM	EEF2	P13639	LMEPIYLVEIQCPEQVVGGIYGVLNRK	1xNethylmaleimide [C12]; 1xTMTpro [K27]; 1xTMTpro [N-Term]	Elongation factor 2 OS=Homo sapiens OX=9606 GN=EEF2 PE=1 SV=4	0.00342412	0.00318974	0.00389548	0.0033262	0.00332878	0.00330868	0.473231	-0.074764	-0.073643	-0.0823813	-0.0769294
NEM	CCT3	P49368	ACTILLR	1xNethylmaleimide [C2]; 1xTMTpro [N-Term]	T-complex protein 1 subunit gamma OS=Homo sapiens OX=9606 GN=CCT3 PE=1 SV=4	0.0500739	0.0593094	0.0479262	0.051295	0.0504262	0.0460773	0.473829	-0.0317539	-0.0563972	-0.186515	-0.0915553
NEM	UBA1	P22314	YFLVGAGAIGCELLK	1xNethylmaleimide [C11]; 1xTMTpro [K15]; 1xTMTpro [N-Term]	Ubiquitin-like modifier-activating enzyme 1 OS=Homo sapiens OX=9606 GN=UBA1 PE=1 SV=3	0.00951845	0.00921435	0.00967636	0.00947309	0.0103923	0.00940461	0.473903	0.000513199	0.134119	-0.0099541	0.0415593
NEM	GSPT1	P15170	LKGIEEEEILPGFILCDPNNLCHSGR	2xNethylmaleimide [C16; C22]; 1xTMTpro [K2]; 1xTMTpro [N-Term]	Eukaryotic peptide chain release factor GTP-binding subunit ERF3A OS=Homo sapiens OX=9606 GN=GSPT1 PE=1 SV=1	0.00411705	0.00273485	0.0059182	0.00505121	0.0047597	0.00538467	0.474393	0.246895	0.161136	0.339122	0.249051
Trioxidation	CPNE3	O75131	AAQCVTK	1xAcetyl [N-Term]; 1xTrioxidation [C4]; 1xTMTpro [K7]	Copine-3 OS=Homo sapiens OX=9606 GN=CPNE3 PE=1 SV=1	0.00191931	0.00179658	0.00187213	0.00172494	0.0019185	0.00178136	0.474635	-0.110832	0.0426021	-0.0643998	-0.0442099
NEM	CAPNS1	P04632	VVTRHPDLKTDGFGIDTCR	1xNethylmaleimide [C18]; 1xTMTpro [K9]; 1xTMTpro [N-Term]	Calpain small subunit 1 OS=Homo sapiens OX=9606 GN=CAPNS1 PE=1 SV=1	0.147335	0.164868	0.125266	0.147459	0.161585	0.159071	0.475008	0.0160899	0.148076	0.125448	0.096538
NEM	TXNRD1	Q16881	LYAGSTVKCDYENVPTTVFTPLEYGACGLSEEK	2xNethylmaleimide [C9; C27]; 2xTMTpro [K8; K33]; 1xTMTpro [N-Term]	Thioredoxin reductase 1, cytoplasmic OS=Homo sapiens OX=9606 GN=TXNRD1 PE=1 SV=3	0.00484475	0.00547803	0.00389158	0.00478068	0.00440763	0.00368074	0.47511	0.0128994	-0.104313	-0.364321	-0.151912
NEM	TXNDC17	Q9BRA2	YGTPQKLVESECLQANLVEMLFSED	1xNethylmaleimide [C12]; 1xTMTpro [K6]; 1xTMTpro [N-Term]	Thioredoxin domain-containing protein 17 OS=Homo sapiens OX=9606 GN=TXNDC17 PE=1 SV=1	0.00264624	0.00176632	0.00306327	0.00310329	0.00292621	0.0024877	0.475206	0.316529	0.231763	-0.00246101	0.181944
NEM	TPI1	P60174	QSLGELIGTLNAAKVPADTEVVCAPPTAYIDFAR	1xNethylmaleimide [C23]; 1xTMTpro [K14]; 1xTMTpro [N-Term]	Triosephosphate isomerase OS=Homo sapiens OX=9606 GN=TPI1 PE=1 SV=4	0.0110626	0.0106096	0.0119779	0.0110186	0.0119498	0.0118741	0.475506	-0.0257022	0.0913352	0.0821768	0.04927
NEM	BLMH	Q13867	LNSDPQFVLAQNVGTTHDLLDICLK	1xNethylmaleimide [C23]; 1xTMTpro [K25]; 1xTMTpro [N-Term]	Bleomycin hydrolase OS=Homo sapiens OX=9606 GN=BLMH PE=1 SV=1	0.0196855	0.0176246	0.0215434	0.0186903	0.0176203	0.0194679	0.475775	-0.0698754	-0.15493	-0.011069	-0.0786248
NEM	FKBP1A	P62942	RGQTCVVHYTGMLEDGK	1xNethylmaleimide [C5]; 1xTMTpro [K17]; 1xTMTpro [N-Term]	Peptidyl-prolyl cis-trans isomerase FKBP1A OS=Homo sapiens OX=9606 GN=FKBP1A PE=1 SV=2	0.0252172	0.0255751	0.0237606	0.0241002	0.0248866	0.0240539	0.475791	-0.0442609	0.00206729	-0.0470318	-0.0297418
Trioxidation	ANXA2	P07355	GLGTDEDSLIEIICSR	1xTrioxidation [C14]; 1xTMTpro [N-Term]	Annexin A2 OS=Homo sapiens OX=9606 GN=ANXA2 PE=1 SV=2	0.00145329	0.00120171	0.00154969	0.00150188	0.00141038	0.00157255	0.476416	0.0997369	0.00904333	0.166071	0.0916171
Dioxidation	CCT7	Q99832	INALTAASEAACLIVSVDETIK	1xDioxidation [C12]; 1xTMTpro [K22]; 1xTMTpro [N-Term]	T-complex protein 1 subunit eta OS=Homo sapiens OX=9606 GN=CCT7 PE=1 SV=2	0.000155335	7.82466e-05	0.000130414	9.25183e-05	9.05345e-05	0.000120016	0.47646	-0.391147	-0.422418	-0.015733	-0.276433
Trioxidation	CBX3	Q13185	GFTDADNTWEPEENLDCPELIEAFLNSQK	1xTrioxidation [C17]; 1xTMTpro [K29]; 1xTMTpro [N-Term]	Chromobox protein homolog 3 OS=Homo sapiens OX=9606 GN=CBX3 PE=1 SV=4	0.000149571	0.000104058	0.000190245	0.000157931	0.000161935	0.000190682	0.476754	0.094102	0.130225	0.36598	0.196769
NEM	TTC4	O95801	ALTPAFLVCVGSSPFCK	2xNethylmaleimide [C9; C16]; 1xTMTpro [K17]; 1xTMTpro [N-Term]	Tetratricopeptide repeat protein 4 OS=Homo sapiens OX=9606 GN=TTC4 PE=1 SV=3	0.00830787	0.00889713	0.00776147	0.00768642	0.00837403	0.00798482	0.477101	-0.114646	0.00896435	-0.0596967	-0.0551261
NEM	DHX9	Q08211	DKDDDGGEDDDANCNLICGDEYGPETR	2xNethylmaleimide [C14; C18]; 1xTMTpro [K2]; 1xTMTpro [N-Term]	ATP-dependent RNA helicase A OS=Homo sapiens OX=9606 GN=DHX9 PE=1 SV=4	0.00392555	0.00366652	0.00470761	0.00439285	0.00459014	0.00415146	0.47771	0.0995722	0.162952	0.0180334	0.0935192
NEM	AKAP12	Q02952	NEDFAAHPGEDAVPTGPDCQAK	1xNethylmaleimide [C19]; 1xTMTpro [K22]; 1xTMTpro [N-Term]	A-kinase anchor protein 12 OS=Homo sapiens OX=9606 GN=AKAP12 PE=1 SV=4	0.00146508	0.00180411	0.00215889	0.00173917	0.00154027	0.00162273	0.477829	-0.0570846	-0.232294	-0.157058	-0.148812
NEM	ATIC	P31939	VTVVCEPEDYVVVSTEMQSSESK	1xNethylmaleimide [C5]; 1xTMTpro [K23]; 1xTMTpro [N-Term]	Bifunctional purine biosynthesis protein ATIC OS=Homo sapiens OX=9606 GN=ATIC PE=1 SV=3	0.00122393	0.00109283	0.00146843	0.00116133	0.00118637	0.00115138	0.477852	-0.119624	-0.0888565	-0.132042	-0.113507
NEM	ACTN4	O43707	ICDQWDALGSLTHSRR	1xNethylmaleimide [C2]; 1xTMTpro [N-Term]	Alpha-actinin-4 OS=Homo sapiens OX=9606 GN=ACTN4 PE=1 SV=2	0.0083541	0.00775792	0.00859041	0.00781607	0.00848281	0.00751786	0.478986	-0.0751744	0.042923	-0.131296	-0.0545159
NEM	PGK1	P00558	TGQATVASGIPAGWMGLDCGPESSKKYAEAVTR	1xDeamidated [Q3]; 1xNethylmaleimide [C19]; 2xTMTpro [K25; K26]; 1xTMTpro [N-Term]	Phosphoglycerate kinase 1 OS=Homo sapiens OX=9606 GN=PGK1 PE=1 SV=3	0.00557454	0.00445657	0.00682924	0.00603653	0.0063489	0.00625119	0.479341	0.10312	0.175906	0.15353	0.144185
NEM	GGA1	Q9UJY5	IQSPQEWEAIQALTVLETCMK	1xNethylmaleimide [C19]; 1xTMTpro [K21]; 1xTMTpro [N-Term]	ADP-ribosylation factor-binding protein GGA1 OS=Homo sapiens OX=9606 GN=GGA1 PE=1 SV=1	0.0161782	0.0109067	0.014679	0.0158038	0.0141663	0.0159286	0.4796	0.182982	0.0251724	0.19433	0.134161
NEM	DUT	P33316	AVVKTDIQIALPSGCYGR	1xNethylmaleimide [C15]; 1xTMTpro [K4]; 1xTMTpro [N-Term]	Deoxyuridine 5'-triphosphate nucleotidohydrolase, mitochondrial OS=Homo sapiens OX=9606 GN=DUT PE=1 SV=4	0.159912	0.137061	0.186386	0.170849	0.17189	0.177548	0.479603	0.0845878	0.0933503	0.140073	0.106004
NEM	CCT4	P50991	AQDIEAGDGTTSVVIIAGSLLDSCTK	1xNethylmaleimide [C24]; 1xTMTpro [K26]; 1xTMTpro [N-Term]	T-complex protein 1 subunit delta OS=Homo sapiens OX=9606 GN=CCT4 PE=1 SV=4	0.000880345	0.000984911	0.000876074	0.000924167	0.000874512	0.000840785	0.47986	0.0163114	-0.0633636	-0.120105	-0.0557191
NEM	DDX1	Q92499	GKHYYEVSCHDQGLCR	2xNethylmaleimide [C9; C15]; 1xTMTpro [K2]; 1xTMTpro [N-Term]	ATP-dependent RNA helicase DDX1 OS=Homo sapiens OX=9606 GN=DDX1 PE=1 SV=2	0.0250758	0.0222566	0.0277677	0.025725	0.0275154	0.0260431	0.479868	0.0393205	0.136388	0.057049	0.0775858
Trioxidation	LGALS1	P09382	EAVFPFQPGSVAEVCITFDQANLTVK	1xTrioxidation [C15]; 1xTMTpro [K26]; 1xTMTpro [N-Term]	Galectin-1 OS=Homo sapiens OX=9606 GN=LGALS1 PE=1 SV=2	0.000836837	0.000985405	0.00113679	0.000834503	0.000885504	0.00100123	0.48156	-0.241176	-0.155595	0.0216057	-0.125055
NEM	MET	P08581	SVSPTTEMVSNESVDYRATFPEDQFPNSSQNGSCR	1xDeamidated [N11]; 1xNethylmaleimide [C34]; 1xTMTpro [N-Term]	Hepatocyte growth factor receptor OS=Homo sapiens OX=9606 GN=MET PE=1 SV=4	0.0239611	0.0228954	0.024473	0.0224611	0.024328	0.0228209	0.481768	-0.0821101	0.0330801	-0.0591795	-0.0360698
NEM	RCC1	P18754	SGQVYSFGCNDEGALGRDTSVEGSEMVPGKVELQEK	1xDeamidated [Q34]; 1xNethylmaleimide [C9]; 2xTMTpro [K30; K36]; 1xTMTpro [N-Term]	Regulator of chromosome condensation OS=Homo sapiens OX=9606 GN=RCC1 PE=1 SV=1	0.0180491	0.0207419	0.0169837	0.0194491	0.0199662	0.01924	0.482577	0.0650565	0.102909	0.0494622	0.0724757
Trioxidation	ENO1	P06733	AVNEKSCNCLLLK	2xTrioxidation [C7; C9]; 2xTMTpro [K5; K13]; 1xTMTpro [N-Term]	Alpha-enolase OS=Homo sapiens OX=9606 GN=ENO1 PE=1 SV=2	0.000783527	0.000600491	0.00061839	0.000565673	0.000631394	0.000650809	0.482689	-0.238734	-0.0801619	-0.0364681	-0.118455
NEM	IMPA1	P29218	LFCIPVHGIR	1xNethylmaleimide [C3]; 1xTMTpro [N-Term]	Inositol monophosphatase 1 OS=Homo sapiens OX=9606 GN=IMPA1 PE=1 SV=1	0.00665379	0.00690497	0.00661712	0.00717355	0.00674541	0.00668155	0.483096	0.093089	0.00430913	-0.00941432	0.029328
NEM	CLUH	O75153	GLEMDPIDCTPPEYILPGSR	1xNethylmaleimide [C9]; 1xTMTpro [N-Term]	Clustered mitochondria protein homolog OS=Homo sapiens OX=9606 GN=CLUH PE=1 SV=2	0.0462092	0.0303235	0.0596589	0.0492918	0.0523879	0.056348	0.483751	0.118743	0.20663	0.31176	0.212378
NEM	EPCAM	P16422	AKPEGALQNNDGLYDPDCDESGLFK	1xNethylmaleimide [C18]; 2xTMTpro [K2; K25]; 1xTMTpro [N-Term]	Epithelial cell adhesion molecule OS=Homo sapiens OX=9606 GN=EPCAM PE=1 SV=2	0.0756421	0.0969072	0.0692315	0.0801528	0.070668	0.0689835	0.484421	-0.00791285	-0.189608	-0.224414	-0.140645
NEM	DLD	P09622	STDRVLGAHILGPGAGEMVNEAALALEYGASCEDIAR	1xDeamidated [N20]; 1xNethylmaleimide [C32]; 1xTMTpro [N-Term]	Dihydrolipoyl dehydrogenase, mitochondrial OS=Homo sapiens OX=9606 GN=DLD PE=1 SV=2	0.000678093	0.000550592	0.000647536	0.000557269	0.000878633	0.00068523	0.484955	-0.166421	0.490465	0.131792	0.151945
NEM	MTHFD2	P13995	ICNAVSPDKDVDGFHVINVGR	1xNethylmaleimide [C2]; 1xTMTpro [K9]; 1xTMTpro [N-Term]	Bifunctional methylenetetrahydrofolate dehydrogenase/cyclohydrolase, mitochondrial OS=Homo sapiens OX=9606 GN=MTHFD2 PE=1 SV=2	0.0805175	0.069286	0.084521	0.0913294	0.0806121	0.0768778	0.485287	0.225606	0.045522	-0.0229069	0.0827405
Trioxidation	MDH1	P40925	AICDHVR	1xTrioxidation [C3]; 1xTMTpro [N-Term]	Malate dehydrogenase, cytoplasmic OS=Homo sapiens OX=9606 GN=MDH1 PE=1 SV=4	0.00255221	0.00196914	0.00238191	0.00247566	0.00239108	0.00247841	0.485564	0.105495	0.0553461	0.107098	0.0893127
NEM	SLC25A5	P05141	GTDIMYTGTLDCWR	1xNethylmaleimide [C12]; 1xTMTpro [N-Term]	ADP/ATP translocase 2 OS=Homo sapiens OX=9606 GN=SLC25A5 PE=1 SV=7	0.00754211	0.00582081	0.00857322	0.00821619	0.00785701	0.00790925	0.485784	0.168195	0.103706	0.113266	0.128389
NEM	TKT	P29401	RCEAFGWHAIIVDGHSVEELCK	2xNethylmaleimide [C2; C21]; 1xTMTpro [K22]; 1xTMTpro [N-Term]	Transketolase OS=Homo sapiens OX=9606 GN=TKT PE=1 SV=3	0.00438516	0.00574672	0.00380925	0.00507753	0.00492152	0.00541461	0.485923	0.127814	0.0827907	0.220544	0.143716
NEM	EIF5	P55010	FVLCPECENPETDLHVNPK	2xNethylmaleimide [C4; C7]; 1xTMTpro [K19]; 1xTMTpro [N-Term]	Eukaryotic translation initiation factor 5 OS=Homo sapiens OX=9606 GN=EIF5 PE=1 SV=2	0.0162281	0.0154132	0.0153598	0.0152825	0.0158873	0.0149129	0.486177	-0.0358552	0.0201398	-0.0711758	-0.0289637
Dioxidation	HSP90AA1	P07900	CLELFTELAEDK	1xDioxidation [C1]; 1xTMTpro [K12]; 1xTMTpro [N-Term]	Heat shock protein HSP 90-alpha OS=Homo sapiens OX=9606 GN=HSP90AA1 PE=1 SV=5	3.16133e-05	2.84858e-05	2.75277e-05	2.56045e-05	3.00776e-05	2.78418e-05	0.486552	-0.190012	0.0422794	-0.0691561	-0.0722963
NEM	RHOC	P08134	HFCPNVPIILVGNKK	1xNethylmaleimide [C3]; 2xTMTpro [K14; K15]; 1xTMTpro [N-Term]	Rho-related GTP-binding protein RhoC OS=Homo sapiens OX=9606 GN=RHOC PE=1 SV=1;Transforming protein RhoA OS=Homo sapiens OX=9606 GN=RHOA PE=1 SV=1	0.18451	0.23552	0.16548	0.176841	0.182956	0.172536	0.486693	-0.142278	-0.0932326	-0.177838	-0.137783
NEM	WARS1	P23381	GIFGFTDSDCIGKISFPAIQAAPSFSNSFPQIFR	1xDeamidated [Q20]; 1xNethylmaleimide [C10]; 1xTMTpro [K13]; 1xTMTpro [N-Term]	Tryptophan--tRNA ligase, cytoplasmic OS=Homo sapiens OX=9606 GN=WARS1 PE=1 SV=2	0.00201824	0.00162921	0.00228661	0.00202217	0.00217035	0.00223187	0.487853	0.0318433	0.133869	0.174197	0.113303
Dioxidation	PGRMC1	O00264	AAEDVVATGADPSDLESGGLLHEIFTSPLNLLLLGLCIFLLYK	1xAcetyl [N-Term]; 1xDeamidated [N30]; 1xDioxidation [C37]; 1xTMTpro [K43]	Membrane-associated progesterone receptor component 1 OS=Homo sapiens OX=9606 GN=PGRMC1 PE=1 SV=3	0.00446742	0.00321809	0.00292539	0.00308697	0.00453859	0.00453274	0.487893	-0.19632	0.359733	0.357871	0.173762
NEM	URB1	O60287	MVCEAADDAPSSEEEAIVVLCK	2xNethylmaleimide [C3; C21]; 1xTMTpro [K22]; 1xTMTpro [N-Term]	Nucleolar pre-ribosomal-associated protein 1 OS=Homo sapiens OX=9606 GN=URB1 PE=1 SV=4	0.307704	0.26089	0.28021	0.246791	0.276924	0.284398	0.489459	-0.197175	-0.0309789	0.00744465	-0.0735698
NEM	CTNNA1	P35221	MSASQLEALCPQVINAALALAAKPQSK	1xDeamidated [Q12]; 1xNethylmaleimide [C10]; 2xTMTpro [K23; K27]; 1xTMTpro [N-Term]	Catenin alpha-1 OS=Homo sapiens OX=9606 GN=CTNNA1 PE=1 SV=1	0.00308309	0.00258724	0.0034355	0.00334248	0.00343579	0.00298589	0.490509	0.139093	0.178812	-0.023668	0.0980791
NEM	CSE1L	P55060	LLTECPPMMDTEYTK	1xNethylmaleimide [C5]; 1xTMTpro [K15]; 1xTMTpro [N-Term]	Exportin-2 OS=Homo sapiens OX=9606 GN=CSE1L PE=1 SV=3	0.0253675	0.0295521	0.0228069	0.0267555	0.028544	0.0273973	0.491654	0.0463905	0.139746	0.0805897	0.0889087
NEM	PRC1	O43663	ELNTLCSELHVEPFQEEGETTILQLEK	1xNethylmaleimide [C6]; 1xTMTpro [K27]; 1xTMTpro [N-Term]	Protein regulator of cytokinesis 1 OS=Homo sapiens OX=9606 GN=PRC1 PE=1 SV=2	0.0127557	0.0159045	0.0137872	0.0128195	0.0136461	0.0136326	0.491762	-0.142368	-0.0522202	-0.0536518	-0.0827465
NEM	LRRC47	Q8N1G4	LHEDLCEK	1xNethylmaleimide [C6]; 1xTMTpro [K8]; 1xTMTpro [N-Term]	Leucine-rich repeat-containing protein 47 OS=Homo sapiens OX=9606 GN=LRRC47 PE=1 SV=1	0.0517925	0.0660913	0.0425299	0.0484648	0.0490565	0.0456965	0.491896	-0.141826	-0.124318	-0.226681	-0.164275
Dioxidation	ANXA2	P07355	GLGTDEDSLIEIICSR	1xDioxidation [C14]; 1xTMTpro [N-Term]	Annexin A2 OS=Homo sapiens OX=9606 GN=ANXA2 PE=1 SV=2	0.000641821	0.000544038	0.000662132	0.00062174	0.000653799	0.000665424	0.4924	0.0133874	0.085924	0.11135	0.0702204
NEM	PEBP1	P30086	YVWLVYEQDRPLKCDEPILSNR	1xNethylmaleimide [C14]; 1xTMTpro [K13]; 1xTMTpro [N-Term]	Phosphatidylethanolamine-binding protein 1 OS=Homo sapiens OX=9606 GN=PEBP1 PE=1 SV=3	0.0677144	0.072022	0.0756214	0.0733416	0.0695679	0.0648464	0.492452	0.0309313	-0.0452789	-0.146674	-0.0536739
NEM	NUP133	Q8WUM0	QLNLSAMPVLTAPQLIGLYICEENRR	1xNethylmaleimide [C21]; 1xTMTpro [N-Term]	Nuclear pore complex protein Nup133 OS=Homo sapiens OX=9606 GN=NUP133 PE=1 SV=2	0.0117879	0.0104501	0.0131236	0.0124241	0.011998	0.0129018	0.492507	0.0759193	0.0255779	0.130348	0.0772817
NEM	IMPDH2	P12268	TPLVSSPMDTVTEAGMAIAMALTGGIGFIHHNCTPEFQANEVR	1xNethylmaleimide [C33]; 1xTMTpro [N-Term]	Inosine-5'-monophosphate dehydrogenase 2 OS=Homo sapiens OX=9606 GN=IMPDH2 PE=1 SV=2	0.00185081	0.00146597	0.00216113	0.00192693	0.00204166	0.0020134	0.492523	0.0776411	0.161078	0.140972	0.126564
NEM	SEC24C	P53992	AYMCPFMQFIEGGRR	1xNethylmaleimide [C4]; 1xTMTpro [N-Term]	Protein transport protein Sec24C OS=Homo sapiens OX=9606 GN=SEC24C PE=1 SV=3;Protein transport protein Sec24D OS=Homo sapiens OX=9606 GN=SEC24D PE=1 SV=2	0.0211662	0.0186345	0.0223999	0.0198303	0.0201289	0.0194659	0.492981	-0.0642555	-0.0426982	-0.0910158	-0.0659898
Trioxidation	PAICS	P22234	ITSCIFQLLQEAGIK	1xTrioxidation [C4]; 1xTMTpro [K15]; 1xTMTpro [N-Term]	Multifunctional protein ADE2 OS=Homo sapiens OX=9606 GN=PAICS PE=1 SV=3	0.000746386	0.000494891	0.000866368	0.000750395	0.000857123	0.000776604	0.493006	0.0950526	0.286906	0.144581	0.175513
NEM	SSB	P05455	FSGDLDDQTCREDLHILFSNHGEIKWIDFVR	2xDeamidated [Q8; N20]; 1xNethylmaleimide [C10]; 1xTMTpro [K25]; 1xTMTpro [N-Term]	Lupus La protein OS=Homo sapiens OX=9606 GN=SSB PE=1 SV=2	0.00720795	0.00815525	0.00688107	0.00699897	0.0068527	0.00740756	0.493305	-0.0832558	-0.113726	-0.00140146	-0.0661279
Trioxidation	HSP90B1	P14625	GYEVIYLTEPVDEYCIQALPEFDGK	1xTrioxidation [C15]; 1xTMTpro [K25]; 1xTMTpro [N-Term]	Endoplasmin OS=Homo sapiens OX=9606 GN=HSP90B1 PE=1 SV=1	6.00863e-05	6.49218e-05	4.89216e-05	6.22073e-05	6.23764e-05	6.11651e-05	0.49338	0.101615	0.105531	0.0772392	0.0947948
NEM	CCT3	P49368	HTQENCETWGVNGETGTLVDMKELGIWEPLAVK	1xDeamidated [N12]; 1xNethylmaleimide [C6]; 2xTMTpro [K22; K33]; 1xTMTpro [N-Term]	T-complex protein 1 subunit gamma OS=Homo sapiens OX=9606 GN=CCT3 PE=1 SV=4	0.00328893	0.00436551	0.00258126	0.00312789	0.00302153	0.00279655	0.495996	-0.125384	-0.175294	-0.286929	-0.195869
NEM	MTHFD1	P11586	GDLNDCFIPCTPK	2xNethylmaleimide [C6; C10]; 1xTMTpro [K13]; 1xTMTpro [N-Term]	C-1-tetrahydrofolate synthase, cytoplasmic OS=Homo sapiens OX=9606 GN=MTHFD1 PE=1 SV=4	0.0032331	0.00335138	0.00316494	0.003089	0.00335547	0.00305158	0.49604	-0.0732132	0.0461631	-0.0907985	-0.0392829
NEM	EFTUD2	Q15029	SYPSLTTKVEESGEHVILGTGELYLDCVMHDLRK	1xNethylmaleimide [C27]; 2xTMTpro [K8; K34]; 1xTMTpro [N-Term]	116 kDa U5 small nuclear ribonucleoprotein component OS=Homo sapiens OX=9606 GN=EFTUD2 PE=1 SV=1	0.00313771	0.00380462	0.0025788	0.00308214	0.00302131	0.00249254	0.49701	-0.0422392	-0.0709973	-0.348553	-0.15393
NEM	TPI1	P60174	IAVAAQNCYKVTNGAFTGEISPGMIK	1xNethylmaleimide [C8]; 2xTMTpro [K10; K26]; 1xTMTpro [N-Term]	Triosephosphate isomerase OS=Homo sapiens OX=9606 GN=TPI1 PE=1 SV=4	0.0103586	0.00956934	0.0118307	0.0105147	0.0120436	0.0110164	0.497172	-0.00977784	0.186082	0.057464	0.0779227
NEM	FLNC	Q14315	NSFTVDCSK	1xNethylmaleimide [C7]; 1xTMTpro [K9]; 1xTMTpro [N-Term]	Filamin-C OS=Homo sapiens OX=9606 GN=FLNC PE=1 SV=3	0.0178843	0.0176962	0.0167507	0.0185362	0.0174907	0.0174262	0.498107	0.0876335	0.00387508	-0.00145238	0.0300187
NEM	ABHD10	Q9NUJ1	SLGHACIRFDYSGVGSSDGNSEESTLGK	1xNethylmaleimide [C6]; 1xTMTpro [K28]; 1xTMTpro [N-Term]	Palmitoyl-protein thioesterase ABHD10, mitochondrial OS=Homo sapiens OX=9606 GN=ABHD10 PE=1 SV=1	0.0177095	0.0264095	0.0131763	0.0167899	0.0160043	0.0149248	0.498249	-0.18586	-0.254991	-0.35574	-0.26553
Trioxidation	CLTC	Q00610	VNPSRLPVVIGGLLDVDCSEDVIK	1xTrioxidation [C18]; 1xTMTpro [K24]; 1xTMTpro [N-Term]	Clathrin heavy chain 1 OS=Homo sapiens OX=9606 GN=CLTC PE=1 SV=5	0.000414499	0.000359537	0.000436059	0.000377638	0.000376486	0.000399059	0.498504	-0.095084	-0.0994908	-0.0154851	-0.0700199
NEM	CIAO1	O76071	NQDDFECVTTLEGHENEVK	1xNethylmaleimide [C7]; 1xTMTpro [K19]; 1xTMTpro [N-Term]	Probable cytosolic iron-sulfur protein assembly protein CIAO1 OS=Homo sapiens OX=9606 GN=CIAO1 PE=1 SV=1	0.0349932	0.0392824	0.0313308	0.034529	0.0340402	0.0311909	0.499968	-0.0278544	-0.0484237	-0.174537	-0.0836051
NEM	PSMB7	Q99436	NLVSEAIAAGIFNDLGSGSNIDLCVISK	1xNethylmaleimide [C24]; 1xTMTpro [K28]; 1xTMTpro [N-Term]	Proteasome subunit beta type-7 OS=Homo sapiens OX=9606 GN=PSMB7 PE=1 SV=1	0.00905788	0.0082294	0.010307	0.00903917	0.00988403	0.0102697	0.500198	-0.0251445	0.103764	0.158985	0.0792014
NEM	ACTG1	P60712	DIKEKLCYVALDFEQEMATAASSSSLEK	1xNethylmaleimide [C7]; 3xTMTpro [K3; K5; K28]; 1xTMTpro [N-Term]	SWISS-PROT:P60712 (Bos taurus) Actin, cytoplasmic 1;Actin, cytoplasmic 2 OS=Homo sapiens OX=9606 GN=ACTG1 PE=1 SV=1	0.000351854	0.000232669	0.000348161	0.000329451	0.000352956	0.000346436	0.500226	0.0836392	0.183062	0.156163	0.140955
NEM	TCF25	Q9BQ70	ASLLIQQALTMFPGVLLPLLESCSVRPDASVSSHR	1xNethylmaleimide [C23]; 1xTMTpro [N-Term]	Transcription factor 25 OS=Homo sapiens OX=9606 GN=TCF25 PE=1 SV=1	0.000782974	0.000971079	0.00117143	0.00137594	0.000683624	0.0015188	0.500457	0.496707	-0.512438	0.639221	0.20783
NEM	HNRNPD	Q14103	DYFSKFGEVVDCTLKLDPITGR	1xNethylmaleimide [C12]; 2xTMTpro [K5; K15]; 1xTMTpro [N-Term]	Heterogeneous nuclear ribonucleoprotein D0 OS=Homo sapiens OX=9606 GN=HNRNPD PE=1 SV=1	0.126868	0.142275	0.127086	0.133418	0.141921	0.134092	0.501122	0.0145787	0.103714	0.021849	0.046714
NEM	ANP32B	Q92688	ELVLDNCK	1xNethylmaleimide [C7]; 1xTMTpro [K8]; 1xTMTpro [N-Term]	Acidic leucine-rich nuclear phosphoprotein 32 family member B OS=Homo sapiens OX=9606 GN=ANP32B PE=1 SV=1	0.0145026	0.0200488	0.0153328	0.0143919	0.0157226	0.0155196	0.501166	-0.208363	-0.0807763	-0.0995244	-0.129554
NEM	FSCN1	Q16658	VGKDELFALEQSCAQVVLQAANER	1xNethylmaleimide [C13]; 1xTMTpro [K3]; 1xTMTpro [N-Term]	Fascin OS=Homo sapiens OX=9606 GN=FSCN1 PE=1 SV=3	0.0281372	0.0276183	0.0316188	0.0313946	0.0296781	0.0295057	0.501327	0.108268	0.0271504	0.0187497	0.0513895
NEM	U2AF2	P26368	GYAFCEYVDINVTDQAIAGLNGMQLGDK	1xNethylmaleimide [C5]; 1xTMTpro [K28]; 1xTMTpro [N-Term]	Splicing factor U2AF 65 kDa subunit OS=Homo sapiens OX=9606 GN=U2AF2 PE=1 SV=4	0.000602084	0.000739968	0.000480061	0.000514315	0.000643207	0.000456472	0.501363	-0.239927	0.0827054	-0.412052	-0.189758
NEM	TACC3	Q9Y6A5	SLQVLNDKNVSNEKNTENCDFLFSPPEVTGR	1xAcetyl [N-Term]; 1xDeamidated [N]; 1xNethylmaleimide [C19]; 2xTMTpro [K8; K14]	Transforming acidic coiled-coil-containing protein 3 OS=Homo sapiens OX=9606 GN=TACC3 PE=1 SV=1	0.00564764	0.00347837	0.0074708	0.00683352	0.00551817	0.00715457	0.501955	0.304757	-0.0036826	0.370993	0.224022
NEM	CHERP	Q8IWX8	LLEETQLDMNEFDNLLQPIIDTCTK	1xNethylmaleimide [C23]; 1xTMTpro [K25]; 1xTMTpro [N-Term]	Calcium homeostasis endoplasmic reticulum protein OS=Homo sapiens OX=9606 GN=CHERP PE=1 SV=3	0.00185065	0.00228704	0.00194538	0.00229246	0.0018781	0.00235372	0.502839	0.177061	-0.110561	0.215104	0.0938682
NEM	TCP1	P17987	YINENLIVNTDELGRDCLINAAK	1xNethylmaleimide [C17]; 1xTMTpro [K23]; 1xTMTpro [N-Term]	T-complex protein 1 subunit alpha OS=Homo sapiens OX=9606 GN=TCP1 PE=1 SV=1	0.00206602	0.00179727	0.00247082	0.00240872	0.00213194	0.00228336	0.502956	0.190087	0.0139887	0.112976	0.105684
Trioxidation	RECQL5	O94762	SLCYQLPALLAK	1xDeamidated [Q5]; 1xTrioxidation [C3]; 1xTMTpro [K12]; 1xTMTpro [N-Term]	ATP-dependent DNA helicase Q5 OS=Homo sapiens OX=9606 GN=RECQL5 PE=1 SV=2	0.0154194	0.0100103	0.0161925	0.0112342	0.0168862	0.0213726	0.503227	-0.304493	0.283457	0.623374	0.200779
NEM	TUBB2A	Q13885	NMMAACDPR	1xNethylmaleimide [C6]; 1xTMTpro [N-Term]	Tubulin beta-2A chain OS=Homo sapiens OX=9606 GN=TUBB2A PE=1 SV=1;Tubulin beta-3 chain OS=Homo sapiens OX=9606 GN=TUBB3 PE=1 SV=2;Tubulin beta-4A chain OS=Homo sapiens OX=9606 GN=TUBB4A PE=1 SV=2;Tubulin beta 8B OS=Homo sapiens OX=9606 GN=TUBB8B PE=1 SV=1;Tubulin beta-6 chain OS=Homo sapiens OX=9606 GN=TUBB6 PE=1 SV=1;Tubulin beta-8 chain OS=Homo sapiens OX=9606 GN=TUBB8 PE=1 SV=2;Tubulin beta ch…	0.0479198	0.048199	0.0322193	0.0486505	0.0449817	0.0475523	0.504632	0.185539	0.0724226	0.152601	0.136854
NEM	RTCB	Q9Y3I0	SIGLPDVHSGYGFAIGNMAAFDMNDPEAVVSPGGVGFDINCGVR	1xNethylmaleimide [C41]; 1xTMTpro [N-Term]	RNA-splicing ligase RtcB homolog OS=Homo sapiens OX=9606 GN=RTCB PE=1 SV=1	0.00127494	0.00100984	0.00144331	0.00142504	0.00126862	0.00134573	0.505179	0.197526	0.0297808	0.114915	0.114074
Dioxidation	APRT	P07741	LQAEVLECVSLVELTSLK	1xDioxidation [C8]; 1xTMTpro [K18]; 1xTMTpro [N-Term]	Adenine phosphoribosyltransferase OS=Homo sapiens OX=9606 GN=APRT PE=1 SV=2	0.00137832	0.00125497	0.00156039	0.00140716	0.00109157	0.00139591	0.505742	0.00953361	-0.356855	-0.00204981	-0.116457
NEM	CSDE1	O75534	LLTSYGFIQCSER	1xNethylmaleimide [C10]; 1xTMTpro [N-Term]	Cold shock domain-containing protein E1 OS=Homo sapiens OX=9606 GN=CSDE1 PE=1 SV=2	0.020467	0.0176808	0.0222197	0.0191884	0.0220548	0.0229358	0.506553	-0.0685727	0.132285	0.188794	0.0841689
NEM	KPNA2	P52292	LSIMIEECGGLDKIEALQNHENESVYK	1xNethylmaleimide [C8]; 2xTMTpro [K13; K27]; 1xTMTpro [N-Term]	Importin subunit alpha-1 OS=Homo sapiens OX=9606 GN=KPNA2 PE=1 SV=1	0.00567615	0.00879212	0.00543797	0.0074568	0.00738025	0.00766985	0.506849	0.16837	0.153484	0.209011	0.176955
NEM	PSMD10	O75832	ASTNIQDTEGNTPLHLACDEERVEEAK	1xNethylmaleimide [C18]; 1xTMTpro [K27]; 1xTMTpro [N-Term]	26S proteasome non-ATPase regulatory subunit 10 OS=Homo sapiens OX=9606 GN=PSMD10 PE=1 SV=1	0.100759	0.10104	0.0930226	0.0951448	0.0950837	0.0981349	0.508121	-0.0466812	-0.0476081	-0.00204112	-0.0321102
NEM	AKAP12	Q02952	EVSSLEGSPPPCLGQEEAVCTK	2xNethylmaleimide [C12; C20]; 1xTMTpro [K22]; 1xTMTpro [N-Term]	A-kinase anchor protein 12 OS=Homo sapiens OX=9606 GN=AKAP12 PE=1 SV=4	0.0039148	0.00504846	0.00347997	0.00368027	0.00393833	0.00369983	0.508219	-0.172515	-0.0747431	-0.164869	-0.137376
NEM	YWHAZ	P63104	IETELRDICNDVLSLLEK	1xNethylmaleimide [C9]; 1xTMTpro [K18]; 1xTMTpro [N-Term]	14-3-3 protein zeta/delta OS=Homo sapiens OX=9606 GN=YWHAZ PE=1 SV=1	0.00200678	0.0024988	0.00205416	0.00209021	0.00204162	0.00205261	0.508803	-0.0650312	-0.0989639	-0.0912199	-0.0850716
NEM	ALDOA	P04075	YASICQQNGIVPIVEPEILPDGDHDLKR	1xNethylmaleimide [C5]; 1xTMTpro [K27]; 1xTMTpro [N-Term]	Fructose-bisphosphate aldolase A OS=Homo sapiens OX=9606 GN=ALDOA PE=1 SV=2;Fructose-bisphosphate aldolase C OS=Homo sapiens OX=9606 GN=ALDOC PE=1 SV=2	0.0165648	0.0146065	0.0189534	0.018903	0.0175416	0.0168257	0.509242	0.178057	0.0702198	0.0101031	0.0861266
NEM	RPS23	P62266	ITAFVPNDGCLNFIEENDEVLVAGFGR	1xDeamidated [N]; 1xNethylmaleimide [C10]; 1xTMTpro [N-Term]	40S ribosomal protein S23 OS=Homo sapiens OX=9606 GN=RPS23 PE=1 SV=3	0.000593859	0.00066244	0.000692817	0.000630973	0.000725857	0.000679322	0.509449	-0.042206	0.159899	0.0643108	0.060668
NEM	ZC3HAV1	Q7Z2W4	ADPEVCCFITK	1xAcetyl [N-Term]; 2xNethylmaleimide [C6; C7]; 1xTMTpro [K11]	Zinc finger CCCH-type antiviral protein 1 OS=Homo sapiens OX=9606 GN=ZC3HAV1 PE=1 SV=3	0.00928552	0.00851667	0.00899345	0.00888368	0.00913162	0.00936254	0.509602	-0.00780619	0.0319063	0.067936	0.0306787
NEM	RUVBL1	Q9Y265	ETKEVYEGEVTELTPCETENPMGGYGK	1xNethylmaleimide [C16]; 2xTMTpro [K3; K27]; 1xTMTpro [N-Term]	RuvB-like 1 OS=Homo sapiens OX=9606 GN=RUVBL1 PE=1 SV=1	0.00733163	0.00823815	0.00604554	0.00645554	0.00665301	0.00697607	0.509615	-0.158482	-0.115014	-0.0466054	-0.1067
NEM	GTPBP4	Q9BZE4	TLLLCGYPNVGK	1xNethylmaleimide [C5]; 1xTMTpro [K12]; 1xTMTpro [N-Term]	GTP-binding protein 4 OS=Homo sapiens OX=9606 GN=GTPBP4 PE=1 SV=3	0.0186785	0.0179021	0.0210071	0.0207284	0.0197453	0.019414	0.509816	0.110808	0.040712	0.0163032	0.0559412
NEM	HSPD1	P10809	CEFQDAYVLLSEK	1xNethylmaleimide [C1]; 1xTMTpro [K13]; 1xTMTpro [N-Term]	60 kDa heat shock protein, mitochondrial OS=Homo sapiens OX=9606 GN=HSPD1 PE=1 SV=2	0.0012744	0.00157318	0.00143678	0.0013493	0.00135124	0.00137754	0.5099	-0.081905	-0.0798353	-0.0520197	-0.0712533
NEM	CPNE3	O75131	EALAQCVLAEIPQQVVGYFNTYK	1xNethylmaleimide [C6]; 1xTMTpro [K23]; 1xTMTpro [N-Term]	Copine-3 OS=Homo sapiens OX=9606 GN=CPNE3 PE=1 SV=1	0.0145173	0.0114039	0.017422	0.0147785	0.0164213	0.0163366	0.51109	0.0326601	0.184724	0.177261	0.131549
NEM	KARS1	Q15046	EICNAYTELNDPMRQR	1xNethylmaleimide [C3]; 1xTMTpro [N-Term]	Lysine--tRNA ligase OS=Homo sapiens OX=9606 GN=KARS1 PE=1 SV=3	0.0286422	0.030925	0.0259734	0.027123	0.0270262	0.0279694	0.511144	-0.07213	-0.0772875	-0.0277998	-0.0590724
NEM	NT5C2	P49902	SISEIKPPNLFPLAPQEITHCHDEDDDEEEEEEEE	1xNethylmaleimide [C21]; 1xTMTpro [K6]; 1xTMTpro [N-Term]	Cytosolic purine 5'-nucleotidase OS=Homo sapiens OX=9606 GN=NT5C2 PE=1 SV=1	0.0793595	0.0652394	0.0902979	0.0832713	0.0822431	0.0866989	0.511274	0.0888255	0.0709019	0.147021	0.102249
NEM	EIF3L	Q9Y262	MQKGDPQVYEELFSYSCPK	1xNethylmaleimide [C17]; 2xTMTpro [K3; K19]; 1xTMTpro [N-Term]	Eukaryotic translation initiation factor 3 subunit L OS=Homo sapiens OX=9606 GN=EIF3L PE=1 SV=1	0.0168289	0.0151785	0.0187505	0.0160029	0.0162713	0.0160298	0.511432	-0.0803329	-0.0563431	-0.0779167	-0.0715309
NEM	BLVRB	P30043	CLTTDEYDGHSTYPSHQYQ	1xNethylmaleimide [C1]; 1xTMTpro [N-Term]	Flavin reductase (NADPH) OS=Homo sapiens OX=9606 GN=BLVRB PE=1 SV=3	0.0138968	0.0110516	0.0151579	0.0122636	0.0127113	0.0122436	0.511804	-0.12448	-0.0727515	-0.126838	-0.108023
NEM	PPID	Q08752	MSNWQGAIDSCLEALELDPSNTK	1xNethylmaleimide [C11]; 1xTMTpro [K23]; 1xTMTpro [N-Term]	Peptidyl-prolyl cis-trans isomerase D OS=Homo sapiens OX=9606 GN=PPID PE=1 SV=3	0.00312553	0.00274645	0.00315227	0.00356069	0.00305519	0.00292126	0.51201	0.243315	0.0224184	-0.0422546	0.0744928
NEM	CCT7	Q99832	INALTAASEAACLIVSVDETIKNPR	1xNethylmaleimide [C12]; 1xTMTpro [K22]; 1xTMTpro [N-Term]	T-complex protein 1 subunit eta OS=Homo sapiens OX=9606 GN=CCT7 PE=1 SV=2	0.00344781	0.00301768	0.00340166	0.00313683	0.00328841	0.00310963	0.513128	-0.068365	-0.000280221	-0.0809267	-0.0498573
NEM	GSTO1	P78417	KNPFGLVPVLENSQGQLIYESAITCEYLDEAYPGK	1xNethylmaleimide [C25]; 2xTMTpro [K1; K35]; 1xTMTpro [N-Term]	Glutathione S-transferase omega-1 OS=Homo sapiens OX=9606 GN=GSTO1 PE=1 SV=2	0.00260982	0.00317683	0.00203753	0.00240397	0.00236209	0.00227934	0.513208	-0.117556	-0.142916	-0.194358	-0.15161
NEM	FKBP4	Q02790	LQAFSAAIESCNK	1xNethylmaleimide [C11]; 1xTMTpro [K13]; 1xTMTpro [N-Term]	Peptidyl-prolyl cis-trans isomerase FKBP4 OS=Homo sapiens OX=9606 GN=FKBP4 PE=1 SV=3	0.00764315	0.00583239	0.00883049	0.00772828	0.00815619	0.00850217	0.51327	0.0557483	0.133496	0.193431	0.127558
NEM	KDM3B	Q7LBC6	FKEQEQDDSTVACR	1xNethylmaleimide [C13]; 1xTMTpro [K2]; 1xTMTpro [N-Term]	Lysine-specific demethylase 3B OS=Homo sapiens OX=9606 GN=KDM3B PE=1 SV=2	0.0692434	0.0729611	0.0680705	0.0683449	0.0699224	0.0684584	0.513807	-0.0364087	-0.00348806	-0.0340146	-0.0246371
NEM	HSPD1	P10809	GQKCEFQDAYVLLSEK	1xDeamidated [Q7]; 1xNethylmaleimide [C4]; 2xTMTpro [K3; K16]; 1xTMTpro [N-Term]	60 kDa heat shock protein, mitochondrial OS=Homo sapiens OX=9606 GN=HSPD1 PE=1 SV=2	0.0004024	0.000434405	0.000382605	0.000390068	0.00041954	0.000361221	0.513878	-0.0594215	0.045659	-0.170267	-0.0613432
NEM	CBX3	Q13185	WKGFTDADNTWEPEENLDCPELIEAFLNSQK	1xDeamidated [N]; 1xNethylmaleimide [C19]; 2xTMTpro [K2; K31]; 1xTMTpro [N-Term]	Chromobox protein homolog 3 OS=Homo sapiens OX=9606 GN=CBX3 PE=1 SV=4	0.000814081	0.00111373	0.000528771	0.000923534	0.00103998	0.000893638	0.515892	0.173548	0.344874	0.126074	0.214832
NEM	EIF3L	Q9Y262	GDPQVYEELFSYSCPK	1xNethylmaleimide [C14]; 1xTMTpro [K16]; 1xTMTpro [N-Term]	Eukaryotic translation initiation factor 3 subunit L OS=Homo sapiens OX=9606 GN=EIF3L PE=1 SV=1	0.0119426	0.0153506	0.0139271	0.0130177	0.0131616	0.0127182	0.516215	-0.0779166	-0.0620574	-0.111499	-0.0838245
NEM	LDHB	P07195	LIAPVAEEEATVPNNKITVVGVGQVGMACAISILGK	1xDeamidated [Q24]; 1xNethylmaleimide [C29]; 2xTMTpro [K16; K36]; 1xTMTpro [N-Term]	L-lactate dehydrogenase B chain OS=Homo sapiens OX=9606 GN=LDHB PE=1 SV=2	0.00164129	0.0018138	0.00176695	0.00178363	0.0018119	0.00174978	0.516301	0.0351623	0.0578491	0.00752569	0.0335124
NEM	MDH2	P40926	TIIPLISQCTPKVDFPQDQLTALTGRIQEAGTEVVK	1xNethylmaleimide [C9]; 2xTMTpro [K12; K36]; 1xTMTpro [N-Term]	Malate dehydrogenase, mitochondrial OS=Homo sapiens OX=9606 GN=MDH2 PE=1 SV=3	0.00646738	0.00600601	0.00713151	0.00656555	0.00684699	0.00697591	0.516768	0.00673491	0.067289	0.0942006	0.0560748
NEM	UBE2O	Q9C0C9	LYDVCPHVSDSGLFFDDSYGFYPGQVLIGPAK	1xNethylmaleimide [C5]; 1xTMTpro [K32]; 1xTMTpro [N-Term]	(E3-independent) E2 ubiquitin-conjugating enzyme OS=Homo sapiens OX=9606 GN=UBE2O PE=1 SV=3	0.00103244	0.00100796	0.000731157	0.00114531	0.000952857	0.000928254	0.517057	0.310001	0.0445994	0.00685815	0.120486
NEM	EEF2	P13639	EGALCEENMR	1xNethylmaleimide [C5]; 1xTMTpro [N-Term]	Elongation factor 2 OS=Homo sapiens OX=9606 GN=EEF2 PE=1 SV=4	0.0163438	0.020048	0.014347	0.0160079	0.0160692	0.0147133	0.517159	-0.079346	-0.0738283	-0.201005	-0.11806
NEM	GDI2	P50395	KFDLGQDVIDFTGHALALYRTDDYLDQPCYETINR	1xNethylmaleimide [C29]; 1xTMTpro [K1]; 1xTMTpro [N-Term]	Rab GDP dissociation inhibitor beta OS=Homo sapiens OX=9606 GN=GDI2 PE=1 SV=2	0.00642382	0.00731123	0.00716513	0.00718316	0.00666557	0.00621956	0.51749	0.0441372	-0.0637523	-0.163669	-0.0610946
NEM	ACO2	Q99798	VAVPSTIHCDHLIEAQVGGEK	1xNethylmaleimide [C9]; 1xTMTpro [K21]; 1xTMTpro [N-Term]	Aconitate hydratase, mitochondrial OS=Homo sapiens OX=9606 GN=ACO2 PE=1 SV=2	0.0773454	0.081626	0.069505	0.073969	0.0731927	0.0730227	0.517909	-0.0420901	-0.0573108	-0.0606666	-0.0533559
NEM	EPCAM	P16422	LAVNCFVNNNR	1xNethylmaleimide [C5]; 1xTMTpro [N-Term]	Epithelial cell adhesion molecule OS=Homo sapiens OX=9606 GN=EPCAM PE=1 SV=2	0.207633	0.230314	0.112663	0.206375	0.2175	0.210918	0.518037	0.1692	0.244948	0.200612	0.20492
NEM	MDH2	P40926	SQETECTYFSTPLLLGK	1xNethylmaleimide [C6]; 1xTMTpro [K17]; 1xTMTpro [N-Term]	Malate dehydrogenase, mitochondrial OS=Homo sapiens OX=9606 GN=MDH2 PE=1 SV=3	0.03341	0.0385998	0.0280148	0.0318846	0.0312673	0.0297083	0.518681	-0.0644602	-0.0926636	-0.166452	-0.107859
NEM	CASP7	P55210	ADDQGCIEEQGVEDSANEDSVDAKPDRSSFVPSLFSK	1xAcetyl [N-Term]; 1xNethylmaleimide [C6]; 2xTMTpro [K24; K37]	Caspase-7 OS=Homo sapiens OX=9606 GN=CASP7 PE=1 SV=1	0.0259611	0.0221815	0.0268911	0.0251249	0.027199	0.0261711	0.519029	0.0065437	0.12098	0.0654014	0.0643083
NEM	IGF2BP3	O00425	TGYAFVDCPDESWALK	1xNethylmaleimide [C8]; 1xTMTpro [K16]; 1xTMTpro [N-Term]	Insulin-like growth factor 2 mRNA-binding protein 3 OS=Homo sapiens OX=9606 GN=IGF2BP3 PE=1 SV=2	0.0180868	0.021792	0.0161737	0.0173049	0.0173349	0.017575	0.519216	-0.110633	-0.108134	-0.0882926	-0.102353
NEM	GDI2	P50395	KFDLGQDVIDFTGHALALYRTDDYLDQPCYETINR	1xDeamidated [Q6]; 1xNethylmaleimide [C29]; 1xTMTpro [K1]; 1xTMTpro [N-Term]	Rab GDP dissociation inhibitor beta OS=Homo sapiens OX=9606 GN=GDI2 PE=1 SV=2	0.00604469	0.00635884	0.00661338	0.00618816	0.00595895	0.00642011	0.519375	-0.0347392	-0.0891898	0.01835	-0.035193
NEM	KIF5B	P33176	FQGEDTVVIASKPYAFDRVFQSSTSQEQVYNDCAK	1xDeamidated [Q]; 1xNethylmaleimide [C33]; 2xTMTpro [K12; K35]; 1xTMTpro [N-Term]	Kinesin-1 heavy chain OS=Homo sapiens OX=9606 GN=KIF5B PE=1 SV=1	0.00434891	0.00551311	0.00392053	0.00387045	0.00452841	0.00424441	0.519389	-0.247306	-0.020803	-0.114245	-0.127451
NEM	PTK2	Q05397	IAGAPEPLTVTAPSLTIAENMADLIDGYCR	1xNethylmaleimide [C29]; 1xTMTpro [N-Term]	Focal adhesion kinase 1 OS=Homo sapiens OX=9606 GN=PTK2 PE=1 SV=2	0.00262749	0.00272597	0.00235643	0.00367746	0.00311256	0.00204198	0.519941	0.516961	0.276353	-0.331782	0.153844
NEM	GSPT1	P15170	LKGIEEEEILPGFILCDPNNLCHSGR	1xDeamidated [N19]; 2xNethylmaleimide [C16; C22]; 1xTMTpro [K2]; 1xTMTpro [N-Term]	Eukaryotic peptide chain release factor GTP-binding subunit ERF3A OS=Homo sapiens OX=9606 GN=GSPT1 PE=1 SV=1	0.00419105	0.00274421	0.00541845	0.00456053	0.00488662	0.00470367	0.520083	0.14729	0.246927	0.191876	0.195364
NEM	FSCN1	Q16658	TANGTAEAVQIQFGLINCGNK	1xAcetyl [N-Term]; 1xDeamidated [N/Q]; 1xNethylmaleimide [C18]; 1xTMTpro [K21]	Fascin OS=Homo sapiens OX=9606 GN=FSCN1 PE=1 SV=3	0.0121845	0.0126559	0.0104091	0.0121893	0.0127428	0.0119367	0.520446	0.0529706	0.11704	0.0227623	0.0642575
NEM	LIMA1	Q9UHB6	ENVPPGPEVCITHQEGEK	1xNethylmaleimide [C10]; 1xTMTpro [K18]; 1xTMTpro [N-Term]	LIM domain and actin-binding protein 1 OS=Homo sapiens OX=9606 GN=LIMA1 PE=1 SV=1	0.00416061	0.00481744	0.00397582	0.0047193	0.00447447	0.0043683	0.521894	0.128224	0.0513682	0.0167221	0.0654382
NEM	PAICS	P22234	SNGLGPVMSGNTAYPVISCPPLTPDWGVQDVWSSLR	1xDeamidated [N/Q]; 1xNethylmaleimide [C19]; 1xTMTpro [N-Term]	Multifunctional protein ADE2 OS=Homo sapiens OX=9606 GN=PAICS PE=1 SV=3	0.000499141	0.00038636	0.000647217	0.00055376	0.000529689	0.000628738	0.521931	0.116202	0.0520876	0.299402	0.155897
NEM	RANBP9	Q96S59	SGIGSCAFATVEDYLH	1xNethylmaleimide [C6]; 1xTMTpro [N-Term]	Ran-binding protein 9 OS=Homo sapiens OX=9606 GN=RANBP9 PE=1 SV=1	0.0692208	0.0608802	0.0686253	0.0573562	0.0744612	0.0871414	0.522207	-0.207798	0.168741	0.39561	0.118851
NEM	IDH3B	O43837	LGDGLFLQCCEEVAELYPK	2xNethylmaleimide [C9; C10]; 1xTMTpro [K19]; 1xTMTpro [N-Term]	Isocitrate dehydrogenase [NAD] subunit beta, mitochondrial OS=Homo sapiens OX=9606 GN=IDH3B PE=1 SV=2	0.00236787	0.00362607	0.00210138	0.00287452	0.00316455	0.00314721	0.522229	0.0911942	0.229874	0.221945	0.181005
NEM	CHD1	O14646	NASPEDVEYYNCQQELTDDLHKQYQIVER	1xNethylmaleimide [C12]; 1xTMTpro [K22]; 1xTMTpro [N-Term]	Chromodomain-helicase-DNA-binding protein 1 OS=Homo sapiens OX=9606 GN=CHD1 PE=1 SV=2	0.0220295	0.0163078	0.022742	0.0200337	0.0242286	0.0218974	0.522741	-0.0232931	0.250993	0.105041	0.110914
Trioxidation	SMS	P52788	DVLILGGGDGGILCEIVK	1xTrioxidation [C14]; 1xTMTpro [K18]; 1xTMTpro [N-Term]	Spermine synthase OS=Homo sapiens OX=9606 GN=SMS PE=1 SV=2	0.0012519	0.000930868	0.000754188	0.000928655	0.000910582	0.000753109	0.522798	-0.0761442	-0.104498	-0.378429	-0.186357
NEM	LZTFL1	Q9NQ48	TVDSCFQDLK	1xNethylmaleimide [C5]; 1xTMTpro [K10]; 1xTMTpro [N-Term]	Leucine zipper transcription factor-like protein 1 OS=Homo sapiens OX=9606 GN=LZTFL1 PE=1 SV=1	0.061426	0.0572072	0.0552136	0.0578901	0.0601702	0.0601354	0.523352	-0.00146572	0.054266	0.0534317	0.0354107
NEM	SNRPD3	P62318	VLHEAEGHIVTCETNTGEVYR	1xNethylmaleimide [C12]; 1xTMTpro [N-Term]	Small nuclear ribonucleoprotein Sm D3 OS=Homo sapiens OX=9606 GN=SNRPD3 PE=1 SV=1	0.00702093	0.00579519	0.0068869	0.00681253	0.00688827	0.00689468	0.523769	0.0528071	0.0687598	0.070101	0.0638893
NEM	PPP3CA	Q08209	VTEMLVNVLNICSDDELGSEEDGFDGATAAAR	1xNethylmaleimide [C12]; 1xTMTpro [N-Term]	Serine/threonine-protein phosphatase 2B catalytic subunit alpha isoform OS=Homo sapiens OX=9606 GN=PPP3CA PE=1 SV=1	0.00117182	0.0011681	0.00109433	0.00106369	0.00116885	0.00151908	0.524273	-0.105956	0.0300514	0.408166	0.110754
NEM	FASN	P49327	ACLDTAVENMPSLK	1xNethylmaleimide [C2]; 1xTMTpro [K14]; 1xTMTpro [N-Term]	Fatty acid synthase OS=Homo sapiens OX=9606 GN=FASN PE=1 SV=3	0.00156433	0.00180906	0.00158135	0.00177047	0.00167403	0.0016957	0.52439	0.100284	0.0194816	0.0380347	0.0526003
NEM	NAE1	Q13564	NRAEAAMEFLQELNSDVSGSFVEESPENLLDNDPSFFCR	1xDeamidated [N28]; 1xNethylmaleimide [C38]; 1xTMTpro [N-Term]	NEDD8-activating enzyme E1 regulatory subunit OS=Homo sapiens OX=9606 GN=NAE1 PE=1 SV=1	0.00434392	0.00352623	0.00457277	0.00512479	0.00412622	0.00414792	0.52452	0.305202	-0.00746902	9.70335e-05	0.0992768
Trioxidation	PIGU	Q9H490	VALFYLLNPYTILSCVAK	1xDeamidated [N8]; 1xTrioxidation [C15]; 1xTMTpro [K18]; 1xTMTpro [N-Term]	Phosphatidylinositol glycan anchor biosynthesis class U protein OS=Homo sapiens OX=9606 GN=PIGU PE=1 SV=3	0.707088	0.721128	0.654488	0.663304	0.872673	0.697549	0.525248	-0.0657518	0.330017	0.00687101	0.0903788
NEM	VCP	P55072	FGMTPSKGVLFYGPPGCGK	1xNethylmaleimide [C17]; 2xTMTpro [K7; K19]; 1xTMTpro [N-Term]	Transitional endoplasmic reticulum ATPase OS=Homo sapiens OX=9606 GN=VCP PE=1 SV=4	0.0118193	0.00671734	0.0154416	0.0132292	0.0120922	0.0145035	0.526159	0.22408	0.0944249	0.356757	0.225087
NEM	MRTO4	Q9UKD2	RGVVTLLSDYEVCKEGDVLTPEQAR	1xNethylmaleimide [C13]; 1xTMTpro [K14]; 1xTMTpro [N-Term]	mRNA turnover protein 4 homolog OS=Homo sapiens OX=9606 GN=MRTO4 PE=1 SV=2	0.0296124	0.0331423	0.0240543	0.0324044	0.028473	0.0322667	0.526426	0.163308	-0.0232884	0.157162	0.0990607
NEM	TPT1	P13693	DGLEMEKC	1xNethylmaleimide [C8]; 1xTMTpro [K7]; 1xTMTpro [N-Term]	Translationally-controlled tumor protein OS=Homo sapiens OX=9606 GN=TPT1 PE=1 SV=1	0.011101	0.0138787	0.0121164	0.0129822	0.0130617	0.0128981	0.527621	0.0702268	0.0790374	0.0608578	0.0700407
NEM	TLN2	Q9Y4G6	AVAAGNSCRQEDVIATANLSR	1xDeamidated [Q10]; 1xNethylmaleimide [C8]; 1xTMTpro [N-Term]	Talin-2 OS=Homo sapiens OX=9606 GN=TLN2 PE=1 SV=4;Talin-1 OS=Homo sapiens OX=9606 GN=TLN1 PE=1 SV=3	0.00595719	0.00598911	0.00610381	0.00597892	0.00611069	0.00608509	0.527755	-0.00908912	0.0223624	0.0163059	0.00985975
Dioxidation	HSP90AA1	P07900	VFIMDNCEELIPEYLNFIR	1xDioxidation [C7]; 1xTMTpro [N-Term]	Heat shock protein HSP 90-alpha OS=Homo sapiens OX=9606 GN=HSP90AA1 PE=1 SV=5	0.000119467	7.15013e-05	0.000108625	0.000105898	7.90216e-05	7.86016e-05	0.527793	0.0846298	-0.337721	-0.34541	-0.1995
Dioxidation	EEF2	P13639	LMEPIYLVEIQCPEQVVGGIYGVLNR	1xDioxidation [C12]; 1xTMTpro [N-Term]	Elongation factor 2 OS=Homo sapiens OX=9606 GN=EEF2 PE=1 SV=4	4.1986e-05	2.46223e-05	3.18843e-05	2.93084e-05	3.83944e-05	4.47736e-05	0.52796	-0.163741	0.22584	0.447595	0.169898
NEM	RPLP0	P05388	AGAIAPCEVTVPAQNTGLGPEKTSFFQALGITTKISR	1xNethylmaleimide [C7]; 2xTMTpro [K22; K34]; 1xTMTpro [N-Term]	60S acidic ribosomal protein P0 OS=Homo sapiens OX=9606 GN=RPLP0 PE=1 SV=1	0.0325382	0.0241337	0.0477369	0.0403246	0.0406619	0.0390999	0.5285	0.21245	0.224468	0.167954	0.201624
NEM	U2AF2	P26368	SIEIPRPVDGVEVPGCGK	1xNethylmaleimide [C16]; 1xTMTpro [K18]; 1xTMTpro [N-Term]	Splicing factor U2AF 65 kDa subunit OS=Homo sapiens OX=9606 GN=U2AF2 PE=1 SV=4	0.0380503	0.0480022	0.0356298	0.0371989	0.039662	0.0361427	0.529088	-0.124825	-0.0323279	-0.16638	-0.107844
NEM	RPS4X	P62701	VNDTIQIDLETGKITDFIKFDTGNLCMVTGGANLGR	1xNethylmaleimide [C26]; 2xTMTpro [K13; K19]; 1xTMTpro [N-Term]	40S ribosomal protein S4, X isoform OS=Homo sapiens OX=9606 GN=RPS4X PE=1 SV=2	0.00272817	0.00316152	0.00265673	0.00272563	0.00309892	0.00314918	0.5296	-0.063768	0.121404	0.144619	0.0674182
Dioxidation	EEF1A2	Q05639	NMITGTSQADCAVLIVAAGVGEFEAGISK	1xDioxidation [C11]; 1xTMTpro [K29]; 1xTMTpro [N-Term]	Elongation factor 1-alpha 2 OS=Homo sapiens OX=9606 GN=EEF1A2 PE=1 SV=1;Elongation factor 1-alpha 1 OS=Homo sapiens OX=9606 GN=EEF1A1 PE=1 SV=1	3.74906e-05	4.41894e-05	3.05065e-05	4.8371e-05	5.17812e-05	2.91016e-05	0.53051	0.371276	0.469564	-0.361765	0.159692
NEM	CAPZA1	P52907	TIDGQQTIIACIESHQFQPK	1xNethylmaleimide [C11]; 1xTMTpro [K20]; 1xTMTpro [N-Term]	F-actin-capping protein subunit alpha-1 OS=Homo sapiens OX=9606 GN=CAPZA1 PE=1 SV=3	0.0864567	0.0800667	0.0790678	0.0800144	0.0812599	0.0790401	0.531218	-0.0329651	-0.0106815	-0.0506401	-0.0314289
NEM	CAPZB	P47756	NLSDLIDLVPSLCEDLLSSVDQPLK	1xNethylmaleimide [C13]; 1xTMTpro [K25]; 1xTMTpro [N-Term]	F-actin-capping protein subunit beta OS=Homo sapiens OX=9606 GN=CAPZB PE=1 SV=4	0.000971103	0.000804366	0.00074026	0.000990909	0.00112075	0.000702003	0.531663	0.240811	0.418456	-0.256466	0.134267
NEM	RANBP2	P49792	NIALRSSLEWNSCVVQTLK	1xDeamidated [N/Q]; 1xNethylmaleimide [C13]; 1xTMTpro [K19]; 1xTMTpro [N-Term]	E3 SUMO-protein ligase RanBP2 OS=Homo sapiens OX=9606 GN=RANBP2 PE=1 SV=2;RANBP2-like and GRIP domain-containing protein 8 OS=Homo sapiens OX=9606 GN=RGPD8 PE=1 SV=2	0.00023942	0.000188351	0.000319242	0.000235353	0.000181077	0.000240687	0.533254	-0.081345	-0.459565	-0.0490129	-0.196641
Trioxidation	ACTG1	P60712	LCYVALDFEQEMATAASSSSLEK	1xDeamidated [Q10]; 1xTrioxidation [C2]; 1xTMTpro [K23]; 1xTMTpro [N-Term]	SWISS-PROT:P60712 (Bos taurus) Actin, cytoplasmic 1;Actin, cytoplasmic 2 OS=Homo sapiens OX=9606 GN=ACTG1 PE=1 SV=1	5.39819e-05	4.77552e-05	4.27585e-05	5.02946e-05	5.6618e-05	4.65297e-05	0.533837	0.0624136	0.23327	-0.0498398	0.0819481
NEM	MYH9	P35579	KLEEEQIILEDQNCKLAK	1xNethylmaleimide [C14]; 3xTMTpro [K1; K15; K18]; 1xTMTpro [N-Term]	Myosin-9 OS=Homo sapiens OX=9606 GN=MYH9 PE=1 SV=4	0.00581581	0.00473608	0.0058488	0.00554751	0.00612681	0.00558947	0.534117	0.0211192	0.164414	0.0319908	0.0725079
NEM	COPS8	Q99627	LLDQCENQELEAPGGIATPPVYGQLLALYLLHNDMNNAR	1xDeamidated [Q24]; 1xNethylmaleimide [C5]; 1xTMTpro [N-Term]	COP9 signalosome complex subunit 8 OS=Homo sapiens OX=9606 GN=COPS8 PE=1 SV=1	0.00301767	0.0025052	0.00303479	0.00300537	0.00278998	0.00207925	0.534352	0.0752902	-0.0319976	-0.456194	-0.137634
NEM	PRDX1	Q06830	HGEVCPAGWKPGSDTIKPDVQK	1xNethylmaleimide [C5]; 3xTMTpro [K10; K17; K22]; 1xTMTpro [N-Term]	Peroxiredoxin-1 OS=Homo sapiens OX=9606 GN=PRDX1 PE=1 SV=1	0.0203347	0.0294221	0.0239114	0.0271519	0.0253624	0.0270822	0.535379	0.144971	0.046608	0.141264	0.110948
Trioxidation	HSP90B1	P14625	GYEVIYLTEPVDEYCIQALPEFDGKR	1xTrioxidation [C15]; 1xTMTpro [K25]; 1xTMTpro [N-Term]	Endoplasmin OS=Homo sapiens OX=9606 GN=HSP90B1 PE=1 SV=1	8.78849e-05	9.65229e-05	0.000119315	9.0456e-05	8.57926e-05	0.00010476	0.535628	-0.162505	-0.238867	0.0492925	-0.11736
NEM	RPL30	P62888	TGVHHYSGNNIELGTACGK	1xNethylmaleimide [C17]; 1xTMTpro [K19]; 1xTMTpro [N-Term]	60S ribosomal protein L30 OS=Homo sapiens OX=9606 GN=RPL30 PE=1 SV=2	0.0559892	0.0760749	0.0506705	0.0565044	0.054587	0.0544383	0.536063	-0.108352	-0.158159	-0.162094	-0.142868
NEM	STIP1	P31948	ALSVGNIDDALQCYSEAIKLDPHNHVLYSNR	1xNethylmaleimide [C13]; 1xTMTpro [K19]; 1xTMTpro [N-Term]	Stress-induced-phosphoprotein 1 OS=Homo sapiens OX=9606 GN=STIP1 PE=1 SV=1	0.0128993	0.0105932	0.014268	0.0122555	0.0136786	0.0144	0.536569	-0.0384815	0.12001	0.194151	0.0918933
NEM	EEF2	P13639	YVEPIEDVPCGNIVGLVGVDQFLVK	1xNethylmaleimide [C10]; 1xTMTpro [K25]; 1xTMTpro [N-Term]	Elongation factor 2 OS=Homo sapiens OX=9606 GN=EEF2 PE=1 SV=4	0.00205576	0.00276189	0.00190401	0.00217868	0.00200168	0.00194851	0.536775	-0.0404001	-0.162646	-0.201486	-0.134844
NEM	RUVBL1	Q9Y265	EVYEGEVTELTPCETENPMGGYGK	1xNethylmaleimide [C13]; 1xTMTpro [K24]; 1xTMTpro [N-Term]	RuvB-like 1 OS=Homo sapiens OX=9606 GN=RUVBL1 PE=1 SV=1	0.00600265	0.00800249	0.00576794	0.00635423	0.00629848	0.00550652	0.537521	-0.0527858	-0.0654991	-0.259362	-0.125882
NEM	CCT4	P50991	ITGCASPGKTVTIVVR	1xNethylmaleimide [C4]; 1xTMTpro [K9]; 1xTMTpro [N-Term]	T-complex protein 1 subunit delta OS=Homo sapiens OX=9606 GN=CCT4 PE=1 SV=4	0.0146657	0.012969	0.0138069	0.0147845	0.0142345	0.013633	0.537682	0.0979728	0.0432816	-0.0190113	0.0407477
NEM	FASN	P49327	AALQEELQLCK	1xNethylmaleimide [C10]; 1xTMTpro [K11]; 1xTMTpro [N-Term]	Fatty acid synthase OS=Homo sapiens OX=9606 GN=FASN PE=1 SV=3	0.000500367	0.000473722	0.000498811	0.000487624	0.000500361	0.000447284	0.538689	-0.00985482	0.0273459	-0.134434	-0.0389811
NEM	KPNA6	O60684	NAVWALSNLCR	1xNethylmaleimide [C10]; 1xTMTpro [N-Term]	Importin subunit alpha-7 OS=Homo sapiens OX=9606 GN=KPNA6 PE=1 SV=1;Importin subunit alpha-5 OS=Homo sapiens OX=9606 GN=KPNA1 PE=1 SV=3	0.0421136	0.0437975	0.0410228	0.0447083	0.0390121	0.0387953	0.53872	0.079499	-0.11712	-0.125161	-0.0542607
NEM	STRAP	Q9Y3F4	ALWCSEDKQILSADDKTVR	1xNethylmaleimide [C4]; 2xTMTpro [K8; K16]; 1xTMTpro [N-Term]	Serine-threonine kinase receptor-associated protein OS=Homo sapiens OX=9606 GN=STRAP PE=1 SV=1	0.0150028	0.00962598	0.0201561	0.0166451	0.0169647	0.0178918	0.538892	0.157047	0.184483	0.261245	0.200925
NEM	SF3B3	Q15393	YSEPLEEHGNFLITVPGGSDGPSGVLICSENYITYK	1xNethylmaleimide [C28]; 1xTMTpro [K36]; 1xTMTpro [N-Term]	Splicing factor 3B subunit 3 OS=Homo sapiens OX=9606 GN=SF3B3 PE=1 SV=4	0.00166034	0.00226499	0.00214731	0.00213643	0.00211462	0.00223185	0.539017	0.0778384	0.0630347	0.140875	0.093916
NEM	PPP2CA	P67775	ELDQWIEQLNECKQLSESQVK	1xDeamidated [Q8]; 1xNethylmaleimide [C12]; 2xTMTpro [K13; K21]; 1xTMTpro [N-Term]	Serine/threonine-protein phosphatase 2A catalytic subunit alpha isoform OS=Homo sapiens OX=9606 GN=PPP2CA PE=1 SV=1	0.193789	0.161049	0.202803	0.197505	0.203214	0.185774	0.539111	0.0875146	0.128625	-0.000823734	0.0717718
NEM	HARS1	P12081	LLNQLQYCEEAGIPLVAIIGEQELK	1xNethylmaleimide [C8]; 1xTMTpro [K25]; 1xTMTpro [N-Term]	Histidine--tRNA ligase, cytoplasmic OS=Homo sapiens OX=9606 GN=HARS1 PE=1 SV=2	0.0160582	0.0183062	0.0143921	0.0181279	0.0168461	0.0163905	0.539228	0.157579	0.0517854	0.0122331	0.0738659
NEM	TUBAL3	A6NHL2	YMACCLLYR	2xNethylmaleimide [C4; C5]; 1xTMTpro [N-Term]	Tubulin alpha chain-like 3 OS=Homo sapiens OX=9606 GN=TUBAL3 PE=1 SV=2;Tubulin alpha-1A chain OS=Homo sapiens OX=9606 GN=TUBA1A PE=1 SV=1;Tubulin alpha-1C chain OS=Homo sapiens OX=9606 GN=TUBA1C PE=1 SV=1;Tubulin alpha-4A chain OS=Homo sapiens OX=9606 GN=TUBA4A PE=1 SV=1	0.303928	0.391845	0.290938	0.314065	0.315554	0.286211	0.539355	-0.0666019	-0.0597775	-0.200585	-0.108988
NEM	EIF3D	O15371	TQGNVFATDAILATLMSCTR	1xNethylmaleimide [C18]; 1xTMTpro [N-Term]	Eukaryotic translation initiation factor 3 subunit D OS=Homo sapiens OX=9606 GN=EIF3D PE=1 SV=1	0.0019501	0.00152494	0.00211459	0.00197925	0.00189891	0.00210637	0.539608	0.0871654	0.0273811	0.176969	0.097172
NEM	PSMA4	P25789	LNEDMACSVAGITSDANVLTNELR	1xNethylmaleimide [C7]; 1xTMTpro [N-Term]	Proteasome subunit alpha type-4 OS=Homo sapiens OX=9606 GN=PSMA4 PE=1 SV=1	0.00631434	0.00551697	0.00677059	0.00642268	0.00645889	0.0065257	0.540255	0.0507599	0.0588707	0.0737169	0.0611158
NEM	DSP	P15924	RGVITDQNSDGYCQTGTMSR	1xNethylmaleimide [C13]; 1xTMTpro [N-Term]	Desmoplakin OS=Homo sapiens OX=9606 GN=DSP PE=1 SV=3	0.00435597	0.00412099	0.00456666	0.00455839	0.00455087	0.00426083	0.540392	0.0682157	0.0658343	-0.0291737	0.0349588
Trioxidation	MDH2	P40926	SQETECTYFSTPLLLGK	1xTrioxidation [C6]; 1xTMTpro [K17]; 1xTMTpro [N-Term]	Malate dehydrogenase, mitochondrial OS=Homo sapiens OX=9606 GN=MDH2 PE=1 SV=3	0.000409219	0.000318816	0.000348429	0.000378331	0.000315478	0.000314156	0.540461	0.0763804	-0.185728	-0.191784	-0.100377
NEM	PDCD6IP	Q8WUM4	SCVLFNCAALASQIAAEQNLDNDEGLK	1xDeamidated [N/Q]; 2xNethylmaleimide [C2; C7]; 1xTMTpro [K27]; 1xTMTpro [N-Term]	Programmed cell death 6-interacting protein OS=Homo sapiens OX=9606 GN=PDCD6IP PE=1 SV=1	0.000406072	0.000418698	0.000384451	0.000460113	0.000320435	0.000328621	0.540673	0.190945	-0.331011	-0.29462	-0.144895
NEM	SMS	P52788	MVTMVEIDQMVIDGCKK	1xNethylmaleimide [C15]; 2xTMTpro [K16; K17]; 1xTMTpro [N-Term]	Spermine synthase OS=Homo sapiens OX=9606 GN=SMS PE=1 SV=2	0.0139375	0.0112614	0.0142067	0.0136598	0.0138813	0.0139287	0.540774	0.056499	0.0797033	0.0846191	0.0736071
NEM	EPCAM	P16422	RAKPEGALQNNDGLYDPDCDESGLFK	1xNethylmaleimide [C19]; 2xTMTpro [K3; K26]; 1xTMTpro [N-Term]	Epithelial cell adhesion molecule OS=Homo sapiens OX=9606 GN=EPCAM PE=1 SV=2	0.0268047	0.0323957	0.0261862	0.0303239	0.0290491	0.0303756	0.54096	0.091409	0.0294474	0.0938663	0.0715742
NEM	NHLRC2	Q8NBF2	AGFAQPSGLSLASEDPWSCLFVADSESSTVR	1xDeamidated [Q5]; 1xNethylmaleimide [C19]; 1xTMTpro [N-Term]	NHL repeat-containing protein 2 OS=Homo sapiens OX=9606 GN=NHLRC2 PE=1 SV=1	0.00204054	0.00197757	0.00265964	0.00237692	0.00150312	0.00211853	0.541174	0.0946955	-0.56644	-0.0713367	-0.181027
NEM	TCP1	P17987	VLCELADLQDK	1xNethylmaleimide [C3]; 1xTMTpro [K11]; 1xTMTpro [N-Term]	T-complex protein 1 subunit alpha OS=Homo sapiens OX=9606 GN=TCP1 PE=1 SV=1	0.00173933	0.00225512	0.00250431	0.00202613	0.00194915	0.00203042	0.542211	-0.0964735	-0.152358	-0.0934256	-0.114086
NEM	ATP2A2	P16615	SMSVYCTPNKPSR	1xNethylmaleimide [C6]; 1xTMTpro [K10]; 1xTMTpro [N-Term]	Sarcoplasmic/endoplasmic reticulum calcium ATPase 2 OS=Homo sapiens OX=9606 GN=ATP2A2 PE=1 SV=1	0.0155083	0.0167387	0.0149296	0.0150375	0.0161678	0.0145347	0.542465	-0.0645499	0.0400174	-0.113605	-0.0460459
NEM	HMGB2	P26583	MSSYAFFVQTCREEHK	1xNethylmaleimide [C11]; 1xTMTpro [K16]; 1xTMTpro [N-Term]	High mobility group protein B2 OS=Homo sapiens OX=9606 GN=HMGB2 PE=1 SV=2;High mobility group protein B1 OS=Homo sapiens OX=9606 GN=HMGB1 PE=1 SV=3	0.34383	0.416538	0.327841	0.339388	0.351323	0.337764	0.542872	-0.0959861	-0.0461238	-0.102906	-0.0816718
NEM	PREP	P48147	VLVPEHEKDVLEWIACVR	1xNethylmaleimide [C16]; 1xTMTpro [K8]; 1xTMTpro [N-Term]	Prolyl endopeptidase OS=Homo sapiens OX=9606 GN=PREP PE=1 SV=2	0.0336489	0.0398	0.0320279	0.0355916	0.0356382	0.0398205	0.544454	0.0176453	0.0195346	0.17962	0.0722666
NEM	PPP4C	P60510	GAGYLFGSDVVAQFNAANDIDMICR	1xNethylmaleimide [C24]; 1xTMTpro [N-Term]	Serine/threonine-protein phosphatase 4 catalytic subunit OS=Homo sapiens OX=9606 GN=PPP4C PE=1 SV=1	0.0143886	0.0104945	0.0142631	0.0105691	0.0122385	0.0133042	0.545082	-0.304054	-0.0924854	0.0279721	-0.122856
NEM	CLIC1	O00299	YLSNAYAREEFASTCPDDEEIELAYEQVAK	1xDeamidated [N4]; 1xNethylmaleimide [C15]; 1xTMTpro [K30]; 1xTMTpro [N-Term]	Chloride intracellular channel protein 1 OS=Homo sapiens OX=9606 GN=CLIC1 PE=1 SV=4	0.000843836	0.000722306	0.000863051	0.000899226	0.000704484	0.000647658	0.545991	0.151241	-0.200875	-0.32221	-0.123948
NEM	ENO1	P06733	VNQIGSVTESLQACKLAQANGWGVMVSHR	1xNethylmaleimide [C14]; 1xTMTpro [K15]; 1xTMTpro [N-Term]	Alpha-enolase OS=Homo sapiens OX=9606 GN=ENO1 PE=1 SV=2	0.00611788	0.00364643	0.00830901	0.00656658	0.00695373	0.00747174	0.54724	0.124315	0.20696	0.310616	0.213964
NEM	VCP	P55072	NMKLADDVDLEQVANETHGHVGADLAALCSEAALQAIR	1xNethylmaleimide [C29]; 1xTMTpro [K3]; 1xTMTpro [N-Term]	Transitional endoplasmic reticulum ATPase OS=Homo sapiens OX=9606 GN=VCP PE=1 SV=4	0.00124369	0.000603	0.00137927	0.00122357	0.00114335	0.00138237	0.547387	0.186328	0.0884948	0.362377	0.2124
NEM	PGK1	P00558	DCVGPEVEKACANPAAGSVILLENLR	1xDeamidated [N13]; 2xNethylmaleimide [C2; C11]; 1xTMTpro [K9]; 1xTMTpro [N-Term]	Phosphoglycerate kinase 1 OS=Homo sapiens OX=9606 GN=PGK1 PE=1 SV=3	0.00159065	0.00122915	0.00165799	0.00154596	0.00160141	0.00161779	0.548055	0.0506787	0.101522	0.116198	0.089466
NEM	GNL3	Q9BVP2	KVIEASDVVLEVLDARDPLGCR	1xNethylmaleimide [C21]; 1xTMTpro [K1]; 1xTMTpro [N-Term]	Guanine nucleotide-binding protein-like 3 OS=Homo sapiens OX=9606 GN=GNL3 PE=1 SV=2	0.0386559	0.0360278	0.0377427	0.03728	0.0378047	0.0351389	0.548555	-0.00754427	0.0126173	-0.0928788	-0.0292686
NEM	XPO5	Q9HAV4	AMDQVNALCEQLVK	1xAcetyl [N-Term]; 1xNethylmaleimide [C9]; 1xTMTpro [K14]	Exportin-5 OS=Homo sapiens OX=9606 GN=XPO5 PE=1 SV=1	0.00928179	0.00855317	0.00995291	0.00853066	0.0104807	0.0102394	0.54856	-0.118763	0.17824	0.144636	0.0680375
NEM	CAST	P20810	AAAPAPVSEAVCR	1xNethylmaleimide [C12]; 1xTMTpro [N-Term]	Calpastatin OS=Homo sapiens OX=9606 GN=CAST PE=1 SV=4	0.0403324	0.0432017	0.03679	0.0393372	0.0445916	0.0411401	0.548833	-0.027999	0.152881	0.036652	0.0538446
NEM	ZC3HC1	Q86WB0	AAPCEGQAFAVGVEK	1xAcetyl [N-Term]; 1xNethylmaleimide [C4]; 1xTMTpro [K15]	Nuclear-interacting partner of ALK OS=Homo sapiens OX=9606 GN=ZC3HC1 PE=1 SV=1	0.423681	0.366267	0.472279	0.42942	0.437814	0.461781	0.549515	0.0294519	0.0573806	0.134272	0.0737015
NEM	GLS	O94925	SGVAGGILLVVPNVMGMMCWSPPLDK	1xNethylmaleimide [C19]; 1xTMTpro [K26]; 1xTMTpro [N-Term]	Glutaminase kidney isoform, mitochondrial OS=Homo sapiens OX=9606 GN=GLS PE=1 SV=1	0.00682466	0.00830908	0.00649248	0.00739907	0.00811559	0.007355	0.549861	0.0375973	0.170949	0.0289773	0.0791746
Dioxidation	EZR	P15311	EGILSDEIYCPPETAVLLGSYAVQAK	1xDioxidation [C10]; 1xTMTpro [K26]; 1xTMTpro [N-Term]	Ezrin OS=Homo sapiens OX=9606 GN=EZR PE=1 SV=4	0.000449431	0.000283763	0.000575211	0.0004862	0.000488202	0.000514792	0.549915	0.156774	0.162703	0.239213	0.18623
NEM	TNPO1	Q92973	TQDQDENVALEACEFWLTLAEQPICKDVLVR	1xDeamidated [Q22]; 2xNethylmaleimide [C13; C25]; 1xTMTpro [K26]; 1xTMTpro [N-Term]	Transportin-1 OS=Homo sapiens OX=9606 GN=TNPO1 PE=1 SV=2	0.000762592	0.000648554	0.000575166	0.000761166	0.00092841	0.00054606	0.550042	0.201153	0.487704	-0.278	0.136952
NEM	RBM8A	Q9Y5S9	EAQAAMEGLNGQDLMGQPISVDWCFVR	1xDeamidated [N/Q]; 1xNethylmaleimide [C24]; 1xTMTpro [N-Term]	RNA-binding protein 8A OS=Homo sapiens OX=9606 GN=RBM8A PE=1 SV=1	0.00351467	0.0028732	0.00291932	0.0030628	0.00363979	0.00314151	0.550453	-0.0185328	0.230472	0.0180758	0.0766717
NEM	LRRC59	Q96AG4	WLDLKDNPLDPVLAKVAGDCLDEK	1xNethylmaleimide [C20]; 3xTMTpro [K5; K15; K24]; 1xTMTpro [N-Term]	Leucine-rich repeat-containing protein 59 OS=Homo sapiens OX=9606 GN=LRRC59 PE=1 SV=1	0.00121116	0.00080951	0.00135872	0.0011352	0.00133654	0.00126564	0.551565	0.0111496	0.24671	0.168071	0.141977
NEM	EIF5A	P63241	ADDLDFETGDAGASATFPMQCSALRK	1xAcetyl [N-Term]; 1xNethylmaleimide [C21]; 1xTMTpro [K26]	Eukaryotic translation initiation factor 5A-1 OS=Homo sapiens OX=9606 GN=EIF5A PE=1 SV=2	1.49217	1.34525	1.53246	1.50039	1.54786	1.44936	0.552053	0.042706	0.0876414	-0.00722098	0.0410422
NEM	XRCC5	P13010	ETVYCLNDDDETEVLKEDIIQGFR	1xDeamidated [N7]; 1xNethylmaleimide [C5]; 1xTMTpro [K16]; 1xTMTpro [N-Term]	X-ray repair cross-complementing protein 5 OS=Homo sapiens OX=9606 GN=XRCC5 PE=1 SV=3	0.00119477	0.0013423	0.00136207	0.00125874	0.00129205	0.00123421	0.552475	-0.046214	-0.00853579	-0.0746116	-0.0431205
NEM	PGAM1	P18669	RYADLTEDQLPSCESLKDTIAR	1xNethylmaleimide [C13]; 1xTMTpro [K17]; 1xTMTpro [N-Term]	Phosphoglycerate mutase 1 OS=Homo sapiens OX=9606 GN=PGAM1 PE=1 SV=2	0.0113918	0.00804923	0.014433	0.012461	0.0124083	0.0129228	0.552527	0.1422	0.136084	0.194705	0.157663
NEM	ESD	P10768	VFEHDSVELNCK	1xNethylmaleimide [C11]; 1xTMTpro [K12]; 1xTMTpro [N-Term]	S-formylglutathione hydrolase OS=Homo sapiens OX=9606 GN=ESD PE=1 SV=2	0.0615156	0.0642026	0.0522235	0.056196	0.0585249	0.055431	0.552576	-0.0779026	-0.0193209	-0.0976773	-0.0649669
NEM	EFTUD2	Q15029	MYSEIDIKVADPVVTFCETVVETSSLK	1xNethylmaleimide [C17]; 2xTMTpro [K8; K27]; 1xTMTpro [N-Term]	116 kDa U5 small nuclear ribonucleoprotein component OS=Homo sapiens OX=9606 GN=EFTUD2 PE=1 SV=1	0.0017113	0.00141822	0.00115481	0.00121625	0.00136889	0.00135252	0.552631	-0.23167	-0.0611027	-0.0784531	-0.123742
NEM	HNRNPH1	P31943	GLPWSCSADEVQR	1xNethylmaleimide [C6]; 1xTMTpro [N-Term]	Heterogeneous nuclear ribonucleoprotein H OS=Homo sapiens OX=9606 GN=HNRNPH1 PE=1 SV=4	0.0229418	0.0176574	0.031726	0.0277519	0.0258782	0.0274125	0.553295	0.203049	0.102203	0.1853	0.163517
NEM	AKAP12	Q02952	WKSDEVDEQVACQEVK	1xNethylmaleimide [C12]; 2xTMTpro [K2; K16]; 1xTMTpro [N-Term]	A-kinase anchor protein 12 OS=Homo sapiens OX=9606 GN=AKAP12 PE=1 SV=4	0.00295692	0.00399945	0.00304064	0.00313372	0.00314523	0.00300993	0.554353	-0.0886582	-0.0833706	-0.146803	-0.106277
NEM	EIF3I	Q13347	ITSAVWGPLGECIIAGHESGELNQYSAK	1xNethylmaleimide [C12]; 1xTMTpro [K28]; 1xTMTpro [N-Term]	Eukaryotic translation initiation factor 3 subunit I OS=Homo sapiens OX=9606 GN=EIF3I PE=1 SV=1	0.014107	0.0153419	0.015549	0.0139761	0.0148263	0.0151003	0.55472	-0.101934	-0.0167338	0.00967919	-0.0363296
NEM	PRDX1	Q06830	LNCQVIGASVDSHFCHLAWVNTPK	1xDeamidated [N21]; 2xNethylmaleimide [C3; C15]; 1xTMTpro [K24]; 1xTMTpro [N-Term]	Peroxiredoxin-1 OS=Homo sapiens OX=9606 GN=PRDX1 PE=1 SV=1	0.0080042	0.0069866	0.00841562	0.00735315	0.00730214	0.00782766	0.555024	-0.0855076	-0.095551	0.00471162	-0.0587823
NEM	OAT	P04181	ALQDPNVAAFMVEPIQGEAGVVVPDPGYLMGVRELCTR	1xNethylmaleimide [C36]; 1xTMTpro [N-Term]	Ornithine aminotransferase, mitochondrial OS=Homo sapiens OX=9606 GN=OAT PE=1 SV=1	0.000485856	0.000537608	0.000660337	0.000531913	0.000509392	0.000533105	0.5552	-0.0774972	-0.139912	-0.0742675	-0.0972257
NEM	CSTF3	Q12996	LLPPPICFQGPFVQVDELMEIFRR	1xDeamidated [Q9]; 1xNethylmaleimide [C7]; 1xTMTpro [N-Term]	Cleavage stimulation factor subunit 3 OS=Homo sapiens OX=9606 GN=CSTF3 PE=1 SV=1	0.0180742	0.0124261	0.0190806	0.0184511	0.016003	0.0197768	0.555477	0.158882	-0.0464847	0.258987	0.123795
NEM	PRDX5	P30044	ALNVEPDGTGLTCSLAPNIISQL	1xNethylmaleimide [C13]; 1xTMTpro [N-Term]	Peroxiredoxin-5, mitochondrial OS=Homo sapiens OX=9606 GN=PRDX5 PE=1 SV=4	0.0120451	0.0102063	0.0133118	0.0129736	0.0122538	0.0122572	0.555483	0.130155	0.0478139	0.0482118	0.0753934
NEM	EFTUD2	Q15029	SYPSLTTKVEESGEHVILGTGELYLDCVMHDLR	1xNethylmaleimide [C27]; 1xTMTpro [K8]; 1xTMTpro [N-Term]	116 kDa U5 small nuclear ribonucleoprotein component OS=Homo sapiens OX=9606 GN=EFTUD2 PE=1 SV=1	0.00208989	0.00145223	0.00251499	0.00220094	0.00231065	0.00219481	0.556802	0.124451	0.194627	0.120425	0.146501
NEM	CRLF3	Q8IUI8	LLDERLVTLLQEVDTIEQETIKPLDDCQK	1xNethylmaleimide [C27]; 2xTMTpro [K22; K29]; 1xTMTpro [N-Term]	Cytokine receptor-like factor 3 OS=Homo sapiens OX=9606 GN=CRLF3 PE=1 SV=2	0.0553088	0.0626847	0.0514026	0.0628345	0.0648215	0.0518011	0.557504	0.15419	0.199106	-0.124384	0.0763038
NEM	GDI2	P50395	MNEEYDVIVLGTGLTECILSGIMSVNGK	1xAcetyl [N-Term]; 1xNethylmaleimide [C17]; 1xTMTpro [K28]	Rab GDP dissociation inhibitor beta OS=Homo sapiens OX=9606 GN=GDI2 PE=1 SV=2	0.00170009	0.00162086	0.00182625	0.00172181	0.00175114	0.00180318	0.5584	0.00510186	0.0294709	0.0717213	0.0354314
Dioxidation	HSP90B1	P14625	GYEVIYLTEPVDEYCIQALPEFDGK	1xDioxidation [C15]; 1xTMTpro [K25]; 1xTMTpro [N-Term]	Endoplasmin OS=Homo sapiens OX=9606 GN=HSP90B1 PE=1 SV=1	6.61574e-05	3.29004e-05	4.76207e-05	4.47848e-05	4.96162e-05	3.0404e-05	0.558499	-0.126612	0.0211892	-0.685362	-0.263595
NEM	HNRNPU	Q00839	GNFTLPEVAECFDEITYVELQKEEAQK	1xDeamidated [Q]; 1xNethylmaleimide [C11]; 2xTMTpro [K22; K27]; 1xTMTpro [N-Term]	Heterogeneous nuclear ribonucleoprotein U OS=Homo sapiens OX=9606 GN=HNRNPU PE=1 SV=6	0.000122861	0.000209564	0.000145587	0.000198527	0.000195896	0.000144299	0.558678	0.317256	0.298005	-0.143024	0.157412
NEM	EXOSC10	Q01780	LLNCQEFAVDLEHHSYR	1xNethylmaleimide [C4]; 1xTMTpro [N-Term]	Exosome component 10 OS=Homo sapiens OX=9606 GN=EXOSC10 PE=1 SV=2	0.00919973	0.008551	0.00750666	0.00864337	0.00879051	0.00885442	0.558916	0.0379229	0.0622759	0.0727259	0.0576416
NEM	ATP1A1	P05023	IISANGCKVDNSSLTGESEPQTR	1xNethylmaleimide [C7]; 1xTMTpro [K8]; 1xTMTpro [N-Term]	Sodium/potassium-transporting ATPase subunit alpha-1 OS=Homo sapiens OX=9606 GN=ATP1A1 PE=1 SV=1	0.00376809	0.00322368	0.00401486	0.00369917	0.00343984	0.00336232	0.56023	0.0118644	-0.0929968	-0.125882	-0.0690047
NEM	TXN	P10599	TAFQEALDAAGDKLVVVDFSATWCGPCK	1xDeamidated [Q4]; 2xNethylmaleimide [C24; C27]; 2xTMTpro [K13; K28]; 1xTMTpro [N-Term]	Thioredoxin OS=Homo sapiens OX=9606 GN=TXN PE=1 SV=3	0.0109549	0.00969589	0.0115273	0.010665	0.0110636	0.0116458	0.560326	-0.00822995	0.0446994	0.118686	0.0517185
NEM	UNC45A	Q9H3U1	AAAACLDKAVEYGLIQPNQDGE	1xNethylmaleimide [C5]; 1xTMTpro [K8]; 1xTMTpro [N-Term]	Protein unc-45 homolog A OS=Homo sapiens OX=9606 GN=UNC45A PE=1 SV=1	0.0194881	0.0133764	0.023463	0.0212458	0.0208097	0.0203661	0.560636	0.178302	0.148377	0.11729	0.14799
NEM	LSM12	Q3MHD2	TCQEQR	1xNethylmaleimide [C2]; 1xTMTpro [N-Term]	Protein LSM12 homolog OS=Homo sapiens OX=9606 GN=LSM12 PE=1 SV=2	0.0333471	0.0279729	0.0355359	0.0362012	0.0334373	0.0321826	0.560793	0.165159	0.0505814	-0.00459695	0.070381
NEM	FLNA	P21333	ATCAPQHGAPGPGPADASKVVAK	1xNethylmaleimide [C3]; 2xTMTpro [K19; K23]; 1xTMTpro [N-Term]	Filamin-A OS=Homo sapiens OX=9606 GN=FLNA PE=1 SV=4	0.00582438	0.00360705	0.00677922	0.00566581	0.00602667	0.00648143	0.562096	0.0683745	0.157454	0.262405	0.162744
NEM	PKM	P14618	ITLDNAYMEKCDENILWLDYKNICK	2xNethylmaleimide [C11; C24]; 3xTMTpro [K10; K21; K25]; 1xTMTpro [N-Term]	Pyruvate kinase PKM OS=Homo sapiens OX=9606 GN=PKM PE=1 SV=4	0.0112203	0.0115275	0.0114358	0.0112143	0.0116481	0.0108027	0.562153	-0.0229982	0.0317563	-0.0769548	-0.0227322
NEM	TSPO	P30536	APPWVPAMGFTLAPSLGCFVGSR	1xNethylmaleimide [C18]; 1xTMTpro [N-Term]	Translocator protein OS=Homo sapiens OX=9606 GN=TSPO PE=1 SV=3	0.218507	0.17127	0.283281	0.214573	0.252305	0.278535	0.562499	-0.0643005	0.169401	0.312089	0.139063
NEM	EEF2	P13639	SNTGGQAFPQCVFDHWQILPGDPFDNSSRPSQVVAETR	2xDeamidated [Q17; Q32]; 1xNethylmaleimide [C11]; 1xTMTpro [N-Term]	Elongation factor 2 OS=Homo sapiens OX=9606 GN=EEF2 PE=1 SV=4	0.000924012	0.000680062	0.00131957	0.00103434	0.00118107	0.00109615	0.56265	0.0858985	0.277283	0.169644	0.177609
NEM	SSRP1	Q08945	FYVPPTQEDGVDPVEAFAQNVLSKADVIQATGDAICIFR	1xDeamidated [N/Q]; 1xNethylmaleimide [C36]; 1xTMTpro [K24]; 1xTMTpro [N-Term]	FACT complex subunit SSRP1 OS=Homo sapiens OX=9606 GN=SSRP1 PE=1 SV=1	0.00120788	0.000837198	0.00133043	0.00138903	0.00113408	0.00117854	0.56269	0.303937	0.0113816	0.066857	0.127392
NEM	EEF2	P13639	SDPMVQCIIEESGEHIIAGAGELHLEICLK	1xDeamidated [Q6]; 2xNethylmaleimide [C7; C28]; 1xTMTpro [K30]; 1xTMTpro [N-Term]	Elongation factor 2 OS=Homo sapiens OX=9606 GN=EEF2 PE=1 SV=4	0.000337421	0.000469776	0.000354402	0.000347539	0.000385885	0.00034072	0.563621	-0.155904	-0.00490708	-0.184491	-0.115101
NEM	RSF1	Q96T23	LLCEKLEEQLQDLDVALK	1xNethylmaleimide [C3]; 2xTMTpro [K5; K18]; 1xTMTpro [N-Term]	Remodeling and spacing factor 1 OS=Homo sapiens OX=9606 GN=RSF1 PE=1 SV=2	0.0476232	0.060221	0.0447399	0.0611848	0.0528941	0.0496482	0.564078	0.266603	0.0565368	-0.0348305	0.096103
NEM	U2AF2	P26368	GYAFCEYVDINVTDQAIAGLNGMQLGDK	2xDeamidated [N21; Q24]; 1xNethylmaleimide [C5]; 1xTMTpro [K28]; 1xTMTpro [N-Term]	Splicing factor U2AF 65 kDa subunit OS=Homo sapiens OX=9606 GN=U2AF2 PE=1 SV=4	0.000318178	0.000415629	0.000275287	0.000352061	0.000320161	0.000234262	0.564632	0.0657993	-0.071228	-0.521906	-0.175778
NEM	U2AF1	Q01081	GGFCNFMHLKPISR	1xNethylmaleimide [C4]; 1xTMTpro [K10]; 1xTMTpro [N-Term]	Splicing factor U2AF 35 kDa subunit OS=Homo sapiens OX=9606 GN=U2AF1 PE=1 SV=3	0.167222	0.178643	0.211587	0.192976	0.197929	0.193848	0.565202	0.0545362	0.0910957	0.0610406	0.0688908
Dioxidation	MDH2	P40926	SQETECTYFSTPLLLGK	1xDioxidation [C6]; 1xTMTpro [K17]; 1xTMTpro [N-Term]	Malate dehydrogenase, mitochondrial OS=Homo sapiens OX=9606 GN=MDH2 PE=1 SV=3	0.00109686	0.00102974	0.00115344	0.00103142	0.00120326	0.00116488	0.566616	-0.0841232	0.138196	0.0914333	0.0485022
NEM	ALDOA	P04075	CQYVTEK	1xNethylmaleimide [C1]; 1xTMTpro [K7]; 1xTMTpro [N-Term]	Fructose-bisphosphate aldolase A OS=Homo sapiens OX=9606 GN=ALDOA PE=1 SV=2;Fructose-bisphosphate aldolase C OS=Homo sapiens OX=9606 GN=ALDOC PE=1 SV=2	0.0056756	0.00524974	0.00527448	0.00586982	0.00487681	0.00468272	0.567172	0.120373	-0.147006	-0.205596	-0.0774096
Dioxidation	CCT8	P50990	LTPPVLEEMGHCDSVYLSEVGDTQVVVFK	1xDeamidated [Q24]; 1xDioxidation [C12]; 1xTMTpro [K29]; 1xTMTpro [N-Term]	T-complex protein 1 subunit theta OS=Homo sapiens OX=9606 GN=CCT8 PE=1 SV=4	0.00011891	9.84105e-05	0.000132805	0.000109692	0.00013007	0.000133796	0.568045	-0.0894566	0.15638	0.197121	0.0880148
NEM	VCP	P55072	QAAPCVLFFDELDSIAK	1xNethylmaleimide [C5]; 1xTMTpro [K17]; 1xTMTpro [N-Term]	Transitional endoplasmic reticulum ATPase OS=Homo sapiens OX=9606 GN=VCP PE=1 SV=4	0.00299388	0.00182437	0.00376286	0.0034067	0.00311957	0.00320398	0.568131	0.252173	0.125145	0.163664	0.180327
NEM	RPSA	P08865	LLVVTDPRADHQPLTEASYVNLPTIALCNTDSPLR	1xDeamidated [Q12]; 1xNethylmaleimide [C28]; 1xTMTpro [N-Term]	40S ribosomal protein SA OS=Homo sapiens OX=9606 GN=RPSA PE=1 SV=4	0.00228497	0.00183851	0.00262865	0.00211695	0.00222504	0.0019336	0.569072	-0.0883919	-0.0165479	-0.219088	-0.108009
NEM	WDR12	Q9GZL7	YTAPQPEQCMFHDDWISSIKGAEEWILTGSYDK	1xDeamidated [Q8]; 1xNethylmaleimide [C9]; 2xTMTpro [K20; K33]; 1xTMTpro [N-Term]	Ribosome biogenesis protein WDR12 OS=Homo sapiens OX=9606 GN=WDR12 PE=1 SV=2	0.00317465	0.00343535	0.00250868	0.00327377	0.00330531	0.00310346	0.569208	0.107087	0.12092	0.0300137	0.0860071
NEM	PABPC3	Q9H361	GFGFVCFSSPEEATK	1xNethylmaleimide [C6]; 1xTMTpro [K15]; 1xTMTpro [N-Term]	Polyadenylate-binding protein 3 OS=Homo sapiens OX=9606 GN=PABPC3 PE=1 SV=2;Polyadenylate-binding protein 4 OS=Homo sapiens OX=9606 GN=PABPC4 PE=1 SV=1;Polyadenylate-binding protein 1 OS=Homo sapiens OX=9606 GN=PABPC1 PE=1 SV=2	0.00644862	0.00828419	0.00667967	0.00731853	0.00781431	0.00746187	0.569372	0.036136	0.1307	0.0641195	0.0769853
NEM	CAPG	P40121	VADSSPFALELLISDDCFVLDNGLCGK	2xNethylmaleimide [C17; C25]; 1xTMTpro [K27]; 1xTMTpro [N-Term]	Macrophage-capping protein OS=Homo sapiens OX=9606 GN=CAPG PE=1 SV=2	0.00211154	0.00278745	0.00220674	0.00225197	0.00253715	0.0017253	0.569449	-0.0728339	0.0991871	-0.457169	-0.143605
NEM	HARS1	P12081	LLNQLQYCEEAGIPLVAIIGEQELKDGVIKLR	1xDeamidated [Q22]; 1xNethylmaleimide [C8]; 2xTMTpro [K25; K30]; 1xTMTpro [N-Term]	Histidine--tRNA ligase, cytoplasmic OS=Homo sapiens OX=9606 GN=HARS1 PE=1 SV=2	0.0255581	0.0157359	0.031918	0.0255411	0.0276881	0.0296155	0.569462	0.0657073	0.182152	0.279235	0.175698
NEM	FNBP1	Q96RU3	VLATDFDDEFDDEEPLPAIGTCK	1xNethylmaleimide [C22]; 1xTMTpro [K23]; 1xTMTpro [N-Term]	Formin-binding protein 1 OS=Homo sapiens OX=9606 GN=FNBP1 PE=1 SV=2	0.0551905	0.0624973	0.0540349	0.0536988	0.0542616	0.0580809	0.57085	-0.0921563	-0.0771144	0.0210179	-0.0494176
Trioxidation	RPL4	P36578	SGQGAFGNMCR	1xTrioxidation [C10]; 1xTMTpro [N-Term]	60S ribosomal protein L4 OS=Homo sapiens OX=9606 GN=RPL4 PE=1 SV=5	0.000195852	0.000177056	0.00022283	0.000197072	0.00018832	0.00018315	0.571652	-0.0109907	-0.0765334	-0.116693	-0.0680723
NEM	IRGQ	Q8WZA9	SALIAALCDKDVETLEAPEGRPDSGVPSLR	1xNethylmaleimide [C8]; 1xTMTpro [K10]; 1xTMTpro [N-Term]	Immunity-related GTPase family Q protein OS=Homo sapiens OX=9606 GN=IRGQ PE=1 SV=1	0.0946894	0.0975839	0.113143	0.108452	0.115405	0.0963123	0.571876	0.0912491	0.180887	-0.0800197	0.0640389
NEM	RDX	P35241	EAILNDEIYCPPETAVLLASYAVQAK	1xNethylmaleimide [C10]; 1xTMTpro [K26]; 1xTMTpro [N-Term]	Radixin OS=Homo sapiens OX=9606 GN=RDX PE=1 SV=1	0.00136494	0.00214571	0.00130156	0.00179093	0.00176939	0.00179751	0.571894	0.15897	0.14151	0.164262	0.154914
NEM	F11R	Q9Y624	SVTREDTGTYTCMVSEEGGNSYGEVK	1xNethylmaleimide [C12]; 1xTMTpro [K26]; 1xTMTpro [N-Term]	Junctional adhesion molecule A OS=Homo sapiens OX=9606 GN=F11R PE=1 SV=1	0.0188034	0.0248279	0.0177192	0.0195014	0.0180319	0.0193398	0.571962	-0.0685348	-0.18156	-0.0805367	-0.11021
NEM	EEF2	P13639	SNTGGQAFPQCVFDHWQILPGDPFDNSSRPSQVVAETR	1xDeamidated [N/Q]; 1xNethylmaleimide [C11]; 1xTMTpro [N-Term]	Elongation factor 2 OS=Homo sapiens OX=9606 GN=EEF2 PE=1 SV=4	0.000351791	0.000276042	0.000495279	0.000425776	0.000405783	0.000420741	0.572423	0.185627	0.116242	0.168466	0.156779
NEM	EEF1A2	Q05639	SGDAAIVEMVPGKPMCVESFSQYPPLGR	1xNethylmaleimide [C16]; 1xTMTpro [K13]; 1xTMTpro [N-Term]	Elongation factor 1-alpha 2 OS=Homo sapiens OX=9606 GN=EEF1A2 PE=1 SV=1	0.00937806	0.0104185	0.0101294	0.00997185	0.0102683	0.0103222	0.573193	-0.000503855	0.0417542	0.0493197	0.03019
Trioxidation	EZR	P15311	EGILSDEIYCPPETAVLLGSYAVQAK	1xTrioxidation [C10]; 1xTMTpro [K26]; 1xTMTpro [N-Term]	Ezrin OS=Homo sapiens OX=9606 GN=EZR PE=1 SV=4	0.00121064	0.000866386	0.00147852	0.00126883	0.00125969	0.00138385	0.574304	0.0983896	0.0879583	0.223576	0.136641
NEM	RPL4	P36578	GPCIIYNEDNGIIK	1xNethylmaleimide [C3]; 1xTMTpro [K14]; 1xTMTpro [N-Term]	60S ribosomal protein L4 OS=Homo sapiens OX=9606 GN=RPL4 PE=1 SV=5	0.000551515	0.000645745	0.000567752	0.000596743	0.000616627	0.000609998	0.574924	0.0204655	0.0677545	0.0521614	0.0467938
NEM	TWF2	Q6IBS0	HLSSCAAPAPLTSAERELQQIR	1xNethylmaleimide [C5]; 1xTMTpro [N-Term]	Twinfilin-2 OS=Homo sapiens OX=9606 GN=TWF2 PE=1 SV=2	0.0367867	0.029788	0.0353794	0.0347546	0.03539	0.0360889	0.575153	0.032317	0.0584576	0.086669	0.0591479
NEM	RPS5	P46782	TIAECLADELINAAK	1xDeamidated [N12]; 1xNethylmaleimide [C5]; 1xTMTpro [K15]; 1xTMTpro [N-Term]	40S ribosomal protein S5 OS=Homo sapiens OX=9606 GN=RPS5 PE=1 SV=4	0.00113291	0.00142615	0.000940682	0.00119292	0.00131201	0.00127853	0.575859	0.0322166	0.169491	0.132203	0.111303
NEM	DLST	P36957	EAQNTCAMLTTFNEIDMSNIQEMR	1xNethylmaleimide [C6]; 1xTMTpro [N-Term]	Dihydrolipoyllysine-residue succinyltransferase component of 2-oxoglutarate dehydrogenase complex, mitochondrial OS=Homo sapiens OX=9606 GN=DLST PE=1 SV=4	0.00260917	0.002738	0.00250294	0.00294453	0.00244344	0.00276769	0.576088	0.170285	-0.0988377	0.0809344	0.0507937
NEM	HNRNPU	Q00839	MCLFAGFQR	1xNethylmaleimide [C2]; 1xTMTpro [N-Term]	Heterogeneous nuclear ribonucleoprotein U OS=Homo sapiens OX=9606 GN=HNRNPU PE=1 SV=6	0.0105484	0.0116367	0.011826	0.0105524	0.0123631	0.012459	0.576209	-0.103475	0.124997	0.136151	0.0525574
Dioxidation	EEF2	P13639	IWCFGPDGTGPNILTDITK	1xDioxidation [C3]; 1xTMTpro [K19]; 1xTMTpro [N-Term]	Elongation factor 2 OS=Homo sapiens OX=9606 GN=EEF2 PE=1 SV=4	0.000272912	0.000296009	0.000250906	0.000255384	0.000245302	0.000286445	0.576967	-0.0976861	-0.1558	0.0679016	-0.0618616
NEM	FSCN1	Q16658	TANGTAEAVQIQFGLINCGNK	1xAcetyl [N-Term]; 2xDeamidated [N3; Q]; 1xNethylmaleimide [C18]; 1xTMTpro [K21]	Fascin OS=Homo sapiens OX=9606 GN=FSCN1 PE=1 SV=3	0.00289044	0.00303925	0.00286323	0.00274262	0.00260673	0.00312741	0.577465	-0.0958261	-0.169139	0.0935908	-0.0571247
NEM	ERO1A	Q96HE7	SASYKYSEEANNLIEECEQAER	1xDeamidated [N]; 1xNethylmaleimide [C17]; 1xTMTpro [K5]; 1xTMTpro [N-Term]	ERO1-like protein alpha OS=Homo sapiens OX=9606 GN=ERO1A PE=1 SV=2	0.0101519	0.00953714	0.00796349	0.00817513	0.00868348	0.00941185	0.578144	-0.173135	-0.0861042	0.030102	-0.0763792
NEM	UBA1	P22314	NFAMIGLGCGEGGEIIVTDMDTIEKSNLNR	1xNethylmaleimide [C9]; 1xTMTpro [K25]; 1xTMTpro [N-Term]	Ubiquitin-like modifier-activating enzyme 1 OS=Homo sapiens OX=9606 GN=UBA1 PE=1 SV=3	0.00102679	0.000613859	0.00108168	0.00104242	0.000958501	0.00101401	0.578438	0.200053	0.0789716	0.160198	0.146408
NEM	RPL12	P30050	EILGTAQSVGCNVDGRHPHDIIDDINSGAVECPAS	1xDeamidated [N]; 2xNethylmaleimide [C11; C32]; 1xTMTpro [N-Term]	60S ribosomal protein L12 OS=Homo sapiens OX=9606 GN=RPL12 PE=1 SV=1	0.013814	0.016867	0.0147201	0.013989	0.0151394	0.0144394	0.57905	-0.113467	0.00054098	-0.0677497	-0.0602253
NEM	MAPRE1	Q15691	IEQLCSGAAYCQFMDMLFPGSIALK	2xNethylmaleimide [C5; C11]; 1xTMTpro [K25]; 1xTMTpro [N-Term]	Microtubule-associated protein RP/EB family member 1 OS=Homo sapiens OX=9606 GN=MAPRE1 PE=1 SV=3	0.00104951	0.000689026	0.00117735	0.00103477	0.00105567	0.00111455	0.579132	0.0903337	0.119193	0.197487	0.135671
NEM	XPO5	Q9HAV4	MGFPSKTDSPSCEYSRFDFDSDEDFNAFFNSSR	1xNethylmaleimide [C12]; 1xTMTpro [K6]; 1xTMTpro [N-Term]	Exportin-5 OS=Homo sapiens OX=9606 GN=XPO5 PE=1 SV=1	0.00876616	0.00734711	0.0076996	0.0072109	0.00904512	0.0088754	0.579534	-0.138527	0.188432	0.161104	0.0703366
NEM	SND1	Q7KZF4	ETCLITFLLAGIECPR	2xNethylmaleimide [C3; C14]; 1xTMTpro [N-Term]	Staphylococcal nuclease domain-containing protein 1 OS=Homo sapiens OX=9606 GN=SND1 PE=1 SV=1	0.00104132	0.000815165	0.00116353	0.00108549	0.000966117	0.00118944	0.5803	0.108758	-0.0593199	0.24069	0.0967094
NEM	TRMT1	Q9NXH9	IAFPSANEVFYNPVQEFNRDLTCAVITEFAR	1xNethylmaleimide [C23]; 1xTMTpro [N-Term]	tRNA (guanine(26)-N(2))-dimethyltransferase OS=Homo sapiens OX=9606 GN=TRMT1 PE=1 SV=1	0.00707949	0.0055105	0.0082439	0.00593747	0.00632652	0.00697359	0.581451	-0.226049	-0.134485	0.00600312	-0.118177
NEM	CLUH	O75153	SLDPSDAFNGVDCNSLSFLSVFTDGDLGDSGK	1xNethylmaleimide [C13]; 1xTMTpro [K32]; 1xTMTpro [N-Term]	Clustered mitochondria protein homolog OS=Homo sapiens OX=9606 GN=CLUH PE=1 SV=2	0.00229549	0.0032756	0.00200807	0.00270815	0.00219737	0.00183944	0.582207	0.10023	-0.2013	-0.457813	-0.186294
NEM	ECHS1	P30084	ALNALCDGLIDELNQALK	1xNethylmaleimide [C6]; 1xTMTpro [K18]; 1xTMTpro [N-Term]	Enoyl-CoA hydratase, mitochondrial OS=Homo sapiens OX=9606 GN=ECHS1 PE=1 SV=4	0.0151722	0.0160234	0.01538	0.0151407	0.0157016	0.0151639	0.582485	-0.0361796	0.016298	-0.0339683	-0.01795
NEM	MKI67	P46013	AQALEELTGFRELFQTPCTDNPTTDEK	1xNethylmaleimide [C18]; 1xTMTpro [K27]; 1xTMTpro [N-Term]	Proliferation marker protein Ki-67 OS=Homo sapiens OX=9606 GN=MKI67 PE=1 SV=2	0.00337385	0.00422191	0.0027347	0.00309817	0.00358111	0.00274591	0.582651	-0.152455	0.0565372	-0.326588	-0.140835
NEM	WARS1	P23381	GIFGFTDSDCIGK	1xNethylmaleimide [C10]; 1xTMTpro [K13]; 1xTMTpro [N-Term]	Tryptophan--tRNA ligase, cytoplasmic OS=Homo sapiens OX=9606 GN=WARS1 PE=1 SV=2	0.0126801	0.0150693	0.0123936	0.0133396	0.0138562	0.0146778	0.583024	-0.00446688	0.0503512	0.133449	0.0597778
Dioxidation	EEF1D	P29692	LQIQCVVEDDK	1xDioxidation [C5]; 1xTMTpro [K11]; 1xTMTpro [N-Term]	Elongation factor 1-delta OS=Homo sapiens OX=9606 GN=EEF1D PE=1 SV=5;Elongation factor 1-beta OS=Homo sapiens OX=9606 GN=EEF1B2 PE=1 SV=3	0.000634766	0.000753192	0.000704265	0.000761237	0.000703913	0.000699579	0.583049	0.126345	0.0133947	0.0044859	0.0480751
NEM	SLAIN2	Q9P270	SVSPLVWCR	1xNethylmaleimide [C8]; 1xTMTpro [N-Term]	SLAIN motif-containing protein 2 OS=Homo sapiens OX=9606 GN=SLAIN2 PE=1 SV=2	0.640531	0.549147	0.730009	0.664437	0.693662	0.663701	0.583543	0.054296	0.116397	0.0526955	0.0744627
NEM	OXSR1	O95747	SEDSSALPWSINRDDYELQEVIGSGATAVVQAAYCAPKK	1xAcetyl [N-Term]; 2xDeamidated [Q19; Q31]; 1xNethylmaleimide [C35]; 2xTMTpro [K38; K39]	Serine/threonine-protein kinase OSR1 OS=Homo sapiens OX=9606 GN=OXSR1 PE=1 SV=1	0.0260524	0.0255708	0.029285	0.025753	0.0247235	0.0277859	0.583552	-0.0665784	-0.125438	0.0430327	-0.0496613
NEM	EEF2	P13639	TFCQLILDPIFK	1xNethylmaleimide [C3]; 1xTMTpro [K12]; 1xTMTpro [N-Term]	Elongation factor 2 OS=Homo sapiens OX=9606 GN=EEF2 PE=1 SV=4	0.00123297	0.00164805	0.00124162	0.00149615	0.00141838	0.00147537	0.583828	0.122647	0.0456333	0.102471	0.0902506
Dioxidation	EEF2	P13639	TFCQLILDPIFK	1xDioxidation [C3]; 1xTMTpro [K12]; 1xTMTpro [N-Term]	Elongation factor 2 OS=Homo sapiens OX=9606 GN=EEF2 PE=1 SV=4	0.000643622	0.000504433	0.000704013	0.000633054	0.000649248	0.000685881	0.584295	0.0362269	0.0726673	0.151857	0.086917
NEM	NUP98	P52948	SLVGGLLQSKFTSGAFLSPSVSVQECR	1xNethylmaleimide [C26]; 1xTMTpro [K10]; 1xTMTpro [N-Term]	Nuclear pore complex protein Nup98-Nup96 OS=Homo sapiens OX=9606 GN=NUP98 PE=1 SV=4	0.00523718	0.00323857	0.00539203	0.00509926	0.00485544	0.00526069	0.585298	0.141585	0.0709001	0.186551	0.133012
NEM	FAM136A	Q96C01	QQLDSCVTK	1xNethylmaleimide [C6]; 1xTMTpro [K9]; 1xTMTpro [N-Term]	Protein FAM136A OS=Homo sapiens OX=9606 GN=FAM136A PE=1 SV=1	0.0882529	0.115873	0.0758791	0.0874639	0.0898757	0.0795062	0.58537	-0.0937323	-0.0544892	-0.231352	-0.126525
NEM	ALDOA	P04075	CPLLKPWALTFSYGR	1xNethylmaleimide [C1]; 1xTMTpro [K5]; 1xTMTpro [N-Term]	Fructose-bisphosphate aldolase A OS=Homo sapiens OX=9606 GN=ALDOA PE=1 SV=2	0.00858164	0.0119773	0.00793787	0.0109084	0.00994092	0.0100956	0.58538	0.199598	0.0656139	0.0878938	0.117702
NEM	LMNA	P02545	AGQVVTIWAAGAGATHSPPTDLVWKAQNTWGCGNSLR	1xNethylmaleimide [C32]; 1xTMTpro [K25]; 1xTMTpro [N-Term]	Prelamin-A/C OS=Homo sapiens OX=9606 GN=LMNA PE=1 SV=1	0.00146895	0.00122691	0.00162567	0.00142919	0.00153111	0.00159377	0.585566	-0.0113798	0.0880003	0.145864	0.0741614
NEM	PLCB3	Q01970	SLLGEMPEGLGDGPLVACASNGHAPGSSGHLSGADSESQEENTQL	1xDeamidated [N/Q]; 1xNethylmaleimide [C18]; 1xTMTpro [N-Term]	1-phosphatidylinositol 4,5-bisphosphate phosphodiesterase beta-3 OS=Homo sapiens OX=9606 GN=PLCB3 PE=1 SV=2	0.00889138	0.00755625	0.00847582	0.0100663	0.00755498	0.00880457	0.585688	0.276998	-0.137041	0.0837835	0.0745804
NEM	EZR	P15311	LFFLQVKEGILSDEIYCPPETAVLLGSYAVQAK	1xDeamidated [Q5]; 1xNethylmaleimide [C17]; 2xTMTpro [K7; K33]; 1xTMTpro [N-Term]	Ezrin OS=Homo sapiens OX=9606 GN=EZR PE=1 SV=4	0.000847599	0.000962719	0.00078783	0.000849095	0.000773239	0.000868715	0.58578	-0.0285234	-0.163534	0.00443475	-0.0625407
NEM	TUBB2A	Q13885	TLKLTTPTYGDLNHLVSATMSGVTTCLRFPGQLNADLR	2xDeamidated [N13; N/Q]; 1xNethylmaleimide [C26]; 1xTMTpro [K3]; 1xTMTpro [N-Term]	Tubulin beta-2A chain OS=Homo sapiens OX=9606 GN=TUBB2A PE=1 SV=1;Tubulin beta-4A chain OS=Homo sapiens OX=9606 GN=TUBB4A PE=1 SV=2;Tubulin beta chain OS=Homo sapiens OX=9606 GN=TUBB PE=1 SV=2;Tubulin beta-4B chain OS=Homo sapiens OX=9606 GN=TUBB4B PE=1 SV=1	0.000825496	0.000600425	0.0013145	0.00109776	0.000930659	0.00112513	0.586181	0.265123	0.0268883	0.300649	0.197553
NEM	MVB12A	Q96EY5	MDPVPGTDSAPLAGLAWSSASAPPPRGFSAISCTVEGAPASFGK	1xAcetyl [N-Term]; 1xNethylmaleimide [C33]; 1xTMTpro [K44]	Multivesicular body subunit 12A OS=Homo sapiens OX=9606 GN=MVB12A PE=1 SV=1	0.0693083	0.0486256	0.0769128	0.0670653	0.0693261	0.0750014	0.586192	0.0462606	0.0940943	0.207612	0.115989
NEM	PGK1	P00558	DVLFLKDCVGPEVEK	1xNethylmaleimide [C8]; 2xTMTpro [K6; K15]; 1xTMTpro [N-Term]	Phosphoglycerate kinase 1 OS=Homo sapiens OX=9606 GN=PGK1 PE=1 SV=3	0.00277395	0.00304923	0.0023081	0.00251271	0.00279378	0.00237341	0.586255	-0.109274	0.0436998	-0.191559	-0.0857112
NEM	USP10	Q14694	TAGQPEGGPGADFGQSCFPAEAGRDTLSR	1xDeamidated [Q15]; 1xNethylmaleimide [C17]; 1xTMTpro [N-Term]	Ubiquitin carboxyl-terminal hydrolase 10 OS=Homo sapiens OX=9606 GN=USP10 PE=1 SV=2	0.00788438	0.00578878	0.0079062	0.00740083	0.00625553	0.00649085	0.586622	0.0410695	-0.201485	-0.14821	-0.102875
NEM	SH3BGRL3	Q9H299	ATPPQIVNGDQYCGDYELFVEAVEQNTLQEFLK	1xNethylmaleimide [C13]; 1xTMTpro [K33]; 1xTMTpro [N-Term]	SH3 domain-binding glutamic acid-rich-like protein 3 OS=Homo sapiens OX=9606 GN=SH3BGRL3 PE=1 SV=1	0.00307507	0.00287648	0.00346497	0.00393087	0.00385832	0.00252951	0.587481	0.324618	0.297744	-0.311371	0.103664
Dioxidation	ALDOA	P04075	YASICQQNGIVPIVEPEILPDGDHDLK	1xDioxidation [C5]; 1xTMTpro [K27]; 1xTMTpro [N-Term]	Fructose-bisphosphate aldolase A OS=Homo sapiens OX=9606 GN=ALDOA PE=1 SV=2;Fructose-bisphosphate aldolase C OS=Homo sapiens OX=9606 GN=ALDOC PE=1 SV=2	0.000845384	0.000644997	0.00104888	0.000707215	0.000799341	0.00080554	0.587579	-0.259225	-0.0825619	-0.0714165	-0.137734
Dioxidation	H3-2	Q5TEC6	FQSSAVMALQEAREAYLVGLFEDTNLCAIHAK	1xDioxidation [C27]; 1xTMTpro [K32]; 1xTMTpro [N-Term]	Histone HIST2H3PS2 OS=Homo sapiens OX=9606 GN=H3-2 PE=1 SV=1	0.00244787	0.00148451	0.00197089	0.00237908	0.0027952	0.00154628	0.588205	0.27385	0.506401	-0.347749	0.144167
NEM	CBX5	P45973	NLDCPELISEFMK	1xNethylmaleimide [C4]; 1xTMTpro [K13]; 1xTMTpro [N-Term]	Chromobox protein homolog 5 OS=Homo sapiens OX=9606 GN=CBX5 PE=1 SV=1	0.0286647	0.0381345	0.0226942	0.034254	0.0310509	0.032868	0.588437	0.199453	0.0578155	0.139863	0.132377
NEM	RPL3	P39023	VACIGAWHPAR	1xNethylmaleimide [C3]; 1xTMTpro [N-Term]	60S ribosomal protein L3 OS=Homo sapiens OX=9606 GN=RPL3 PE=1 SV=2	0.0170061	0.0196311	0.0193424	0.0191739	0.0199124	0.0185666	0.588491	0.0392051	0.0937303	-0.0072288	0.0419022
NEM	TFRC	P02786	AAAEKLFGNMEGDCPSDWKTDSTCR	2xNethylmaleimide [C14; C24]; 2xTMTpro [K5; K19]; 1xTMTpro [N-Term]	Transferrin receptor protein 1 OS=Homo sapiens OX=9606 GN=TFRC PE=1 SV=2	0.0189659	0.0126766	0.0223528	0.019991	0.0199857	0.0194476	0.588813	0.151484	0.151096	0.111719	0.138099
NEM	HNRNPA1	P09651	YHTVNGHNCEVR	1xDeamidated [N5]; 1xNethylmaleimide [C9]; 1xTMTpro [N-Term]	Heterogeneous nuclear ribonucleoprotein A1 OS=Homo sapiens OX=9606 GN=HNRNPA1 PE=1 SV=5	0.00409665	0.00452119	0.0038125	0.00382406	0.0042617	0.00390599	0.588934	-0.115726	0.0405958	-0.0851438	-0.0534247
NEM	CCT6A	P40227	NAIDDGCVVPGAGAVEVAMAEALIK	1xNethylmaleimide [C7]; 1xTMTpro [K25]; 1xTMTpro [N-Term]	T-complex protein 1 subunit zeta OS=Homo sapiens OX=9606 GN=CCT6A PE=1 SV=3	0.00177115	0.00238668	0.00140004	0.00173142	0.001661	0.0016138	0.589012	-0.0976106	-0.157518	-0.199107	-0.151412
NEM	ENO3	P13929	SKFGANAILGVSLAVCK	1xNethylmaleimide [C16]; 2xTMTpro [K2; K17]; 1xTMTpro [N-Term]	Beta-enolase OS=Homo sapiens OX=9606 GN=ENO3 PE=1 SV=5;Gamma-enolase OS=Homo sapiens OX=9606 GN=ENO2 PE=1 SV=3;Alpha-enolase OS=Homo sapiens OX=9606 GN=ENO1 PE=1 SV=2	2.95822	3.24525	2.59413	3.04259	3.15771	2.96382	0.589242	0.0531514	0.106731	0.015311	0.0583978
NEM	UBAP2	Q5T6F2	FSTQGMGTFNPADYSDSTSTDVCGTK	1xNethylmaleimide [C23]; 1xTMTpro [K26]; 1xTMTpro [N-Term]	Ubiquitin-associated protein 2 OS=Homo sapiens OX=9606 GN=UBAP2 PE=1 SV=1	0.00747842	0.0085232	0.00601284	0.00667491	0.00773961	0.00603434	0.589704	-0.136669	0.0768433	-0.282222	-0.114016
NEM	RARS1	P54136	IVFVPGCSIPLTIVK	1xNethylmaleimide [C7]; 1xTMTpro [K15]; 1xTMTpro [N-Term]	Arginine--tRNA ligase, cytoplasmic OS=Homo sapiens OX=9606 GN=RARS1 PE=1 SV=2	0.00300434	0.00451812	0.00285584	0.00376947	0.00412104	0.00352093	0.590688	0.123825	0.252472	0.0254212	0.133906
Dioxidation	CFL1	P23528	AVLFCLSEDK	1xDioxidation [C5]; 1xTMTpro [K10]; 1xTMTpro [N-Term]	Cofilin-1 OS=Homo sapiens OX=9606 GN=CFL1 PE=1 SV=3	0.000595767	0.000552469	0.00061241	0.000599854	0.00058415	0.000612251	0.590906	0.0315404	-0.00673103	0.061053	0.0286208
NEM	CCT3	P49368	HTQENCETWGVNGETGTLVDMK	1xDeamidated [N12]; 1xNethylmaleimide [C6]; 1xTMTpro [K22]; 1xTMTpro [N-Term]	T-complex protein 1 subunit gamma OS=Homo sapiens OX=9606 GN=CCT3 PE=1 SV=4	0.00119453	0.001484	0.000970436	0.00113436	0.0011519	0.00107899	0.591056	-0.100646	-0.07851	-0.172838	-0.117332
Dioxidation	RPS12	P25398	LVEALCAEHQINLIK	1xDioxidation [C6]; 1xTMTpro [K15]; 1xTMTpro [N-Term]	40S ribosomal protein S12 OS=Homo sapiens OX=9606 GN=RPS12 PE=1 SV=3	0.00480285	0.00369923	0.00499903	0.00437637	0.00444	0.00388247	0.591094	-0.0403088	-0.0194843	-0.213068	-0.0909538
NEM	ATG4B	Q9Y4P1	MSIAELDPSIAVGFFCKTEDDFNDWCQQVK	2xNethylmaleimide [C16; C26]; 2xTMTpro [K17; K30]; 1xTMTpro [N-Term]	Cysteine protease ATG4B OS=Homo sapiens OX=9606 GN=ATG4B PE=1 SV=2	0.0489968	0.0641922	0.0591487	0.068128	0.0672219	0.0499895	0.591814	0.246045	0.226727	-0.200577	0.0907316
Trioxidation	EIF5A	P63241	ADDLDFETGDAGASATFPMQCSALRK	1xAcetyl [N-Term]; 1xTrioxidation [C21]; 1xTMTpro [K26]	Eukaryotic translation initiation factor 5A-1 OS=Homo sapiens OX=9606 GN=EIF5A PE=1 SV=2	0.157448	0.128252	0.179019	0.163936	0.158185	0.17079	0.592321	0.0817356	0.0302164	0.140827	0.0842597
NEM	GLO1	Q04760	AEPQPPSGGLTDEAALSCCSDADPSTKDFLLQQTMLR	1xAcetyl [N-Term]; 2xDeamidated [Q4; Q]; 2xNethylmaleimide [C18; C19]; 1xTMTpro [K27]	Lactoylglutathione lyase OS=Homo sapiens OX=9606 GN=GLO1 PE=1 SV=4	0.00372185	0.00246467	0.00532568	0.00403193	0.00393275	0.00520627	0.592571	0.0713407	0.0354084	0.440122	0.18229
NEM	PAPSS1	O43252	LFADAGLVCITSFISPYTQDR	1xNethylmaleimide [C9]; 1xTMTpro [N-Term]	Bifunctional 3'-phosphoadenosine 5'-phosphosulfate synthase 1 OS=Homo sapiens OX=9606 GN=PAPSS1 PE=1 SV=2	0.00285358	0.00272601	0.00277556	0.0028797	0.00270225	0.00262011	0.592594	0.0482171	-0.0435423	-0.0880779	-0.0278011
NEM	CSNK2B	P67870	VYCENQPMLPIGLSDIPGEAMVK	1xNethylmaleimide [C3]; 1xTMTpro [K23]; 1xTMTpro [N-Term]	Casein kinase II subunit beta OS=Homo sapiens OX=9606 GN=CSNK2B PE=1 SV=1	0.0440277	0.0453791	0.0489059	0.0470574	0.0456744	0.0419282	0.595298	0.0295207	-0.0135129	-0.136977	-0.0403232
NEM	C8orf33	Q9H7E9	LAPEEVPLSAEAQAQQLAQELAWCVEQLELGLKR	1xNethylmaleimide [C24]; 1xTMTpro [K33]; 1xTMTpro [N-Term]	UPF0488 protein C8orf33 OS=Homo sapiens OX=9606 GN=C8orf33 PE=1 SV=1	0.00262826	0.00210996	0.00404835	0.00319476	0.00349902	0.00318675	0.595354	0.12537	0.256612	0.121749	0.167911
NEM	ME1	P48163	AIFASGSPFDPVTLPNGQTLYPGQGNNSYVFPGVALGVVACGLR	1xDeamidated [N/Q]; 1xNethylmaleimide [C41]; 1xTMTpro [N-Term]	NADP-dependent malic enzyme OS=Homo sapiens OX=9606 GN=ME1 PE=1 SV=1	0.00320103	0.00212684	0.00396112	0.00317541	0.00336895	0.00376432	0.595758	0.0363845	0.121741	0.281829	0.146652
NEM	PRKDC	P78527	ITAQSIEELCAVNLYGPDAQVDR	1xDeamidated [N13]; 1xNethylmaleimide [C10]; 1xTMTpro [N-Term]	DNA-dependent protein kinase catalytic subunit OS=Homo sapiens OX=9606 GN=PRKDC PE=1 SV=3	0.00067827	0.000703147	0.000800989	0.000648912	0.000796123	0.000869249	0.595815	-0.164863	0.130106	0.256884	0.0740423
NEM	TUBA8	Q9NY65	AYHEQLSVAEITSSCFEPNSQMVKCDPR	1xNethylmaleimide [C]; 1xTMTpro [K24]; 1xTMTpro [N-Term]	Tubulin alpha-8 chain OS=Homo sapiens OX=9606 GN=TUBA8 PE=1 SV=1	0.280507	0.259358	0.26724	0.271486	0.248946	0.270151	0.596232	0.0130866	-0.111961	0.00597384	-0.0309667
NEM	PEPD	P12955	GVNTDSGSVCR	1xNethylmaleimide [C10]; 1xTMTpro [N-Term]	Xaa-Pro dipeptidase OS=Homo sapiens OX=9606 GN=PEPD PE=1 SV=3	0.0164434	0.0113763	0.0188946	0.0193447	0.0153569	0.0164393	0.5976	0.313036	-0.0200162	0.0782467	0.123755
NEM	ASPH	Q12797	AQCEDDLAEK	1xNethylmaleimide [C3]; 1xTMTpro [K10]; 1xTMTpro [N-Term]	Aspartyl/asparaginyl beta-hydroxylase OS=Homo sapiens OX=9606 GN=ASPH PE=1 SV=3	0.00211542	0.00294481	0.00250088	0.00316204	0.00248973	0.00247553	0.597788	0.327218	-0.0176433	-0.0258951	0.09456
NEM	EIF1	P41567	FACNGTVIEHPEYGEVIQLQGDQRK	1xDeamidated [N/Q]; 1xNethylmaleimide [C3]; 1xTMTpro [K25]; 1xTMTpro [N-Term]	Eukaryotic translation initiation factor 1 OS=Homo sapiens OX=9606 GN=EIF1 PE=1 SV=1;Eukaryotic translation initiation factor 1b OS=Homo sapiens OX=9606 GN=EIF1B PE=1 SV=2	0.217435	0.260462	0.211422	0.240009	0.243593	0.234632	0.598003	0.0628762	0.0842596	0.0301874	0.0591078
NEM	RAP1B	P61224	QVEVDAQQCMLEILDTAGTEQFTAMRDLYMK	1xNethylmaleimide [C9]; 1xTMTpro [K31]; 1xTMTpro [N-Term]	Ras-related protein Rap-1b OS=Homo sapiens OX=9606 GN=RAP1B PE=1 SV=1	0.00610402	0.00893978	0.00604678	0.00673883	0.00761186	0.00443343	0.59834	-0.0610661	0.114684	-0.665142	-0.203841
NEM	ATIC	P31939	LPITVLNGAPGFINLCDALNAWQLVK	1xNethylmaleimide [C16]; 1xTMTpro [K26]; 1xTMTpro [N-Term]	Bifunctional purine biosynthesis protein ATIC OS=Homo sapiens OX=9606 GN=ATIC PE=1 SV=3	0.000525621	0.000861675	0.00066885	0.000676137	0.000679821	0.000501802	0.598374	-0.0195941	-0.0117531	-0.44979	-0.160379
NEM	SMS	P52788	TCGDVLDNLKGDCYQVLIEDCIPVLK	3xNethylmaleimide [C2; C13; C21]; 2xTMTpro [K10; K26]; 1xTMTpro [N-Term]	Spermine synthase OS=Homo sapiens OX=9606 GN=SMS PE=1 SV=2	0.00660057	0.00583743	0.00521987	0.00563108	0.00571242	0.00557279	0.599611	-0.0638656	-0.0431747	-0.0788764	-0.0619722
NEM	TKT	P29401	ISSIQATTAAGSGHPTSCCSAAEIMAVLFFHTMR	2xNethylmaleimide [C18; C19]; 1xTMTpro [N-Term]	Transketolase OS=Homo sapiens OX=9606 GN=TKT PE=1 SV=3	0.000988968	0.000778965	0.0010118	0.000948092	0.00108334	0.000905585	0.599957	0.0331154	0.225498	-0.0330615	0.0751841
NEM	TNPO1	Q92973	ICEDSAEILDSDVLDRPLNIMIPK	1xNethylmaleimide [C2]; 1xTMTpro [K24]; 1xTMTpro [N-Term]	Transportin-1 OS=Homo sapiens OX=9606 GN=TNPO1 PE=1 SV=2	0.00444842	0.00502443	0.00516227	0.00539559	0.00515392	0.00462364	0.600587	0.145382	0.07927	-0.0773721	0.0490931
Trioxidation	PLEC	Q15149	FLEGTSCIAGVFVDATK	1xTrioxidation [C7]; 1xTMTpro [K17]; 1xTMTpro [N-Term]	Plectin OS=Homo sapiens OX=9606 GN=PLEC PE=1 SV=3	0.000139502	0.000146629	0.000123282	0.000148426	0.000124092	0.000157863	0.601196	0.121144	-0.137181	0.210074	0.0646789
NEM	ANP32A	P39687	SLDLFNCEVTNLNDYRENVFK	1xNethylmaleimide [C7]; 1xTMTpro [K21]; 1xTMTpro [N-Term]	Acidic leucine-rich nuclear phosphoprotein 32 family member A OS=Homo sapiens OX=9606 GN=ANP32A PE=1 SV=1	0.0564246	0.0722119	0.0318091	0.0632122	0.0627626	0.0562893	0.601481	0.241154	0.230855	0.0738115	0.18194
NEM	WDR5	P61964	LQGHTDVVISTACHPTENIIASAALENDK	1xNethylmaleimide [C13]; 1xTMTpro [K29]; 1xTMTpro [N-Term]	WD repeat-containing protein 5 OS=Homo sapiens OX=9606 GN=WDR5 PE=1 SV=1	0.0060719	0.00619244	0.00588495	0.00614146	0.00575239	0.0068635	0.602107	0.0217027	-0.0727165	0.182066	0.043684
NEM	HSP90B1	P14625	KGYEVIYLTEPVDEYCIQALPEFDGKR	1xNethylmaleimide [C16]; 2xTMTpro [K1; K26]; 1xTMTpro [N-Term]	Endoplasmin OS=Homo sapiens OX=9606 GN=HSP90B1 PE=1 SV=1	0.000439165	0.000346878	0.000470616	0.000346178	0.000424935	0.000409676	0.603149	-0.275046	0.0206844	-0.0320767	-0.0954796
NEM	TFRC	P02786	LFGNMEGDCPSDWKTDSTCR	2xNethylmaleimide [C9; C19]; 1xTMTpro [K14]; 1xTMTpro [N-Term]	Transferrin receptor protein 1 OS=Homo sapiens OX=9606 GN=TFRC PE=1 SV=2	0.00640614	0.00677146	0.00596625	0.00616656	0.00719598	0.00643771	0.603341	-0.0493793	0.173345	0.0127017	0.0455557
NEM	GDI1	P31150	MDEEYDVIVLGTGLTECILSGIMSVNGKK	1xAcetyl [N-Term]; 1xNethylmaleimide [C17]; 2xTMTpro [K28; K29]	Rab GDP dissociation inhibitor alpha OS=Homo sapiens OX=9606 GN=GDI1 PE=1 SV=2	0.00894368	0.00919402	0.00766067	0.00735109	0.00839051	0.0089344	0.603392	-0.226286	-0.0354857	0.0551253	-0.0688822
NEM	DDAH1	O94760	LGLQVVELPADESLPDCVFVEDVAVVCEETALITRPGAPSR	2xNethylmaleimide [C17; C27]; 1xTMTpro [N-Term]	N(G),N(G)-dimethylarginine dimethylaminohydrolase 1 OS=Homo sapiens OX=9606 GN=DDAH1 PE=1 SV=3	0.00119151	0.000860593	0.00117202	0.00168344	0.00116863	0.000841021	0.603707	0.647474	0.120879	-0.353726	0.138209
NEM	SARS1	P49591	LLIDEAILKCDAER	1xNethylmaleimide [C10]; 1xTMTpro [K9]; 1xTMTpro [N-Term]	Serine--tRNA ligase, cytoplasmic OS=Homo sapiens OX=9606 GN=SARS1 PE=1 SV=3	0.0077415	0.00637732	0.00818696	0.00862656	0.00806503	0.00687807	0.604207	0.214402	0.117297	-0.112378	0.0731069
NEM	RPA2	P15927	AQHIVPCTISQLLSATLVDEVFR	1xNethylmaleimide [C7]; 1xTMTpro [N-Term]	Replication protein A 32 kDa subunit OS=Homo sapiens OX=9606 GN=RPA2 PE=1 SV=1	0.016821	0.0113951	0.0208015	0.0170202	0.0181996	0.0188149	0.604399	0.0589075	0.155567	0.203535	0.139337
NEM	MYH9	P35579	LQLQEQLQAETELCAEAEELRAR	1xNethylmaleimide [C14]; 1xTMTpro [N-Term]	Myosin-9 OS=Homo sapiens OX=9606 GN=MYH9 PE=1 SV=4	0.00179588	0.00189627	0.00174548	0.00185173	0.00184658	0.00182098	0.604545	0.0308614	0.0268428	0.00670289	0.021469
NEM	RANBP1	P43487	AWVWNTHADFADECPKPELLAIR	1xNethylmaleimide [C14]; 1xTMTpro [K16]; 1xTMTpro [N-Term]	Ran-specific GTPase-activating protein OS=Homo sapiens OX=9606 GN=RANBP1 PE=1 SV=1	0.0903091	0.064404	0.129387	0.104634	0.101649	0.112419	0.605357	0.143911	0.102156	0.247456	0.164508
NEM	ATP6V1C1	P21283	SSNVLSEDQDSYLCNVTLFR	1xNethylmaleimide [C14]; 1xTMTpro [N-Term]	V-type proton ATPase subunit C 1 OS=Homo sapiens OX=9606 GN=ATP6V1C1 PE=1 SV=4	0.0181386	0.0133141	0.0211876	0.0180827	0.0192292	0.0195329	0.605476	0.043404	0.132098	0.154704	0.110068
NEM	CCT6A	P40227	AVKNAIDDGCVVPGAGAVEVAMAEALIK	1xNethylmaleimide [C10]; 2xTMTpro [K3; K28]; 1xTMTpro [N-Term]	T-complex protein 1 subunit zeta OS=Homo sapiens OX=9606 GN=CCT6A PE=1 SV=3	0.000995584	0.000640654	0.00118042	0.00105358	0.00108724	0.000966758	0.606012	0.166271	0.211648	0.0422041	0.140041
NEM	RPL18A	Q02543	CHTPPLYR	1xNethylmaleimide [C1]; 1xTMTpro [N-Term]	60S ribosomal protein L18a OS=Homo sapiens OX=9606 GN=RPL18A PE=1 SV=2	0.0336409	0.0263343	0.0312454	0.0288395	0.029019	0.0294545	0.606724	-0.0763531	-0.0673984	-0.0459104	-0.0632206
Dioxidation	PSMB2	P49721	ILLLCVGEAGDTVQFAEYIQK	1xDioxidation [C5]; 1xTMTpro [K21]; 1xTMTpro [N-Term]	Proteasome subunit beta type-2 OS=Homo sapiens OX=9606 GN=PSMB2 PE=1 SV=1	0.000881893	0.000893016	0.000850884	0.00104343	0.000772048	0.000553572	0.607697	0.253549	-0.181028	-0.660949	-0.196143
NEM	SEPTIN9	Q9UHD8	LTVIDTPGFGDHINNENCWQPIMK	1xDeamidated [Q20]; 1xNethylmaleimide [C18]; 1xTMTpro [K24]; 1xTMTpro [N-Term]	Septin-9 OS=Homo sapiens OX=9606 GN=SEPTIN9 PE=1 SV=2	0.00597042	0.00594279	0.00546336	0.00568965	0.00595892	0.00606253	0.608381	-0.0257697	0.0409415	0.06581	0.0269939
NEM	NME3	Q13232	MICLVLTIFANLFPAACTGAHER	2xNethylmaleimide [C3; C17]; 1xTMTpro [N-Term]	Nucleoside diphosphate kinase 3 OS=Homo sapiens OX=9606 GN=NME3 PE=1 SV=2	0.0111703	0.0100701	0.00930416	0.0139917	0.00961136	0.00964562	0.608771	0.458621	-0.0831414	-0.0780089	0.0991568
NEM	QRSL1	Q9H0R6	QVQFPVIQLQELMDDCSAVLENEK	1xNethylmaleimide [C16]; 1xTMTpro [K24]; 1xTMTpro [N-Term]	Glutamyl-tRNA(Gln) amidotransferase subunit A, mitochondrial OS=Homo sapiens OX=9606 GN=QRSL1 PE=1 SV=2	0.0799719	0.0911372	0.0776964	0.0797968	0.0871697	0.0717391	0.610045	-0.0556534	0.0718431	-0.209224	-0.0643449
NEM	CAPN2	P17655	GSLLGCSIDITSAADSEAITFQK	1xNethylmaleimide [C6]; 1xTMTpro [K23]; 1xTMTpro [N-Term]	Calpain-2 catalytic subunit OS=Homo sapiens OX=9606 GN=CAPN2 PE=1 SV=6	0.00744163	0.00974073	0.00725489	0.00805404	0.00892612	0.00893341	0.610547	-0.0163342	0.131986	0.133163	0.0829384
NEM	USP7	Q93009	SFGWETLDSFMQHDVQELCR	1xNethylmaleimide [C19]; 1xTMTpro [N-Term]	Ubiquitin carboxyl-terminal hydrolase 7 OS=Homo sapiens OX=9606 GN=USP7 PE=1 SV=2	0.00565967	0.00487655	0.00540359	0.0052526	0.00519305	0.00507725	0.611117	-0.0165686	-0.0330167	-0.0655522	-0.0383792
NEM	GLO1	Q04760	AEPQPPSGGLTDEAALSCCSDADPSTKDFLLQQTMLR	1xAcetyl [N-Term]; 2xNethylmaleimide [C18; C19]; 1xTMTpro [K27]	Lactoylglutathione lyase OS=Homo sapiens OX=9606 GN=GLO1 PE=1 SV=4	0.0527579	0.0358586	0.0664507	0.0539948	0.0563431	0.0607201	0.611292	0.0629599	0.124378	0.232314	0.139884
NEM	NUP107	P57740	HSSSTVFDLVEEYENICGSQVNILSK	1xNethylmaleimide [C17]; 1xTMTpro [K26]; 1xTMTpro [N-Term]	Nuclear pore complex protein Nup107 OS=Homo sapiens OX=9606 GN=NUP107 PE=1 SV=1	0.00681341	0.00659359	0.0053605	0.0061991	0.00648457	0.00693719	0.611427	-0.0131424	0.0518092	0.14915	0.0626056
NEM	CAP1	Q01518	INSITVDNCK	1xNethylmaleimide [C9]; 1xTMTpro [K10]; 1xTMTpro [N-Term]	Adenylyl cyclase-associated protein 1 OS=Homo sapiens OX=9606 GN=CAP1 PE=1 SV=5	0.00488322	0.00577693	0.00486742	0.00531166	0.00528325	0.00547321	0.612195	0.0373641	0.0296283	0.0805897	0.049194
NEM	EPRS1	P07814	NSKHEELMLGDPCLK	1xNethylmaleimide [C13]; 2xTMTpro [K3; K15]; 1xTMTpro [N-Term]	Bifunctional glutamate/proline--tRNA ligase OS=Homo sapiens OX=9606 GN=EPRS1 PE=1 SV=5	0.00623226	0.00625187	0.00533343	0.00583747	0.0063271	0.0062256	0.612465	-0.0249222	0.0912791	0.0679481	0.0447683
NEM	DDX3X	O00571	DLMACAQTGSGKTAAFLLPILSQIYSDGPGEALR	2xDeamidated [Q7; Q23]; 1xNethylmaleimide [C5]; 1xTMTpro [K12]; 1xTMTpro [N-Term]	ATP-dependent RNA helicase DDX3X OS=Homo sapiens OX=9606 GN=DDX3X PE=1 SV=3	0.000434209	0.000301778	0.000521106	0.000479159	0.000415295	0.000479055	0.612631	0.193446	-0.01292	0.193133	0.124553
NEM	GAPDH	P04406	IISNASCTTNCLAPLAK	2xNethylmaleimide [C7; C11]; 1xTMTpro [K17]; 1xTMTpro [N-Term]	Glyceraldehyde-3-phosphate dehydrogenase OS=Homo sapiens OX=9606 GN=GAPDH PE=1 SV=3	0.000873759	0.00101615	0.000659907	0.000781104	0.000839296	0.000742078	0.612697	-0.121845	-0.0181803	-0.195789	-0.111938
NEM	CCT7	Q99832	MMPTPVILLKEGTDSSQGIPQLVSNISACQVIAEAVR	1xAcetyl [N-Term]; 1xNethylmaleimide [C29]; 1xTMTpro [K10]	T-complex protein 1 subunit eta OS=Homo sapiens OX=9606 GN=CCT7 PE=1 SV=2	0.00125973	0.000824157	0.00173937	0.00128411	0.00151903	0.00149858	0.613056	0.0109225	0.25331	0.233755	0.165996
Trioxidation	CCT6A	P40227	NAIDDGCVVPGAGAVEVAMAEALIK	1xTrioxidation [C7]; 1xTMTpro [K25]; 1xTMTpro [N-Term]	T-complex protein 1 subunit zeta OS=Homo sapiens OX=9606 GN=CCT6A PE=1 SV=3	0.000182745	0.000146887	0.000201812	0.000225136	0.00019009	0.000157788	0.613261	0.345846	0.101727	-0.166962	0.0935368
NEM	ALDH7A1	P49419	ILVEGVGEVQEYVDICDYAVGLSR	1xNethylmaleimide [C16]; 1xTMTpro [N-Term]	Alpha-aminoadipic semialdehyde dehydrogenase OS=Homo sapiens OX=9606 GN=ALDH7A1 PE=1 SV=5	0.00449325	0.00355016	0.00409033	0.00435988	0.00410157	0.00416608	0.613583	0.108297	0.0201851	0.0427002	0.0570609
NEM	APEX1	P27695	GLDWVKEEAPDILCLQETK	1xNethylmaleimide [C14]; 2xTMTpro [K6; K19]; 1xTMTpro [N-Term]	DNA-(apurinic or apyrimidinic site) endonuclease OS=Homo sapiens OX=9606 GN=APEX1 PE=1 SV=2	0.0556989	0.0734219	0.0585461	0.0661851	0.0692592	0.0622798	0.613742	0.0813676	0.146866	-0.00637548	0.0739527
NEM	FSCN1	Q16658	KQIWTLEQPPDEAGSAAVCLR	1xDeamidated [Q8]; 1xNethylmaleimide [C19]; 1xTMTpro [K1]; 1xTMTpro [N-Term]	Fascin OS=Homo sapiens OX=9606 GN=FSCN1 PE=1 SV=3	0.0132828	0.0136828	0.0140053	0.01403	0.0136549	0.0136889	0.613891	0.03888	-0.000219483	0.00336873	0.0140098
Dioxidation	C1QBP	Q07021	ALVLDCHYPEDEVGQEDEAESDIFSIR	1xDeamidated [Q15]; 1xDioxidation [C6]; 1xTMTpro [N-Term]	Complement component 1 Q subcomponent-binding protein, mitochondrial OS=Homo sapiens OX=9606 GN=C1QBP PE=1 SV=1	0.00128244	0.00104784	0.00143206	0.00118733	0.00118834	0.00118832	0.614265	-0.07894	-0.0777172	-0.0777466	-0.0781346
NEM	KIF5B	P33176	FQGEDTVVIASKPYAFDRVFQSSTSQEQVYNDCAK	1xNethylmaleimide [C33]; 2xTMTpro [K12; K35]; 1xTMTpro [N-Term]	Kinesin-1 heavy chain OS=Homo sapiens OX=9606 GN=KIF5B PE=1 SV=1	0.00357618	0.00512803	0.00315273	0.0035914	0.00375959	0.00343734	0.61466	-0.138151	-0.0721235	-0.201407	-0.137227
NEM	GMPS	P49915	TVGVQGDCR	1xNethylmaleimide [C8]; 1xTMTpro [N-Term]	GMP synthase [glutamine-hydrolyzing] OS=Homo sapiens OX=9606 GN=GMPS PE=1 SV=1	0.0344335	0.0387674	0.0181544	0.0353622	0.0337424	0.03338	0.614861	0.215682	0.148035	0.132455	0.165391
NEM	MDH2	P40926	GCDVVVIPAGVPR	1xNethylmaleimide [C2]; 1xTMTpro [N-Term]	Malate dehydrogenase, mitochondrial OS=Homo sapiens OX=9606 GN=MDH2 PE=1 SV=3	0.0290583	0.0299106	0.0312843	0.0288909	0.0298101	0.0302821	0.615177	-0.0583989	-0.013216	0.00944893	-0.020722
NEM	NSA2	O95478	YAQVTNNPENDGCINAVLLV	1xDeamidated [N15]; 1xNethylmaleimide [C13]; 1xTMTpro [N-Term]	Ribosome biogenesis protein NSA2 homolog OS=Homo sapiens OX=9606 GN=NSA2 PE=1 SV=1	0.00203566	0.00221485	0.00199468	0.00193843	0.00234738	0.00153991	0.615281	-0.102897	0.173266	-0.434938	-0.121523
NEM	LTA4H	P09960	IYKFIQKVPIPCYLIALVVGALESR	1xNethylmaleimide [C12]; 2xTMTpro [K3; K7]; 1xTMTpro [N-Term]	Leukotriene A-4 hydrolase OS=Homo sapiens OX=9606 GN=LTA4H PE=1 SV=2	0.00058784	0.000563591	0.000490489	0.000496914	0.000511513	0.000572418	0.615603	-0.139353	-0.0975797	0.0647204	-0.057404
Trioxidation	HSP90AA1	P07900	HGLEVIYMIEPIDEYCVQQLKEFEGK	1xTrioxidation [C16]; 2xTMTpro [K21; K26]; 1xTMTpro [N-Term]	Heat shock protein HSP 90-alpha OS=Homo sapiens OX=9606 GN=HSP90AA1 PE=1 SV=5	4.3531e-05	4.57309e-05	4.79272e-05	4.37613e-05	4.69508e-05	5.01539e-05	0.616801	-0.0634753	0.0380188	0.13323	0.0359246
NEM	MYOF	Q9NZM1	LKIYNCELENVAEFEGLTDFSDTFK	1xDeamidated [N10]; 1xNethylmaleimide [C6]; 2xTMTpro [K2; K25]; 1xTMTpro [N-Term]	Myoferlin OS=Homo sapiens OX=9606 GN=MYOF PE=1 SV=1	0.00738105	0.00686753	0.00683839	0.00666578	0.00718532	0.00685748	0.616921	-0.0765442	0.0317359	-0.0356395	-0.0268159
NEM	RPSA	P08865	ADHQPLTEASYVNLPTIALCNTDSPLR	1xNethylmaleimide [C20]; 1xTMTpro [N-Term]	40S ribosomal protein SA OS=Homo sapiens OX=9606 GN=RPSA PE=1 SV=4	0.00291789	0.00271927	0.00411871	0.00373676	0.00325239	0.00355286	0.617091	0.200478	0.000190972	0.127671	0.109447
NEM	NME1	P15531	VMLGETNPADSKPGTIRGDFCIQVGR	1xDeamidated [N7]; 1xNethylmaleimide [C21]; 1xTMTpro [K12]; 1xTMTpro [N-Term]	Nucleoside diphosphate kinase A OS=Homo sapiens OX=9606 GN=NME1 PE=1 SV=1;Nucleoside diphosphate kinase B OS=Homo sapiens OX=9606 GN=NME2 PE=1 SV=1	0.0796393	0.0721418	0.0976974	0.0789098	0.0810528	0.0760884	0.617176	-0.0756766	-0.0370202	-0.128205	-0.0803007
NEM	ACTA1	P68133	EKLCYVALDFENEMATAASSSSLEK	1xNethylmaleimide [C4]; 2xTMTpro [K2; K25]; 1xTMTpro [N-Term]	Actin, alpha skeletal muscle OS=Homo sapiens OX=9606 GN=ACTA1 PE=1 SV=1;Actin, alpha cardiac muscle 1 OS=Homo sapiens OX=9606 GN=ACTC1 PE=1 SV=1	0.0013121	0.00136813	0.00122167	0.00118745	0.00142728	0.00111214	0.617385	-0.131348	0.134056	-0.225882	-0.0743914
NEM	RBBP4	Q09028	EGYGLSWNPNLSGHLLSASDDHTICLWDISAVPK	1xNethylmaleimide [C25]; 1xTMTpro [K34]; 1xTMTpro [N-Term]	Histone-binding protein RBBP4 OS=Homo sapiens OX=9606 GN=RBBP4 PE=1 SV=3	0.0899919	0.121712	0.0846784	0.0922841	0.0953957	0.0882725	0.617514	-0.0983429	-0.0505013	-0.162462	-0.103769
NEM	HSP90B1	P14625	KGYEVIYLTEPVDEYCIQALPEFDGK	1xNethylmaleimide [C16]; 2xTMTpro [K1; K26]; 1xTMTpro [N-Term]	Endoplasmin OS=Homo sapiens OX=9606 GN=HSP90B1 PE=1 SV=1	0.000498006	0.000676459	0.0004085	0.000484323	0.000505074	0.000454633	0.618279	-0.123624	-0.0630991	-0.214891	-0.133871
NEM	UBE2O	Q9C0C9	SNDLFPVHHLDNNEFCPGDFVVDKR	1xDeamidated [N]; 1xNethylmaleimide [C16]; 1xTMTpro [K24]; 1xTMTpro [N-Term]	(E3-independent) E2 ubiquitin-conjugating enzyme OS=Homo sapiens OX=9606 GN=UBE2O PE=1 SV=3	0.0191275	0.0148468	0.0217614	0.0200512	0.0192747	0.0199496	0.618303	0.110051	0.0530708	0.102722	0.0886145
NEM	HSP90B1	P14625	GYEVIYLTEPVDEYCIQALPEFDGKR	1xNethylmaleimide [C15]; 1xTMTpro [K25]; 1xTMTpro [N-Term]	Endoplasmin OS=Homo sapiens OX=9606 GN=HSP90B1 PE=1 SV=1	0.000573035	0.000485407	0.00062592	0.000552181	0.000633892	0.000576703	0.618417	-0.0240267	0.175068	0.0386595	0.0632335
NEM	USP13	Q92995	NLGNSCYLSSVMQAIFSIPEFQR	1xNethylmaleimide [C6]; 1xTMTpro [N-Term]	Ubiquitin carboxyl-terminal hydrolase 13 OS=Homo sapiens OX=9606 GN=USP13 PE=1 SV=2	0.0217665	0.016469	0.019968	0.0216349	0.0224424	0.0176137	0.61842	0.15722	0.210085	-0.139443	0.0759542
NEM	YWHAH	Q04917	NCNDFQYESK	1xNethylmaleimide [C2]; 1xTMTpro [K10]; 1xTMTpro [N-Term]	14-3-3 protein eta OS=Homo sapiens OX=9606 GN=YWHAH PE=1 SV=4	0.0450239	0.0507015	0.0339419	0.0404155	0.0397526	0.04088	0.618686	-0.0968708	-0.12073	-0.0803845	-0.0993286
NEM	ACSL3	O95573	TKADFFEDENGQRWLCTGDIGEFEPDGCLK	2xNethylmaleimide [C16; C28]; 2xTMTpro [K2; K30]; 1xTMTpro [N-Term]	Fatty acid CoA ligase Acsl3 OS=Homo sapiens OX=9606 GN=ACSL3 PE=1 SV=3	0.0453853	0.0581934	0.0389534	0.0452215	0.046125	0.0411472	0.61897	-0.0712429	-0.0427032	-0.207459	-0.107135
Trioxidation	LDHB	P07195	GMYGIENEVFLSLPCILNAR	1xTrioxidation [C15]; 1xTMTpro [N-Term]	L-lactate dehydrogenase B chain OS=Homo sapiens OX=9606 GN=LDHB PE=1 SV=2	0.000233278	0.000151691	0.000239431	0.000210346	0.000193621	0.000284525	0.619441	0.0152539	-0.104269	0.45105	0.120678
NEM	EHD4	Q9H223	LADCDCDGMLDEEEFALAK	2xNethylmaleimide [C4; C6]; 1xTMTpro [K19]; 1xTMTpro [N-Term]	EH domain-containing protein 4 OS=Homo sapiens OX=9606 GN=EHD4 PE=1 SV=1	0.0121225	0.0122556	0.0127311	0.0130023	0.0119956	0.0111571	0.620056	0.0719505	-0.0443145	-0.148856	-0.0404066
NEM	CHORDC1	Q9UHD1	TYQGLESLEEVCVYHSGVPIFHEGMK	1xNethylmaleimide [C12]; 1xTMTpro [K26]; 1xTMTpro [N-Term]	Cysteine and histidine-rich domain-containing protein 1 OS=Homo sapiens OX=9606 GN=CHORDC1 PE=1 SV=2	0.028249	0.036876	0.0259851	0.0278368	0.0298329	0.0276181	0.620716	-0.125656	-0.0257454	-0.137038	-0.0961463
NEM	SERBP1	Q8NC51	PGHLQEGFGCVVTNRFDQLFDDESDPFEVLK	1xDeamidated [N/Q]; 1xNethylmaleimide [C10]; 1xTMTpro [K31]; 1xTMTpro [N-Term]	Plasminogen activator inhibitor 1 RNA-binding protein OS=Homo sapiens OX=9606 GN=SERBP1 PE=1 SV=2	0.00251151	0.00430212	0.00287125	0.00293568	0.00301958	0.00277717	0.621284	-0.137076	-0.096423	-0.217154	-0.150218
Trioxidation	HSPD1	P10809	CEFQDAYVLLSEK	1xTrioxidation [C1]; 1xTMTpro [K13]; 1xTMTpro [N-Term]	60 kDa heat shock protein, mitochondrial OS=Homo sapiens OX=9606 GN=HSPD1 PE=1 SV=2	0.000276984	0.00019138	0.000374787	0.00027589	0.000309306	0.000353796	0.621643	-0.0267369	0.138206	0.332091	0.147853
NEM	ILF3	Q12906	GDLDLELVLLCK	1xNethylmaleimide [C11]; 1xTMTpro [K12]; 1xTMTpro [N-Term]	Interleukin enhancer-binding factor 3 OS=Homo sapiens OX=9606 GN=ILF3 PE=1 SV=3	0.00113578	0.00123209	0.00145467	0.00127988	0.00138787	0.0013221	0.622521	0.00643728	0.123303	0.05326	0.0610001
NEM	KPNB1	Q14974	DCYPAVQK	1xNethylmaleimide [C2]; 1xTMTpro [K8]; 1xTMTpro [N-Term]	Importin subunit beta-1 OS=Homo sapiens OX=9606 GN=KPNB1 PE=1 SV=2	0.0128453	0.0164041	0.0110413	0.0150439	0.0132719	0.0147665	0.623407	0.163694	-0.0171093	0.136837	0.0944742
NEM	H3-3A	P84243	FQSAAIGALQEASEAYLVGLFEDTNLCAIHAK	2xDeamidated [Q10; N25]; 1xNethylmaleimide [C27]; 1xTMTpro [K32]; 1xTMTpro [N-Term]	Histone H3.3 OS=Homo sapiens OX=9606 GN=H3-3A PE=1 SV=2	9.80412e-05	9.357e-05	0.000102157	8.65961e-05	0.000111178	0.000110116	0.623456	-0.177342	0.18315	0.169309	0.0583725
NEM	PCNA	P12004	DLINEACWDISSSGVNLQSMDSSHVSLVQLTLR	1xDeamidated [N/Q]; 1xNethylmaleimide [C7]; 1xTMTpro [N-Term]	Proliferating cell nuclear antigen OS=Homo sapiens OX=9606 GN=PCNA PE=1 SV=1	0.000690736	0.000452908	0.000777103	0.000577321	0.000622163	0.000552838	0.623846	-0.149259	-0.0413414	-0.211777	-0.134126
NEM	CAPN1	P07384	IRLDETDDPDDYGDRESGCSFVLALMQK	1xNethylmaleimide [C19]; 1xTMTpro [K28]; 1xTMTpro [N-Term]	Calpain-1 catalytic subunit OS=Homo sapiens OX=9606 GN=CAPN1 PE=1 SV=1	0.00323705	0.00343559	0.00284261	0.00266566	0.00290467	0.00347115	0.624032	-0.250784	-0.126904	0.130134	-0.082518
NEM	PLCB3	Q01970	QLAALIGESEAQAGQETCQDTQSQQLGSQPSSNPTPSPLDASPR	2xDeamidated [N/Q]; 1xNethylmaleimide [C18]; 1xTMTpro [N-Term]	1-phosphatidylinositol 4,5-bisphosphate phosphodiesterase beta-3 OS=Homo sapiens OX=9606 GN=PLCB3 PE=1 SV=2	0.00236431	0.00204755	0.00200549	0.0023917	0.00257538	0.00185051	0.6242	0.161023	0.267769	-0.209092	0.0732333
NEM	STRAP	Q9Y3F4	ALWCSEDK	1xNethylmaleimide [C4]; 1xTMTpro [K8]; 1xTMTpro [N-Term]	Serine-threonine kinase receptor-associated protein OS=Homo sapiens OX=9606 GN=STRAP PE=1 SV=1	0.0139206	0.0171024	0.0132324	0.0154869	0.0159485	0.0148976	0.624345	0.0701577	0.112528	0.0141932	0.0656264
NEM	NAMPT	P43490	DAFEHIVTQFSSVPVSVVSDSYDIYNACEK	1xNethylmaleimide [C28]; 1xTMTpro [K30]; 1xTMTpro [N-Term]	Nicotinamide phosphoribosyltransferase OS=Homo sapiens OX=9606 GN=NAMPT PE=1 SV=1	0.00526637	0.00722007	0.00567743	0.00620112	0.00656723	0.00642318	0.624812	0.0344929	0.117249	0.0852517	0.0789978
NEM	MAPRE1	Q15691	NIELICQENEGENDPVLQR	1xNethylmaleimide [C6]; 1xTMTpro [N-Term]	Microtubule-associated protein RP/EB family member 1 OS=Homo sapiens OX=9606 GN=MAPRE1 PE=1 SV=3	0.0115335	0.00719889	0.0135055	0.0118316	0.0118664	0.0117354	0.62516	0.138849	0.143083	0.127068	0.136333
NEM	HSPA9	P38646	SQVFSTAADGQTQVEIKVCQGEREMAGDNK	1xNethylmaleimide [C19]; 2xTMTpro [K17; K30]; 1xTMTpro [N-Term]	Stress-70 protein, mitochondrial OS=Homo sapiens OX=9606 GN=HSPA9 PE=1 SV=2	0.00890047	0.0105543	0.00744558	0.00869866	0.00868345	0.00795818	0.626094	-0.0437962	-0.0463224	-0.172152	-0.0874236
Trioxidation	LARP1	Q6PKG0	WPLPPIVDYSQTDFSQLLNCPEFVPRQHYQK	2xDeamidated [N/Q]; 1xTrioxidation [C20]; 1xTMTpro [K31]; 1xTMTpro [N-Term]	La-related protein 1 OS=Homo sapiens OX=9606 GN=LARP1 PE=1 SV=2	0.000798625	0.000465401	0.00100076	0.0011243	0.000809204	0.000659749	0.626289	0.574623	0.100165	-0.194421	0.160122
NEM	FSCN1	Q16658	KKQIWTLEQPPDEAGSAAVCLR	1xNethylmaleimide [C20]; 2xTMTpro [K1; K2]; 1xTMTpro [N-Term]	Fascin OS=Homo sapiens OX=9606 GN=FSCN1 PE=1 SV=3	0.110245	0.115389	0.0991913	0.103521	0.105039	0.107986	0.627039	-0.0647743	-0.0437821	-0.00385911	-0.0374718
NEM	UBA1	P22314	NFAMIGLGCGEGGEIIVTDMDTIEK	1xNethylmaleimide [C9]; 1xTMTpro [K25]; 1xTMTpro [N-Term]	Ubiquitin-like modifier-activating enzyme 1 OS=Homo sapiens OX=9606 GN=UBA1 PE=1 SV=3	0.00354404	0.00484198	0.00321352	0.00357016	0.00399772	0.00313474	0.628691	-0.115044	0.0481434	-0.302687	-0.123196
NEM	MRPL37	Q9BZE1	VLSLVDDPRNHIENQDECVLNVISHAR	1xNethylmaleimide [C18]; 1xTMTpro [N-Term]	39S ribosomal protein L37, mitochondrial OS=Homo sapiens OX=9606 GN=MRPL37 PE=1 SV=2	0.020731	0.021673	0.0208782	0.0235288	0.0206922	0.0206967	0.628901	0.157591	-0.0277499	-0.0274333	0.0341359
NEM	EIF1	P41567	NICQFLVEIGLAKDDQLK	1xNethylmaleimide [C3]; 2xTMTpro [K13; K18]; 1xTMTpro [N-Term]	Eukaryotic translation initiation factor 1 OS=Homo sapiens OX=9606 GN=EIF1 PE=1 SV=1	0.257862	0.289747	0.253636	0.288877	0.276909	0.25821	0.629539	0.113176	0.0521339	-0.0487371	0.0388578
NEM	GSTO1	P78417	DWQGFLELYLQNSPEACDYGL	1xNethylmaleimide [C17]; 1xTMTpro [N-Term]	Glutathione S-transferase omega-1 OS=Homo sapiens OX=9606 GN=GSTO1 PE=1 SV=2	0.000998724	0.00121576	0.00110141	0.00119688	0.000773447	0.00111401	0.630308	0.114839	-0.515063	0.0113286	-0.129632
NEM	HSP90AB1	P08238	LVSSPCCIVTSTYGWTANMER	2xNethylmaleimide [C6; C7]; 1xTMTpro [N-Term]	Heat shock protein HSP 90-beta OS=Homo sapiens OX=9606 GN=HSP90AB1 PE=1 SV=4	0.000871969	0.000596368	0.00103901	0.00083158	0.000896762	0.00100409	0.631051	-0.00727259	0.101597	0.264685	0.11967
NEM	USP5	P45974	AQVPFSSCLEAYGAPEQVDDFWSTALQAK	1xNethylmaleimide [C8]; 1xTMTpro [K29]; 1xTMTpro [N-Term]	Ubiquitin carboxyl-terminal hydrolase 5 OS=Homo sapiens OX=9606 GN=USP5 PE=1 SV=2	0.0029083	0.00257244	0.00293601	0.00276454	0.00280407	0.00264344	0.631234	-0.0212615	-0.00077881	-0.0858846	-0.035975
NEM	FLNA	P21333	VHSPSGALEECYVTEIDQDK	1xNethylmaleimide [C11]; 1xTMTpro [K20]; 1xTMTpro [N-Term]	Filamin-A OS=Homo sapiens OX=9606 GN=FLNA PE=1 SV=4	0.000120568	9.60426e-05	0.000125878	0.000107028	0.00011871	9.97818e-05	0.631301	-0.0931049	0.0563396	-0.194247	-0.0770043
Trioxidation	DHX9	Q08211	TTQVPQFILDDFIQNDRAAECNIVVTQPR	1xTrioxidation [C21]; 1xTMTpro [N-Term]	ATP-dependent RNA helicase A OS=Homo sapiens OX=9606 GN=DHX9 PE=1 SV=4	0.000501106	0.000420071	0.000490461	0.000493505	0.000448725	0.000520845	0.631597	0.0687292	-0.0685038	0.146517	0.0489141
NEM	AKAP12	Q02952	APQVTESIESSELVTTCQAETLAGVK	1xDeamidated [Q18]; 1xNethylmaleimide [C17]; 1xTMTpro [K26]; 1xTMTpro [N-Term]	A-kinase anchor protein 12 OS=Homo sapiens OX=9606 GN=AKAP12 PE=1 SV=4	0.000705472	0.00104918	0.000714288	0.000701717	0.000764473	0.000810022	0.63263	-0.229965	-0.106389	-0.0228942	-0.119749
NEM	TUBB2A	Q13885	TLKLTTPTYGDLNHLVSATMSGVTTCLR	1xNethylmaleimide [C26]; 1xTMTpro [K3]; 1xTMTpro [N-Term]	Tubulin beta-2A chain OS=Homo sapiens OX=9606 GN=TUBB2A PE=1 SV=1;Tubulin beta-4A chain OS=Homo sapiens OX=9606 GN=TUBB4A PE=1 SV=2;Tubulin beta chain OS=Homo sapiens OX=9606 GN=TUBB PE=1 SV=2;Tubulin beta-4B chain OS=Homo sapiens OX=9606 GN=TUBB4B PE=1 SV=1	0.00465881	0.00411313	0.00552488	0.00501681	0.00489035	0.00508095	0.632632	0.07411	0.0372799	0.0924386	0.0679429
NEM	HNRNPUL2	Q1KMD3	NCVVELNFGQKEEPFFPPPEEFVFIHAVPVEER	2xDeamidated [N7; Q10]; 1xNethylmaleimide [C2]; 1xTMTpro [K11]; 1xTMTpro [N-Term]	Heterogeneous nuclear ribonucleoprotein U-like protein 2 OS=Homo sapiens OX=9606 GN=HNRNPUL2 PE=1 SV=1	0.00971297	0.00939892	0.0103051	0.0087692	0.0114157	0.0105734	0.632884	-0.161169	0.219338	0.108754	0.0556411
NEM	SERBP1	Q8NC51	PGHLQEGFGCVVTNRFDQLFDDESDPFEVLK	1xNethylmaleimide [C10]; 1xTMTpro [K31]; 1xTMTpro [N-Term]	Plasminogen activator inhibitor 1 RNA-binding protein OS=Homo sapiens OX=9606 GN=SERBP1 PE=1 SV=2	0.00329511	0.00634303	0.00389369	0.00405029	0.0041695	0.00374695	0.633228	-0.155295	-0.113449	-0.267606	-0.178784
NEM	HSP90AA1	P07900	HGLEVIYMIEPIDEYCVQQLKEFEGK	2xDeamidated [Q18; Q19]; 1xNethylmaleimide [C16]; 2xTMTpro [K21; K26]; 1xTMTpro [N-Term]	Heat shock protein HSP 90-alpha OS=Homo sapiens OX=9606 GN=HSP90AA1 PE=1 SV=5	0.000159249	0.000168779	0.000109705	0.00012824	0.000130619	0.000147495	0.633266	-0.186242	-0.15972	0.0155822	-0.110126
NEM	MDH2	P40926	GYLGPEQLPDCLK	1xNethylmaleimide [C11]; 1xTMTpro [K13]; 1xTMTpro [N-Term]	Malate dehydrogenase, mitochondrial OS=Homo sapiens OX=9606 GN=MDH2 PE=1 SV=3	0.0145728	0.0193858	0.0134866	0.0153626	0.0155295	0.0134353	0.634362	-0.0418696	-0.0262812	-0.235265	-0.101139
NEM	HSP90AA1	P07900	LVTSPCCIVTSTYGWTANMER	2xNethylmaleimide [C6; C7]; 1xTMTpro [N-Term]	Heat shock protein HSP 90-alpha OS=Homo sapiens OX=9606 GN=HSP90AA1 PE=1 SV=5	0.000268275	0.000211117	0.000328893	0.000279749	0.000289307	0.000296113	0.634403	0.0542325	0.102699	0.136247	0.0977262
NEM	UBAP2L	Q14157	QLIDITGKNQDECVIALHDCNGDVNR	2xNethylmaleimide [C13; C20]; 1xTMTpro [K8]; 1xTMTpro [N-Term]	Ubiquitin-associated protein 2-like OS=Homo sapiens OX=9606 GN=UBAP2L PE=1 SV=2	0.0148865	0.0155659	0.0137253	0.0139298	0.0148304	0.0144701	0.635024	-0.080179	0.0101967	-0.02528	-0.0317541
Trioxidation	ENO3	P13929	VNQIGSVTESIQACK	1xTrioxidation [C14]; 1xTMTpro [K15]; 1xTMTpro [N-Term]	Beta-enolase OS=Homo sapiens OX=9606 GN=ENO3 PE=1 SV=5;Alpha-enolase OS=Homo sapiens OX=9606 GN=ENO1 PE=1 SV=2	0.198993	0.175119	0.190292	0.187532	0.197355	0.191575	0.635244	-0.00463025	0.0690249	0.026143	0.0301792
Trioxidation	ENO3	P13929	TGAPCR	1xTrioxidation [C5]; 1xTMTpro [N-Term]	Beta-enolase OS=Homo sapiens OX=9606 GN=ENO3 PE=1 SV=5;Gamma-enolase OS=Homo sapiens OX=9606 GN=ENO2 PE=1 SV=3;Alpha-enolase OS=Homo sapiens OX=9606 GN=ENO1 PE=1 SV=2	0.120946	0.11834	0.115375	0.118756	0.114425	0.128767	0.635576	0.00652498	-0.0470685	0.12329	0.0275822
NEM	TPI1	P60174	DCGATWVVLGHSER	1xNethylmaleimide [C2]; 1xTMTpro [N-Term]	Triosephosphate isomerase OS=Homo sapiens OX=9606 GN=TPI1 PE=1 SV=4	0.0164943	0.0170031	0.0144735	0.0155917	0.0159046	0.0151712	0.635637	-0.0364215	-0.00774825	-0.0758569	-0.0400089
NEM	USP14	P54578	EVKYEPFSFADDIGSNNCGYYDLQAVLTHQGR	1xNethylmaleimide [C18]; 1xTMTpro [K3]; 1xTMTpro [N-Term]	Ubiquitin carboxyl-terminal hydrolase 14 OS=Homo sapiens OX=9606 GN=USP14 PE=1 SV=3	0.0107017	0.0132061	0.0102048	0.00949637	0.011388	0.0114758	0.635899	-0.259893	0.00217296	0.0132505	-0.0814899
NEM	GAR1	Q9NY12	VVLLGEFLHPCEDDIVCK	2xNethylmaleimide [C11; C17]; 1xTMTpro [K18]; 1xTMTpro [N-Term]	H/ACA ribonucleoprotein complex subunit 1 OS=Homo sapiens OX=9606 GN=GAR1 PE=1 SV=1	0.00952004	0.0147167	0.0134165	0.0124405	0.0111407	0.011448	0.635932	-0.0127665	-0.171977	-0.132712	-0.105819
NEM	MDH2	P40926	SQETECTYFSTPLLLGKKGIEK	1xNethylmaleimide [C6]; 3xTMTpro [K17; K18; K22]; 1xTMTpro [N-Term]	Malate dehydrogenase, mitochondrial OS=Homo sapiens OX=9606 GN=MDH2 PE=1 SV=3	0.0215221	0.0129847	0.0246831	0.0193514	0.0220736	0.0237384	0.63598	-0.0279541	0.161935	0.266836	0.133606
NEM	PPIAL4C	A0A0B4J2A2	GSCFHR	1xNethylmaleimide [C3]; 1xTMTpro [N-Term]	Peptidyl-prolyl cis-trans isomerase A-like 4C OS=Homo sapiens OX=9606 GN=PPIAL4C PE=2 SV=1;Peptidyl-prolyl cis-trans isomerase A OS=Homo sapiens OX=9606 GN=PPIA PE=1 SV=2;Peptidyl-prolyl cis-trans isomerase A-like 4H OS=Homo sapiens OX=9606 GN=PPIAL4H PE=3 SV=1	1.15245	1.45844	1.11264	1.17529	1.21614	1.15007	0.636425	-0.0786889	-0.0293952	-0.10998	-0.0726882
Trioxidation	TCP1	P17987	IACLDFSLQK	1xTrioxidation [C3]; 1xTMTpro [K10]; 1xTMTpro [N-Term]	T-complex protein 1 subunit alpha OS=Homo sapiens OX=9606 GN=TCP1 PE=1 SV=1	0.00133857	0.0010858	0.00135275	0.00119693	0.00122906	0.0012076	0.637288	-0.0729829	-0.0347662	-0.060188	-0.055979
NEM	EIF3I	Q13347	ITSAVWGPLGECIIAGHESGELNQYSAK	1xDeamidated [N23]; 1xNethylmaleimide [C12]; 1xTMTpro [K28]; 1xTMTpro [N-Term]	Eukaryotic translation initiation factor 3 subunit I OS=Homo sapiens OX=9606 GN=EIF3I PE=1 SV=1	0.00572623	0.00672376	0.00547557	0.00580261	0.00598218	0.005491	0.637599	-0.0422827	0.00168797	-0.121915	-0.05417
NEM	MRM3	Q9HC36	GCVDAWEPK	1xNethylmaleimide [C2]; 1xTMTpro [K9]; 1xTMTpro [N-Term]	rRNA methyltransferase 3, mitochondrial OS=Homo sapiens OX=9606 GN=MRM3 PE=1 SV=2	0.13139	0.15091	0.124354	0.138774	0.140873	0.140125	0.63763	0.0338977	0.0555546	0.0478786	0.045777
NEM	TUBA1A	Q71U36	AYHEQLSVAEITNACFEPANQMVK	1xNethylmaleimide [C15]; 1xTMTpro [K24]; 1xTMTpro [N-Term]	Tubulin alpha-1A chain OS=Homo sapiens OX=9606 GN=TUBA1A PE=1 SV=1;Tubulin alpha-4A chain OS=Homo sapiens OX=9606 GN=TUBA4A PE=1 SV=1	0.00928889	0.0137456	0.00955942	0.0102137	0.010629	0.00933602	0.637655	-0.0891292	-0.0316351	-0.218759	-0.113174
NEM	FEN1	P39748	AGKVYAAATEDMDCLTFGSPVLMR	1xNethylmaleimide [C14]; 1xTMTpro [K3]; 1xTMTpro [N-Term]	Flap endonuclease 1 OS=Homo sapiens OX=9606 GN=FEN1 PE=1 SV=1	0.00269644	0.00175174	0.00328715	0.00256163	0.00299015	0.00293554	0.637792	-0.00943671	0.21372	0.187126	0.130469
NEM	SNRPD3	P62318	VLHEAEGHIVTCETNTGEVYRGK	1xNethylmaleimide [C12]; 1xTMTpro [K23]; 1xTMTpro [N-Term]	Small nuclear ribonucleoprotein Sm D3 OS=Homo sapiens OX=9606 GN=SNRPD3 PE=1 SV=1	0.100042	0.13121	0.0922294	0.102632	0.101105	0.100185	0.639172	-0.0712337	-0.0928642	-0.106047	-0.0900483
NEM	AP3D1	O14617	DLSSPSQYDTGVALTGLSCFVTPDLAR	1xNethylmaleimide [C19]; 1xTMTpro [N-Term]	AP-3 complex subunit delta-1 OS=Homo sapiens OX=9606 GN=AP3D1 PE=1 SV=1	0.0145497	0.0134136	0.0183357	0.0151865	0.0167574	0.0168736	0.639174	-0.0232306	0.118782	0.128747	0.074766
NEM	NUTF2	P61970	NINDAWVCTNDMFR	1xDeamidated [N3]; 1xNethylmaleimide [C8]; 1xTMTpro [N-Term]	Nuclear transport factor 2 OS=Homo sapiens OX=9606 GN=NUTF2 PE=1 SV=1	0.0723008	0.0545444	0.0752298	0.0676453	0.0707049	0.0745566	0.639259	0.00613198	0.0699539	0.146479	0.0741884
NEM	ZC2HC1A	Q96GY0	MEGLEENGGVVQVGELLPCKICGR	1xAcetyl [N-Term]; 2xNethylmaleimide [C19; C22]; 1xTMTpro [K20]	Zinc finger C2HC domain-containing protein 1A OS=Homo sapiens OX=9606 GN=ZC2HC1A PE=1 SV=2	0.0859521	0.0553401	0.120848	0.0818418	0.0937302	0.120766	0.639338	-0.0944696	0.101207	0.46683	0.157856
NEM	HSPBP1	Q9NZL4	LLQTCFSSPADDSMDR	1xNethylmaleimide [C5]; 1xTMTpro [N-Term]	Hsp70-binding protein 1 OS=Homo sapiens OX=9606 GN=HSPBP1 PE=1 SV=2	0.06898	0.0598695	0.0734397	0.0675373	0.0703896	0.0710155	0.639344	0.00230043	0.061977	0.0747492	0.0463422
NEM	UBA1	P22314	FMPIMQWLYFDALECLPEDKEVLTEDK	1xNethylmaleimide [C15]; 2xTMTpro [K20; K27]; 1xTMTpro [N-Term]	Ubiquitin-like modifier-activating enzyme 1 OS=Homo sapiens OX=9606 GN=UBA1 PE=1 SV=3	0.000168485	0.000316716	0.000198285	0.000258627	0.00018307	0.000158216	0.63938	0.182923	-0.315556	-0.526054	-0.219562
NEM	PGK1	P00558	TGQATVASGIPAGWMGLDCGPESSK	1xNethylmaleimide [C19]; 1xTMTpro [K25]; 1xTMTpro [N-Term]	Phosphoglycerate kinase 1 OS=Homo sapiens OX=9606 GN=PGK1 PE=1 SV=3	0.00704301	0.00947981	0.00609248	0.00744364	0.0070782	0.00640623	0.639525	-0.0182562	-0.0908823	-0.23479	-0.114643
NEM	YWHAG	P61981	NCSETQYESK	1xNethylmaleimide [C2]; 1xTMTpro [K10]; 1xTMTpro [N-Term]	14-3-3 protein gamma OS=Homo sapiens OX=9606 GN=YWHAG PE=1 SV=2	0.106978	0.131063	0.095558	0.108868	0.108069	0.0992266	0.640486	-0.0305706	-0.0412014	-0.164354	-0.0787087
NEM	RPS6	P62753	LNISFPATGCQK	1xNethylmaleimide [C10]; 1xTMTpro [K12]; 1xTMTpro [N-Term]	40S ribosomal protein S6 OS=Homo sapiens OX=9606 GN=RPS6 PE=1 SV=1	0.0394468	0.0516446	0.0302309	0.043997	0.0448408	0.0426426	0.64049	0.121595	0.149001	0.0764851	0.115694
NEM	HNRNPK	P61978	GSDFDCELR	1xNethylmaleimide [C6]; 1xTMTpro [N-Term]	Heterogeneous nuclear ribonucleoprotein K OS=Homo sapiens OX=9606 GN=HNRNPK PE=1 SV=1	0.0334381	0.041973	0.0333336	0.0361251	0.03378	0.0340973	0.640687	-0.00491058	-0.101741	-0.0882544	-0.0649687
NEM	RPL32	P62910	SYCAEIAHNVSSK	1xNethylmaleimide [C3]; 1xTMTpro [K13]; 1xTMTpro [N-Term]	60S ribosomal protein L32 OS=Homo sapiens OX=9606 GN=RPL32 PE=1 SV=2	0.0615751	0.0847582	0.0482976	0.070004	0.0720503	0.069943	0.641614	0.10973	0.151298	0.108474	0.123167
NEM	RCC2	Q9P258	AQRIEYDCELVPRR	1xNethylmaleimide [C8]; 1xTMTpro [N-Term]	Protein RCC2 OS=Homo sapiens OX=9606 GN=RCC2 PE=1 SV=2	0.00951007	0.00791958	0.00935012	0.00826762	0.00882793	0.00883562	0.642244	-0.110638	-0.0160341	-0.0147768	-0.0471495
NEM	PRMT5	O14744	QGFDFLCMPVFHPR	1xNethylmaleimide [C7]; 1xTMTpro [N-Term]	Protein arginine N-methyltransferase 5 OS=Homo sapiens OX=9606 GN=PRMT5 PE=1 SV=4	0.0943588	0.0726761	0.10929	0.0925522	0.098876	0.102437	0.642523	0.00693629	0.102289	0.153338	0.0875209
NEM	GLO1	Q04760	AEPQPPSGGLTDEAALSCCSDADPSTK	1xAcetyl [N-Term]; 2xNethylmaleimide [C18; C19]; 1xTMTpro [K27]	Lactoylglutathione lyase OS=Homo sapiens OX=9606 GN=GLO1 PE=1 SV=4	0.0218222	0.0247175	0.0209928	0.0237284	0.0221624	0.0235629	0.642528	0.0759953	-0.0225063	0.0659009	0.0397966
[truncated: 819 more rows]
