# Supplementary material for: Multifaceted Proteome Analysis at Solubility, Redox, and Expression Dimensions for Target Identification
Source: Adv Sci (Weinh). 2024 Aug 9;11(38):2401502. doi: 10.1002/advs.202401502 (PMC11481203; doi:10.1002/advs.202401502)
Supplement: Supplementary file 15 — Supplemental Data 14 [file ADVS-11-2401502-s008.xlsx]

## Sheet: Auranofin dataset 1
Supplementary Data 15. Oxidation ratio of Met-containing peptides for auranofin and interferon datasets
Sequence	Modifications	Modifications all possible sites	PSM Ambiguity	Qvality PEP	Qvality q-value	SVM_Score	Number of Protein Groups	Number of Proteins	Number of PSMs	Master Protein Accessions	Master Protein Descriptions	Protein Accessions	Number of Missed Cleavages	Theo MHplus in Da	Sequence Length	Control_Rep1	Control_Rep2	Control_Rep3	Treatment_Rep1	Treatment_Rep2	Treatment_Rep3	Ratio_Control_Rep1	Ratio_Control_Rep2	Ratio_Control_Rep3	Ratio_Treatment_Rep1	Ratio_Treatment_Rep2	Ratio_Treatment_Rep3	Ratio_Control	Ratio_Treatment	P value
GGMGSGGLATGIAGGLAGMGGIQNEK	1xOxidation [M]; 1xTMTpro [K26]; 1xTMTpro [N-Term]	1xOxidation [M3; M19]; 1xTMTpro [K26]; 1xTMTpro [N-Term]	Unambiguous	1.38944e-11	3.73679e-06	4.677	1	1	4	P05783	Keratin, type I cytoskeletal 18 OS=Homo sapiens OX=9606 GN=KRT18 PE=1 SV=2	P05783	0	2885.51	26	0.00654506	0.00782421	0.0109863	0.0125457	0.01579	0.0155038	0.774393	0.925739	1.29987	1.48437	1.86823	1.83437	1	1.72899	0.0235067
GGGGDMAEPSEAGDAPPDDGPPGELGPDGPDGPEEK	1xOxidation [M6]; 1xTMTpro [K36]; 1xTMTpro [N-Term]	1xOxidation [M6]; 1xTMTpro [K36]; 1xTMTpro [N-Term]	Unambiguous	9.3084e-09	3.73679e-06	3.299	1	1	1	P08621	U1 small nuclear ribonucleoprotein 70 kDa OS=Homo sapiens OX=9606 GN=SNRNP70 PE=1 SV=2	P08621	0	3997.8	36	0.000259818	0.000227449	NA	0.000265797	7.99683e-05	7.36622e-05	1.06643	0.933571	NA	1.09097	0.328232	0.302348	NA	0.573851	0.237692
GGGGGGGGGGGLGGGLGNVLGGLISGAGGGGGGGGGGGGGGGGGGGGTAMR	1xOxidation [M50]; 1xTMTpro [N-Term]	1xOxidation [M50]; 1xTMTpro [N-Term]	Unambiguous	5.87808e-15	3.73679e-06	6.322	1	1	3	P04632	Calpain small subunit 1 OS=Homo sapiens OX=9606 GN=CAPNS1 PE=1 SV=1	P04632	0	3901.86	51	0.0106309	0.0147286	0.0142674	0.0169222	0.0220432	0.0245121	0.804825	1.11505	1.08013	1.28112	1.66881	1.85572	1	1.60188	0.0496578
GGGGGGGGGGGLGGGLGNVLGGLISGAGGGGGGGGGGGGGGGGGGGGTAMR	1xDeamidated [N18]; 1xOxidation [M50]; 1xTMTpro [N-Term]	1xDeamidated [N18]; 1xOxidation [M50]; 1xTMTpro [N-Term]	Unambiguous	4.95809e-10	3.73679e-06	3.92	1	1	1	P04632	Calpain small subunit 1 OS=Homo sapiens OX=9606 GN=CAPNS1 PE=1 SV=1	P04632	0	3902.85	51	0.000505592	0.000656471	NA	NA	0.00111026	0.00112603	0.870164	1.12984	NA	NA	1.91084	1.93798	NA	NA	0.0859215
QSFTMVADTPENLR	1xOxidation [M5]; 1xTMTpro [N-Term]	1xOxidation [M5]; 1xTMTpro [N-Term]	Unambiguous	7.33499e-06	3.73679e-06	1.884	1	1	8	Q14847	LIM and SH3 domain protein 1 OS=Homo sapiens OX=9606 GN=LASP1 PE=1 SV=2	Q14847	0	1928.97	14	0.00639164	0.00928071	0.00906813	0.00728392	0.00807048	0.00513799	0.775042	1.12537	1.09959	0.88324	0.978616	0.623026	1	0.828294	0.330049
GGGGGQDNGLEGLGNDSRDMYMESEGGDGYLAPENGYLMEAAPE	1xOxidation [M]; 1xTMTpro [N-Term]	1xOxidation [M22; M39]; 1xTMTpro [N-Term]	Unambiguous	2.5692e-08	3.73679e-06	3.084	1	1	3	P08621	U1 small nuclear ribonucleoprotein 70 kDa OS=Homo sapiens OX=9606 GN=SNRNP70 PE=1 SV=2	P08621	1	4800.06	44	0.000425076	0.000618166	NA	0.000661344	0.000412225	0.000364925	0.814913	1.18509	NA	1.26786	0.790277	0.699598	NA	0.919246	0.775862
QQSHFAMMHGGTGFAGIDSSSPEVK	1xOxidation [M]; 1xTMTpro [K25]; 1xTMTpro [N-Term]	1xOxidation [M7; M8]; 1xTMTpro [K25]; 1xTMTpro [N-Term]	Unambiguous	8.29497e-07	3.73679e-06	2.348	1	1	5	Q15365	Poly(rC)-binding protein 1 OS=Homo sapiens OX=9606 GN=PCBP1 PE=1 SV=2	Q15365	0	3230.59	25	0.0120602	0.0126289	0.0198541	0.0241728	0.0284717	0.0299277	0.81226	0.850561	1.33718	1.62805	1.91758	2.01564	1	1.85376	0.0180625
GGSNGGSNVGMEDGERPR	1xDeamidated [N4]; 1xOxidation [M11]; 1xTMTpro [N-Term]	1xDeamidated [N4]; 1xOxidation [M11]; 1xTMTpro [N-Term]	Unambiguous	2.10522e-05	3.73679e-06	1.654	1	1	4	P48634	Protein PRRC2A OS=Homo sapiens OX=9606 GN=PRRC2A PE=1 SV=3	P48634	0	2096.96	18	0.00104894	0.00154813	0.00113335	0.000738885	0.00120699	0.000978569	0.843554	1.24501	0.911438	0.594211	0.970664	0.786965	1	0.783946	0.261504
GGPPGQFHDNANGGQNGTVQEIMIPAGK	1xOxidation [M23]; 1xTMTpro [K28]; 1xTMTpro [N-Term]	1xOxidation [M23]; 1xTMTpro [K28]; 1xTMTpro [N-Term]	Unambiguous	6.12547e-08	3.73679e-06	2.9	1	1	2	Q92945	Far upstream element-binding protein 2 OS=Homo sapiens OX=9606 GN=KHSRP PE=1 SV=4	Q92945	0	3415.73	28	0.000882295	0.00117857	0.00103283	0.00138502	0.00166382	0.0012429	0.855576	1.14288	1.00155	1.34308	1.61344	1.20526	1	1.38726	0.0639618
QRDSEMGQQSLLFQIDYPEIAEGIMPR	1xOxidation [M]; 1xTMTpro [N-Term]	1xOxidation [M6; M25]; 1xTMTpro [N-Term]	Unambiguous	1.89251e-06	3.73679e-06	2.173	1	1	4	Q15428	Splicing factor 3A subunit 2 OS=Homo sapiens OX=9606 GN=SF3A2 PE=1 SV=2	Q15428	1	3471.72	27	0.00226889	0.00215595	0.00283357	0.00318531	0.00305727	0.00427414	0.937765	0.891082	1.17115	1.31653	1.26361	1.76656	1	1.4489	0.0875377
QREEYQPATPGLGMFVEVKDPEDK	1xOxidation [M14]; 2xTMTpro [K19; K24]; 1xTMTpro [N-Term]	1xOxidation [M14]; 2xTMTpro [K19; K24]; 1xTMTpro [N-Term]	Unambiguous	1.73434e-05	3.73679e-06	1.697	1	1	3	Q9BVK6	Transmembrane emp24 domain-containing protein 9 OS=Homo sapiens OX=9606 GN=TMED9 PE=1 SV=2	Q9BVK6	2	3691.95	24	0.0134206	0.0107017	0.0183094	0.0194444	0.0222756	0.0248037	0.94886	0.756632	1.29451	1.37475	1.57493	1.75366	1	1.56778	0.0478469
GFIGPGIDVPAPDMSTGER	1xOxidation [M14]; 1xTMTpro [N-Term]	1xOxidation [M14]; 1xTMTpro [N-Term]	Unambiguous	7.51263e-07	3.73679e-06	2.369	1	1	3	P00367	Glutamate dehydrogenase 1, mitochondrial OS=Homo sapiens OX=9606 GN=GLUD1 PE=1 SV=2	P00367	0	2236.12	19	0.00654123	0.00875348	0.0107419	0.0106355	0.0161061	0.0137167	0.753695	1.0086	1.23771	1.22544	1.85578	1.58047	1	1.5539	0.0779035
GFQQILAGEYDHLPEQAFYMVGPIEEAVAK	1xOxidation [M20]; 1xTMTpro [K30]; 1xTMTpro [N-Term]	1xOxidation [M20]; 1xTMTpro [K30]; 1xTMTpro [N-Term]	Unambiguous	1.01342e-08	3.73679e-06	3.281	1	1	5	P06576	ATP synthase subunit beta, mitochondrial OS=Homo sapiens OX=9606 GN=ATP5F1B PE=1 SV=3	P06576	0	3975.05	30	0.00350339	0.00358242	0.00333428	0.00333549	0.0025481	0.00255343	1.00864	1.0314	0.959957	0.960307	0.733613	0.735146	1	0.809689	0.11844
GFESPSDNSSAMLLQWHEK	1xOxidation [M12]; 1xTMTpro [K19]; 1xTMTpro [N-Term]	1xOxidation [M12]; 1xTMTpro [K19]; 1xTMTpro [N-Term]	Unambiguous	1.74692e-06	3.73679e-06	2.19	1	1	4	O15511	Actin-related protein 2/3 complex subunit 5 OS=Homo sapiens OX=9606 GN=ARPC5 PE=1 SV=3	O15511	0	2787.39	19	0.0341694	0.0561041	0.0534007	0.0414351	0.0535993	0.0357513	0.713477	1.17149	1.11504	0.86519	1.11919	0.746508	1	0.910294	0.64842
GFFDPNTEENLTYLQLMER	1xOxidation [M17]; 1xTMTpro [N-Term]	1xOxidation [M17]; 1xTMTpro [N-Term]	Unambiguous	3.32063e-07	3.73679e-06	2.542	1	1	7	Q15149	Plectin OS=Homo sapiens OX=9606 GN=PLEC PE=1 SV=3	Q15149	0	2637.28	19	0.000244066	0.000310963	0.000398235	0.000570447	0.000378448	0.000273597	0.768095	0.978626	1.25328	1.79525	1.19101	0.861033	1	1.28243	0.426376
GFGFITFTNPEHASVAMR	1xOxidation [M17]; 1xTMTpro [N-Term]	1xOxidation [M17]; 1xTMTpro [N-Term]	Unambiguous	8.9875e-07	3.73679e-06	2.331	1	1	2	P98179	RNA-binding protein 3 OS=Homo sapiens OX=9606 GN=RBM3 PE=1 SV=1	P98179	0	2302.16	18	0.0121376	0.0148996	0.0211745	0.0230607	0.0296484	0.0320511	0.755268	0.927134	1.3176	1.43496	1.84488	1.9944	1	1.75808	0.0324741
QTEVETVMSEVSGFPMPQLDPR	1xOxidation [M]; 1xTMTpro [N-Term]	1xOxidation [M8; M16]; 1xTMTpro [N-Term]	Unambiguous	5.44211e-06	3.73679e-06	1.948	1	1	3	Q13895	Bystin OS=Homo sapiens OX=9606 GN=BYSL PE=1 SV=3	Q13895	0	2797.37	22	0.00171812	0.00199882	0.000939897	0.00181329	0.0031646	0.00185876	1.10683	1.28767	0.605495	1.16815	2.03868	1.19744	1	1.46809	0.259874
GGDGYDGGYGGFDDYGGYNNYGYGNDGFDDRMR	1xOxidation [M32]; 1xTMTpro [N-Term]	1xOxidation [M32]; 1xTMTpro [N-Term]	Unambiguous	2.22306e-07	3.73679e-06	2.627	1	1	1	P31942	Heterogeneous nuclear ribonucleoprotein H3 OS=Homo sapiens OX=9606 GN=HNRNPH3 PE=1 SV=2	P31942	1	3886.55	33	0.00199389	0.00295396	0.00309426	0.00351505	0.00217002	0.0020849	0.743795	1.10193	1.15427	1.31124	0.809497	0.777742	1	0.96616	0.883474
QSSYSQQPYNNQGQQQNMESSGSQGGR	1xOxidation [M18]; 1xTMTpro [N-Term]	1xOxidation [M18]; 1xTMTpro [N-Term]	Unambiguous	1.60386e-10	3.73679e-06	4.159	1	1	2	Q92804	TATA-binding protein-associated factor 2N OS=Homo sapiens OX=9606 GN=TAF15 PE=1 SV=1	Q92804	0	3295.46	27	0.00168933	0.00145231	NA	NA	0.00124873	0.000955545	1.07545	0.924555	NA	NA	0.794957	0.60831	NA	NA	0.136205
GGAFDGTMNGPFGHGYGEGAGEGIDDVEWVVGK	1xOxidation [M8]; 1xTMTpro [K33]; 1xTMTpro [N-Term]	1xOxidation [M8]; 1xTMTpro [K33]; 1xTMTpro [N-Term]	Unambiguous	1.4882e-07	3.73679e-06	2.712	1	1	3	Q9H4M9	EH domain-containing protein 1 OS=Homo sapiens OX=9606 GN=EHD1 PE=1 SV=2	Q9H4M9	0	3906.85	33	0.000902937	0.00110767	0.00275395	0.00166517	0.00138573	0.000792875	0.568533	0.697442	1.73402	1.04847	0.872526	0.499233	1	0.806744	0.667062
GIELAVRPHSAPEYEDETMTVYQIPIHSEQR	1xOxidation [M19]; 1xTMTpro [N-Term]	1xOxidation [M19]; 1xTMTpro [N-Term]	Unambiguous	4.1259e-07	3.73679e-06	2.496	1	1	1	Q9BQ52	Zinc phosphodiesterase ELAC protein 2 OS=Homo sapiens OX=9606 GN=ELAC2 PE=1 SV=2	Q9BQ52	0	3915.95	31	0.0045708	0.00568087	0.0042528	0.00262464	0.0057549	0.00507784	0.945391	1.17499	0.879618	0.542861	1.1903	1.05026	1	0.927809	0.761803
QQDAQEFFLHLINMVER	1xOxidation [M14]; 1xTMTpro [N-Term]	1xOxidation [M14]; 1xTMTpro [N-Term]	Unambiguous	2.0958e-05	3.73679e-06	1.655	1	1	1	P45974	Ubiquitin carboxyl-terminal hydrolase 5 OS=Homo sapiens OX=9606 GN=USP5 PE=1 SV=2	P45974	0	2438.25	17	0.00621616	0.00757605	0.0144692	0.0173438	0.022319	0.0221509	0.659857	0.804212	1.53593	1.84108	2.36921	2.35135	1	2.18721	0.0279182
QQAAYYAQTSPQGMPQHPPAPQGQ	1xOxidation [M14]; 1xTMTpro [N-Term]	1xOxidation [M14]; 1xTMTpro [N-Term]	Unambiguous	1.53272e-09	3.73679e-06	3.681	1	1	3	Q96AE4	Far upstream element-binding protein 1 OS=Homo sapiens OX=9606 GN=FUBP1 PE=1 SV=3	Q96AE4	0	2901.39	24	0.000557917	0.000644913	NA	0.000671574	0.000747333	0.000739427	0.927674	1.07233	NA	1.11666	1.24262	1.22948	NA	1.19625	0.168846
QNQDAFDVIITDSSDPMGPAESLFK	1xOxidation [M17]; 1xTMTpro [K25]; 1xTMTpro [N-Term]	1xOxidation [M17]; 1xTMTpro [K25]; 1xTMTpro [N-Term]	Unambiguous	1.42658e-06	3.73679e-06	2.233	1	1	3	P19623	Spermidine synthase OS=Homo sapiens OX=9606 GN=SRM PE=1 SV=1	P19623	0	3349.68	25	0.00280567	0.00279181	NA	0.00149748	0.00191075	0.00170444	1.00247	0.997525	NA	0.535055	0.682717	0.609001	NA	0.608924	0.0114654
GIGMGNIGPAGMGMEGIGFGINK	1xOxidation [M]; 1xTMTpro [K23]; 1xTMTpro [N-Term]	1xOxidation [M12; M14]; 1xTMTpro [K23]; 1xTMTpro [N-Term]	Unambiguous	1.70626e-06	3.73679e-06	2.195	1	1	2	P52272	Heterogeneous nuclear ribonucleoprotein M OS=Homo sapiens OX=9606 GN=HNRNPM PE=1 SV=3	P52272	0	2802.46	23	0.00161772	0.00178427	0.00279981	0.00344265	0.00437625	0.0046332	0.782541	0.863105	1.35435	1.66531	2.11693	2.24122	1	2.00782	0.0157508
GHTEESMTNDK	1xOxidation [M7]; 1xTMTpro [K11]; 1xTMTpro [N-Term]	1xOxidation [M7]; 1xTMTpro [K11]; 1xTMTpro [N-Term]	Unambiguous	1.95925e-05	3.73679e-06	1.67	1	1	1	P46013	Proliferation marker protein Ki-67 OS=Homo sapiens OX=9606 GN=MKI67 PE=1 SV=2	P46013	0	1872.93	11	0.000917832	0.00115841	0.000772329	0.000717176	0.000531661	0.000505856	0.966624	1.21999	0.813386	0.755301	0.559925	0.532748	1	0.615991	0.0626336
GHVFEESQVAGTPMFVVK	1xOxidation [M14]; 1xTMTpro [K18]; 1xTMTpro [N-Term]	1xOxidation [M14]; 1xTMTpro [K18]; 1xTMTpro [N-Term]	Unambiguous	1.24377e-07	3.73679e-06	2.75	1	1	1	P13639	Elongation factor 2 OS=Homo sapiens OX=9606 GN=EEF2 PE=1 SV=4	P13639	0	2586.39	18	0.00169085	0.00233738	0.00444624	0.00610616	0.00688289	0.00773705	0.598569	0.827443	1.57399	2.16161	2.43657	2.73895	1	2.44571	0.0211609
GLAYVEYENESQASQAVMK	1xOxidation [M18]; 1xTMTpro [K19]; 1xTMTpro [N-Term]	1xOxidation [M18]; 1xTMTpro [K19]; 1xTMTpro [N-Term]	Unambiguous	1.11052e-07	3.73679e-06	2.774	1	1	2	Q15020	Squamous cell carcinoma antigen recognized by T-cells 3 OS=Homo sapiens OX=9606 GN=SART3 PE=1 SV=1	Q15020	0	2741.39	19	0.00232208	0.00273921	0.00308056	0.00294289	0.00323272	0.00336937	0.85561	1.00931	1.13508	1.08436	1.19115	1.2415	1	1.17234	0.155997
QQLSAEELDAQLDAYNARMDTS	1xOxidation [M19]; 1xTMTpro [N-Term]	1xOxidation [M19]; 1xTMTpro [N-Term]	Unambiguous	1.90234e-07	3.73679e-06	2.66	1	1	3	Q86V81	THO complex subunit 4 OS=Homo sapiens OX=9606 GN=ALYREF PE=1 SV=3	Q86V81	1	2789.32	22	0.00316925	0.00391824	0.0118204	0.0109644	0.00980386	0.00991024	0.502845	0.621684	1.87547	1.73965	1.55552	1.5724	1	1.62252	0.291134
GAILSEEELAAMSPTAAAVAK	1xOxidation [M12]; 1xTMTpro [K21]; 1xTMTpro [N-Term]	1xOxidation [M12]; 1xTMTpro [K21]; 1xTMTpro [N-Term]	Unambiguous	1.64316e-06	3.73679e-06	2.203	1	1	1	P12270	Nucleoprotein TPR OS=Homo sapiens OX=9606 GN=TPR PE=1 SV=3	P12270	0	2654.46	21	0.000744475	0.0009058	0.00161421	0.00234268	0.00111372	0.000838632	0.684159	0.832414	1.48343	2.15288	1.02349	0.770688	1	1.31569	0.563153
GAGGEDLIMLDIYAIEELRAR	1xOxidation [M9]; 1xTMTpro [N-Term]	1xOxidation [M9]; 1xTMTpro [N-Term]	Unambiguous	1.23266e-06	3.73679e-06	2.264	1	1	2	P49588	Alanine--tRNA ligase, cytoplasmic OS=Homo sapiens OX=9606 GN=AARS1 PE=1 SV=2	P49588	1	2625.39	21	0.000353821	0.000458805	0.000512606	0.00126139	0.000536236	0.000396841	0.800963	1.03862	1.16041	2.85549	1.21391	0.898351	1	1.65591	0.392894
GAGMPGQHGQITQQELDTVVKTQHEILR	1xOxidation [M4]; 1xTMTpro [K21]; 1xTMTpro [N-Term]	1xOxidation [M4]; 1xTMTpro [K21]; 1xTMTpro [N-Term]	Unambiguous	6.804e-07	3.73679e-06	2.39	1	1	1	P49257	Protein ERGIC-53 OS=Homo sapiens OX=9606 GN=LMAN1 PE=1 SV=2	P49257	1	3695.98	28	0.0175789	0.0203436	0.0235782	0.0259813	0.0202697	0.0238489	0.857497	0.99236	1.15014	1.26737	0.988754	1.16335	1	1.13982	0.299223
GAHSVGLMWWMLAR	1xOxidation [M]; 1xTMTpro [N-Term]	1xOxidation [M8; M11]; 1xTMTpro [N-Term]	Unambiguous	2.58175e-06	3.73679e-06	2.107	1	1	11	P08865	40S ribosomal protein SA OS=Homo sapiens OX=9606 GN=RPSA PE=1 SV=4	P08865	0	1935.01	14	0.00599274	0.00516753	0.00722746	0.00785101	0.00545372	0.00524828	0.977729	0.843095	1.17918	1.28091	0.889787	0.856269	1	1.00899	0.960069
QYMEGFNDELEAFK	1xOxidation [M3]; 1xTMTpro [K14]; 1xTMTpro [N-Term]	1xOxidation [M3]; 1xTMTpro [K14]; 1xTMTpro [N-Term]	Unambiguous	7.19971e-06	3.73679e-06	1.888	1	1	6	Q16543	Hsp90 co-chaperone Cdc37 OS=Homo sapiens OX=9606 GN=CDC37 PE=1 SV=1	Q16543	0	2345.16	14	0.00218829	0.0044863	0.00518943	0.00792066	0.00968075	0.00520284	0.553342	1.13443	1.31223	2.00286	2.44793	1.31562	1	1.92214	0.0910958
QYNGVPLDGRPMNIQLVTSQIDAQR	1xOxidation [M12]; 1xTMTpro [N-Term]	1xOxidation [M12]; 1xTMTpro [N-Term]	Unambiguous	3.41348e-05	3.73679e-06	1.544	1	1	1	Q86V81	THO complex subunit 4 OS=Homo sapiens OX=9606 GN=ALYREF PE=1 SV=3	Q86V81	0	3133.64	25	0.0044428	0.00488481	0.00716002	0.00891642	0.00591589	0.00650023	0.808387	0.888815	1.3028	1.62238	1.07642	1.18275	1	1.29385	0.265092
FYQAEMEELDFISAVEK	1xOxidation [M6]; 1xTMTpro [K17]; 1xTMTpro [N-Term]	1xOxidation [M6]; 1xTMTpro [K17]; 1xTMTpro [N-Term]	Unambiguous	3.58695e-06	3.73679e-06	2.037	1	1	2	P35237	Serpin B6 OS=Homo sapiens OX=9606 GN=SERPINB6 PE=1 SV=3	P35237	0	2673.36	17	0.00286544	0.00301021	NA	0.00470387	0.00306479	0.00290627	0.975362	1.02464	NA	1.60114	1.04322	0.989259	NA	1.21121	0.393211
FVVDLSDQVAPTDIEEGMR	1xOxidation [M18]; 1xTMTpro [N-Term]	1xOxidation [M18]; 1xTMTpro [N-Term]	Unambiguous	2.69334e-06	3.73679e-06	2.098	1	1	1	P35998	26S proteasome regulatory subunit 7 OS=Homo sapiens OX=9606 GN=PSMC2 PE=1 SV=3	P35998	0	2441.22	19	0.00812048	0.00880051	0.014626	0.0206131	0.0168245	0.015731	0.772226	0.836894	1.39088	1.96023	1.59994	1.49596	1	1.68538	0.0526888
GAEEMETVIPVDVMR	1xOxidation [M]; 1xTMTpro [N-Term]	1xOxidation [M5; M14]; 1xTMTpro [N-Term]	Unambiguous	3.97688e-06	3.73679e-06	2.015	1	1	5	Q99497	Parkinson disease protein 7 OS=Homo sapiens OX=9606 GN=PARK7 PE=1 SV=2	Q99497	0	1996.01	15	0.0154095	0.0151949	0.0188997	0.0186581	0.0189459	0.0195225	0.933831	0.920825	1.14534	1.1307	1.14814	1.18309	1	1.15398	0.163729
GAEEMETVIPVDVMRR	1xOxidation [M]; 1xTMTpro [N-Term]	1xOxidation [M5; M14]; 1xTMTpro [N-Term]	Unambiguous	1.10275e-05	3.73679e-06	1.796	1	1	13	Q99497	Parkinson disease protein 7 OS=Homo sapiens OX=9606 GN=PARK7 PE=1 SV=2	Q99497	1	2152.11	16	0.0418893	0.0469419	0.0652189	0.0667119	0.0656164	0.0630671	0.81576	0.914155	1.27008	1.29916	1.27783	1.22818	1	1.26839	0.188771
GAADTTIILSDEDFMEVVLGK	1xOxidation [M15]; 1xTMTpro [K21]; 1xTMTpro [N-Term]	1xOxidation [M15]; 1xTMTpro [K21]; 1xTMTpro [N-Term]	Unambiguous	3.24174e-05	3.73679e-06	1.556	1	1	1	P51659	Peroxisomal multifunctional enzyme type 2 OS=Homo sapiens OX=9606 GN=HSD17B4 PE=1 SV=3	P51659	0	2848.51	21	0.000197416	0.000174439	0.000510477	0.000338897	0.000390544	0.000351973	0.67123	0.593108	1.73566	1.15228	1.32788	1.19674	1	1.22563	0.603948
RAVEFQEAQAYADDNSLLFMETSAK	1xOxidation [M20]; 1xTMTpro [K25]; 1xTMTpro [N-Term]	1xOxidation [M20]; 1xTMTpro [K25]; 1xTMTpro [N-Term]	Unambiguous	2.73752e-12	3.73679e-06	5.021	1	1	3	P51148	Ras-related protein Rab-5C OS=Homo sapiens OX=9606 GN=RAB5C PE=1 SV=2	P51148	1	3458.74	25	0.00234319	0.00246955	0.00179078	NA	0.00272866	0.00174904	1.06452	1.12192	0.813556	NA	1.23964	0.794594	1	NA	0.952465
RAVDFQEAQSYADDNSLLFMETSAK	1xOxidation [M20]; 1xTMTpro [K25]; 1xTMTpro [N-Term]	1xOxidation [M20]; 1xTMTpro [K25]; 1xTMTpro [N-Term]	Unambiguous	1.91944e-06	3.73679e-06	2.17	1	1	1	P20339	Ras-related protein Rab-5A OS=Homo sapiens OX=9606 GN=RAB5A PE=1 SV=2	P20339	1	3460.72	25	0.0194465	0.0202359	0.020636	0.0377705	0.012396	0.0131936	0.967193	1.00645	1.02635	1.87855	0.616528	0.656198	1	1.05043	0.914275
QVDGDNSHVEMK	1xOxidation [M11]; 1xTMTpro [K12]; 1xTMTpro [N-Term]	1xOxidation [M11]; 1xTMTpro [K12]; 1xTMTpro [N-Term]	Unambiguous	1.73434e-05	3.73679e-06	1.697	1	1	6	P02786	Transferrin receptor protein 1 OS=Homo sapiens OX=9606 GN=TFRC PE=1 SV=2	P02786	0	1983.01	12	0.00405823	0.00458676	0.00539492	0.00741646	0.00670312	0.0055927	0.867149	0.980084	1.15277	1.58472	1.4323	1.19503	1	1.40402	0.0502033
QTNPSAMEVEEDDPVPEIRR	1xOxidation [M7]; 1xTMTpro [N-Term]	1xOxidation [M7]; 1xTMTpro [N-Term]	Unambiguous	3.4386e-06	3.73679e-06	2.046	1	1	3	P55072	Transitional endoplasmic reticulum ATPase OS=Homo sapiens OX=9606 GN=VCP PE=1 SV=4	P55072	1	2632.28	20	0.000968731	0.00103513	0.0012961	0.000913743	0.000797058	0.00083561	0.880676	0.941037	1.17829	0.830687	0.724608	0.759656	1	0.77165	0.116529
QTSDGNWLMVHR	1xOxidation [M9]; 1xTMTpro [N-Term]	1xOxidation [M9]; 1xTMTpro [N-Term]	Unambiguous	1.02425e-05	3.73679e-06	1.812	1	1	1	O75131	Copine-3 OS=Homo sapiens OX=9606 GN=CPNE3 PE=1 SV=1	O75131	0	1763.88	12	0.00271209	0.00344776	0.00415249	0.00661696	0.00531267	0.00498642	0.788985	1.003	1.20802	1.92496	1.54553	1.45062	1	1.64037	0.0288409
QTQTFTTYSDNQPGVLIQVYEGERAMTK	1xDeamidated [N/Q]; 1xOxidation [M26]; 1xTMTpro [K28]; 1xTMTpro [N-Term]	1xDeamidated [N11; Q12]; 1xOxidation [M26]; 1xTMTpro [K28]; 1xTMTpro [N-Term]	Unambiguous	1.63558e-07	3.73679e-06	2.692	1	1	3	P11142	Heat shock cognate 71 kDa protein OS=Homo sapiens OX=9606 GN=HSPA8 PE=1 SV=1	P11142	1	3830.94	28	0.000118875	0.0001158	0.000176468	0.000269681	0.000257435	0.000270146	0.867399	0.844963	1.28764	1.96779	1.87843	1.97118	1	1.93914	0.0190877
QTQTFTTYSDNQPGVLIQVYEGERAMTK	1xOxidation [M26]; 1xTMTpro [K28]; 1xTMTpro [N-Term]	1xOxidation [M26]; 1xTMTpro [K28]; 1xTMTpro [N-Term]	Unambiguous	3.6958e-08	3.73679e-06	3.007	1	1	2	P11142	Heat shock cognate 71 kDa protein OS=Homo sapiens OX=9606 GN=HSPA8 PE=1 SV=1	P11142	1	3829.96	28	0.000695388	0.00072581	0.00143882	0.0018161	0.00194212	0.00205351	0.729422	0.761334	1.50924	1.90499	2.03718	2.15401	1	2.03206	0.0470414
GEMMDLQHGSLFLR	1xOxidation [M]; 1xTMTpro [N-Term]	1xOxidation [M3; M4]; 1xTMTpro [N-Term]	Unambiguous	6.87215e-06	3.73679e-06	1.898	1	1	3	P00338	L-lactate dehydrogenase A chain OS=Homo sapiens OX=9606 GN=LDHA PE=1 SV=2	P00338	0	1953.98	14	0.000754707	0.000735133	0.00119641	0.00134661	0.00154949	0.00118095	0.842856	0.820997	1.33615	1.5039	1.73047	1.31889	1	1.51775	0.0727374
GDFFPPERPQQLPHGLGGIGMGLGPGGQPIDANHLNK	1xOxidation [M21]; 1xTMTpro [K37]; 1xTMTpro [N-Term]	1xOxidation [M21]; 1xTMTpro [K37]; 1xTMTpro [N-Term]	Unambiguous	4.88713e-06	3.73679e-06	1.971	1	1	1	P52272	Heterogeneous nuclear ribonucleoprotein M OS=Homo sapiens OX=9606 GN=HNRNPM PE=1 SV=3	P52272	0	4443.33	37	0.00159136	0.00184083	0.0018166	0.00171224	0.00227403	0.00228214	0.90956	1.05215	1.03829	0.978648	1.29974	1.30438	1	1.19426	0.205827
GDGAELIWDKDDPSAMDFVTSAANLR	1xOxidation [M16]; 1xTMTpro [K10]; 1xTMTpro [N-Term]	1xOxidation [M16]; 1xTMTpro [K10]; 1xTMTpro [N-Term]	Unambiguous	1.59825e-05	3.73679e-06	1.715	1	1	1	Q9UBT2	SUMO-activating enzyme subunit 2 OS=Homo sapiens OX=9606 GN=UBA2 PE=1 SV=2	Q9UBT2	1	3418.71	26	0.000534937	0.000823696	0.00147133	0.00074354	0.00034485	0.000300606	0.567078	0.873186	1.55974	0.788214	0.36557	0.318667	1	0.490817	0.220642
QVLGQMVIDEELLGDGHSYSPR	1xOxidation [M6]; 1xTMTpro [N-Term]	1xOxidation [M6]; 1xTMTpro [N-Term]	Unambiguous	5.18291e-09	3.73679e-06	3.423	1	1	8	P28070	Proteasome subunit beta type-4 OS=Homo sapiens OX=9606 GN=PSMB4 PE=1 SV=4	P28070	0	2763.39	22	0.0137276	0.0160612	0.0295318	0.0440375	0.0365622	0.0329811	0.694242	0.812257	1.4935	2.2271	1.84905	1.66794	1	1.91469	0.0453327
GDQENVHPDVMLVQPR	1xOxidation [M11]; 1xTMTpro [N-Term]	1xOxidation [M11]; 1xTMTpro [N-Term]	Unambiguous	1.11647e-06	3.73679e-06	2.285	1	1	1	Q14974	Importin subunit beta-1 OS=Homo sapiens OX=9606 GN=KPNB1 PE=1 SV=2	Q14974	0	2154.09	16	0.00188482	0.00240383	0.00285691	0.00412654	0.00450918	0.00528517	0.791324	1.00923	1.19945	1.73249	1.89314	2.21893	1	1.94819	0.00761165
GDQFVFYEDWGENMVSK	1xOxidation [M14]; 1xTMTpro [K17]; 1xTMTpro [N-Term]	1xOxidation [M14]; 1xTMTpro [K17]; 1xTMTpro [N-Term]	Unambiguous	6.96642e-07	3.73679e-06	2.385	1	1	7	P13798	Acylamino-acid-releasing enzyme OS=Homo sapiens OX=9606 GN=APEH PE=1 SV=4	P13798	0	2675.29	17	0.00566906	0.00552326	0.00897246	0.00900681	0.00746241	0.00731889	0.84341	0.821719	1.33487	1.33998	1.11021	1.08886	1	1.17969	0.407728
GSTDNLMDDIERAVDDGVNTFK	1xOxidation [M7]; 1xTMTpro [K22]; 1xTMTpro [N-Term]	1xOxidation [M7]; 1xTMTpro [K22]; 1xTMTpro [N-Term]	Unambiguous	3.06435e-05	3.73679e-06	1.569	1	1	7	P50990	T-complex protein 1 subunit theta OS=Homo sapiens OX=9606 GN=CCT8 PE=1 SV=4	P50990	1	3036.51	22	0.00151827	0.00163381	0.00172305	0.00167442	0.000829	0.000811574	0.934294	1.00539	1.06031	1.03038	0.51014	0.499416	1	0.679979	0.205551
QGGDVLQNEEGETTSHLMGMFYR	1xOxidation [M]; 1xTMTpro [N-Term]	1xOxidation [M18; M20]; 1xTMTpro [N-Term]	Unambiguous	2.50003e-10	3.73679e-06	4.065	1	1	4	P39748	Flap endonuclease 1 OS=Homo sapiens OX=9606 GN=FEN1 PE=1 SV=1	P39748	0	2919.36	23	0.00128748	0.00134806	0.0014095	0.00146539	0.000973937	0.000973263	0.954859	0.999788	1.04535	1.08681	0.722318	0.721819	1	0.843648	0.32635
QGMDLSANQDEETDQETFQLEIDRDTKK	1xOxidation [M3]; 2xTMTpro [K27; K28]; 1xTMTpro [N-Term]	1xOxidation [M3]; 2xTMTpro [K27; K28]; 1xTMTpro [N-Term]	Unambiguous	3.57938e-10	3.73679e-06	3.989	1	1	3	Q16658	Fascin OS=Homo sapiens OX=9606 GN=FSCN1 PE=1 SV=3	Q16658	2	4213.1	28	0.00303753	0.00215724	0.00411402	0.00410799	0.00329124	0.00464921	0.978924	0.695226	1.32585	1.32391	1.06069	1.49833	1	1.29431	0.26391
QGMDLSANQDEETDQETFQLEIDRDTK	1xOxidation [M3]; 1xTMTpro [K27]; 1xTMTpro [N-Term]	1xOxidation [M3]; 1xTMTpro [K27]; 1xTMTpro [N-Term]	Unambiguous	2.4623e-08	3.73679e-06	3.093	1	1	6	Q16658	Fascin OS=Homo sapiens OX=9606 GN=FSCN1 PE=1 SV=3	Q16658	1	3780.8	27	0.0031172	0.00264981	0.00402322	0.00358813	0.00341128	0.00368696	0.955196	0.811976	1.23283	1.0995	1.04531	1.12979	1	1.09153	0.538124
GSPLNAAPYGIESMSQDTEVR	1xOxidation [M14]; 1xTMTpro [N-Term]	1xOxidation [M14]; 1xTMTpro [N-Term]	Unambiguous	5.03046e-07	3.73679e-06	2.454	1	1	1	P18031	Tyrosine-protein phosphatase non-receptor type 1 OS=Homo sapiens OX=9606 GN=PTPN1 PE=1 SV=1	P18031	0	2542.24	21	0.00624235	0.00675008	0.00657185	0.00837224	0.00632621	0.00538221	0.957207	1.03506	1.00773	1.2838	0.970065	0.825311	1	1.02639	0.864388
GTDSQAMEEEKPEGHV	1xOxidation [M7]; 1xTMTpro [K11]; 1xTMTpro [N-Term]	1xOxidation [M7]; 1xTMTpro [K11]; 1xTMTpro [N-Term]	Unambiguous	2.16932e-06	3.73679e-06	2.144	1	1	1	Q13451	Peptidyl-prolyl cis-trans isomerase FKBP5 OS=Homo sapiens OX=9606 GN=FKBP5 PE=1 SV=2	Q13451	0	2368.16	16	0.00462798	0.00476166	0.00264655	0.00469279	0.00452539	0.00407258	1.15352	1.18684	0.659649	1.16967	1.12795	1.01509	1	1.10423	0.608032
QHMDITGEENPLNK	1xOxidation [M3]; 1xTMTpro [K14]; 1xTMTpro [N-Term]	1xOxidation [M3]; 1xTMTpro [K14]; 1xTMTpro [N-Term]	Unambiguous	1.91944e-06	3.73679e-06	2.17	1	1	3	Q9H4A4	Aminopeptidase B OS=Homo sapiens OX=9606 GN=RNPEP PE=1 SV=2	Q9H4A4	0	2250.17	14	0.0168723	0.0145175	0.0169069	0.0124736	0.0100846	0.00974295	1.04804	0.901771	1.05019	0.774809	0.626415	0.605194	1	0.668806	0.0104499
GRPAPGFHHGDGPGNAVQEIMIPASK	1xOxidation [M21]; 1xTMTpro [K26]; 1xTMTpro [N-Term]	1xOxidation [M21]; 1xTMTpro [K26]; 1xTMTpro [N-Term]	Unambiguous	1.95925e-05	3.73679e-06	1.67	1	1	2	Q96AE4	Far upstream element-binding protein 1 OS=Homo sapiens OX=9606 GN=FUBP1 PE=1 SV=3	Q96AE4	0	3264.72	26	0.0124913	0.0176194	0.0239845	0.0319133	0.0410548	0.0381305	0.692741	0.977134	1.33013	1.76984	2.27681	2.11463	1	2.05376	0.0124538
QGQYSPMAIEEQVAVIYAGVR	1xOxidation [M7]; 1xTMTpro [N-Term]	1xOxidation [M7]; 1xTMTpro [N-Term]	Unambiguous	1.22991e-08	3.73679e-06	3.24	1	1	7	P25705	ATP synthase subunit alpha, mitochondrial OS=Homo sapiens OX=9606 GN=ATP5F1A PE=1 SV=1	P25705	0	2629.36	21	0.0057069	0.00748911	0.0133473	0.0166177	0.0161608	0.016633	0.645009	0.846439	1.50855	1.87818	1.82653	1.8799	1	1.86154	0.0800686
GSLDPESIFEMMETGK	1xOxidation [M]; 1xTMTpro [K16]; 1xTMTpro [N-Term]	1xOxidation [M11; M12]; 1xTMTpro [K16]; 1xTMTpro [N-Term]	Unambiguous	4.09034e-06	3.73679e-06	2.009	1	1	14	Q15024	Exosome complex component RRP42 OS=Homo sapiens OX=9606 GN=EXOSC7 PE=1 SV=3	Q15024	0	2395.2	16	0.0125168	0.0143064	0.0136278	0.018921	0.0177627	0.0183347	0.928293	1.06102	1.01069	1.40326	1.31735	1.35978	1	1.36013	0.00270728
QGSGSSQPMEVQEGYGFGSGDDPYSSAEPHVSGVK	1xOxidation [M9]; 1xTMTpro [K35]; 1xTMTpro [N-Term]	1xOxidation [M9]; 1xTMTpro [K35]; 1xTMTpro [N-Term]	Unambiguous	2.73186e-08	3.73679e-06	3.071	1	1	1	Q13263	Transcription intermediary factor 1-beta OS=Homo sapiens OX=9606 GN=TRIM28 PE=1 SV=5	Q13263	0	4181.95	35	0.00051086	0.000573346	0.000484162	0.00064914	0.000597014	0.000467887	0.977181	1.09671	0.926113	1.24169	1.14198	0.894981	1	1.09288	0.479295
GSDWLGDQDAIHYMTEQAPAAVVELENYGMPFSR	1xOxidation [M14]; 1xTMTpro [N-Term]	1xOxidation [M14]; 1xTMTpro [N-Term]	Unambiguous	6.56318e-09	3.73679e-06	3.373	1	1	4	P31040	Succinate dehydrogenase [ubiquinone] flavoprotein subunit, mitochondrial OS=Homo sapiens OX=9606 GN=SDHA PE=1 SV=2	P31040	0	4117.92	34	0.00060056	0.00158853	0.00139761	0.00137589	0.00127519	0.000680718	0.502322	1.32869	1.16899	1.15082	1.06659	0.569368	1	0.928929	0.83174
GSEYDDFLDEFMEAVSSK	1xOxidation [M12]; 1xTMTpro [K18]; 1xTMTpro [N-Term]	1xOxidation [M12]; 1xTMTpro [K18]; 1xTMTpro [N-Term]	Unambiguous	6.00295e-06	3.73679e-06	1.927	1	1	1	P48163	NADP-dependent malic enzyme OS=Homo sapiens OX=9606 GN=ME1 PE=1 SV=1	P48163	0	2693.28	18	0.00186142	0.00270733	NA	0.00337925	0.00330475	0.00238998	0.814849	1.18515	NA	1.47929	1.44668	1.04623	NA	1.32406	0.290563
QEDVSVQLEALDIMADMLSR	1xOxidation [M]; 1xTMTpro [N-Term]	1xOxidation [M14; M17]; 1xTMTpro [N-Term]	Unambiguous	4.65797e-08	3.73679e-06	2.958	1	1	4	Q86VP6	Cullin-associated NEDD8-dissociated protein 1 OS=Homo sapiens OX=9606 GN=CAND1 PE=1 SV=2	Q86VP6	0	2583.3	20	0.00118565	0.000844987	0.00114172	0.00156388	0.000801636	0.000817547	1.12123	0.799078	1.07969	1.47891	0.758083	0.77313	1	1.00338	0.990484
QEEFESIEEALPDTDVLYMTR	1xOxidation [M19]; 1xTMTpro [N-Term]	1xOxidation [M19]; 1xTMTpro [N-Term]	Unambiguous	3.42249e-06	3.73679e-06	2.047	1	1	1	P27708	CAD protein OS=Homo sapiens OX=9606 GN=CAD PE=1 SV=3	P27708	0	2835.36	21	0.000179275	0.000222247	0.000491789	0.000270131	0.000237438	0.000246758	0.602057	0.74637	1.65157	0.907178	0.797388	0.828687	1	0.844418	0.682994
GVMLAVDAVIAELKK	1xOxidation [M3]; 2xTMTpro [K14; K15]; 1xTMTpro [N-Term]	1xOxidation [M3]; 2xTMTpro [K14; K15]; 1xTMTpro [N-Term]	Unambiguous	3.26552e-06	3.73679e-06	2.057	1	1	1	P10809	60 kDa heat shock protein, mitochondrial OS=Homo sapiens OX=9606 GN=HSPD1 PE=1 SV=2	P10809	1	2485.52	15	0.0022206	0.00257107	0.00281484	0.002212	0.00209702	0.00207421	0.875803	1.01403	1.11017	0.872409	0.827062	0.818065	1	0.839179	0.13479
GWTQWIEGDELHLEMR	1xOxidation [M15]; 1xTMTpro [N-Term]	1xOxidation [M15]; 1xTMTpro [N-Term]	Unambiguous	6.3914e-08	3.73679e-06	2.891	1	1	5	P09455	Retinol-binding protein 1 OS=Homo sapiens OX=9606 GN=RBP1 PE=1 SV=2	P09455	0	2320.14	16	0.0107504	0.0140806	0.0144944	0.0122164	0.0122559	0.0106091	0.820111	1.07416	1.10573	0.931951	0.934961	0.809336	1	0.892082	0.362176
QDLPNAMAISEMTDK	1xOxidation [M]; 1xTMTpro [K15]; 1xTMTpro [N-Term]	1xOxidation [M7; M12]; 1xTMTpro [K15]; 1xTMTpro [N-Term]	Unambiguous	3.29812e-05	3.73679e-06	1.552	1	1	5	P18085	ADP-ribosylation factor 4 OS=Homo sapiens OX=9606 GN=ARF4 PE=1 SV=3	P18085	0	2288.18	15	0.0185478	0.02484	0.0700715	0.17413	0.0781221	0.0567993	0.490426	0.656799	1.85278	4.6042	2.06564	1.50184	1	2.72389	0.205174
GWEEGVAQMSVGQR	1xOxidation [M9]; 1xTMTpro [N-Term]	1xOxidation [M9]; 1xTMTpro [N-Term]	Unambiguous	1.44689e-06	3.73679e-06	2.23	1	1	6	P62942	Peptidyl-prolyl cis-trans isomerase FKBP1A OS=Homo sapiens OX=9606 GN=FKBP1A PE=1 SV=2	P62942	0	1853.91	14	0.00993151	0.0178858	0.00678068	0.0168929	0.00820233	0.00536925	0.861164	1.55088	0.587954	1.46479	0.711226	0.465569	1	0.880528	0.787904
GWEVVESDLYAMNFNPIISR	1xOxidation [M12]; 1xTMTpro [N-Term]	1xOxidation [M12]; 1xTMTpro [N-Term]	Unambiguous	6.27956e-07	3.73679e-06	2.407	1	1	1	P15559	NAD(P)H dehydrogenase [quinone] 1 OS=Homo sapiens OX=9606 GN=NQO1 PE=1 SV=1	P15559	0	2660.33	20	0.0026064	0.00175647	0.00334761	0.00190506	0.00182572	0.00171606	1.0141	0.68341	1.30249	0.741224	0.710353	0.667685	1	0.70642	0.241274
QFAPIHAEAPEFMEMSVEQEILVTGIK	1xOxidation [M]; 1xTMTpro [K27]; 1xTMTpro [N-Term]	1xOxidation [M13; M15]; 1xTMTpro [K27]; 1xTMTpro [N-Term]	Unambiguous	2.60857e-10	3.73679e-06	4.056	1	1	16	P06576	ATP synthase subunit beta, mitochondrial OS=Homo sapiens OX=9606 GN=ATP5F1B PE=1 SV=3	P06576	0	3668.92	27	0.00227605	0.00215068	0.00207401	0.00178979	0.0014889	0.00134229	1.05036	0.992511	0.957126	0.825964	0.687105	0.619448	1	0.710839	0.0265116
QFIDSNPNQPLVILEMESGASAK	1xOxidation [M16]; 1xTMTpro [K23]; 1xTMTpro [N-Term]	1xOxidation [M16]; 1xTMTpro [K23]; 1xTMTpro [N-Term]	Unambiguous	6.50149e-09	3.73679e-06	3.375	1	1	5	P49588	Alanine--tRNA ligase, cytoplasmic OS=Homo sapiens OX=9606 GN=AARS1 PE=1 SV=2	P49588	0	3112.65	23	0.00325604	0.00336362	0.00428432	0.005811	0.00498074	0.00543768	0.895831	0.925429	1.17874	1.59877	1.37034	1.49606	1	1.48839	0.0142952
GTKQEEFESIEEALPDTDVLYMTR	1xOxidation [M22]; 1xTMTpro [K3]; 1xTMTpro [N-Term]	1xOxidation [M22]; 1xTMTpro [K3]; 1xTMTpro [N-Term]	Unambiguous	2.33292e-05	3.73679e-06	1.631	1	1	1	P27708	CAD protein OS=Homo sapiens OX=9606 GN=CAD PE=1 SV=3	P27708	1	3425.73	24	0.003228	0.00327101	0.00552141	0.00564325	0.00678151	0.00762335	0.805628	0.816363	1.37801	1.40842	1.6925	1.9026	1	1.66784	0.0520875
GTNVMVTHYFLPPDDAVPSDDDLGTVPDYNQLK	1xOxidation [M5]; 1xTMTpro [K33]; 1xTMTpro [N-Term]	1xOxidation [M5]; 1xTMTpro [K33]; 1xTMTpro [N-Term]	Unambiguous	6.40812e-06	3.73679e-06	1.913	1	1	2	P51610	Host cell factor 1 OS=Homo sapiens OX=9606 GN=HCFC1 PE=1 SV=2	P51610	0	4258.11	33	0.000528767	0.00054358	NA	0.00143305	0.000712154	0.000457842	0.986186	1.01381	NA	2.67273	1.32822	0.853906	NA	1.61828	0.374057
GTITIQDTGIGMTQEELVSNLGTIAR	1xOxidation [M12]; 1xTMTpro [N-Term]	1xOxidation [M12]; 1xTMTpro [N-Term]	Unambiguous	4.34402e-10	3.73679e-06	3.948	1	1	2	Q12931	Heat shock protein 75 kDa, mitochondrial OS=Homo sapiens OX=9606 GN=TRAP1 PE=1 SV=3	Q12931	0	3038.6	26	0.000272209	0.000342046	0.00069491	0.00117433	0.000691272	0.000549	0.623776	0.783811	1.59241	2.69103	1.58408	1.25806	1	1.84439	0.193248
GTMDDISQEEGSSQGEDSVSGSQR	1xOxidation [M3]; 1xTMTpro [N-Term]	1xOxidation [M3]; 1xTMTpro [N-Term]	Unambiguous	4.86532e-10	3.73679e-06	3.924	1	1	3	Q14683	Structural maintenance of chromosomes protein 1A OS=Homo sapiens OX=9606 GN=SMC1A PE=1 SV=2	Q14683	0	2806.22	24	0.00174902	0.00264769	0.0013102	0.00253567	0.00267279	0.00204619	0.919422	1.39183	0.688744	1.33295	1.40503	1.07564	1	1.27121	0.32603
GVEEEEEDGEMRE	1xOxidation [M11]; 1xTMTpro [N-Term]	1xOxidation [M11]; 1xTMTpro [N-Term]	Unambiguous	3.73655e-07	3.73679e-06	2.517	1	1	5	P62306	Small nuclear ribonucleoprotein F OS=Homo sapiens OX=9606 GN=SNRPF PE=1 SV=1	P62306	1	1857.8	13	0.024149	0.022222	0.0147142	0.0132087	0.00566372	0.00537763	1.186	1.09136	0.722641	0.648704	0.278155	0.264105	1	0.396988	0.0339832
GVDIVMDPLGGSDTAK	1xOxidation [M6]; 1xTMTpro [K16]; 1xTMTpro [N-Term]	1xOxidation [M6]; 1xTMTpro [K16]; 1xTMTpro [N-Term]	Unambiguous	1.83115e-06	3.73679e-06	2.18	1	1	7	Q99536	Synaptic vesicle membrane protein VAT-1 homolog OS=Homo sapiens OX=9606 GN=VAT1 PE=1 SV=2	Q99536	0	2199.18	16	0.0106315	0.0116771	0.0207712	0.0278934	0.0232274	0.0277053	0.740359	0.813172	1.44647	1.94245	1.61752	1.92935	1	1.82977	0.0476101
GVEIEGPLSTETNWDIAHMISGFE	1xOxidation [M19]; 1xTMTpro [N-Term]	1xOxidation [M19]; 1xTMTpro [N-Term]	Unambiguous	1.31155e-09	3.73679e-06	3.714	1	1	4	P28070	Proteasome subunit beta type-4 OS=Homo sapiens OX=9606 GN=PSMB4 PE=1 SV=4	P28070	0	2952.43	24	0.00839452	0.0115892	0.0171649	0.0269302	0.0204484	0.016682	0.677912	0.935908	1.38618	2.17479	1.65134	1.34718	1	1.72444	0.0866675
GVGDDQLGEESEERDDHLLPM	1xOxidation [M21]; 1xTMTpro [N-Term]	1xOxidation [M21]; 1xTMTpro [N-Term]	Unambiguous	1.93296e-05	3.73679e-06	1.673	1	1	4	P20645	Cation-dependent mannose-6-phosphate receptor OS=Homo sapiens OX=9606 GN=M6PR PE=1 SV=1	P20645	1	2661.23	21	0.0409937	0.0522206	0.0312178	0.0706394	0.0388817	0.0378847	0.988339	1.25901	0.752646	1.70308	0.937419	0.913383	1	1.18463	0.577099
GVFEAIVDQSPFVPEETMEEQK	1xOxidation [M18]; 1xTMTpro [K22]; 1xTMTpro [N-Term]	1xOxidation [M18]; 1xTMTpro [K22]; 1xTMTpro [N-Term]	Unambiguous	1.76393e-07	3.73679e-06	2.676	1	1	3	Q14684	Ribosomal RNA processing protein 1 homolog B OS=Homo sapiens OX=9606 GN=RRP1B PE=1 SV=3	Q14684	0	3133.59	22	0.00156462	0.00189715	0.00149157	0.00174418	0.00114688	0.000830314	0.947618	1.14901	0.903372	1.05637	0.694613	0.502882	1	0.751287	0.263994
QEPEVNGGSGDAVPSGNEVSENMEEEAENQAESR	1xOxidation [M23]; 1xTMTpro [N-Term]	1xOxidation [M23]; 1xTMTpro [N-Term]	Unambiguous	1.13085e-10	3.73679e-06	4.233	1	1	2	P49321	Nuclear autoantigenic sperm protein OS=Homo sapiens OX=9606 GN=NASP PE=1 SV=2	P49321	0	3895.7	34	0.000183392	0.000433085	NA	NA	0.00014035	0.000150802	0.594967	1.40503	NA	NA	0.455331	0.489239	NA	NA	0.416452
GMDGSTNETASSR	1xOxidation [M2]; 1xTMTpro [N-Term]	1xOxidation [M2]; 1xTMTpro [N-Term]	Unambiguous	9.87073e-06	3.73679e-06	1.82	1	1	5	Q9Y3B9	RRP15-like protein OS=Homo sapiens OX=9606 GN=RRP15 PE=1 SV=2	Q9Y3B9	0	1632.75	13	0.0131733	0.0155744	0.0145079	0.0210342	0.0109975	0.00973	0.913638	1.08016	1.0062	1.45883	0.76273	0.674825	1	0.965461	0.902986
QLSPTEAFPVLVGDMDNSGSLNAQVIHQLGPGLR	1xOxidation [M15]; 1xTMTpro [N-Term]	1xOxidation [M15]; 1xTMTpro [N-Term]	Unambiguous	4.49831e-09	3.73679e-06	3.453	1	1	1	O96008	Mitochondrial import receptor subunit TOM40 homolog OS=Homo sapiens OX=9606 GN=TOMM40 PE=1 SV=1	O96008	0	3881.02	34	0.0109922	0.0153076	0.0153506	0.0192492	0.0163782	0.0145208	0.791745	1.10258	1.10568	1.38648	1.17969	1.04591	1	1.20403	0.228919
QLSESESSLEMDDERYFNEMSAQGLRPR	1xOxidation [M]; 1xTMTpro [N-Term]	1xOxidation [M11; M20]; 1xTMTpro [N-Term]	Unambiguous	2.2613e-05	3.73679e-06	1.638	1	1	2	Q16204	Coiled-coil domain-containing protein 6 OS=Homo sapiens OX=9606 GN=CCDC6 PE=1 SV=2	Q16204	1	3624.69	28	0.00369737	0.00396051	0.00418313	0.00345663	0.00301365	0.00293954	0.936753	1.00342	1.05982	0.875762	0.763528	0.744753	1	0.794681	0.019987
QISRPSAAGINLMIGSTR	1xOxidation [M13]; 1xTMTpro [N-Term]	1xOxidation [M13]; 1xTMTpro [N-Term]	Unambiguous	2.95954e-05	3.73679e-06	1.577	1	1	4	Q08211	ATP-dependent RNA helicase A OS=Homo sapiens OX=9606 GN=DHX9 PE=1 SV=4	Q08211	0	2192.21	18	0.00918317	0.0105406	0.0120196	0.0103892	0.0106083	0.0101572	0.867884	0.996169	1.13595	0.981859	1.00257	0.959934	1	0.981456	0.834052
GLVEPVNVVDNGDGTHTVTYTPSQEGPYMVSVK	1xOxidation [M29]; 1xTMTpro [K33]; 1xTMTpro [N-Term]	1xOxidation [M29]; 1xTMTpro [K33]; 1xTMTpro [N-Term]	Unambiguous	1.5528e-07	3.73679e-06	2.703	1	1	5	O75369	Filamin-B OS=Homo sapiens OX=9606 GN=FLNB PE=1 SV=2	O75369	0	4114.09	33	0.000651471	0.000852718	0.000505019	0.000727689	0.000461588	0.000455968	0.972728	1.27322	0.754056	1.08653	0.689209	0.680817	1	0.818853	0.419932
GMITVTDPDLIEK	1xOxidation [M2]; 1xTMTpro [K13]; 1xTMTpro [N-Term]	1xOxidation [M2]; 1xTMTpro [K13]; 1xTMTpro [N-Term]	Unambiguous	2.56055e-05	3.73679e-06	1.61	1	1	2	A0AVT1	Ubiquitin-like modifier-activating enzyme 6 OS=Homo sapiens OX=9606 GN=UBA6 PE=1 SV=1	A0AVT1	0	2056.15	13	0.0171766	0.0244717	0.0229607	0.0222951	0.0252471	0.02293	0.797562	1.1363	1.06614	1.03523	1.1723	1.06471	1	1.09075	0.482083
QLQDELEMLVER	1xOxidation [M8]; 1xTMTpro [N-Term]	1xOxidation [M8]; 1xTMTpro [N-Term]	Unambiguous	2.35377e-05	3.73679e-06	1.629	1	1	4	Q13200	26S proteasome non-ATPase regulatory subunit 2 OS=Homo sapiens OX=9606 GN=PSMD2 PE=1 SV=3	Q13200	0	1822.95	12	0.000698709	0.00105581	NA	0.0010119	0.00148047	0.000871867	0.796467	1.20353	NA	1.15348	1.68761	0.993852	NA	1.27831	0.417756
GNAGQSNYGFANSAMER	1xOxidation [M15]; 1xTMTpro [N-Term]	1xOxidation [M15]; 1xTMTpro [N-Term]	Unambiguous	4.95974e-07	3.73679e-06	2.457	1	1	8	P49327	Fatty acid synthase OS=Homo sapiens OX=9606 GN=FASN PE=1 SV=3	P49327	0	2093.96	17	0.00164412	0.00211208	0.00252519	0.00357439	0.00205986	0.00167559	0.785232	1.00873	1.20603	1.70713	0.983791	0.800265	1	1.16373	0.628977
GNAMVEEGHFAAEDVK	1xOxidation [M4]; 1xTMTpro [K16]; 1xTMTpro [N-Term]	1xOxidation [M4]; 1xTMTpro [K16]; 1xTMTpro [N-Term]	Unambiguous	1.08974e-07	3.73679e-06	2.778	1	1	2	Q13813	Spectrin alpha chain, non-erythrocytic 1 OS=Homo sapiens OX=9606 GN=SPTAN1 PE=1 SV=3	Q13813	0	2328.18	16	0.00167465	0.00193861	0.00147288	0.00214806	0.0021134	0.00210396	0.98777	1.14347	0.868763	1.26701	1.24657	1.241	1	1.25152	0.0857037
GMVAEEIEEEPAAGDDEELEEEAVPQDESSQK	1xOxidation [M2]; 1xTMTpro [K32]; 1xTMTpro [N-Term]	1xOxidation [M2]; 1xTMTpro [K32]; 1xTMTpro [N-Term]	Unambiguous	3.91067e-05	3.73679e-06	1.512	1	1	1	O75691	Small subunit processome component 20 homolog OS=Homo sapiens OX=9606 GN=UTP20 PE=1 SV=3	O75691	0	4113.89	32	0.00110626	0.0012816	0.00211101	0.00265201	0.00161227	0.0017311	0.73769	0.854616	1.40769	1.76846	1.07512	1.15436	1	1.33264	0.331529
GMSLNLEPDNVGVVVFGNDK	1xOxidation [M2]; 1xTMTpro [K20]; 1xTMTpro [N-Term]	1xOxidation [M2]; 1xTMTpro [K20]; 1xTMTpro [N-Term]	Unambiguous	5.425e-07	3.73679e-06	2.438	1	1	3	P25705	ATP synthase subunit alpha, mitochondrial OS=Homo sapiens OX=9606 GN=ATP5F1A PE=1 SV=1	P25705	0	2728.45	20	0.00363102	0.00413679	0.00668735	0.00904662	0.00607446	0.00565736	0.753577	0.858542	1.38788	1.87752	1.26068	1.17412	1	1.43744	0.214421
QMQVLHPAAR	1xOxidation [M2]; 1xTMTpro [N-Term]	1xOxidation [M2]; 1xTMTpro [N-Term]	Unambiguous	3.54745e-05	3.73679e-06	1.535	1	1	4	P50991	T-complex protein 1 subunit delta OS=Homo sapiens OX=9606 GN=CCT4 PE=1 SV=4	P50991	0	1470.82	10	0.0116724	0.0112362	0.0180765	0.0171497	0.0220601	0.0246266	0.854389	0.82246	1.32315	1.25531	1.61474	1.8026	1	1.55755	0.0707737
QMGFPLIYVEAEQVEDDRLLR	1xOxidation [M2]; 1xTMTpro [N-Term]	1xOxidation [M2]; 1xTMTpro [N-Term]	Unambiguous	4.32531e-07	3.73679e-06	2.486	1	1	6	P55786	Puromycin-sensitive aminopeptidase OS=Homo sapiens OX=9606 GN=NPEPPS PE=1 SV=2	P55786	1	2841.48	21	0.00220611	0.0031768	0.0031754	0.0035172	0.00649631	0.00515295	0.773322	1.11358	1.11309	1.23291	2.27719	1.80629	1	1.77213	0.111478
GIIWGEDTLMEYLENPK	1xOxidation [M10]; 1xTMTpro [K17]; 1xTMTpro [N-Term]	1xOxidation [M10]; 1xTMTpro [K17]; 1xTMTpro [N-Term]	Unambiguous	9.97009e-07	3.73679e-06	2.309	1	1	5	P99999	Cytochrome c OS=Homo sapiens OX=9606 GN=CYCS PE=1 SV=2	P99999	0	2632.38	17	0.100497	0.113775	0.107796	0.196572	0.110934	0.124212	0.93611	1.05979	1.0041	1.83102	1.03333	1.157	1	1.34045	0.302447
GLLSDSMTDVPVDTGVAAR	1xOxidation [M7]; 1xTMTpro [N-Term]	1xOxidation [M7]; 1xTMTpro [N-Term]	Unambiguous	1.5528e-07	3.73679e-06	2.703	1	1	10	O43399	Tumor protein D54 OS=Homo sapiens OX=9606 GN=TPD52L2 PE=1 SV=2	O43399	0	2224.15	19	0.00948832	0.0194989	0.0158567	0.022833	0.0172773	0.0116339	0.634756	1.30445	1.06079	1.52749	1.15583	0.778295	1	1.15387	0.625982
GISEDSHLESLQDVGQSAAPTFMISPETVTGTGK	1xOxidation [M23]; 1xTMTpro [K34]; 1xTMTpro [N-Term]	1xOxidation [M23]; 1xTMTpro [K34]; 1xTMTpro [N-Term]	Unambiguous	4.74678e-08	3.73679e-06	2.954	1	1	2	P27816	Microtubule-associated protein 4 OS=Homo sapiens OX=9606 GN=MAP4 PE=1 SV=3	P27816	0	4114.08	34	0.000335325	0.000495748	0.000445493	0.000558447	0.000487551	0.000378803	0.788032	1.16503	1.04693	1.31238	1.14577	0.890207	1	1.11612	0.522482
GISEDSHLESLQDVGQSAAPTFMISPETVTGTGKK	1xOxidation [M23]; 2xTMTpro [K34; K35]; 1xTMTpro [N-Term]	1xOxidation [M23]; 2xTMTpro [K34; K35]; 1xTMTpro [N-Term]	Unambiguous	3.34077e-09	3.73679e-06	3.516	1	1	1	P27816	Microtubule-associated protein 4 OS=Homo sapiens OX=9606 GN=MAP4 PE=1 SV=3	P27816	1	4546.38	35	0.000113092	0.000143805	0.000175107	0.000241291	0.000141127	0.000120734	0.785354	0.998637	1.21601	1.67562	0.980041	0.838419	1	1.16469	0.607893
GLTMLDHEQVTPEDPGAQFLIR	1xOxidation [M4]; 1xTMTpro [N-Term]	1xOxidation [M4]; 1xTMTpro [N-Term]	Unambiguous	4.32695e-06	3.73679e-06	1.997	1	1	10	Q9UBE0	SUMO-activating enzyme subunit 1 OS=Homo sapiens OX=9606 GN=SAE1 PE=1 SV=1	Q9UBE0	0	2787.43	22	0.0091072	0.0140085	0.0150513	0.0246472	0.0206192	0.0135485	0.715844	1.10109	1.18306	1.93732	1.62071	1.06494	1	1.54099	0.157211
QLVARPDVVEMHDVTAQDPK	1xOxidation [M11]; 1xTMTpro [K20]; 1xTMTpro [N-Term]	1xOxidation [M11]; 1xTMTpro [K20]; 1xTMTpro [N-Term]	Unambiguous	8.55047e-06	3.73679e-06	1.851	1	1	4	Q13435	Splicing factor 3B subunit 2 OS=Homo sapiens OX=9606 GN=SF3B2 PE=1 SV=2	Q13435	0	2872.55	20	0.00635812	0.00594852	0.00564551	0.00858982	0.00629021	0.0068018	1.06251	0.994063	0.943426	1.43545	1.05116	1.13666	1	1.20776	0.210511
QMEQISQFLQAAER	1xOxidation [M2]; 1xTMTpro [N-Term]	1xOxidation [M2]; 1xTMTpro [N-Term]	Unambiguous	4.36769e-06	3.73679e-06	1.995	1	1	1	P37802	Transgelin-2 OS=Homo sapiens OX=9606 GN=TAGLN2 PE=1 SV=3	P37802	0	1999.02	14	0.00170668	0.00322527	0.00303255	0.00291166	0.00330222	0.00306	0.642856	1.21487	1.14228	1.09674	1.24385	1.15262	1	1.1644	0.459266
QMAEIAVNAVLTVADMER	1xOxidation [M2]; 1xTMTpro [N-Term]	1xOxidation [M2]; 1xTMTpro [N-Term]	Unambiguous	9.02188e-08	3.73679e-06	2.818	1	1	2	P48643	T-complex protein 1 subunit epsilon OS=Homo sapiens OX=9606 GN=CCT5 PE=1 SV=1	P48643	0	2281.19	18	0.000159287	0.000233699	0.000419188	0.000379942	0.000354942	0.000245263	0.588372	0.863236	1.54839	1.40343	1.31108	0.905951	1	1.20682	0.567572
GPVSGTEPEPVYSMEAADYR	1xOxidation [M14]; 1xTMTpro [N-Term]	1xOxidation [M14]; 1xTMTpro [N-Term]	Unambiguous	1.51658e-07	3.73679e-06	2.708	1	1	1	Q14247	Src substrate cortactin OS=Homo sapiens OX=9606 GN=CTTN PE=1 SV=2	Q14247	0	2475.17	20	0.00253778	0.00317195	0.00275606	0.00210433	0.00191269	0.00164976	0.899307	1.12404	0.976657	0.745707	0.677797	0.584622	1	0.669375	0.0184324
GQDMETEAHQNK	1xOxidation [M4]; 1xTMTpro [K12]; 1xTMTpro [N-Term]	1xOxidation [M4]; 1xTMTpro [K12]; 1xTMTpro [N-Term]	Unambiguous	3.14512e-05	3.73679e-06	1.563	1	1	2	Q15363	Transmembrane emp24 domain-containing protein 2 OS=Homo sapiens OX=9606 GN=TMED2 PE=1 SV=1	Q15363	0	2012	12	0.00882873	0.00933928	0.0103045	0.0218219	0.0153254	0.0137345	0.930237	0.984031	1.08573	2.29926	1.61476	1.44714	1	1.78705	0.090219
GQATDIAIQAEEIMK	1xOxidation [M14]; 1xTMTpro [K15]; 1xTMTpro [N-Term]	1xOxidation [M14]; 1xTMTpro [K15]; 1xTMTpro [N-Term]	Unambiguous	5.52838e-07	3.73679e-06	2.434	1	1	7	Q16740	ATP-dependent Clp protease proteolytic subunit, mitochondrial OS=Homo sapiens OX=9606 GN=CLPP PE=1 SV=1	Q16740	0	2242.22	15	0.0336113	0.0470429	0.043751	0.0459928	0.0370422	0.0282459	0.810528	1.13443	1.05504	1.1091	0.893263	0.681143	1	0.894503	0.541183
QLAAENRLTEMETLQSQLMAEK	1xOxidation [M]; 1xTMTpro [K22]; 1xTMTpro [N-Term]	1xOxidation [M11; M19]; 1xTMTpro [K22]; 1xTMTpro [N-Term]	Unambiguous	8.39323e-06	3.73679e-06	1.855	1	1	5	P35579	Myosin-9 OS=Homo sapiens OX=9606 GN=MYH9 PE=1 SV=4	P35579	1	3158.67	22	0.00187871	0.00252626	0.00238143	0.00257467	0.00300088	0.00261444	0.830502	1.11676	1.05274	1.13816	1.32657	1.15574	1	1.20682	0.130261
GQILMPNIGYGSNKK	1xOxidation [M5]; 2xTMTpro [K14; K15]; 1xTMTpro [N-Term]	1xOxidation [M5]; 2xTMTpro [K14; K15]; 1xTMTpro [N-Term]	Unambiguous	1.4724e-05	3.73679e-06	1.733	1	1	2	P62910	60S ribosomal protein L32 OS=Homo sapiens OX=9606 GN=RPL32 PE=1 SV=2	P62910	1	2548.47	15	0.00562048	0.00675588	0.00539749	0.00519349	0.00532041	0.00526727	0.948665	1.14031	0.911028	0.876596	0.898018	0.889048	1	0.887887	0.254467
GQPGNAYDGAGQPSAAYLSMSQGAVANANSTPPPYER	1xOxidation [M20]; 1xTMTpro [N-Term]	1xOxidation [M20]; 1xTMTpro [N-Term]	Unambiguous	7.52642e-09	3.73679e-06	3.344	1	1	2	Q96PK6	RNA-binding protein 14 OS=Homo sapiens OX=9606 GN=RBM14 PE=1 SV=2	Q96PK6	0	4014.88	37	0.000631562	0.000728018	NA	0.000485884	0.000397813	0.000531974	0.929054	1.07095	NA	0.714756	0.5852	0.782556	NA	0.694171	0.0663422
QIANSQDGYVWQVTDMNR	1xOxidation [M16]; 1xTMTpro [N-Term]	1xOxidation [M16]; 1xTMTpro [N-Term]	Unambiguous	3.00724e-07	3.73679e-06	2.563	1	1	5	P10155	60 kDa SS-A/Ro ribonucleoprotein OS=Homo sapiens OX=9606 GN=RO60 PE=1 SV=2	P10155	0	2445.18	18	0.00513044	0.00759917	0.0181934	0.0269219	0.0203261	0.0243442	0.49773	0.737234	1.76504	2.61183	1.97194	2.36176	1	2.31517	0.0586013
GQNDLMGTAEDFADQFLR	1xOxidation [M6]; 1xTMTpro [N-Term]	1xOxidation [M6]; 1xTMTpro [N-Term]	Unambiguous	4.10647e-07	3.73679e-06	2.497	1	1	9	O15260	Surfeit locus protein 4 OS=Homo sapiens OX=9606 GN=SURF4 PE=1 SV=3	O15260	0	2348.11	18	0.0160665	0.0219813	0.0349127	0.0398017	0.0233088	0.026084	0.660626	0.903829	1.43554	1.63657	0.958414	1.07252	1	1.2225	0.513296
QLIEPVQYDEQGMAFSK	1xOxidation [M13]; 1xTMTpro [K17]; 1xTMTpro [N-Term]	1xOxidation [M13]; 1xTMTpro [K17]; 1xTMTpro [N-Term]	Unambiguous	4.12886e-06	3.73679e-06	2.007	1	1	3	P82933	28S ribosomal protein S9, mitochondrial OS=Homo sapiens OX=9606 GN=MRPS9 PE=1 SV=2	P82933	0	2607.36	17	0.00628781	0.0095866	0.00971043	0.0106962	0.0141013	0.0120537	0.73729	1.12409	1.13862	1.25421	1.65348	1.41338	1	1.44036	0.0668888
GNTATQMAQALSLNTEEDIHR	1xOxidation [M7]; 1xTMTpro [N-Term]	1xOxidation [M7]; 1xTMTpro [N-Term]	Unambiguous	7.57568e-08	3.73679e-06	2.855	1	1	1	P50453	Serpin B9 OS=Homo sapiens OX=9606 GN=SERPINB9 PE=1 SV=1	P50453	0	2620.3	21	0.00244186	0.00190329	0.00310541	0.00341785	0.00256941	0.0028073	0.983225	0.766367	1.25041	1.37621	1.03459	1.13037	1	1.18039	0.361243
GPGAGSALDDGRRDPSSNDINGGMEPTPSTVSTPSPSADLLGLR	1xOxidation [M24]; 1xTMTpro [N-Term]	1xOxidation [M24]; 1xTMTpro [N-Term]	Unambiguous	3.235e-06	3.73679e-06	2.059	1	1	1	O95782	AP-2 complex subunit alpha-1 OS=Homo sapiens OX=9606 GN=AP2A1 PE=1 SV=3	O95782	2	4642.26	44	0.000743711	0.00128135	NA	NA	0.000928839	0.000477706	0.734509	1.26549	NA	NA	0.917346	0.471795	NA	NA	0.473526
SEMEVQDAELK	1xOxidation [M3]; 1xTMTpro [K11]; 1xTMTpro [N-Term]	1xOxidation [M3]; 1xTMTpro [K11]; 1xTMTpro [N-Term]	Unambiguous	1.2894e-05	3.73679e-06	1.762	1	1	4	Q9UQ80	Proliferation-associated protein 2G4 OS=Homo sapiens OX=9606 GN=PA2G4 PE=1 SV=3	Q9UQ80	0	1903	11	0.00104624	0.0011276	0.00175753	0.00151605	0.00169454	0.00156286	0.798375	0.860465	1.34116	1.15689	1.29309	1.1926	1	1.21419	0.337519
SEIIPMFSNLASDEQDSVR	1xOxidation [M6]; 1xTMTpro [N-Term]	1xOxidation [M6]; 1xTMTpro [N-Term]	Unambiguous	1.1181e-05	3.73679e-06	1.793	1	1	8	P30153	Serine/threonine-protein phosphatase 2A 65 kDa regulatory subunit A alpha isoform OS=Homo sapiens OX=9606 GN=PPP2R1A PE=1 SV=4	P30153	0	2458.21	19	0.012166	0.0142601	0.0198863	0.0267586	0.0194206	0.0110548	0.788083	0.923733	1.28818	1.73335	1.25802	0.716098	1	1.23582	0.526509
SEEMQTVQQEQLLQETQALQQSFLSEK	1xOxidation [M4]; 1xTMTpro [K27]; 1xTMTpro [N-Term]	1xOxidation [M4]; 1xTMTpro [K27]; 1xTMTpro [N-Term]	Unambiguous	8.15553e-09	3.73679e-06	3.327	1	1	8	Q15149	Plectin OS=Homo sapiens OX=9606 GN=PLEC PE=1 SV=3	Q15149	0	3804.95	27	0.000136435	0.000142828	0.000134931	0.000183769	0.000173491	0.000146905	0.9882	1.0345	0.977301	1.33104	1.25659	1.06403	1	1.21722	0.105812
ESSETPDQFMTADETR	1xOxidation [M10]; 1xTMTpro [N-Term]	1xOxidation [M10]; 1xTMTpro [N-Term]	Unambiguous	2.57188e-05	3.73679e-06	1.609	1	1	1	P16070	CD44 antigen OS=Homo sapiens OX=9606 GN=CD44 PE=1 SV=3	P16070	0	2163.97	16	0.00744875	0.00743036	NA	0.0092909	0.0101187	0.00954958	1.00124	0.998764	NA	1.24885	1.36012	1.28362	NA	1.29753	0.0118932
ESTEFLQQNPVTEYMK	1xOxidation [M15]; 1xTMTpro [K16]; 1xTMTpro [N-Term]	1xOxidation [M15]; 1xTMTpro [K16]; 1xTMTpro [N-Term]	Unambiguous	1.73434e-05	3.73679e-06	1.697	1	1	1	Q13616	Cullin-1 OS=Homo sapiens OX=9606 GN=CUL1 PE=1 SV=2	Q13616	0	2568.31	16	0.00230877	0.00259802	0.00226432	0.00117229	0.00187684	0.00110947	0.965863	1.08687	0.947268	0.490421	0.785165	0.464143	1	0.579909	0.0394316
ESRQEEMNSQQEEEEMETDAR	1xOxidation [M]; 1xTMTpro [N-Term]	1xOxidation [M7; M16]; 1xTMTpro [N-Term]	Unambiguous	6.76402e-08	3.73679e-06	2.879	1	1	4	Q13435	Splicing factor 3B subunit 2 OS=Homo sapiens OX=9606 GN=SF3B2 PE=1 SV=2	Q13435	1	2905.24	21	0.00174025	0.00185006	0.00200983	0.00193711	0.00165873	0.00162457	0.932252	0.991078	1.07667	1.03771	0.888583	0.870285	1	0.932193	0.375358
ERLEQQVPVNQVFGQDEMIDVIGVTK	1xOxidation [M18]; 1xTMTpro [K26]; 1xTMTpro [N-Term]	1xOxidation [M18]; 1xTMTpro [K26]; 1xTMTpro [N-Term]	Unambiguous	2.71401e-09	3.73679e-06	3.56	1	1	12	P39023	60S ribosomal protein L3 OS=Homo sapiens OX=9606 GN=RPL3 PE=1 SV=2	P39023	1	3595.93	26	0.0104704	0.011114	0.0112733	0.0132559	0.0113957	0.0119745	0.955977	1.01474	1.02928	1.2103	1.04045	1.09331	1	1.11469	0.13577
EREQPPRFAQPGSFEYEYAMR	1xOxidation [M20]; 1xTMTpro [N-Term]	1xOxidation [M20]; 1xTMTpro [N-Term]	Unambiguous	8.29497e-07	3.73679e-06	2.348	1	1	5	Q15233	Non-POU domain-containing octamer-binding protein OS=Homo sapiens OX=9606 GN=NONO PE=1 SV=4	Q15233	2	2908.4	21	0.00224583	0.00272849	0.00324627	0.00423935	0.00520819	0.00482719	0.819586	0.995729	1.18468	1.5471	1.90066	1.76162	1	1.73646	0.00749828
ERVPYTDDGLEAIIFTAQGDMR	1xOxidation [M21]; 1xTMTpro [N-Term]	1xOxidation [M21]; 1xTMTpro [N-Term]	Unambiguous	1.77178e-06	3.73679e-06	2.187	1	1	3	P35250	Replication factor C subunit 2 OS=Homo sapiens OX=9606 GN=RFC2 PE=1 SV=3	P35250	1	2817.4	22	0.00996757	0.0239972	0.0246859	0.0400213	0.0230468	0.0104784	0.509844	1.22746	1.26269	2.0471	1.17885	0.535974	1	1.25397	0.646189
ERYNFPNPNPFVEDDMDKNEIASVAYR	1xOxidation [M16]; 1xTMTpro [K18]; 1xTMTpro [N-Term]	1xOxidation [M16]; 1xTMTpro [K18]; 1xTMTpro [N-Term]	Unambiguous	1.39383e-05	3.73679e-06	1.745	1	1	3	O15371	Eukaryotic translation initiation factor 3 subunit D OS=Homo sapiens OX=9606 GN=EIF3D PE=1 SV=1	O15371	2	3854.89	27	0.000970426	0.000796194	0.00122872	0.00104562	0.00121128	0.00130146	0.971937	0.797433	1.23063	1.04725	1.21316	1.30349	1	1.18797	0.283058
SESGEEMLVPFQDTPVEVEQNTELPDYLPEDESPTK	1xOxidation [M7]; 1xTMTpro [K36]; 1xTMTpro [N-Term]	1xOxidation [M7]; 1xTMTpro [K36]; 1xTMTpro [N-Term]	Unambiguous	7.19971e-06	3.73679e-06	1.888	1	1	1	Q9NVT9	Armadillo repeat-containing protein 1 OS=Homo sapiens OX=9606 GN=ARMC1 PE=1 SV=1	Q9NVT9	0	4703.26	36	0.00201473	0.00200202	NA	NA	0.00395069	0.00445119	1.00316	0.996838	NA	NA	1.96711	2.21631	NA	NA	0.0721856
SATLSSTESTASEMQEEMK	1xOxidation [M]; 1xTMTpro [K19]; 1xTMTpro [N-Term]	1xOxidation [M14; M18]; 1xTMTpro [K19]; 1xTMTpro [N-Term]	Unambiguous	4.33945e-08	3.73679e-06	2.973	1	1	8	Q02952	A-kinase anchor protein 12 OS=Homo sapiens OX=9606 GN=AKAP12 PE=1 SV=4	Q02952	0	2671.29	19	0.00185123	0.0028706	0.00291848	0.00211756	0.00252116	0.00193226	0.726892	1.12715	1.14595	0.831467	0.989944	0.758709	1	0.86004	0.428385
SAVSPSTFNTSIPTNAVSVVSSVDSAQASDMGGESPGSR	1xOxidation [M31]; 1xTMTpro [N-Term]	1xOxidation [M31]; 1xTMTpro [N-Term]	Unambiguous	1.3738e-06	3.73679e-06	2.241	1	1	1	P50851	Lipopolysaccharide-responsive and beige-like anchor protein OS=Homo sapiens OX=9606 GN=LRBA PE=1 SV=4	P50851	0	4103.96	39	0.000695805	0.000739754	0.000880898	NA	0.000779029	0.000798914	0.901124	0.958041	1.14083	NA	1.00891	1.03466	1	NA	0.793295
SAYEFSETESMLK	1xOxidation [M11]; 1xTMTpro [K13]; 1xTMTpro [N-Term]	1xOxidation [M11]; 1xTMTpro [K13]; 1xTMTpro [N-Term]	Unambiguous	3.77693e-06	3.73679e-06	2.026	1	1	7	P09960	Leukotriene A-4 hydrolase OS=Homo sapiens OX=9606 GN=LTA4H PE=1 SV=2	P09960	0	2146.09	13	0.00489955	0.00611067	0.00751942	0.00629648	0.00596169	0.0042834	0.79325	0.989335	1.21741	1.01942	0.965214	0.693495	1	0.892709	0.537383
SAYDSTMETMNYAQIR	1xOxidation [M]; 1xTMTpro [N-Term]	1xOxidation [M7; M10]; 1xTMTpro [N-Term]	Unambiguous	3.60383e-06	3.73679e-06	2.036	1	1	5	P53396	ATP-citrate synthase OS=Homo sapiens OX=9606 GN=ACLY PE=1 SV=3	P53396	0	2201.02	16	0.00145688	0.00198804	0.00220091	0.00271476	0.00271094	0.00173851	0.774135	1.05638	1.16949	1.44253	1.4405	0.923785	1	1.26894	0.275761
EVEPFNNIDIEISMFEK	1xOxidation [M14]; 1xTMTpro [K17]; 1xTMTpro [N-Term]	1xOxidation [M14]; 1xTMTpro [K17]; 1xTMTpro [N-Term]	Unambiguous	4.59861e-06	3.73679e-06	1.984	1	1	1	A6NHR9	Structural maintenance of chromosomes flexible hinge domain-containing protein 1 OS=Homo sapiens OX=9606 GN=SMCHD1 PE=1 SV=2	A6NHR9	0	2678.39	17	0.000652978	0.000906654	0.00168229	0.00131896	0.00104995	0.00101177	0.604251	0.838997	1.55675	1.22054	0.971602	0.936273	1	1.0428	0.897753
EVEETDEMDQVELVDFDPNQER	1xOxidation [M8]; 1xTMTpro [N-Term]	1xOxidation [M8]; 1xTMTpro [N-Term]	Unambiguous	1.09296e-08	3.73679e-06	3.265	1	1	6	P31689	DnaJ homolog subfamily A member 1 OS=Homo sapiens OX=9606 GN=DNAJA1 PE=1 SV=2	P31689	0	2986.34	22	0.00219366	0.00407047	0.00349221	0.00763101	0.00519475	0.00368295	0.674535	1.25164	1.07383	2.34647	1.59734	1.13248	1	1.6921	0.179867
EVEGDDVPESIMLEMK	1xOxidation [M]; 1xTMTpro [K16]; 1xTMTpro [N-Term]	1xOxidation [M12; M15]; 1xTMTpro [K16]; 1xTMTpro [N-Term]	Unambiguous	6.90424e-06	3.73679e-06	1.897	1	1	4	Q1KMD3	Heterogeneous nuclear ribonucleoprotein U-like protein 2 OS=Homo sapiens OX=9606 GN=HNRNPUL2 PE=1 SV=1	Q1KMD3	0	2445.24	16	0.00117156	0.00209377	0.0021202	0.00267804	0.00230005	0.0016567	0.652616	1.16633	1.18105	1.4918	1.28124	0.922861	1	1.23197	0.389243
EVESMGAHLNAYSTR	1xOxidation [M5]; 1xTMTpro [N-Term]	1xOxidation [M5]; 1xTMTpro [N-Term]	Unambiguous	6.31909e-06	3.73679e-06	1.916	1	1	5	P31930	Cytochrome b-c1 complex subunit 1, mitochondrial OS=Homo sapiens OX=9606 GN=UQCRC1 PE=1 SV=3	P31930	0	1984.97	15	0.00420248	0.0053693	0.00404045	0.00713298	0.00639114	0.00516893	0.926184	1.18334	0.890475	1.57204	1.40854	1.13918	1	1.37325	0.0812941
EVDMVDITEDFLVQAK	1xOxidation [M4]; 1xTMTpro [K16]; 1xTMTpro [N-Term]	1xOxidation [M4]; 1xTMTpro [K16]; 1xTMTpro [N-Term]	Unambiguous	9.15866e-07	3.73679e-06	2.327	1	1	4	Q9BV86	N-terminal Xaa-Pro-Lys N-methyltransferase 1 OS=Homo sapiens OX=9606 GN=NTMT1 PE=1 SV=3	Q9BV86	0	2476.31	16	0.0216944	0.0215298	0.0265856	0.0228451	0.0199663	0.0166288	0.932294	0.925219	1.14249	0.981742	0.858029	0.714604	1	0.851459	0.230719
EVEEDSEDEEMSEDEEDDSSGEEVVIPQKK	1xOxidation [M11]; 2xTMTpro [K29; K30]; 1xTMTpro [N-Term]	1xOxidation [M11]; 2xTMTpro [K29; K30]; 1xTMTpro [N-Term]	Unambiguous	1.02562e-06	3.73679e-06	2.303	1	1	1	P19338	Nucleolin OS=Homo sapiens OX=9606 GN=NCL PE=1 SV=3	P19338	1	4370.02	30	1.96294e-05	8.35045e-06	NA	NA	7.75685e-06	6.68313e-06	1.40311	0.596891	NA	NA	0.55446	0.47771	NA	NA	0.440861
EVDPLVYNMSHEDPGNVSYSEIGGLSEQIR	1xOxidation [M9]; 1xTMTpro [N-Term]	1xOxidation [M9]; 1xTMTpro [N-Term]	Unambiguous	3.67545e-11	3.73679e-06	4.471	1	1	1	P62333	26S proteasome regulatory subunit 10B OS=Homo sapiens OX=9606 GN=PSMC6 PE=1 SV=1	P62333	0	3654.76	30	0.000823418	0.000878065	NA	NA	NA	0.000296454	0.967883	1.03212	NA	NA	NA	0.348465	NA	NA	1
EVDPSTGELQSLQMPESEGPSSLDPSQEGPTGLK	1xOxidation [M14]; 1xTMTpro [K34]; 1xTMTpro [N-Term]	1xOxidation [M14]; 1xTMTpro [K34]; 1xTMTpro [N-Term]	Unambiguous	5.48509e-09	3.73679e-06	3.411	1	1	2	Q13501	Sequestosome-1 OS=Homo sapiens OX=9606 GN=SQSTM1 PE=1 SV=1	Q13501	0	4151.05	34	0.0469268	0.0364891	0.0358993	0.0192231	0.0206821	0.0173499	1.1799	0.917463	0.902634	0.483336	0.520019	0.436236	1	0.479863	0.022496
ETFGVNNAVYGIDAMNPSSRDDFTEFGK	1xOxidation [M15]; 1xTMTpro [K28]; 1xTMTpro [N-Term]	1xOxidation [M15]; 1xTMTpro [K28]; 1xTMTpro [N-Term]	Unambiguous	1.11907e-08	3.73679e-06	3.26	1	1	5	O75822	Eukaryotic translation initiation factor 3 subunit J OS=Homo sapiens OX=9606 GN=EIF3J PE=1 SV=2	O75822	1	3705.8	28	0.0510404	0.0741787	0.0388451	0.0599621	0.0902322	0.0439798	0.933301	1.3564	0.710303	1.09644	1.64994	0.804193	1	1.18352	0.590154
ETADTDTADQVMASFK	1xOxidation [M12]; 1xTMTpro [K16]; 1xTMTpro [N-Term]	1xOxidation [M12]; 1xTMTpro [K16]; 1xTMTpro [N-Term]	Unambiguous	1.35607e-05	3.73679e-06	1.751	1	1	1	P12814	Alpha-actinin-1 OS=Homo sapiens OX=9606 GN=ACTN1 PE=1 SV=2	P12814	0	2354.17	16	0.000989241	0.00162777	0.00257946	0.00176843	0.00223756	0.00145912	0.571104	0.939737	1.48916	1.02094	1.29178	0.842374	1	1.0517	0.873225
ETIDAVPNAIPGRTDIELEIYGMEGIPEK	1xOxidation [M23]; 1xTMTpro [K29]; 1xTMTpro [N-Term]	1xOxidation [M23]; 1xTMTpro [K29]; 1xTMTpro [N-Term]	Unambiguous	5.94716e-06	3.73679e-06	1.929	1	1	1	O43670	BUB3-interacting and GLEBS motif-containing protein ZNF207 OS=Homo sapiens OX=9606 GN=ZNF207 PE=1 SV=1	O43670	1	3795	29	0.00145993	0.00138702	0.00235851	0.00177047	0.00166556	0.00146134	0.841382	0.799366	1.35925	1.02036	0.959892	0.842195	1	0.940814	0.778266
ENLASDMYLISQMDSDQYVPITTVANLDHIK	1xOxidation [M13]; 1xTMTpro [K31]; 1xTMTpro [N-Term]	1xOxidation [M13]; 1xTMTpro [K31]; 1xTMTpro [N-Term]	Unambiguous	9.46818e-06	3.73679e-06	1.829	1	1	1	Q92615	La-related protein 4B OS=Homo sapiens OX=9606 GN=LARP4B PE=1 SV=3	Q92615	0	4149.1	31	0.00107053	0.00147625	0.00396229	NA	0.00269432	0.00197396	0.493402	0.680396	1.8262	NA	1.2418	0.909788	1	NA	0.878256
ENLMASDHLDTPMLR	1xOxidation [M4]; 1xTMTpro [N-Term]	1xOxidation [M4]; 1xTMTpro [N-Term]	Unambiguous	2.68775e-05	3.73679e-06	1.599	1	1	1	P16144	Integrin beta-4 OS=Homo sapiens OX=9606 GN=ITGB4 PE=1 SV=5	P16144	0	2063.02	15	0.00194137	0.00187123	0.00261394	0.00250938	0.00196973	0.00178701	0.906259	0.873518	1.22022	1.17141	0.9195	0.834201	1	0.975038	0.875859
SKPGAAMVEMADGYAVDR	1xOxidation [M]; 1xTMTpro [K2]; 1xTMTpro [N-Term]	1xOxidation [M7; M10]; 1xTMTpro [K2]; 1xTMTpro [N-Term]	Unambiguous	6.07554e-07	3.73679e-06	2.414	1	1	11	P14866	Heterogeneous nuclear ribonucleoprotein L OS=Homo sapiens OX=9606 GN=HNRNPL PE=1 SV=2	P14866	0	2492.28	18	0.0336282	0.0327739	0.0374775	0.0372258	0.0391947	0.036781	0.971168	0.946497	1.08233	1.07507	1.13193	1.06222	1	1.08974	0.152433
ENGTVTAANASTLNDGAAALVLMTADAAK	1xOxidation [M23]; 1xTMTpro [K29]; 1xTMTpro [N-Term]	1xOxidation [M23]; 1xTMTpro [K29]; 1xTMTpro [N-Term]	Unambiguous	2.88215e-07	3.73679e-06	2.572	1	1	1	P24752	Acetyl-CoA acetyltransferase, mitochondrial OS=Homo sapiens OX=9606 GN=ACAT1 PE=1 SV=1	P24752	0	3385.78	29	0.00178473	0.00209415	0.00297072	0.00325173	0.00326283	0.00280121	0.78168	0.917198	1.30112	1.4242	1.42906	1.22688	1	1.36005	0.132922
SHSTEPGLVLTLGQGDVGQLGLGENVMER	1xOxidation [M27]; 1xTMTpro [N-Term]	1xOxidation [M27]; 1xTMTpro [N-Term]	Unambiguous	1.97629e-12	3.73679e-06	5.09	1	1	2	P18754	Regulator of chromosome condensation OS=Homo sapiens OX=9606 GN=RCC1 PE=1 SV=1	P18754	0	3313.7	29	0.0020086	0.00324893	0.00458113	0.00603956	0.0052804	0.00414248	0.612461	0.990662	1.39688	1.84158	1.6101	1.26312	1	1.5716	0.118526
ENITSDSLLTASMASESTVK	1xOxidation [M13]; 1xTMTpro [K20]; 1xTMTpro [N-Term]	1xOxidation [M13]; 1xTMTpro [K20]; 1xTMTpro [N-Term]	Unambiguous	5.17493e-07	3.73679e-06	2.448	1	1	1	Q5JSH3	WD repeat-containing protein 44 OS=Homo sapiens OX=9606 GN=WDR44 PE=1 SV=1	Q5JSH3	0	2708.42	20	0.0085642	0.0123907	0.00976466	0.0210588	0.00956228	0.00840955	0.836361	1.21004	0.953595	2.05655	0.933831	0.821258	1	1.27055	0.568594
SHMMDVQGSTQDSAIK	1xOxidation [M]; 1xTMTpro [K16]; 1xTMTpro [N-Term]	1xOxidation [M3; M4]; 1xTMTpro [K16]; 1xTMTpro [N-Term]	Unambiguous	2.06132e-07	3.73679e-06	2.643	1	1	7	P13667	Protein disulfide-isomerase A4 OS=Homo sapiens OX=9606 GN=PDIA4 PE=1 SV=2	P13667	0	2359.19	16	0.00463998	0.00455327	0.00502637	0.00385732	0.00491955	0.00457735	0.978925	0.960631	1.06044	0.813802	1.03791	0.965711	1	0.93914	0.468082
SLEEGEGPIAVIMTPTR	1xOxidation [M13]; 1xTMTpro [N-Term]	1xOxidation [M13]; 1xTMTpro [N-Term]	Unambiguous	1.01121e-06	3.73679e-06	2.306	1	1	3	Q7L014	Probable ATP-dependent RNA helicase DDX46 OS=Homo sapiens OX=9606 GN=DDX46 PE=1 SV=2	Q7L014	0	2120.12	17	0.000347598	0.000538507	0.000518147	0.000728935	0.000672087	0.000502352	0.742598	1.15045	1.10695	1.55727	1.43583	1.07321	1	1.35544	0.142758
EMEPLGWIHTQPNESPQLSPQDVTTHAK	1xOxidation [M2]; 1xTMTpro [K28]; 1xTMTpro [N-Term]	1xOxidation [M2]; 1xTMTpro [K28]; 1xTMTpro [N-Term]	Unambiguous	5.93387e-07	3.73679e-06	2.419	1	1	1	Q6P2Q9	Pre-mRNA-processing-splicing factor 8 OS=Homo sapiens OX=9606 GN=PRPF8 PE=1 SV=2	Q6P2Q9	0	3794.93	28	0.00154932	0.00127356	0.00208708	0.00106997	0.00170546	0.00190145	0.946638	0.77815	1.27521	0.653756	1.04204	1.16179	1	0.952529	0.833577
EMGVDVHFPK	1xOxidation [M2]; 1xTMTpro [K10]; 1xTMTpro [N-Term]	1xOxidation [M2]; 1xTMTpro [K10]; 1xTMTpro [N-Term]	Unambiguous	3.44286e-05	3.73679e-06	1.542	1	1	2	Q09666	Neuroblast differentiation-associated protein AHNAK OS=Homo sapiens OX=9606 GN=AHNAK PE=1 SV=2	Q09666	0	1782.97	10	0.000384209	0.00042984	0.00035951	0.000397045	0.000192262	0.000158754	0.982164	1.09881	0.919024	1.01498	0.491484	0.405827	1	0.637429	0.19086
EMIDIYSTREPQLAFHQR	1xOxidation [M2]; 1xTMTpro [N-Term]	1xOxidation [M2]; 1xTMTpro [N-Term]	Unambiguous	2.07709e-05	3.73679e-06	1.657	1	1	6	O43242	26S proteasome non-ATPase regulatory subunit 3 OS=Homo sapiens OX=9606 GN=PSMD3 PE=1 SV=2	O43242	1	2554.3	18	0.00536985	0.0064179	0.00877274	0.0104827	0.0120444	0.00943513	0.783519	0.936442	1.28004	1.52955	1.75741	1.37669	1	1.55455	0.0431806
EMAEIRDQMQQQLNDYEQLLDVK	1xOxidation [M]; 1xTMTpro [K23]; 1xTMTpro [N-Term]	1xOxidation [M2; M9]; 1xTMTpro [K23]; 1xTMTpro [N-Term]	Unambiguous	7.75598e-06	3.73679e-06	1.872	1	1	5	P20700	Lamin-B1 OS=Homo sapiens OX=9606 GN=LMNB1 PE=1 SV=2	P20700	1	3461.75	23	0.00118222	0.00130997	0.00101537	0.00100221	0.000968283	0.000680473	1.01115	1.12041	0.868439	0.857183	0.828168	0.582005	1	0.755785	0.100509
SIFDDDMDDIFSSGIQAK	1xOxidation [M7]; 1xTMTpro [K18]; 1xTMTpro [N-Term]	1xOxidation [M7]; 1xTMTpro [K18]; 1xTMTpro [N-Term]	Unambiguous	3.31235e-05	3.73679e-06	1.551	1	1	1	Q641Q2	WASH complex subunit 2A OS=Homo sapiens OX=9606 GN=WASHC2A PE=1 SV=3	Q641Q2	0	2628.3	18	0.0656162	0.0784772	0.098747	0.094797	0.0944997	0.08054	0.810609	0.969491	1.2199	1.1711	1.16743	0.994974	1	1.11117	0.465117
EMDEAATAEERGR	1xOxidation [M2]; 1xTMTpro [N-Term]	1xOxidation [M2]; 1xTMTpro [N-Term]	Unambiguous	1.14415e-05	3.73679e-06	1.788	1	1	2	Q04637	Eukaryotic translation initiation factor 4 gamma 1 OS=Homo sapiens OX=9606 GN=EIF4G1 PE=1 SV=4	Q04637	1	1784.84	13	0.00187769	0.00204023	0.00188939	0.00207189	0.0015884	0.00142359	0.969996	1.05396	0.976041	1.07032	0.820553	0.735415	1	0.875429	0.340565
EMYSVEEAEQLMTLISAAR	1xOxidation [M12]; 1xTMTpro [N-Term]	1xOxidation [M12]; 1xTMTpro [N-Term]	Unambiguous	6.63746e-08	3.73679e-06	2.883	1	1	2	O60502	Protein O-GlcNAcase OS=Homo sapiens OX=9606 GN=OGA PE=1 SV=2	O60502	0	2491.24	19	0.00143904	0.00191078	0.00270894	0.00344986	0.00194081	0.00248665	0.712543	0.946123	1.34133	1.7082	0.960993	1.23126	1	1.30015	0.353739
ENAEQGEVDMESHR	1xOxidation [M10]; 1xTMTpro [N-Term]	1xOxidation [M10]; 1xTMTpro [N-Term]	Unambiguous	7.61308e-06	3.73679e-06	1.876	1	1	1	P14209	CD99 antigen OS=Homo sapiens OX=9606 GN=CD99 PE=1 SV=1	P14209	0	1950.88	14	0.132152	0.162883	0.380968	0.281701	0.296367	0.240503	0.586471	0.72285	1.69068	1.25015	1.31523	1.06732	1	1.2109	0.60864
EMYDDGVGLPFQSQPDLIGDK	1xOxidation [M2]; 1xTMTpro [K21]; 1xTMTpro [N-Term]	1xOxidation [M2]; 1xTMTpro [K21]; 1xTMTpro [N-Term]	Unambiguous	4.14826e-06	3.73679e-06	2.006	1	1	2	O60502	Protein O-GlcNAcase OS=Homo sapiens OX=9606 GN=OGA PE=1 SV=2	O60502	0	2948.48	21	0.00569712	0.00668107	0.0137895	0.0161703	0.014257	0.0141005	0.653147	0.765952	1.5809	1.85384	1.6345	1.61655	1	1.70163	0.130658
EMVEMLFSDDSDLQLATTQK	1xOxidation [M]; 1xTMTpro [K20]; 1xTMTpro [N-Term]	1xOxidation [M2; M5]; 1xTMTpro [K20]; 1xTMTpro [N-Term]	Unambiguous	1.04335e-05	3.73679e-06	1.808	1	1	5	O60684	Importin subunit alpha-7 OS=Homo sapiens OX=9606 GN=KPNA6 PE=1 SV=1	O60684	0	2925.47	20	0.00241995	0.0020323	0.00267633	0.00268911	0.0025434	0.00236604	1.01842	0.855275	1.12631	1.13169	1.07037	0.995729	1	1.06593	0.509376
SLDGAPIGVMDQSLMK	1xOxidation [M10]; 1xTMTpro [K16]; 1xTMTpro [N-Term]	1xOxidation [M10]; 1xTMTpro [K16]; 1xTMTpro [N-Term]	Unambiguous	2.21141e-05	3.73679e-06	1.643	1	1	1	O43491	Band 4.1-like protein 2 OS=Homo sapiens OX=9606 GN=EPB41L2 PE=1 SV=1	O43491	0	2286.23	16	0.00312025	0.0035925	0.00409087	0.00454093	0.0058499	0.00504898	0.866445	0.997583	1.13597	1.26095	1.62443	1.40203	1	1.42913	0.0349468
EMSGDLEEGMLAVVK	1xOxidation [M]; 1xTMTpro [K15]; 1xTMTpro [N-Term]	1xOxidation [M2; M10]; 1xTMTpro [K15]; 1xTMTpro [N-Term]	Unambiguous	6.52876e-06	3.73679e-06	1.909	1	1	9	P50995	Annexin A11 OS=Homo sapiens OX=9606 GN=ANXA11 PE=1 SV=1	P50995	0	2232.17	15	0.00635454	0.0104555	0.0144566	0.0276004	0.024062	0.0214346	0.609712	1.00319	1.3871	2.64823	2.30873	2.05662	1	2.33786	0.0106527
EMTLLSSQSSSLVAPSGSVSAENPEQR	1xOxidation [M2]; 1xTMTpro [N-Term]	1xOxidation [M2]; 1xTMTpro [N-Term]	Unambiguous	2.63819e-09	3.73679e-06	3.566	1	1	1	Q6XZF7	Dynamin-binding protein OS=Homo sapiens OX=9606 GN=DNMBP PE=1 SV=1	Q6XZF7	0	3111.54	27	0.00383872	0.00420275	NA	NA	0.00512741	0.00453666	0.954731	1.04527	NA	NA	1.27524	1.12832	NA	NA	0.169275
SGEHDFGAAFDGDGDRNMILGK	1xOxidation [M18]; 1xTMTpro [K22]; 1xTMTpro [N-Term]	1xOxidation [M18]; 1xTMTpro [K22]; 1xTMTpro [N-Term]	Unambiguous	3.17246e-05	3.73679e-06	1.561	1	1	3	P36871	Phosphoglucomutase-1 OS=Homo sapiens OX=9606 GN=PGM1 PE=1 SV=3	P36871	1	2933.43	22	0.0145801	0.0216552	0.0196767	0.0288191	0.0214766	0.0167132	0.782306	1.16193	1.05577	1.54631	1.15235	0.896762	1	1.19847	0.428777
EQQIVIQSSGGLSKDDIENMVK	1xOxidation [M20]; 2xTMTpro [K14; K22]; 1xTMTpro [N-Term]	1xOxidation [M20]; 2xTMTpro [K14; K22]; 1xTMTpro [N-Term]	Unambiguous	7.91277e-07	3.73679e-06	2.358	1	1	3	P38646	Stress-70 protein, mitochondrial OS=Homo sapiens OX=9606 GN=HSPA9 PE=1 SV=2	P38646	1	3346.83	22	0.00115412	0.000949947	0.00111704	0.000718286	0.000609947	0.000485631	1.0749	0.88474	1.04036	0.668981	0.568079	0.452296	1	0.563119	0.00707124
SFVEVNEEGTEAAAATAAIMMMR	1xDeamidated [N6]; 1xOxidation [M]; 1xTMTpro [N-Term]	1xDeamidated [N6]; 1xOxidation [M21; M22]; 1xTMTpro [N-Term]	Unambiguous	3.34309e-06	3.73679e-06	2.052	1	1	2	P35237	Serpin B6 OS=Homo sapiens OX=9606 GN=SERPINB6 PE=1 SV=3	P35237	0	2750.3	23	0.00114034	0.00116915	0.00226847	0.00227093	0.00200308	0.00205753	0.747278	0.766161	1.48656	1.48817	1.31264	1.34832	1	1.38305	0.2533
SFVEVNEEGTEAAAATAAIMMMR	1xOxidation [M]; 1xTMTpro [N-Term]	1xOxidation [M20; M21; M22]; 1xTMTpro [N-Term]	Unambiguous	1.05742e-08	3.73679e-06	3.272	1	1	31	P35237	Serpin B6 OS=Homo sapiens OX=9606 GN=SERPINB6 PE=1 SV=3	P35237	0	2749.32	23	0.00931004	0.0148298	0.0140423	0.0106755	0.0179377	0.0152156	0.731498	1.16519	1.10331	0.838781	1.40938	1.1955	1	1.14789	0.530048
EQLDNQLDAYMSK	1xOxidation [M11]; 1xTMTpro [K13]; 1xTMTpro [N-Term]	1xOxidation [M11]; 1xTMTpro [K13]; 1xTMTpro [N-Term]	Unambiguous	1.09767e-05	3.73679e-06	1.797	1	1	3	Q9Y3Y2	Chromatin target of PRMT1 protein OS=Homo sapiens OX=9606 GN=CHTOP PE=1 SV=2	Q9Y3Y2	0	2179.12	13	0.0157557	0.0215479	0.0232565	0.0298345	0.0198421	0.0161875	0.780499	1.06743	1.15207	1.47793	0.98293	0.801889	1	1.08758	0.729096
EPILNIHDLTQIHSDMNLPVPDPILLTNSHDGLDGPTYK	1xOxidation [M16]; 1xTMTpro [K39]; 1xTMTpro [N-Term]	1xOxidation [M16]; 1xTMTpro [K39]; 1xTMTpro [N-Term]	Unambiguous	1.33757e-05	3.73679e-06	1.754	1	1	1	P61289	Proteasome activator complex subunit 3 OS=Homo sapiens OX=9606 GN=PSME3 PE=1 SV=1	P61289	0	4957.59	39	0.00164822	0.00138861	0.00350735	0.00356775	0.00169094	0.00211929	0.755581	0.63657	1.60785	1.63554	0.775168	0.971531	1	1.12741	0.76732
SGSMDPSGAHPSVR	1xOxidation [M4]; 1xTMTpro [N-Term]	1xOxidation [M4]; 1xTMTpro [N-Term]	Unambiguous	1.52017e-05	3.73679e-06	1.726	1	1	2	Q07666	KH domain-containing, RNA-binding, signal transduction-associated protein 1 OS=Homo sapiens OX=9606 GN=KHDRBS1 PE=1 SV=1	Q07666	0	1704.83	14	0.00366698	0.00669918	0.00686849	0.00866749	0.00957342	0.00694605	0.638304	1.16611	1.19558	1.50873	1.66642	1.20908	1	1.46141	0.115885
SGSMATAEASGSDGK	1xAcetyl [N-Term]; 1xOxidation [M4]; 1xTMTpro [K15]	1xAcetyl [N-Term]; 1xOxidation [M4]; 1xTMTpro [K15]	Unambiguous	9.12384e-06	3.73679e-06	1.837	1	1	11	O43169	Cytochrome b5 type B OS=Homo sapiens OX=9606 GN=CYB5B PE=1 SV=3	O43169	0	1717.79	15	0.0240806	0.0217671	0.0338636	0.0490463	0.0378456	0.0326256	0.906294	0.819222	1.27448	1.84589	1.42435	1.22789	1	1.49938	0.0998991
SGSMATAEASGSDGKGQEVETSVTYYR	1xAcetyl [N-Term]; 1xOxidation [M4]; 1xTMTpro [K15]	1xAcetyl [N-Term]; 1xOxidation [M4]; 1xTMTpro [K15]	Unambiguous	6.90099e-07	3.73679e-06	2.387	1	1	1	O43169	Cytochrome b5 type B OS=Homo sapiens OX=9606 GN=CYB5B PE=1 SV=3	O43169	1	3130.44	27	0.00362808	0.00295355	NA	0.0080244	0.00378513	0.00324786	1.10249	0.897514	NA	2.43842	1.15021	0.986947	NA	1.52519	0.371469
SGGSADYNREHGGPEGMDPDGVIESNWNEIVDNFDDMNLK	1xAcetyl [N-Term]; 1xOxidation [M]; 1xTMTpro [K40]	1xAcetyl [N-Term]; 1xOxidation [M17; M37]; 1xTMTpro [K40]	Unambiguous	2.66812e-08	3.73679e-06	3.076	1	1	5	Q14240	Eukaryotic initiation factor 4A-II OS=Homo sapiens OX=9606 GN=EIF4A2 PE=1 SV=2	Q14240	1	4743.08	40	0.00487948	0.00463202	NA	NA	0.0057557	0.00757443	1.02602	0.973982	NA	NA	1.21026	1.59269	NA	NA	0.278199
SGGMSNELNNIISR	1xOxidation [M4]; 1xTMTpro [N-Term]	1xOxidation [M4]; 1xTMTpro [N-Term]	Unambiguous	3.28394e-05	3.73679e-06	1.553	1	1	3	P53396	ATP-citrate synthase OS=Homo sapiens OX=9606 GN=ACLY PE=1 SV=3	P53396	0	1811.92	14	0.00196358	0.00188687	0.00207007	0.00487314	0.00424907	0.00459175	0.994969	0.956101	1.04893	2.46928	2.15306	2.3267	1	2.31635	0.00267863
SGMSHEEDQLIPNLYR	1xOxidation [M3]; 1xTMTpro [N-Term]	1xOxidation [M3]; 1xTMTpro [N-Term]	Unambiguous	2.78343e-06	3.73679e-06	2.091	1	1	2	Q6P2Q9	Pre-mRNA-processing-splicing factor 8 OS=Homo sapiens OX=9606 GN=PRPF8 PE=1 SV=2	Q6P2Q9	0	2209.09	16	0.00174933	0.00184375	0.002445	0.0033934	0.00294899	0.00297197	0.869149	0.916062	1.21479	1.686	1.4652	1.47661	1	1.5426	0.0186454
EQAQQAGLDDEVPHGQESDLFSETSSVVSGSEMSGK	1xOxidation [M33]; 1xTMTpro [K36]; 1xTMTpro [N-Term]	1xOxidation [M33]; 1xTMTpro [K36]; 1xTMTpro [N-Term]	Unambiguous	2.10062e-07	3.73679e-06	2.639	1	1	1	O95163	Elongator complex protein 1 OS=Homo sapiens OX=9606 GN=ELP1 PE=1 SV=3	O95163	0	4390.08	36	0.0020786	0.001774	NA	0.00364858	0.00135569	0.00134346	1.07906	0.920936	NA	1.89409	0.703776	0.697428	NA	1.09843	0.829429
EQEMTEMRDVMQQQLAEYQELLDVK	1xOxidation [M]; 1xTMTpro [K25]; 1xTMTpro [N-Term]	1xOxidation [M4; M7]; 1xTMTpro [K25]; 1xTMTpro [N-Term]	Unambiguous	9.12384e-06	3.73679e-06	1.837	1	1	5	Q03252	Lamin-B2 OS=Homo sapiens OX=9606 GN=LMNB2 PE=1 SV=4	Q03252	1	3708.84	25	0.00110172	0.00102271	0.00112804	0.00127532	0.000959794	0.00093181	1.0162	0.943322	1.04048	1.17632	0.885288	0.859477	1	0.973696	0.823738
EQEPMPTVDSHEPR	1xOxidation [M5]; 1xTMTpro [N-Term]	1xOxidation [M5]; 1xTMTpro [N-Term]	Unambiguous	1.02899e-05	3.73679e-06	1.811	1	1	3	Q9H910	Jupiter microtubule associated homolog 2 OS=Homo sapiens OX=9606 GN=JPT2 PE=1 SV=1	Q9H910	0	1971.94	14	0.00974147	0.0112092	0.0113532	0.0158132	0.0135291	0.012409	0.904672	1.04098	1.05435	1.46854	1.25642	1.1524	1	1.29245	0.0683859
SGLGELILPENEPGSSIMPGK	1xOxidation [M18]; 1xTMTpro [K21]; 1xTMTpro [N-Term]	1xOxidation [M18]; 1xTMTpro [K21]; 1xTMTpro [N-Term]	Unambiguous	8.0635e-07	3.73679e-06	2.354	1	1	2	P07954	Fumarate hydratase, mitochondrial OS=Homo sapiens OX=9606 GN=FH PE=1 SV=3	P07954	0	2749.49	21	0.00207668	0.00226676	0.00192321	0.00295395	0.00232484	0.00209906	0.994156	1.08515	0.920689	1.41413	1.11296	1.00487	1	1.17732	0.282901
RLLEDGEDFNLGDALDSSNSMQTIQK	1xOxidation [M21]; 1xTMTpro [K26]; 1xTMTpro [N-Term]	1xOxidation [M21]; 1xTMTpro [K26]; 1xTMTpro [N-Term]	Unambiguous	1.31155e-09	3.73679e-06	3.714	1	1	9	P05783	Keratin, type I cytoskeletal 18 OS=Homo sapiens OX=9606 GN=KRT18 PE=1 SV=2	P05783	1	3520.77	26	0.00407645	0.00455394	0.00415728	0.00352627	0.00296812	0.00204825	0.956339	1.06836	0.975301	0.827266	0.696324	0.480521	1	0.668037	0.0688226
FLTLPPVLHLQLMR	1xOxidation [M13]; 1xTMTpro [N-Term]	1xOxidation [M13]; 1xTMTpro [N-Term]	Unambiguous	3.68937e-06	3.73679e-06	2.031	1	1	10	Q93009	Ubiquitin carboxyl-terminal hydrolase 7 OS=Homo sapiens OX=9606 GN=USP7 PE=1 SV=2	Q93009	0	1998.19	14	0.00434348	0.00437885	0.0102595	0.00599832	0.0059046	0.00601863	0.686468	0.692058	1.62147	0.948008	0.933196	0.951218	1	0.944141	0.873915
FLSQPFQVAEVFTGHMGK	1xOxidation [M16]; 1xTMTpro [K18]; 1xTMTpro [N-Term]	1xOxidation [M16]; 1xTMTpro [K18]; 1xTMTpro [N-Term]	Unambiguous	3.64382e-08	3.73679e-06	3.01	1	1	3	P06576	ATP synthase subunit beta, mitochondrial OS=Homo sapiens OX=9606 GN=ATP5F1B PE=1 SV=3	P06576	0	2647.42	18	0.00992918	0.0110329	0.0105935	0.00980637	0.00807794	0.0069362	0.94397	1.0489	1.00713	0.932295	0.767973	0.659427	1	0.786565	0.100555
RIPIHNEDITYDELVLMMQR	1xOxidation [M]; 1xTMTpro [N-Term]	1xOxidation [M17; M18]; 1xTMTpro [N-Term]	Unambiguous	1.27348e-07	3.73679e-06	2.745	1	1	6	Q92734	Protein TFG OS=Homo sapiens OX=9606 GN=TFG PE=1 SV=2	Q92734	1	2806.46	20	0.0133032	0.0178247	0.0225374	0.0268815	0.0342341	0.0275182	0.743676	0.996438	1.25989	1.50273	1.91375	1.53832	1	1.6516	0.0312379
RLEDLSESIVNDFAYMK	1xOxidation [M16]; 1xTMTpro [K17]; 1xTMTpro [N-Term]	1xOxidation [M16]; 1xTMTpro [K17]; 1xTMTpro [N-Term]	Unambiguous	6.27181e-08	3.73679e-06	2.895	1	1	1	P49755	Transmembrane emp24 domain-containing protein 10 OS=Homo sapiens OX=9606 GN=TMED10 PE=1 SV=2	P49755	1	2654.4	17	0.0280188	0.0399241	0.0461733	0.043422	0.0579446	0.0539282	0.736586	1.04956	1.21385	1.14152	1.52331	1.41772	1	1.36085	0.11904
FMVHPAISSINLTTALGSLANIAR	1xOxidation [M2]; 1xTMTpro [N-Term]	1xOxidation [M2]; 1xTMTpro [N-Term]	Unambiguous	7.17927e-09	3.73679e-06	3.354	1	1	2	Q92797	Symplekin OS=Homo sapiens OX=9606 GN=SYMPK PE=1 SV=2	Q92797	0	2817.56	24	0.00204954	0.00323425	NA	0.00365924	0.00254021	0.00215895	0.775783	1.22422	NA	1.38508	0.961512	0.817198	NA	1.0546	0.86319
FMQDPMEIFVDDETK	1xOxidation [M]; 1xTMTpro [K15]; 1xTMTpro [N-Term]	1xOxidation [M2; M6]; 1xTMTpro [K15]; 1xTMTpro [N-Term]	Unambiguous	3.88473e-06	3.73679e-06	2.02	1	1	15	Q13838	Spliceosome RNA helicase DDX39B OS=Homo sapiens OX=9606 GN=DDX39B PE=1 SV=1	Q13838	0	2469.22	15	0.0109377	0.0103147	0.0123118	0.00527947	0.0104663	0.0110066	0.977624	0.921938	1.10044	0.471885	0.935489	0.983779	1	0.797051	0.340043
FMQDPMEVFVDDETK	1xOxidation [M]; 1xTMTpro [K15]; 1xTMTpro [N-Term]	1xOxidation [M2; M6]; 1xTMTpro [K15]; 1xTMTpro [N-Term]	Unambiguous	1.59825e-05	3.73679e-06	1.715	1	1	5	O00148	ATP-dependent RNA helicase DDX39A OS=Homo sapiens OX=9606 GN=DDX39A PE=1 SV=2	O00148	0	2455.2	15	0.00608507	0.0054245	0.00438966	0.00928394	0.00939807	0.00782055	1.14818	1.02354	0.828277	1.75177	1.77331	1.47565	1	1.66691	0.00755173
RLEASDGGLDSAELAAELGMEHQAVVGAVK	1xOxidation [M20]; 1xTMTpro [K30]; 1xTMTpro [N-Term]	1xOxidation [M20]; 1xTMTpro [K30]; 1xTMTpro [N-Term]	Unambiguous	5.76076e-08	3.73679e-06	2.913	1	1	2	Q9Y285	Phenylalanine--tRNA ligase alpha subunit OS=Homo sapiens OX=9606 GN=FARSA PE=1 SV=3	Q9Y285	1	3647.92	30	0.00468941	0.00616456	0.00897187	0.00684623	0.00920692	0.00887358	0.70959	0.932807	1.3576	1.03596	1.39317	1.34273	1	1.25729	0.321916
FMNPFNMPNLYQK	1xOxidation [M]; 1xTMTpro [K13]; 1xTMTpro [N-Term]	1xOxidation [M2; M7]; 1xTMTpro [K13]; 1xTMTpro [N-Term]	Unambiguous	9.6898e-06	3.73679e-06	1.824	1	1	8	P31948	Stress-induced-phosphoprotein 1 OS=Homo sapiens OX=9606 GN=STIP1 PE=1 SV=1	P31948	0	2268.18	13	0.0202753	0.0253249	0.027286	0.0257428	0.0236865	0.018329	0.834532	1.04238	1.12309	1.05957	0.974937	0.754423	1	0.929645	0.604081
FHMVDGNVSGEFTDLVPEK	1xOxidation [M3]; 1xTMTpro [K19]; 1xTMTpro [N-Term]	1xOxidation [M3]; 1xTMTpro [K19]; 1xTMTpro [N-Term]	Unambiguous	3.2279e-07	3.73679e-06	2.548	1	1	2	O95433	Activator of 90 kDa heat shock protein ATPase homolog 1 OS=Homo sapiens OX=9606 GN=AHSA1 PE=1 SV=1	O95433	0	2745.4	19	0.0022634	0.00200227	0.00273671	0.00312299	0.00222711	0.00251059	0.9697	0.857822	1.17248	1.33797	0.954152	1.0756	1	1.12257	0.450168
RPAEDMEEEQAFK	1xOxidation [M6]; 1xTMTpro [K13]; 1xTMTpro [N-Term]	1xOxidation [M6]; 1xTMTpro [K13]; 1xTMTpro [N-Term]	Unambiguous	1.19254e-05	3.73679e-06	1.779	1	1	4	P61978	Heterogeneous nuclear ribonucleoprotein K OS=Homo sapiens OX=9606 GN=HNRNPK PE=1 SV=1	P61978	0	2204.11	13	0.00135037	0.00122639	0.00146862	0.00115177	0.000962786	0.000849156	1.00141	0.909477	1.08911	0.854138	0.713989	0.629723	1	0.732617	0.0352973
RIQYQLVDISQDNALRDEMR	1xOxidation [M19]; 1xTMTpro [N-Term]	1xOxidation [M19]; 1xTMTpro [N-Term]	Unambiguous	2.15288e-05	3.73679e-06	1.649	1	1	3	Q9H299	SH3 domain-binding glutamic acid-rich-like protein 3 OS=Homo sapiens OX=9606 GN=SH3BGRL3 PE=1 SV=1	Q9H299	2	2783.44	20	0.040983	0.0566245	0.0776386	0.193888	0.0891329	0.0682001	0.701579	0.969343	1.32908	3.31912	1.52585	1.1675	1	2.00416	0.267346
FLESGGQDGAGDDDDLEDLEEAEEPDMEEDDDQK	1xOxidation [M27]; 1xTMTpro [K34]; 1xTMTpro [N-Term]	1xOxidation [M27]; 1xTMTpro [K34]; 1xTMTpro [N-Term]	Unambiguous	4.32355e-10	3.73679e-06	3.949	1	1	7	P07237	Protein disulfide-isomerase OS=Homo sapiens OX=9606 GN=P4HB PE=1 SV=3	P07237	0	4381.86	34	0.00056472	0.000760369	0.000392401	0.000385626	0.000547951	0.000404759	0.986416	1.32816	0.685421	0.673586	0.957125	0.707006	1	0.779239	0.365526
RLQEDKEQMAQQLAEETQGFQR	1xOxidation [M9]; 1xTMTpro [K6]; 1xTMTpro [N-Term]	1xOxidation [M9]; 1xTMTpro [K6]; 1xTMTpro [N-Term]	Unambiguous	4.79856e-07	3.73679e-06	2.464	1	1	1	Q15149	Plectin OS=Homo sapiens OX=9606 GN=PLEC PE=1 SV=3	Q15149	2	3287.69	22	9.07772e-05	8.94158e-05	0.000123121	0.000121588	0.000107424	9.41305e-05	0.897853	0.884388	1.21776	1.20259	1.0625	0.93102	1	1.06537	0.654158
FLDPDMYSLLEDSTSDLR	1xOxidation [M6]; 1xTMTpro [N-Term]	1xOxidation [M6]; 1xTMTpro [N-Term]	Unambiguous	2.2213e-05	3.73679e-06	1.642	1	1	3	Q9UHW5	GPN-loop GTPase 3 OS=Homo sapiens OX=9606 GN=GPN3 PE=1 SV=2	Q9UHW5	0	2437.18	18	0.253034	0.292936	0.210962	0.227105	0.183668	0.15877	1.00287	1.16101	0.836121	0.9001	0.727944	0.629264	1	0.752436	0.115844
FIDPLAKEEENVGIDITEPLYMQR	1xOxidation [M22]; 1xTMTpro [K7]; 1xTMTpro [N-Term]	1xOxidation [M22]; 1xTMTpro [K7]; 1xTMTpro [N-Term]	Unambiguous	4.35999e-08	3.73679e-06	2.972	1	1	4	P33991	DNA replication licensing factor MCM4 OS=Homo sapiens OX=9606 GN=MCM4 PE=1 SV=5	P33991	1	3444.82	24	0.0007385	0.000615459	0.000923069	0.00105109	0.00102053	0.00135377	0.972979	0.810871	1.21615	1.38481	1.34455	1.78361	1	1.50432	0.0527778
RMATEVAADALGEEWK	1xOxidation [M2]; 1xTMTpro [K16]; 1xTMTpro [N-Term]	1xOxidation [M2]; 1xTMTpro [K16]; 1xTMTpro [N-Term]	Unambiguous	3.28943e-07	3.73679e-06	2.544	1	1	8	P62753	40S ribosomal protein S6 OS=Homo sapiens OX=9606 GN=RPS6 PE=1 SV=1	P62753	1	2401.27	16	0.00486695	0.00595503	0.00579777	0.00676958	0.00659511	0.00461254	0.878524	1.07493	1.04654	1.22196	1.19047	0.832602	1	1.08168	0.599504
RGAGMPGQHGQITQQELDTVVK	1xOxidation [M5]; 1xTMTpro [K22]; 1xTMTpro [N-Term]	1xOxidation [M5]; 1xTMTpro [K22]; 1xTMTpro [N-Term]	Unambiguous	1.74735e-07	3.73679e-06	2.678	1	1	1	P49257	Protein ERGIC-53 OS=Homo sapiens OX=9606 GN=LMAN1 PE=1 SV=2	P49257	1	2974.6	22	0.0667904	0.0444683	NA	NA	0.0286181	0.0432787	1.20063	0.799367	NA	NA	0.514443	0.777984	NA	NA	0.296591
FVHLLDQSDQDFQEELDLMK	1xOxidation [M19]; 1xTMTpro [K20]; 1xTMTpro [N-Term]	1xOxidation [M19]; 1xTMTpro [K20]; 1xTMTpro [N-Term]	Unambiguous	2.92701e-09	3.73679e-06	3.544	1	1	7	P46940	Ras GTPase-activating-like protein IQGAP1 OS=Homo sapiens OX=9606 GN=IQGAP1 PE=1 SV=1	P46940	0	3074.56	20	0.00152736	0.00158352	0.000847898	0.00131944	0.00132376	0.00110431	1.15745	1.20001	0.642546	0.999889	1.00316	0.836855	1	0.946635	0.798775
FVFSLVDAMNGK	1xOxidation [M9]; 1xTMTpro [K12]; 1xTMTpro [N-Term]	1xOxidation [M9]; 1xTMTpro [K12]; 1xTMTpro [N-Term]	Unambiguous	7.00138e-06	3.73679e-06	1.894	1	1	3	P40926	Malate dehydrogenase, mitochondrial OS=Homo sapiens OX=9606 GN=MDH2 PE=1 SV=3	P40926	0	1952.08	12	0.00561638	0.00639074	0.0107593	0.00997577	0.010018	0.0102036	0.740087	0.842126	1.41779	1.31454	1.32009	1.34456	1	1.3264	0.261747
RFADAASLLLSLMTSR	1xOxidation [M13]; 1xTMTpro [N-Term]	1xOxidation [M13]; 1xTMTpro [N-Term]	Unambiguous	1.17037e-06	3.73679e-06	2.275	1	1	1	Q9BW27	Nuclear pore complex protein Nup85 OS=Homo sapiens OX=9606 GN=NUP85 PE=1 SV=1	Q9BW27	1	2072.15	16	0.002379	0.00341125	0.00394435	NA	0.00326898	0.00360912	0.733157	1.05128	1.21557	NA	1.00743	1.11225	1	NA	0.72329
RFDEILEASDGIMVAR	1xOxidation [M13]; 1xTMTpro [N-Term]	1xOxidation [M13]; 1xTMTpro [N-Term]	Unambiguous	1.03458e-07	3.73679e-06	2.789	1	1	26	P14618	Pyruvate kinase PKM OS=Homo sapiens OX=9606 GN=PKM PE=1 SV=4	P14618	1	2142.12	16	0.0210971	0.0282175	0.028348	0.0312403	0.0255238	0.0209832	0.814951	1.09001	1.09504	1.20677	0.98595	0.810553	1	1.00109	0.994461
FTQAGSEVSALLGRIPSAVGYQPTLATDMGTMQER	1xOxidation [M29]; 1xTMTpro [N-Term]	1xOxidation [M29]; 1xTMTpro [N-Term]	Unambiguous	4.49175e-07	3.73679e-06	2.478	1	1	1	P06576	ATP synthase subunit beta, mitochondrial OS=Homo sapiens OX=9606 GN=ATP5F1B PE=1 SV=3	P06576	1	4003.02	35	0.00366014	0.00380259	0.00440575	0.0050026	0.00461641	0.00461055	0.925176	0.961181	1.11364	1.26451	1.16689	1.16541	1	1.19894	0.0540335
RFDDAVVQSDMK	1xOxidation [M11]; 1xTMTpro [K12]; 1xTMTpro [N-Term]	1xOxidation [M11]; 1xTMTpro [K12]; 1xTMTpro [N-Term]	Unambiguous	3.25023e-06	3.73679e-06	2.058	1	1	16	P11142	Heat shock cognate 71 kDa protein OS=Homo sapiens OX=9606 GN=HSPA8 PE=1 SV=1	P11142	1	2035.08	12	0.0509029	0.0456062	0.0528104	0.0414899	0.0372137	0.0347532	1.0227	0.916281	1.06102	0.833579	0.747665	0.698231	1	0.759825	0.0151503
FVDGLMIHSGDPVNYYVDTAVR	1xOxidation [M6]; 1xTMTpro [N-Term]	1xOxidation [M6]; 1xTMTpro [N-Term]	Unambiguous	8.89498e-08	3.73679e-06	2.821	1	1	4	P23396	40S ribosomal protein S3 OS=Homo sapiens OX=9606 GN=RPS3 PE=1 SV=2	P23396	0	2788.39	22	0.0046282	0.00574403	0.0142995	0.0182038	0.0190377	0.020718	0.562773	0.698454	1.73877	2.21351	2.31492	2.51924	1	2.34922	0.0609441
REMDQTMAANAQK	1xOxidation [M7]; 1xTMTpro [K13]; 1xTMTpro [N-Term]	1xOxidation [M7]; 1xTMTpro [K13]; 1xTMTpro [N-Term]	Unambiguous	3.52025e-06	3.73679e-06	2.041	1	1	3	P30085	UMP-CMP kinase OS=Homo sapiens OX=9606 GN=CMPK1 PE=1 SV=3	P30085	1	2118.09	13	0.00646191	0.0093111	0.00870615	0.0108024	0.00957417	0.00718825	0.791928	1.14111	1.06697	1.32386	1.17335	0.880943	1	1.12605	0.496101
FQGASNLTLSETQNGDVSEETMGSRK	1xOxidation [M22]; 1xTMTpro [K26]; 1xTMTpro [N-Term]	1xOxidation [M22]; 1xTMTpro [K26]; 1xTMTpro [N-Term]	Unambiguous	3.14511e-06	3.73679e-06	2.065	1	1	2	Q9NVP1	ATP-dependent RNA helicase DDX18 OS=Homo sapiens OX=9606 GN=DDX18 PE=1 SV=2	Q9NVP1	1	3410.7	26	0.000562369	0.00079982	0.000983923	0.00128808	0.00130089	0.00110688	0.719108	1.02274	1.25815	1.64708	1.66347	1.41537	1	1.57531	0.0467341
RGSMYMQQQQPLLSTQDFNMAADIDPQNADVYHHR	1xOxidation [M]; 1xTMTpro [N-Term]	1xOxidation [M4; M6]; 1xTMTpro [N-Term]	Unambiguous	4.30494e-07	3.73679e-06	2.487	1	1	3	O94826	Mitochondrial import receptor subunit TOM70 OS=Homo sapiens OX=9606 GN=TOMM70 PE=1 SV=1	O94826	1	4426.07	35	0.000606798	0.000714942	0.00132637	0.00177775	0.00136567	0.00158347	0.687431	0.809944	1.50262	2.01398	1.54714	1.79388	1	1.785	0.0706559
RGVMLAVDAVIAELKK	1xOxidation [M4]; 2xTMTpro [K15; K16]; 1xTMTpro [N-Term]	1xOxidation [M4]; 2xTMTpro [K15; K16]; 1xTMTpro [N-Term]	Unambiguous	1.03376e-05	3.73679e-06	1.81	1	1	2	P10809	60 kDa heat shock protein, mitochondrial OS=Homo sapiens OX=9606 GN=HSPD1 PE=1 SV=2	P10809	2	2641.63	16	0.00200687	0.00202922	0.00213223	0.00190601	0.00166481	0.00198703	0.976053	0.986923	1.03702	0.927001	0.809689	0.966406	1	0.901032	0.158986
FRQDLMNIAGTTLSSK	1xOxidation [M6]; 1xTMTpro [K16]; 1xTMTpro [N-Term]	1xOxidation [M6]; 1xTMTpro [K16]; 1xTMTpro [N-Term]	Unambiguous	2.6996e-05	3.73679e-06	1.598	1	1	2	P78371	T-complex protein 1 subunit beta OS=Homo sapiens OX=9606 GN=CCT2 PE=1 SV=4	P78371	1	2406.33	16	0.0114428	0.0105325	0.0116162	0.0101429	0.00923003	0.0109191	1.02194	0.940641	1.03742	0.905845	0.824318	0.975168	1	0.901777	0.146113
FSHDADPEVSYNSIFAMGMVGSGTNNAR	1xOxidation [M17]; 1xTMTpro [N-Term]	1xOxidation [M17]; 1xTMTpro [N-Term]	Unambiguous	1.57495e-06	3.73679e-06	2.212	1	1	1	Q13200	26S proteasome non-ATPase regulatory subunit 2 OS=Homo sapiens OX=9606 GN=PSMD2 PE=1 SV=3	Q13200	0	3294.51	28	0.000125708	0.000143957	NA	0.000328071	0.000160588	0.000123981	0.932328	1.06767	NA	2.43317	1.19102	0.91952	NA	1.51457	0.384603
RVIISAPSADAPMFVMGVNHEKYDNSLK	1xOxidation [M]; 2xTMTpro [K22; K28]; 1xTMTpro [N-Term]	1xOxidation [M13; M16]; 2xTMTpro [K22; K28]; 1xTMTpro [N-Term]	Unambiguous	1.1759e-06	3.73679e-06	2.274	1	1	2	P04406	Glyceraldehyde-3-phosphate dehydrogenase OS=Homo sapiens OX=9606 GN=GAPDH PE=1 SV=3	P04406	2	4018.17	28	0.00829195	0.00640408	0.0102645	0.00908917	0.00964916	0.0112114	0.996608	0.769705	1.23369	1.09243	1.15973	1.3475	1	1.19988	0.280988
RVIISAPSADAPMFVMGVNHEK	1xOxidation [M]; 1xTMTpro [K22]; 1xTMTpro [N-Term]	1xOxidation [M13; M16]; 1xTMTpro [K22]; 1xTMTpro [N-Term]	Unambiguous	4.94385e-09	3.73679e-06	3.433	1	1	10	P04406	Glyceraldehyde-3-phosphate dehydrogenase OS=Homo sapiens OX=9606 GN=GAPDH PE=1 SV=3	P04406	1	2993.62	22	0.0307987	0.0338602	0.0328047	0.0331593	0.0306499	0.0286126	0.948005	1.04224	1.00975	1.02067	0.943428	0.880716	1	0.948271	0.357977
RVGPVAATYPMLNK	1xOxidation [M11]; 1xTMTpro [K14]; 1xTMTpro [N-Term]	1xOxidation [M11]; 1xTMTpro [K14]; 1xTMTpro [N-Term]	Unambiguous	3.92715e-05	3.73679e-06	1.511	1	1	1	Q9NPH2	Inositol-3-phosphate synthase 1 OS=Homo sapiens OX=9606 GN=ISYNA1 PE=1 SV=1	Q9NPH2	1	2141.24	14	0.0443533	0.0425781	0.042458	0.0585211	0.0590327	0.0627748	1.02837	0.987209	0.984423	1.35686	1.36872	1.45548	1	1.39369	0.00192328
EYQDAFLFNELKGETMDTS	1xOxidation [M16]; 1xTMTpro [K12]; 1xTMTpro [N-Term]	1xOxidation [M16]; 1xTMTpro [K12]; 1xTMTpro [N-Term]	Unambiguous	3.88473e-06	3.73679e-06	2.02	1	1	6	Q9Y230	RuvB-like 2 OS=Homo sapiens OX=9606 GN=RUVBL2 PE=1 SV=3	Q9Y230	1	2862.4	19	0.00403488	0.00366705	0.00423356	0.0032101	0.00346881	0.00420158	1.01417	0.921718	1.06411	0.806861	0.871889	1.05607	1	0.911607	0.374186
RTREEEEDSTIEASDQVSDDTVEMPLPK	1xOxidation [M24]; 1xTMTpro [K28]; 1xTMTpro [N-Term]	1xOxidation [M24]; 1xTMTpro [K28]; 1xTMTpro [N-Term]	Unambiguous	2.42863e-06	3.73679e-06	2.12	1	1	2	P12270	Nucleoprotein TPR OS=Homo sapiens OX=9606 GN=TPR PE=1 SV=3	P12270	2	3830.87	28	0.00012469	0.000125133	NA	NA	0.0002101	0.000183838	0.998224	1.00178	NA	NA	1.68199	1.47174	NA	NA	0.11467
RTGYESGEYEMLGEGLGVK	1xOxidation [M11]; 1xTMTpro [K19]; 1xTMTpro [N-Term]	1xOxidation [M11]; 1xTMTpro [K19]; 1xTMTpro [N-Term]	Unambiguous	4.62019e-06	3.73679e-06	1.983	1	1	2	Q13561	Dynactin subunit 2 OS=Homo sapiens OX=9606 GN=DCTN2 PE=1 SV=4	Q13561	1	2699.38	19	0.00072633	0.000830465	NA	NA	0.00101096	0.000605447	0.93311	1.06689	NA	NA	1.29877	0.777812	NA	NA	0.907844
EYFGAFGEIENIELPMDTK	1xOxidation [M16]; 1xTMTpro [K19]; 1xTMTpro [N-Term]	1xOxidation [M16]; 1xTMTpro [K19]; 1xTMTpro [N-Term]	Unambiguous	1.51394e-08	3.73679e-06	3.196	1	1	10	O14979	Heterogeneous nuclear ribonucleoprotein D-like OS=Homo sapiens OX=9606 GN=HNRNPDL PE=1 SV=3	O14979	0	2827.44	19	0.00496662	0.00525436	0.00495111	0.003836	0.00368853	0.00319404	0.982057	1.03895	0.978991	0.758498	0.729339	0.631563	1	0.706466	0.00668265
EYFGGFGEVESIELPMDNK	1xOxidation [M16]; 1xTMTpro [K19]; 1xTMTpro [N-Term]	1xOxidation [M16]; 1xTMTpro [K19]; 1xTMTpro [N-Term]	Unambiguous	6.45205e-08	3.73679e-06	2.889	1	1	6	Q14103	Heterogeneous nuclear ribonucleoprotein D0 OS=Homo sapiens OX=9606 GN=HNRNPD PE=1 SV=1	Q14103	0	2785.39	19	0.00104999	0.00156167	0.00202545	0.00114293	0.00149921	0.000950036	0.679297	1.01033	1.31037	0.739422	0.969919	0.614631	1	0.774658	0.357603
RVATPVDWKDGDSVMVLPTIPEEEAK	1xOxidation [M15]; 2xTMTpro [K9; K26]; 1xTMTpro [N-Term]	1xOxidation [M15]; 2xTMTpro [K9; K26]; 1xTMTpro [N-Term]	Unambiguous	7.03406e-06	3.73679e-06	1.893	1	1	3	P30041	Peroxiredoxin-6 OS=Homo sapiens OX=9606 GN=PRDX6 PE=1 SV=3	P30041	2	3811.08	26	0.00131774	0.00123606	0.00159029	0.00227708	0.00186281	0.00203676	0.953942	0.894811	1.15125	1.64843	1.34853	1.47445	1	1.49047	0.0139568
EVMQEVAQLSQFDEELYK	1xOxidation [M3]; 1xTMTpro [K18]; 1xTMTpro [N-Term]	1xOxidation [M3]; 1xTMTpro [K18]; 1xTMTpro [N-Term]	Unambiguous	2.06959e-06	3.73679e-06	2.154	1	1	5	P49591	Serine--tRNA ligase, cytoplasmic OS=Homo sapiens OX=9606 GN=SARS1 PE=1 SV=3	P49591	0	2810.44	18	0.000196048	0.00020302	NA	NA	0.000212656	0.000198406	0.982531	1.01747	NA	NA	1.06576	0.994346	NA	NA	0.552953
EVMVDDRLVTMQIWDTAGQER	1xOxidation [M]; 1xTMTpro [N-Term]	1xOxidation [M3; M11]; 1xTMTpro [N-Term]	Unambiguous	5.90594e-07	3.73679e-06	2.42	1	1	8	P51149	Ras-related protein Rab-7a OS=Homo sapiens OX=9606 GN=RAB7A PE=1 SV=1	P51149	1	2812.39	21	0.0103798	0.0144503	0.0105051	0.0183654	0.0130967	0.00913657	0.881256	1.22685	0.891897	1.55925	1.11193	0.775706	1	1.14896	0.599165
EVHTQAENAEFMR	1xOxidation [M12]; 1xTMTpro [N-Term]	1xOxidation [M12]; 1xTMTpro [N-Term]	Unambiguous	3.5023e-05	3.73679e-06	1.538	1	1	12	P09601	Heme oxygenase 1 OS=Homo sapiens OX=9606 GN=HMOX1 PE=1 SV=1	P09601	0	1881.91	13	0.0328545	0.0307406	0.0503078	0.0346752	0.0391557	0.0300064	0.865329	0.809653	1.32502	0.913283	1.03129	0.790315	1	0.911631	0.656244
EVQGNESDLFMSYFPR	1xOxidation [M11]; 1xTMTpro [N-Term]	1xOxidation [M11]; 1xTMTpro [N-Term]	Unambiguous	4.57735e-07	3.73679e-06	2.474	1	1	5	P40121	Macrophage-capping protein OS=Homo sapiens OX=9606 GN=CAPG PE=1 SV=2	P40121	0	2239.07	16	0.00534969	0.00838417	0.00681762	0.00830975	0.0070289	0.0045895	0.78092	1.22388	0.995201	1.21301	1.02604	0.669952	1	0.96967	0.889469
RQDPGDNWEEGGGGGGGMEK	1xOxidation [M18]; 1xTMTpro [K20]; 1xTMTpro [N-Term]	1xOxidation [M18]; 1xTMTpro [K20]; 1xTMTpro [N-Term]	Unambiguous	5.34156e-08	3.73679e-06	2.929	1	1	3	Q9UKY7	Protein CDV3 homolog OS=Homo sapiens OX=9606 GN=CDV3 PE=1 SV=1	Q9UKY7	1	2657.25	20	0.00401416	0.00391494	0.00132468	0.00338092	0.00328594	0.00368578	1.30136	1.26919	0.429451	1.09607	1.06528	1.1949	1	1.11875	0.718897
FESPESQASAEQPEM	1xOxidation [M15]; 1xTMTpro [N-Term]	1xOxidation [M15]; 1xTMTpro [N-Term]	Unambiguous	3.75925e-06	3.73679e-06	2.027	1	1	19	O75436	Vacuolar protein sorting-associated protein 26A OS=Homo sapiens OX=9606 GN=VPS26A PE=1 SV=2	O75436	0	1986.89	15	0.00372228	0.00344919	0.00200936	0.00171437	0.00253156	0.00255193	1.21632	1.12709	0.656595	0.5602	0.827234	0.833889	1	0.740441	0.276386
FFDHSGTLVMDAYEPEISR	1xOxidation [M10]; 1xTMTpro [N-Term]	1xOxidation [M10]; 1xTMTpro [N-Term]	Unambiguous	2.33053e-07	3.73679e-06	2.617	1	1	5	Q15005	Signal peptidase complex subunit 2 OS=Homo sapiens OX=9606 GN=SPCS2 PE=1 SV=3	Q15005	0	2534.22	19	0.0200656	0.0240677	0.022241	0.0275765	0.0253341	0.0261714	0.906931	1.08782	1.00525	1.24641	1.14506	1.1829	1	1.19146	0.0463282
RQPNISVMQSPLVGVTSTPGTGQSMFSPASIGQPR	1xOxidation [M]; 1xTMTpro [N-Term]	1xOxidation [M8; M25]; 1xTMTpro [N-Term]	Unambiguous	2.08936e-10	3.73679e-06	4.103	1	1	3	Q8NFH5	Nucleoporin NUP35 OS=Homo sapiens OX=9606 GN=NUP35 PE=1 SV=1	Q8NFH5	1	3933.03	35	0.0107311	0.0132683	0.00639723	0.0137609	0.0177071	0.0167201	1.05911	1.30952	0.631376	1.35813	1.74761	1.65019	1	1.58531	0.0780096
FEGVELNTDEPPMVFK	1xOxidation [M13]; 1xTMTpro [K16]; 1xTMTpro [N-Term]	1xOxidation [M13]; 1xTMTpro [K16]; 1xTMTpro [N-Term]	Unambiguous	3.07768e-05	3.73679e-06	1.568	1	1	1	P54578	Ubiquitin carboxyl-terminal hydrolase 14 OS=Homo sapiens OX=9606 GN=USP14 PE=1 SV=3	P54578	0	2476.29	16	0.000958725	0.00163115	0.00179033	0.00180778	0.00218478	0.00224617	0.65663	1.11717	1.2262	1.23814	1.49635	1.5384	1	1.4243	0.119759
FGQDFSTFLEAGVEMAGQAPSQEDR	1xOxidation [M15]; 1xTMTpro [N-Term]	1xOxidation [M15]; 1xTMTpro [N-Term]	Unambiguous	1.25698e-09	3.73679e-06	3.723	1	1	2	Q9Y490	Talin-1 OS=Homo sapiens OX=9606 GN=TLN1 PE=1 SV=3	Q9Y490	0	3037.42	25	0.000149649	0.000193335	NA	0.000367003	0.000281565	0.000165053	0.87263	1.12737	NA	2.14006	1.64185	0.962452	NA	1.58145	0.226406
RPQYSNPPVQGEVMEGADNQGAGEQGRPVRQNMYR	1xOxidation [M]; 1xTMTpro [N-Term]	1xOxidation [M14; M33]; 1xTMTpro [N-Term]	Unambiguous	2.20888e-08	3.73679e-06	3.116	1	1	5	P67809	Y-box-binding protein 1 OS=Homo sapiens OX=9606 GN=YBX1 PE=1 SV=3	P67809	1	4236.04	35	0.00508231	0.00691646	0.00728836	0.00782515	0.0160235	0.0143118	0.790523	1.07581	1.13366	1.21716	2.49237	2.22611	1	1.97855	0.119399
RPQYSNPPVQGEVMEGADNQGAGEQGRPVR	1xOxidation [M14]; 1xTMTpro [N-Term]	1xOxidation [M14]; 1xTMTpro [N-Term]	Unambiguous	1.90809e-08	3.73679e-06	3.147	1	1	6	P67809	Y-box-binding protein 1 OS=Homo sapiens OX=9606 GN=YBX1 PE=1 SV=3	P67809	0	3543.73	30	0.0473305	0.049295	0.0406392	0.025093	0.031427	0.0301742	1.03444	1.07737	0.888194	0.548422	0.686856	0.659474	1	0.631584	0.00828143
RPSPDEPMTNLELK	1xOxidation [M8]; 1xTMTpro [K14]; 1xTMTpro [N-Term]	1xOxidation [M8]; 1xTMTpro [K14]; 1xTMTpro [N-Term]	Unambiguous	1.51326e-05	3.73679e-06	1.727	1	1	5	Q9UHD1	Cysteine and histidine-rich domain-containing protein 1 OS=Homo sapiens OX=9606 GN=CHORDC1 PE=1 SV=2	Q9UHD1	0	2251.22	14	0.00971047	0.0104894	0.0156374	0.0253347	0.0152932	0.016371	0.81288	0.878089	1.30903	2.12081	1.28022	1.37045	1	1.59049	0.145197
FGDPVVQSDMK	1xOxidation [M10]; 1xTMTpro [K11]; 1xTMTpro [N-Term]	1xOxidation [M10]; 1xTMTpro [K11]; 1xTMTpro [N-Term]	Unambiguous	2.14327e-05	3.73679e-06	1.65	1	1	11	P0DMV8	Heat shock 70 kDa protein 1A OS=Homo sapiens OX=9606 GN=HSPA1A PE=1 SV=1	P0DMV8	0	1846.99	11	0.00366839	0.00387612	0.00273369	0.00294835	0.00314524	0.00278043	1.07073	1.13136	0.797909	0.860564	0.918032	0.811551	1	0.863382	0.313198
FALVFPLMYHTWNGIR	1xOxidation [M8]; 1xTMTpro [N-Term]	1xOxidation [M8]; 1xTMTpro [N-Term]	Unambiguous	5.70241e-06	3.73679e-06	1.938	1	1	2	Q99643	Succinate dehydrogenase cytochrome b560 subunit, mitochondrial OS=Homo sapiens OX=9606 GN=SDHC PE=1 SV=1	Q99643	0	2285.22	16	0.0536893	0.0601599	0.0244659	0.0344254	0.0307925	0.0248276	1.1645	1.30485	0.530656	0.746673	0.667878	0.5385	1	0.651017	0.277925
FAQPGSFEYEYAMR	1xOxidation [M13]; 1xTMTpro [N-Term]	1xOxidation [M13]; 1xTMTpro [N-Term]	Unambiguous	1.51326e-05	3.73679e-06	1.727	1	1	6	Q15233	Non-POU domain-containing octamer-binding protein OS=Homo sapiens OX=9606 GN=NONO PE=1 SV=4	Q15233	0	2015.95	14	0.000285164	0.00049963	0.000663525	0.000933089	0.000480411	0.000430715	0.590679	1.03492	1.3744	1.93277	0.995108	0.892169	1	1.27335	0.537751
FDEILEASDGIMVAR	1xOxidation [M12]; 1xTMTpro [N-Term]	1xOxidation [M12]; 1xTMTpro [N-Term]	Unambiguous	6.11606e-06	3.73679e-06	1.923	1	1	9	P14618	Pyruvate kinase PKM OS=Homo sapiens OX=9606 GN=PKM PE=1 SV=4	P14618	0	1986.02	15	0.000188148	0.000198973	0.000114415	8.51556e-05	0.000134913	0.000108095	1.12543	1.19018	0.684386	0.50937	0.807002	0.646583	1	0.654318	0.149296
RSGPTDDGEEEMEEDTVTNGS	1xOxidation [M12]; 1xTMTpro [N-Term]	1xOxidation [M12]; 1xTMTpro [N-Term]	Unambiguous	1.2894e-05	3.73679e-06	1.762	1	1	1	P09661	U2 small nuclear ribonucleoprotein A' OS=Homo sapiens OX=9606 GN=SNRPA1 PE=1 SV=2	P09661	1	2575.09	21	0.00200542	0.00172531	0.00270762	0.00265101	0.00253397	0.00306231	0.934441	0.803924	1.26164	1.23526	1.18072	1.42691	1	1.28096	0.164992
RSDTMAGGGGSSDGSGR	1xOxidation [M5]; 1xTMTpro [N-Term]	1xOxidation [M5]; 1xTMTpro [N-Term]	Unambiguous	2.42809e-05	3.73679e-06	1.622	1	1	3	Q15554	Telomeric repeat-binding factor 2 OS=Homo sapiens OX=9606 GN=TERF2 PE=1 SV=3	Q15554	1	1874.86	17	0.00600234	0.00498196	0.00713896	0.0067886	0.00571834	0.00761378	0.993586	0.824679	1.18173	1.12374	0.946576	1.26033	1	1.11022	0.46814
IHQIEYAMEAVK	1xOxidation [M8]; 1xTMTpro [K12]; 1xTMTpro [N-Term]	1xOxidation [M8]; 1xTMTpro [K12]; 1xTMTpro [N-Term]	Unambiguous	1.00086e-05	3.73679e-06	1.817	1	1	1	P25786	Proteasome subunit alpha type-1 OS=Homo sapiens OX=9606 GN=PSMA1 PE=1 SV=1	P25786	0	2056.14	12	0.00387304	0.00298215	0.00432488	0.00641485	0.00365311	0.00383974	1.03927	0.800215	1.16051	1.72133	0.980257	1.03034	1	1.24397	0.425153
LHFFMPGFAPLTAR	1xOxidation [M5]; 1xTMTpro [N-Term]	1xOxidation [M5]; 1xTMTpro [N-Term]	Unambiguous	1.68232e-06	3.73679e-06	2.198	1	1	10	Q13509	Tubulin beta-3 chain OS=Homo sapiens OX=9606 GN=TUBB3 PE=1 SV=2	Q13509	0	1925.04	14	0.0225611	0.0188927	0.0226538	0.0286661	0.0154991	0.0131331	1.05577	0.884109	1.06012	1.34147	0.7253	0.614583	1	0.893783	0.68908
IWSTVPTDEEDEMEESTNRPR	1xOxidation [M13]; 1xTMTpro [N-Term]	1xOxidation [M13]; 1xTMTpro [N-Term]	Unambiguous	3.11799e-05	3.73679e-06	1.565	1	1	1	Q9GZL7	Ribosome biogenesis protein WDR12 OS=Homo sapiens OX=9606 GN=WDR12 PE=1 SV=2	Q9GZL7	0	2841.32	21	0.0279817	0.0278766	0.0380845	0.0362124	0.0374855	0.0361572	0.893577	0.890221	1.2162	1.15642	1.19707	1.15465	1	1.16938	0.256528
MAEESSSSSSSSSPTAATSQQQQLK	1xOxidation [M1]; 1xTMTpro [K25]; 1xTMTpro [N-Term]	1xOxidation [M1]; 1xTMTpro [K25]; 1xTMTpro [N-Term]	Unambiguous	9.68405e-08	3.73679e-06	2.803	1	1	1	Q13620	Cullin-4B OS=Homo sapiens OX=9606 GN=CUL4B PE=1 SV=4	Q13620	0	3168.55	25	0.000454661	0.000459236	NA	NA	0.000350802	0.000412383	0.994993	1.00501	NA	NA	0.767707	0.902471	NA	NA	0.245365
LGQSDPAPLQHQMDIYQK	1xOxidation [M13]; 1xTMTpro [K18]; 1xTMTpro [N-Term]	1xOxidation [M13]; 1xTMTpro [K18]; 1xTMTpro [N-Term]	Unambiguous	1.14784e-07	3.73679e-06	2.767	1	1	12	P29401	Transketolase OS=Homo sapiens OX=9606 GN=TKT PE=1 SV=3	P29401	0	2693.42	18	0.0069311	0.00635494	0.0058458	0.00597174	0.0036601	0.00362447	1.08684	0.996497	0.91666	0.936408	0.573929	0.568341	1	0.692893	0.113402
LGQHVVGMAPLSVGSLDDEPGGEAETK	1xOxidation [M8]; 1xTMTpro [K27]; 1xTMTpro [N-Term]	1xOxidation [M8]; 1xTMTpro [K27]; 1xTMTpro [N-Term]	Unambiguous	1.53554e-08	3.73679e-06	3.193	1	1	2	P43897	Elongation factor Ts, mitochondrial OS=Homo sapiens OX=9606 GN=TSFM PE=1 SV=2	P43897	0	3317.72	27	0.00652833	0.00734356	0.00810244	0.0143805	0.0100398	0.0109117	0.891267	1.00256	1.10617	1.96327	1.37066	1.4897	1	1.60788	0.0656575
MAEIGEHVAPSEAANSLEQAQAAAER	1xOxidation [M1]; 1xTMTpro [N-Term]	1xOxidation [M1]; 1xTMTpro [N-Term]	Unambiguous	1.03572e-09	3.73679e-06	3.764	1	1	2	P27708	CAD protein OS=Homo sapiens OX=9606 GN=CAD PE=1 SV=3	P27708	0	3000.47	26	0.000548501	0.000539686	0.000801882	0.000635378	0.000421006	0.000427161	0.870605	0.856614	1.27278	1.0085	0.66824	0.678009	1	0.784916	0.292146
MADPESNQEAVNSSAAR	1xOxidation [M1]; 1xTMTpro [N-Term]	1xOxidation [M1]; 1xTMTpro [N-Term]	Unambiguous	3.88035e-07	3.73679e-06	2.509	1	1	1	Q14669	E3 ubiquitin-protein ligase TRIP12 OS=Homo sapiens OX=9606 GN=TRIP12 PE=1 SV=1	Q14669	0	2096.98	17	0.00129936	0.00225106	0.00244885	0.00274921	0.00268767	0.00221323	0.649758	1.12567	1.22457	1.37478	1.344	1.10675	1	1.27518	0.260069
MAEEHSEFVVGFISGSR	1xOxidation [M1]; 1xTMTpro [N-Term]	1xOxidation [M1]; 1xTMTpro [N-Term]	Unambiguous	1.79018e-05	3.73679e-06	1.69	1	1	2	P11172	Uridine 5'-monophosphate synthase OS=Homo sapiens OX=9606 GN=UMPS PE=1 SV=1	P11172	0	2202.08	17	0.00236821	0.00335931	0.00323352	0.00455114	0.00601743	0.00420152	0.792835	1.12464	1.08253	1.52364	2.01453	1.4066	1	1.64826	0.052733
MAPYQGPDAVPGALDYK	1xOxidation [M1]; 1xTMTpro [K17]; 1xTMTpro [N-Term]	1xOxidation [M1]; 1xTMTpro [K17]; 1xTMTpro [N-Term]	Unambiguous	1.04818e-05	3.73679e-06	1.807	1	1	17	O43707	Alpha-actinin-4 OS=Homo sapiens OX=9606 GN=ACTN4 PE=1 SV=2	O43707	0	2417.27	17	0.0130444	0.0178256	0.0227807	0.0293618	0.0261098	0.0241811	0.729408	0.996758	1.27383	1.64183	1.45999	1.35214	1	1.48466	0.0710515
MAPVITEETTLQLEDIIK	1xOxidation [M1]; 1xTMTpro [K18]; 1xTMTpro [N-Term]	1xOxidation [M1]; 1xTMTpro [K18]; 1xTMTpro [N-Term]	Unambiguous	1.4326e-05	3.73679e-06	1.739	1	1	3	O00566	U3 small nucleolar ribonucleoprotein protein MPP10 OS=Homo sapiens OX=9606 GN=MPHOSPH10 PE=1 SV=2	O00566	0	2668.5	18	0.00107684	0.00132482	0.00161553	0.00147939	0.00104635	0.000996116	0.804175	0.98936	1.20646	1.10479	0.781404	0.74389	1	0.876696	0.492023
MAPTPIPTRSPSDSSTASTPVAEQIER	1xOxidation [M1]; 1xTMTpro [N-Term]	1xOxidation [M1]; 1xTMTpro [N-Term]	Unambiguous	2.18196e-05	3.73679e-06	1.646	1	1	2	Q16643	Drebrin OS=Homo sapiens OX=9606 GN=DBN1 PE=1 SV=4	Q16643	1	3146.6	27	0.00574263	0.00518228	0.00446497	0.00550361	0.00467243	0.00534034	1.11943	1.0102	0.870372	1.07284	0.910812	1.04101	1	1.00822	0.930199
LGMENDDTAVQYAIGR	1xOxidation [M3]; 1xTMTpro [N-Term]	1xOxidation [M3]; 1xTMTpro [N-Term]	Unambiguous	6.77198e-07	3.73679e-06	2.391	1	1	3	Q05048	Cleavage stimulation factor subunit 1 OS=Homo sapiens OX=9606 GN=CSTF1 PE=1 SV=1	Q05048	0	2073.02	16	0.00603314	0.00722185	0.0139834	0.031899	0.00973151	0.00890158	0.664481	0.795404	1.54012	3.5133	1.07181	0.980407	1	1.85517	0.414664
MAKPEEVLVVENDQGEVVR	1xOxidation [M1]; 1xTMTpro [K3]; 1xTMTpro [N-Term]	1xOxidation [M1]; 1xTMTpro [K3]; 1xTMTpro [N-Term]	Unambiguous	1.98587e-05	3.73679e-06	1.667	1	1	2	O14980	Exportin-1 OS=Homo sapiens OX=9606 GN=XPO1 PE=1 SV=1	O14980	0	2765.5	19	0.00344322	0.00294966	0.00340973	0.0025401	0.00222725	0.00200251	1.05377	0.902717	1.04352	0.777374	0.681632	0.612849	1	0.690619	0.0105348
MALIQMGSVEEAVQALIDLHNHDLGENHHLR	1xOxidation [M1]; 1xTMTpro [N-Term]	1xOxidation [M1]; 1xTMTpro [N-Term]	Unambiguous	7.35079e-09	3.73679e-06	3.349	1	1	2	P26599	Polypyrimidine tract-binding protein 1 OS=Homo sapiens OX=9606 GN=PTBP1 PE=1 SV=1	P26599	0	3810.93	31	0.00195939	0.00209274	0.0033479	0.00274761	0.00243559	0.00252538	0.794343	0.848405	1.35725	1.11389	0.987394	1.0238	1	1.04169	0.839595
IGPEPTTDSFIAVMYGETEGSTPGNALVVDPK	1xOxidation [M14]; 1xTMTpro [K32]; 1xTMTpro [N-Term]	1xOxidation [M14]; 1xTMTpro [K32]; 1xTMTpro [N-Term]	Unambiguous	3.70165e-05	3.73679e-06	1.525	1	1	1	Q9H223	EH domain-containing protein 4 OS=Homo sapiens OX=9606 GN=EHD4 PE=1 SV=1	Q9H223	0	3917	32	0.000720454	0.000731346	NA	NA	0.000379165	0.000446989	0.992497	1.0075	NA	NA	0.522338	0.615772	NA	NA	0.0627739
LYSPSQIGAFVLMK	1xOxidation [M13]; 1xTMTpro [K14]; 1xTMTpro [N-Term]	1xOxidation [M13]; 1xTMTpro [K14]; 1xTMTpro [N-Term]	Unambiguous	1.24291e-05	3.73679e-06	1.77	1	1	2	P38646	Stress-70 protein, mitochondrial OS=Homo sapiens OX=9606 GN=HSPA9 PE=1 SV=2	P38646	0	2178.25	14	0.0127574	0.0160747	0.0197277	0.0188276	0.0164101	0.0146572	0.788144	0.993087	1.21877	1.16316	1.01381	0.905516	1	1.0275	0.860806
LGVMLVGWGGNNGSTLTAAVLANR	1xOxidation [M4]; 1xTMTpro [N-Term]	1xOxidation [M4]; 1xTMTpro [N-Term]	Unambiguous	1.78602e-08	3.73679e-06	3.161	1	1	1	Q9NPH2	Inositol-3-phosphate synthase 1 OS=Homo sapiens OX=9606 GN=ISYNA1 PE=1 SV=1	Q9NPH2	0	2691.46	24	0.000798998	0.00108725	NA	0.00291527	0.0014378	0.00125885	0.847184	1.15282	NA	3.09108	1.52451	1.33477	NA	1.98345	0.214571
IYRAEDIPQMDDAFSQTVK	1xOxidation [M10]; 1xTMTpro [K19]; 1xTMTpro [N-Term]	1xOxidation [M10]; 1xTMTpro [K19]; 1xTMTpro [N-Term]	Unambiguous	7.97528e-06	3.73679e-06	1.866	1	1	1	Q9NZM1	Myoferlin OS=Homo sapiens OX=9606 GN=MYOF PE=1 SV=1	Q9NZM1	1	2851.48	19	0.000628469	0.000643757	0.000715299	0.000414873	0.000467619	0.000480436	0.94862	0.971697	1.07968	0.626215	0.705831	0.725178	1	0.685741	0.00434523
LYQSAGGMPGGMPGGFPGGGAPPSGGASSGPTIEEVD	1xOxidation [M]; 1xTMTpro [N-Term]	1xOxidation [M8; M12]; 1xTMTpro [N-Term]	Unambiguous	6.48258e-08	3.73679e-06	2.888	1	1	25	P11142	Heat shock cognate 71 kDa protein OS=Homo sapiens OX=9606 GN=HSPA8 PE=1 SV=1	P11142	0	3666.7	37	0.00386363	0.00425347	0.00620431	0.00695437	0.00651872	0.00610995	0.80934	0.891002	1.29966	1.45678	1.36552	1.27989	1	1.3674	0.125133
MAADDVEEYMIERPEPEFQDLNEK	1xOxidation [M1]; 1xTMTpro [K24]; 1xTMTpro [N-Term]	1xOxidation [M1]; 1xTMTpro [K24]; 1xTMTpro [N-Term]	Unambiguous	1.65743e-05	3.73679e-06	1.707	1	1	2	Q9BUL8	Programmed cell death protein 10 OS=Homo sapiens OX=9606 GN=PDCD10 PE=1 SV=1	Q9BUL8	0	3522.69	24	0.00301896	0.00322027	0.00737241	0.00939538	0.00576847	0.00492541	0.665378	0.709746	1.62488	2.07074	1.27137	1.08556	1	1.47589	0.335364
MAAAGGGGGGGR	1xOxidation [M1]; 1xTMTpro [N-Term]	1xOxidation [M1]; 1xTMTpro [N-Term]	Unambiguous	4.7965e-06	3.73679e-06	1.975	1	1	5	P14866	Heterogeneous nuclear ribonucleoprotein L OS=Homo sapiens OX=9606 GN=HNRNPL PE=1 SV=2	P14866	0	1238.62	12	0.0152886	0.0154924	0.0194649	0.0211842	0.027059	0.0220172	0.912825	0.924996	1.16218	1.26483	1.61559	1.31457	1	1.39833	0.0477251
IVIFTQGRDDTIMATESEVTAFAVLDQDQK	1xOxidation [M13]; 1xTMTpro [K30]; 1xTMTpro [N-Term]	1xOxidation [M13]; 1xTMTpro [K30]; 1xTMTpro [N-Term]	Unambiguous	2.29775e-07	3.73679e-06	2.62	1	1	4	P55263	Adenosine kinase OS=Homo sapiens OX=9606 GN=ADK PE=1 SV=2	P55263	1	3966.07	30	0.000638686	0.00100347	0.00185758	0.00131582	0.00160558	0.00126564	0.547487	0.860181	1.59233	1.12793	1.37632	1.08492	1	1.19639	0.596607
LLEDGEDFNLGDALDSSNSMQTIQK	1xOxidation [M20]; 1xTMTpro [K25]; 1xTMTpro [N-Term]	1xOxidation [M20]; 1xTMTpro [K25]; 1xTMTpro [N-Term]	Unambiguous	6.45893e-10	3.73679e-06	3.864	1	1	20	P05783	Keratin, type I cytoskeletal 18 OS=Homo sapiens OX=9606 GN=KRT18 PE=1 SV=2	P05783	0	3364.67	25	0.00756647	0.00727705	0.00587933	0.00428733	0.0039646	0.00344543	1.09538	1.05348	0.851138	0.620667	0.573946	0.498786	1	0.564467	0.0155419
LLEDFGDGGAFPEIHVAQYPLDMGR	1xOxidation [M23]; 1xTMTpro [N-Term]	1xOxidation [M23]; 1xTMTpro [N-Term]	Unambiguous	1.70658e-07	3.73679e-06	2.683	1	1	4	Q13573	SNW domain-containing protein 1 OS=Homo sapiens OX=9606 GN=SNW1 PE=1 SV=1	Q13573	0	3067.52	25	0.00283136	0.00452646	0.0032946	0.00353282	0.00360914	0.00264872	0.797385	1.27477	0.927847	0.994934	1.01643	0.74595	1	0.919104	0.658059
ILDQGEDFPASEMTR	1xOxidation [M13]; 1xTMTpro [N-Term]	1xOxidation [M13]; 1xTMTpro [N-Term]	Unambiguous	2.39749e-07	3.73679e-06	2.611	1	1	4	P30040	Endoplasmic reticulum resident protein 29 OS=Homo sapiens OX=9606 GN=ERP29 PE=1 SV=4	P30040	0	2028.99	15	0.0191608	0.0231233	0.0179658	0.0154196	0.0159057	0.0131793	0.954068	1.15137	0.894564	0.767784	0.791988	0.656233	1	0.738668	0.0576293
LLDTVDDMLANDIAR	1xOxidation [M8]; 1xTMTpro [N-Term]	1xOxidation [M8]; 1xTMTpro [N-Term]	Unambiguous	5.80994e-06	3.73679e-06	1.934	1	1	7	Q9H4M9	EH domain-containing protein 1 OS=Homo sapiens OX=9606 GN=EHD1 PE=1 SV=2	Q9H4M9	0	1995.04	15	0.00421288	0.0056718	0.0107048	0.0117913	0.00731199	0.00642289	0.61384	0.826412	1.55975	1.71806	1.0654	0.935851	1	1.23977	0.558346
IVGELEQMVSEDVPLDHRVHAR	1xOxidation [M8]; 1xTMTpro [N-Term]	1xOxidation [M8]; 1xTMTpro [N-Term]	Unambiguous	1.34988e-05	3.73679e-06	1.752	1	1	1	Q00341	Vigilin OS=Homo sapiens OX=9606 GN=HDLBP PE=1 SV=2	Q00341	1	2849.49	22	0.000207856	0.000292803	0.000340283	0.000222448	0.000242634	0.000148207	0.741511	1.04456	1.21393	0.793569	0.865578	0.52872	1	0.729289	0.196555
IIENAENEYQTAISENYQTMSDTTFK	1xOxidation [M20]; 1xTMTpro [K26]; 1xTMTpro [N-Term]	1xOxidation [M20]; 1xTMTpro [K26]; 1xTMTpro [N-Term]	Unambiguous	1.49264e-08	3.73679e-06	3.199	1	1	7	P52907	F-actin-capping protein subunit alpha-1 OS=Homo sapiens OX=9606 GN=CAPZA1 PE=1 SV=3	P52907	0	3664.78	26	0.0129989	0.015994	0.00839041	0.0183515	0.0136965	0.0133748	1.04316	1.28351	0.673328	1.4727	1.09914	1.07332	1	1.21505	0.387395
IVHAFDMEDLGDK	1xOxidation [M7]; 1xTMTpro [K13]; 1xTMTpro [N-Term]	1xOxidation [M7]; 1xTMTpro [K13]; 1xTMTpro [N-Term]	Unambiguous	2.44972e-05	3.73679e-06	1.62	1	1	4	Q9NZ45	CDGSH iron-sulfur domain-containing protein 1 OS=Homo sapiens OX=9606 GN=CISD1 PE=1 SV=1	Q9NZ45	0	2114.11	13	0.0318527	0.0368583	0.0418131	0.0418682	0.0344036	0.0338629	0.86459	1.00046	1.13495	1.13644	0.933832	0.919154	1	0.996477	0.974837
LVGPEGFVVTEAGFGADIGMEK	1xOxidation [M20]; 1xTMTpro [K22]; 1xTMTpro [N-Term]	1xOxidation [M20]; 1xTMTpro [K22]; 1xTMTpro [N-Term]	Unambiguous	2.28312e-08	3.73679e-06	3.109	1	1	6	P11586	C-1-tetrahydrofolate synthase, cytoplasmic OS=Homo sapiens OX=9606 GN=MTHFD1 PE=1 SV=4	P11586	0	2847.51	22	0.000897556	0.00104253	0.0010052	0.00111233	0.000748894	0.000723001	0.914229	1.0619	1.02388	1.13299	0.762805	0.736432	1	0.877409	0.444846
LIEEVMIGEDK	1xOxidation [M6]; 1xTMTpro [K11]; 1xTMTpro [N-Term]	1xOxidation [M6]; 1xTMTpro [K11]; 1xTMTpro [N-Term]	Unambiguous	9.6898e-06	3.73679e-06	1.824	1	1	14	P78371	T-complex protein 1 subunit beta OS=Homo sapiens OX=9606 GN=CCT2 PE=1 SV=4	P78371	0	1900.06	11	0.00355546	0.00312698	0.0017833	0.00289236	0.00150453	0.00137066	1.25995	1.10811	0.631948	1.02496	0.533158	0.485719	1	0.681281	0.281529
LVVTQEDVELAYQEAMMNMAR	1xOxidation [M]; 1xTMTpro [N-Term]	1xOxidation [M16; M17; M19]; 1xTMTpro [N-Term]	Unambiguous	3.96707e-08	3.73679e-06	2.992	1	1	18	P49903	Selenide, water dikinase 1 OS=Homo sapiens OX=9606 GN=SEPHS1 PE=1 SV=2	P49903	0	2761.35	21	0.0609872	0.0726796	0.0306339	0.061372	0.0406357	0.0288532	1.11358	1.32707	0.55935	1.1206	0.741976	0.526836	1	0.796472	0.52026
IKWGDAGAEYVVESTGVFTTMEK	1xOxidation [M21]; 2xTMTpro [K2; K23]; 1xTMTpro [N-Term]	1xOxidation [M21]; 2xTMTpro [K2; K23]; 1xTMTpro [N-Term]	Unambiguous	1.26151e-07	3.73679e-06	2.747	1	1	2	P04406	Glyceraldehyde-3-phosphate dehydrogenase OS=Homo sapiens OX=9606 GN=GAPDH PE=1 SV=3	P04406	1	3446.83	23	0.00417264	0.00389898	0.00582631	0.00503588	0.00475713	0.00462965	0.900704	0.841632	1.25766	1.08704	1.02687	0.999354	1	1.03776	0.800739
LLDFGSLSNLQVTQPTVGMNFKTPR	1xOxidation [M19]; 1xTMTpro [K22]; 1xTMTpro [N-Term]	1xOxidation [M19]; 1xTMTpro [K22]; 1xTMTpro [N-Term]	Unambiguous	8.73672e-07	3.73679e-06	2.337	1	1	1	P08708	40S ribosomal protein S17 OS=Homo sapiens OX=9606 GN=RPS17 PE=1 SV=2	P08708	1	3387.86	25	0.00907042	0.0114396	0.0207213	0.023253	0.041296	0.0300387	0.659966	0.832349	1.50768	1.6919	3.00471	2.18562	1	2.29408	0.0566011
LVSDEMVVELIEK	1xOxidation [M6]; 1xTMTpro [K13]; 1xTMTpro [N-Term]	1xOxidation [M6]; 1xTMTpro [K13]; 1xTMTpro [N-Term]	Unambiguous	1.47913e-05	3.73679e-06	1.732	1	1	15	P54819	Adenylate kinase 2, mitochondrial OS=Homo sapiens OX=9606 GN=AK2 PE=1 SV=2	P54819	0	2128.21	13	0.0110242	0.0107734	0.00267426	0.00716596	0.00568794	0.00577673	1.35146	1.3207	0.327838	0.878475	0.697284	0.708168	1	0.761309	0.553053
LVSDGQALPEMEIHLQTNAEK	1xOxidation [M11]; 1xTMTpro [K21]; 1xTMTpro [N-Term]	1xOxidation [M11]; 1xTMTpro [K21]; 1xTMTpro [N-Term]	Unambiguous	2.46637e-07	3.73679e-06	2.605	1	1	8	Q12931	Heat shock protein 75 kDa, mitochondrial OS=Homo sapiens OX=9606 GN=TRAP1 PE=1 SV=3	Q12931	0	2947.57	21	0.00414892	0.00406256	0.00555913	0.00642436	0.00830478	0.00761587	0.903864	0.88505	1.21109	1.39958	1.80924	1.65916	1	1.62266	0.0180503
MFDYTDDPEGPVMPGSHSVER	1xOxidation [M13]; 1xTMTpro [N-Term]	1xOxidation [M13]; 1xTMTpro [N-Term]	Unambiguous	1.93531e-08	3.73679e-06	3.144	1	1	2	Q09161	Nuclear cap-binding protein subunit 1 OS=Homo sapiens OX=9606 GN=NCBP1 PE=1 SV=1	Q09161	0	2686.21	21	0.0145904	0.0145744	0.0163187	0.0216242	0.0244428	0.0183498	0.962353	0.961295	1.07635	1.42629	1.6122	1.21032	1	1.41627	0.057984
MGAPESGLAEYLFDK	1xOxidation [M1]; 1xTMTpro [K15]; 1xTMTpro [N-Term]	1xOxidation [M1]; 1xTMTpro [K15]; 1xTMTpro [N-Term]	Unambiguous	1.86448e-05	3.73679e-06	1.681	1	1	5	P02794	Ferritin heavy chain OS=Homo sapiens OX=9606 GN=FTH1 PE=1 SV=2	P02794	0	2252.18	15	0.0422767	0.0372722	0.057251	0.0553643	0.0347488	0.0363455	0.927121	0.817374	1.2555	1.21413	0.762037	0.797051	1	0.924406	0.71953
LEQQVPVNQVFGQDEMIDVIGVTK	1xOxidation [M16]; 1xTMTpro [K24]; 1xTMTpro [N-Term]	1xOxidation [M16]; 1xTMTpro [K24]; 1xTMTpro [N-Term]	Unambiguous	4.23047e-09	3.73679e-06	3.466	1	1	14	P39023	60S ribosomal protein L3 OS=Homo sapiens OX=9606 GN=RPL3 PE=1 SV=2	P39023	0	3310.78	24	0.00906057	0.00932458	0.0125321	0.0147415	0.0106184	0.0127613	0.879175	0.904792	1.21603	1.43041	1.03034	1.23827	1	1.23301	0.215368
LERENAEVDGDDDAEEMEAKAED	1xOxidation [M17]; 1xTMTpro [K20]; 1xTMTpro [N-Term]	1xOxidation [M17]; 1xTMTpro [K20]; 1xTMTpro [N-Term]	Unambiguous	1.46471e-08	3.73679e-06	3.203	1	1	1	P05198	Eukaryotic translation initiation factor 2 subunit 1 OS=Homo sapiens OX=9606 GN=EIF2S1 PE=1 SV=3	P05198	2	3204.46	23	0.0017969	0.000864245	0.0012624	0.000611754	0.000178796	0.000395451	1.37394	0.660815	0.965249	0.467756	0.13671	0.302367	1	0.302278	0.0594248
MFLGDAVDVFETR	1xOxidation [M1]; 1xTMTpro [N-Term]	1xOxidation [M1]; 1xTMTpro [N-Term]	Unambiguous	1.61286e-05	3.73679e-06	1.713	1	1	1	Q9BVL2	Nucleoporin p58/p45 OS=Homo sapiens OX=9606 GN=NUP58 PE=1 SV=1	Q9BVL2	0	1819.92	13	0.00245969	0.00226068	NA	0.00662093	0.002995	0.00183993	1.04216	0.95784	NA	2.80525	1.26897	0.779569	NA	1.61793	0.417888
LEQGQAIDDLMPAQK	1xOxidation [M11]; 1xTMTpro [K15]; 1xTMTpro [N-Term]	1xOxidation [M11]; 1xTMTpro [K15]; 1xTMTpro [N-Term]	Unambiguous	7.76486e-07	3.73679e-06	2.362	1	1	13	P12277	Creatine kinase B-type OS=Homo sapiens OX=9606 GN=CKB PE=1 SV=1	P12277	0	2281.24	15	0.0114382	0.0118927	0.0100596	0.012928	0.00724562	0.00546748	1.02768	1.06851	0.903812	1.16152	0.650988	0.491229	1	0.767914	0.370069
METEQPEETFPNTETNGEFGKRPAEDMEEEQAFK	1xAcetyl [N-Term]; 1xOxidation [M]; 2xTMTpro [K21; K34]	1xAcetyl [N-Term]; 1xOxidation [M1; M27]; 2xTMTpro [K21; K34]	Unambiguous	2.05854e-05	3.73679e-06	1.659	1	1	12	P61978	Heterogeneous nuclear ribonucleoprotein K OS=Homo sapiens OX=9606 GN=HNRNPK PE=1 SV=1	P61978	1	4642.14	34	0.00379272	0.00213688	0.00220133	0.00261017	0.00191381	0.00275174	1.39937	0.788425	0.812208	0.963051	0.706123	1.01528	1	0.89482	0.668643
MENQSENNDIDEVIIPTAPLYK	1xOxidation [M1]; 1xTMTpro [K22]; 1xTMTpro [N-Term]	1xOxidation [M1]; 1xTMTpro [K22]; 1xTMTpro [N-Term]	Unambiguous	1.29533e-05	3.73679e-06	1.761	1	1	1	Q99816	Tumor susceptibility gene 101 protein OS=Homo sapiens OX=9606 GN=TSG101 PE=1 SV=2	Q99816	0	3157.62	22	0.00297606	0.00289476	NA	0.00355742	0.0036343	0.00423223	1.01385	0.986153	NA	1.2119	1.23809	1.44178	NA	1.29726	0.0505161
MESQEPTESSQNGK	1xAcetyl [N-Term]; 1xDeamidated [N12]; 1xOxidation [M1]; 1xTMTpro [K14]	1xAcetyl [N-Term]; 1xDeamidated [N12]; 1xOxidation [M1]; 1xTMTpro [K14]	Unambiguous	3.78088e-05	3.73679e-06	1.52	1	1	2	Q9UKK9	ADP-sugar pyrophosphatase OS=Homo sapiens OX=9606 GN=NUDT5 PE=1 SV=1	Q9UKK9	0	1914.86	14	0.00430905	0.00431642	0.00672494	0.00431424	0.00623847	0.00505124	0.842137	0.843578	1.31429	0.843152	1.21921	0.987187	1	1.01652	0.935899
MESQEPTESSQNGK	1xAcetyl [N-Term]; 1xOxidation [M1]; 1xTMTpro [K14]	1xAcetyl [N-Term]; 1xOxidation [M1]; 1xTMTpro [K14]	Unambiguous	3.91067e-05	3.73679e-06	1.512	1	1	6	Q9UKK9	ADP-sugar pyrophosphatase OS=Homo sapiens OX=9606 GN=NUDT5 PE=1 SV=1	Q9UKK9	0	1913.87	14	0.0332926	0.0374193	0.0330588	0.0429272	0.0416185	0.0376179	0.962485	1.08179	0.955726	1.24102	1.20319	1.08753	1	1.17725	0.0461303
MESYDIIANQPVVIDNGSGVIK	1xAcetyl [N-Term]; 1xOxidation [M1]; 1xTMTpro [K22]	1xAcetyl [N-Term]; 1xOxidation [M1]; 1xTMTpro [K22]	Unambiguous	9.73472e-06	3.73679e-06	1.823	1	1	3	P42025	Beta-centractin OS=Homo sapiens OX=9606 GN=ACTR1B PE=1 SV=1	P42025	0	2724.41	22	0.0179699	0.0292734	NA	NA	0.0276841	0.0268492	0.760738	1.23926	NA	NA	1.17198	1.13664	NA	NA	0.63519
MESYDVIANQPVVIDNGSGVIK	1xAcetyl [N-Term]; 1xOxidation [M1]; 1xTMTpro [K22]	1xAcetyl [N-Term]; 1xOxidation [M1]; 1xTMTpro [K22]	Unambiguous	2.46314e-06	3.73679e-06	2.117	1	1	9	P61163	Alpha-centractin OS=Homo sapiens OX=9606 GN=ACTR1A PE=1 SV=1	P61163	0	2710.39	22	0.0488886	0.0478062	0.0761934	0.0889058	0.0948152	0.106266	0.848328	0.829545	1.32213	1.54272	1.64526	1.84395	1	1.67731	0.0327084
MERPQPDSMPQDLSEALK	1xAcetyl [N-Term]; 1xOxidation [M]; 1xTMTpro [K18]	1xAcetyl [N-Term]; 1xOxidation [M1; M9]; 1xTMTpro [K18]	Unambiguous	1.57495e-06	3.73679e-06	2.212	1	1	12	P09601	Heme oxygenase 1 OS=Homo sapiens OX=9606 GN=HMOX1 PE=1 SV=1	P09601	0	2434.19	18	0.0271386	0.0298088	0.0764396	0.0392599	0.0417615	0.0304505	0.610373	0.670428	1.7192	0.882994	0.939257	0.684861	1	0.835704	0.695825
MGGEAPELALDPVPQDASTK	1xOxidation [M1]; 1xTMTpro [K20]; 1xTMTpro [N-Term]	1xOxidation [M1]; 1xTMTpro [K20]; 1xTMTpro [N-Term]	Unambiguous	1.18707e-05	3.73679e-06	1.78	1	1	2	Q07812	Apoptosis regulator BAX OS=Homo sapiens OX=9606 GN=BAX PE=1 SV=1	Q07812	0	2650.39	20	0.0216595	0.0259156	0.0618392	0.0643363	0.0526355	0.0309897	0.593877	0.710573	1.69555	1.76402	1.4432	0.849697	1	1.3523	0.471218
MLAPEGALNIHEK	1xOxidation [M1]; 1xTMTpro [K13]; 1xTMTpro [N-Term]	1xOxidation [M1]; 1xTMTpro [K13]; 1xTMTpro [N-Term]	Unambiguous	1.08259e-05	3.73679e-06	1.8	1	1	1	Q00169	Phosphatidylinositol transfer protein alpha isoform OS=Homo sapiens OX=9606 GN=PITPNA PE=1 SV=2	Q00169	0	2047.15	13	0.0121107	0.0195675	0.0282723	0.03304	0.0318119	0.0245622	0.606037	0.979181	1.41478	1.65337	1.59191	1.22912	1	1.49147	0.159917
IEESITEDLSLADLMPR	1xOxidation [M15]; 1xTMTpro [N-Term]	1xOxidation [M15]; 1xTMTpro [N-Term]	Unambiguous	3.86207e-07	3.73679e-06	2.51	1	1	7	P42285	Exosome RNA helicase MTR4 OS=Homo sapiens OX=9606 GN=MTREX PE=1 SV=3	P42285	0	2252.17	17	0.0014597	0.00326003	0.00220298	0.00492359	0.00413112	0.00256071	0.632571	1.41275	0.954675	2.13367	1.79025	1.1097	1	1.67787	0.151664
MIDAGDALIYMEPEK	1xOxidation [M]; 1xTMTpro [K15]; 1xTMTpro [N-Term]	1xOxidation [M1; M11]; 1xTMTpro [K15]; 1xTMTpro [N-Term]	Unambiguous	1.82285e-05	3.73679e-06	1.686	1	1	4	Q9P2J5	Leucine--tRNA ligase, cytoplasmic OS=Homo sapiens OX=9606 GN=LARS1 PE=1 SV=2	Q9P2J5	0	2320.21	15	0.00213502	0.0025243	0.00313355	0.00364049	0.00283245	0.00383573	0.821912	0.971774	1.20631	1.40147	1.0904	1.47663	1	1.32283	0.11854
MLDAEDIVNTARPDEK	1xOxidation [M1]; 1xTMTpro [K16]; 1xTMTpro [N-Term]	1xOxidation [M1]; 1xTMTpro [K16]; 1xTMTpro [N-Term]	Unambiguous	1.35607e-05	3.73679e-06	1.751	1	1	12	O43707	Alpha-actinin-4 OS=Homo sapiens OX=9606 GN=ACTN4 PE=1 SV=2	O43707	0	2441.28	16	0.0158186	0.0137515	0.0200519	0.0166989	0.0161232	0.0162753	0.956347	0.831377	1.21228	1.00957	0.974758	0.983954	1	0.989426	0.933606
IEGEMQVPDVDIRGPK	1xOxidation [M5]; 1xTMTpro [K16]; 1xTMTpro [N-Term]	1xOxidation [M5]; 1xTMTpro [K16]; 1xTMTpro [N-Term]	Unambiguous	1.94169e-05	3.73679e-06	1.672	1	1	2	Q09666	Neuroblast differentiation-associated protein AHNAK OS=Homo sapiens OX=9606 GN=AHNAK PE=1 SV=2	Q09666	1	2407.31	16	0.000348165	0.000250134	0.000192171	0.000145689	0.000203987	0.000143007	1.32136	0.94931	0.729331	0.552921	0.774174	0.542743	1	0.623279	0.14834
MIAGQVLDINLAAEPK	1xOxidation [M1]; 1xTMTpro [K16]; 1xTMTpro [N-Term]	1xOxidation [M1]; 1xTMTpro [K16]; 1xTMTpro [N-Term]	Unambiguous	9.73472e-06	3.73679e-06	1.823	1	1	3	P07910	Heterogeneous nuclear ribonucleoproteins C1/C2 OS=Homo sapiens OX=9606 GN=HNRNPC PE=1 SV=4	P07910	0	2307.32	16	0.0165149	0.0153638	0.015596	0.0146819	0.0148999	0.0192565	1.0436	0.970863	0.985534	0.927773	0.941549	1.21685	1	1.02872	0.792006
MLGYFSLVGLLR	1xOxidation [M1]; 1xTMTpro [N-Term]	1xOxidation [M1]; 1xTMTpro [N-Term]	Unambiguous	3.1045e-05	3.73679e-06	1.566	1	1	1	Q9Y262	Eukaryotic translation initiation factor 3 subunit L OS=Homo sapiens OX=9606 GN=EIF3L PE=1 SV=1	Q9Y262	0	1688.97	12	0.000642029	0.000817032	NA	0.000994335	0.00108689	0.00080413	0.880058	1.11994	NA	1.36298	1.48984	1.10226	NA	1.31836	0.165175
MLGTEGGEGFVVK	1xAcetyl [N-Term]; 1xOxidation [M1]; 1xTMTpro [K13]	1xAcetyl [N-Term]; 1xOxidation [M1]; 1xTMTpro [K13]	Unambiguous	1.8398e-06	3.73679e-06	2.179	1	1	18	P31943	Heterogeneous nuclear ribonucleoprotein H OS=Homo sapiens OX=9606 GN=HNRNPH1 PE=1 SV=4	P31943	0	1685.87	13	0.0231786	0.0314926	0.0330182	0.0388714	0.0324168	0.0276361	0.79298	1.07741	1.12961	1.32986	1.10903	0.945476	1	1.12812	0.449084
MLGQMTDQVADLR	1xOxidation [M]; 1xTMTpro [N-Term]	1xOxidation [M1; M5]; 1xTMTpro [N-Term]	Unambiguous	5.36633e-06	3.73679e-06	1.951	1	1	6	P18206	Vinculin OS=Homo sapiens OX=9606 GN=VCL PE=1 SV=4	P18206	0	1797.92	13	0.00257116	0.00299941	0.00290053	0.00377947	0.00304774	0.00264974	0.910564	1.06223	1.02721	1.33848	1.07934	0.93839	1	1.11874	0.424524
MLGPEGGEGFVVK	1xAcetyl [N-Term]; 1xOxidation [M1]; 1xTMTpro [K13]	1xAcetyl [N-Term]; 1xOxidation [M1]; 1xTMTpro [K13]	Unambiguous	7.00138e-06	3.73679e-06	1.894	1	1	11	P52597	Heterogeneous nuclear ribonucleoprotein F OS=Homo sapiens OX=9606 GN=HNRNPF PE=1 SV=3	P52597	0	1681.88	13	0.0394482	0.0480969	0.0608933	0.0769942	0.0600665	0.0631535	0.797264	0.972058	1.23068	1.55608	1.21397	1.27636	1	1.3488	0.102826
MLLADQGQSWKEEVVTVETWQEGSLK	1xOxidation [M1]; 2xTMTpro [K11; K26]; 1xTMTpro [N-Term]	1xOxidation [M1]; 2xTMTpro [K11; K26]; 1xTMTpro [N-Term]	Unambiguous	1.04515e-06	3.73679e-06	2.299	1	1	1	P09211	Glutathione S-transferase P OS=Homo sapiens OX=9606 GN=GSTP1 PE=1 SV=2	P09211	1	3920.09	26	0.0352559	0.0313749	0.0391902	0.0500758	0.0294147	0.0332211	0.999497	0.889471	1.11103	1.41964	0.833901	0.941811	1	1.06512	0.759777
MLEMGITGPEGHVLSRPEELEAEAVFR	1xOxidation [M1]; 1xTMTpro [N-Term]	1xOxidation [M1]; 1xTMTpro [N-Term]	Unambiguous	1.46569e-05	3.73679e-06	1.734	1	1	1	Q14195	Dihydropyrimidinase-related protein 3 OS=Homo sapiens OX=9606 GN=DPYSL3 PE=1 SV=1	Q14195	0	3317.68	27	0.00177179	0.00231933	0.00180677	0.00184616	0.00236059	0.0018644	0.901233	1.17974	0.919024	0.939058	1.20073	0.948336	1	1.02937	0.824826
MIEEAGAIISTR	1xOxidation [M1]; 1xTMTpro [N-Term]	1xOxidation [M1]; 1xTMTpro [N-Term]	Unambiguous	2.52175e-06	3.73679e-06	2.112	1	1	8	O00154	Cytosolic acyl coenzyme A thioester hydrolase OS=Homo sapiens OX=9606 GN=ACOT7 PE=1 SV=3	O00154	0	1610.87	12	0.00289158	0.00349008	0.00556613	0.00503547	0.0043478	0.00354322	0.726055	0.876333	1.39761	1.26437	1.0917	0.889676	1	1.08191	0.745475
MGQAVPAPTGAPPGGQPDYSAAWAEYYR	1xOxidation [M1]; 1xTMTpro [N-Term]	1xOxidation [M1]; 1xTMTpro [N-Term]	Unambiguous	2.90482e-08	3.73679e-06	3.058	1	1	7	Q96AE4	Far upstream element-binding protein 1 OS=Homo sapiens OX=9606 GN=FUBP1 PE=1 SV=3	Q96AE4	0	3228.54	28	0.00194185	0.00288639	0.00356523	0.00650231	0.00549832	0.0038524	0.694057	1.03166	1.27429	2.32406	1.96521	1.37693	1	1.88873	0.0635455
LEMEMEAARHEHQVMLMR	1xOxidation [M]; 1xTMTpro [N-Term]	1xOxidation [M3; M5; M15; M17]; 1xTMTpro [N-Term]	Unambiguous	2.47153e-05	3.73679e-06	1.618	1	1	12	Q15233	Non-POU domain-containing octamer-binding protein OS=Homo sapiens OX=9606 GN=NONO PE=1 SV=4	Q15233	1	2561.24	18	0.00130338	0.00181029	0.00186657	0.00242265	0.0024823	0.00198573	0.785132	1.09049	1.12438	1.45936	1.49529	1.19616	1	1.3836	0.0564273
MGPAMGPALGAGIER	1xOxidation [M]; 1xTMTpro [N-Term]	1xOxidation [M1; M5]; 1xTMTpro [N-Term]	Unambiguous	1.75807e-05	3.73679e-06	1.694	1	1	2	P52272	Heterogeneous nuclear ribonucleoprotein M OS=Homo sapiens OX=9606 GN=HNRNPM PE=1 SV=3	P52272	0	1747.92	15	0.00156013	0.00155127	0.00178707	0.00175488	0.00218045	0.00203892	0.955477	0.950056	1.09447	1.07475	1.33539	1.24871	1	1.21962	0.0841155
MGGMEGPFGGGMENMGR	1xOxidation [M]; 1xTMTpro [N-Term]	1xOxidation [M1; M4; M12; M15]; 1xTMTpro [N-Term]	Unambiguous	1.12175e-06	3.73679e-06	2.284	1	1	11	P52272	Heterogeneous nuclear ribonucleoprotein M OS=Homo sapiens OX=9606 GN=HNRNPM PE=1 SV=3	P52272	0	2034.88	17	0.0039104	0.00400279	0.00419015	0.00481543	0.00428725	0.00423864	0.969253	0.992154	1.03859	1.19358	1.06266	1.05061	1	1.10228	0.141688
MKGEVDVSLANVEGDLK	1xOxidation [M1]; 2xTMTpro [K2; K17]; 1xTMTpro [N-Term]	1xOxidation [M1]; 2xTMTpro [K2; K17]; 1xTMTpro [N-Term]	Unambiguous	2.00381e-05	3.73679e-06	1.665	1	1	1	Q09666	Neuroblast differentiation-associated protein AHNAK OS=Homo sapiens OX=9606 GN=AHNAK PE=1 SV=2	Q09666	1	2732.53	17	0.000139618	0.0001988	0.000159202	0.000225376	0.000212064	0.000161664	0.841713	1.19851	0.95978	1.35872	1.27847	0.974625	1	1.20394	0.264909
MKEIAEAYLGYPVTNAVITVPAYFNDSQR	1xOxidation [M1]; 1xTMTpro [K2]; 1xTMTpro [N-Term]	1xOxidation [M1]; 1xTMTpro [K2]; 1xTMTpro [N-Term]	Unambiguous	7.26859e-07	3.73679e-06	2.376	1	1	1	P0DMV8	Heat shock 70 kDa protein 1A OS=Homo sapiens OX=9606 GN=HSPA1A PE=1 SV=1	P0DMV8	1	3885.04	29	0.00194372	0.00231239	0.00429891	0.00398489	0.00508358	0.00551388	0.681608	0.810889	1.5075	1.39739	1.78266	1.93356	1	1.70454	0.0928668
MHDLNTDQENLVGTHDAPIR	1xOxidation [M1]; 1xTMTpro [N-Term]	1xOxidation [M1]; 1xTMTpro [N-Term]	Unambiguous	8.81138e-08	3.73679e-06	2.823	1	1	4	O43684	Mitotic checkpoint protein BUB3 OS=Homo sapiens OX=9606 GN=BUB3 PE=1 SV=1	O43684	0	2596.27	20	0.0112	0.015195	0.0253061	0.0265859	0.0286339	0.020573	0.649889	0.881702	1.46841	1.54267	1.66151	1.19377	1	1.46598	0.190374
IELEEMGPSLDLVLR	1xOxidation [M6]; 1xTMTpro [N-Term]	1xOxidation [M6]; 1xTMTpro [N-Term]	Unambiguous	1.81463e-05	3.73679e-06	1.687	1	1	1	Q9H7B2	Ribosome production factor 2 homolog OS=Homo sapiens OX=9606 GN=RPF2 PE=1 SV=2	Q9H7B2	0	2034.11	15	0.00123465	0.00205373	0.00212197	NA	0.001618	0.00116792	0.684605	1.13878	1.17662	NA	0.897167	0.647604	1	NA	0.341435
MHSLATAAPVPTTLAQVDREK	1xAcetyl [N-Term]; 1xOxidation [M1]; 1xTMTpro [K21]	1xAcetyl [N-Term]; 1xOxidation [M1]; 1xTMTpro [K21]	Unambiguous	8.91487e-06	3.73679e-06	1.842	1	1	2	Q92600	CCR4-NOT transcription complex subunit 9 OS=Homo sapiens OX=9606 GN=CNOT9 PE=1 SV=1	Q92600	1	2598.39	21	0.0329538	0.0409692	0.05219	0.0664723	0.122181	0.11166	0.783912	0.974584	1.2415	1.58125	2.90647	2.65618	1	2.3813	0.0649392
MDHYDSQQTNDYMQPEEDWDRDLLLDPAWEK	1xAcetyl [N-Term]; 1xOxidation [M]; 1xTMTpro [K31]	1xAcetyl [N-Term]; 1xOxidation [M1; M13]; 1xTMTpro [K31]	Unambiguous	1.63544e-06	3.73679e-06	2.204	1	1	9	P12814	Alpha-actinin-1 OS=Homo sapiens OX=9606 GN=ACTN1 PE=1 SV=2	P12814	1	4245.86	31	0.00672135	0.00714594	0.00777441	0.00886044	0.00906445	0.00852069	0.931722	0.990579	1.0777	1.22825	1.25653	1.18115	1	1.22197	0.0187464
MDIDVPDVEVQGPDWHLK	1xOxidation [M1]; 1xTMTpro [K18]; 1xTMTpro [N-Term]	1xOxidation [M1]; 1xTMTpro [K18]; 1xTMTpro [N-Term]	Unambiguous	1.0876e-05	3.73679e-06	1.799	1	1	7	Q09666	Neuroblast differentiation-associated protein AHNAK OS=Homo sapiens OX=9606 GN=AHNAK PE=1 SV=2	Q09666	0	2717.41	18	0.000454902	0.000578265	0.000619123	0.000731872	0.000586869	0.000469819	0.825948	1.04993	1.12412	1.32883	1.06555	0.853033	1	1.08247	0.645954
MDIDAPDVEVQGPDWHLK	1xOxidation [M1]; 1xTMTpro [K18]; 1xTMTpro [N-Term]	1xOxidation [M1]; 1xTMTpro [K18]; 1xTMTpro [N-Term]	Unambiguous	9.68405e-08	3.73679e-06	2.803	1	1	4	Q09666	Neuroblast differentiation-associated protein AHNAK OS=Homo sapiens OX=9606 GN=AHNAK PE=1 SV=2	Q09666	0	2689.38	18	0.000305852	0.000284574	0.000314513	0.000268431	0.000211239	0.000258731	1.01394	0.943402	1.04266	0.889888	0.700288	0.857728	1	0.815968	0.0687661
MDIDAPDVDVHGPDWHLK	1xOxidation [M1]; 1xTMTpro [K18]; 1xTMTpro [N-Term]	1xOxidation [M1]; 1xTMTpro [K18]; 1xTMTpro [N-Term]	Unambiguous	5.12119e-06	3.73679e-06	1.961	1	1	3	Q09666	Neuroblast differentiation-associated protein AHNAK OS=Homo sapiens OX=9606 GN=AHNAK PE=1 SV=2	Q09666	0	2684.36	18	0.000159139	0.000207583	0.000228728	0.0001879	0.000201759	0.000127343	0.801775	1.04584	1.15238	0.946677	1.0165	0.641581	1	0.868253	0.443658
MDGPGYGDEEEPLHTILGK	1xOxidation [M1]; 1xTMTpro [K19]; 1xTMTpro [N-Term]	1xOxidation [M1]; 1xTMTpro [K19]; 1xTMTpro [N-Term]	Unambiguous	7.50761e-06	3.73679e-06	1.879	1	1	2	Q9NV06	DDB1- and CUL4-associated factor 13 OS=Homo sapiens OX=9606 GN=DCAF13 PE=1 SV=2	Q9NV06	0	2682.36	19	0.00662959	0.00621593	0.00765425	0.00480548	0.00576923	0.0047699	0.970194	0.909659	1.12015	0.703249	0.844286	0.698041	1	0.748525	0.036397
MDPMNIWDDIITNR	1xOxidation [M]; 1xTMTpro [N-Term]	1xOxidation [M1; M4]; 1xTMTpro [N-Term]	Unambiguous	1.5411e-05	3.73679e-06	1.723	1	1	4	P78527	DNA-dependent protein kinase catalytic subunit OS=Homo sapiens OX=9606 GN=PRKDC PE=1 SV=3	P78527	0	2054	14	0.000243565	0.000266315	0.00012301	0.00012708	0.000215787	0.00020932	1.15454	1.26238	0.583086	0.602377	1.02286	0.992209	1	0.872483	0.641834
MDPLEAIQLELDTVNAQADR	1xOxidation [M1]; 1xTMTpro [N-Term]	1xOxidation [M1]; 1xTMTpro [N-Term]	Unambiguous	1.64992e-05	3.73679e-06	1.708	1	1	1	Q9H0U9	Testis-specific Y-encoded-like protein 1 OS=Homo sapiens OX=9606 GN=TSPYL1 PE=1 SV=3	Q9H0U9	0	2562.3	20	0.00312641	0.00342278	NA	NA	0.00220165	0.00207142	0.954746	1.04525	NA	NA	0.672344	0.632574	NA	NA	0.0484375
MDLTVNGEQLDLDPGQTLIYYVDEK	1xOxidation [M1]; 1xTMTpro [K25]; 1xTMTpro [N-Term]	1xOxidation [M1]; 1xTMTpro [K25]; 1xTMTpro [N-Term]	Unambiguous	3.44843e-07	3.73679e-06	2.534	1	1	2	P16422	Epithelial cell adhesion molecule OS=Homo sapiens OX=9606 GN=EPCAM PE=1 SV=2	P16422	0	3493.79	25	0.000549242	0.000448437	NA	NA	0.000571239	0.00047549	1.10104	0.89896	NA	NA	1.14513	0.953192	NA	NA	0.758032
IGEHTPSALAIMENANVLAR	1xOxidation [M12]; 1xTMTpro [N-Term]	1xOxidation [M12]; 1xTMTpro [N-Term]	Unambiguous	3.48582e-09	3.73679e-06	3.507	1	1	4	P04075	Fructose-bisphosphate aldolase A OS=Homo sapiens OX=9606 GN=ALDOA PE=1 SV=2	P04075	0	2427.3	20	0.00336009	0.00338843	0.00290711	0.00302805	0.00337713	0.00364961	1.04398	1.05278	0.903239	0.940813	1.04927	1.13393	1	1.04134	0.6066
MDIRPNHTIYINNMNDK	1xAcetyl [N-Term]; 1xOxidation [M]; 1xTMTpro [K17]	1xAcetyl [N-Term]; 1xOxidation [M1; M14]; 1xTMTpro [K17]	Unambiguous	1.04335e-05	3.73679e-06	1.808	1	1	10	P08579	U2 small nuclear ribonucleoprotein B'' OS=Homo sapiens OX=9606 GN=SNRPB2 PE=1 SV=1	P08579	0	2451.21	17	0.0672364	0.0802719	0.0764006	0.0884086	0.0775677	0.0722352	0.900854	1.07551	1.02364	1.18453	1.03928	0.967829	1	1.06388	0.48188
MDLVGVASPEPGTAAAWGPSK	1xAcetyl [N-Term]; 1xOxidation [M1]; 1xTMTpro [K21]	1xAcetyl [N-Term]; 1xOxidation [M1]; 1xTMTpro [K21]	Unambiguous	3.56262e-05	3.73679e-06	1.534	1	1	2	O14730	Serine/threonine-protein kinase RIO3 OS=Homo sapiens OX=9606 GN=RIOK3 PE=1 SV=2	O14730	0	2403.22	21	0.0265551	0.0215261	0.0127635	0.0193913	0.0141713	0.0122938	1.30932	1.06136	0.629315	0.956105	0.69873	0.606159	1	0.753665	0.352107
IGGIGTVPVGRVETGILRPGMVVTFAPVNITTEVK	1xOxidation [M21]; 1xTMTpro [K35]; 1xTMTpro [N-Term]	1xOxidation [M21]; 1xTMTpro [K35]; 1xTMTpro [N-Term]	Unambiguous	1.77405e-05	3.73679e-06	1.692	1	1	1	Q05639	Elongation factor 1-alpha 2 OS=Homo sapiens OX=9606 GN=EEF1A2 PE=1 SV=1	Q05639	1	4202.42	35	0.00965409	0.0104763	0.0169698	0.027428	0.026027	0.0267554	0.780648	0.847136	1.37222	2.21788	2.10459	2.1635	1	2.16199	0.0222379
LGLGIDEDDPTADDTSAAVTEEMPPLEGDDDTSRMEEVD	1xOxidation [M]; 1xTMTpro [N-Term]	1xOxidation [M23; M35]; 1xTMTpro [N-Term]	Unambiguous	8.956e-12	3.73679e-06	4.77	1	1	29	P07900	Heat shock protein HSP 90-alpha OS=Homo sapiens OX=9606 GN=HSP90AA1 PE=1 SV=5	P07900	1	4470.96	39	0.00363008	0.00373926	0.00537123	0.00432554	0.00424256	0.00398876	0.854769	0.880477	1.26475	1.01853	0.998988	0.939226	1	0.985581	0.924
LGLGIDEDEVAAEEPNAAVPDEIPPLEGDEDASRMEEVD	1xOxidation [M35]; 1xTMTpro [N-Term]	1xOxidation [M35]; 1xTMTpro [N-Term]	Unambiguous	1.09611e-09	3.73679e-06	3.752	1	1	18	P08238	Heat shock protein HSP 90-beta OS=Homo sapiens OX=9606 GN=HSP90AB1 PE=1 SV=4	P08238	1	4456.07	39	0.00230872	0.00208925	0.00316125	0.00316661	0.00380355	0.00384684	0.916255	0.829151	1.25459	1.25672	1.5095	1.52668	1	1.43097	0.0591934
LGLGIDEDEVAAEEPNAAVPDEIPPLEGDEDASRMEEVD	1xDeamidated [N16]; 1xOxidation [M35]; 1xTMTpro [N-Term]	1xDeamidated [N16]; 1xOxidation [M35]; 1xTMTpro [N-Term]	Unambiguous	1.5899e-07	3.73679e-06	2.698	1	1	2	P08238	Heat shock protein HSP 90-beta OS=Homo sapiens OX=9606 GN=HSP90AB1 PE=1 SV=4	P08238	1	4457.05	39	9.21512e-05	5.85259e-05	6.99412e-05	NA	0.000104782	0.000118363	1.25309	0.795844	0.95107	NA	1.42484	1.60952	1	NA	0.0503671
LGLGIDEDDPTADDTSAAVTEEMPPLEGDDDTSR	1xOxidation [M23]; 1xTMTpro [N-Term]	1xOxidation [M23]; 1xTMTpro [N-Term]	Unambiguous	1.22086e-12	3.73679e-06	5.192	1	1	4	P07900	Heat shock protein HSP 90-alpha OS=Homo sapiens OX=9606 GN=HSP90AA1 PE=1 SV=5	P07900	0	3867.74	34	0.000102607	0.000115181	NA	0.000109439	9.0591e-05	7.5071e-05	0.942264	1.05774	NA	1.00501	0.831922	0.689397	NA	0.84211	0.240746
MATEVAADALGEEWK	1xOxidation [M1]; 1xTMTpro [K15]; 1xTMTpro [N-Term]	1xOxidation [M1]; 1xTMTpro [K15]; 1xTMTpro [N-Term]	Unambiguous	2.16932e-06	3.73679e-06	2.144	1	1	6	P62753	40S ribosomal protein S6 OS=Homo sapiens OX=9606 GN=RPS6 PE=1 SV=1	P62753	0	2245.17	15	0.00116009	0.00162817	0.00150318	0.00145078	0.00145153	0.00108103	0.810979	1.1382	1.05082	1.01419	1.01471	0.755713	1	0.928206	0.611694
MAVTFIGNSTAIQELFK	1xOxidation [M1]; 1xTMTpro [K17]; 1xTMTpro [N-Term]	1xOxidation [M1]; 1xTMTpro [K17]; 1xTMTpro [N-Term]	Unambiguous	3.01113e-09	3.73679e-06	3.538	1	1	1	P07437	Tubulin beta chain OS=Homo sapiens OX=9606 GN=TUBB PE=1 SV=2	P07437	0	2494.39	17	0.00375597	0.00359121	0.00603861	0.00891992	0.0120663	0.0129777	0.841781	0.804855	1.35336	1.99912	2.70428	2.90855	1	2.53731	0.0136414
MAVQFELEDLNLRPDPEPLLTEMIHEAAYR	1xOxidation [M1]; 1xTMTpro [N-Term]	1xOxidation [M1]; 1xTMTpro [N-Term]	Unambiguous	2.64085e-05	3.73679e-06	1.603	1	1	1	Q10713	Mitochondrial-processing peptidase subunit alpha OS=Homo sapiens OX=9606 GN=PMPCA PE=1 SV=2	Q10713	0	3860.95	30	0.000617533	0.000593095	NA	0.000792969	0.000465495	0.000530618	1.02019	0.979814	NA	1.31001	0.769013	0.876599	NA	0.985208	0.937126
MAVTFIGNSTAIQELFKR	1xOxidation [M1]; 1xTMTpro [K17]; 1xTMTpro [N-Term]	1xOxidation [M1]; 1xTMTpro [K17]; 1xTMTpro [N-Term]	Unambiguous	1.83735e-08	3.73679e-06	3.155	1	1	4	P07437	Tubulin beta chain OS=Homo sapiens OX=9606 GN=TUBB PE=1 SV=2	P07437	1	2650.49	18	0.0275023	0.026252	0.0419987	0.0616808	0.0809428	0.0840933	0.861665	0.82249	1.31584	1.9325	2.53599	2.63469	1	2.36773	0.0092379
MATVWDEAEQDGIGEEVLK	1xOxidation [M1]; 1xTMTpro [K19]; 1xTMTpro [N-Term]	1xOxidation [M1]; 1xTMTpro [K19]; 1xTMTpro [N-Term]	Unambiguous	3.84389e-07	3.73679e-06	2.511	1	1	1	P17980	26S proteasome regulatory subunit 6A OS=Homo sapiens OX=9606 GN=PSMC3 PE=1 SV=3	P17980	0	2744.39	19	0.00172991	0.00179696	0.00225489	0.00185323	0.00207468	0.00212615	0.897602	0.932396	1.17	0.961594	1.0765	1.1032	1	1.0471	0.657665
MDELQDVQLTEIKPLLNDK	1xAcetyl [N-Term]; 1xOxidation [M1]; 2xTMTpro [K13; K19]	1xAcetyl [N-Term]; 1xOxidation [M1]; 2xTMTpro [K13; K19]	Unambiguous	1.3623e-05	3.73679e-06	1.75	1	1	6	Q9UGV2	Protein NDRG3 OS=Homo sapiens OX=9606 GN=NDRG3 PE=1 SV=2	Q9UGV2	0	2908.58	19	0.00856027	0.0097228	0.0159635	0.0115285	0.0131916	0.0113681	0.74988	0.851717	1.3984	1.00989	1.15559	0.995844	1	1.05377	0.817477
LGIDDLVHFDFMDPPAPETLMR	1xOxidation [M]; 1xTMTpro [N-Term]	1xOxidation [M12; M21]; 1xTMTpro [N-Term]	Unambiguous	5.40793e-09	3.73679e-06	3.414	1	1	4	O43143	Pre-mRNA-splicing factor ATP-dependent RNA helicase DHX15 OS=Homo sapiens OX=9606 GN=DHX15 PE=1 SV=2	O43143	0	2849.42	22	0.00323352	0.00337917	0.00347338	0.00267429	0.00273345	0.0023504	0.961779	1.0051	1.03312	0.795441	0.813036	0.699104	1	0.769194	0.0091034
MDATANDVPSPYEVR	1xOxidation [M1]; 1xTMTpro [N-Term]	1xOxidation [M1]; 1xTMTpro [N-Term]	Unambiguous	7.97528e-06	3.73679e-06	1.866	1	1	11	P30101	Protein disulfide-isomerase A3 OS=Homo sapiens OX=9606 GN=PDIA3 PE=1 SV=4	P30101	0	1984.96	15	0.00282202	0.00248279	0.00212264	0.00302987	0.00239572	0.00251618	1.13983	1.00282	0.857349	1.22379	0.967651	1.0163	1	1.06925	0.573902
LFQLMVEHTPDEESIDWTK	1xOxidation [M5]; 1xTMTpro [K19]; 1xTMTpro [N-Term]	1xOxidation [M5]; 1xTMTpro [K19]; 1xTMTpro [N-Term]	Unambiguous	1.01599e-06	3.73679e-06	2.305	1	1	1	Q12907	Vesicular integral-membrane protein VIP36 OS=Homo sapiens OX=9606 GN=LMAN2 PE=1 SV=1	Q12907	0	2942.51	19	0.00299844	0.0033827	0.00322226	0.0031521	0.00305101	0.00295399	0.936681	1.05672	1.0066	0.984683	0.953102	0.922795	1	0.953527	0.320765
MEDSASASLSSAAATGTSTSTPAAPTARK	1xAcetyl [N-Term]; 1xOxidation [M1]; 1xTMTpro [K29]	1xAcetyl [N-Term]; 1xOxidation [M1]; 1xTMTpro [K29]	Unambiguous	5.63231e-10	3.73679e-06	3.893	1	1	9	O76021	Ribosomal L1 domain-containing protein 1 OS=Homo sapiens OX=9606 GN=RSL1D1 PE=1 SV=3	O76021	1	3087.51	29	0.000990736	0.00112306	0.00113263	0.00210407	0.00244677	0.00218633	0.915533	1.03782	1.04665	1.94436	2.26105	2.02037	1	2.07526	0.00279274
IFQVAQELSGEDMHQFHR	1xOxidation [M13]; 1xTMTpro [N-Term]	1xOxidation [M13]; 1xTMTpro [N-Term]	Unambiguous	8.71059e-06	3.73679e-06	1.847	1	1	1	Q99598	Translin-associated protein X OS=Homo sapiens OX=9606 GN=TSNAX PE=1 SV=1	Q99598	0	2492.23	18	0.00385596	0.00438911	0.00808353	0.00750513	0.00582194	0.00508835	0.708443	0.806396	1.48516	1.37889	1.06965	0.934867	1	1.1278	0.675637
MEDTSFPSGGNAIGVNSASSK	1xOxidation [M1]; 1xTMTpro [K21]; 1xTMTpro [N-Term]	1xOxidation [M1]; 1xTMTpro [K21]; 1xTMTpro [N-Term]	Unambiguous	1.49541e-06	3.73679e-06	2.223	1	1	2	Q8N8S7	Protein enabled homolog OS=Homo sapiens OX=9606 GN=ENAH PE=1 SV=2	Q8N8S7	0	2680.34	21	0.00578848	0.00625678	0.00392994	0.00653753	0.00604824	0.00636352	1.08702	1.17497	0.738008	1.22769	1.13581	1.19501	1	1.18617	0.296187
MEGQSVEELLAKAEQDEAEK	1xAcetyl [N-Term]; 1xOxidation [M1]; 2xTMTpro [K12; K20]	1xAcetyl [N-Term]; 1xOxidation [M1]; 2xTMTpro [K12; K20]	Unambiguous	1.04335e-05	3.73679e-06	1.808	1	1	2	Q15050	Ribosome biogenesis regulatory protein homolog OS=Homo sapiens OX=9606 GN=RRS1 PE=1 SV=2	Q15050	1	2900.47	20	0.00283073	0.00243472	0.00315409	0.00381356	0.00284367	0.00269254	1.00863	0.867526	1.12385	1.35883	1.01324	0.95939	1	1.11049	0.498797
MEGSLEREAPAGALAAVLK	1xAcetyl [N-Term]; 1xOxidation [M1]; 1xTMTpro [K19]	1xAcetyl [N-Term]; 1xOxidation [M1]; 1xTMTpro [K19]	Unambiguous	6.6207e-06	3.73679e-06	1.906	1	1	2	P49366	Deoxyhypusine synthase OS=Homo sapiens OX=9606 GN=DHPS PE=1 SV=1	P49366	1	2275.23	19	0.0211988	0.0238828	0.0322455	0.0430485	0.0401214	0.039567	0.822432	0.926564	1.251	1.67012	1.55656	1.53505	1	1.58724	0.034854
MEGLDDGPDFLSEEDRGLK	1xAcetyl [N-Term]; 1xOxidation [M1]; 1xTMTpro [K19]	1xAcetyl [N-Term]; 1xOxidation [M1]; 1xTMTpro [K19]	Unambiguous	1.38681e-06	3.73679e-06	2.239	1	1	2	Q9UNH7	Sorting nexin-6 OS=Homo sapiens OX=9606 GN=SNX6 PE=1 SV=1	Q9UNH7	1	2485.17	19	0.00234399	0.00370084	0.00356046	0.00635872	0.00515555	0.00467569	0.732092	1.15587	1.11203	1.98601	1.61022	1.46035	1	1.68553	0.0302673
LFNVDRHVGMAVAGLLADAR	1xOxidation [M10]; 1xTMTpro [N-Term]	1xOxidation [M10]; 1xTMTpro [N-Term]	Unambiguous	4.66365e-06	3.73679e-06	1.981	1	1	1	P25788	Proteasome subunit alpha type-3 OS=Homo sapiens OX=9606 GN=PSMA3 PE=1 SV=2	P25788	1	2445.34	20	0.00362518	0.00410521	0.0061338	0.0107672	0.0121732	0.0117278	0.784435	0.888305	1.32726	2.32986	2.63409	2.53771	1	2.50055	0.00381766
MEDLDQSPLVSSSDSPPRPQPAFK	1xAcetyl [N-Term]; 1xOxidation [M1]; 1xTMTpro [K24]	1xAcetyl [N-Term]; 1xOxidation [M1]; 1xTMTpro [K24]	Unambiguous	7.26859e-07	3.73679e-06	2.376	1	1	1	Q9NQC3	Reticulon-4 OS=Homo sapiens OX=9606 GN=RTN4 PE=1 SV=2	Q9NQC3	0	2990.47	24	0.00673701	0.00761879	0.0133186	0.0178797	0.0129782	0.01131	0.730315	0.825902	1.44378	1.93822	1.40689	1.22604	1	1.52371	0.165828
MDTDLETMDLDQGGEALAPR	1xOxidation [M1]; 1xTMTpro [N-Term]	1xOxidation [M1]; 1xTMTpro [N-Term]	Unambiguous	1.36051e-07	3.73679e-06	2.731	1	1	4	O75643	U5 small nuclear ribonucleoprotein 200 kDa helicase OS=Homo sapiens OX=9606 GN=SNRNP200 PE=1 SV=2	O75643	0	2498.17	20	0.00121056	0.00165046	0.00193323	0.00223055	0.00234919	0.00185266	0.757506	1.03277	1.20972	1.39577	1.47001	1.1593	1	1.34169	0.109228
MDVNVGDIDIEGPEGK	1xOxidation [M1]; 1xTMTpro [K16]; 1xTMTpro [N-Term]	1xOxidation [M1]; 1xTMTpro [K16]; 1xTMTpro [N-Term]	Unambiguous	1.35451e-06	3.73679e-06	2.244	1	1	1	Q09666	Neuroblast differentiation-associated protein AHNAK OS=Homo sapiens OX=9606 GN=AHNAK PE=1 SV=2	Q09666	0	2312.19	16	0.000189149	0.000278738	0.000269176	0.000356618	0.000258058	0.000157601	0.769876	1.13452	1.0956	1.45151	1.05035	0.641469	1	1.04778	0.866647
MDSTANEVEAVK	1xOxidation [M1]; 1xTMTpro [K12]; 1xTMTpro [N-Term]	1xOxidation [M1]; 1xTMTpro [K12]; 1xTMTpro [N-Term]	Unambiguous	1.85608e-05	3.73679e-06	1.682	1	1	5	P07237	Protein disulfide-isomerase OS=Homo sapiens OX=9606 GN=P4HB PE=1 SV=3	P07237	0	1918.01	12	0.00753737	0.00857481	0.0119499	0.00952555	0.00869588	0.00679451	0.805788	0.916697	1.27751	1.01834	0.929639	0.726373	1	0.891449	0.557204
MDSAGQDINLNSPNK	1xAcetyl [N-Term]; 1xOxidation [M1]; 1xTMTpro [K15]	1xAcetyl [N-Term]; 1xOxidation [M1]; 1xTMTpro [K15]	Unambiguous	7.43809e-06	3.73679e-06	1.881	1	1	11	O43399	Tumor protein D54 OS=Homo sapiens OX=9606 GN=TPD52L2 PE=1 SV=2	O43399	0	1965.95	15	0.0132356	0.0164905	0.0195479	0.0230317	0.0180416	0.0148948	0.805839	1.00401	1.19015	1.40226	1.09844	0.906858	1	1.13585	0.499366
LFVGNLPPDITEEEMR	1xOxidation [M15]; 1xTMTpro [N-Term]	1xOxidation [M15]; 1xTMTpro [N-Term]	Unambiguous	1.87291e-05	3.73679e-06	1.68	1	1	4	Q15233	Non-POU domain-containing octamer-binding protein OS=Homo sapiens OX=9606 GN=NONO PE=1 SV=4	Q15233	0	2180.12	16	0.000641035	0.000778039	0.00114654	0.00109238	0.00100555	0.000736558	0.74957	0.90977	1.34066	1.27734	1.17581	0.861265	1	1.1048	0.656123
MEANGSQGTSGSANDSQHDPGK	1xAcetyl [N-Term]; 1xOxidation [M1]; 1xTMTpro [K22]	1xAcetyl [N-Term]; 1xOxidation [M1]; 1xTMTpro [K22]	Unambiguous	3.70165e-05	3.73679e-06	1.525	1	1	3	Q96DH6	RNA-binding protein Musashi homolog 2 OS=Homo sapiens OX=9606 GN=MSI2 PE=1 SV=1	Q96DH6	0	2537.11	22	0.00200598	0.00539673	0.00688975	0.00875528	0.00616924	0.00373812	0.421056	1.13278	1.44616	1.83774	1.29493	0.784634	1	1.30577	0.51579
MEANGLGPQGFPELK	1xAcetyl [N-Term]; 1xOxidation [M1]; 1xTMTpro [K15]	1xAcetyl [N-Term]; 1xOxidation [M1]; 1xTMTpro [K15]	Unambiguous	2.11467e-05	3.73679e-06	1.653	1	1	2	P06132	Uroporphyrinogen decarboxylase OS=Homo sapiens OX=9606 GN=UROD PE=1 SV=2	P06132	0	1950	15	0.00780967	0.00758329	0.0108131	NA	0.00700768	0.00617737	0.894031	0.868115	1.23785	NA	0.802221	0.707169	1	NA	0.167514
IREYFGGFGEVESIELPMDNK	1xOxidation [M18]; 1xTMTpro [K21]; 1xTMTpro [N-Term]	1xOxidation [M18]; 1xTMTpro [K21]; 1xTMTpro [N-Term]	Unambiguous	1.26525e-08	3.73679e-06	3.234	1	1	3	Q14103	Heterogeneous nuclear ribonucleoprotein D0 OS=Homo sapiens OX=9606 GN=HNRNPD PE=1 SV=1	Q14103	1	3054.57	21	0.0104846	0.0140871	0.0156049	0.0177534	0.0153358	0.0122681	0.782889	1.05189	1.16522	1.32565	1.14513	0.916066	1	1.12895	0.475783
IREYFGEFGEIEAIELPMDPK	1xOxidation [M18]; 1xTMTpro [K21]; 1xTMTpro [N-Term]	1xOxidation [M18]; 1xTMTpro [K21]; 1xTMTpro [N-Term]	Unambiguous	4.89738e-09	3.73679e-06	3.435	1	1	5	Q99729	Heterogeneous nuclear ribonucleoprotein A/B OS=Homo sapiens OX=9606 GN=HNRNPAB PE=1 SV=2	Q99729	1	3107.63	21	0.0107671	0.0101227	0.0151452	0.0080347	0.0099755	0.0078359	0.896391	0.842738	1.26087	0.668908	0.830485	0.652358	1	0.71725	0.151912
INEMVHFDLPGQEERER	1xOxidation [M4]; 1xTMTpro [N-Term]	1xOxidation [M4]; 1xTMTpro [N-Term]	Unambiguous	3.9437e-05	3.73679e-06	1.51	1	1	2	Q9NVI7	ATPase family AAA domain-containing protein 3A OS=Homo sapiens OX=9606 GN=ATAD3A PE=1 SV=2	Q9NVI7	1	2419.2	17	0.0101521	0.00936086	0.00681682	0.0135933	0.0105262	0.0131651	1.15672	1.06657	0.776705	1.54882	1.19935	1.50003	1	1.41606	0.0585003
LNINPEDGMADYSDPSYVK	1xOxidation [M9]; 1xTMTpro [K19]; 1xTMTpro [N-Term]	1xOxidation [M9]; 1xTMTpro [K19]; 1xTMTpro [N-Term]	Unambiguous	1.08022e-06	3.73679e-06	2.292	1	1	2	Q99459	Cell division cycle 5-like protein OS=Homo sapiens OX=9606 GN=CDC5L PE=1 SV=2	Q99459	0	2752.36	19	0.00379381	0.00329199	0.00243295	0.00249107	0.00303439	0.00337581	1.19568	1.03753	0.766787	0.785103	0.95634	1.06395	1	0.935129	0.689733
LMELHGEGSSSGK	1xOxidation [M2]; 1xTMTpro [K13]; 1xTMTpro [N-Term]	1xOxidation [M2]; 1xTMTpro [K13]; 1xTMTpro [N-Term]	Unambiguous	2.0678e-05	3.73679e-06	1.658	1	1	6	P61247	40S ribosomal protein S3a OS=Homo sapiens OX=9606 GN=RPS3A PE=1 SV=2	P61247	0	1956.04	13	0.00518584	0.00726291	0.0068718	0.00866179	0.00668662	0.00627349	0.805232	1.12775	1.06702	1.34496	1.03826	0.974116	1	1.11911	0.475956
LSEEASQALIEAYVDMR	1xOxidation [M16]; 1xTMTpro [N-Term]	1xOxidation [M16]; 1xTMTpro [N-Term]	Unambiguous	1.46059e-06	3.73679e-06	2.228	1	1	4	P33991	DNA replication licensing factor MCM4 OS=Homo sapiens OX=9606 GN=MCM4 PE=1 SV=5	P33991	0	2245.13	17	0.00010537	0.000139065	NA	0.000347402	0.00022414	0.000141937	0.86215	1.13785	NA	2.84249	1.83394	1.16135	NA	1.94593	0.186495
IMLFTNEDNPHGNDSAK	1xOxidation [M2]; 1xTMTpro [K17]; 1xTMTpro [N-Term]	1xOxidation [M2]; 1xTMTpro [K17]; 1xTMTpro [N-Term]	Unambiguous	8.65469e-07	3.73679e-06	2.339	1	1	3	P12956	X-ray repair cross-complementing protein 6 OS=Homo sapiens OX=9606 GN=XRCC6 PE=1 SV=2	P12956	0	2527.27	17	0.00152213	0.00189464	0.00228384	0.00208445	0.00279316	0.0025788	0.801033	0.997073	1.20189	1.09696	1.46993	1.35712	1	1.308	0.126629
IMLGDEAALLEQK	1xOxidation [M2]; 1xTMTpro [K13]; 1xTMTpro [N-Term]	1xOxidation [M2]; 1xTMTpro [K13]; 1xTMTpro [N-Term]	Unambiguous	4.34065e-05	3.73679e-06	1.487	1	1	2	Q9BW27	Nuclear pore complex protein Nup85 OS=Homo sapiens OX=9606 GN=NUP85 PE=1 SV=1	Q9BW27	0	2055.17	13	0.00205196	0.00203156	NA	0.00377774	0.00386734	0.00366128	1.00499	0.995005	NA	1.85024	1.89412	1.7932	NA	1.84585	0.000900351
LSEEASQALIEAYVDMRK	1xOxidation [M16]; 1xTMTpro [K18]; 1xTMTpro [N-Term]	1xOxidation [M16]; 1xTMTpro [K18]; 1xTMTpro [N-Term]	Unambiguous	1.1485e-06	3.73679e-06	2.279	1	1	1	P33991	DNA replication licensing factor MCM4 OS=Homo sapiens OX=9606 GN=MCM4 PE=1 SV=5	P33991	1	2677.44	18	0.00406693	0.00394141	0.00529181	0.00466598	0.00546703	0.00531226	0.917342	0.88903	1.19363	1.05246	1.23315	1.19824	1	1.16128	0.240081
ILYMTDEVNDPSLTIK	1xOxidation [M4]; 1xTMTpro [K16]; 1xTMTpro [N-Term]	1xOxidation [M4]; 1xTMTpro [K16]; 1xTMTpro [N-Term]	Unambiguous	8.35436e-06	3.73679e-06	1.856	1	1	2	P00403	Cytochrome c oxidase subunit 2 OS=Homo sapiens OX=9606 GN=MT-CO2 PE=1 SV=1	P00403	0	2476.35	16	0.00985427	0.0119484	0.0119788	0.0107553	0.0163201	0.0119572	0.87512	1.06109	1.06379	0.95514	1.44933	1.06187	1	1.15545	0.417356
IMDPNIVGSEHYDVAR	1xOxidation [M2]; 1xTMTpro [N-Term]	1xOxidation [M2]; 1xTMTpro [N-Term]	Unambiguous	1.03458e-07	3.73679e-06	2.789	1	1	15	P06576	ATP synthase subunit beta, mitochondrial OS=Homo sapiens OX=9606 GN=ATP5F1B PE=1 SV=3	P06576	0	2136.07	16	0.00526654	0.00726369	0.00496596	0.00692948	0.00430931	0.00349601	0.903032	1.24548	0.851493	1.18817	0.7389	0.599447	1	0.842172	0.510776
LRSDAGLESDTAMK	1xOxidation [M13]; 1xTMTpro [K14]; 1xTMTpro [N-Term]	1xOxidation [M13]; 1xTMTpro [K14]; 1xTMTpro [N-Term]	Unambiguous	2.94492e-06	3.73679e-06	2.079	1	1	5	Q9NR30	Nucleolar RNA helicase 2 OS=Homo sapiens OX=9606 GN=DDX21 PE=1 SV=5	Q9NR30	1	2118.14	14	0.0164187	0.015609	0.0189867	0.0224441	0.0188878	0.0198144	0.965532	0.917916	1.11655	1.31987	1.11073	1.16523	1	1.19861	0.0838016
LMTIMDSMNDQELDSTDGAK	1xOxidation [M]; 1xTMTpro [K20]; 1xTMTpro [N-Term]	1xOxidation [M2; M5; M8]; 1xTMTpro [K20]; 1xTMTpro [N-Term]	Unambiguous	2.79655e-06	3.73679e-06	2.09	1	1	4	P61011	Signal recognition particle 54 kDa protein OS=Homo sapiens OX=9606 GN=SRP54 PE=1 SV=1	P61011	0	2839.37	20	0.00341743	0.00422014	0.00411697	0.0062863	0.00474797	0.0044204	0.872199	1.07707	1.05074	1.60439	1.21178	1.12818	1	1.31478	0.15291
LMYTFDQATGGTAQFEAHSDAQALVLLDVTPDQSMVDEGMAR	1xOxidation [M40]; 1xTMTpro [N-Term]	1xOxidation [M40]; 1xTMTpro [N-Term]	Unambiguous	8.54989e-09	3.73679e-06	3.317	1	1	1	P41252	Isoleucine--tRNA ligase, cytoplasmic OS=Homo sapiens OX=9606 GN=IARS1 PE=1 SV=2	P41252	0	4850.29	42	0.000176581	0.000182803	NA	0.000394479	0.000312381	0.000297244	0.982686	1.01731	NA	2.19531	1.73843	1.65419	NA	1.86264	0.0347562
IMQDFESDTFFPEIDLEK	1xOxidation [M2]; 1xTMTpro [K18]; 1xTMTpro [N-Term]	1xOxidation [M2]; 1xTMTpro [K18]; 1xTMTpro [N-Term]	Unambiguous	8.41319e-07	3.73679e-06	2.345	1	1	2	P00374	Dihydrofolate reductase OS=Homo sapiens OX=9606 GN=DHFR PE=1 SV=2	P00374	0	2828.42	18	0.0106382	0.00858094	0.00895655	0.00842678	0.00707545	0.009159	1.1327	0.913653	0.953646	0.897238	0.753356	0.975201	1	0.875265	0.253505
LMQGFNEDMAIEAQQK	1xOxidation [M]; 1xTMTpro [K16]; 1xTMTpro [N-Term]	1xOxidation [M2; M9]; 1xTMTpro [K16]; 1xTMTpro [N-Term]	Unambiguous	2.79655e-06	3.73679e-06	2.09	1	1	5	O14929	Histone acetyltransferase type B catalytic subunit OS=Homo sapiens OX=9606 GN=HAT1 PE=1 SV=1	O14929	0	2477.27	16	0.0607137	0.0740142	0.0926299	0.111934	0.1048	0.0972424	0.801121	0.976622	1.22226	1.47697	1.38284	1.28312	1	1.38098	0.0712689
LSAIYGGTYMLNKPIEEIIVQNGK	1xOxidation [M10]; 2xTMTpro [K13; K24]; 1xTMTpro [N-Term]	1xOxidation [M10]; 2xTMTpro [K13; K24]; 1xTMTpro [N-Term]	Unambiguous	1.00086e-05	3.73679e-06	1.817	1	1	1	P50395	Rab GDP dissociation inhibitor beta OS=Homo sapiens OX=9606 GN=GDI2 PE=1 SV=2	P50395	0	3580.03	24	0.0279912	0.0355877	0.0537458	0.0673074	0.0781077	0.0723517	0.715737	0.90998	1.37428	1.72106	1.99722	1.85004	1	1.8561	0.0340264
IMQSSSEVGYDAMAGDFVNMVEK	1xOxidation [M]; 1xTMTpro [K23]; 1xTMTpro [N-Term]	1xOxidation [M2; M13; M20]; 1xTMTpro [K23]; 1xTMTpro [N-Term]	Unambiguous	9.95484e-11	3.73679e-06	4.26	1	1	59	P10809	60 kDa heat shock protein, mitochondrial OS=Homo sapiens OX=9606 GN=HSPD1 PE=1 SV=2	P10809	0	3132.52	23	0.00714094	0.00690677	0.0074173	0.00664501	0.00696069	0.00808181	0.998034	0.965306	1.03666	0.928722	0.972843	1.12953	1	1.01037	0.884305
IMQSSSEVGYDAMAGDFVNMVEK	1xDeamidated [N19]; 1xOxidation [M]; 1xTMTpro [K23]; 1xTMTpro [N-Term]	1xDeamidated [N19]; 1xOxidation [M13; M20]; 1xTMTpro [K23]; 1xTMTpro [N-Term]	Unambiguous	6.03103e-06	3.73679e-06	1.926	1	1	5	P10809	60 kDa heat shock protein, mitochondrial OS=Homo sapiens OX=9606 GN=HSPD1 PE=1 SV=2	P10809	0	3133.5	23	4.62941e-05	6.04561e-05	3.29024e-05	6.33131e-05	5.53358e-05	5.66173e-05	0.994484	1.29871	0.706806	1.36008	1.18872	1.21625	1	1.25501	0.271069
LQAALDDEEAGGRPAMEPGNGSLDLGGDSAGR	2xDeamidated [Q2; N20]; 1xOxidation [M16]; 1xTMTpro [N-Term]	2xDeamidated [Q2; N20]; 1xOxidation [M16]; 1xTMTpro [N-Term]	Unambiguous	3.81253e-06	3.73679e-06	2.024	1	1	5	Q00839	Heterogeneous nuclear ribonucleoprotein U OS=Homo sapiens OX=9606 GN=HNRNPU PE=1 SV=6	Q00839	0	3448.61	32	0.000110499	0.000158825	0.000133034	0.000147839	0.00013048	0.000101031	0.823885	1.1842	0.99191	1.10229	0.972865	0.753291	1	0.942816	0.714621
LQAALDDEEAGGRPAMEPGNGSLDLGGDSAGR	1xDeamidated [N20]; 1xOxidation [M16]; 1xTMTpro [N-Term]	1xDeamidated [N20]; 1xOxidation [M16]; 1xTMTpro [N-Term]	Unambiguous	2.07736e-08	3.73679e-06	3.129	1	1	7	Q00839	Heterogeneous nuclear ribonucleoprotein U OS=Homo sapiens OX=9606 GN=HNRNPU PE=1 SV=6	Q00839	0	3447.63	32	0.000526587	0.000706269	0.00075418	0.00104914	0.000779752	0.000599164	0.795034	1.06632	1.13865	1.58397	1.17726	0.904609	1	1.22195	0.392772
IPSAVGYQPTLATDMGTMQER	1xOxidation [M]; 1xTMTpro [N-Term]	1xOxidation [M15; M18]; 1xTMTpro [N-Term]	Unambiguous	2.97898e-07	3.73679e-06	2.565	1	1	14	P06576	ATP synthase subunit beta, mitochondrial OS=Homo sapiens OX=9606 GN=ATP5F1B PE=1 SV=3	P06576	0	2586.29	21	0.0278276	0.0242209	0.0271777	0.0268384	0.0201854	0.0204009	1.05373	0.917154	1.02912	1.01627	0.764346	0.772504	1	0.85104	0.207435
LQAALDDEEAGGRPAMEPGNGSLDLGGDSAGR	1xOxidation [M16]; 1xTMTpro [N-Term]	1xOxidation [M16]; 1xTMTpro [N-Term]	Unambiguous	1.89561e-09	3.73679e-06	3.636	1	1	14	Q00839	Heterogeneous nuclear ribonucleoprotein U OS=Homo sapiens OX=9606 GN=HNRNPU PE=1 SV=6	Q00839	0	3446.64	32	0.00381535	0.00473249	0.00460606	0.0054416	0.00384305	0.00311211	0.870165	1.07934	1.0505	1.24106	0.876483	0.709776	1	0.94244	0.759691
LQEDYDMESVLR	1xOxidation [M7]; 1xTMTpro [N-Term]	1xOxidation [M7]; 1xTMTpro [N-Term]	Unambiguous	1.35607e-05	3.73679e-06	1.751	1	1	1	P50453	Serpin B9 OS=Homo sapiens OX=9606 GN=SERPINB9 PE=1 SV=1	P50453	0	1817.89	12	0.00100907	0.00103666	0.00158821	0.00183922	0.00156313	0.00149544	0.833039	0.855812	1.31115	1.51837	1.29044	1.23456	1	1.34779	0.142221
IQDVGLVPMGGVMSGAVPAAAAQEAVEEDIPIAK	1xOxidation [M]; 1xTMTpro [K34]; 1xTMTpro [N-Term]	1xOxidation [M9; M13]; 1xTMTpro [K34]; 1xTMTpro [N-Term]	Unambiguous	7.2817e-09	3.73679e-06	3.351	1	1	8	P52815	39S ribosomal protein L12, mitochondrial OS=Homo sapiens OX=9606 GN=MRPL12 PE=1 SV=2	P52815	0	3958.12	34	0.0272043	0.0337234	0.0362791	0.0304884	0.0326128	0.024827	0.839579	1.04077	1.11965	0.940935	1.0065	0.766212	1	0.904548	0.43542
LQELPDAVPHGEMPR	1xOxidation [M13]; 1xTMTpro [N-Term]	1xOxidation [M13]; 1xTMTpro [N-Term]	Unambiguous	6.37831e-06	3.73679e-06	1.914	1	1	2	P33992	DNA replication licensing factor MCM5 OS=Homo sapiens OX=9606 GN=MCM5 PE=1 SV=5	P33992	0	2009.04	15	0.00101965	0.00136162	0.00176184	0.00221349	0.00246567	0.0020771	0.738324	0.985939	1.27574	1.60277	1.78537	1.50402	1	1.63072	0.036226
IQASQQDDSMR	1xOxidation [M10]; 1xTMTpro [N-Term]	1xOxidation [M10]; 1xTMTpro [N-Term]	Unambiguous	2.97247e-05	3.73679e-06	1.576	1	1	2	Q86X29	Lipolysis-stimulated lipoprotein receptor OS=Homo sapiens OX=9606 GN=LSR PE=1 SV=4	Q86X29	0	1598.78	11	0.000591425	0.000700615	NA	0.00084279	0.000621276	0.000486558	0.915491	1.08451	NA	1.30459	0.961698	0.753163	NA	1.00648	0.973892
LQRELEDATETADAMNREVSSLK	1xOxidation [M15]; 1xTMTpro [K23]; 1xTMTpro [N-Term]	1xOxidation [M15]; 1xTMTpro [K23]; 1xTMTpro [N-Term]	Unambiguous	3.20001e-05	3.73679e-06	1.559	1	1	2	P35579	Myosin-9 OS=Homo sapiens OX=9606 GN=MYH9 PE=1 SV=4	P35579	2	3230.68	23	0.000511132	0.000548949	0.0010851	0.000973573	0.00109924	0.00116483	0.714809	0.767695	1.5175	1.36152	1.53726	1.629	1	1.50926	0.180872
LQQTQNQVDEVVDIMR	1xOxidation [M15]; 1xTMTpro [N-Term]	1xOxidation [M15]; 1xTMTpro [N-Term]	Unambiguous	3.72415e-06	3.73679e-06	2.029	1	1	4	Q15836	Vesicle-associated membrane protein 3 OS=Homo sapiens OX=9606 GN=VAMP3 PE=1 SV=3	Q15836	0	2236.16	16	0.0392818	0.0566801	0.0641462	0.0698793	0.0470609	0.0381799	0.736037	1.06203	1.20193	1.30935	0.881796	0.71539	1	0.968846	0.896658
LQQTQAQVDEVVDIMR	1xOxidation [M15]; 1xTMTpro [N-Term]	1xOxidation [M15]; 1xTMTpro [N-Term]	Unambiguous	1.22589e-05	3.73679e-06	1.773	1	1	1	P63027	Vesicle-associated membrane protein 2 OS=Homo sapiens OX=9606 GN=VAMP2 PE=1 SV=3	P63027	0	2193.15	16	0.188697	0.198976	0.162395	0.168741	0.239046	0.163276	1.02913	1.08519	0.885683	0.920289	1.30372	0.890488	1	1.03817	0.81165
IPLPGAEMLEEEPLYVNAK	1xOxidation [M8]; 1xTMTpro [K19]; 1xTMTpro [N-Term]	1xOxidation [M8]; 1xTMTpro [K19]; 1xTMTpro [N-Term]	Unambiguous	8.63017e-06	3.73679e-06	1.849	1	1	2	P23511	Nuclear transcription factor Y subunit alpha OS=Homo sapiens OX=9606 GN=NFYA PE=1 SV=2	P23511	0	2737.5	19	0.152814	0.153618	0.159442	0.175109	0.198551	0.197488	0.984049	0.989224	1.02673	1.12762	1.27857	1.27173	1	1.22597	0.0365638
LQMTGANESWVVSDAPTEDDMANYILNMADEAGQPHRP	1xOxidation [M]; 1xTMTpro [N-Term]	1xOxidation [M3; M21]; 1xTMTpro [N-Term]	Unambiguous	1.6878e-05	3.73679e-06	1.703	1	1	2	Q8WVD5	RING finger protein 141 OS=Homo sapiens OX=9606 GN=RNF141 PE=1 SV=1	Q8WVD5	0	4494.06	38	0.00172231	0.00210898	0.00609827	NA	0.00447288	0.00328814	0.520357	0.637184	1.84246	NA	1.35138	0.993439	1	NA	0.735523
IPFYGSYTEMDPVIIASEGVEK	1xOxidation [M10]; 1xTMTpro [K22]; 1xTMTpro [N-Term]	1xOxidation [M10]; 1xTMTpro [K22]; 1xTMTpro [N-Term]	Unambiguous	5.34874e-07	3.73679e-06	2.441	1	1	3	P61011	Signal recognition particle 54 kDa protein OS=Homo sapiens OX=9606 GN=SRP54 PE=1 SV=1	P61011	0	3069.6	22	0.0024664	0.0023656	0.00374621	0.00411901	0.00306441	0.00259643	0.862556	0.827307	1.31014	1.44051	1.0717	0.908032	1	1.14008	0.561026
IPIHNEDITYDELVLMMQR	1xOxidation [M]; 1xTMTpro [N-Term]	1xOxidation [M16; M17]; 1xTMTpro [N-Term]	Unambiguous	1.81461e-07	3.73679e-06	2.67	1	1	12	Q92734	Protein TFG OS=Homo sapiens OX=9606 GN=TFG PE=1 SV=2	Q92734	0	2650.35	19	0.0113417	0.0135889	0.0221637	0.0202677	0.0241988	0.0192171	0.722489	0.865638	1.41187	1.29109	1.54151	1.22417	1	1.35225	0.230934
LIILANGGPQALVQIMR	1xOxidation [M16]; 1xTMTpro [N-Term]	1xOxidation [M16]; 1xTMTpro [N-Term]	Unambiguous	2.50155e-07	3.73679e-06	2.602	1	1	4	P14923	Junction plakoglobin OS=Homo sapiens OX=9606 GN=JUP PE=1 SV=3	P14923	0	2127.26	17	0.00133928	0.00113545	0.00088586	0.00160352	0.00250426	0.000852394	1.19557	1.01362	0.790808	1.43147	2.23556	0.760933	1	1.47599	0.381436
LIILASGGPQALVNIMR	1xOxidation [M16]; 1xTMTpro [N-Term]	1xOxidation [M16]; 1xTMTpro [N-Term]	Unambiguous	2.31955e-07	3.73679e-06	2.618	1	1	6	P35222	Catenin beta-1 OS=Homo sapiens OX=9606 GN=CTNNB1 PE=1 SV=1	P35222	0	2086.24	17	0.00164098	0.00248187	NA	0.00210093	0.00146971	0.00127543	0.796043	1.20396	NA	1.01916	0.712957	0.618711	NA	0.783611	0.470894
ITLDNAYMEK	1xOxidation [M8]; 1xTMTpro [K10]; 1xTMTpro [N-Term]	1xOxidation [M8]; 1xTMTpro [K10]; 1xTMTpro [N-Term]	Unambiguous	3.82911e-05	3.73679e-06	1.517	1	1	11	P14618	Pyruvate kinase PKM OS=Homo sapiens OX=9606 GN=PKM PE=1 SV=4	P14618	0	1821.99	10	0.0072025	0.00786749	0.0106138	0.0105736	0.0100613	0.00933707	0.841289	0.918963	1.23975	1.23506	1.17521	1.09062	1	1.16696	0.303325
LTLLHNGEPLYIPVTQEPAPMTEDLLEEQSEVLAK	1xOxidation [M21]; 1xTMTpro [K35]; 1xTMTpro [N-Term]	1xOxidation [M21]; 1xTMTpro [K35]; 1xTMTpro [N-Term]	Unambiguous	8.39323e-06	3.73679e-06	1.855	1	1	2	Q15042	Rab3 GTPase-activating protein catalytic subunit OS=Homo sapiens OX=9606 GN=RAB3GAP1 PE=1 SV=3	Q15042	0	4542.42	35	0.0037835	0.00341188	NA	NA	0.0032942	0.00245549	1.05165	0.948353	NA	NA	0.915642	0.682518	NA	NA	0.306795
LLIEMEQRLEQGQAIDDLMPAQK	1xOxidation [M]; 1xTMTpro [K23]; 1xTMTpro [N-Term]	1xOxidation [M5; M19]; 1xTMTpro [K23]; 1xTMTpro [N-Term]	Unambiguous	1.21535e-06	3.73679e-06	2.267	1	1	11	P12277	Creatine kinase B-type OS=Homo sapiens OX=9606 GN=CKB PE=1 SV=1	P12277	1	3293.77	23	0.00975809	0.0120107	0.00952926	0.0104634	0.00775477	0.00652408	0.935338	1.15126	0.913405	1.00294	0.743315	0.62535	1	0.790536	0.204821
LTPLPEDNSMNVDQDGDPSDRMEVQEQEEDISSLIR	1xOxidation [M]; 1xTMTpro [N-Term]	1xOxidation [M10; M22]; 1xTMTpro [N-Term]	Unambiguous	6.6768e-07	3.73679e-06	2.394	1	1	6	P78527	DNA-dependent protein kinase catalytic subunit OS=Homo sapiens OX=9606 GN=PRKDC PE=1 SV=3	P78527	1	4422.05	36	0.000390836	0.000507272	0.000491922	0.000312508	0.000535875	0.000464588	0.843512	1.09481	1.06168	0.674464	1.15654	1.00269	1	0.944563	0.754738
LLNQEEGEYYNVPIPEGDEEGNMELR	1xOxidation [M23]; 1xTMTpro [N-Term]	1xOxidation [M23]; 1xTMTpro [N-Term]	Unambiguous	3.92979e-08	3.73679e-06	2.994	1	1	1	P17252	Protein kinase C alpha type OS=Homo sapiens OX=9606 GN=PRKCA PE=1 SV=4	P17252	0	3357.58	26	0.010117	0.0115368	NA	NA	0.0107246	0.0110254	0.934432	1.06557	NA	NA	0.990551	1.01834	NA	NA	0.957158
LLMLQNALTTMLPHHAGLNPR	1xOxidation [M3]; 1xTMTpro [N-Term]	1xOxidation [M3]; 1xTMTpro [N-Term]	Unambiguous	9.1662e-06	3.73679e-06	1.836	1	1	1	Q10570	Cleavage and polyadenylation specificity factor subunit 1 OS=Homo sapiens OX=9606 GN=CPSF1 PE=1 SV=2	Q10570	0	2661.47	21	0.00119368	0.00165985	0.00266999	0.00224326	0.0020309	0.00219592	0.648328	0.901515	1.45016	1.21839	1.10305	1.19268	1	1.17137	0.545392
LVDELMEAPGDVEALAPPVR	1xOxidation [M6]; 1xTMTpro [N-Term]	1xOxidation [M6]; 1xTMTpro [N-Term]	Unambiguous	1.59737e-06	3.73679e-06	2.209	1	1	1	P48960	Adhesion G protein-coupled receptor E5 OS=Homo sapiens OX=9606 GN=ADGRE5 PE=1 SV=4	P48960	0	2441.29	20	0.0327516	0.0236628	0.0406592	0.0242085	0.0313151	0.0434825	1.01217	0.731284	1.25655	0.748148	0.967775	1.3438	1	1.01991	0.935483
IIGAVDQIQLTQAQLEERQAEMEGAVQSIQGELSK	1xOxidation [M22]; 1xTMTpro [K35]; 1xTMTpro [N-Term]	1xOxidation [M22]; 1xTMTpro [K35]; 1xTMTpro [N-Term]	Unambiguous	1.31397e-08	3.73679e-06	3.226	1	1	2	Q6NZI2	Caveolae-associated protein 1 OS=Homo sapiens OX=9606 GN=CAVIN1 PE=1 SV=1	Q6NZI2	1	4435.36	35	0.00127559	0.00147502	0.00141221	0.00173763	0.00148282	0.00132597	0.919274	1.063	1.01773	1.25225	1.06862	0.95558	1	1.09215	0.411152
LLESLQENHFQEDEQFLGAVMPR	1xOxidation [M21]; 1xTMTpro [N-Term]	1xOxidation [M21]; 1xTMTpro [N-Term]	Unambiguous	2.39352e-08	3.73679e-06	3.099	1	1	2	P49903	Selenide, water dikinase 1 OS=Homo sapiens OX=9606 GN=SEPHS1 PE=1 SV=2	P49903	0	3050.52	23	0.0592336	0.0642894	0.0210574	0.0522496	0.0329612	0.0306512	1.22908	1.33399	0.436935	1.08416	0.683934	0.636003	1	0.801367	0.575868
IVEAAENEYQTAISENYQTMSDTTFK	1xOxidation [M20]; 1xTMTpro [K26]; 1xTMTpro [N-Term]	1xOxidation [M20]; 1xTMTpro [K26]; 1xTMTpro [N-Term]	Unambiguous	1.41987e-06	3.73679e-06	2.234	1	1	8	P47755	F-actin-capping protein subunit alpha-2 OS=Homo sapiens OX=9606 GN=CAPZA2 PE=1 SV=3	P47755	0	3607.76	26	0.0144095	0.0182754	0.0228622	0.0308424	0.0304201	0.0294897	0.778231	0.987021	1.23475	1.66575	1.64294	1.59269	1	1.63379	0.0376788
LVAGEMGQNEPDQGGQR	1xOxidation [M6]; 1xTMTpro [N-Term]	1xOxidation [M6]; 1xTMTpro [N-Term]	Unambiguous	7.26859e-07	3.73679e-06	2.376	1	1	2	Q99714	3-hydroxyacyl-CoA dehydrogenase type-2 OS=Homo sapiens OX=9606 GN=HSD17B10 PE=1 SV=3	Q99714	0	2106.02	17	0.00786911	0.00655897	0.00755538	0.0059341	0.006421	0.00800826	1.07387	0.895078	1.03105	0.809804	0.87625	1.09286	1	0.926304	0.513124
LLGSDGSPLMDMLQLAEEPVPQAGQELR	1xOxidation [M12]; 1xTMTpro [N-Term]	1xOxidation [M12]; 1xTMTpro [N-Term]	Unambiguous	1.87291e-05	3.73679e-06	1.68	1	1	1	Q6XQN6	Nicotinate phosphoribosyltransferase OS=Homo sapiens OX=9606 GN=NAPRT PE=1 SV=2	Q6XQN6	0	3314.69	28	0.00924927	0.0128734	0.00629406	0.00799441	0.0118104	0.0102482	0.976461	1.35906	0.664474	0.843984	1.24684	1.08192	1	1.05758	0.81931
LTDEEVEMTR	1xOxidation [M8]; 1xTMTpro [N-Term]	1xOxidation [M8]; 1xTMTpro [N-Term]	Unambiguous	4.09526e-05	3.73679e-06	1.501	1	1	3	Q10713	Mitochondrial-processing peptidase subunit alpha OS=Homo sapiens OX=9606 GN=PMPCA PE=1 SV=2	Q10713	0	1542.76	10	0.0198964	0.0185045	0.0163032	0.010065	0.0118124	0.0132578	1.09113	1.01479	0.894077	0.551968	0.647796	0.727063	1	0.642276	0.00983398
LSLQDAVSQGVIDQDMATR	1xOxidation [M16]; 1xTMTpro [N-Term]	1xOxidation [M16]; 1xTMTpro [N-Term]	Unambiguous	5.41777e-08	3.73679e-06	2.926	1	1	3	P15924	Desmoplakin OS=Homo sapiens OX=9606 GN=DSP PE=1 SV=3	P15924	0	2367.21	19	0.00125896	0.00162199	0.00195561	0.00246777	0.00220701	0.00181275	0.780899	1.00608	1.21302	1.5307	1.36896	1.1244	1	1.34135	0.118085
ISIEMNGTLEDQLSHLK	1xDeamidated [N/Q]; 1xOxidation [M5]; 1xTMTpro [K17]; 1xTMTpro [N-Term]	1xDeamidated [N6; Q12]; 1xOxidation [M5]; 1xTMTpro [K17]; 1xTMTpro [N-Term]	Unambiguous	3.74166e-06	3.73679e-06	2.028	1	1	3	O43707	Alpha-actinin-4 OS=Homo sapiens OX=9606 GN=ACTN4 PE=1 SV=2	O43707	0	2553.37	17	0.00106034	0.00113906	0.00154419	0.00123336	0.00125067	0.000961587	0.849727	0.912807	1.23747	0.988374	1.00225	0.770586	1	0.920404	0.609487
ISIEMNGTLEDQLSHLK	1xOxidation [M5]; 1xTMTpro [K17]; 1xTMTpro [N-Term]	1xOxidation [M5]; 1xTMTpro [K17]; 1xTMTpro [N-Term]	Unambiguous	3.77199e-07	3.73679e-06	2.515	1	1	2	O43707	Alpha-actinin-4 OS=Homo sapiens OX=9606 GN=ACTN4 PE=1 SV=2	O43707	0	2552.39	17	0.00693899	0.0061664	0.00990452	0.0111854	0.0106116	0.0165929	0.904696	0.803967	1.29134	1.45834	1.38353	2.16336	1	1.66841	0.0968813
ISIEMHGTLEDQLSHLR	1xOxidation [M5]; 1xTMTpro [N-Term]	1xOxidation [M5]; 1xTMTpro [N-Term]	Unambiguous	1.3355e-06	3.73679e-06	2.247	1	1	2	P12814	Alpha-actinin-1 OS=Homo sapiens OX=9606 GN=ACTN1 PE=1 SV=2	P12814	0	2299.2	17	0.000496184	0.000704011	0.000906364	0.00134476	0.00107106	0.000795494	0.706627	1.0026	1.29077	1.9151	1.52532	1.13288	1	1.52444	0.14201
LITLEEEMTK	1xOxidation [M8]; 1xTMTpro [K10]; 1xTMTpro [N-Term]	1xOxidation [M8]; 1xTMTpro [K10]; 1xTMTpro [N-Term]	Unambiguous	1.82285e-05	3.73679e-06	1.686	1	1	24	P07237	Protein disulfide-isomerase OS=Homo sapiens OX=9606 GN=P4HB PE=1 SV=3	P07237	0	1831.04	10	0.00688075	0.00866781	0.00707158	0.00580877	0.00616089	0.00441897	0.912561	1.14957	0.937869	0.77039	0.817089	0.586066	1	0.724515	0.0558524
ISPDRVYINYYDMNAANVGWNNSTFA	1xOxidation [M13]; 1xTMTpro [N-Term]	1xOxidation [M13]; 1xTMTpro [N-Term]	Unambiguous	4.7518e-06	3.73679e-06	1.977	1	1	1	P14174	Macrophage migration inhibitory factor OS=Homo sapiens OX=9606 GN=MIF PE=1 SV=4	P14174	1	3315.57	26	0.0147563	0.0160874	0.0179814	0.0176081	0.0182955	0.0158073	0.906686	0.988469	1.10485	1.08191	1.12414	0.971259	1	1.0591	0.467856
LSPFMADIRDAPQDFHPDR	1xOxidation [M5]; 1xTMTpro [N-Term]	1xOxidation [M5]; 1xTMTpro [N-Term]	Unambiguous	2.43888e-05	3.73679e-06	1.621	1	1	2	P21333	Filamin-A OS=Homo sapiens OX=9606 GN=FLNA PE=1 SV=4	P21333	1	2548.26	19	0.000344079	0.000456503	0.000547814	0.000421811	0.000466063	0.000339369	0.765529	1.01566	1.21881	0.938472	1.03693	0.755052	1	0.910151	0.598481
ISMSEVDLNVAAPK	1xOxidation [M3]; 1xTMTpro [K14]; 1xTMTpro [N-Term]	1xOxidation [M3]; 1xTMTpro [K14]; 1xTMTpro [N-Term]	Unambiguous	1.20356e-05	3.73679e-06	1.777	1	1	2	Q09666	Neuroblast differentiation-associated protein AHNAK OS=Homo sapiens OX=9606 GN=AHNAK PE=1 SV=2	Q09666	0	2098.17	14	0.000758536	0.00120198	0.000677812	0.000805079	0.00050454	0.000401254	0.86252	1.36675	0.770731	0.915444	0.573706	0.45626	1	0.64847	0.208262
ILVQQTLNILQQLAVAMGPNIK	1xOxidation [M17]; 1xTMTpro [K22]; 1xTMTpro [N-Term]	1xOxidation [M17]; 1xTMTpro [K22]; 1xTMTpro [N-Term]	Unambiguous	3.63929e-05	3.73679e-06	1.529	1	1	1	Q14008	Cytoskeleton-associated protein 5 OS=Homo sapiens OX=9606 GN=CKAP5 PE=1 SV=3	Q14008	0	3029.8	22	0.000465484	0.000329649	0.00114667	0.000759393	0.000509085	0.000316505	0.719152	0.509293	1.77156	1.17323	0.786513	0.488987	1	0.816243	0.703281
LLVTDMSDAEQYR	1xOxidation [M6]; 1xTMTpro [N-Term]	1xOxidation [M6]; 1xTMTpro [N-Term]	Unambiguous	1.83111e-05	3.73679e-06	1.685	1	1	3	O14929	Histone acetyltransferase type B catalytic subunit OS=Homo sapiens OX=9606 GN=HAT1 PE=1 SV=1	O14929	0	1860.93	13	0.0438404	0.0535405	0.0381752	0.0484147	0.0308407	0.0250422	0.970234	1.18491	0.844857	1.07147	0.682536	0.554211	1	0.769405	0.290516
LSGAEPDDEEYQEFEEMLEHAESAQDFASR	1xOxidation [M17]; 1xTMTpro [N-Term]	1xOxidation [M17]; 1xTMTpro [N-Term]	Unambiguous	1.3738e-06	3.73679e-06	2.241	1	1	1	Q96GC9	Vacuole membrane protein 1 OS=Homo sapiens OX=9606 GN=VMP1 PE=1 SV=1	Q96GC9	0	3779.65	30	0.00256027	0.00234533	0.00577221	NA	0.0030934	0.00318912	0.719325	0.658936	1.62174	NA	0.86911	0.896004	1	NA	0.742397
LSVSGRDENSVELTMAEGPYK	1xOxidation [M15]; 1xTMTpro [K21]; 1xTMTpro [N-Term]	1xOxidation [M15]; 1xTMTpro [K21]; 1xTMTpro [N-Term]	Unambiguous	7.46912e-08	3.73679e-06	2.858	1	1	3	Q14697	Neutral alpha-glucosidase AB OS=Homo sapiens OX=9606 GN=GANAB PE=1 SV=3	Q14697	1	2906.51	21	0.003796	0.00336309	0.0027852	0.0026604	0.00411135	0.00409359	1.14518	1.01458	0.840241	0.80259	1.24032	1.23496	1	1.09262	0.620128
ILQEYVEHQVDDAMMANAAQK	1xOxidation [M]; 1xTMTpro [K21]; 1xTMTpro [N-Term]	1xOxidation [M14; M15]; 1xTMTpro [K21]; 1xTMTpro [N-Term]	Unambiguous	1.10784e-05	3.73679e-06	1.795	1	1	12	P08243	Asparagine synthetase [glutamine-hydrolyzing] OS=Homo sapiens OX=9606 GN=ASNS PE=1 SV=4	P08243	0	3028.54	21	0.00290768	0.00333275	0.00274079	0.00319268	0.00325608	0.00276046	0.971254	1.11324	0.915507	1.06645	1.08763	0.922077	1	1.02539	0.762978
LSYLEEAVMHLDHSDPITR	1xOxidation [M9]; 1xTMTpro [N-Term]	1xOxidation [M9]; 1xTMTpro [N-Term]	Unambiguous	1.18162e-05	3.73679e-06	1.781	1	1	1	Q6P2E9	Enhancer of mRNA-decapping protein 4 OS=Homo sapiens OX=9606 GN=EDC4 PE=1 SV=1	Q6P2E9	0	2546.29	19	0.00042001	0.000501407	NA	NA	0.000437011	0.000520254	0.911661	1.08834	NA	NA	0.948563	1.12925	NA	NA	0.787273
LSQTSNVDKEEEAVTIEMNEPVQLTFALR	1xOxidation [M18]; 1xTMTpro [K9]; 1xTMTpro [N-Term]	1xOxidation [M18]; 1xTMTpro [K9]; 1xTMTpro [N-Term]	Unambiguous	8.63102e-09	3.73679e-06	3.315	1	1	11	P12004	Proliferating cell nuclear antigen OS=Homo sapiens OX=9606 GN=PCNA PE=1 SV=1	P12004	1	3916.05	29	0.00354186	0.00337157	0.00433091	0.00444797	0.00431605	0.00338158	0.94497	0.899538	1.15549	1.18672	1.15152	0.902208	1	1.08015	0.539088
LLSEHENVLAEFSSGQVAVPQDSDGGGWMEISHTFTDYGPGVR	1xOxidation [M29]; 1xTMTpro [N-Term]	1xOxidation [M29]; 1xTMTpro [N-Term]	Unambiguous	8.39856e-11	3.73679e-06	4.296	1	1	1	Q9UK22	F-box only protein 2 OS=Homo sapiens OX=9606 GN=FBXO2 PE=1 SV=2	Q9UK22	0	4939.34	43	0.00430326	0.00541001	NA	NA	0.00334179	0.00425858	0.886057	1.11394	NA	NA	0.688088	0.876858	NA	NA	0.283364
ILRDPAGWLAMDPDSGQVTAVGTLDREDEQFVR	1xOxidation [M11]; 1xTMTpro [N-Term]	1xOxidation [M11]; 1xTMTpro [N-Term]	Unambiguous	2.72343e-05	3.73679e-06	1.596	1	1	1	P22223	Cadherin-3 OS=Homo sapiens OX=9606 GN=CDH3 PE=1 SV=2	P22223	2	3978	33	0.00255685	0.00411711	0.00434951	NA	0.00337364	0.00284318	0.695839	1.12046	1.1837	NA	0.918125	0.773762	1	NA	0.436237
LLQYGDMEEGASPPTLESLPEQLPVADMR	1xOxidation [M7]; 1xTMTpro [N-Term]	1xOxidation [M7]; 1xTMTpro [N-Term]	Unambiguous	8.9875e-07	3.73679e-06	2.331	1	1	2	Q96BJ8	Engulfment and cell motility protein 3 OS=Homo sapiens OX=9606 GN=ELMO3 PE=1 SV=3	Q96BJ8	0	3506.74	29	0.0185182	0.0147193	NA	NA	0.013483	0.0155645	1.1143	0.885704	NA	NA	0.811311	0.93656	NA	NA	0.45964
KAEEIANEMIEAAK	1xOxidation [M9]; 2xTMTpro [K1; K14]; 1xTMTpro [N-Term]	1xOxidation [M9]; 2xTMTpro [K1; K14]; 1xTMTpro [N-Term]	Unambiguous	4.35863e-05	3.73679e-06	1.486	1	1	2	P49588	Alanine--tRNA ligase, cytoplasmic OS=Homo sapiens OX=9606 GN=AARS1 PE=1 SV=2	P49588	1	2475.39	14	0.00237704	0.00323571	0.00352427	0.00535601	0.00394923	0.00278435	0.780464	1.0624	1.15714	1.75857	1.29667	0.9142	1	1.32314	0.320784
NPEISHMLNNPDIMR	1xOxidation [M]; 1xTMTpro [N-Term]	1xOxidation [M7; M14]; 1xTMTpro [N-Term]	Unambiguous	5.79551e-07	3.73679e-06	2.424	1	1	5	Q9UMX0	Ubiquilin-1 OS=Homo sapiens OX=9606 GN=UBQLN1 PE=1 SV=2	Q9UMX0	0	2101.05	15	0.12212	0.110776	0.102091	0.0858002	0.0808064	0.0733776	1.09366	0.992061	0.914283	0.76839	0.723667	0.657138	1	0.716399	0.0147922
HWPFMVVNDAGRPK	1xOxidation [M5]; 1xTMTpro [K14]; 1xTMTpro [N-Term]	1xOxidation [M5]; 1xTMTpro [K14]; 1xTMTpro [N-Term]	Unambiguous	3.53235e-05	3.73679e-06	1.536	1	1	11	P11142	Heat shock cognate 71 kDa protein OS=Homo sapiens OX=9606 GN=HSPA8 PE=1 SV=1	P11142	0	2278.24	14	0.0487126	0.041273	0.0390184	0.0459152	0.0441974	0.0468609	1.13282	0.959809	0.907376	1.06776	1.02781	1.08975	1	1.06178	0.463179
NPGNQAAYEHFETMK	1xOxidation [M14]; 1xTMTpro [K15]; 1xTMTpro [N-Term]	1xOxidation [M14]; 1xTMTpro [K15]; 1xTMTpro [N-Term]	Unambiguous	2.66813e-06	3.73679e-06	2.1	1	1	2	P18206	Vinculin OS=Homo sapiens OX=9606 GN=VCL PE=1 SV=4	P18206	0	2361.18	15	0.000399243	0.000332375	0.000610875	0.000547401	0.000557024	0.000735029	0.892168	0.742741	1.36509	1.22325	1.24476	1.64253	1	1.37018	0.192324
NPGVGNGDDEAAELMQQVNVLK	1xOxidation [M15]; 1xTMTpro [K22]; 1xTMTpro [N-Term]	1xOxidation [M15]; 1xTMTpro [K22]; 1xTMTpro [N-Term]	Unambiguous	8.48473e-08	3.73679e-06	2.831	1	1	4	Q15691	Microtubule-associated protein RP/EB family member 1 OS=Homo sapiens OX=9606 GN=MAPRE1 PE=1 SV=3	Q15691	0	2922.51	22	0.00204638	0.00231917	0.00390223	0.00387027	0.00372837	0.00334682	0.742537	0.841522	1.41594	1.40435	1.35286	1.21441	1	1.32387	0.259488
KAVQGGGATPVVGAVQGPVPGMPPMTQAPR	1xOxidation [M]; 1xTMTpro [K1]; 1xTMTpro [N-Term]	1xOxidation [M22; M25]; 1xTMTpro [K1]; 1xTMTpro [N-Term]	Unambiguous	1.1437e-09	3.73679e-06	3.743	1	1	2	P09012	U1 small nuclear ribonucleoprotein A OS=Homo sapiens OX=9606 GN=SNRPA PE=1 SV=3	P09012	1	3479.91	30	0.00811687	0.0147876	0.032868	0.0421409	0.0240667	0.0171975	0.436606	0.795426	1.76797	2.26676	1.29455	0.925053	1	1.49545	0.429419
KAKQEPEVNGGSGDAVPSGNEVSENMEEEAENQAESR	2xDeamidated [N9; N20]; 1xOxidation [M26]; 2xTMTpro [K1; K3]; 1xTMTpro [N-Term]	2xDeamidated [N9; N20]; 1xOxidation [M26]; 2xTMTpro [K1; K3]; 1xTMTpro [N-Term]	Unambiguous	2.74925e-07	3.73679e-06	2.582	1	1	1	P49321	Nuclear autoantigenic sperm protein OS=Homo sapiens OX=9606 GN=NASP PE=1 SV=2	P49321	2	4833.31	37	0.000712436	0.000434257	0.000898321	0.000417231	0.000489308	0.000692217	1.04513	0.637047	1.31782	0.61207	0.717806	1.01547	1	0.781782	0.409946
NNNIDAAIENIENMLTSENK	1xOxidation [M14]; 1xTMTpro [K20]; 1xTMTpro [N-Term]	1xOxidation [M14]; 1xTMTpro [K20]; 1xTMTpro [N-Term]	Unambiguous	1.01523e-07	3.73679e-06	2.793	1	1	3	P42704	Leucine-rich PPR motif-containing protein, mitochondrial OS=Homo sapiens OX=9606 GN=LRPPRC PE=1 SV=3	P42704	0	2871.46	20	0.000123373	0.000117628	0.000317177	0.000149175	0.000254935	0.000215035	0.663082	0.632209	1.70471	0.801762	1.37018	1.15573	1	1.10922	0.798302
HTAMVSWGGVSIPNSPFR	1xOxidation [M4]; 1xTMTpro [N-Term]	1xOxidation [M4]; 1xTMTpro [N-Term]	Unambiguous	6.8282e-08	3.73679e-06	2.877	1	1	1	P21333	Filamin-A OS=Homo sapiens OX=9606 GN=FLNA PE=1 SV=4	P21333	0	2263.16	18	0.000937363	0.00107021	0.00193251	0.00163856	0.00216225	0.0018368	0.713712	0.814864	1.47142	1.2476	1.64635	1.39855	1	1.43083	0.204659
NRPLSDEELDAMFPEGYK	1xOxidation [M12]; 1xTMTpro [K18]; 1xTMTpro [N-Term]	1xOxidation [M12]; 1xTMTpro [K18]; 1xTMTpro [N-Term]	Unambiguous	1.51326e-05	3.73679e-06	1.727	1	1	2	O75533	Splicing factor 3B subunit 1 OS=Homo sapiens OX=9606 GN=SF3B1 PE=1 SV=3	O75533	0	2735.38	18	0.00106065	0.000782343	0.00138549	0.00102218	0.000713838	0.000603083	0.985585	0.726975	1.28744	0.949841	0.663319	0.560402	1	0.724521	0.246193
HSSVYPTQEELEAVQNMVSHTER	1xOxidation [M17]; 1xTMTpro [N-Term]	1xOxidation [M17]; 1xTMTpro [N-Term]	Unambiguous	1.67442e-06	3.73679e-06	2.199	1	1	2	Q12906	Interleukin enhancer-binding factor 3 OS=Homo sapiens OX=9606 GN=ILF3 PE=1 SV=3	Q12906	0	2991.44	23	0.000362296	0.000513605	0.000566317	0.000568655	0.000720788	0.00047203	0.753622	1.06837	1.17801	1.18288	1.49933	0.981884	1	1.22136	0.325938
NQVAMNPTNTVFDAK	1xOxidation [M5]; 1xTMTpro [K15]; 1xTMTpro [N-Term]	1xOxidation [M5]; 1xTMTpro [K15]; 1xTMTpro [N-Term]	Unambiguous	4.64187e-06	3.73679e-06	1.982	1	1	3	P11142	Heat shock cognate 71 kDa protein OS=Homo sapiens OX=9606 GN=HSPA8 PE=1 SV=1	P11142	0	2274.2	15	0.00603854	0.00423606	0.00717286	0.00530349	0.00682025	0.00674346	1.0383	0.728369	1.23334	0.911907	1.17271	1.1595	1	1.08137	0.662534
NINADEAAAMGAVYQAAALSK	1xOxidation [M10]; 1xTMTpro [K21]; 1xTMTpro [N-Term]	1xOxidation [M10]; 1xTMTpro [K21]; 1xTMTpro [N-Term]	Unambiguous	1.35813e-08	3.73679e-06	3.219	1	1	2	Q9Y4L1	Hypoxia up-regulated protein 1 OS=Homo sapiens OX=9606 GN=HYOU1 PE=1 SV=1	Q9Y4L1	0	2703.43	21	0.00324658	0.00391093	0.00411542	0.00741399	0.00461457	0.00483435	0.863993	1.04079	1.09521	1.97304	1.22805	1.28654	1	1.49588	0.16608
KLDVSIEMPEELDISQLR	1xOxidation [M8]; 1xTMTpro [K1]; 1xTMTpro [N-Term]	1xOxidation [M8]; 1xTMTpro [K1]; 1xTMTpro [N-Term]	Unambiguous	1.1485e-06	3.73679e-06	2.279	1	1	5	P45974	Ubiquitin carboxyl-terminal hydrolase 5 OS=Homo sapiens OX=9606 GN=USP5 PE=1 SV=2	P45974	1	2739.51	18	0.00440982	0.0054212	0.00541419	0.00775374	0.00686077	0.00696048	0.867778	1.0668	1.06542	1.52581	1.35008	1.36971	1	1.4152	0.00924986
NLPIYSEEIVEMYK	1xOxidation [M12]; 1xTMTpro [K14]; 1xTMTpro [N-Term]	1xOxidation [M12]; 1xTMTpro [K14]; 1xTMTpro [N-Term]	Unambiguous	1.39336e-06	3.73679e-06	2.238	1	1	8	P35579	Myosin-9 OS=Homo sapiens OX=9606 GN=MYH9 PE=1 SV=4	P35579	0	2352.27	14	0.000973387	0.00103475	0.001165	0.00108825	0.00119797	0.000957531	0.920274	0.978293	1.10143	1.02886	1.1326	0.905283	1	1.02225	0.806228
KINEELESQYQQSMDSK	1xOxidation [M14]; 2xTMTpro [K1; K17]; 1xTMTpro [N-Term]	1xOxidation [M14]; 2xTMTpro [K1; K17]; 1xTMTpro [N-Term]	Unambiguous	4.88713e-06	3.73679e-06	1.971	1	1	2	O00193	Small acidic protein OS=Homo sapiens OX=9606 GN=SMAP PE=1 SV=1	O00193	1	2985.57	17	0.00359903	0.0054533	0.00641849	0.0052704	0.00629624	0.00514862	0.697901	1.05747	1.24463	1.022	1.22092	0.998387	1	1.08044	0.680123
NLLHVTDTGVGMTREELVK	1xOxidation [M12]; 1xTMTpro [K19]; 1xTMTpro [N-Term]	1xOxidation [M12]; 1xTMTpro [K19]; 1xTMTpro [N-Term]	Unambiguous	4.32273e-05	3.73679e-06	1.488	1	1	1	P14625	Endoplasmin OS=Homo sapiens OX=9606 GN=HSP90B1 PE=1 SV=1	P14625	1	2736.52	19	0.00381277	0.00480759	0.00665842	0.00721935	0.00905861	0.00795225	0.74864	0.943975	1.30739	1.41752	1.77866	1.56143	1	1.58587	0.0485
KLGEMWSEQSAK	1xOxidation [M5]; 2xTMTpro [K1; K12]; 1xTMTpro [N-Term]	1xOxidation [M5]; 2xTMTpro [K1; K12]; 1xTMTpro [N-Term]	Unambiguous	1.52712e-05	3.73679e-06	1.725	1	1	2	P26583	High mobility group protein B2 OS=Homo sapiens OX=9606 GN=HMGB2 PE=1 SV=2	P26583	1	2322.29	12	0.0320367	0.0342798	0.032671	0.0375761	0.0362837	0.0342679	0.970932	1.03891	0.990155	1.13881	1.09965	1.03855	1	1.09234	0.0674093
NLIPFDQMTIEDLNEAFPETK	1xOxidation [M8]; 1xTMTpro [K21]; 1xTMTpro [N-Term]	1xOxidation [M8]; 1xTMTpro [K21]; 1xTMTpro [N-Term]	Unambiguous	2.22306e-07	3.73679e-06	2.627	1	1	4	O75947	ATP synthase subunit d, mitochondrial OS=Homo sapiens OX=9606 GN=ATP5PD PE=1 SV=3	O75947	0	3089.6	21	0.0125567	0.00897153	0.00611989	0.0050363	0.00439519	0.00625772	1.36248	0.97347	0.664048	0.546471	0.476907	0.679004	1	0.567461	0.157413
KFLESGGQDGAGDDDDLEDLEEAEEPDMEEDDDQK	1xOxidation [M28]; 2xTMTpro [K1; K35]; 1xTMTpro [N-Term]	1xOxidation [M28]; 2xTMTpro [K1; K35]; 1xTMTpro [N-Term]	Unambiguous	1.07361e-10	3.73679e-06	4.244	1	1	1	P07237	Protein disulfide-isomerase OS=Homo sapiens OX=9606 GN=P4HB PE=1 SV=3	P07237	1	4814.16	35	7.21986e-05	5.18699e-05	NA	NA	5.0141e-05	7.69132e-05	1.16385	0.83615	NA	NA	0.80828	1.23985	NA	NA	0.937831
NMQNVEHVPLSLDR	1xOxidation [M2]; 1xTMTpro [N-Term]	1xOxidation [M2]; 1xTMTpro [N-Term]	Unambiguous	1.44009e-06	3.73679e-06	2.231	1	1	9	P20618	Proteasome subunit beta type-1 OS=Homo sapiens OX=9606 GN=PSMB1 PE=1 SV=2	P20618	0	1972.02	14	0.0325528	0.0367345	0.042181	0.058095	0.0424197	0.0338709	0.876109	0.988653	1.13524	1.56354	1.14166	0.911584	1	1.20559	0.400046
NMGGPYGGGNYGPGGSGGSGGYGGR	1xOxidation [M2]; 1xTMTpro [N-Term]	1xOxidation [M2]; 1xTMTpro [N-Term]	Unambiguous	2.31382e-11	3.73679e-06	4.569	1	1	4	P22626	Heterogeneous nuclear ribonucleoproteins A2/B1 OS=Homo sapiens OX=9606 GN=HNRNPA2B1 PE=1 SV=2	P22626	0	2510.11	25	0.00140268	0.00119671	0.00120935	0.00106604	0.00113693	0.00122565	1.10484	0.9426	0.95256	0.839682	0.895513	0.9654	1	0.900198	0.201773
NISMSVEGDYTYLR	1xOxidation [M4]; 1xTMTpro [N-Term]	1xOxidation [M4]; 1xTMTpro [N-Term]	Unambiguous	1.88138e-05	3.73679e-06	1.679	1	1	3	Q9Y5B9	FACT complex subunit SPT16 OS=Homo sapiens OX=9606 GN=SUPT16H PE=1 SV=1	Q9Y5B9	0	1967.97	14	0.000498467	0.000493356	0.000588606	0.000741027	0.000445921	0.000376955	0.946199	0.936498	1.1173	1.40663	0.846455	0.715543	1	0.989543	0.965882
HGIGLSTSSDSEMITQLLAYTPPQEQDDTPDWVAR	1xOxidation [M13]; 1xTMTpro [N-Term]	1xOxidation [M13]; 1xTMTpro [N-Term]	Unambiguous	3.58695e-06	3.73679e-06	2.037	1	1	1	Q06203	Amidophosphoribosyltransferase OS=Homo sapiens OX=9606 GN=PPAT PE=1 SV=1	Q06203	0	4179.01	35	0.000194768	0.000235933	NA	0.000656499	0.000340487	0.000267743	0.904421	1.09558	NA	3.04851	1.58108	1.24329	NA	1.95763	0.223719
HAQGGTWYGVDINNEDIADNFEAFVWEPAMVR	1xOxidation [M30]; 1xTMTpro [N-Term]	1xOxidation [M30]; 1xTMTpro [N-Term]	Unambiguous	4.28732e-12	3.73679e-06	4.926	1	1	6	Q99832	T-complex protein 1 subunit eta OS=Homo sapiens OX=9606 GN=CCT7 PE=1 SV=2	Q99832	0	3971.86	32	0.000115838	0.0001472	NA	0.000124592	0.000254918	0.000214362	0.880769	1.11923	NA	0.947331	1.93826	1.62989	NA	1.50516	0.222884
HNIMDFAMPYFIQVMK	1xOxidation [M8]; 1xTMTpro [K16]; 1xTMTpro [N-Term]	1xOxidation [M8]; 1xTMTpro [K16]; 1xTMTpro [N-Term]	Unambiguous	3.1045e-05	3.73679e-06	1.566	1	1	1	Q00610	Clathrin heavy chain 1 OS=Homo sapiens OX=9606 GN=CLTC PE=1 SV=5	Q00610	0	2609.36	16	0.00184935	0.00181699	0.00464778	0.00451011	0.00567162	0.00655537	0.667305	0.655627	1.67707	1.62739	2.0465	2.36539	1	2.01309	0.076102
HPDRWIVPGGGMEPEEEPSVAAVR	1xOxidation [M12]; 1xTMTpro [N-Term]	1xOxidation [M12]; 1xTMTpro [N-Term]	Unambiguous	2.68775e-05	3.73679e-06	1.599	1	1	1	O95989	Diphosphoinositol polyphosphate phosphohydrolase 1 OS=Homo sapiens OX=9606 GN=NUDT3 PE=1 SV=1	O95989	1	2935.47	24	0.0151033	0.0188139	0.0220471	0.017355	0.0213032	0.01511	0.80962	1.00853	1.18185	0.930324	1.14197	0.809979	1	0.960758	0.79999
HPEAEMAQNSVR	1xOxidation [M6]; 1xTMTpro [N-Term]	1xOxidation [M6]; 1xTMTpro [N-Term]	Unambiguous	2.04932e-05	3.73679e-06	1.66	1	1	5	P14923	Junction plakoglobin OS=Homo sapiens OX=9606 GN=JUP PE=1 SV=3	P14923	0	1688.83	12	0.0160551	0.0174821	0.02033	0.0320052	0.020304	0.0213797	0.89415	0.973623	1.13223	1.78245	1.13078	1.19069	1	1.36797	0.212259
HNDDEQYAWESSAGGSFTVRTDTGEPMGR	1xOxidation [M27]; 1xTMTpro [N-Term]	1xOxidation [M27]; 1xTMTpro [N-Term]	Unambiguous	3.65491e-06	3.73679e-06	2.033	1	1	1	P07900	Heat shock protein HSP 90-alpha OS=Homo sapiens OX=9606 GN=HSP90AA1 PE=1 SV=5	P07900	1	3520.56	29	6.00383e-05	5.60311e-05	7.67538e-05	NA	6.48138e-05	5.31143e-05	0.934094	0.871748	1.19416	NA	1.00839	0.826367	1	NA	0.584748
NSGQNLEEDMGQSEQK	1xOxidation [M10]; 1xTMTpro [K16]; 1xTMTpro [N-Term]	1xOxidation [M10]; 1xTMTpro [K16]; 1xTMTpro [N-Term]	Unambiguous	4.05217e-06	3.73679e-06	2.011	1	1	1	Q9HAV7	GrpE protein homolog 1, mitochondrial OS=Homo sapiens OX=9606 GN=GRPEL1 PE=1 SV=2	Q9HAV7	0	2418.17	16	0.00299655	0.00366743	0.00797874	0.00383081	0.00306026	0.00231578	0.613932	0.751383	1.63468	0.784856	0.626986	0.474457	1	0.628766	0.366283
HSANMNFSNHNNVR	1xOxidation [M5]; 1xTMTpro [N-Term]	1xOxidation [M5]; 1xTMTpro [N-Term]	Unambiguous	5.91947e-06	3.73679e-06	1.93	1	1	1	Q96RT1	Erbin OS=Homo sapiens OX=9606 GN=ERBIN PE=1 SV=2	Q96RT1	0	1961.93	14	0.00106379	0.00203066	NA	0.00412417	0.00531367	0.00507462	0.687547	1.31245	NA	2.66553	3.43433	3.27982	NA	3.12656	0.0285173
NSLESYAFNMK	1xOxidation [M10]; 1xTMTpro [K11]; 1xTMTpro [N-Term]	1xOxidation [M10]; 1xTMTpro [K11]; 1xTMTpro [N-Term]	Unambiguous	3.40647e-06	3.73679e-06	2.048	1	1	1	P11142	Heat shock cognate 71 kDa protein OS=Homo sapiens OX=9606 GN=HSPA8 PE=1 SV=1	P11142	0	1928.01	11	0.00233611	0.00172751	0.00219693	0.00186778	0.00190919	0.00180568	1.11944	0.827808	1.05275	0.895021	0.914868	0.865263	1	0.891717	0.344111
HQEAEMAQNAVR	1xOxidation [M6]; 1xTMTpro [N-Term]	1xOxidation [M6]; 1xTMTpro [N-Term]	Unambiguous	2.64316e-06	3.73679e-06	2.102	1	1	4	P35222	Catenin beta-1 OS=Homo sapiens OX=9606 GN=CTNNB1 PE=1 SV=1	P35222	0	1703.85	12	0.00171175	0.0018322	0.00292568	0.00238329	0.00114702	0.00135204	0.793748	0.849602	1.35665	1.10514	0.531877	0.626945	1	0.754654	0.385458
HLEGLSEEAIMELNLPTGIPIVYELDK	1xOxidation [M11]; 1xTMTpro [K27]; 1xTMTpro [N-Term]	1xOxidation [M11]; 1xTMTpro [K27]; 1xTMTpro [N-Term]	Unambiguous	4.77597e-07	3.73679e-06	2.465	1	1	3	P18669	Phosphoglycerate mutase 1 OS=Homo sapiens OX=9606 GN=PGAM1 PE=1 SV=2	P18669	0	3647.97	27	0.0262894	0.0294017	0.0436353	0.0531697	0.0765366	0.0779501	0.794031	0.888034	1.31794	1.60591	2.31167	2.35436	1	2.09065	0.0257324
NVQAEEMVEFSSGLK	1xOxidation [M7]; 1xTMTpro [K15]; 1xTMTpro [N-Term]	1xOxidation [M7]; 1xTMTpro [K15]; 1xTMTpro [N-Term]	Unambiguous	1.0579e-05	3.73679e-06	1.805	1	1	21	P25705	ATP synthase subunit alpha, mitochondrial OS=Homo sapiens OX=9606 GN=ATP5F1A PE=1 SV=1	P25705	0	2292.2	15	0.00472205	0.00549016	0.00836913	0.00985215	0.00678557	0.00615261	0.762386	0.886399	1.35121	1.59065	1.09555	0.993354	1	1.22652	0.428209
HIFSEDTSDFSGMSETK	1xOxidation [M13]; 1xTMTpro [K17]; 1xTMTpro [N-Term]	1xOxidation [M13]; 1xTMTpro [K17]; 1xTMTpro [N-Term]	Unambiguous	1.58241e-07	3.73679e-06	2.699	1	1	3	P36952	Serpin B5 OS=Homo sapiens OX=9606 GN=SERPINB5 PE=1 SV=2	P36952	0	2542.23	17	0.0140748	0.0142559	0.0192846	0.0166381	0.0149288	0.0166413	0.886783	0.898191	1.21503	1.04828	0.940589	1.04849	1	1.01245	0.920948
NVDMLSELVQEYDEPILK	1xOxidation [M4]; 1xTMTpro [K18]; 1xTMTpro [N-Term]	1xOxidation [M4]; 1xTMTpro [K18]; 1xTMTpro [N-Term]	Unambiguous	2.81492e-07	3.73679e-06	2.577	1	1	5	Q99733	Nucleosome assembly protein 1-like 4 OS=Homo sapiens OX=9606 GN=NAP1L4 PE=1 SV=1	Q99733	0	2759.47	18	0.0228211	0.0130979	0.00524829	0.00454581	0.0074061	0.00860221	1.66305	0.954487	0.382461	0.33127	0.539709	0.626873	1	0.499284	0.307558
NVDLLSDMVQEHDEPILK	1xOxidation [M8]; 1xTMTpro [K18]; 1xTMTpro [N-Term]	1xOxidation [M8]; 1xTMTpro [K18]; 1xTMTpro [N-Term]	Unambiguous	7.02442e-08	3.73679e-06	2.871	1	1	10	P55209	Nucleosome assembly protein 1-like 1 OS=Homo sapiens OX=9606 GN=NAP1L1 PE=1 SV=1	P55209	0	2719.45	18	0.0215346	0.0215235	0.0275397	0.025564	0.0223747	0.0236278	0.915096	0.914626	1.17028	1.08632	0.950798	1.00405	1	1.01372	0.893535
NVLLDPQLVPGGGASEMAVAHALTEK	1xOxidation [M17]; 1xTMTpro [K26]; 1xTMTpro [N-Term]	1xOxidation [M17]; 1xTMTpro [K26]; 1xTMTpro [N-Term]	Unambiguous	1.91134e-07	3.73679e-06	2.659	1	1	2	P49368	T-complex protein 1 subunit gamma OS=Homo sapiens OX=9606 GN=CCT3 PE=1 SV=4	P49368	0	3241.77	26	0.00344788	0.00265253	0.00370124	0.00463839	0.00394972	0.0049435	1.05529	0.811863	1.13284	1.41968	1.20889	1.51306	1	1.38054	0.0452299
HINMDGTINVDDFK	1xOxidation [M4]; 1xTMTpro [K14]; 1xTMTpro [N-Term]	1xOxidation [M4]; 1xTMTpro [K14]; 1xTMTpro [N-Term]	Unambiguous	2.36105e-06	3.73679e-06	2.126	1	1	1	O75643	U5 small nuclear ribonucleoprotein 200 kDa helicase OS=Homo sapiens OX=9606 GN=SNRNP200 PE=1 SV=2	O75643	0	2243.16	14	0.00060829	0.000667418	0.000676653	0.000822764	0.000575832	0.00050761	0.934698	1.02556	1.03975	1.26426	0.884824	0.779995	1	0.97636	0.888604
NVLGWQDANSTEFDPTTSHPVVVDMPEHNPGQMGGTMR	1xOxidation [M]; 1xTMTpro [N-Term]	1xOxidation [M25; M33; M37]; 1xTMTpro [N-Term]	Unambiguous	9.72988e-08	3.73679e-06	2.802	1	1	4	P17812	CTP synthase 1 OS=Homo sapiens OX=9606 GN=CTPS1 PE=1 SV=2	P17812	0	4472.07	38	0.00154475	0.00146217	NA	0.000824037	0.00156807	0.00137402	1.02746	0.972535	NA	0.548093	1.04297	0.913902	NA	0.83499	0.38168
HIMGQNVADYMR	1xOxidation [M]; 1xTMTpro [N-Term]	1xOxidation [M3; M11]; 1xTMTpro [N-Term]	Unambiguous	8.79175e-06	3.73679e-06	1.845	1	1	4	P46777	60S ribosomal protein L5 OS=Homo sapiens OX=9606 GN=RPL5 PE=1 SV=3	P46777	0	1754.86	12	0.0170002	0.0184012	0.0193445	0.0199323	0.0236122	0.0178556	0.931587	1.00836	1.06005	1.09226	1.29392	0.97846	1	1.12155	0.319722
HLMLPDFDLLEDIESK	1xOxidation [M3]; 1xTMTpro [K16]; 1xTMTpro [N-Term]	1xOxidation [M3]; 1xTMTpro [K16]; 1xTMTpro [N-Term]	Unambiguous	1.4882e-07	3.73679e-06	2.712	1	1	12	P13010	X-ray repair cross-complementing protein 5 OS=Homo sapiens OX=9606 GN=XRCC5 PE=1 SV=3	P13010	0	2539.36	16	0.00513505	0.00375987	0.00563324	0.00464244	0.00237547	0.00231557	1.06037	0.776396	1.16324	0.958642	0.490524	0.478154	1	0.64244	0.148605
MTEFGNLALIDQDAGQEDGVAIPLPGVR	1xOxidation [M1]; 1xTMTpro [N-Term]	1xOxidation [M1]; 1xTMTpro [N-Term]	Unambiguous	6.95299e-11	3.73679e-06	4.336	1	1	5	Q15269	Periodic tryptophan protein 2 homolog OS=Homo sapiens OX=9606 GN=PWP2 PE=2 SV=2	Q15269	0	3246.66	28	0.00281108	0.00233259	0.00142273	NA	0.00196625	0.00293342	1.2843	1.06569	0.650007	NA	0.898323	1.34019	1	NA	0.714572
MTDSFTEQADQVTAEVGK	1xOxidation [M1]; 1xTMTpro [K18]; 1xTMTpro [N-Term]	1xOxidation [M1]; 1xTMTpro [K18]; 1xTMTpro [N-Term]	Unambiguous	8.0872e-06	3.73679e-06	1.863	1	1	3	P09417	Dihydropteridine reductase OS=Homo sapiens OX=9606 GN=QDPR PE=1 SV=2	P09417	0	2581.29	18	0.020047	0.00993176	0.0188937	0.0423452	0.0304676	0.00467647	1.23057	0.609654	1.15978	2.59933	1.87023	0.287061	1	1.58554	0.485539
MTEFGNLALIDQDAGQEDGVAIPLPGVR	1xDeamidated [Q16]; 1xOxidation [M1]; 1xTMTpro [N-Term]	1xDeamidated [Q16]; 1xOxidation [M1]; 1xTMTpro [N-Term]	Unambiguous	7.22628e-08	3.73679e-06	2.865	1	1	1	Q15269	Periodic tryptophan protein 2 homolog OS=Homo sapiens OX=9606 GN=PWP2 PE=2 SV=2	Q15269	0	3247.65	28	0.000837447	0.000760895	NA	0.00188144	0.00082391	0.00154484	1.0479	0.952105	NA	2.35424	1.03096	1.93305	NA	1.77275	0.184635
MTEWETAAPAVAETPDIK	1xAcetyl [N-Term]; 1xOxidation [M1]; 1xTMTpro [K18]	1xAcetyl [N-Term]; 1xOxidation [M1]; 1xTMTpro [K18]	Unambiguous	2.84962e-06	3.73679e-06	2.086	1	1	5	P46782	40S ribosomal protein S5 OS=Homo sapiens OX=9606 GN=RPS5 PE=1 SV=4	P46782	0	2322.15	18	0.000997008	0.00134045	0.00191318	0.00302538	0.00276513	0.002435	0.703666	0.946058	1.35028	2.13524	1.95156	1.71856	1	1.93512	0.0194675
MTDQEAIQDLWQWRK	1xOxidation [M1]; 1xTMTpro [K15]; 1xTMTpro [N-Term]	1xOxidation [M1]; 1xTMTpro [K15]; 1xTMTpro [N-Term]	Unambiguous	8.49293e-07	3.73679e-06	2.343	1	1	4	P06748	Nucleophosmin OS=Homo sapiens OX=9606 GN=NPM1 PE=1 SV=2	P06748	1	2572.35	15	0.00173609	0.00203142	0.00194664	0.00211804	0.00206096	0.00195904	0.911469	1.06652	1.02201	1.112	1.08203	1.02852	1	1.07418	0.248961
MSVQPTVSLGGFEITPPVVLR	1xOxidation [M1]; 1xTMTpro [N-Term]	1xOxidation [M1]; 1xTMTpro [N-Term]	Unambiguous	3.45305e-09	3.73679e-06	3.509	1	1	3	P06748	Nucleophosmin OS=Homo sapiens OX=9606 GN=NPM1 PE=1 SV=2	P06748	0	2547.42	21	0.0046974	0.00623774	0.00753752	0.0074859	0.00744603	0.00669632	0.762868	1.01302	1.22411	1.21573	1.20925	1.0875	1	1.17083	0.328248
MTDQEAIQDLWQWR	1xOxidation [M1]; 1xTMTpro [N-Term]	1xOxidation [M1]; 1xTMTpro [N-Term]	Unambiguous	6.39921e-07	3.73679e-06	2.403	1	1	20	P06748	Nucleophosmin OS=Homo sapiens OX=9606 GN=NPM1 PE=1 SV=2	P06748	0	2140.05	14	0.00129159	0.00176863	0.00094276	0.000992815	0.000711459	0.000489512	0.967971	1.32548	0.706544	0.744057	0.533197	0.366861	1	0.548038	0.112161
MTGLVDEAIDTK	1xOxidation [M1]; 1xTMTpro [K12]; 1xTMTpro [N-Term]	1xOxidation [M1]; 1xTMTpro [K12]; 1xTMTpro [N-Term]	Unambiguous	4.32273e-05	3.73679e-06	1.488	1	1	7	P18206	Vinculin OS=Homo sapiens OX=9606 GN=VCL PE=1 SV=4	P18206	0	1917.05	12	0.000411636	0.000478932	0.000522609	0.000441408	0.000514103	0.000421476	0.873852	1.01671	1.10943	0.937056	1.09138	0.894741	1	0.974392	0.792408
MTIAGTTDTPTDVTHHPIPSEEDINFILNEVR	1xOxidation [M1]; 1xTMTpro [N-Term]	1xOxidation [M1]; 1xTMTpro [N-Term]	Unambiguous	2.396e-10	3.73679e-06	4.074	1	1	5	P43304	Glycerol-3-phosphate dehydrogenase, mitochondrial OS=Homo sapiens OX=9606 GN=GPD2 PE=1 SV=3	P43304	0	3883.93	32	0.00168416	0.00191914	0.00164699	0.00304407	0.00183877	0.00152073	0.962322	1.09659	0.941087	1.73937	1.05067	0.868939	1	1.21966	0.495988
MTLADDVTLDDLIMAKDDLSGADIK	1xOxidation [M1]; 2xTMTpro [K16; K25]; 1xTMTpro [N-Term]	1xOxidation [M1]; 2xTMTpro [K16; K25]; 1xTMTpro [N-Term]	Unambiguous	4.14542e-07	3.73679e-06	2.495	1	1	2	P62191	26S proteasome regulatory subunit 4 OS=Homo sapiens OX=9606 GN=PSMC1 PE=1 SV=1	P62191	1	3607.93	25	0.00109578	0.000671668	0.000642942	0.000899728	0.000694665	0.00105045	1.36382	0.835965	0.800213	1.11981	0.864587	1.30741	1	1.09727	0.687436
MTLADDVTLDDLIMAK	1xOxidation [M]; 1xTMTpro [K16]; 1xTMTpro [N-Term]	1xOxidation [M1; M14]; 1xTMTpro [K16]; 1xTMTpro [N-Term]	Unambiguous	1.22109e-06	3.73679e-06	2.266	1	1	11	P62191	26S proteasome regulatory subunit 4 OS=Homo sapiens OX=9606 GN=PSMC1 PE=1 SV=1	P62191	0	2389.29	16	0.00399813	0.00439004	0.00258285	0.00354025	0.00455847	0.004039	1.09328	1.20045	0.706274	0.968073	1.2465	1.10446	1	1.10634	0.575702
LATQLTGPVMPVR	1xOxidation [M10]; 1xTMTpro [N-Term]	1xOxidation [M10]; 1xTMTpro [N-Term]	Unambiguous	1.22027e-05	3.73679e-06	1.774	1	1	3	P26373	60S ribosomal protein L13 OS=Homo sapiens OX=9606 GN=RPL13 PE=1 SV=4	P26373	0	1702.98	13	0.00850039	0.0117091	0.00835156	0.0144153	0.00832566	0.00611446	0.892865	1.2299	0.877232	1.51415	0.874512	0.642252	1	1.01031	0.973612
MTLSNPSELDELMSEEAYEK	1xOxidation [M]; 1xTMTpro [K20]; 1xTMTpro [N-Term]	1xOxidation [M1; M13]; 1xTMTpro [K20]; 1xTMTpro [N-Term]	Unambiguous	3.92979e-08	3.73679e-06	2.994	1	1	7	P23434	Glycine cleavage system H protein, mitochondrial OS=Homo sapiens OX=9606 GN=GCSH PE=1 SV=2	P23434	0	2940.43	20	0.483364	0.515393	0.763728	0.417043	0.480851	0.427539	0.822754	0.877272	1.29997	0.709867	0.818477	0.727733	1	0.752026	0.238556
MSINAEEVVVGDLVEVK	1xOxidation [M1]; 1xTMTpro [K17]; 1xTMTpro [N-Term]	1xOxidation [M1]; 1xTMTpro [K17]; 1xTMTpro [N-Term]	Unambiguous	4.0107e-07	3.73679e-06	2.502	1	1	14	P05023	Sodium/potassium-transporting ATPase subunit alpha-1 OS=Homo sapiens OX=9606 GN=ATP1A1 PE=1 SV=1	P05023	0	2455.36	17	0.00838853	0.0073439	0.00860905	0.00691986	0.00566524	0.00542726	1.03386	0.905109	1.06103	0.852848	0.698221	0.668891	1	0.739986	0.0264329
MSGGWELELNGTEAK	1xOxidation [M1]; 1xTMTpro [K15]; 1xTMTpro [N-Term]	1xOxidation [M1]; 1xTMTpro [K15]; 1xTMTpro [N-Term]	Unambiguous	4.91314e-07	3.73679e-06	2.459	1	1	15	Q07021	Complement component 1 Q subcomponent-binding protein, mitochondrial OS=Homo sapiens OX=9606 GN=C1QBP PE=1 SV=1	Q07021	0	2246.16	15	0.0815842	0.126688	0.137908	0.0953227	0.156138	0.122693	0.707009	1.09788	1.19511	0.826066	1.35309	1.06326	1	1.0808	0.724001
MRPGAYSTGYGGYEEYSGLSDGYGFTTDLFGR	1xOxidation [M1]; 1xTMTpro [N-Term]	1xOxidation [M1]; 1xTMTpro [N-Term]	Unambiguous	4.61905e-10	3.73679e-06	3.935	1	1	5	P52597	Heterogeneous nuclear ribonucleoprotein F OS=Homo sapiens OX=9606 GN=HNRNPF PE=1 SV=3	P52597	0	3794.72	32	0.0107464	0.0109482	0.0059191	0.00867247	0.00447099	0.00372299	1.16751	1.18943	0.643061	0.942191	0.485736	0.404472	1	0.6108	0.187278
MSASDPNSSIFLTDTAK	1xOxidation [M1]; 1xTMTpro [K17]; 1xTMTpro [N-Term]	1xOxidation [M1]; 1xTMTpro [K17]; 1xTMTpro [N-Term]	Unambiguous	3.32063e-07	3.73679e-06	2.542	1	1	2	P23381	Tryptophan--tRNA ligase, cytoplasmic OS=Homo sapiens OX=9606 GN=WARS1 PE=1 SV=2	P23381	0	2409.25	17	0.00374768	0.00336899	0.00247546	0.00255895	0.00487489	0.00512293	1.17211	1.05367	0.774216	0.800329	1.52465	1.60223	1	1.30907	0.356823
MSAQESTPIMNGVTGPDGEDYSPWADRK	1xOxidation [M]; 1xTMTpro [K28]; 1xTMTpro [N-Term]	1xOxidation [M1; M10]; 1xTMTpro [K28]; 1xTMTpro [N-Term]	Unambiguous	2.43169e-07	3.73679e-06	2.608	1	1	4	Q9UQB8	Brain-specific angiogenesis inhibitor 1-associated protein 2 OS=Homo sapiens OX=9606 GN=BAIAP2 PE=1 SV=1	Q9UQB8	1	3663.76	28	0.00522211	0.00416187	0.00595922	0.00540941	0.00490951	0.0056209	1.02106	0.813756	1.16518	1.05768	0.959938	1.09903	1	1.03888	0.750089
MSQYLESMQIGDTIEFR	1xOxidation [M]; 1xTMTpro [N-Term]	1xOxidation [M1; M8]; 1xTMTpro [N-Term]	Unambiguous	2.44008e-06	3.73679e-06	2.119	1	1	3	P00387	NADH-cytochrome b5 reductase 3 OS=Homo sapiens OX=9606 GN=CYB5R3 PE=1 SV=3	P00387	0	2368.15	17	0.0011257	0.00161692	0.0026008	0.00290304	0.00166353	0.00109037	0.632012	0.907801	1.46019	1.62987	0.933966	0.612173	1	1.05867	0.887027
MSSVFEDQNAATHLIR	1xOxidation [M1]; 1xTMTpro [N-Term]	1xOxidation [M1]; 1xTMTpro [N-Term]	Unambiguous	1.80606e-07	3.73679e-06	2.671	1	1	2	Q9P0J1	[Pyruvate dehydrogenase [acetyl-transferring]]-phosphatase 1, mitochondrial OS=Homo sapiens OX=9606 GN=PDP1 PE=1 SV=3	Q9P0J1	0	2139.08	16	0.0062965	0.00930114	0.0126703	0.0176939	0.0148792	0.0114745	0.66823	0.987104	1.34467	1.87781	1.57909	1.21776	1	1.55822	0.110482
MSINAEEVVVGDLVEVKGGDRIPADLR	1xDeamidated [N4]; 1xOxidation [M1]; 1xTMTpro [K17]; 1xTMTpro [N-Term]	1xDeamidated [N4]; 1xOxidation [M1]; 1xTMTpro [K17]; 1xTMTpro [N-Term]	Unambiguous	1.01483e-05	3.73679e-06	1.814	1	1	1	P05023	Sodium/potassium-transporting ATPase subunit alpha-1 OS=Homo sapiens OX=9606 GN=ATP1A1 PE=1 SV=1	P05023	2	3506.9	27	0.000709427	0.000587426	0.000724924	0.000922371	0.00104193	0.00126823	1.05268	0.871648	1.07567	1.36865	1.54606	1.88185	1	1.59886	0.0417123
MTTETASEDDNFGTAQSNK	1xOxidation [M1]; 1xTMTpro [K19]; 1xTMTpro [N-Term]	1xOxidation [M1]; 1xTMTpro [K19]; 1xTMTpro [N-Term]	Unambiguous	8.25594e-07	3.73679e-06	2.349	1	1	3	Q92616	eIF-2-alpha kinase activator GCN1 OS=Homo sapiens OX=9606 GN=GCN1 PE=1 SV=6	Q92616	0	2671.26	19	0.000742306	0.000875637	0.00057899	0.000633252	0.000587909	0.000449331	1.01365	1.19572	0.790633	0.864732	0.802813	0.613579	1	0.760375	0.172759
MVVESAYEVIK	1xOxidation [M1]; 1xTMTpro [K11]; 1xTMTpro [N-Term]	1xOxidation [M1]; 1xTMTpro [K11]; 1xTMTpro [N-Term]	Unambiguous	1.20911e-05	3.73679e-06	1.776	1	1	8	P07195	L-lactate dehydrogenase B chain OS=Homo sapiens OX=9606 GN=LDHB PE=1 SV=2	P07195	0	1892.07	11	0.00593568	0.00846837	0.00866752	0.0139677	0.0132096	0.0104213	0.771817	1.10114	1.12704	1.81622	1.71765	1.35508	1	1.62965	0.0270145
MWDPHNDPNAQGDAFK	1xOxidation [M1]; 1xTMTpro [K16]; 1xTMTpro [N-Term]	1xOxidation [M1]; 1xTMTpro [K16]; 1xTMTpro [N-Term]	Unambiguous	2.54926e-05	3.73679e-06	1.611	1	1	7	P08621	U1 small nuclear ribonucleoprotein 70 kDa OS=Homo sapiens OX=9606 GN=SNRNP70 PE=1 SV=2	P08621	0	2467.2	16	0.0125698	0.0103645	0.010994	0.0078665	0.0073685	0.00765258	1.11144	0.916444	0.972112	0.69557	0.651536	0.676655	1	0.674587	0.025791
MVSDINNGWQHLEQAEK	1xDeamidated [N7]; 1xOxidation [M1]; 1xTMTpro [K17]; 1xTMTpro [N-Term]	1xDeamidated [N7]; 1xOxidation [M1]; 1xTMTpro [K17]; 1xTMTpro [N-Term]	Unambiguous	1.50637e-05	3.73679e-06	1.728	1	1	3	O43707	Alpha-actinin-4 OS=Homo sapiens OX=9606 GN=ACTN4 PE=1 SV=2	O43707	0	2624.33	17	0.000885266	0.00113443	0.00141568	0.001115	0.00151224	0.00139721	0.773074	0.990658	1.23627	0.973697	1.32059	1.22014	1	1.17147	0.370819
LAQANGWGVMVSHR	1xOxidation [M10]; 1xTMTpro [N-Term]	1xOxidation [M10]; 1xTMTpro [N-Term]	Unambiguous	6.77198e-07	3.73679e-06	2.391	1	1	17	P06733	Alpha-enolase OS=Homo sapiens OX=9606 GN=ENO1 PE=1 SV=2	P06733	0	1845.97	14	0.0129593	0.0157751	0.018806	0.0194885	0.0138488	0.0132339	0.817787	0.995476	1.18674	1.22981	0.873919	0.835114	1	0.979614	0.907609
MVSDINNGWQHLEQAEK	1xOxidation [M1]; 1xTMTpro [K17]; 1xTMTpro [N-Term]	1xOxidation [M1]; 1xTMTpro [K17]; 1xTMTpro [N-Term]	Unambiguous	1.65605e-08	3.73679e-06	3.177	1	1	7	O43707	Alpha-actinin-4 OS=Homo sapiens OX=9606 GN=ACTN4 PE=1 SV=2	O43707	0	2623.34	17	0.00420181	0.00476988	0.00652267	0.0075436	0.00612488	0.00569843	0.81355	0.923539	1.26291	1.46058	1.18589	1.10332	1	1.24993	0.225523
MWNSGFESYGSSSYGGAGGYTQSPGGFGSPAPSQAEK	1xAcetyl [N-Term]; 1xDeamidated [N/Q]; 1xOxidation [M1]; 1xTMTpro [K37]	1xAcetyl [N-Term]; 1xDeamidated [N3; Q22]; 1xOxidation [M1]; 1xTMTpro [K37]	Unambiguous	6.12547e-08	3.73679e-06	2.9	1	1	4	P15927	Replication protein A 32 kDa subunit OS=Homo sapiens OX=9606 GN=RPA2 PE=1 SV=1	P15927	0	4053.77	37	0.000283935	0.000409057	NA	NA	0.000824699	0.000668252	0.819446	1.18055	NA	NA	2.38011	1.9286	NA	NA	0.0619731
MYSYVTEELPQLINANFPVDPQR	1xOxidation [M1]; 1xTMTpro [N-Term]	1xOxidation [M1]; 1xTMTpro [N-Term]	Unambiguous	1.67442e-06	3.73679e-06	2.199	1	1	1	P10768	S-formylglutathione hydrolase OS=Homo sapiens OX=9606 GN=ESD PE=1 SV=2	P10768	0	3044.54	23	0.0067345	0.00831483	0.00885247	0.0105746	0.0105489	0.00993276	0.845271	1.04362	1.1111	1.32725	1.32403	1.2467	1	1.29932	0.0526026
MYSTDDGVQFHAFGR	1xOxidation [M1]; 1xTMTpro [N-Term]	1xOxidation [M1]; 1xTMTpro [N-Term]	Unambiguous	3.39465e-08	3.73679e-06	3.025	1	1	7	Q15029	116 kDa U5 small nuclear ribonucleoprotein component OS=Homo sapiens OX=9606 GN=EFTUD2 PE=1 SV=1	Q15029	0	2050.96	15	0.00703575	0.00808504	0.011955	0.0112476	0.0103129	0.00852746	0.779562	0.895823	1.32461	1.24624	1.14267	0.944843	1	1.11125	0.594695
MYPIDFEKDDDSNFHMDFIVAASNLR	1xOxidation [M16]; 1xTMTpro [K8]; 1xTMTpro [N-Term]	1xOxidation [M16]; 1xTMTpro [K8]; 1xTMTpro [N-Term]	Unambiguous	1.00086e-05	3.73679e-06	1.817	1	1	1	P22314	Ubiquitin-like modifier-activating enzyme 1 OS=Homo sapiens OX=9606 GN=UBA1 PE=1 SV=3	P22314	1	3714.81	26	0.000567808	0.000437353	0.000744952	0.000689005	0.00081709	0.000872294	0.973322	0.749699	1.27698	1.18107	1.40064	1.49527	1	1.35899	0.129964
MWNSGFESYGSSSYGGAGGYTQSPGGFGSPAPSQAEK	1xAcetyl [N-Term]; 1xOxidation [M1]; 1xTMTpro [K37]	1xAcetyl [N-Term]; 1xOxidation [M1]; 1xTMTpro [K37]	Unambiguous	3.33113e-08	3.73679e-06	3.029	1	1	6	P15927	Replication protein A 32 kDa subunit OS=Homo sapiens OX=9606 GN=RPA2 PE=1 SV=1	P15927	0	4052.78	37	0.00360578	0.00354851	0.00268077	0.00154466	0.00556434	0.00568177	1.09987	1.08241	0.817718	0.471171	1.6973	1.73312	1	1.30053	0.546855
LAMDLPGHADEVYAVDWSPDGQR	1xOxidation [M3]; 1xTMTpro [N-Term]	1xOxidation [M3]; 1xTMTpro [N-Term]	Unambiguous	1.29165e-07	3.73679e-06	2.742	1	1	2	Q9NVX2	Notchless protein homolog 1 OS=Homo sapiens OX=9606 GN=NLE1 PE=1 SV=4	Q9NVX2	0	2862.37	23	0.00667273	0.00886642	0.0099647	0.0130676	0.0111615	0.0127157	0.784909	1.04295	1.17214	1.53713	1.31292	1.49574	1	1.4486	0.0377059
LAMQEFMILPVGAANFR	1xOxidation [M]; 1xTMTpro [N-Term]	1xOxidation [M3; M7]; 1xTMTpro [N-Term]	Unambiguous	1.53106e-06	3.73679e-06	2.218	1	1	2	P06733	Alpha-enolase OS=Homo sapiens OX=9606 GN=ENO1 PE=1 SV=2	P06733	0	2228.19	17	0.00249061	0.00270556	0.00326006	0.00373121	0.00365748	0.00370404	0.883588	0.959845	1.15657	1.32372	1.29756	1.31408	1	1.31178	0.0605863
MYENFVEEVDAVDNGISQWAEGEPR	1xOxidation [M1]; 1xTMTpro [N-Term]	1xOxidation [M1]; 1xTMTpro [N-Term]	Unambiguous	5.19235e-08	3.73679e-06	2.935	1	1	1	Q9HB07	MYG1 exonuclease OS=Homo sapiens OX=9606 GN=MYG1 PE=1 SV=3	Q9HB07	0	3204.48	25	0.000926364	0.00112681	0.0012681	0.00108154	0.00131599	0.0010045	0.836754	1.01781	1.14543	0.976919	1.18869	0.907332	1	1.02431	0.853211
MYHDDDLADLVFPSSATADTSIFAGQNDPLK	1xOxidation [M1]; 1xTMTpro [K31]; 1xTMTpro [N-Term]	1xOxidation [M1]; 1xTMTpro [K31]; 1xTMTpro [N-Term]	Unambiguous	8.32598e-08	3.73679e-06	2.835	1	1	3	P27816	Microtubule-associated protein 4 OS=Homo sapiens OX=9606 GN=MAP4 PE=1 SV=3	P27816	0	3978.96	31	0.000185964	0.000210797	NA	0.000142515	0.000222731	0.000152821	0.93741	1.06259	NA	0.71839	1.12275	0.770341	NA	0.870492	0.433037
LAQDDLHIMDSLELPTGDPQYLTELAHYR	1xOxidation [M9]; 1xTMTpro [N-Term]	1xOxidation [M9]; 1xTMTpro [N-Term]	Unambiguous	2.85507e-07	3.73679e-06	2.574	1	1	1	Q9BYD3	39S ribosomal protein L4, mitochondrial OS=Homo sapiens OX=9606 GN=MRPL4 PE=1 SV=1	Q9BYD3	0	3674.83	29	0.0012217	0.00207302	0.00211036	0.00497185	0.00278779	0.00200264	0.678085	1.1506	1.17132	2.75954	1.54732	1.11153	1	1.80613	0.238742
LASEILMQNWDAAMEDLTR	1xOxidation [M14]; 1xTMTpro [N-Term]	1xOxidation [M14]; 1xTMTpro [N-Term]	Unambiguous	2.80166e-07	3.73679e-06	2.578	1	1	1	P60228	Eukaryotic translation initiation factor 3 subunit E OS=Homo sapiens OX=9606 GN=EIF3E PE=1 SV=1	P60228	0	2527.25	19	0.000193889	0.000261594	NA	NA	0.000265291	0.000230346	0.851356	1.14864	NA	NA	1.16488	1.01144	NA	NA	0.665624
MVFINNIALAQIK	1xOxidation [M1]; 1xTMTpro [K13]; 1xTMTpro [N-Term]	1xOxidation [M1]; 1xTMTpro [K13]; 1xTMTpro [N-Term]	Unambiguous	3.86156e-05	3.73679e-06	1.515	1	1	2	P42704	Leucine-rich PPR motif-containing protein, mitochondrial OS=Homo sapiens OX=9606 GN=LRPPRC PE=1 SV=3	P42704	0	2099.25	13	0.00304167	0.0038787	0.00448976	0.00612164	0.00562652	0.00502214	0.799729	1.0198	1.18047	1.60953	1.47935	1.32044	1	1.46977	0.0306255
MTVAHMWFDNQIHEADTTENQSGVSFDK	1xOxidation [M]; 1xTMTpro [K28]; 1xTMTpro [N-Term]	1xOxidation [M1; M6]; 1xTMTpro [K28]; 1xTMTpro [N-Term]	Unambiguous	1.15873e-07	3.73679e-06	2.765	1	1	11	P05023	Sodium/potassium-transporting ATPase subunit alpha-1 OS=Homo sapiens OX=9606 GN=ATP1A1 PE=1 SV=1	P05023	0	3862.83	28	0.00759482	0.00684103	0.00853572	0.00780245	0.00749993	0.00689508	0.991855	0.893412	1.11473	1.01897	0.979463	0.900471	1	0.966301	0.674451
IAQDLEMYGINYFEIK	1xOxidation [M7]; 1xTMTpro [K16]; 1xTMTpro [N-Term]	1xOxidation [M7]; 1xTMTpro [K16]; 1xTMTpro [N-Term]	Unambiguous	3.99557e-06	3.73679e-06	2.014	1	1	3	P15311	Ezrin OS=Homo sapiens OX=9606 GN=EZR PE=1 SV=4	P15311	0	2571.37	16	0.00145867	0.00159374	0.00170073	0.00160502	0.00191217	0.00161849	0.920656	1.00591	1.07344	1.01303	1.20689	1.02153	1	1.08048	0.362247
IAQDLEMYGVNYFEIK	1xOxidation [M7]; 1xTMTpro [K16]; 1xTMTpro [N-Term]	1xOxidation [M7]; 1xTMTpro [K16]; 1xTMTpro [N-Term]	Unambiguous	3.25023e-06	3.73679e-06	2.058	1	1	2	P35241	Radixin OS=Homo sapiens OX=9606 GN=RDX PE=1 SV=1	P35241	0	2557.35	16	0.00585429	0.00664563	0.00740537	0.00888479	0.00970396	0.00842399	0.882321	1.00159	1.11609	1.33906	1.46252	1.26961	1	1.35706	0.01634
LAQQQAALLMQQEER	1xOxidation [M10]; 1xTMTpro [N-Term]	1xOxidation [M10]; 1xTMTpro [N-Term]	Unambiguous	3.53681e-06	3.73679e-06	2.04	1	1	4	Q13435	Splicing factor 3B subunit 2 OS=Homo sapiens OX=9606 GN=SF3B2 PE=1 SV=2	Q13435	0	2077.1	15	0.00123832	0.00184778	0.00280508	0.00307817	0.00218818	0.00159672	0.630598	0.940955	1.42845	1.56751	1.1143	0.813103	1	1.16497	0.632786
MVMEQGDWLIGGDLQVLDR	1xOxidation [M]; 1xTMTpro [N-Term]	1xOxidation [M1; M3]; 1xTMTpro [N-Term]	Unambiguous	5.27355e-07	3.73679e-06	2.444	1	1	5	O43252	Bifunctional 3'-phosphoadenosine 5'-phosphosulfate synthase 1 OS=Homo sapiens OX=9606 GN=PAPSS1 PE=1 SV=2	O43252	0	2495.26	19	0.00107094	0.001102	NA	0.00141762	0.000744854	0.000765636	0.985703	1.0143	NA	1.30479	0.685572	0.704699	NA	0.898354	0.666973
MMDYLQGSGETPQTDVR	1xOxidation [M]; 1xTMTpro [N-Term]	1xOxidation [M1; M2]; 1xTMTpro [N-Term]	Unambiguous	2.50155e-07	3.73679e-06	2.602	1	1	13	Q14697	Neutral alpha-glucosidase AB OS=Homo sapiens OX=9606 GN=GANAB PE=1 SV=3	Q14697	0	2248.05	17	0.00725533	0.00916921	0.0119632	0.0166045	0.012429	0.00982546	0.766739	0.968997	1.26426	1.75476	1.31349	1.03835	1	1.36887	0.228175
MMLGTEGGEGFVVK	1xAcetyl [N-Term]; 1xOxidation [M]; 1xTMTpro [K14]	1xAcetyl [N-Term]; 1xOxidation [M1; M2]; 1xTMTpro [K14]	Unambiguous	3.88473e-06	3.73679e-06	2.02	1	1	17	P31943	Heterogeneous nuclear ribonucleoprotein H OS=Homo sapiens OX=9606 GN=HNRNPH1 PE=1 SV=4	P31943	0	1816.91	14	0.0477132	0.0655559	0.0591811	0.0780025	0.075801	0.0675103	0.830034	1.14043	1.02953	1.35696	1.31866	1.17443	1	1.28335	0.0686205
MMGHRPVLVLSQNTK	1xAcetyl [N-Term]; 1xOxidation [M]; 1xTMTpro [K15]	1xAcetyl [N-Term]; 1xOxidation [M1; M2]; 1xTMTpro [K15]	Unambiguous	6.26041e-06	3.73679e-06	1.918	1	1	5	P49368	T-complex protein 1 subunit gamma OS=Homo sapiens OX=9606 GN=CCT3 PE=1 SV=4	P49368	0	2073.13	15	0.00598946	0.00705124	0.00803097	0.0111169	0.010056	0.00917145	0.852726	1.00389	1.14338	1.58272	1.43168	1.30575	1	1.44005	0.0192831
MMEGLDDGPDFLSEEDRGLK	1xAcetyl [N-Term]; 1xOxidation [M]; 1xTMTpro [K20]	1xAcetyl [N-Term]; 1xOxidation [M1; M2]; 1xTMTpro [K20]	Unambiguous	1.72241e-06	3.73679e-06	2.193	1	1	6	Q9UNH7	Sorting nexin-6 OS=Homo sapiens OX=9606 GN=SNX6 PE=1 SV=1	Q9UNH7	1	2616.21	20	0.00499057	0.0080133	0.00700161	0.0125121	0.0106716	0.00907693	0.748381	1.20167	1.04995	1.87631	1.6003	1.36117	1	1.61259	0.0380121
MIVVLGEIGGTEEYK	1xOxidation [M1]; 1xTMTpro [K15]; 1xTMTpro [N-Term]	1xOxidation [M1]; 1xTMTpro [K15]; 1xTMTpro [N-Term]	Unambiguous	2.12416e-05	3.73679e-06	1.652	1	1	1	P53396	ATP-citrate synthase OS=Homo sapiens OX=9606 GN=ACLY PE=1 SV=3	P53396	0	2262.25	15	0.000736262	0.000995122	0.00160341	0.00160615	0.00210646	0.00151635	0.662346	0.895218	1.44244	1.4449	1.89499	1.36412	1	1.568	0.123627
MMADEALGSGLVSR	1xOxidation [M]; 1xTMTpro [N-Term]	1xOxidation [M1; M2]; 1xTMTpro [N-Term]	Unambiguous	3.17246e-05	3.73679e-06	1.561	1	1	2	Q13011	Delta(3,5)-Delta(2,4)-dienoyl-CoA isomerase, mitochondrial OS=Homo sapiens OX=9606 GN=ECH1 PE=1 SV=2	Q13011	0	1756.89	14	0.00459838	0.0070152	0.00823747	0.0108736	0.00935771	0.00773699	0.694932	1.06018	1.24489	1.64327	1.41419	1.16926	1	1.40891	0.127592
MMITSQDVLHSWAVPTLGLK	1xOxidation [M]; 1xTMTpro [K20]; 1xTMTpro [N-Term]	1xOxidation [M1; M2]; 1xTMTpro [K20]; 1xTMTpro [N-Term]	Unambiguous	4.16775e-06	3.73679e-06	2.005	1	1	2	P00403	Cytochrome c oxidase subunit 2 OS=Homo sapiens OX=9606 GN=MT-CO2 PE=1 SV=1	P00403	0	2851.57	20	0.186585	0.0744564	0.155907	0.174407	0.180485	0.304888	1.3425	0.535725	1.12177	1.25488	1.29862	2.19371	1	1.5824	0.212774
MMNNSGYSDAGLGLGDETDEMPSTEK	1xAcetyl [N-Term]; 1xOxidation [M]; 1xTMTpro [K26]	1xAcetyl [N-Term]; 1xOxidation [M1; M2]; 1xTMTpro [K26]	Unambiguous	2.09902e-06	3.73679e-06	2.151	1	1	12	Q14315	Filamin-C OS=Homo sapiens OX=9606 GN=FLNC PE=1 SV=3	Q14315	0	3111.34	26	0.00119903	0.00104758	0.000214836	0.00139855	0.00113441	0.000923461	1.46137	1.27679	0.261842	1.70455	1.38262	1.12551	1	1.40423	0.400943
MMVDKDGDVTVTNDGATILSMMDVDHQIAK	1xOxidation [M]; 2xTMTpro [K5; K30]; 1xTMTpro [N-Term]	1xOxidation [M1; M2; M21; M22]; 2xTMTpro [K5; K30]; 1xTMTpro [N-Term]	Unambiguous	4.79856e-07	3.73679e-06	2.464	1	1	25	P48643	T-complex protein 1 subunit epsilon OS=Homo sapiens OX=9606 GN=CCT5 PE=1 SV=1	P48643	1	4179.13	30	0.0166762	0.0144861	0.0218263	0.0203343	0.0185425	0.0238379	0.944139	0.820144	1.23572	1.15124	1.0498	1.34961	1	1.18355	0.298518
MNAAASSYPMASLYVGDLHSDVTEAMLYEK	1xAcetyl [N-Term]; 1xOxidation [M]; 1xTMTpro [K30]	1xAcetyl [N-Term]; 1xOxidation [M1; M10; M26]; 1xTMTpro [K30]	Unambiguous	3.92715e-05	3.73679e-06	1.511	1	1	3	Q13310	Polyadenylate-binding protein 4 OS=Homo sapiens OX=9606 GN=PABPC4 PE=1 SV=1	Q13310	0	3626.7	30	0.000307854	0.000360165	NA	0.000877381	0.000406306	0.000399446	0.921693	1.07831	NA	2.62681	1.21645	1.19591	NA	1.67972	0.286472
MLPTIIADNAGYDSADLVAQLR	1xOxidation [M1]; 1xTMTpro [N-Term]	1xOxidation [M1]; 1xTMTpro [N-Term]	Unambiguous	1.86675e-07	3.73679e-06	2.664	1	1	5	P78371	T-complex protein 1 subunit beta OS=Homo sapiens OX=9606 GN=CCT2 PE=1 SV=4	P78371	0	2667.4	22	0.00200831	0.00224757	0.00288742	0.00305933	0.00295441	0.0030051	0.843437	0.943921	1.21264	1.28484	1.24078	1.26206	1	1.26256	0.138312
MILFAFGSALAQAR	1xOxidation [M1]; 1xTMTpro [N-Term]	1xOxidation [M1]; 1xTMTpro [N-Term]	Unambiguous	5.24235e-06	3.73679e-06	1.956	1	1	3	Q9BZE1	39S ribosomal protein L37, mitochondrial OS=Homo sapiens OX=9606 GN=MRPL37 PE=1 SV=2	Q9BZE1	0	1816.01	14	0.00222705	0.00189474	0.00236859	0.00189477	0.00223516	0.00160404	1.02939	0.875791	1.09482	0.875805	1.03314	0.741423	1	0.883456	0.338582
MLITILGTVKPNANR	1xOxidation [M1]; 1xTMTpro [K10]; 1xTMTpro [N-Term]	1xOxidation [M1]; 1xTMTpro [K10]; 1xTMTpro [N-Term]	Unambiguous	3.01492e-06	3.73679e-06	2.074	1	1	8	P17931	Galectin-3 OS=Homo sapiens OX=9606 GN=LGALS3 PE=1 SV=5	P17931	0	2265.36	15	0.0223395	0.0255595	0.027416	0.0192619	0.0211049	0.0209003	0.889844	1.0181	1.09205	0.767254	0.840665	0.832514	1	0.813478	0.0720681
MIVMASHMQEQEVGDGTNFVLVFAGALLELAEELLR	1xOxidation [M8]; 1xTMTpro [N-Term]	1xOxidation [M8]; 1xTMTpro [N-Term]	Unambiguous	8.28676e-08	3.73679e-06	2.836	1	1	1	P50990	T-complex protein 1 subunit theta OS=Homo sapiens OX=9606 GN=CCT8 PE=1 SV=4	P50990	0	4281.19	36	0.000135307	0.000169381	0.000241105	0.000218987	0.000204898	0.000219899	0.743729	0.93102	1.32525	1.20368	1.12624	1.20869	1	1.17954	0.405036
MLVLDEADEMLNK	1xOxidation [M]; 1xTMTpro [K13]; 1xTMTpro [N-Term]	1xOxidation [M1; M10]; 1xTMTpro [K13]; 1xTMTpro [N-Term]	Unambiguous	7.06689e-06	3.73679e-06	1.892	1	1	14	P38919	Eukaryotic initiation factor 4A-III OS=Homo sapiens OX=9606 GN=EIF4A3 PE=1 SV=4	P38919	0	2145.14	13	0.00466014	0.0035629	0.00400132	0.00236614	0.00185932	0.00185822	1.14365	0.874377	0.981971	0.580678	0.456298	0.456029	1	0.497669	0.0104531
MLVDDIGDVTITNDGATILK	1xOxidation [M1]; 1xTMTpro [K20]; 1xTMTpro [N-Term]	1xOxidation [M1]; 1xTMTpro [K20]; 1xTMTpro [N-Term]	Unambiguous	3.11803e-08	3.73679e-06	3.043	1	1	16	P17987	T-complex protein 1 subunit alpha OS=Homo sapiens OX=9606 GN=TCP1 PE=1 SV=1	P17987	0	2728.49	20	0.012158	0.0110127	0.0170299	0.0148233	0.0157712	0.0164945	0.907301	0.821829	1.27087	1.1062	1.17694	1.23092	1	1.17135	0.338908
MLSELKDEYDDLAESEQFGVVMGTVPR	1xOxidation [M1]; 1xTMTpro [K6]; 1xTMTpro [N-Term]	1xOxidation [M1]; 1xTMTpro [K6]; 1xTMTpro [N-Term]	Unambiguous	1.01015e-05	3.73679e-06	1.815	1	1	1	O60610	Protein diaphanous homolog 1 OS=Homo sapiens OX=9606 GN=DIAPH1 PE=1 SV=2	O60610	1	3682.85	27	0.000192339	0.000246924	NA	0.00107285	0.000427236	0.000269285	0.875735	1.12426	NA	4.88477	1.94524	1.22607	NA	2.68536	0.270282
MQNDAGEFVDLYVPRK	1xAcetyl [N-Term]; 1xOxidation [M1]; 1xTMTpro [K16]	1xAcetyl [N-Term]; 1xOxidation [M1]; 1xTMTpro [K16]	Unambiguous	1.56018e-06	3.73679e-06	2.214	1	1	21	P63220	40S ribosomal protein S21 OS=Homo sapiens OX=9606 GN=RPS21 PE=1 SV=1	P63220	1	2244.13	16	0.050122	0.0635391	0.082007	0.0936281	0.0966055	0.0778219	0.768474	0.974187	1.25734	1.43552	1.48116	1.19317	1	1.36995	0.104368
MQMLEDEDDLAYAETEK	1xOxidation [M]; 1xTMTpro [K17]; 1xTMTpro [N-Term]	1xOxidation [M1; M3]; 1xTMTpro [K17]; 1xTMTpro [N-Term]	Unambiguous	1.3193e-05	3.73679e-06	1.757	1	1	2	Q14204	Cytoplasmic dynein 1 heavy chain 1 OS=Homo sapiens OX=9606 GN=DYNC1H1 PE=1 SV=5	Q14204	0	2655.27	17	9.48601e-05	0.00011484	0.000174352	0.000376104	0.000266586	0.000215239	0.740994	0.897067	1.36194	2.93792	2.08242	1.68133	1	2.23389	0.0600666
MQQNIQELEEQLEEEESARQK	1xOxidation [M1]; 1xTMTpro [K21]; 1xTMTpro [N-Term]	1xOxidation [M1]; 1xTMTpro [K21]; 1xTMTpro [N-Term]	Unambiguous	2.16097e-07	3.73679e-06	2.633	1	1	5	P35579	Myosin-9 OS=Homo sapiens OX=9606 GN=MYH9 PE=1 SV=4	P35579	1	3213.62	21	0.000927178	0.000958905	0.000834781	0.000821015	0.000881068	0.00085845	1.0223	1.05728	0.920422	0.905244	0.971457	0.94652	1	0.941074	0.289254
MQQNIQELEEQLEEEESAR	1xOxidation [M1]; 1xTMTpro [N-Term]	1xOxidation [M1]; 1xTMTpro [N-Term]	Unambiguous	1.0593e-07	3.73679e-06	2.784	1	1	1	P35579	Myosin-9 OS=Homo sapiens OX=9606 GN=MYH9 PE=1 SV=4	P35579	0	2653.26	19	9.87435e-05	0.000134913	0.000276266	0.000199353	0.000269021	0.000213834	0.580932	0.793727	1.62534	1.17284	1.58272	1.25804	1	1.33787	0.406294
MQEHSDQVPVGNIPR	1xOxidation [M1]; 1xTMTpro [N-Term]	1xOxidation [M1]; 1xTMTpro [N-Term]	Unambiguous	2.47476e-06	3.73679e-06	2.116	1	1	1	P33993	DNA replication licensing factor MCM7 OS=Homo sapiens OX=9606 GN=MCM7 PE=1 SV=4	P33993	0	2027.03	15	0.000372583	0.000417472	0.000711522	0.00059845	0.00051878	0.000447031	0.744383	0.834067	1.42155	1.19564	1.03647	0.893123	1	1.04174	0.868708
MQEVVANLQYDDGSGMK	1xOxidation [M]; 1xTMTpro [K17]; 1xTMTpro [N-Term]	1xOxidation [M1; M16]; 1xTMTpro [K17]; 1xTMTpro [N-Term]	Unambiguous	7.86488e-06	3.73679e-06	1.869	1	1	5	Q16531	DNA damage-binding protein 1 OS=Homo sapiens OX=9606 GN=DDB1 PE=1 SV=1	Q16531	0	2509.26	17	0.000655158	0.000802982	0.00139257	0.0011829	0.00144308	0.00141055	0.689469	0.845034	1.4655	1.24485	1.51865	1.48442	1	1.41597	0.214645
MREDYDSVEQDGDEPGPQR	1xOxidation [M1]; 1xTMTpro [N-Term]	1xOxidation [M1]; 1xTMTpro [N-Term]	Unambiguous	4.66365e-06	3.73679e-06	1.981	1	1	8	Q9Y5S9	RNA-binding protein 8A OS=Homo sapiens OX=9606 GN=RBM8A PE=1 SV=1	Q9Y5S9	1	2543.13	19	0.0361668	0.0329802	0.0303526	0.0282265	0.033096	0.0381321	1.09046	0.994383	0.915157	0.851055	0.997875	1.14972	1	0.999548	0.996661
MQVDQEEPHVEEQQQQTPAENK	1xOxidation [M1]; 1xTMTpro [K22]; 1xTMTpro [N-Term]	1xOxidation [M1]; 1xTMTpro [K22]; 1xTMTpro [N-Term]	Unambiguous	8.3736e-07	3.73679e-06	2.346	1	1	2	P34932	Heat shock 70 kDa protein 4 OS=Homo sapiens OX=9606 GN=HSPA4 PE=1 SV=4	P34932	0	3246.58	22	0.000350141	0.000487273	0.000329784	0.00026771	0.000340771	0.000236454	0.899953	1.25242	0.847631	0.688084	0.87587	0.607748	1	0.723901	0.152887
MQQQLDEYQELLDIK	1xOxidation [M1]; 1xTMTpro [K15]; 1xTMTpro [N-Term]	1xOxidation [M1]; 1xTMTpro [K15]; 1xTMTpro [N-Term]	Unambiguous	5.36633e-06	3.73679e-06	1.951	1	1	8	P02545	Prelamin-A/C OS=Homo sapiens OX=9606 GN=LMNA PE=1 SV=1	P02545	0	2518.34	15	0.00136753	0.00149198	0.00174781	0.00231007	0.00182009	0.00113033	0.89045	0.971486	1.13806	1.50417	1.18513	0.736001	1	1.14177	0.597193
MNVSPDVNYEELAR	1xOxidation [M1]; 1xTMTpro [N-Term]	1xOxidation [M1]; 1xTMTpro [N-Term]	Unambiguous	1.82285e-05	3.73679e-06	1.686	1	1	1	P17980	26S proteasome regulatory subunit 6A OS=Homo sapiens OX=9606 GN=PSMC3 PE=1 SV=3	P17980	0	1956.97	14	0.00179016	0.00169246	0.00123708	0.00107241	0.000642893	0.000616035	1.13789	1.07578	0.786332	0.681656	0.408644	0.391572	1	0.493957	0.0250615
MNSEEEDEVWQVIIGAR	1xOxidation [M1]; 1xTMTpro [N-Term]	1xOxidation [M1]; 1xTMTpro [N-Term]	Unambiguous	1.37342e-07	3.73679e-06	2.729	1	1	3	Q9NR28	Diablo homolog, mitochondrial OS=Homo sapiens OX=9606 GN=DIABLO PE=1 SV=1	Q9NR28	0	2325.14	17	0.00366309	0.00505014	0.00618612	0.00470766	0.0082469	0.0066684	0.737567	1.01685	1.24558	0.947893	1.66052	1.34269	1	1.31703	0.285267
IDINMSGFNETDDLK	1xOxidation [M5]; 1xTMTpro [K15]; 1xTMTpro [N-Term]	1xOxidation [M5]; 1xTMTpro [K15]; 1xTMTpro [N-Term]	Unambiguous	5.91947e-06	3.73679e-06	1.93	1	1	3	P13797	Plastin-3 OS=Homo sapiens OX=9606 GN=PLS3 PE=1 SV=4	P13797	0	2336.19	15	0.000939547	0.000890818	0.00114147	0.00138849	0.000900429	0.00076125	0.948453	0.899262	1.15229	1.40166	0.908965	0.768465	1	1.02636	0.907754
MNPSTPSYPTASLYVGDLHPDVTEAMLYEK	1xAcetyl [N-Term]; 1xOxidation [M1]; 1xTMTpro [K30]	1xAcetyl [N-Term]; 1xOxidation [M1]; 1xTMTpro [K30]	Unambiguous	8.79175e-06	3.73679e-06	1.845	1	1	3	Q9H361	Polyadenylate-binding protein 3 OS=Homo sapiens OX=9606 GN=PABPC3 PE=1 SV=2	Q9H361	0	3688.77	30	0.975621	0.96723	NA	NA	0.975606	0.970437	1.00432	0.995681	NA	NA	1.0043	0.998983	NA	NA	0.782089
MNPSAPSYPMASLYVGDLHPDVTEAMLYEK	1xAcetyl [N-Term]; 1xOxidation [M]; 1xTMTpro [K30]	1xAcetyl [N-Term]; 1xOxidation [M1; M10; M26]; 1xTMTpro [K30]	Unambiguous	6.26041e-06	3.73679e-06	1.918	1	1	7	P11940	Polyadenylate-binding protein 1 OS=Homo sapiens OX=9606 GN=PABPC1 PE=1 SV=2	P11940	0	3688.75	30	0.00609407	0.00643126	0.00724113	0.00930003	0.00929818	0.00764642	0.924911	0.976086	1.099	1.41149	1.41121	1.16051	1	1.32774	0.0381261
MQEAMTQEVSDVFSDTTTPIK	1xDeamidated [Q7]; 1xOxidation [M]; 1xTMTpro [K21]; 1xTMTpro [N-Term]	1xDeamidated [Q7]; 1xOxidation [M1; M5]; 1xTMTpro [K21]; 1xTMTpro [N-Term]	Unambiguous	2.6525e-05	3.73679e-06	1.602	1	1	3	P18206	Vinculin OS=Homo sapiens OX=9606 GN=VCL PE=1 SV=4	P18206	0	2983.48	21	7.85336e-05	8.56509e-05	0.000130252	0.000124578	0.000108689	9.33271e-05	0.800175	0.872693	1.32713	1.26932	1.10742	0.950905	1	1.10922	0.601895
IDFDSVSSIMASSQ	1xOxidation [M10]; 1xTMTpro [N-Term]	1xOxidation [M10]; 1xTMTpro [N-Term]	Unambiguous	1.27177e-05	3.73679e-06	1.765	1	1	1	Q9UBQ5	Eukaryotic translation initiation factor 3 subunit K OS=Homo sapiens OX=9606 GN=EIF3K PE=1 SV=1	Q9UBQ5	0	1806.88	14	0.00318301	0.00367707	0.013837	0.0119291	0.0249979	0.0250756	0.46137	0.532984	2.00565	1.72909	3.62339	3.63465	1	2.99571	0.072372
MQEAMTQEVSDVFSDTTTPIK	1xOxidation [M]; 1xTMTpro [K21]; 1xTMTpro [N-Term]	1xOxidation [M1; M5]; 1xTMTpro [K21]; 1xTMTpro [N-Term]	Unambiguous	4.25049e-09	3.73679e-06	3.465	1	1	15	P18206	Vinculin OS=Homo sapiens OX=9606 GN=VCL PE=1 SV=4	P18206	0	2982.49	21	0.00264418	0.00239004	0.00286795	0.00293101	0.00289947	0.00275294	1.00385	0.907359	1.0888	1.11274	1.10076	1.04513	1	1.08621	0.236642
MQAQMQMQMQGGDGDGGALGHHV	1xOxidation [M]; 1xTMTpro [N-Term]	1xOxidation [M1; M5; M7]; 1xTMTpro [N-Term]	Unambiguous	9.35246e-09	3.73679e-06	3.298	1	1	9	Q15019	Septin-2 OS=Homo sapiens OX=9606 GN=SEPTIN2 PE=1 SV=1	Q15019	0	2704.2	23	0.00490932	0.00765365	0.00914685	0.0133709	0.0128415	0.0107802	0.6784	1.05763	1.26397	1.84767	1.77451	1.48967	1	1.70395	0.0334559
IDGPVISESTPIAETIMASSNESLVVNR	1xOxidation [M17]; 1xTMTpro [N-Term]	1xOxidation [M17]; 1xTMTpro [N-Term]	Unambiguous	7.64856e-06	3.73679e-06	1.875	1	1	1	P42167	Lamina-associated polypeptide 2, isoforms beta/gamma OS=Homo sapiens OX=9606 GN=TMPO PE=1 SV=2	P42167	0	3249.68	28	0.0050268	0.00265493	0.00273353	0.00180162	0.00114731	0.00143388	1.44791	0.764724	0.787362	0.518937	0.330471	0.413012	1	0.420807	0.115481
MPPYDEQTQAFIDAAQEAR	1xOxidation [M1]; 1xTMTpro [N-Term]	1xOxidation [M1]; 1xTMTpro [N-Term]	Unambiguous	5.70241e-06	3.73679e-06	1.938	1	1	2	P14314	Glucosidase 2 subunit beta OS=Homo sapiens OX=9606 GN=PRKCSH PE=1 SV=2	P14314	0	2501.19	19	0.0014921	0.00244212	0.00109576	0.00203356	0.0020763	0.00116819	0.889922	1.45654	0.65354	1.21287	1.23836	0.696735	1	1.04932	0.876599
NGQLAASVETAGDSELFLMK	1xOxidation [M19]; 1xTMTpro [K20]; 1xTMTpro [N-Term]	1xOxidation [M19]; 1xTMTpro [K20]; 1xTMTpro [N-Term]	Unambiguous	1.36734e-06	3.73679e-06	2.242	1	1	4	Q16658	Fascin OS=Homo sapiens OX=9606 GN=FSCN1 PE=1 SV=3	Q16658	0	2705.43	20	0.000702257	0.00100242	0.00239122	0.00250521	0.00206802	0.0018707	0.514362	0.734213	1.75142	1.83492	1.5147	1.37018	1	1.57327	0.26828
KVAGMDVELTVEER	1xOxidation [M5]; 1xTMTpro [K1]; 1xTMTpro [N-Term]	1xOxidation [M5]; 1xTMTpro [K1]; 1xTMTpro [N-Term]	Unambiguous	1.64992e-05	3.73679e-06	1.708	1	1	3	P62258	14-3-3 protein epsilon OS=Homo sapiens OX=9606 GN=YWHAE PE=1 SV=1	P62258	1	2200.21	14	0.00326854	0.00311075	0.00286977	0.00233591	0.00207588	0.00194994	1.06017	1.00899	0.930831	0.75767	0.673327	0.632479	1	0.687825	0.00406268
NGEEGMDIDDPFSGFPMGMGGFTNVNFGR	1xOxidation [M]; 1xTMTpro [N-Term]	1xOxidation [M17; M19]; 1xTMTpro [N-Term]	Unambiguous	1.47165e-08	3.73679e-06	3.202	1	1	4	P25685	DnaJ homolog subfamily B member 1 OS=Homo sapiens OX=9606 GN=DNAJB1 PE=1 SV=4	P25685	0	3415.5	29	0.00094497	0.000992456	0.0012411	0.00166389	0.00201184	0.00228195	0.891895	0.936714	1.17139	1.57044	1.89884	2.15378	1	1.87435	0.019437
KTQEQLALEMAELTAR	1xOxidation [M10]; 1xTMTpro [K1]; 1xTMTpro [N-Term]	1xOxidation [M10]; 1xTMTpro [K1]; 1xTMTpro [N-Term]	Unambiguous	5.70241e-06	3.73679e-06	1.938	1	1	2	P26038	Moesin OS=Homo sapiens OX=9606 GN=MSN PE=1 SV=3	P26038	1	2456.37	16	0.002071	0.00228914	0.00317811	0.00350139	0.00440253	0.00362816	0.824196	0.911009	1.26479	1.39345	1.75208	1.4439	1	1.52981	0.0407389
KQDEPIDLFMIEIMEMK	1xOxidation [M16]; 2xTMTpro [K1; K17]; 1xTMTpro [N-Term]	1xOxidation [M16]; 2xTMTpro [K1; K17]; 1xTMTpro [N-Term]	Unambiguous	4.3882e-06	3.73679e-06	1.994	1	1	2	P40227	T-complex protein 1 subunit zeta OS=Homo sapiens OX=9606 GN=CCT6A PE=1 SV=3	P40227	1	3038.64	17	0.000986227	0.00100875	0.00142568	0.00183025	0.00139089	0.00166267	0.864945	0.884699	1.25036	1.60517	1.21984	1.4582	1	1.42774	0.0645568
KMDLTVNGEQLDLDPGQTLIYYVDEK	1xOxidation [M2]; 2xTMTpro [K1; K26]; 1xTMTpro [N-Term]	1xOxidation [M2]; 2xTMTpro [K1; K26]; 1xTMTpro [N-Term]	Unambiguous	3.56427e-07	3.73679e-06	2.527	1	1	3	P16422	Epithelial cell adhesion molecule OS=Homo sapiens OX=9606 GN=EPCAM PE=1 SV=2	P16422	1	3926.09	26	0.000983088	0.000839504	NA	NA	0.000869115	0.000988012	1.07878	0.92122	NA	NA	0.953714	1.08418	NA	NA	0.870637
KISGGSVVEMQGDEMTR	1xOxidation [M]; 1xTMTpro [K1]; 1xTMTpro [N-Term]	1xOxidation [M10; M15]; 1xTMTpro [K1]; 1xTMTpro [N-Term]	Unambiguous	1.02486e-07	3.73679e-06	2.791	1	1	2	O75874	Isocitrate dehydrogenase [NADP] cytoplasmic OS=Homo sapiens OX=9606 GN=IDH1 PE=1 SV=2	O75874	1	2448.27	17	0.00926152	0.00922052	0.0122593	0.0145335	0.013244	0.0166328	0.903816	0.899815	1.19637	1.4183	1.29246	1.62317	1	1.44464	0.0319363
KLTPITYPQGLAMAK	1xOxidation [M13]; 2xTMTpro [K1; K15]; 1xTMTpro [N-Term]	1xOxidation [M13]; 2xTMTpro [K1; K15]; 1xTMTpro [N-Term]	Unambiguous	7.43809e-06	3.73679e-06	1.881	1	1	3	P63000	Ras-related C3 botulinum toxin substrate 1 OS=Homo sapiens OX=9606 GN=RAC1 PE=1 SV=1	P63000	1	2560.54	15	0.0652472	0.070113	0.105488	0.102248	0.0829411	0.0896399	0.812719	0.873327	1.31395	1.2736	1.03311	1.11655	1	1.14109	0.478978
KPGMFFNPEESELDLTYGNR	1xOxidation [M4]; 1xTMTpro [K1]; 1xTMTpro [N-Term]	1xOxidation [M4]; 1xTMTpro [K1]; 1xTMTpro [N-Term]	Unambiguous	3.09107e-05	3.73679e-06	1.567	1	1	1	P11413	Glucose-6-phosphate 1-dehydrogenase OS=Homo sapiens OX=9606 GN=G6PD PE=1 SV=4	P11413	0	2968.5	20	0.00275036	0.00285952	0.00362621	0.00236088	0.00240205	0.00153915	0.893352	0.928809	1.17784	0.766845	0.780218	0.499936	1	0.682333	0.0678824
KPVWVDEEDEDEEMVDMMNNR	1xOxidation [M18]; 1xTMTpro [K1]; 1xTMTpro [N-Term]	1xOxidation [M18]; 1xTMTpro [K1]; 1xTMTpro [N-Term]	Unambiguous	1.91042e-06	3.73679e-06	2.171	1	1	1	Q9Y5J1	U3 small nucleolar RNA-associated protein 18 homolog OS=Homo sapiens OX=9606 GN=UTP18 PE=1 SV=3	Q9Y5J1	0	3234.49	21	0.0057849	0.00559019	0.00577631	0.00362057	0.00456006	0.00340342	1.01185	0.977796	1.01035	0.633284	0.797613	0.595301	1	0.675399	0.0313455
KPEDWDEEMDGEWEPPVIQNPEYK	1xOxidation [M9]; 2xTMTpro [K1; K24]; 1xTMTpro [N-Term]	1xOxidation [M9]; 2xTMTpro [K1; K24]; 1xTMTpro [N-Term]	Unambiguous	3.07211e-06	3.73679e-06	2.07	1	1	1	P27797	Calreticulin OS=Homo sapiens OX=9606 GN=CALR PE=1 SV=1	P27797	0	3888.91	24	0.00197199	0.0019467	0.00254026	0.0028857	0.00210519	0.00251855	0.915935	0.904185	1.17988	1.34032	0.977798	1.16979	1	1.16264	0.305502
NATNVEQSFMTMAAEIK	1xOxidation [M10]; 1xTMTpro [K17]; 1xTMTpro [N-Term]	1xOxidation [M10]; 1xTMTpro [K17]; 1xTMTpro [N-Term]	Unambiguous	1.78014e-06	3.73679e-06	2.186	1	1	1	P62820	Ras-related protein Rab-1A OS=Homo sapiens OX=9606 GN=RAB1A PE=1 SV=3	P62820	0	2509.29	17	0.00436368	0.00346869	0.00847136	0.00542809	0.0114554	0.0113303	0.802948	0.638263	1.55879	0.998806	2.10788	2.08485	1	1.73051	0.19402
LALADAGDTVEDANFVEAMADAGILR	1xOxidation [M19]; 1xTMTpro [N-Term]	1xOxidation [M19]; 1xTMTpro [N-Term]	Unambiguous	6.23739e-11	3.73679e-06	4.359	1	1	4	Q9P2J5	Leucine--tRNA ligase, cytoplasmic OS=Homo sapiens OX=9606 GN=LARS1 PE=1 SV=2	Q9P2J5	0	2968.49	26	0.000434696	0.000577835	NA	0.000493586	0.000485994	0.000587508	0.858632	1.14137	NA	0.974955	0.959958	1.16047	NA	1.0318	0.863158
NADHSMNYQYR	1xOxidation [M6]; 1xTMTpro [N-Term]	1xOxidation [M6]; 1xTMTpro [N-Term]	Unambiguous	4.25165e-05	3.73679e-06	1.492	1	1	2	Q12906	Interleukin enhancer-binding factor 3 OS=Homo sapiens OX=9606 GN=ILF3 PE=1 SV=3	Q12906	0	1718.79	11	0.000685252	0.00119885	0.00108601	0.00275652	0.00151559	0.00105463	0.692148	1.21091	1.09694	2.78426	1.53084	1.06525	1	1.79345	0.258483
NAQAIEDMVGYAQETQHEK	1xOxidation [M8]; 1xTMTpro [K19]; 1xTMTpro [N-Term]	1xOxidation [M8]; 1xTMTpro [K19]; 1xTMTpro [N-Term]	Unambiguous	1.46036e-07	3.73679e-06	2.716	1	1	2	Q99460	26S proteasome non-ATPase regulatory subunit 1 OS=Homo sapiens OX=9606 GN=PSMD1 PE=1 SV=2	Q99460	0	2786.39	19	0.000710088	0.000678285	0.000913751	0.000999809	0.00077993	0.000578597	0.925348	0.883903	1.19075	1.3029	1.01636	0.753996	1	1.02442	0.902841
IAFIMDESNVLDSGFLER	1xOxidation [M5]; 1xTMTpro [N-Term]	1xOxidation [M5]; 1xTMTpro [N-Term]	Unambiguous	2.23358e-07	3.73679e-06	2.626	1	1	5	Q14204	Cytoplasmic dynein 1 heavy chain 1 OS=Homo sapiens OX=9606 GN=DYNC1H1 PE=1 SV=5	Q14204	0	2376.21	18	0.00100049	0.00104139	0.000986035	0.00101853	0.00102963	0.000933459	0.991262	1.03179	0.976945	1.00915	1.02014	0.924853	1	0.984712	0.68505
NALNIGMVEEVLQSSDETK	1xOxidation [M7]; 1xTMTpro [K19]; 1xTMTpro [N-Term]	1xOxidation [M7]; 1xTMTpro [K19]; 1xTMTpro [N-Term]	Unambiguous	4.68665e-07	3.73679e-06	2.469	1	1	2	Q9NTX5	Ethylmalonyl-CoA decarboxylase OS=Homo sapiens OX=9606 GN=ECHDC1 PE=1 SV=2	Q9NTX5	0	2701.42	19	0.00636679	0.00681895	0.00776718	0.00560835	0.00776748	0.00614868	0.911586	0.976324	1.11209	0.802993	1.11213	0.880356	1	0.931827	0.574852
NFSLLSFGEEAEEEEEEVNRVSQSMK	1xOxidation [M25]; 1xTMTpro [K26]; 1xTMTpro [N-Term]	1xOxidation [M25]; 1xTMTpro [K26]; 1xTMTpro [N-Term]	Unambiguous	7.58385e-07	3.73679e-06	2.367	1	1	1	Q6UX04	Spliceosome-associated protein CWC27 homolog OS=Homo sapiens OX=9606 GN=CWC27 PE=1 SV=1	Q6UX04	1	3641.78	26	0.001996	0.00235897	NA	0.00215842	0.00255678	0.0034028	0.916654	1.08335	NA	0.991248	1.17419	1.56273	NA	1.24272	0.293919
NDSVVAGGGAIEMELSK	1xOxidation [M13]; 1xTMTpro [K17]; 1xTMTpro [N-Term]	1xOxidation [M13]; 1xTMTpro [K17]; 1xTMTpro [N-Term]	Unambiguous	2.09902e-06	3.73679e-06	2.151	1	1	5	Q99832	T-complex protein 1 subunit eta OS=Homo sapiens OX=9606 GN=CCT7 PE=1 SV=2	Q99832	0	2301.23	17	0.000836757	0.00129984	0.00152755	0.00239768	0.00200169	0.00155333	0.68509	1.06424	1.25067	1.96309	1.63887	1.27178	1	1.62458	0.076215
NEGVIEFVSYSDMK	1xOxidation [M13]; 1xTMTpro [K14]; 1xTMTpro [N-Term]	1xOxidation [M13]; 1xTMTpro [K14]; 1xTMTpro [N-Term]	Unambiguous	3.84846e-06	3.73679e-06	2.022	1	1	1	Q08170	Serine/arginine-rich splicing factor 4 OS=Homo sapiens OX=9606 GN=SRSF4 PE=1 SV=2	Q08170	0	2242.16	14	0.0415444	0.0583698	0.0627186	0.056134	0.0537003	0.0429441	0.766347	1.07672	1.15694	1.03547	0.990579	0.792165	1	0.939406	0.692668
ATESGAQSAPLPMEGVDISPKQDEGVLK	1xOxidation [M13]; 2xTMTpro [K21; K28]; 1xTMTpro [N-Term]	1xOxidation [M13]; 2xTMTpro [K21; K28]; 1xTMTpro [N-Term]	Unambiguous	5.16789e-08	3.73679e-06	2.936	1	1	3	Q02790	Peptidyl-prolyl cis-trans isomerase FKBP4 OS=Homo sapiens OX=9606 GN=FKBP4 PE=1 SV=3	Q02790	1	3783.03	28	0.0039445	0.00355744	0.00365281	0.00494138	0.00310626	0.00346851	1.06085	0.956751	0.9824	1.32895	0.835408	0.932833	1	1.0324	0.851608
VLDAPGGGSVLVMEHMDMR	1xOxidation [M]; 1xTMTpro [N-Term]	1xOxidation [M13; M16; M18]; 1xTMTpro [N-Term]	Unambiguous	1.50232e-07	3.73679e-06	2.71	1	1	5	Q9HA64	Ketosamine-3-kinase OS=Homo sapiens OX=9606 GN=FN3KRP PE=1 SV=2	Q9HA64	0	2334.16	19	0.0188698	0.0249823	0.0223797	0.0398762	0.0304289	0.0235605	0.854717	1.13158	1.0137	1.80621	1.37829	1.06718	1	1.41723	0.181659
ATESGAQSAPLPMEGVDISPK	1xOxidation [M13]; 1xTMTpro [K21]; 1xTMTpro [N-Term]	1xOxidation [M13]; 1xTMTpro [K21]; 1xTMTpro [N-Term]	Unambiguous	5.44341e-08	3.73679e-06	2.925	1	1	7	Q02790	Peptidyl-prolyl cis-trans isomerase FKBP4 OS=Homo sapiens OX=9606 GN=FKBP4 PE=1 SV=3	Q02790	0	2709.43	21	0.00268747	0.00343697	0.00189899	0.00445366	0.00378749	0.00318407	1.00486	1.2851	0.710042	1.66525	1.41616	1.19054	1	1.42398	0.122811
ATEMVEVGADDDEGGAERGEAGDLR	1xOxidation [M4]; 1xTMTpro [N-Term]	1xOxidation [M4]; 1xTMTpro [N-Term]	Unambiguous	2.48567e-08	3.73679e-06	3.091	1	1	2	Q6NZI2	Caveolae-associated protein 1 OS=Homo sapiens OX=9606 GN=CAVIN1 PE=1 SV=1	Q6NZI2	1	2869.31	25	0.00328776	0.00343952	0.0017792	0.00198427	0.000847876	0.000836759	1.1595	1.21302	0.627475	0.699797	0.299023	0.295102	1	0.431307	0.0752731
VLAVNQENEHLMEDYEK	1xOxidation [M12]; 1xTMTpro [K17]; 1xTMTpro [N-Term]	1xOxidation [M12]; 1xTMTpro [K17]; 1xTMTpro [N-Term]	Unambiguous	5.81542e-08	3.73679e-06	2.911	1	1	4	O43707	Alpha-actinin-4 OS=Homo sapiens OX=9606 GN=ACTN4 PE=1 SV=2	O43707	0	2685.37	17	0.0095064	0.00880758	0.0114537	0.00962469	0.0108505	0.0106288	0.95806	0.887634	1.15431	0.969983	1.09352	1.07118	1	1.04489	0.647997
VHNGMDDLILDGHNILDGLR	1xOxidation [M5]; 1xTMTpro [N-Term]	1xOxidation [M5]; 1xTMTpro [N-Term]	Unambiguous	6.49839e-06	3.73679e-06	1.91	1	1	1	O14653	Golgi SNAP receptor complex member 2 OS=Homo sapiens OX=9606 GN=GOSR2 PE=1 SV=2	O14653	0	2537.31	20	0.0178582	0.0144127	0.0175726	0.0134185	0.00738251	0.00789768	1.07486	0.867478	1.05766	0.807635	0.444341	0.475348	1	0.575775	0.0466627
ATPLSSTVTLSMSADVPLVVEYK	1xOxidation [M12]; 1xTMTpro [K23]; 1xTMTpro [N-Term]	1xOxidation [M12]; 1xTMTpro [K23]; 1xTMTpro [N-Term]	Unambiguous	4.93308e-06	3.73679e-06	1.969	1	1	2	P12004	Proliferating cell nuclear antigen OS=Homo sapiens OX=9606 GN=PCNA PE=1 SV=1	P12004	0	3032.67	23	0.0119054	0.0127146	0.0169226	0.0189258	0.0212696	0.0201061	0.859747	0.918185	1.22207	1.36673	1.53598	1.45196	1	1.45156	0.0404536
ATQADLMELDMAMEPDRK	1xAcetyl [N-Term]; 1xOxidation [M]; 1xTMTpro [K18]	1xAcetyl [N-Term]; 1xOxidation [M7; M11; M13]; 1xTMTpro [K18]	Unambiguous	3.90299e-06	3.73679e-06	2.019	1	1	9	P35222	Catenin beta-1 OS=Homo sapiens OX=9606 GN=CTNNB1 PE=1 SV=1	P35222	1	2427.15	18	0.0225259	0.0234502	0.023189	0.0316754	0.0264741	0.026914	0.977048	1.01714	1.00581	1.3739	1.1483	1.16738	1	1.22986	0.0824289
VKADRDESSPYAAMLAAQDVAQR	1xOxidation [M14]; 1xTMTpro [K2]; 1xTMTpro [N-Term]	1xOxidation [M14]; 1xTMTpro [K2]; 1xTMTpro [N-Term]	Unambiguous	2.87653e-06	3.73679e-06	2.084	1	1	5	P62263	40S ribosomal protein S14 OS=Homo sapiens OX=9606 GN=RPS14 PE=1 SV=3	P62263	2	3116.63	23	0.0126027	0.0139006	0.015136	0.013905	0.01318	0.0119346	0.907989	1.0015	1.09051	1.00182	0.949588	0.859855	1	0.937088	0.403928
VIESTQDLGNDLAGVMALQR	1xOxidation [M16]; 1xTMTpro [N-Term]	1xOxidation [M16]; 1xTMTpro [N-Term]	Unambiguous	3.45478e-06	3.73679e-06	2.045	1	1	2	Q01082	Spectrin beta chain, non-erythrocytic 1 OS=Homo sapiens OX=9606 GN=SPTBN1 PE=1 SV=2	Q01082	0	2450.29	20	0.000523285	0.000635273	0.000732529	0.000897117	0.000797094	0.00077068	0.830133	1.00779	1.16208	1.42318	1.2645	1.2226	1	1.30343	0.0664715
ASTNAMLISAGLPPLK	1xOxidation [M6]; 1xTMTpro [K16]; 1xTMTpro [N-Term]	1xOxidation [M6]; 1xTMTpro [K16]; 1xTMTpro [N-Term]	Unambiguous	1.19254e-05	3.73679e-06	1.779	1	1	1	O43143	Pre-mRNA-splicing factor ATP-dependent RNA helicase DHX15 OS=Homo sapiens OX=9606 GN=DHX15 PE=1 SV=2	O43143	0	2208.29	16	0.0267198	0.0223232	0.0412817	0.0292651	0.043956	0.0434396	0.887459	0.741432	1.37111	0.971995	1.45993	1.44278	1	1.29157	0.307596
ATAPQTQHVSPMR	1xOxidation [M12]; 1xTMTpro [N-Term]	1xOxidation [M12]; 1xTMTpro [N-Term]	Unambiguous	3.90299e-06	3.73679e-06	2.019	1	1	5	P29692	Elongation factor 1-delta OS=Homo sapiens OX=9606 GN=EEF1D PE=1 SV=5	P29692	0	1743.91	13	0.0167766	0.0396098	0.0303952	0.0576722	0.0321089	0.0208105	0.57996	1.36929	1.05075	1.9937	1.10999	0.719409	1	1.27437	0.574334
ASYGVEDPEYAVTQLAQTTMR	1xOxidation [M20]; 1xTMTpro [N-Term]	1xOxidation [M20]; 1xTMTpro [N-Term]	Unambiguous	6.7518e-09	3.73679e-06	3.367	1	1	8	Q9UJZ1	Stomatin-like protein 2, mitochondrial OS=Homo sapiens OX=9606 GN=STOML2 PE=1 SV=1	Q9UJZ1	0	2650.3	21	0.0141982	0.0205117	0.0241743	0.0211753	0.0226924	0.0186157	0.723362	1.04502	1.23162	1.07883	1.15612	0.948423	1	1.06112	0.731519
VGAEDADGIDMAYR	1xOxidation [M11]; 1xTMTpro [N-Term]	1xOxidation [M11]; 1xTMTpro [N-Term]	Unambiguous	1.32922e-06	3.73679e-06	2.248	1	1	4	P49588	Alanine--tRNA ligase, cytoplasmic OS=Homo sapiens OX=9606 GN=AARS1 PE=1 SV=2	P49588	0	1802.85	14	0.00367377	0.00517289	0.00407934	0.00602225	0.00508263	0.00363211	0.852646	1.20058	0.946776	1.39771	1.17963	0.842977	1	1.1401	0.512251
VGEQAQVVIIDMNDPSNPIRRPISADSAIMNPASK	1xOxidation [M30]; 1xTMTpro [K35]; 1xTMTpro [N-Term]	1xOxidation [M30]; 1xTMTpro [K35]; 1xTMTpro [N-Term]	Unambiguous	3.52025e-06	3.73679e-06	2.041	1	1	1	Q00610	Clathrin heavy chain 1 OS=Homo sapiens OX=9606 GN=CLTC PE=1 SV=5	Q00610	1	4358.31	35	0.00174973	0.00129719	0.00175257	0.00164248	0.0015762	0.00179038	1.0937	0.810833	1.09547	1.02666	0.985229	1.1191	1	1.04366	0.702057
VFEEMNVDLQEELPSLWNSR	1xOxidation [M5]; 1xTMTpro [N-Term]	1xOxidation [M5]; 1xTMTpro [N-Term]	Unambiguous	1.93759e-06	3.73679e-06	2.168	1	1	2	O00499	Myc box-dependent-interacting protein 1 OS=Homo sapiens OX=9606 GN=BIN1 PE=1 SV=1	O00499	0	2755.36	20	0.0103248	0.016087	0.0270445	0.0103473	0.0282385	0.0154582	0.579434	0.902811	1.51776	0.580699	1.58476	0.867526	1	1.011	0.979702
VFITDDFHDMMPK	1xOxidation [M]; 1xTMTpro [K13]; 1xTMTpro [N-Term]	1xOxidation [M10; M11]; 1xTMTpro [K13]; 1xTMTpro [N-Term]	Unambiguous	5.1452e-06	3.73679e-06	1.96	1	1	6	P14625	Endoplasmin OS=Homo sapiens OX=9606 GN=HSP90B1 PE=1 SV=1	P14625	0	2220.13	13	0.0118198	0.0129775	0.0142317	0.0160914	0.0170324	0.0154193	0.908541	0.997526	1.09393	1.23688	1.30921	1.18522	1	1.24377	0.0247333
AVDVFFPPEAQNDFPVAMQISEK	1xOxidation [M18]; 1xTMTpro [K23]; 1xTMTpro [N-Term]	1xOxidation [M18]; 1xTMTpro [K23]; 1xTMTpro [N-Term]	Unambiguous	2.88306e-05	3.73679e-06	1.583	1	1	1	Q00610	Clathrin heavy chain 1 OS=Homo sapiens OX=9606 GN=CLTC PE=1 SV=5	Q00610	0	3203.66	23	0.000123109	0.000109212	0.000224926	0.000264286	0.000216887	0.000180152	0.807717	0.716544	1.47574	1.73399	1.423	1.18198	1	1.44632	0.206046
AVDIPHMDIEALK	1xOxidation [M7]; 1xTMTpro [K13]; 1xTMTpro [N-Term]	1xOxidation [M7]; 1xTMTpro [K13]; 1xTMTpro [N-Term]	Unambiguous	7.97528e-06	3.73679e-06	1.866	1	1	10	P62906	60S ribosomal protein L10a OS=Homo sapiens OX=9606 GN=RPL10A PE=1 SV=2	P62906	0	2076.17	13	0.0140116	0.0144594	0.0154343	0.0162736	0.0147596	0.0127858	0.957396	0.987997	1.05461	1.11195	1.00851	0.873639	1	0.998033	0.98084
AVAEAVETGEEDVIMEALR	1xOxidation [M15]; 1xTMTpro [N-Term]	1xOxidation [M15]; 1xTMTpro [N-Term]	Unambiguous	2.30616e-06	3.73679e-06	2.131	1	1	1	Q9NPQ8	Synembryn-A OS=Homo sapiens OX=9606 GN=RIC8A PE=1 SV=3	Q9NPQ8	0	2352.19	19	0.0321172	0.0378193	0.125026	0.0674066	0.0620621	0.0568892	0.494207	0.581949	1.92384	1.03723	0.954987	0.875389	1	0.955867	0.932882
AVAGEADVPFYYASGSEFDEMFVGVGASR	1xOxidation [M21]; 1xTMTpro [N-Term]	1xOxidation [M21]; 1xTMTpro [N-Term]	Unambiguous	2.35985e-08	3.73679e-06	3.102	1	1	1	Q96TA2	ATP-dependent zinc metalloprotease YME1L1 OS=Homo sapiens OX=9606 GN=YME1L1 PE=1 SV=2	Q96TA2	0	3348.57	29	0.00268242	0.0100676	0.0114089	0.0158834	0.0186254	0.00657794	0.333098	1.25018	1.41673	1.97236	2.31286	0.816833	1	1.70069	0.287351
VGEVTYVELLMDAEGK	1xOxidation [M11]; 1xTMTpro [K16]; 1xTMTpro [N-Term]	1xOxidation [M11]; 1xTMTpro [K16]; 1xTMTpro [N-Term]	Unambiguous	1.08022e-06	3.73679e-06	2.292	1	1	14	P52272	Heterogeneous nuclear ribonucleoprotein M OS=Homo sapiens OX=9606 GN=HNRNPM PE=1 SV=3	P52272	0	2377.28	16	0.00109594	0.000888218	0.000905871	0.000722122	0.000670891	0.000625307	1.13764	0.922017	0.940342	0.7496	0.69642	0.649102	1	0.698374	0.033739
AVEEEDKMTPEQLAIK	1xOxidation [M8]; 2xTMTpro [K7; K16]; 1xTMTpro [N-Term]	1xOxidation [M8]; 2xTMTpro [K7; K16]; 1xTMTpro [N-Term]	Unambiguous	1.41987e-06	3.73679e-06	2.234	1	1	1	O00487	26S proteasome non-ATPase regulatory subunit 14 OS=Homo sapiens OX=9606 GN=PSMD14 PE=1 SV=1	O00487	1	2759.53	16	0.0111109	0.00701815	0.00810751	0.0101637	0.0107346	0.0172491	1.27047	0.802484	0.927046	1.16215	1.22744	1.97233	1	1.45397	0.219593
AVEMTDQLMVPTLGSQEGAFENVR	1xOxidation [M]; 1xTMTpro [N-Term]	1xOxidation [M4; M9]; 1xTMTpro [N-Term]	Unambiguous	7.95019e-07	3.73679e-06	2.357	1	1	3	Q5T4S7	E3 ubiquitin-protein ligase UBR4 OS=Homo sapiens OX=9606 GN=UBR4 PE=1 SV=1	Q5T4S7	0	2942.46	24	0.000808409	0.00165063	0.00206652	0.00263993	0.00295541	0.00216434	0.535895	1.09421	1.3699	1.75001	1.95915	1.43474	1	1.71463	0.081005
AVEILAQEMMTDLPSSFEEK	1xOxidation [M10]; 1xTMTpro [K20]; 1xTMTpro [N-Term]	1xOxidation [M10]; 1xTMTpro [K20]; 1xTMTpro [N-Term]	Unambiguous	3.84531e-05	3.73679e-06	1.516	1	1	1	P22307	Sterol carrier protein 2 OS=Homo sapiens OX=9606 GN=SCP2 PE=1 SV=2	P22307	0	2892.49	20	0.000349743	0.000377066	NA	0.000641137	0.000461778	0.000377154	0.962407	1.03759	NA	1.76425	1.2707	1.03783	NA	1.35759	0.234675
VMVELLGSYTEDNASQAR	1xOxidation [M2]; 1xTMTpro [N-Term]	1xOxidation [M2]; 1xTMTpro [N-Term]	Unambiguous	8.33419e-07	3.73679e-06	2.347	1	1	1	Q7L2H7	Eukaryotic translation initiation factor 3 subunit M OS=Homo sapiens OX=9606 GN=EIF3M PE=1 SV=1	Q7L2H7	0	2303.15	18	0.00128016	0.0021888	0.00347146	0.00301216	0.00289683	0.00221346	0.553349	0.946109	1.50054	1.30201	1.25216	0.956772	1	1.17031	0.609987
VMTVNYNTHGELGEGAR	1xOxidation [M2]; 1xTMTpro [N-Term]	1xOxidation [M2]; 1xTMTpro [N-Term]	Unambiguous	2.30863e-07	3.73679e-06	2.619	1	1	1	P82663	28S ribosomal protein S25, mitochondrial OS=Homo sapiens OX=9606 GN=MRPS25 PE=1 SV=1	P82663	0	2168.07	17	0.0164437	0.0178534	0.0223846	0.0193531	0.0118858	0.0106261	0.870317	0.94493	1.18475	1.0243	0.629082	0.562407	1	0.738598	0.215155
VMVLDFVTPTPLGTR	1xOxidation [M2]; 1xTMTpro [N-Term]	1xOxidation [M2]; 1xTMTpro [N-Term]	Unambiguous	2.18196e-05	3.73679e-06	1.646	1	1	1	Q16881	Thioredoxin reductase 1, cytoplasmic OS=Homo sapiens OX=9606 GN=TXNRD1 PE=1 SV=3	Q16881	0	1966.1	15	0.00445886	0.00530489	0.00594795	0.00739557	0.00794568	0.00733036	0.851377	1.01292	1.1357	1.41211	1.51715	1.39966	1	1.44298	0.0192738
AQEQQQQMAELHSK	1xOxidation [M8]; 1xTMTpro [K14]; 1xTMTpro [N-Term]	1xOxidation [M8]; 1xTMTpro [K14]; 1xTMTpro [N-Term]	Unambiguous	1.34988e-05	3.73679e-06	1.752	1	1	3	Q9P2E9	Ribosome-binding protein 1 OS=Homo sapiens OX=9606 GN=RRBP1 PE=1 SV=5	Q9P2E9	0	2280.19	14	0.00048932	0.000575077	0.000490064	0.000582194	0.000442589	0.000403573	0.944353	1.10986	0.945789	1.12359	0.854165	0.778868	1	0.918876	0.541372
AQAVLEEDHYGMEDVK	1xOxidation [M12]; 1xTMTpro [K16]; 1xTMTpro [N-Term]	1xOxidation [M12]; 1xTMTpro [K16]; 1xTMTpro [N-Term]	Unambiguous	3.13153e-05	3.73679e-06	1.564	1	1	1	P36776	Lon protease homolog, mitochondrial OS=Homo sapiens OX=9606 GN=LONP1 PE=1 SV=2	P36776	0	2458.24	16	0.00139003	0.00144772	0.00176243	0.00231468	0.00235656	0.00150254	0.906508	0.94413	1.14936	1.50952	1.53683	0.97988	1	1.34207	0.190927
AQALRDNSTMGYMAAK	1xOxidation [M]; 1xTMTpro [K16]; 1xTMTpro [N-Term]	1xOxidation [M10; M13]; 1xTMTpro [K16]; 1xTMTpro [N-Term]	Unambiguous	1.18145e-06	3.73679e-06	2.273	1	1	5	P07900	Heat shock protein HSP 90-alpha OS=Homo sapiens OX=9606 GN=HSP90AA1 PE=1 SV=5	P07900	1	2352.23	16	0.0102185	0.0126579	0.0154367	0.0163428	0.0169883	0.0156818	0.800128	0.991143	1.20873	1.27968	1.33022	1.22792	1	1.27927	0.134497
AQDPSEVLTMLTNETGFEISSSDATVK	1xOxidation [M10]; 1xTMTpro [K27]; 1xTMTpro [N-Term]	1xOxidation [M10]; 1xTMTpro [K27]; 1xTMTpro [N-Term]	Unambiguous	5.75031e-09	3.73679e-06	3.401	1	1	7	Q12905	Interleukin enhancer-binding factor 2 OS=Homo sapiens OX=9606 GN=ILF2 PE=1 SV=2	Q12905	0	3494.77	27	0.00287341	0.00351873	0.00256351	0.00259667	0.00261117	0.00166142	0.962548	1.17872	0.858733	0.869841	0.874701	0.55655	1	0.767031	0.175361
AQDPSEVLTMLTNETGFEISSSDATVK	1xDeamidated [N13]; 1xOxidation [M10]; 1xTMTpro [K27]; 1xTMTpro [N-Term]	1xDeamidated [N13]; 1xOxidation [M10]; 1xTMTpro [K27]; 1xTMTpro [N-Term]	Unambiguous	7.16628e-06	3.73679e-06	1.889	1	1	1	Q12905	Interleukin enhancer-binding factor 2 OS=Homo sapiens OX=9606 GN=ILF2 PE=1 SV=2	Q12905	0	3495.75	27	0.00013849	0.000222615	NA	NA	0.000232775	0.000167245	0.767034	1.23297	NA	NA	1.28924	0.926294	NA	NA	0.751975
VNEMIIGGGMAFTFLK	1xOxidation [M]; 1xTMTpro [K16]; 1xTMTpro [N-Term]	1xOxidation [M4; M10]; 1xTMTpro [K16]; 1xTMTpro [N-Term]	Unambiguous	4.35863e-05	3.73679e-06	1.486	1	1	5	P00558	Phosphoglycerate kinase 1 OS=Homo sapiens OX=9606 GN=PGK1 PE=1 SV=3	P00558	0	2352.3	16	2.98978e-05	4.97067e-05	NA	NA	4.57953e-05	2.76174e-05	0.751158	1.24884	NA	NA	1.15057	0.693865	NA	NA	0.839406
AQPAQPADEPAEKADEPMEH	1xOxidation [M18]; 1xTMTpro [K13]; 1xTMTpro [N-Term]	1xOxidation [M18]; 1xTMTpro [K13]; 1xTMTpro [N-Term]	Unambiguous	5.50235e-07	3.73679e-06	2.435	1	1	5	P25786	Proteasome subunit alpha type-1 OS=Homo sapiens OX=9606 GN=PSMA1 PE=1 SV=1	P25786	1	2785.36	20	0.0144348	0.0113173	0.0161035	0.021271	0.0190492	0.0246487	1.03462	0.811164	1.15422	1.5246	1.36535	1.76669	1	1.55221	0.0239097
VMSQEIQEQLHK	1xOxidation [M2]; 1xTMTpro [K12]; 1xTMTpro [N-Term]	1xOxidation [M2]; 1xTMTpro [K12]; 1xTMTpro [N-Term]	Unambiguous	3.34309e-06	3.73679e-06	2.052	1	1	3	Q14204	Cytoplasmic dynein 1 heavy chain 1 OS=Homo sapiens OX=9606 GN=DYNC1H1 PE=1 SV=5	Q14204	0	2094.15	12	0.00176187	0.00185286	0.00220983	0.00205288	0.00199016	0.00166338	0.907468	0.954335	1.1382	1.05736	1.02505	0.856739	1	0.979716	0.839767
VMFENPDFQVDEESEEFRLLNPLVSK	1xOxidation [M2]; 1xTMTpro [K26]; 1xTMTpro [N-Term]	1xOxidation [M2]; 1xTMTpro [K26]; 1xTMTpro [N-Term]	Unambiguous	1.97443e-06	3.73679e-06	2.164	1	1	2	Q9BSC4	Nucleolar protein 10 OS=Homo sapiens OX=9606 GN=NOL10 PE=1 SV=1	Q9BSC4	1	3735.91	26	0.00219869	0.00218774	0.00256686	0.00309736	0.00307525	0.00277085	0.948625	0.943903	1.10747	1.33636	1.32682	1.19548	1	1.28622	0.0161328
APGEQDGDAMPLGSAVDILATDDPNFSQEDQQDTQIYEK	1xOxidation [M10]; 1xTMTpro [K39]; 1xTMTpro [N-Term]	1xOxidation [M10]; 1xTMTpro [K39]; 1xTMTpro [N-Term]	Unambiguous	1.16421e-07	3.73679e-06	2.764	1	1	1	P25205	DNA replication licensing factor MCM3 OS=Homo sapiens OX=9606 GN=MCM3 PE=1 SV=3	P25205	0	4833.28	39	0.000103341	0.000185301	NA	NA	0.000186707	9.77985e-05	0.716051	1.28395	NA	NA	1.29369	0.677645	NA	NA	0.975838
APKPDGPGGGPGGSHMGGNYGDDR	1xOxidation [M16]; 1xTMTpro [K3]; 1xTMTpro [N-Term]	1xOxidation [M16]; 1xTMTpro [K3]; 1xTMTpro [N-Term]	Unambiguous	5.59685e-06	3.73679e-06	1.942	1	1	6	P35637	RNA-binding protein FUS OS=Homo sapiens OX=9606 GN=FUS PE=1 SV=1	P35637	0	2877.38	24	0.0208708	0.0283197	0.0231291	0.020685	0.0102513	0.0080102	0.865775	1.17477	0.959454	0.858066	0.425249	0.332283	1	0.538533	0.0850132
APDMSSSEEFPSFGAQVAPK	1xOxidation [M4]; 1xTMTpro [K20]; 1xTMTpro [N-Term]	1xOxidation [M4]; 1xTMTpro [K20]; 1xTMTpro [N-Term]	Unambiguous	1.28608e-06	3.73679e-06	2.255	1	1	3	Q00341	Vigilin OS=Homo sapiens OX=9606 GN=HDLBP PE=1 SV=2	Q00341	0	2706.36	20	0.00154646	0.00191623	0.00243114	0.00179299	0.00212156	0.00174373	0.787158	0.975375	1.23747	0.912644	1.07989	0.887571	1	0.960034	0.800273
VNIVFNYDMPEDSDTYLHR	1xOxidation [M9]; 1xTMTpro [N-Term]	1xOxidation [M9]; 1xTMTpro [N-Term]	Unambiguous	1.90234e-07	3.73679e-06	2.66	1	1	3	O00148	ATP-dependent RNA helicase DDX39A OS=Homo sapiens OX=9606 GN=DDX39A PE=1 SV=2	O00148	0	2648.26	19	0.0112875	0.0126572	0.0127145	0.0184946	0.0209466	0.020719	0.923711	1.0358	1.04049	1.5135	1.71416	1.69554	1	1.64107	0.00237724
VNIAFNYDMPEDSDTYLHR	1xOxidation [M9]; 1xTMTpro [N-Term]	1xOxidation [M9]; 1xTMTpro [N-Term]	Unambiguous	8.48473e-08	3.73679e-06	2.831	1	1	13	Q13838	Spliceosome RNA helicase DDX39B OS=Homo sapiens OX=9606 GN=DDX39B PE=1 SV=1	Q13838	0	2620.23	19	0.0388895	0.0402805	0.0487158	0.0466177	0.044023	0.0426132	0.912287	0.944918	1.1428	1.09358	1.03271	0.999639	1	1.04198	0.629712
APSEAEPAADLIDMGPDPAATGNLSSQLAGMNLGSSSVR	1xOxidation [M14]; 1xTMTpro [N-Term]	1xOxidation [M14]; 1xTMTpro [N-Term]	Unambiguous	3.86655e-06	3.73679e-06	2.021	1	1	1	O60784	Target of Myb protein 1 OS=Homo sapiens OX=9606 GN=TOM1 PE=1 SV=2	O60784	0	4118	39	0.00323598	0.00343582	NA	NA	0.00244784	0.00283968	0.970047	1.02995	NA	NA	0.733788	0.85125	NA	NA	0.126456
VNNSTMLGASGDYADFQYLK	1xOxidation [M6]; 1xTMTpro [K20]; 1xTMTpro [N-Term]	1xOxidation [M6]; 1xTMTpro [K20]; 1xTMTpro [N-Term]	Unambiguous	2.60614e-06	3.73679e-06	2.105	1	1	1	P28070	Proteasome subunit beta type-4 OS=Homo sapiens OX=9606 GN=PSMB4 PE=1 SV=4	P28070	0	2818.42	20	0.0161051	0.0161795	0.0289312	0.0543783	0.0494089	0.0624521	0.789261	0.79291	1.41783	2.66491	2.42138	3.06059	1	2.71563	0.00374473
AQPYDPNFYDETYDYGGFTMMFDDRR	1xOxidation [M]; 1xTMTpro [N-Term]	1xOxidation [M20; M21]; 1xTMTpro [N-Term]	Unambiguous	7.93831e-06	3.73679e-06	1.867	1	1	21	P61978	Heterogeneous nuclear ribonucleoprotein K OS=Homo sapiens OX=9606 GN=HNRNPK PE=1 SV=1	P61978	1	3534.52	26	0.00480656	0.00489271	0.00574201	0.00561031	0.00529812	0.0045643	0.93384	0.950577	1.11558	1.09	1.02934	0.886772	1	1.00204	0.981734
VLMLTLQNDPPTLETGVEDK	1xOxidation [M3]; 1xTMTpro [K20]; 1xTMTpro [N-Term]	1xOxidation [M3]; 1xTMTpro [K20]; 1xTMTpro [N-Term]	Unambiguous	7.68421e-06	3.73679e-06	1.874	1	1	1	Q9UEW8	STE20/SPS1-related proline-alanine-rich protein kinase OS=Homo sapiens OX=9606 GN=STK39 PE=1 SV=3	Q9UEW8	0	2837.55	20	0.00340211	0.00368916	0.00303236	0.00393475	0.00349974	0.00334369	1.00817	1.09323	0.898598	1.16601	1.0371	0.990856	1	1.06466	0.44825
VIMGEEVEPVGLMTGSGVVGVK	1xOxidation [M]; 1xTMTpro [K22]; 1xTMTpro [N-Term]	1xOxidation [M3; M13]; 1xTMTpro [K22]; 1xTMTpro [N-Term]	Unambiguous	4.48529e-08	3.73679e-06	2.966	1	1	2	P27708	CAD protein OS=Homo sapiens OX=9606 GN=CAD PE=1 SV=3	P27708	0	2811.55	22	0.00239744	0.00280364	0.00330555	0.00306753	0.00295514	0.00284083	0.845496	0.988748	1.16576	1.08181	1.04218	1.00186	1	1.04195	0.699001
VLNNMEIGTSLFDEEGAK	1xOxidation [M5]; 1xTMTpro [K18]; 1xTMTpro [N-Term]	1xOxidation [M5]; 1xTMTpro [K18]; 1xTMTpro [N-Term]	Unambiguous	5.16789e-08	3.73679e-06	2.936	1	1	20	P00558	Phosphoglycerate kinase 1 OS=Homo sapiens OX=9606 GN=PGK1 PE=1 SV=3	P00558	0	2591.35	18	0.00974192	0.007964	0.00767969	0.00740693	0.00594969	0.00616476	1.15127	0.941163	0.907564	0.875331	0.703118	0.728534	1	0.768994	0.0755717
VLNYAPGPLDTDMQQLAR	1xOxidation [M13]; 1xTMTpro [N-Term]	1xOxidation [M13]; 1xTMTpro [N-Term]	Unambiguous	3.86655e-06	3.73679e-06	2.021	1	1	1	P35270	Sepiapterin reductase OS=Homo sapiens OX=9606 GN=SPR PE=1 SV=1	P35270	0	2322.21	18	0.00608189	0.00847433	0.0055737	0.00999611	0.0136521	0.0113871	0.906396	1.26295	0.830659	1.48974	2.0346	1.69704	1	1.74046	0.0245212
VIPATDLSEQISTAGTEASGTGNMK	1xOxidation [M24]; 1xTMTpro [K25]; 1xTMTpro [N-Term]	1xOxidation [M24]; 1xTMTpro [K25]; 1xTMTpro [N-Term]	Unambiguous	3.45305e-09	3.73679e-06	3.509	1	1	8	P06737	Glycogen phosphorylase, liver form OS=Homo sapiens OX=9606 GN=PYGL PE=1 SV=4	P06737	0	3102.61	25	0.00233549	0.00359663	0.00425892	0.00452879	0.00654664	0.00538189	0.687513	1.05876	1.25372	1.33317	1.92718	1.5843	1	1.61488	0.0620199
ASEPGLAQLLVDQIYENAMIAAGLVDDPR	1xOxidation [M19]; 1xTMTpro [N-Term]	1xOxidation [M19]; 1xTMTpro [N-Term]	Unambiguous	7.35079e-09	3.73679e-06	3.349	1	1	1	Q12931	Heat shock protein 75 kDa, mitochondrial OS=Homo sapiens OX=9606 GN=TRAP1 PE=1 SV=3	Q12931	0	3389.76	29	0.000968333	0.00100426	0.0012932	0.00268729	0.00266675	0.00252606	0.889524	0.922523	1.18795	2.46858	2.44972	2.32047	1	2.41292	0.00103122
ASEMAGPPQMPNDFLSFQDIATEAAHPIR	1xOxidation [M]; 1xTMTpro [N-Term]	1xOxidation [M4; M10]; 1xTMTpro [N-Term]	Unambiguous	1.07514e-06	3.73679e-06	2.293	1	1	3	Q6P2Q9	Pre-mRNA-processing-splicing factor 8 OS=Homo sapiens OX=9606 GN=PRPF8 PE=1 SV=2	Q6P2Q9	0	3461.68	29	0.000260458	0.000308479	NA	0.000851037	0.000452291	0.000382463	0.915596	1.0844	NA	2.99168	1.58995	1.34448	NA	1.97537	0.19504
VIHVVTSEMDNYEPGVYTEK	1xOxidation [M9]; 1xTMTpro [K20]; 1xTMTpro [N-Term]	1xOxidation [M9]; 1xTMTpro [K20]; 1xTMTpro [N-Term]	Unambiguous	4.56248e-09	3.73679e-06	3.45	1	1	3	P35221	Catenin alpha-1 OS=Homo sapiens OX=9606 GN=CTNNA1 PE=1 SV=1	P35221	0	2934.51	20	0.00258235	0.00376968	0.00336499	0.00327299	0.00390119	0.00277593	0.797266	1.16384	1.0389	1.01049	1.20444	0.85703	1	1.02399	0.878524
VLHMDRNPYYGGESASITPLEDLYK	1xOxidation [M4]; 1xTMTpro [K25]; 1xTMTpro [N-Term]	1xOxidation [M4]; 1xTMTpro [K25]; 1xTMTpro [N-Term]	Unambiguous	3.34097e-05	3.73679e-06	1.549	1	1	1	P50395	Rab GDP dissociation inhibitor beta OS=Homo sapiens OX=9606 GN=GDI2 PE=1 SV=2	P50395	1	3492.8	25	0.0033663	0.00379433	0.00302177	0.00351184	0.00399571	0.00317177	0.9918	1.11791	0.890291	1.03468	1.17724	0.934487	1	1.0488	0.639459
VIHDNFGIVEGLMTTVHAITATQK	1xOxidation [M13]; 1xTMTpro [K24]; 1xTMTpro [N-Term]	1xOxidation [M13]; 1xTMTpro [K24]; 1xTMTpro [N-Term]	Unambiguous	2.07355e-09	3.73679e-06	3.617	1	1	4	P04406	Glyceraldehyde-3-phosphate dehydrogenase OS=Homo sapiens OX=9606 GN=GAPDH PE=1 SV=3	P04406	0	3219.77	24	0.00668198	0.00729847	0.00849407	0.00911676	0.00946645	0.0087139	0.891941	0.974233	1.13383	1.21695	1.26362	1.16317	1	1.21458	0.0783604
ASLLTDEEDVDMALDQR	1xOxidation [M12]; 1xTMTpro [N-Term]	1xOxidation [M12]; 1xTMTpro [N-Term]	Unambiguous	1.7983e-05	3.73679e-06	1.689	1	1	2	P52948	Nuclear pore complex protein Nup98-Nup96 OS=Homo sapiens OX=9606 GN=NUP98 PE=1 SV=4	P52948	0	2241.09	17	0.00105223	0.00120388	0.00212593	0.0019951	0.00182436	0.00210342	0.720373	0.824191	1.45544	1.36587	1.24898	1.44003	1	1.35163	0.26256
VLTEDEMGHPEIGDAIAR	1xOxidation [M7]; 1xTMTpro [N-Term]	1xOxidation [M7]; 1xTMTpro [N-Term]	Unambiguous	8.87906e-09	3.73679e-06	3.309	1	1	6	P14324	Farnesyl pyrophosphate synthase OS=Homo sapiens OX=9606 GN=FDPS PE=1 SV=4	P14324	0	2273.14	18	0.0528715	0.0590945	0.0872506	0.0713326	0.0876383	0.0832848	0.796191	0.889903	1.31391	1.0742	1.31974	1.25418	1	1.21604	0.310946
VLSKPPEGVVSEVEMLSSQER	1xOxidation [M15]; 1xTMTpro [K4]; 1xTMTpro [N-Term]	1xOxidation [M15]; 1xTMTpro [K4]; 1xTMTpro [N-Term]	Unambiguous	5.26691e-06	3.73679e-06	1.955	1	1	5	Q02952	A-kinase anchor protein 12 OS=Homo sapiens OX=9606 GN=AKAP12 PE=1 SV=4	Q02952	0	2924.59	21	0.0045577	0.00529868	0.00505721	0.00485693	0.00556901	0.00503595	0.916821	1.06588	1.0173	0.977015	1.12026	1.01303	1	1.03677	0.581927
AQQLAAELEVEMMADMYNR	1xOxidation [M]; 1xTMTpro [N-Term]	1xOxidation [M13; M16]; 1xTMTpro [N-Term]	Unambiguous	9.51082e-07	3.73679e-06	2.319	1	1	2	P62072	Mitochondrial import inner membrane translocase subunit Tim10 OS=Homo sapiens OX=9606 GN=TIMM10 PE=1 SV=1	P62072	0	2533.21	19	0.00521302	0.0043561	NA	NA	0.00550477	0.002675	1.08955	0.91045	NA	NA	1.15053	0.559091	NA	NA	0.710381
VLVDMSRVQDDEVGDGTTSVTVLAAELLR	1xOxidation [M5]; 1xTMTpro [N-Term]	1xOxidation [M5]; 1xTMTpro [N-Term]	Unambiguous	1.10079e-06	3.73679e-06	2.288	1	1	2	P78371	T-complex protein 1 subunit beta OS=Homo sapiens OX=9606 GN=CCT2 PE=1 SV=4	P78371	1	3408.79	29	0.000195253	0.000237018	0.000299737	0.0003915	0.000464907	0.00038172	0.800208	0.971373	1.22842	1.60449	1.90533	1.56441	1	1.69141	0.0142677
VLQDMGLPTGAEGR	1xOxidation [M5]; 1xTMTpro [N-Term]	1xOxidation [M5]; 1xTMTpro [N-Term]	Unambiguous	5.59685e-06	3.73679e-06	1.942	1	1	5	Q12906	Interleukin enhancer-binding factor 3 OS=Homo sapiens OX=9606 GN=ILF3 PE=1 SV=3	Q12906	0	1763.93	14	0.00867816	0.0094105	0.00989166	0.00957232	0.00756422	0.00596734	0.930457	1.00898	1.06057	1.02633	0.811022	0.639808	1	0.825719	0.255438
VLRPQVTAVAQQNQGEVPEPQDMK	1xOxidation [M23]; 1xTMTpro [K24]; 1xTMTpro [N-Term]	1xOxidation [M23]; 1xTMTpro [K24]; 1xTMTpro [N-Term]	Unambiguous	1.11296e-05	3.73679e-06	1.794	1	1	1	Q14204	Cytoplasmic dynein 1 heavy chain 1 OS=Homo sapiens OX=9606 GN=DYNC1H1 PE=1 SV=5	Q14204	0	3286.77	24	0.000251171	0.000319925	0.000335354	0.000576736	0.000410905	0.000296393	0.831279	1.05883	1.10989	1.90877	1.35994	0.980946	1	1.41655	0.258225
TVSLGAGAKDELHIVEAEAMNYEGSPIK	1xOxidation [M20]; 2xTMTpro [K9; K28]; 1xTMTpro [N-Term]	1xOxidation [M20]; 2xTMTpro [K9; K28]; 1xTMTpro [N-Term]	Unambiguous	7.35079e-09	3.73679e-06	3.349	1	1	5	P06748	Nucleophosmin OS=Homo sapiens OX=9606 GN=NPM1 PE=1 SV=2	P06748	1	3858.08	28	0.000427989	0.000403874	0.00034166	0.000253926	0.000169099	0.000172541	1.09411	1.03247	0.87342	0.649138	0.432286	0.441085	1	0.507503	0.00711263
DASLMVTNDGATILK	1xOxidation [M5]; 1xTMTpro [K15]; 1xTMTpro [N-Term]	1xOxidation [M5]; 1xTMTpro [K15]; 1xTMTpro [N-Term]	Unambiguous	2.65562e-06	3.73679e-06	2.101	1	1	6	P78371	T-complex protein 1 subunit beta OS=Homo sapiens OX=9606 GN=CCT2 PE=1 SV=4	P78371	0	2173.2	15	0.00530753	0.00546083	0.00391753	0.00451182	0.00336998	0.0027014	1.08421	1.11553	0.800264	0.921665	0.688412	0.551836	1	0.720638	0.131248
TVLAIRYDAFGEDSSSAMGVENR	1xOxidation [M18]; 1xTMTpro [N-Term]	1xOxidation [M18]; 1xTMTpro [N-Term]	Unambiguous	3.70165e-05	3.73679e-06	1.525	1	1	2	Q9Y2X3	Nucleolar protein 58 OS=Homo sapiens OX=9606 GN=NOP58 PE=1 SV=1	Q9Y2X3	1	2808.38	23	0.0127367	0.0143134	0.0130524	0.0160778	0.0119377	0.0108958	0.952812	1.07076	0.976427	1.20276	0.893038	0.815101	1	0.970298	0.829538
TVLSANADHMAQIEGLMDDVDFK	1xOxidation [M]; 1xTMTpro [K23]; 1xTMTpro [N-Term]	1xOxidation [M10; M17]; 1xTMTpro [K23]; 1xTMTpro [N-Term]	Unambiguous	1.08022e-06	3.73679e-06	2.292	1	1	6	Q9Y4L1	Hypoxia up-regulated protein 1 OS=Homo sapiens OX=9606 GN=HYOU1 PE=1 SV=1	Q9Y4L1	0	3144.58	23	0.00200551	0.00218264	0.00284453	0.0031751	0.00300077	0.00275106	0.855511	0.93107	1.21342	1.35444	1.28007	1.17355	1	1.26935	0.115884
DAAGIAMEAIAFAR	1xOxidation [M7]; 1xTMTpro [N-Term]	1xOxidation [M7]; 1xTMTpro [N-Term]	Unambiguous	1.01015e-05	3.73679e-06	1.815	1	1	1	P08240	Signal recognition particle receptor subunit alpha OS=Homo sapiens OX=9606 GN=SRPRA PE=1 SV=2	P08240	0	1726.91	14	0.000891001	0.00110812	NA	0.0025356	0.00173748	0.00135856	0.891391	1.10861	NA	2.53671	1.73824	1.35915	NA	1.87803	0.117589
VADGLPLAASMQEDEQSGRDLQQYQSQAK	1xOxidation [M11]; 1xTMTpro [K29]; 1xTMTpro [N-Term]	1xOxidation [M11]; 1xTMTpro [K29]; 1xTMTpro [N-Term]	Unambiguous	7.16644e-07	3.73679e-06	2.379	1	1	3	O75396	Vesicle-trafficking protein SEC22b OS=Homo sapiens OX=9606 GN=SEC22B PE=1 SV=5	O75396	1	3787.91	29	0.0242809	0.0211586	0.0203333	0.0225329	0.0263331	0.0278009	1.10749	0.965077	0.927435	1.02776	1.20109	1.26804	1	1.16563	0.144977
DAGTIAGLNVMR	1xOxidation [M11]; 1xTMTpro [N-Term]	1xOxidation [M11]; 1xTMTpro [N-Term]	Unambiguous	2.78386e-05	3.73679e-06	1.591	1	1	4	P11021	Endoplasmic reticulum chaperone BiP OS=Homo sapiens OX=9606 GN=HSPA5 PE=1 SV=2	P11021	0	1537.83	12	0.00512746	0.00627973	0.00905128	0.0109941	0.0109857	0.010019	0.751883	0.920851	1.32727	1.61216	1.61093	1.46917	1	1.56408	0.0714156
DFTVSAMHGDMDQK	1xOxidation [M]; 1xTMTpro [K14]; 1xTMTpro [N-Term]	1xOxidation [M7; M11]; 1xTMTpro [K14]; 1xTMTpro [N-Term]	Unambiguous	4.36769e-06	3.73679e-06	1.995	1	1	6	P60842	Eukaryotic initiation factor 4A-I OS=Homo sapiens OX=9606 GN=EIF4A1 PE=1 SV=1	P60842	0	2206.08	14	0.02377	0.0217637	0.0253019	0.0214981	0.0121551	0.0128943	1.0067	0.921726	1.07158	0.910478	0.514788	0.546092	1	0.657119	0.101859
DFTVSALHGDMDQK	1xOxidation [M11]; 1xTMTpro [K14]; 1xTMTpro [N-Term]	1xOxidation [M11]; 1xTMTpro [K14]; 1xTMTpro [N-Term]	Unambiguous	2.90835e-05	3.73679e-06	1.581	1	1	1	Q14240	Eukaryotic initiation factor 4A-II OS=Homo sapiens OX=9606 GN=EIF4A2 PE=1 SV=2	Q14240	0	2188.12	14	0.0403397	0.0362364	0.0294172	0.0283551	0.033138	0.0349773	1.14176	1.02562	0.832615	0.802553	0.937927	0.989987	1	0.910156	0.453365
DFSPVPWSQYFESMEDVEVENETGKDTFR	1xOxidation [M14]; 1xTMTpro [K25]; 1xTMTpro [N-Term]	1xOxidation [M14]; 1xTMTpro [K25]; 1xTMTpro [N-Term]	Unambiguous	8.90312e-07	3.73679e-06	2.333	1	1	1	Q9Y570	Protein phosphatase methylesterase 1 OS=Homo sapiens OX=9606 GN=PPME1 PE=1 SV=3	Q9Y570	1	4092.93	29	0.00116082	0.00114731	0.00194681	0.00178307	0.00125704	0.000872069	0.81845	0.808927	1.37262	1.25718	0.886288	0.614862	1	0.919442	0.774977
TTARDQDLEPGAPSMGAK	1xOxidation [M15]; 1xTMTpro [K18]; 1xTMTpro [N-Term]	1xOxidation [M15]; 1xTMTpro [K18]; 1xTMTpro [N-Term]	Unambiguous	2.35377e-05	3.73679e-06	1.629	1	1	2	P07814	Bifunctional glutamate/proline--tRNA ligase OS=Homo sapiens OX=9606 GN=EPRS1 PE=1 SV=5	P07814	1	2469.29	18	0.000513959	0.00043158	0.00045066	0.00062249	0.000561834	0.00066423	1.10434	0.927333	0.968328	1.33754	1.20721	1.42723	1	1.32399	0.0187555
TTFDEAMADLHTLSEDSYK	1xOxidation [M7]; 1xTMTpro [K19]; 1xTMTpro [N-Term]	1xOxidation [M7]; 1xTMTpro [K19]; 1xTMTpro [N-Term]	Unambiguous	1.73093e-07	3.73679e-06	2.68	1	1	7	P31947	14-3-3 protein sigma OS=Homo sapiens OX=9606 GN=SFN PE=1 SV=1	P31947	0	2798.37	19	0.00478295	0.0060739	0.00758345	0.00620724	0.00556837	0.00305178	0.778125	0.988146	1.23373	1.00984	0.905901	0.496486	1	0.804075	0.394117
DFQTLENWMLQTLNEEPVTPEPEVEPPSAPELK	1xOxidation [M9]; 1xTMTpro [K33]; 1xTMTpro [N-Term]	1xOxidation [M9]; 1xTMTpro [K33]; 1xTMTpro [N-Term]	Unambiguous	1.80645e-05	3.73679e-06	1.688	1	1	1	Q8NBS9	Thioredoxin domain-containing protein 5 OS=Homo sapiens OX=9606 GN=TXNDC5 PE=1 SV=2	Q8NBS9	0	4432.24	33	0.000186547	0.000271614	NA	0.000505122	0.000210146	0.000165211	0.814328	1.18567	NA	2.205	0.917345	0.721195	NA	1.28118	0.620015
DGPLNMILDDGGDLTNLIHTK	1xOxidation [M6]; 1xTMTpro [K21]; 1xTMTpro [N-Term]	1xOxidation [M6]; 1xTMTpro [K21]; 1xTMTpro [N-Term]	Unambiguous	2.04061e-10	3.73679e-06	4.108	1	1	12	P23526	Adenosylhomocysteinase OS=Homo sapiens OX=9606 GN=AHCY PE=1 SV=4	P23526	0	2876.53	21	0.00682517	0.0068143	0.0111017	0.0122147	0.0109937	0.0110328	0.827588	0.82627	1.34614	1.4811	1.33304	1.33779	1	1.38398	0.148696
DGMDNQGGYGSVGR	1xOxidation [M3]; 1xTMTpro [N-Term]	1xOxidation [M3]; 1xTMTpro [N-Term]	Unambiguous	3.56427e-07	3.73679e-06	2.527	1	1	3	P31942	Heterogeneous nuclear ribonucleoprotein H3 OS=Homo sapiens OX=9606 GN=HNRNPH3 PE=1 SV=2	P31942	0	1732.79	14	0.0381718	0.0437219	0.0343334	0.0341786	0.0311639	0.0356234	0.985271	1.12853	0.886198	0.882203	0.804387	0.919496	1	0.868695	0.194977
DGDSVMVLPTIPEEEAK	1xOxidation [M6]; 1xTMTpro [K17]; 1xTMTpro [N-Term]	1xOxidation [M6]; 1xTMTpro [K17]; 1xTMTpro [N-Term]	Unambiguous	4.95622e-06	3.73679e-06	1.968	1	1	1	P30041	Peroxiredoxin-6 OS=Homo sapiens OX=9606 GN=PRDX6 PE=1 SV=3	P30041	0	2454.29	17	0.00132441	0.00151717	0.00268639	0.00372923	0.00374066	0.00294614	0.718752	0.82336	1.45789	2.02383	2.03004	1.59885	1	1.88424	0.0406018
DGDVTVTNDGATILSMMDVDHQIAK	1xOxidation [M]; 1xTMTpro [K25]; 1xTMTpro [N-Term]	1xOxidation [M16; M17]; 1xTMTpro [K25]; 1xTMTpro [N-Term]	Unambiguous	1.84796e-10	3.73679e-06	4.129	1	1	11	P48643	T-complex protein 1 subunit epsilon OS=Homo sapiens OX=9606 GN=CCT5 PE=1 SV=1	P48643	0	3270.65	25	0.00147604	0.00194399	0.00258158	0.00284502	0.00205353	0.00175184	0.737821	0.971736	1.29044	1.42213	1.02649	0.875686	1	1.1081	0.660772
DFLLPFLEEPMDTEADLQFRPR	1xOxidation [M11]; 1xTMTpro [N-Term]	1xOxidation [M11]; 1xTMTpro [N-Term]	Unambiguous	3.61511e-07	3.73679e-06	2.524	1	1	3	O43242	26S proteasome non-ATPase regulatory subunit 3 OS=Homo sapiens OX=9606 GN=PSMD3 PE=1 SV=2	O43242	0	2999.51	22	0.000305433	0.000225828	NA	NA	0.000185276	0.000231225	1.14984	0.85016	NA	NA	0.697494	0.870474	NA	NA	0.363928
DELHIVEAEAMNYEGSPIK	1xOxidation [M11]; 1xTMTpro [K19]; 1xTMTpro [N-Term]	1xOxidation [M11]; 1xTMTpro [K19]; 1xTMTpro [N-Term]	Unambiguous	2.52842e-09	3.73679e-06	3.575	1	1	2	P06748	Nucleophosmin OS=Homo sapiens OX=9606 GN=NPM1 PE=1 SV=2	P06748	0	2769.43	19	9.46712e-05	0.000136692	0.000111069	0.000114925	7.87255e-05	5.91884e-05	0.829401	1.19754	0.973063	1.00684	0.689702	0.518541	1	0.738362	0.222445
TTYLVLDEADRMLDMGFEPQIR	1xOxidation [M15]; 1xTMTpro [N-Term]	1xOxidation [M15]; 1xTMTpro [N-Term]	Unambiguous	5.31639e-06	3.73679e-06	1.953	1	1	3	P17844	Probable ATP-dependent RNA helicase DDX5 OS=Homo sapiens OX=9606 GN=DDX5 PE=1 SV=1	P17844	1	2933.47	22	0.000833384	0.0008129	0.000796914	0.00111154	0.000692557	0.000639355	1.02331	0.998159	0.978529	1.36486	0.85039	0.785063	1	1.0001	0.999601
VDMTFEEEAQLLQLK	1xOxidation [M3]; 1xTMTpro [K15]; 1xTMTpro [N-Term]	1xOxidation [M3]; 1xTMTpro [K15]; 1xTMTpro [N-Term]	Unambiguous	1.30128e-05	3.73679e-06	1.76	1	1	2	Q14318	Peptidyl-prolyl cis-trans isomerase FKBP8 OS=Homo sapiens OX=9606 GN=FKBP8 PE=1 SV=2	Q14318	0	2418.31	15	0.00486276	0.00507523	NA	0.00934805	0.00380558	0.00393105	0.978621	1.02138	NA	1.88128	0.765866	0.791116	NA	1.14609	0.729712
VDGETMIIMDSFALPVEGTETR	1xOxidation [M]; 1xTMTpro [N-Term]	1xOxidation [M6; M9]; 1xTMTpro [N-Term]	Unambiguous	3.47575e-08	3.73679e-06	3.02	1	1	4	Q92905	COP9 signalosome complex subunit 5 OS=Homo sapiens OX=9606 GN=COPS5 PE=1 SV=4	Q92905	0	2731.35	22	0.00159062	0.00204508	NA	NA	0.00147859	0.00096551	0.875	1.125	NA	NA	0.813373	0.531128	NA	NA	0.226068
VDIDDHTDLAIEYEVSAVPTVLAMK	1xOxidation [M24]; 1xTMTpro [K25]; 1xTMTpro [N-Term]	1xOxidation [M24]; 1xTMTpro [K25]; 1xTMTpro [N-Term]	Unambiguous	1.31055e-06	3.73679e-06	2.251	1	1	5	Q99757	Thioredoxin, mitochondrial OS=Homo sapiens OX=9606 GN=TXN2 PE=1 SV=2	Q99757	0	3368.78	25	0.127092	0.116253	0.240985	0.159168	0.277811	0.187183	0.787225	0.720084	1.49269	0.985907	1.72079	1.15944	1	1.28871	0.434152
VEMGTSSQNDVDMSWIPQETLNQINK	1xOxidation [M]; 1xTMTpro [K26]; 1xTMTpro [N-Term]	1xOxidation [M3; M13]; 1xTMTpro [K26]; 1xTMTpro [N-Term]	Unambiguous	3.41602e-07	3.73679e-06	2.536	1	1	8	P43307	Translocon-associated protein subunit alpha OS=Homo sapiens OX=9606 GN=SSR1 PE=1 SV=3	P43307	0	3588.78	26	0.0969345	0.110073	0.0827084	0.0794966	0.111829	0.113987	1.00375	1.1398	0.856443	0.823185	1.15799	1.18033	1	1.05384	0.725034
AYKTEMQDNTYPEILR	1xOxidation [M6]; 1xTMTpro [K3]; 1xTMTpro [N-Term]	1xOxidation [M6]; 1xTMTpro [K3]; 1xTMTpro [N-Term]	Unambiguous	2.27141e-05	3.73679e-06	1.637	1	1	3	O43143	Pre-mRNA-splicing factor ATP-dependent RNA helicase DHX15 OS=Homo sapiens OX=9606 GN=DHX15 PE=1 SV=2	O43143	1	2596.36	16	0.0196637	0.0221389	0.00763877	0.0204696	0.0235302	0.0211891	1.19315	1.34334	0.463504	1.24205	1.42776	1.28571	1	1.31851	0.361753
AVYDYSAADEDEVSFQDGDTIVNVQQIDDGWMYGTVER	1xOxidation [M32]; 1xTMTpro [N-Term]	1xOxidation [M32]; 1xTMTpro [N-Term]	Unambiguous	1.20467e-09	3.73679e-06	3.732	1	1	2	Q14847	LIM and SH3 domain protein 1 OS=Homo sapiens OX=9606 GN=LASP1 PE=1 SV=2	Q14847	0	4621.08	38	0.000600769	0.00111157	0.00062877	0.000535502	0.000949043	0.00100331	0.769851	1.42442	0.805732	0.686214	1.21614	1.28569	1	1.06268	0.836579
AVYLGELPHDQDVVEYIMNQPNVVPR	1xOxidation [M18]; 1xTMTpro [N-Term]	1xOxidation [M18]; 1xTMTpro [N-Term]	Unambiguous	2.26316e-06	3.73679e-06	2.135	1	1	1	Q9NYU2	UDP-glucose:glycoprotein glucosyltransferase 1 OS=Homo sapiens OX=9606 GN=UGGT1 PE=1 SV=3	Q9NYU2	0	3315.7	26	0.000460809	0.000884671	0.00115132	0.00171624	0.000961523	0.000821832	0.553679	1.06296	1.38336	2.06212	1.1553	0.987461	1	1.40163	0.389852
VESGALGPEENFLSLDDILMSHEK	1xOxidation [M20]; 1xTMTpro [K24]; 1xTMTpro [N-Term]	1xOxidation [M20]; 1xTMTpro [K24]; 1xTMTpro [N-Term]	Unambiguous	4.09034e-06	3.73679e-06	2.009	1	1	2	Q9BRX5	DNA replication complex GINS protein PSF3 OS=Homo sapiens OX=9606 GN=GINS3 PE=1 SV=1	Q9BRX5	0	3254.67	24	0.00669049	0.00649087	0.00989803	0.0065365	0.00658624	0.0040577	0.869671	0.843723	1.28661	0.849654	0.856119	0.527444	1	0.744406	0.233438
VETGILRPGMVVTFAPVNITTEVK	1xOxidation [M10]; 1xTMTpro [K24]; 1xTMTpro [N-Term]	1xOxidation [M10]; 1xTMTpro [K24]; 1xTMTpro [N-Term]	Unambiguous	4.7311e-07	3.73679e-06	2.467	1	1	1	Q05639	Elongation factor 1-alpha 2 OS=Homo sapiens OX=9606 GN=EEF1A2 PE=1 SV=1	Q05639	0	3195.83	24	0.0122198	0.0118136	0.0140004	0.0206843	0.0184281	0.0179866	0.963865	0.931824	1.10431	1.63152	1.45355	1.41873	1	1.50127	0.00467232
VAMANIQPQMLVAGATSIAR	1xOxidation [M]; 1xTMTpro [N-Term]	1xOxidation [M3; M10]; 1xTMTpro [N-Term]	Unambiguous	7.3692e-06	3.73679e-06	1.883	1	1	3	P18206	Vinculin OS=Homo sapiens OX=9606 GN=VCL PE=1 SV=4	P18206	0	2362.29	20	0.00532945	0.00618807	0.0147507	0.0136037	0.0255134	0.0246054	0.608658	0.706718	1.68462	1.55363	2.9138	2.8101	1	2.42584	0.0657327
VALVYGQMNEPPGAR	1xOxidation [M8]; 1xTMTpro [N-Term]	1xOxidation [M8]; 1xTMTpro [N-Term]	Unambiguous	1.95592e-06	3.73679e-06	2.166	1	1	1	P06576	ATP synthase subunit beta, mitochondrial OS=Homo sapiens OX=9606 GN=ATP5F1B PE=1 SV=3	P06576	0	1922.01	15	0.00277953	0.00298999	0.00236481	0.00308851	0.00236948	0.00245356	1.02511	1.10273	0.87216	1.13906	0.87388	0.904892	1	0.972612	0.812281
VAYIPDEMAAQQNPLQQPR	1xOxidation [M8]; 1xTMTpro [N-Term]	1xOxidation [M8]; 1xTMTpro [N-Term]	Unambiguous	2.54926e-05	3.73679e-06	1.611	1	1	4	O00425	Insulin-like growth factor 2 mRNA-binding protein 3 OS=Homo sapiens OX=9606 GN=IGF2BP3 PE=1 SV=2	O00425	0	2489.28	19	0.00938477	0.0124813	0.00871034	0.00836156	0.013189	0.0102347	0.920786	1.2246	0.854614	0.820394	1.29404	1.00418	1	1.03954	0.836221
VAPAPAAVVPPTGPGMAPVPTGVFTDIPISNIRR	1xOxidation [M16]; 1xTMTpro [N-Term]	1xOxidation [M16]; 1xTMTpro [N-Term]	Unambiguous	3.29812e-05	3.73679e-06	1.552	1	1	1	P10515	Dihydrolipoyllysine-residue acetyltransferase component of pyruvate dehydrogenase complex, mitochondrial OS=Homo sapiens OX=9606 GN=DLAT PE=1 SV=3	P10515	1	3686.04	34	0.00840612	0.00651995	0.0115687	0.0115557	0.0108371	0.0126023	0.951824	0.738253	1.30992	1.30845	1.22708	1.42696	1	1.32083	0.185903
VATPVDWKDGDSVMVLPTIPEEEAK	1xOxidation [M14]; 2xTMTpro [K8; K25]; 1xTMTpro [N-Term]	1xOxidation [M14]; 2xTMTpro [K8; K25]; 1xTMTpro [N-Term]	Unambiguous	8.47149e-06	3.73679e-06	1.853	1	1	3	P30041	Peroxiredoxin-6 OS=Homo sapiens OX=9606 GN=PRDX6 PE=1 SV=3	P30041	1	3654.98	25	0.00102642	0.00076644	0.000924672	0.000854626	0.000999524	0.00100249	1.13311	0.846107	1.02079	0.943459	1.10342	1.10669	1	1.05119	0.637929
ADVLDLHEAGGEDFAMDEDGDESIHK	1xAcetyl [N-Term]; 1xOxidation [M16]; 1xTMTpro [K26]	1xAcetyl [N-Term]; 1xOxidation [M16]; 1xTMTpro [K26]	Unambiguous	2.13928e-10	3.73679e-06	4.098	1	1	1	Q9Y5S9	RNA-binding protein 8A OS=Homo sapiens OX=9606 GN=RBM8A PE=1 SV=1	Q9Y5S9	0	3177.41	26	0.00517895	0.00599281	0.00633368	0.00345202	0.00704724	0.0059639	0.887543	1.02702	1.08544	0.591591	1.20772	1.02207	1	0.94046	0.780965
YGIVDYMIEQSGPPSK	1xOxidation [M7]; 1xTMTpro [K16]; 1xTMTpro [N-Term]	1xOxidation [M7]; 1xTMTpro [K16]; 1xTMTpro [N-Term]	Unambiguous	6.27956e-07	3.73679e-06	2.407	1	1	1	P13667	Protein disulfide-isomerase A4 OS=Homo sapiens OX=9606 GN=PDIA4 PE=1 SV=2	P13667	0	2408.27	16	0.000886265	0.0010551	0.0010487	0.000803327	0.00101002	0.000747535	0.889209	1.0586	1.05219	0.805995	1.01338	0.750018	1	0.856463	0.223096
YGLPDSLAILSEMGEVTDGMMDTK	1xOxidation [M13]; 1xTMTpro [K24]; 1xTMTpro [N-Term]	1xOxidation [M13]; 1xTMTpro [K24]; 1xTMTpro [N-Term]	Unambiguous	4.91314e-07	3.73679e-06	2.459	1	1	2	Q96A33	PAT complex subunit CCDC47 OS=Homo sapiens OX=9606 GN=CCDC47 PE=1 SV=1	Q96A33	0	3197.59	24	0.00359873	0.00354847	0.00318067	0.00158375	0.00361811	0.00365618	1.04534	1.03075	0.923909	0.460042	1.05098	1.06203	1	0.857684	0.550557
ADRDESSPYAAMLAAQDVAQR	1xOxidation [M12]; 1xTMTpro [N-Term]	1xOxidation [M12]; 1xTMTpro [N-Term]	Unambiguous	7.06523e-10	3.73679e-06	3.845	1	1	4	P62263	40S ribosomal protein S14 OS=Homo sapiens OX=9606 GN=RPS14 PE=1 SV=3	P62263	1	2585.26	21	0.00201519	0.00295788	0.00194426	0.00258479	0.00210556	0.00146462	0.873975	1.28281	0.843213	1.12101	0.91317	0.635197	1	0.889792	0.610414
AEEGIAAGGVMDVNTALQEVLK	1xAcetyl [N-Term]; 1xOxidation [M11]; 1xTMTpro [K22]	1xAcetyl [N-Term]; 1xOxidation [M11]; 1xTMTpro [K22]	Unambiguous	3.92133e-06	3.73679e-06	2.018	1	1	3	P25398	40S ribosomal protein S12 OS=Homo sapiens OX=9606 GN=RPS12 PE=1 SV=3	P25398	0	2577.34	22	0.00736546	0.0126683	0.00771511	0.00863889	0.0098837	0.00662609	0.796297	1.3696	0.834099	0.933971	1.06855	0.716362	1	0.906295	0.686847
YIEEQQATQQLIMDEQDQQLEMVSGSIQVLK	1xOxidation [M]; 1xTMTpro [K31]; 1xTMTpro [N-Term]	1xOxidation [M13; M22]; 1xTMTpro [K31]; 1xTMTpro [N-Term]	Unambiguous	1.57496e-07	3.73679e-06	2.7	1	1	3	O60499	Syntaxin-10 OS=Homo sapiens OX=9606 GN=STX10 PE=1 SV=1	O60499	0	4247.17	31	0.0359505	0.0306826	0.0303611	0.0157741	0.0351614	0.0476878	1.11194	0.949004	0.939058	0.487887	1.08753	1.47497	1	1.0168	0.959108
YLDQMEDLYEDFHIVK	1xOxidation [M5]; 1xTMTpro [K16]; 1xTMTpro [N-Term]	1xOxidation [M5]; 1xTMTpro [K16]; 1xTMTpro [N-Term]	Unambiguous	2.36377e-07	3.73679e-06	2.614	1	1	6	O43681	ATPase GET3 OS=Homo sapiens OX=9606 GN=GET3 PE=1 SV=2	O43681	0	2682.36	16	0.0106957	0.00869738	0.0100521	0.0102353	0.00743763	0.00700158	1.08972	0.886126	1.02415	1.04282	0.757777	0.71335	1	0.837982	0.262233
ADAVQDSEMVELVELEIR	1xOxidation [M9]; 1xTMTpro [N-Term]	1xOxidation [M9]; 1xTMTpro [N-Term]	Unambiguous	2.61013e-07	3.73679e-06	2.593	1	1	5	P49411	Elongation factor Tu, mitochondrial OS=Homo sapiens OX=9606 GN=TUFM PE=1 SV=2	P49411	0	2366.21	18	0.000676811	0.000942333	0.00106743	0.00136732	0.00087525	0.000691463	0.755771	1.05227	1.19196	1.52684	0.977362	0.772133	1	1.09211	0.744799
ADDPSSYMEVVQAANTSGNWEELVK	1xOxidation [M8]; 1xTMTpro [K25]; 1xTMTpro [N-Term]	1xOxidation [M8]; 1xTMTpro [K25]; 1xTMTpro [N-Term]	Unambiguous	4.73814e-09	3.73679e-06	3.442	1	1	8	Q00610	Clathrin heavy chain 1 OS=Homo sapiens OX=9606 GN=CLTC PE=1 SV=5	Q00610	0	3364.65	25	0.00115896	0.00108671	0.00104808	0.00057194	0.000910755	0.00090387	1.0556	0.989792	0.954609	0.520932	0.829529	0.823259	1	0.724573	0.104072
YHTSQSGDEMTSLSEYVSR	1xOxidation [M10]; 1xTMTpro [N-Term]	1xOxidation [M10]; 1xTMTpro [N-Term]	Unambiguous	1.70051e-09	3.73679e-06	3.659	1	1	15	P08238	Heat shock protein HSP 90-beta OS=Homo sapiens OX=9606 GN=HSP90AB1 PE=1 SV=4	P08238	0	2497.15	19	0.0074614	0.00856519	0.00824179	0.00909398	0.00856135	0.00647301	0.92236	1.05881	1.01883	1.12418	1.05833	0.800178	1	0.99423	0.960733
ADPGRQESLQAEVIPDPMEGEQTWPTEEELSEAK	1xOxidation [M18]; 1xTMTpro [K34]; 1xTMTpro [N-Term]	1xOxidation [M18]; 1xTMTpro [K34]; 1xTMTpro [N-Term]	Unambiguous	6.6768e-07	3.73679e-06	2.394	1	1	2	Q2NL82	Pre-rRNA-processing protein TSR1 homolog OS=Homo sapiens OX=9606 GN=TSR1 PE=1 SV=1	Q2NL82	1	4421.16	34	0.00140048	0.00144802	0.00204659	0.00251976	0.00215132	0.00150552	0.858296	0.887433	1.25427	1.54426	1.31845	0.92267	1	1.26179	0.310398
YIANLGHGLYPDMDPEHVGAFVDAVHK	1xOxidation [M13]; 1xTMTpro [K27]; 1xTMTpro [N-Term]	1xOxidation [M13]; 1xTMTpro [K27]; 1xTMTpro [N-Term]	Unambiguous	5.37404e-07	3.73679e-06	2.44	1	1	1	P06132	Uroporphyrinogen decarboxylase OS=Homo sapiens OX=9606 GN=UROD PE=1 SV=2	P06132	0	3589.84	27	0.0154787	0.0149785	0.0123028	0.00876781	0.0135515	0.0131668	1.08597	1.05087	0.863155	0.61514	0.950758	0.923768	1	0.829889	0.265649
ADKMDMSLDDIIK	1xAcetyl [N-Term]; 1xOxidation [M]; 2xTMTpro [K3; K13]	1xAcetyl [N-Term]; 1xOxidation [M4; M6]; 2xTMTpro [K3; K13]	Unambiguous	1.18707e-05	3.73679e-06	1.78	1	1	12	Q86V81	THO complex subunit 4 OS=Homo sapiens OX=9606 GN=ALYREF PE=1 SV=3	Q86V81	1	2161.14	13	0.0543331	0.0498822	0.0592268	0.0533802	0.0533154	0.0548774	0.99729	0.915594	1.08712	0.979801	0.97861	1.00728	1	0.988564	0.840355
ADIFMFDEPSSYLDVK	1xOxidation [M5]; 1xTMTpro [K16]; 1xTMTpro [N-Term]	1xOxidation [M5]; 1xTMTpro [K16]; 1xTMTpro [N-Term]	Unambiguous	8.91487e-06	3.73679e-06	1.842	1	1	12	P61221	ATP-binding cassette sub-family E member 1 OS=Homo sapiens OX=9606 GN=ABCE1 PE=1 SV=1	P61221	0	2501.28	16	0.00226125	0.00239677	0.00198764	0.0028165	0.00198958	0.00193028	1.02078	1.08195	0.897267	1.27143	0.898141	0.871372	1	1.01365	0.929187
AFADAMEVIPSTLAENAGLNPISTVTELR	1xOxidation [M6]; 1xTMTpro [N-Term]	1xOxidation [M6]; 1xTMTpro [N-Term]	Unambiguous	7.90151e-06	3.73679e-06	1.868	1	1	1	P50991	T-complex protein 1 subunit delta OS=Homo sapiens OX=9606 GN=CCT4 PE=1 SV=4	P50991	0	3350.75	29	0.00114281	0.000991856	0.000940559	0.000823591	0.000589452	0.000589138	1.11485	0.967595	0.917552	0.803446	0.575034	0.574728	1	0.651069	0.024811
YAPTEAQLNAVDALIDSMSLAK	1xOxidation [M18]; 1xTMTpro [K22]; 1xTMTpro [N-Term]	1xOxidation [M18]; 1xTMTpro [K22]; 1xTMTpro [N-Term]	Unambiguous	4.02367e-08	3.73679e-06	2.989	1	1	2	P13010	X-ray repair cross-complementing protein 5 OS=Homo sapiens OX=9606 GN=XRCC5 PE=1 SV=3	P13010	0	2945.58	22	0.000926949	0.000897846	0.000997446	0.00104261	0.000915372	0.000846558	0.985333	0.954397	1.06027	1.10828	0.973027	0.899879	1	0.993729	0.932996
YAPSEAGLHEMDIR	1xOxidation [M11]; 1xTMTpro [N-Term]	1xOxidation [M11]; 1xTMTpro [N-Term]	Unambiguous	3.99557e-06	3.73679e-06	2.014	1	1	1	P21333	Filamin-A OS=Homo sapiens OX=9606 GN=FLNA PE=1 SV=4	P21333	0	1908.94	14	0.000273768	0.000446859	0.00061179	0.000607945	0.000629002	0.000452442	0.616401	1.00612	1.37747	1.36882	1.41623	1.01869	1	1.26791	0.363353
YALQMEQLNGILLHLESELAQTR	1xDeamidated [N9]; 1xOxidation [M5]; 1xTMTpro [N-Term]	1xDeamidated [N9]; 1xOxidation [M5]; 1xTMTpro [N-Term]	Unambiguous	1.28094e-09	3.73679e-06	3.719	1	1	3	P05783	Keratin, type I cytoskeletal 18 OS=Homo sapiens OX=9606 GN=KRT18 PE=1 SV=2	P05783	0	2991.58	23	4.68443e-05	5.60468e-05	NA	6.89383e-05	6.93679e-05	5.79056e-05	0.91056	1.08944	NA	1.34002	1.34837	1.12557	NA	1.27132	0.127985
AFEETQIDIPGGGSHGGSTMSLWEVMQSDLIPEEQR	1xOxidation [M]; 1xTMTpro [N-Term]	1xOxidation [M20; M26]; 1xTMTpro [N-Term]	Unambiguous	1.69026e-06	3.73679e-06	2.197	1	1	2	Q15149	Plectin OS=Homo sapiens OX=9606 GN=PLEC PE=1 SV=3	Q15149	0	4252.01	36	4.12506e-06	6.08501e-06	NA	NA	1.10183e-05	9.01679e-06	0.808037	1.19196	NA	NA	2.15833	1.76626	NA	NA	0.0726042
WTSQDSLLGMEFSGR	1xOxidation [M10]; 1xTMTpro [N-Term]	1xOxidation [M10]; 1xTMTpro [N-Term]	Unambiguous	8.8326e-06	3.73679e-06	1.844	1	1	1	P49327	Fatty acid synthase OS=Homo sapiens OX=9606 GN=FASN PE=1 SV=3	P49327	0	2033.99	15	0.000229402	0.00024488	0.000414474	0.000391931	0.000340751	0.000351738	0.774348	0.826594	1.39906	1.32297	1.15021	1.18729	1	1.22015	0.387043
AELSYRGPVSGTEPEPVYSMEAADYR	1xOxidation [M20]; 1xTMTpro [N-Term]	1xOxidation [M20]; 1xTMTpro [N-Term]	Unambiguous	2.14718e-08	3.73679e-06	3.122	1	1	1	Q14247	Src substrate cortactin OS=Homo sapiens OX=9606 GN=CTTN PE=1 SV=2	Q14247	1	3194.53	26	0.000924114	0.00118466	0.00156581	NA	0.000480386	0.000445553	0.754464	0.967177	1.27836	NA	0.392196	0.363758	1	NA	0.0537816
AEGIPVEMVVIGDDSAFTVLK	1xOxidation [M8]; 1xTMTpro [K21]; 1xTMTpro [N-Term]	1xOxidation [M8]; 1xTMTpro [K21]; 1xTMTpro [N-Term]	Unambiguous	7.95019e-07	3.73679e-06	2.357	1	1	3	Q3LXA3	Triokinase/FMN cyclase OS=Homo sapiens OX=9606 GN=TKFC PE=1 SV=2	Q3LXA3	0	2814.55	21	0.00614835	0.00663447	0.00952345	0.00846816	0.00870845	0.00711688	0.8269	0.892279	1.28082	1.13889	1.17121	0.957158	1	1.08909	0.611154
AESEEMETSQAGSK	1xOxidation [M6]; 1xTMTpro [K14]; 1xTMTpro [N-Term]	1xOxidation [M6]; 1xTMTpro [K14]; 1xTMTpro [N-Term]	Unambiguous	8.87365e-06	3.73679e-06	1.843	1	1	2	P34932	Heat shock 70 kDa protein 4 OS=Homo sapiens OX=9606 GN=HSPA4 PE=1 SV=4	P34932	0	2108.03	14	0.000458028	0.00132604	0.000400265	0.00127495	0.00113911	0.000604689	0.629065	1.8212	0.549732	1.75105	1.56447	0.830492	1	1.382	0.491107
YDAFGEDSSSAMGVENR	1xOxidation [M12]; 1xTMTpro [N-Term]	1xOxidation [M12]; 1xTMTpro [N-Term]	Unambiguous	6.40812e-06	3.73679e-06	1.913	1	1	2	Q9Y2X3	Nucleolar protein 58 OS=Homo sapiens OX=9606 GN=NOP58 PE=1 SV=1	Q9Y2X3	0	2154.96	17	0.00456269	0.00794186	0.0069585	0.00941246	0.0107758	0.00876467	0.703285	1.22414	1.07257	1.45082	1.66096	1.35097	1	1.48758	0.066928
YDAMALGNHEFDNGVEGLIEPLLK	1xOxidation [M4]; 1xTMTpro [K24]; 1xTMTpro [N-Term]	1xOxidation [M4]; 1xTMTpro [K24]; 1xTMTpro [N-Term]	Unambiguous	3.60845e-05	3.73679e-06	1.531	1	1	2	P21589	5'-nucleotidase OS=Homo sapiens OX=9606 GN=NT5E PE=1 SV=1	P21589	0	3269.7	24	0.00109687	0.00128174	NA	NA	0.000967987	0.000931513	0.922281	1.07772	NA	NA	0.81391	0.783241	NA	NA	0.223805
YDDMLVVPIIENTPEEK	1xOxidation [M4]; 1xTMTpro [K17]; 1xTMTpro [N-Term]	1xOxidation [M4]; 1xTMTpro [K17]; 1xTMTpro [N-Term]	Unambiguous	2.61767e-05	3.73679e-06	1.605	1	1	1	Q96GX9	Methylthioribulose-1-phosphate dehydratase OS=Homo sapiens OX=9606 GN=APIP PE=1 SV=1	Q96GX9	0	2629.39	17	0.0025932	0.00330699	0.00573876	0.00340246	0.00263619	0.00202565	0.668411	0.852394	1.47919	0.877003	0.679491	0.522121	1	0.692872	0.340807
AAFTVSLDPGPLEQFPHSMEPQLR	1xOxidation [M19]; 1xTMTpro [N-Term]	1xOxidation [M19]; 1xTMTpro [N-Term]	Unambiguous	3.04528e-08	3.73679e-06	3.048	1	1	1	Q9UKD2	mRNA turnover protein 4 homolog OS=Homo sapiens OX=9606 GN=MRTO4 PE=1 SV=2	Q9UKD2	0	2987.53	24	0.00574625	0.00793473	0.0116082	0.0169007	0.0119797	0.0106038	0.681666	0.94128	1.37705	2.0049	1.42112	1.2579	1	1.56131	0.139693
AAELEMELNEHSLVIDTLK	1xOxidation [M6]; 1xTMTpro [K19]; 1xTMTpro [N-Term]	1xOxidation [M6]; 1xTMTpro [K19]; 1xTMTpro [N-Term]	Unambiguous	1.1181e-05	3.73679e-06	1.793	1	1	7	Q9UHV9	Prefoldin subunit 2 OS=Homo sapiens OX=9606 GN=PFDN2 PE=1 SV=1	Q9UHV9	0	2779.5	19	0.00411679	0.00596986	0.00441712	0.0062144	0.00422704	0.00369991	0.851528	1.23482	0.91365	1.2854	0.874334	0.765301	1	0.975013	0.906092
AAGYDLYSAYDYTIPPMEK	1xOxidation [M17]; 1xTMTpro [K19]; 1xTMTpro [N-Term]	1xOxidation [M17]; 1xTMTpro [K19]; 1xTMTpro [N-Term]	Unambiguous	2.01196e-06	3.73679e-06	2.16	1	1	4	P33316	Deoxyuridine 5'-triphosphate nucleotidohydrolase, mitochondrial OS=Homo sapiens OX=9606 GN=DUT PE=1 SV=4	P33316	0	2792.4	19	0.0397146	0.0303558	0.0572774	0.0686813	0.0775375	0.0730431	0.935578	0.715108	1.34931	1.61796	1.82659	1.72071	1	1.72176	0.049205
AAHSEGNTTAGLDMR	1xOxidation [M14]; 1xTMTpro [N-Term]	1xOxidation [M14]; 1xTMTpro [N-Term]	Unambiguous	4.86431e-06	3.73679e-06	1.972	1	1	10	P78371	T-complex protein 1 subunit beta OS=Homo sapiens OX=9606 GN=CCT2 PE=1 SV=4	P78371	0	1850.9	15	0.00585511	0.0105473	0.00757273	0.0111676	0.0071978	0.00433132	0.732649	1.31978	0.947574	1.39739	0.900659	0.541977	1	0.946677	0.869237
AAGVEAAAEVAATEIKMEEESGAPGVPSGNGAPGPK	1xAcetyl [N-Term]; 1xOxidation [M17]; 2xTMTpro [K16; K36]	1xAcetyl [N-Term]; 1xOxidation [M17]; 2xTMTpro [K16; K36]	Unambiguous	2.64316e-06	3.73679e-06	2.102	1	1	3	P52272	Heterogeneous nuclear ribonucleoprotein M OS=Homo sapiens OX=9606 GN=HNRNPM PE=1 SV=3	P52272	1	4016.04	36	4.604e-05	5.00696e-05	7.24015e-05	NA	5.87531e-05	4.50088e-05	0.819649	0.891388	1.28896	NA	1.04598	0.80129	1	NA	0.715997
AAAMDVDTPSGTNSGAGK	1xAcetyl [N-Term]; 1xOxidation [M4]; 1xTMTpro [K18]	1xAcetyl [N-Term]; 1xOxidation [M4]; 1xTMTpro [K18]	Unambiguous	3.58695e-06	3.73679e-06	2.037	1	1	3	P62877	E3 ubiquitin-protein ligase RBX1 OS=Homo sapiens OX=9606 GN=RBX1 PE=1 SV=1	P62877	0	2011.96	18	0.0557335	0.058323	0.129315	0.082411	0.0752874	0.0780142	0.687019	0.718938	1.59404	1.01587	0.928056	0.961669	1	0.968531	0.925476
AAAMDVDTPSGTNSGAGKK	1xAcetyl [N-Term]; 1xOxidation [M4]; 2xTMTpro [K18; K19]	1xAcetyl [N-Term]; 1xOxidation [M4]; 2xTMTpro [K18; K19]	Unambiguous	1.1485e-06	3.73679e-06	2.279	1	1	4	P62877	E3 ubiquitin-protein ligase RBX1 OS=Homo sapiens OX=9606 GN=RBX1 PE=1 SV=1	P62877	1	2444.26	19	0.141949	0.139174	0.183416	0.189661	0.163033	0.165041	0.916708	0.898787	1.18451	1.22483	1.05287	1.06584	1	1.11451	0.359708
YYTSASGDEMVSLK	1xOxidation [M10]; 1xTMTpro [K14]; 1xTMTpro [N-Term]	1xOxidation [M10]; 1xTMTpro [K14]; 1xTMTpro [N-Term]	Unambiguous	6.36908e-07	3.73679e-06	2.404	1	1	21	P07900	Heat shock protein HSP 90-alpha OS=Homo sapiens OX=9606 GN=HSP90AA1 PE=1 SV=5	P07900	0	2175.11	14	0.0128902	0.0120833	0.0102221	0.0104803	0.00920087	0.00793584	1.09873	1.02996	0.871309	0.893313	0.784262	0.676434	1	0.78467	0.0795596
AADGPGDRFIIGESQAGEQPTQTVMPGQVMR	1xOxidation [M25]; 1xTMTpro [N-Term]	1xOxidation [M25]; 1xTMTpro [N-Term]	Unambiguous	3.46939e-09	3.73679e-06	3.508	1	1	2	Q9NQX3	Gephyrin OS=Homo sapiens OX=9606 GN=GPHN PE=1 SV=1	Q9NQX3	1	3563.75	31	0.00774292	0.00888207	0.00985866	0.0102119	0.0065879	0.00654113	0.877098	1.00614	1.11676	1.15678	0.74626	0.740962	1	0.881335	0.49837
AADEVAEGKLNDHFPLVVWQTGSGTQTNMNVNEVISNR	1xOxidation [M29]; 1xTMTpro [K9]; 1xTMTpro [N-Term]	1xOxidation [M29]; 1xTMTpro [K9]; 1xTMTpro [N-Term]	Unambiguous	1.36455e-08	3.73679e-06	3.218	1	1	1	P07954	Fumarate hydratase, mitochondrial OS=Homo sapiens OX=9606 GN=FH PE=1 SV=3	P07954	1	4765.41	38	0.000491123	0.000478084	0.000549551	0.000501734	0.000602961	0.000439784	0.970114	0.944359	1.08553	0.991075	1.19103	0.868704	1	1.01694	0.881034
AADLNGDLTATREEFTAFLHPEEFEHMK	1xOxidation [M27]; 1xTMTpro [K28]; 1xTMTpro [N-Term]	1xOxidation [M27]; 1xTMTpro [K28]; 1xTMTpro [N-Term]	Unambiguous	2.27141e-05	3.73679e-06	1.637	1	1	3	Q15293	Reticulocalbin-1 OS=Homo sapiens OX=9606 GN=RCN1 PE=1 SV=1	Q15293	1	3843.91	28	0.0070314	0.00835969	0.00436055	0.0153698	0.00631455	0.00507866	1.06797	1.26972	0.662307	2.33447	0.959093	0.771379	1	1.35498	0.555181
YMHSGPVVAMVWEGLNVVK	1xOxidation [M2]; 1xTMTpro [K19]; 1xTMTpro [N-Term]	1xOxidation [M2]; 1xTMTpro [K19]; 1xTMTpro [N-Term]	Unambiguous	1.56018e-06	3.73679e-06	2.214	1	1	2	P15531	Nucleoside diphosphate kinase A OS=Homo sapiens OX=9606 GN=NME1 PE=1 SV=1	P15531	0	2740.48	19	0.06354	0.0624388	0.0624763	0.121998	0.106766	0.0895475	1.01149	0.993958	0.994555	1.94208	1.6996	1.4255	1	1.68906	0.0436485
AAVDAGFVPNDMQVGQTGK	1xOxidation [M12]; 1xTMTpro [K19]; 1xTMTpro [N-Term]	1xOxidation [M12]; 1xTMTpro [K19]; 1xTMTpro [N-Term]	Unambiguous	2.18983e-06	3.73679e-06	2.142	1	1	7	P13804	Electron transfer flavoprotein subunit alpha, mitochondrial OS=Homo sapiens OX=9606 GN=ETFA PE=1 SV=1	P13804	0	2529.33	19	0.0201662	0.0270062	0.022826	0.0265222	0.0245142	0.0172326	0.864286	1.15744	0.978278	1.13669	1.05063	0.738557	1	0.975293	0.87639
YMSPMEAQEFGILDK	1xOxidation [M]; 1xTMTpro [K15]; 1xTMTpro [N-Term]	1xOxidation [M2; M5]; 1xTMTpro [K15]; 1xTMTpro [N-Term]	Unambiguous	3.01154e-05	3.73679e-06	1.573	1	1	6	Q16740	ATP-dependent Clp protease proteolytic subunit, mitochondrial OS=Homo sapiens OX=9606 GN=CLPP PE=1 SV=1	Q16740	0	2383.22	15	0.0177747	0.0206058	0.0175863	0.0268086	0.016277	0.0143961	0.952779	1.10454	0.942684	1.43703	0.872502	0.771677	1	1.02707	0.909553
YLMEEDEDAYKK	1xOxidation [M3]; 2xTMTpro [K11; K12]; 1xTMTpro [N-Term]	1xOxidation [M3]; 2xTMTpro [K11; K12]; 1xTMTpro [N-Term]	Unambiguous	3.5023e-05	3.73679e-06	1.538	1	1	9	P46777	60S ribosomal protein L5 OS=Homo sapiens OX=9606 GN=RPL5 PE=1 SV=3	P46777	1	2462.29	12	0.0463446	0.027086	0.032126	0.0264843	0.0197813	0.0313116	1.31715	0.769806	0.913045	0.752704	0.5622	0.889899	1	0.734934	0.250627
YLMDEGAHLHIYDPK	1xOxidation [M3]; 1xTMTpro [K15]; 1xTMTpro [N-Term]	1xOxidation [M3]; 1xTMTpro [K15]; 1xTMTpro [N-Term]	Unambiguous	4.23403e-05	3.73679e-06	1.493	1	1	4	O60701	UDP-glucose 6-dehydrogenase OS=Homo sapiens OX=9606 GN=UGDH PE=1 SV=1	O60701	0	2426.27	15	0.0114504	0.0177326	0.0176914	0.0190041	0.0156279	0.0125135	0.732833	1.1349	1.13226	1.21628	1.0002	0.800871	1	1.00578	0.97587
AALMFANAEEEFFYEK	1xOxidation [M4]; 1xTMTpro [K16]; 1xTMTpro [N-Term]	1xOxidation [M4]; 1xTMTpro [K16]; 1xTMTpro [N-Term]	Unambiguous	6.49839e-06	3.73679e-06	1.91	1	1	4	Q9P287	BRCA2 and CDKN1A-interacting protein OS=Homo sapiens OX=9606 GN=BCCIP PE=1 SV=1	Q9P287	0	2534.28	16	0.00567286	0.00568433	0.00677474	0.00545618	0.00595206	0.00456289	0.938597	0.940495	1.12091	0.902747	0.984791	0.754948	1	0.880829	0.258698
YRVDFQGMEYQGGDDEFFDLDDY	1xOxidation [M8]; 1xTMTpro [N-Term]	1xOxidation [M8]; 1xTMTpro [N-Term]	Unambiguous	5.34874e-07	3.73679e-06	2.441	1	1	1	P62495	Eukaryotic peptide chain release factor subunit 1 OS=Homo sapiens OX=9606 GN=ETF1 PE=1 SV=3	P62495	1	3144.34	23	0.00086874	0.000812802	NA	NA	0.000998145	0.000842227	1.03327	0.966734	NA	NA	1.18718	1.00173	NA	NA	0.485951
AANAAENDFSVSQAEMSSR	1xOxidation [M16]; 1xTMTpro [N-Term]	1xOxidation [M16]; 1xTMTpro [N-Term]	Unambiguous	1.20963e-06	3.73679e-06	2.268	1	1	5	Q8NE71	ATP-binding cassette sub-family F member 1 OS=Homo sapiens OX=9606 GN=ABCF1 PE=1 SV=2	Q8NE71	0	2305.07	19	0.0216206	0.024907	0.0328597	0.0358069	0.0406864	0.035891	0.81703	0.941222	1.24175	1.35312	1.53752	1.3563	1	1.41565	0.0620845
AALVDLEPGTMDSVR	1xOxidation [M11]; 1xTMTpro [N-Term]	1xOxidation [M11]; 1xTMTpro [N-Term]	Unambiguous	7.5426e-06	3.73679e-06	1.878	1	1	7	Q9BUF5	Tubulin beta-6 chain OS=Homo sapiens OX=9606 GN=TUBB6 PE=1 SV=1	Q9BUF5	0	1893.99	15	0.00533792	0.00777538	0.00803	0.00914141	0.00750201	0.00584001	0.757392	1.10324	1.13937	1.29706	1.06445	0.828633	1	1.06338	0.745331
AASGESGTSGGGGSTEEAFMTFYSEVK	1xAcetyl [N-Term]; 1xOxidation [M20]; 1xTMTpro [K27]	1xAcetyl [N-Term]; 1xOxidation [M20]; 1xTMTpro [K27]	Unambiguous	3.21387e-05	3.73679e-06	1.558	1	1	3	O75937	DnaJ homolog subfamily C member 8 OS=Homo sapiens OX=9606 GN=DNAJC8 PE=1 SV=2	O75937	0	3006.35	27	0.00124288	0.00194714	0.00213277	0.00421478	0.00370844	0.00252488	0.700504	1.09744	1.20206	2.37551	2.09013	1.42306	1	1.9629	0.055759
AASDIAMTELPPTHPIR	1xOxidation [M7]; 1xTMTpro [N-Term]	1xOxidation [M7]; 1xTMTpro [N-Term]	Unambiguous	4.16503e-07	3.73679e-06	2.494	1	1	26	P62258	14-3-3 protein epsilon OS=Homo sapiens OX=9606 GN=YWHAE PE=1 SV=1	P62258	0	2140.14	17	0.0577353	0.0625654	0.0751175	0.0685642	0.0710318	0.0575996	0.886334	0.960485	1.15318	1.05258	1.09046	0.884251	1	1.0091	0.933232
YPSPPMGSVSAPNLPTAEDNLEYVR	1xOxidation [M6]; 1xTMTpro [N-Term]	1xOxidation [M6]; 1xTMTpro [N-Term]	Unambiguous	1.54549e-07	3.73679e-06	2.704	1	1	7	P46109	Crk-like protein OS=Homo sapiens OX=9606 GN=CRKL PE=1 SV=1	P46109	0	3024.49	25	0.0269717	0.0351713	0.0454802	0.0526226	0.0375298	0.03703	0.751837	0.980401	1.26776	1.46686	1.04614	1.03221	1	1.18174	0.428486
AINVLLEGNPDTHSWEMVGK	1xOxidation [M17]; 1xTMTpro [K20]; 1xTMTpro [N-Term]	1xOxidation [M17]; 1xTMTpro [K20]; 1xTMTpro [N-Term]	Unambiguous	5.24235e-06	3.73679e-06	1.956	1	1	1	Q14157	Ubiquitin-associated protein 2-like OS=Homo sapiens OX=9606 GN=UBAP2L PE=1 SV=2	Q14157	0	2834.5	20	0.00826384	0.0104168	0.0119739	0.0134829	0.00986341	0.0104328	0.808739	1.01944	1.17182	1.3195	0.965281	1.021	1	1.10193	0.539861
ALNQEQVIAVHIDNGFMR	1xOxidation [M17]; 1xTMTpro [N-Term]	1xOxidation [M17]; 1xTMTpro [N-Term]	Unambiguous	1.02486e-07	3.73679e-06	2.791	1	1	1	P49915	GMP synthase [glutamine-hydrolyzing] OS=Homo sapiens OX=9606 GN=GMPS PE=1 SV=1	P49915	0	2375.25	18	0.00135483	0.00191995	0.00124792	0.00224698	0.00194822	0.00164218	0.898686	1.27354	0.827772	1.49047	1.2923	1.08929	1	1.29069	0.184545
ALLYLPIAPEVEDPEENPYGPPPDAVQTSLMDEGASSEK	1xOxidation [M31]; 1xTMTpro [K39]; 1xTMTpro [N-Term]	1xOxidation [M31]; 1xTMTpro [K39]; 1xTMTpro [N-Term]	Unambiguous	4.70753e-06	3.73679e-06	1.979	1	1	1	Q15291	Retinoblastoma-binding protein 5 OS=Homo sapiens OX=9606 GN=RBBP5 PE=1 SV=2	Q15291	0	4793.39	39	0.00166881	0.00179712	NA	0.00239473	0.00244219	0.00165868	0.962981	1.03702	NA	1.38187	1.40925	0.957132	NA	1.24942	0.226588
ALMDEEDMDDVVDADEYLIPQQGFFSSPSTSR	1xOxidation [M8]; 1xTMTpro [N-Term]	1xOxidation [M8]; 1xTMTpro [N-Term]	Unambiguous	2.12887e-06	3.73679e-06	2.148	1	1	1	P00533	Epidermal growth factor receptor OS=Homo sapiens OX=9606 GN=EGFR PE=1 SV=2	P00533	0	3927.77	32	0.000286002	0.000374347	NA	NA	0.000430935	NA	0.866215	1.13378	NA	NA	1.30518	NA	NA	NA	1
ALMLQGVDLLADAVAVTMGPK	1xOxidation [M18]; 1xTMTpro [K21]; 1xTMTpro [N-Term]	1xOxidation [M18]; 1xTMTpro [K21]; 1xTMTpro [N-Term]	Unambiguous	1.46059e-06	3.73679e-06	2.228	1	1	1	P10809	60 kDa heat shock protein, mitochondrial OS=Homo sapiens OX=9606 GN=HSPD1 PE=1 SV=2	P10809	0	2737.55	21	0.00127375	0.00142289	0.00139431	0.00155598	0.00152175	0.00144327	0.934071	1.04344	1.02249	1.14104	1.11594	1.05839	1	1.10512	0.0701614
ALQDEWDAVMLHSFTLR	1xOxidation [M10]; 1xTMTpro [N-Term]	1xOxidation [M10]; 1xTMTpro [N-Term]	Unambiguous	1.09813e-08	3.73679e-06	3.264	1	1	3	Q9UMS4	Pre-mRNA-processing factor 19 OS=Homo sapiens OX=9606 GN=PRPF19 PE=1 SV=1	Q9UMS4	0	2352.2	17	0.00623225	0.00851886	0.00730894	0.0108035	0.00854624	0.00625675	0.847538	1.1585	0.993961	1.46919	1.16222	0.85087	1	1.16076	0.480814
AIQDGTIVLMGTYDDGATK	1xOxidation [M10]; 1xTMTpro [K19]; 1xTMTpro [N-Term]	1xOxidation [M10]; 1xTMTpro [K19]; 1xTMTpro [N-Term]	Unambiguous	9.54784e-08	3.73679e-06	2.806	1	1	8	Q92520	Protein FAM3C OS=Homo sapiens OX=9606 GN=FAM3C PE=1 SV=1	Q92520	0	2593.37	19	0.0179178	0.0233549	0.0255705	0.0268289	0.0214256	0.0170218	0.80417	1.04819	1.14764	1.20411	0.961608	0.763957	1	0.976558	0.893
VSQMLILTPFQGQGHGAQLLETVHR	1xOxidation [M4]; 1xTMTpro [N-Term]	1xOxidation [M4]; 1xTMTpro [N-Term]	Unambiguous	2.05161e-07	3.73679e-06	2.644	1	1	1	O14929	Histone acetyltransferase type B catalytic subunit OS=Homo sapiens OX=9606 GN=HAT1 PE=1 SV=1	O14929	0	3080.66	25	0.0978778	0.118108	0.172234	0.223318	0.241888	0.254556	0.756358	0.912686	1.33096	1.72571	1.86921	1.9671	1	1.85401	0.02507
ALESDMAPVLIMATNR	1xOxidation [M]; 1xTMTpro [N-Term]	1xOxidation [M6; M12]; 1xTMTpro [N-Term]	Unambiguous	2.95879e-06	3.73679e-06	2.078	1	1	3	Q9Y230	RuvB-like 2 OS=Homo sapiens OX=9606 GN=RUVBL2 PE=1 SV=3	Q9Y230	0	2052.08	16	0.000552678	0.00110362	0.00165779	0.00193867	0.00142715	0.000907195	0.500298	0.999026	1.50068	1.75494	1.29189	0.821215	1	1.28935	0.504674
AIIEEYLHLNDMK	1xOxidation [M12]; 1xTMTpro [K13]; 1xTMTpro [N-Term]	1xOxidation [M12]; 1xTMTpro [K13]; 1xTMTpro [N-Term]	Unambiguous	6.08759e-06	3.73679e-06	1.924	1	1	1	Q04637	Eukaryotic translation initiation factor 4 gamma 1 OS=Homo sapiens OX=9606 GN=EIF4G1 PE=1 SV=4	Q04637	0	2213.21	13	0.009073	0.00982604	0.00969798	0.0116542	0.0100423	0.00822571	0.951813	1.03081	1.01738	1.22259	1.0535	0.862926	1	1.04634	0.702726
VTNGAFTGEISPGMIK	1xDeamidated [N3]; 1xOxidation [M14]; 1xTMTpro [K16]; 1xTMTpro [N-Term]	1xDeamidated [N3]; 1xOxidation [M14]; 1xTMTpro [K16]; 1xTMTpro [N-Term]	Unambiguous	1.39336e-06	3.73679e-06	2.238	1	1	1	P60174	Triosephosphate isomerase OS=Homo sapiens OX=9606 GN=TPI1 PE=1 SV=4	P60174	0	2247.22	16	0.00125945	0.00307211	0.00285654	0.00257517	0.00331294	0.00247395	0.525641	1.28217	1.19219	1.07476	1.38268	1.03252	1	1.16332	0.581035
VTMNDEDMDTYVFAVGTR	1xOxidation [M3]; 1xTMTpro [N-Term]	1xOxidation [M3]; 1xTMTpro [N-Term]	Unambiguous	1.591e-05	3.73679e-06	1.716	1	1	2	Q96A33	PAT complex subunit CCDC47 OS=Homo sapiens OX=9606 GN=CCDC47 PE=1 SV=1	Q96A33	0	2384.11	18	0.00310653	0.00267529	0.00266934	0.00302631	0.00284999	0.00265115	1.10276	0.949676	0.947566	1.07428	1.01169	0.941107	1	1.00903	0.895473
VTMLFLGLHNVR	1xOxidation [M3]; 1xTMTpro [N-Term]	1xOxidation [M3]; 1xTMTpro [N-Term]	Unambiguous	1.33757e-05	3.73679e-06	1.754	1	1	4	P14868	Aspartate--tRNA ligase, cytoplasmic OS=Homo sapiens OX=9606 GN=DARS1 PE=1 SV=2	P14868	0	1719.99	12	0.0026095	0.00284013	0.00495516	0.00244657	0.00169027	0.00163421	0.752394	0.818891	1.42871	0.705415	0.487352	0.471189	1	0.554652	0.16464
AMTTGAIAAMLSTILYSR	1xOxidation [M]; 1xTMTpro [N-Term]	1xOxidation [M2; M10]; 1xTMTpro [N-Term]	Unambiguous	2.5613e-07	3.73679e-06	2.597	1	1	7	P20618	Proteasome subunit beta type-1 OS=Homo sapiens OX=9606 GN=PSMB1 PE=1 SV=2	P20618	0	2191.18	18	0.00271074	0.00319192	0.00466014	0.00752527	0.00393985	0.00279898	0.769892	0.906555	1.32355	2.13729	1.11898	0.794953	1	1.35041	0.488364
AMVASGSELGK	1xOxidation [M2]; 1xTMTpro [K11]; 1xTMTpro [N-Term]	1xOxidation [M2]; 1xTMTpro [K11]; 1xTMTpro [N-Term]	Unambiguous	2.31225e-05	3.73679e-06	1.633	1	1	1	P54819	Adenylate kinase 2, mitochondrial OS=Homo sapiens OX=9606 GN=AK2 PE=1 SV=2	P54819	0	1673.94	11	0.00338098	0.00376331	0.00404546	0.00264546	0.00366608	0.00287904	0.906448	1.00895	1.0846	0.709253	0.982885	0.771878	1	0.821339	0.154701
AMQDAEVSKSDIGEVILVGGMTR	1xOxidation [M]; 1xTMTpro [K9]; 1xTMTpro [N-Term]	1xOxidation [M2; M21]; 1xTMTpro [K9]; 1xTMTpro [N-Term]	Unambiguous	2.03233e-07	3.73679e-06	2.646	1	1	9	P38646	Stress-70 protein, mitochondrial OS=Homo sapiens OX=9606 GN=HSPA9 PE=1 SV=2	P38646	1	3030.61	23	0.0122464	0.0134843	0.0146763	0.0136381	0.0143923	0.0134553	0.909227	1.00114	1.08964	1.01255	1.06855	0.998981	1	1.02669	0.671506
VQPTHVIHLAAMVGGLFR	1xOxidation [M12]; 1xTMTpro [N-Term]	1xOxidation [M12]; 1xTMTpro [N-Term]	Unambiguous	3.62078e-06	3.73679e-06	2.035	1	1	1	Q13630	GDP-L-fucose synthase OS=Homo sapiens OX=9606 GN=GFUS PE=1 SV=1	Q13630	0	2266.28	18	0.00354694	0.00622354	0.00625396	0.00903053	0.00892077	0.00562476	0.664037	1.16513	1.17083	1.69064	1.67009	1.05303	1	1.47126	0.157181
AMLEAQQEALEELQLESPK	1xOxidation [M2]; 1xTMTpro [K19]; 1xTMTpro [N-Term]	1xOxidation [M2]; 1xTMTpro [K19]; 1xTMTpro [N-Term]	Unambiguous	3.28394e-05	3.73679e-06	1.553	1	1	2	Q9NQ50	39S ribosomal protein L40, mitochondrial OS=Homo sapiens OX=9606 GN=MRPL40 PE=1 SV=1	Q9NQ50	0	2781.48	19	0.00697731	0.00652218	0.0032994	0.0117147	0.00696946	0.00655618	1.24603	1.16475	0.589218	2.09205	1.24463	1.17082	1	1.5025	0.243817
AMGAAQVVVTDLSATR	1xOxidation [M2]; 1xTMTpro [N-Term]	1xOxidation [M2]; 1xTMTpro [N-Term]	Unambiguous	2.66421e-05	3.73679e-06	1.601	1	1	1	Q00796	Sorbitol dehydrogenase OS=Homo sapiens OX=9606 GN=SORD PE=1 SV=4	Q00796	0	1910.03	16	0.00288175	0.00546363	0.00581344	0.00879342	0.0138816	0.0158541	0.610591	1.15764	1.23176	1.86317	2.94127	3.35919	1	2.72121	0.0442864
AMLSGPGQFAENETNEVNFR	1xOxidation [M2]; 1xTMTpro [N-Term]	1xOxidation [M2]; 1xTMTpro [N-Term]	Unambiguous	6.13314e-07	3.73679e-06	2.412	1	1	9	Q15369	Elongin-C OS=Homo sapiens OX=9606 GN=ELOC PE=1 SV=1	Q15369	0	2531.22	20	0.0618283	0.0605944	0.0447206	0.0667304	0.0455847	0.0487917	1.10974	1.08759	0.802676	1.19772	0.818184	0.875747	1	0.963884	0.826453
VPYTDDGLEAIIFTAQGDMR	1xOxidation [M19]; 1xTMTpro [N-Term]	1xOxidation [M19]; 1xTMTpro [N-Term]	Unambiguous	1.22686e-06	3.73679e-06	2.265	1	1	1	P35250	Replication factor C subunit 2 OS=Homo sapiens OX=9606 GN=RFC2 PE=1 SV=3	P35250	0	2532.26	20	0.000881996	0.00150507	NA	NA	0.00109694	0.000971613	0.738978	1.26102	NA	NA	0.919072	0.814064	NA	NA	0.699165
ANQVNGNAVQLKEEEEPMDTSSVTHTEHYK	1xAcetyl [N-Term]; 1xOxidation [M18]; 2xTMTpro [K12; K30]	1xAcetyl [N-Term]; 1xOxidation [M18]; 2xTMTpro [K12; K30]	Unambiguous	9.83003e-07	3.73679e-06	2.312	1	1	1	O43390	Heterogeneous nuclear ribonucleoprotein R OS=Homo sapiens OX=9606 GN=HNRNPR PE=1 SV=1	O43390	1	4051.98	30	0.000703981	0.00075616	NA	0.000851107	0.00122898	0.00108545	0.964264	1.03574	NA	1.16579	1.68337	1.48677	NA	1.44531	0.0913284
VQEETTLVDDPFQMK	1xOxidation [M14]; 1xTMTpro [K15]; 1xTMTpro [N-Term]	1xOxidation [M14]; 1xTMTpro [K15]; 1xTMTpro [N-Term]	Unambiguous	4.93308e-06	3.73679e-06	1.969	1	1	5	Q9NZ63	Telomere length and silencing protein 1 homolog OS=Homo sapiens OX=9606 GN=C9orf78 PE=1 SV=1	Q9NZ63	0	2404.26	15	0.00280277	0.00371972	0.00542758	0.00639782	0.00512564	0.00388494	0.703619	0.933815	1.36257	1.60614	1.28677	0.975294	1	1.2894	0.337028
VREFTMAEIEHFVDPSEK	1xOxidation [M6]; 1xTMTpro [K18]; 1xTMTpro [N-Term]	1xOxidation [M6]; 1xTMTpro [K18]; 1xTMTpro [N-Term]	Unambiguous	1.03376e-05	3.73679e-06	1.81	1	1	3	P41250	Glycine--tRNA ligase OS=Homo sapiens OX=9606 GN=GARS1 PE=1 SV=3	P41250	1	2788.45	18	0.00134512	0.00175963	0.00215544	0.00269235	0.00208633	0.00174825	0.767154	1.00355	1.22929	1.5355	1.18988	0.997063	1	1.24081	0.309793
AMDQEITVNPQFVQK	1xOxidation [M2]; 1xTMTpro [K15]; 1xTMTpro [N-Term]	1xOxidation [M2]; 1xTMTpro [K15]; 1xTMTpro [N-Term]	Unambiguous	2.2213e-05	3.73679e-06	1.642	1	1	5	Q9UNS2	COP9 signalosome complex subunit 3 OS=Homo sapiens OX=9606 GN=COPS3 PE=1 SV=3	Q9UNS2	0	2372.28	15	0.0518786	0.0725761	0.0651144	0.0921721	0.0744071	0.0644603	0.820998	1.14854	1.03046	1.45866	1.17752	1.02011	1	1.21876	0.248871
AMADPEVQQIMSDPAMR	1xOxidation [M]; 1xTMTpro [N-Term]	1xOxidation [M2; M11; M16]; 1xTMTpro [N-Term]	Unambiguous	8.10162e-07	3.73679e-06	2.353	1	1	10	P31948	Stress-induced-phosphoprotein 1 OS=Homo sapiens OX=9606 GN=STIP1 PE=1 SV=1	P31948	0	2210.06	17	0.00745005	0.00967186	0.0123566	0.0099073	0.00993908	0.00757187	0.758185	0.984296	1.25752	1.00826	1.01149	0.770582	1	0.93011	0.699298
AMEVDERPTEQYSDIGGLDK	1xOxidation [M2]; 1xTMTpro [K20]; 1xTMTpro [N-Term]	1xOxidation [M2]; 1xTMTpro [K20]; 1xTMTpro [N-Term]	Unambiguous	2.16253e-05	3.73679e-06	1.648	1	1	3	P17980	26S proteasome regulatory subunit 6A OS=Homo sapiens OX=9606 GN=PSMC3 PE=1 SV=3	P17980	0	2877.44	20	0.00883455	0.00786395	0.0071734	0.00610004	0.00694851	0.00642798	1.11024	0.988268	0.901487	0.766596	0.873224	0.80781	1	0.815877	0.0738529
AMEDTSGEPAAEDEGDTAWNYSFSQLPR	1xOxidation [M2]; 1xTMTpro [N-Term]	1xOxidation [M2]; 1xTMTpro [N-Term]	Unambiguous	4.73814e-09	3.73679e-06	3.442	1	1	1	Q9BUR4	Telomerase Cajal body protein 1 OS=Homo sapiens OX=9606 GN=WRAP53 PE=1 SV=1	Q9BUR4	0	3394.5	28	0.00582802	0.00545864	NA	0.0123697	0.0142317	0.00937657	1.03273	0.967273	NA	2.19192	2.52187	1.66153	NA	2.1251	0.0441389
AMEELQDQEGWEYASLIGWK	1xOxidation [M2]; 1xTMTpro [K20]; 1xTMTpro [N-Term]	1xOxidation [M2]; 1xTMTpro [K20]; 1xTMTpro [N-Term]	Unambiguous	1.66677e-07	3.73679e-06	2.688	1	1	5	Q9NZM1	Myoferlin OS=Homo sapiens OX=9606 GN=MYOF PE=1 SV=1	Q9NZM1	0	3007.5	20	0.00111502	0.00129247	0.00119391	0.00145893	0.00116398	0.00095837	0.928823	1.07664	0.994538	1.2153	0.969602	0.79833	1	0.994411	0.968511
WGDSVLLVDLTHEEMPQSIVEATSR	1xOxidation [M15]; 1xTMTpro [N-Term]	1xOxidation [M15]; 1xTMTpro [N-Term]	Unambiguous	1.37497e-09	3.73679e-06	3.704	1	1	1	Q9BYD3	39S ribosomal protein L4, mitochondrial OS=Homo sapiens OX=9606 GN=MRPL4 PE=1 SV=1	Q9BYD3	0	3132.58	25	0.0071423	0.00749229	0.0079772	0.00933637	0.00657108	0.0058706	0.947599	0.994034	1.05837	1.23869	0.871813	0.778876	1	0.963128	0.819809
WGDAGAEYVVESTGVFTTMEK	1xOxidation [M19]; 1xTMTpro [K21]; 1xTMTpro [N-Term]	1xOxidation [M19]; 1xTMTpro [K21]; 1xTMTpro [N-Term]	Unambiguous	6.96585e-10	3.73679e-06	3.848	1	1	37	P04406	Glyceraldehyde-3-phosphate dehydrogenase OS=Homo sapiens OX=9606 GN=GAPDH PE=1 SV=3	P04406	0	2901.45	21	0.00217144	0.00209302	0.00271041	0.00149478	0.00167534	0.00145484	0.93397	0.900242	1.16579	0.642927	0.720591	0.625749	1	0.663089	0.0440003
WEGGDSNSDDYDLESDMSNGWDPNEMFK	1xDeamidated [N19]; 1xOxidation [M17]; 1xTMTpro [K28]; 1xTMTpro [N-Term]	1xDeamidated [N19]; 1xOxidation [M17]; 1xTMTpro [K28]; 1xTMTpro [N-Term]	Unambiguous	5.74107e-07	3.73679e-06	2.426	1	1	2	Q8WWM7	Ataxin-2-like protein OS=Homo sapiens OX=9606 GN=ATXN2L PE=1 SV=2	Q8WWM7	0	3865.62	28	0.000135537	0.000199822	0.000392893	NA	7.74016e-05	9.85144e-05	0.55834	0.823157	1.6185	NA	0.318852	0.405825	1	NA	0.181241
AGVMALANLLQIQR	1xOxidation [M4]; 1xTMTpro [N-Term]	1xOxidation [M4]; 1xTMTpro [N-Term]	Unambiguous	3.13037e-06	3.73679e-06	2.066	1	1	7	Q9Y224	RNA transcription, translation and transport factor protein OS=Homo sapiens OX=9606 GN=RTRAF PE=1 SV=1	Q9Y224	0	1818.06	14	0.00138862	0.00172595	NA	0.00299749	0.00226001	0.00179601	0.891692	1.10831	NA	1.92482	1.45125	1.15329	NA	1.50979	0.142053
AFVSGFDGSAGTAIITEEHAAMWTDGR	1xOxidation [M22]; 1xTMTpro [N-Term]	1xOxidation [M22]; 1xTMTpro [N-Term]	Unambiguous	6.208e-11	3.73679e-06	4.36	1	1	2	Q9NQW7	Xaa-Pro aminopeptidase 1 OS=Homo sapiens OX=9606 GN=XPNPEP1 PE=1 SV=3	Q9NQW7	0	3117.49	27	0.00227322	0.00226738	0.00336544	0.00286934	0.00372856	0.00378619	0.862588	0.860374	1.27704	1.08879	1.41483	1.43669	1	1.31344	0.156863
AGDMENAENILTVMR	1xOxidation [M]; 1xTMTpro [N-Term]	1xOxidation [M4; M14]; 1xTMTpro [N-Term]	Unambiguous	3.07211e-06	3.73679e-06	2.07	1	1	8	P42704	Leucine-rich PPR motif-containing protein, mitochondrial OS=Homo sapiens OX=9606 GN=LRPPRC PE=1 SV=3	P42704	0	1983.98	15	0.00101557	0.00138521	0.00184568	0.00230959	0.00180183	0.00122228	0.71747	0.978612	1.30392	1.63165	1.27294	0.863504	1	1.25603	0.414507
WILDTDTFNEWMNEEDYEVNDDKNPVSR	1xOxidation [M12]; 1xTMTpro [K23]; 1xTMTpro [N-Term]	1xOxidation [M12]; 1xTMTpro [K23]; 1xTMTpro [N-Term]	Unambiguous	3.2127e-07	3.73679e-06	2.549	1	1	1	Q8TAQ2	SWI/SNF complex subunit SMARCC2 OS=Homo sapiens OX=9606 GN=SMARCC2 PE=1 SV=1	Q8TAQ2	1	4098.92	28	0.00135268	0.00231866	0.00280759	0.00309972	0.00496742	0.00347135	0.626344	1.07363	1.30002	1.43529	2.30011	1.60737	1	1.78092	0.0823857
WLHNEDQMAVEK	1xOxidation [M8]; 1xTMTpro [K12]; 1xTMTpro [N-Term]	1xOxidation [M8]; 1xTMTpro [K12]; 1xTMTpro [N-Term]	Unambiguous	2.59468e-05	3.73679e-06	1.607	1	1	6	P37837	Transaldolase OS=Homo sapiens OX=9606 GN=TALDO1 PE=1 SV=2	P37837	0	2124.1	12	0.0260253	0.0260793	0.0273451	0.027896	0.033612	0.0358727	0.982708	0.984749	1.03254	1.05335	1.26918	1.35454	1	1.22569	0.123814
VVLHDGDPNEPVSDYINANIIMPEFETK	1xOxidation [M22]; 1xTMTpro [K28]; 1xTMTpro [N-Term]	1xOxidation [M22]; 1xTMTpro [K28]; 1xTMTpro [N-Term]	Unambiguous	1.55011e-08	3.73679e-06	3.191	1	1	3	Q06124	Tyrosine-protein phosphatase non-receptor type 11 OS=Homo sapiens OX=9606 GN=PTPN11 PE=1 SV=3	Q06124	0	3780.93	28	0.00309801	0.00340473	0.00412867	0.00378462	0.00328273	0.00319112	0.874205	0.960756	1.16504	1.06795	0.926329	0.900479	1	0.964921	0.748742
ALDIAENEMPGLMR	1xOxidation [M]; 1xTMTpro [N-Term]	1xOxidation [M9; M13]; 1xTMTpro [N-Term]	Unambiguous	2.40589e-06	3.73679e-06	2.122	1	1	21	P23526	Adenosylhomocysteinase OS=Homo sapiens OX=9606 GN=AHCY PE=1 SV=4	P23526	0	1879.96	14	0.0108447	0.01014	0.00958121	0.0132817	0.0131489	0.0112205	1.06439	0.995226	0.940384	1.30359	1.29055	1.10128	1	1.2318	0.0505685
ALASGTEASSTDPGAPGGPGGAEGPMAK	1xOxidation [M26]; 1xTMTpro [K28]; 1xTMTpro [N-Term]	1xOxidation [M26]; 1xTMTpro [K28]; 1xTMTpro [N-Term]	Unambiguous	1.17526e-07	3.73679e-06	2.762	1	1	3	Q16763	Ubiquitin-conjugating enzyme E2 S OS=Homo sapiens OX=9606 GN=UBE2S PE=1 SV=2	Q16763	0	3065.53	28	0.0127445	0.013999	0.0154416	0.012602	0.0214633	0.0203645	0.906329	0.995542	1.09813	0.896195	1.52637	1.44822	1	1.29026	0.278204
VVAQSTNSEEIIEGEYNTVMLAIGR	1xOxidation [M20]; 1xTMTpro [N-Term]	1xOxidation [M20]; 1xTMTpro [N-Term]	Unambiguous	1.29922e-09	3.73679e-06	3.716	1	1	5	Q16881	Thioredoxin reductase 1, cytoplasmic OS=Homo sapiens OX=9606 GN=TXNRD1 PE=1 SV=3	Q16881	0	3043.56	25	0.000505124	0.000614539	0.00120905	0.000895576	0.00102238	0.00078615	0.650734	0.791691	1.55758	1.15374	1.3171	1.01277	1	1.1612	0.631766
VVDNPIYLSDMGAALTGAESHELQDVLEETNIPK	1xOxidation [M11]; 1xTMTpro [K34]; 1xTMTpro [N-Term]	1xOxidation [M11]; 1xTMTpro [K34]; 1xTMTpro [N-Term]	Unambiguous	8.86123e-07	3.73679e-06	2.334	1	1	3	P36776	Lon protease homolog, mitochondrial OS=Homo sapiens OX=9606 GN=LONP1 PE=1 SV=2	P36776	0	4293.21	34	0.000553047	0.000519301	0.000715904	NA	0.00100225	0.000791568	0.927801	0.871188	1.20101	NA	1.6814	1.32795	1	NA	0.15498
VWGNVVTVEWADPVEEPDPEVMAK	1xOxidation [M22]; 1xTMTpro [K24]; 1xTMTpro [N-Term]	1xOxidation [M22]; 1xTMTpro [K24]; 1xTMTpro [N-Term]	Unambiguous	6.64455e-10	3.73679e-06	3.858	1	1	8	O43390	Heterogeneous nuclear ribonucleoprotein R OS=Homo sapiens OX=9606 GN=HNRNPR PE=1 SV=1	O43390	0	3320.7	24	0.00397524	0.00394074	0.00239191	0.00314645	0.0030528	0.00298633	1.15695	1.14691	0.696138	0.915739	0.888486	0.86914	1	0.891122	0.548463
VWGNVGTVEWADPIEDPDPEVMAK	1xOxidation [M22]; 1xTMTpro [K24]; 1xTMTpro [N-Term]	1xOxidation [M22]; 1xTMTpro [K24]; 1xTMTpro [N-Term]	Unambiguous	1.75766e-09	3.73679e-06	3.652	1	1	13	O60506	Heterogeneous nuclear ribonucleoprotein Q OS=Homo sapiens OX=9606 GN=SYNCRIP PE=1 SV=2	O60506	0	3278.65	24	0.00542253	0.0055786	0.00534931	0.00717374	0.0071216	0.00690392	0.994933	1.02357	0.981498	1.31625	1.30668	1.26674	1	1.29656	0.00014258
VWDAVSGDELMTLAHK	1xOxidation [M11]; 1xTMTpro [K16]; 1xTMTpro [N-Term]	1xOxidation [M11]; 1xTMTpro [K16]; 1xTMTpro [N-Term]	Unambiguous	2.20217e-07	3.73679e-06	2.629	1	1	1	Q9Y3F4	Serine-threonine kinase receptor-associated protein OS=Homo sapiens OX=9606 GN=STRAP PE=1 SV=1	Q9Y3F4	0	2396.28	16	0.0109234	0.0142221	0.0214557	0.0125829	0.0211848	0.020453	0.703208	0.915559	1.38123	0.810038	1.36379	1.31668	1	1.1635	0.574421
AHLMEIQVNGGTVAEK	1xOxidation [M4]; 1xTMTpro [K16]; 1xTMTpro [N-Term]	1xOxidation [M4]; 1xTMTpro [K16]; 1xTMTpro [N-Term]	Unambiguous	2.07107e-07	3.73679e-06	2.642	1	1	3	P39023	60S ribosomal protein L3 OS=Homo sapiens OX=9606 GN=RPL3 PE=1 SV=2	P39023	0	2321.28	16	0.00273714	0.00231774	0.00344045	0.0030131	0.00295919	0.00346203	0.966581	0.818476	1.21494	1.06403	1.04499	1.22256	1	1.11053	0.455412
AKQEPEVNGGSGDAVPSGNEVSENMEEEAENQAESR	1xOxidation [M25]; 1xTMTpro [K2]; 1xTMTpro [N-Term]	1xOxidation [M25]; 1xTMTpro [K2]; 1xTMTpro [N-Term]	Unambiguous	3.47939e-10	3.73679e-06	3.995	1	1	3	P49321	Nuclear autoantigenic sperm protein OS=Homo sapiens OX=9606 GN=NASP PE=1 SV=2	P49321	1	4399.04	36	0.00142586	0.000981499	0.00162001	0.00109035	0.00105476	0.00112355	1.06213	0.731121	1.20675	0.812203	0.785694	0.836933	1	0.81161	0.312241
AKQEPEVNGGSGDAVPSGNEVSENMEEEAENQAESR	1xDeamidated [N8]; 1xOxidation [M25]; 1xTMTpro [K2]; 1xTMTpro [N-Term]	1xDeamidated [N8]; 1xOxidation [M25]; 1xTMTpro [K2]; 1xTMTpro [N-Term]	Unambiguous	1.20467e-09	3.73679e-06	3.732	1	1	3	P49321	Nuclear autoantigenic sperm protein OS=Homo sapiens OX=9606 GN=NASP PE=1 SV=2	P49321	1	4400.02	36	0.000102705	0.000108274	NA	NA	4.71509e-05	9.70753e-05	0.973608	1.02639	NA	NA	0.446973	0.920236	NA	NA	0.40672
AIAELGIYPAVDPLDSTSRIMDPNIVGSEHYDVAR	1xOxidation [M21]; 1xTMTpro [N-Term]	1xOxidation [M21]; 1xTMTpro [N-Term]	Unambiguous	1.01015e-05	3.73679e-06	1.815	1	1	1	P06576	ATP synthase subunit beta, mitochondrial OS=Homo sapiens OX=9606 GN=ATP5F1B PE=1 SV=3	P06576	1	4105.09	35	9.10699e-05	0.000125056	0.000171944	0.000198545	0.000208947	0.000132064	0.704021	0.966751	1.32923	1.53487	1.61528	1.02093	1	1.39036	0.207459
VVSQYSSLLSPMSVNAVMK	1xOxidation [M]; 1xTMTpro [K19]; 1xTMTpro [N-Term]	1xOxidation [M12; M18]; 1xTMTpro [K19]; 1xTMTpro [N-Term]	Unambiguous	1.0444e-07	3.73679e-06	2.787	1	1	4	P50991	T-complex protein 1 subunit delta OS=Homo sapiens OX=9606 GN=CCT4 PE=1 SV=4	P50991	0	2664.46	19	0.00779652	0.00855614	0.0092232	0.0105398	0.0102225	0.0105274	0.914517	1.00362	1.08186	1.2363	1.19908	1.23484	1	1.22341	0.0370392
ALADHSMAQTPR	1xOxidation [M7]; 1xTMTpro [N-Term]	1xOxidation [M7]; 1xTMTpro [N-Term]	Unambiguous	3.70165e-05	3.73679e-06	1.525	1	1	2	P08240	Signal recognition particle receptor subunit alpha OS=Homo sapiens OX=9606 GN=SRPRA PE=1 SV=2	P08240	0	1617.83	12	0.00447025	0.0070225	0.00616159	0.00943568	0.00618222	0.00487215	0.75963	1.19333	1.04704	1.60341	1.05054	0.827924	1	1.16062	0.583553
VVVPATEEEAEVDEFPTDGEMSAQEEDRRK	1xOxidation [M21]; 1xTMTpro [K30]; 1xTMTpro [N-Term]	1xOxidation [M21]; 1xTMTpro [K30]; 1xTMTpro [N-Term]	Unambiguous	3.19757e-07	3.73679e-06	2.55	1	1	3	O00541	Pescadillo homolog OS=Homo sapiens OX=9606 GN=PES1 PE=1 SV=1	O00541	2	4016.95	30	0.00286443	0.00242938	0.00488336	0.00357502	0.00194719	0.00271239	0.844369	0.716126	1.43951	1.05384	0.573988	0.799553	1	0.809126	0.514618
SVELEEALPVTTAEGMAK	1xAcetyl [N-Term]; 1xOxidation [M16]; 1xTMTpro [K18]	1xAcetyl [N-Term]; 1xOxidation [M16]; 1xTMTpro [K18]	Unambiguous	1.69547e-05	3.73679e-06	1.702	1	1	2	Q92522	Histone H1.10 OS=Homo sapiens OX=9606 GN=H1-10 PE=1 SV=1	Q92522	0	2237.15	18	0.00353044	0.00315527	0.00464517	0.00376036	0.0035685	0.00400752	0.93473	0.835399	1.22987	0.995603	0.944806	1.06104	1	1.00048	0.997176
SVDETTQAMAFDGIIFQGQSLK	1xOxidation [M9]; 1xTMTpro [K22]; 1xTMTpro [N-Term]	1xOxidation [M9]; 1xTMTpro [K22]; 1xTMTpro [N-Term]	Unambiguous	2.54038e-09	3.73679e-06	3.574	1	1	1	P26368	Splicing factor U2AF 65 kDa subunit OS=Homo sapiens OX=9606 GN=U2AF2 PE=1 SV=4	P26368	0	3010.57	22	0.00197402	0.00197341	0.0014366	0.00194684	0.00121317	0.000927964	1.09993	1.09959	0.80048	1.08478	0.675984	0.517064	1	0.759277	0.301702
STSWSDRLQNAADMPANMDK	1xAcetyl [N-Term]; 1xOxidation [M]; 1xTMTpro [K20]	1xAcetyl [N-Term]; 1xOxidation [M14; M18]; 1xTMTpro [K20]	Unambiguous	3.70165e-05	3.73679e-06	1.525	1	1	3	P49902	Cytosolic purine 5'-nucleotidase OS=Homo sapiens OX=9606 GN=NT5C2 PE=1 SV=1	P49902	1	2600.2	20	0.00680601	0.00858469	0.0085116	0.01506	0.0178053	0.0180626	0.854229	1.07747	1.0683	1.89019	2.23476	2.26705	1	2.13066	0.00286631
EDLELIMTEMEISR	1xOxidation [M10]; 1xTMTpro [N-Term]	1xOxidation [M10]; 1xTMTpro [N-Term]	Unambiguous	1.3623e-05	3.73679e-06	1.75	1	1	1	Q9NX55	Huntingtin-interacting protein K OS=Homo sapiens OX=9606 GN=HYPK PE=1 SV=2	Q9NX55	0	2029.02	14	0.0104269	0.00977909	0.0236364	0.0122967	0.0120777	0.0125643	0.71348	0.669153	1.61737	0.841423	0.826442	0.859735	1	0.842534	0.661005
STSAPQMSPGSSDNQSSSPQPAQQK	1xOxidation [M7]; 1xTMTpro [K25]; 1xTMTpro [N-Term]	1xOxidation [M7]; 1xTMTpro [K25]; 1xTMTpro [N-Term]	Unambiguous	1.29533e-05	3.73679e-06	1.761	1	1	2	Q14157	Ubiquitin-associated protein 2-like OS=Homo sapiens OX=9606 GN=UBAP2L PE=1 SV=2	Q14157	0	3156.54	25	0.00105897	0.000838593	0.00139543	0.00159977	0.000985768	0.00122938	0.964751	0.763979	1.27127	1.45743	0.898058	1.12	1	1.15849	0.51065
EAQVQYPLQTFAIGMEDSPDLLAAR	1xOxidation [M15]; 1xTMTpro [N-Term]	1xOxidation [M15]; 1xTMTpro [N-Term]	Unambiguous	6.73935e-10	3.73679e-06	3.855	1	1	8	P08243	Asparagine synthetase [glutamine-hydrolyzing] OS=Homo sapiens OX=9606 GN=ASNS PE=1 SV=4	P08243	0	3083.57	25	0.00281298	0.00316371	0.00249422	0.00565204	0.003006	0.00315878	0.996227	1.12044	0.883336	2.00169	1.06459	1.11869	1	1.39499	0.322145
EAQVQYPLQTFAIGMEDSPDLLAAR	1xDeamidated [Q9]; 1xOxidation [M15]; 1xTMTpro [N-Term]	1xDeamidated [Q9]; 1xOxidation [M15]; 1xTMTpro [N-Term]	Unambiguous	1.59825e-05	3.73679e-06	1.715	1	1	3	P08243	Asparagine synthetase [glutamine-hydrolyzing] OS=Homo sapiens OX=9606 GN=ASNS PE=1 SV=4	P08243	0	3084.55	25	0.000244589	0.000250795	NA	0.00039943	0.000216566	0.000199715	0.987472	1.01253	NA	1.61261	0.874335	0.806305	NA	1.09775	0.741521
SVGMIAGGTGITPMLQVIR	1xOxidation [M]; 1xTMTpro [N-Term]	1xOxidation [M4; M14]; 1xTMTpro [N-Term]	Unambiguous	1.47861e-08	3.73679e-06	3.201	1	1	3	P00387	NADH-cytochrome b5 reductase 3 OS=Homo sapiens OX=9606 GN=CYB5R3 PE=1 SV=3	P00387	0	2221.24	19	0.0176856	0.0180833	0.0336986	0.0340212	0.0458948	0.0409858	0.763765	0.780938	1.4553	1.46923	1.982	1.77	1	1.74041	0.0622292
EAYMGNVLQGGEGQAPTR	1xOxidation [M4]; 1xTMTpro [N-Term]	1xOxidation [M4]; 1xTMTpro [N-Term]	Unambiguous	1.00095e-07	3.73679e-06	2.796	1	1	4	P24752	Acetyl-CoA acetyltransferase, mitochondrial OS=Homo sapiens OX=9606 GN=ACAT1 PE=1 SV=1	P24752	0	2198.08	18	0.00549779	0.00640894	0.00967075	0.00789451	0.00665948	0.0060301	0.764379	0.89106	1.34456	1.0976	0.925893	0.838389	1	0.953962	0.827289
EAVAMESYAK	1xOxidation [M5]; 1xTMTpro [K10]; 1xTMTpro [N-Term]	1xOxidation [M5]; 1xTMTpro [K10]; 1xTMTpro [N-Term]	Unambiguous	4.0442e-05	3.73679e-06	1.504	1	1	9	P78371	T-complex protein 1 subunit beta OS=Homo sapiens OX=9606 GN=CCT2 PE=1 SV=4	P78371	0	1722.92	10	0.00274787	0.002465	0.00237712	0.00199339	0.00181707	0.00166057	1.08612	0.974309	0.939575	0.787902	0.718209	0.656354	1	0.720822	0.00921374
EATPENDPNYFMNEPTFYTSDGVPFTAADPDYQEK	1xOxidation [M12]; 1xTMTpro [K35]; 1xTMTpro [N-Term]	1xOxidation [M12]; 1xTMTpro [K35]; 1xTMTpro [N-Term]	Unambiguous	2.09902e-06	3.73679e-06	2.151	1	1	4	Q9H074	Polyadenylate-binding protein-interacting protein 1 OS=Homo sapiens OX=9606 GN=PAIP1 PE=1 SV=1	Q9H074	0	4625.11	35	0.0114389	0.00996467	0.00576001	0.00409738	0.0110778	0.00859803	1.26333	1.10052	0.636147	0.452524	1.22345	0.949585	1	0.875186	0.69333
SSMSVTSLEAELQAK	1xOxidation [M3]; 1xTMTpro [K15]; 1xTMTpro [N-Term]	1xOxidation [M3]; 1xTMTpro [K15]; 1xTMTpro [N-Term]	Unambiguous	6.49839e-06	3.73679e-06	1.91	1	1	5	Q9H9B4	Sideroflexin-1 OS=Homo sapiens OX=9606 GN=SFXN1 PE=1 SV=4	Q9H9B4	0	2205.19	15	0.0132449	0.0126606	0.0212224	0.0175069	0.0197621	0.0209589	0.843126	0.805929	1.35095	1.11443	1.25799	1.33417	1	1.23553	0.312086
SSMNVDEAFSSLAR	1xOxidation [M3]; 1xTMTpro [N-Term]	1xOxidation [M3]; 1xTMTpro [N-Term]	Unambiguous	2.95954e-05	3.73679e-06	1.577	1	1	2	P51153	Ras-related protein Rab-13 OS=Homo sapiens OX=9606 GN=RAB13 PE=1 SV=1	P51153	0	1833.9	14	0.0224494	0.0260252	0.0189376	0.0250303	0.021905	0.0216719	0.99905	1.15818	0.842767	1.1139	0.974822	0.964451	1	1.01773	0.874207
SSRLEEDDGDVAMSDAQDGPR	1xOxidation [M13]; 1xTMTpro [N-Term]	1xOxidation [M13]; 1xTMTpro [N-Term]	Unambiguous	5.52838e-07	3.73679e-06	2.434	1	1	1	Q9UBU9	Nuclear RNA export factor 1 OS=Homo sapiens OX=9606 GN=NXF1 PE=1 SV=1	Q9UBU9	1	2570.16	21	0.00817655	0.00744541	0.0076692	0.0043033	0.00601641	0.0066749	1.05317	0.959001	0.987826	0.554283	0.774939	0.859756	1	0.729659	0.0863639
EFETAETLLNSEVHMLLEHRK	1xOxidation [M15]; 1xTMTpro [K21]; 1xTMTpro [N-Term]	1xOxidation [M15]; 1xTMTpro [K21]; 1xTMTpro [N-Term]	Unambiguous	2.87049e-05	3.73679e-06	1.584	1	1	1	O15514	DNA-directed RNA polymerase II subunit RPB4 OS=Homo sapiens OX=9606 GN=POLR2D PE=1 SV=1	O15514	1	3150.67	21	0.0264496	0.0206496	NA	NA	0.0255158	0.0197272	1.12314	0.876856	NA	NA	1.08349	0.837689	NA	NA	0.841849
SSVMRENENGEEEEEEAEFGEEDLFHQQGDPR	1xDeamidated [N9]; 1xOxidation [M4]; 1xTMTpro [N-Term]	1xDeamidated [N9]; 1xOxidation [M4]; 1xTMTpro [N-Term]	Unambiguous	4.35863e-05	3.73679e-06	1.486	1	1	2	Q03252	Lamin-B2 OS=Homo sapiens OX=9606 GN=LMNB2 PE=1 SV=4	Q03252	1	4073.74	32	0.00012001	8.80007e-05	NA	NA	0.000155466	0.000145842	1.15388	0.846118	NA	NA	1.49479	1.40225	NA	NA	0.187362
SSVMRENENGEEEEEEAEFGEEDLFHQQGDPR	1xOxidation [M4]; 1xTMTpro [N-Term]	1xOxidation [M4]; 1xTMTpro [N-Term]	Unambiguous	1.26206e-06	3.73679e-06	2.259	1	1	2	Q03252	Lamin-B2 OS=Homo sapiens OX=9606 GN=LMNB2 PE=1 SV=4	Q03252	1	4072.75	32	0.00218581	0.00159903	0.0025385	0.00319175	0.00307088	0.00364001	1.03702	0.758634	1.20434	1.51427	1.45692	1.72694	1	1.56604	0.0284031
EEMQSNVEVVHTYR	1xOxidation [M3]; 1xTMTpro [N-Term]	1xOxidation [M3]; 1xTMTpro [N-Term]	Unambiguous	6.90424e-06	3.73679e-06	1.897	1	1	1	Q92597	Protein NDRG1 OS=Homo sapiens OX=9606 GN=NDRG1 PE=1 SV=1	Q92597	0	2041	14	0.00388932	0.0106066	0.00755496	0.0168583	0.00463756	0.00611596	0.529137	1.44302	1.02784	2.29355	0.630935	0.832069	1	1.25219	0.696748
EEFTAFLHPEEYDYMK	1xOxidation [M15]; 1xTMTpro [K16]; 1xTMTpro [N-Term]	1xOxidation [M15]; 1xTMTpro [K16]; 1xTMTpro [N-Term]	Unambiguous	1.39994e-06	3.73679e-06	2.237	1	1	4	O43852	Calumenin OS=Homo sapiens OX=9606 GN=CALU PE=1 SV=2	O43852	0	2673.3	16	0.0149752	0.0270476	0.0482585	0.0477354	0.0318411	0.0247241	0.497617	0.898777	1.60361	1.58622	1.05806	0.82157	1	1.15528	0.716129
EEKDPGMGAMGGMGGGMGGGMF	1xOxidation [M]; 1xTMTpro [K3]; 1xTMTpro [N-Term]	1xOxidation [M7; M13; M17]; 1xTMTpro [K3]; 1xTMTpro [N-Term]	Unambiguous	2.85796e-05	3.73679e-06	1.585	1	1	3	P10809	60 kDa heat shock protein, mitochondrial OS=Homo sapiens OX=9606 GN=HSPD1 PE=1 SV=2	P10809	1	2685.21	22	0.000141778	0.000195053	0.000175559	0.00017501	0.000154947	0.000128923	0.830099	1.14202	1.02788	1.02467	0.907203	0.754831	1	0.895569	0.434393
TDFFIGGEEGMAEK	1xOxidation [M11]; 1xTMTpro [K14]; 1xTMTpro [N-Term]	1xOxidation [M11]; 1xTMTpro [K14]; 1xTMTpro [N-Term]	Unambiguous	2.15288e-05	3.73679e-06	1.649	1	1	7	Q9Y266	Nuclear migration protein nudC OS=Homo sapiens OX=9606 GN=NUDC PE=1 SV=1	Q9Y266	0	2155.09	14	0.00377165	0.0045659	0.00566906	0.00711396	0.00579663	0.00461053	0.80783	0.977945	1.21423	1.5237	1.24155	0.987505	1	1.25092	0.271298
DVSELTGFPEMLGGR	1xOxidation [M11]; 1xTMTpro [N-Term]	1xOxidation [M11]; 1xTMTpro [N-Term]	Unambiguous	2.50992e-06	3.73679e-06	2.113	1	1	10	P31939	Bifunctional purine biosynthesis protein ATIC OS=Homo sapiens OX=9606 GN=ATIC PE=1 SV=3	P31939	0	1927.98	15	0.00195777	0.00249304	0.00318496	0.00271001	0.00236853	0.00198666	0.769184	0.979484	1.25133	1.06473	0.930565	0.780533	1	0.925276	0.673703
DYLLLVMEGTDDGRLLEYDTVTR	1xOxidation [M7]; 1xTMTpro [N-Term]	1xOxidation [M7]; 1xTMTpro [N-Term]	Unambiguous	9.03968e-06	3.73679e-06	1.839	1	1	3	Q9HDC9	Adipocyte plasma membrane-associated protein OS=Homo sapiens OX=9606 GN=APMAP PE=1 SV=2	Q9HDC9	1	3007.53	23	0.00187085	0.00221417	0.00171531	0.00179876	0.00308089	0.00233729	0.967627	1.1452	0.887178	0.930342	1.59347	1.20887	1	1.24423	0.333861
TASNIIDVSAADSQGMEQHEYMDR	1xOxidation [M]; 1xTMTpro [N-Term]	1xOxidation [M16; M22]; 1xTMTpro [N-Term]	Unambiguous	8.51838e-11	3.73679e-06	4.293	1	1	2	Q6IAA8	Ragulator complex protein LAMTOR1 OS=Homo sapiens OX=9606 GN=LAMTOR1 PE=1 SV=2	Q6IAA8	0	2988.36	24	0.00810651	0.00753592	0.0038108	0.0042889	0.00813541	0.00957276	1.25015	1.16216	0.587686	0.661418	1.25461	1.47627	1	1.13077	0.704097
TAPVQAPPAPVIVTETPEPAMTSGVYRPPGAR	1xOxidation [M21]; 1xTMTpro [N-Term]	1xOxidation [M21]; 1xTMTpro [N-Term]	Unambiguous	3.32663e-05	3.73679e-06	1.55	1	1	1	Q9UKY7	Protein CDV3 homolog OS=Homo sapiens OX=9606 GN=CDV3 PE=1 SV=1	Q9UKY7	0	3577.9	32	0.0102816	0.00704013	0.00562364	0.00521146	0.00355362	0.00418044	1.34427	0.920464	0.735265	0.681374	0.46462	0.546573	1	0.564189	0.124968
TEEQKTEVEETAGSVPAEELVEMDAEPQEAEPAK	1xOxidation [M23]; 2xTMTpro [K5; K34]; 1xTMTpro [N-Term]	1xOxidation [M23]; 2xTMTpro [K5; K34]; 1xTMTpro [N-Term]	Unambiguous	3.12706e-09	3.73679e-06	3.53	1	1	1	Q02952	A-kinase anchor protein 12 OS=Homo sapiens OX=9606 GN=AKAP12 PE=1 SV=4	Q02952	1	4629.31	34	7.19805e-05	6.12635e-05	NA	NA	3.61806e-05	4.52065e-05	1.08043	0.919569	NA	NA	0.543073	0.678553	NA	NA	0.06879
TEETATEMLTSELQTQAHVIK	1xOxidation [M8]; 1xTMTpro [K21]; 1xTMTpro [N-Term]	1xOxidation [M8]; 1xTMTpro [K21]; 1xTMTpro [N-Term]	Unambiguous	7.61971e-07	3.73679e-06	2.366	1	1	2	Q02952	A-kinase anchor protein 12 OS=Homo sapiens OX=9606 GN=AKAP12 PE=1 SV=4	Q02952	0	2984.57	21	8.49324e-05	0.000171159	0.000294905	0.000210366	0.000163463	6.77862e-05	0.46243	0.931904	1.60567	1.14537	0.890005	0.369074	1	0.801485	0.651052
TDMDNQIVVSDYAQMDR	1xOxidation [M]; 1xTMTpro [N-Term]	1xOxidation [M3; M15]; 1xTMTpro [N-Term]	Unambiguous	1.60491e-06	3.73679e-06	2.208	1	1	6	P50991	T-complex protein 1 subunit delta OS=Homo sapiens OX=9606 GN=CCT4 PE=1 SV=4	P50991	0	2321.07	17	0.00215562	0.00209642	0.00188387	0.0020938	0.00152323	0.00151341	1.05394	1.02499	0.921072	1.02371	0.744746	0.739944	1	0.836133	0.216212
DVLGMAQDEMAQAFEDWNK	1xOxidation [M]; 1xTMTpro [K19]; 1xTMTpro [N-Term]	1xOxidation [M5; M10]; 1xTMTpro [K19]; 1xTMTpro [N-Term]	Unambiguous	1.86675e-07	3.73679e-06	2.664	1	1	5	P52209	6-phosphogluconate dehydrogenase, decarboxylating OS=Homo sapiens OX=9606 GN=PGD PE=1 SV=3	P52209	0	2822.36	19	0.00178135	0.00296601	0.00328723	0.0087513	0.00455654	0.00353692	0.665131	1.10747	1.2274	3.26761	1.70134	1.32063	1	2.09653	0.200883
TEDSIRDYEDGMEVDTTPTVAGQFEDADVDH	1xOxidation [M12]; 1xTMTpro [N-Term]	1xOxidation [M12]; 1xTMTpro [N-Term]	Unambiguous	3.28943e-07	3.73679e-06	2.544	1	1	3	P54105	Methylosome subunit pICln OS=Homo sapiens OX=9606 GN=CLNS1A PE=1 SV=1	P54105	1	3777.65	31	0.00323292	0.00203817	0.00146035	NA	0.00103105	0.00120914	1.44081	0.908353	0.650832	NA	0.459506	0.538879	1	NA	0.160885
TDYMVGSYGPR	1xOxidation [M4]; 1xTMTpro [N-Term]	1xOxidation [M4]; 1xTMTpro [N-Term]	Unambiguous	2.28156e-05	3.73679e-06	1.636	1	1	4	P52565	Rho GDP-dissociation inhibitor 1 OS=Homo sapiens OX=9606 GN=ARHGDIA PE=1 SV=3	P52565	0	1565.76	11	0.00892959	0.0122258	0.0163823	0.0255155	0.0217844	0.0154681	0.71365	0.977079	1.30927	2.03919	1.741	1.23621	1	1.67213	0.0878344
EAGTKEEPVTADVINPMALR	1xOxidation [M17]; 1xTMTpro [K5]; 1xTMTpro [N-Term]	1xOxidation [M17]; 1xTMTpro [K5]; 1xTMTpro [N-Term]	Unambiguous	4.4706e-07	3.73679e-06	2.479	1	1	2	O43290	U4/U6.U5 tri-snRNP-associated protein 1 OS=Homo sapiens OX=9606 GN=SART1 PE=1 SV=1	O43290	1	2765.5	20	0.0141489	0.0137419	0.0108552	0.0112863	0.0122092	0.012924	1.09551	1.064	0.840491	0.87387	0.945324	1.00067	1	0.939955	0.548283
SYGRPPPDVEGMTSLKVDNLTYR	1xAcetyl [N-Term]; 1xOxidation [M12]; 1xTMTpro [K16]	1xAcetyl [N-Term]; 1xOxidation [M12]; 1xTMTpro [K16]	Unambiguous	3.39887e-05	3.73679e-06	1.545	1	1	3	Q01130	Serine/arginine-rich splicing factor 2 OS=Homo sapiens OX=9606 GN=SRSF2 PE=1 SV=4	Q01130	1	2957.5	23	0.0365405	0.0416573	0.0367264	0.0254963	0.0448392	0.0416457	0.953859	1.08743	0.958712	0.66556	1.17049	1.08713	1	0.974393	0.887352
EAMVQAEEAAAEITR	1xOxidation [M3]; 1xTMTpro [N-Term]	1xOxidation [M3]; 1xTMTpro [N-Term]	Unambiguous	2.23144e-06	3.73679e-06	2.138	1	1	2	O00567	Nucleolar protein 56 OS=Homo sapiens OX=9606 GN=NOP56 PE=1 SV=4	O00567	0	1938.98	15	0.0028076	0.00347386	0.00389908	0.00407074	0.00631643	0.00465308	0.827343	1.02368	1.14898	1.19956	1.86132	1.37117	1	1.47735	0.122404
EAINLLEPMTNDPVNYVR	1xOxidation [M9]; 1xTMTpro [N-Term]	1xOxidation [M9]; 1xTMTpro [N-Term]	Unambiguous	1.30439e-06	3.73679e-06	2.252	1	1	6	Q99460	26S proteasome non-ATPase regulatory subunit 1 OS=Homo sapiens OX=9606 GN=PSMD1 PE=1 SV=2	Q99460	0	2408.25	18	0.00278954	0.00336366	0.00519329	0.00578577	0.00622086	0.00417549	0.737552	0.889348	1.3731	1.52975	1.64479	1.10399	1	1.42618	0.168404
EAIDSYIKADDPSSYMEVVQAANTSGNWEELVK	1xOxidation [M16]; 2xTMTpro [K8; K33]; 1xTMTpro [N-Term]	1xOxidation [M16]; 2xTMTpro [K8; K33]; 1xTMTpro [N-Term]	Unambiguous	7.07828e-09	3.73679e-06	3.357	1	1	2	Q00610	Clathrin heavy chain 1 OS=Homo sapiens OX=9606 GN=CLTC PE=1 SV=5	Q00610	1	4588.32	33	0.000504376	0.000262629	0.000298425	0.000328221	0.000322215	0.000429706	1.4202	0.739501	0.840295	0.924194	0.907281	1.20995	1	1.01381	0.956825
SWVNQMESQTGEASKLPYDVTPEQALAHEEVK	1xOxidation [M6]; 2xTMTpro [K15; K32]; 1xTMTpro [N-Term]	1xOxidation [M6]; 2xTMTpro [K15; K32]; 1xTMTpro [N-Term]	Unambiguous	1.43332e-06	3.73679e-06	2.232	1	1	2	P46940	Ras GTPase-activating-like protein IQGAP1 OS=Homo sapiens OX=9606 GN=IQGAP1 PE=1 SV=1	P46940	1	4530.33	32	0.00121483	0.000984093	0.00110962	0.000533646	0.000575338	0.000700864	1.10154	0.89232	1.00614	0.48388	0.521684	0.635504	1	0.547023	0.00494227
EAATLEVERPLPMEVEK	1xOxidation [M13]; 1xTMTpro [K17]; 1xTMTpro [N-Term]	1xOxidation [M13]; 1xTMTpro [K17]; 1xTMTpro [N-Term]	Unambiguous	1.0579e-05	3.73679e-06	1.805	1	1	5	P51858	Hepatoma-derived growth factor OS=Homo sapiens OX=9606 GN=HDGF PE=1 SV=1	P51858	0	2565.41	17	0.00723302	0.00824698	0.00525024	0.00636047	0.00544694	0.00391507	1.04673	1.19347	0.759794	0.920463	0.78826	0.566573	1	0.758432	0.217568
TANDMIHAENMR	1xOxidation [M]; 1xTMTpro [N-Term]	1xOxidation [M5; M11]; 1xTMTpro [N-Term]	Unambiguous	1.64992e-05	3.73679e-06	1.708	1	1	4	P26038	Moesin OS=Homo sapiens OX=9606 GN=MSN PE=1 SV=3	P26038	0	1722.82	12	0.00122311	0.00144458	0.00249489	0.00305253	0.00286689	0.0020164	0.710755	0.839453	1.44979	1.77384	1.66596	1.17174	1	1.53718	0.144456
TAMSTPHVAEPAENEQDEQDENGAEASADLRADAMAK	1xOxidation [M]; 1xTMTpro [K37]; 1xTMTpro [N-Term]	1xOxidation [M3; M35]; 1xTMTpro [K37]; 1xTMTpro [N-Term]	Unambiguous	1.72974e-10	3.73679e-06	4.143	1	1	6	P26038	Moesin OS=Homo sapiens OX=9606 GN=MSN PE=1 SV=3	P26038	1	4524.1	37	0.0013551	0.000966779	0.00162315	0.00158294	0.00181384	0.00234613	1.03049	0.735188	1.23432	1.20375	1.37933	1.78412	1	1.45573	0.114529
EAADAIDAEGASAPLMELLHSR	1xOxidation [M16]; 1xTMTpro [N-Term]	1xOxidation [M16]; 1xTMTpro [N-Term]	Unambiguous	9.8795e-10	3.73679e-06	3.774	1	1	1	P14923	Junction plakoglobin OS=Homo sapiens OX=9606 GN=JUP PE=1 SV=3	P14923	0	2587.3	22	0.0011898	0.00100552	0.00184678	0.001109	0.00125354	0.00103097	0.883054	0.746286	1.37066	0.823086	0.930363	0.765177	1	0.839542	0.489469
TALINSTGEEVAMR	1xOxidation [M13]; 1xTMTpro [N-Term]	1xOxidation [M13]; 1xTMTpro [N-Term]	Unambiguous	2.45159e-06	3.73679e-06	2.118	1	1	3	P02545	Prelamin-A/C OS=Homo sapiens OX=9606 GN=LMNA PE=1 SV=1	P02545	0	1811.95	14	0.000501873	0.000528257	0.000627704	0.00069775	0.000666771	0.000617188	0.908185	0.955928	1.13589	1.26264	1.20658	1.11686	1	1.19536	0.0874115
EAELLEPLMPAIR	1xOxidation [M9]; 1xTMTpro [N-Term]	1xOxidation [M9]; 1xTMTpro [N-Term]	Unambiguous	4.34065e-05	3.73679e-06	1.487	1	1	5	P53618	Coatomer subunit beta OS=Homo sapiens OX=9606 GN=COPB1 PE=1 SV=3	P53618	0	1802.01	13	0.00413061	0.00484403	0.00500244	0.00791506	0.00364242	0.00260492	0.886582	1.03971	1.07371	1.69886	0.781797	0.559111	1	1.01326	0.973333
EAEPHYMVLEYVDLGDLK	1xOxidation [M7]; 1xTMTpro [K18]; 1xTMTpro [N-Term]	1xOxidation [M7]; 1xTMTpro [K18]; 1xTMTpro [N-Term]	Unambiguous	5.1452e-06	3.73679e-06	1.96	1	1	1	Q13308	Inactive tyrosine-protein kinase 7 OS=Homo sapiens OX=9606 GN=PTK7 PE=1 SV=2	Q13308	0	2745.43	18	0.00456288	0.00574252	0.00861622	0.00720545	0.007719	0.0048711	0.723439	0.91047	1.36609	1.14241	1.22384	0.772307	1	1.04619	0.85527
TAEHFQEAMEESK	1xOxidation [M9]; 1xTMTpro [K13]; 1xTMTpro [N-Term]	1xOxidation [M9]; 1xTMTpro [K13]; 1xTMTpro [N-Term]	Unambiguous	2.53802e-05	3.73679e-06	1.612	1	1	1	Q9BRK5	45 kDa calcium-binding protein OS=Homo sapiens OX=9606 GN=SDF4 PE=1 SV=1	Q9BRK5	0	2161.07	13	0.00842949	0.00943429	0.00727242	0.00595956	0.00791642	0.00679801	1.00606	1.12598	0.867961	0.711272	0.944823	0.811341	1	0.822478	0.153266
EADIDGDGQVNYEEFVQMMTAK	1xOxidation [M18]; 1xTMTpro [K22]; 1xTMTpro [N-Term]	1xOxidation [M18]; 1xTMTpro [K22]; 1xTMTpro [N-Term]	Unambiguous	1.75517e-06	3.73679e-06	2.189	1	1	2	P0DP25	Calmodulin-3 OS=Homo sapiens OX=9606 GN=CALM3 PE=1 SV=1	P0DP25	0	3114.49	22	0.00358284	0.00255058	0.00347735	NA	0.00255132	0.00220017	1.11838	0.796163	1.08545	NA	0.796393	0.686784	1	NA	0.117347
TADRQYMEGFNDELEAFK	1xOxidation [M7]; 1xTMTpro [K18]; 1xTMTpro [N-Term]	1xOxidation [M7]; 1xTMTpro [K18]; 1xTMTpro [N-Term]	Unambiguous	7.47728e-07	3.73679e-06	2.37	1	1	3	Q16543	Hsp90 co-chaperone Cdc37 OS=Homo sapiens OX=9606 GN=CDC37 PE=1 SV=1	Q16543	1	2788.37	18	0.00243083	0.00323894	0.00388637	0.00537612	0.00519985	0.00434349	0.763121	1.01681	1.22007	1.68775	1.63241	1.36357	1	1.56124	0.0308564
TAEELMNFSKGEENLMDAQVK	1xOxidation [M]; 2xTMTpro [K10; K21]; 1xTMTpro [N-Term]	1xOxidation [M6; M16]; 2xTMTpro [K10; K21]; 1xTMTpro [N-Term]	Unambiguous	1.4326e-05	3.73679e-06	1.739	1	1	10	P50990	T-complex protein 1 subunit theta OS=Homo sapiens OX=9606 GN=CCT8 PE=1 SV=4	P50990	1	3312.73	21	0.0052681	0.00372557	0.00645117	0.00657667	0.00445476	0.00542135	1.02327	0.723653	1.25307	1.27745	0.865291	1.05304	1	1.06526	0.754608
SMVAVMDSDTTGK	1xOxidation [M]; 1xTMTpro [K13]; 1xTMTpro [N-Term]	1xOxidation [M2; M6]; 1xTMTpro [K13]; 1xTMTpro [N-Term]	Unambiguous	1.8394e-05	3.73679e-06	1.684	1	1	9	P04632	Calpain small subunit 1 OS=Homo sapiens OX=9606 GN=CAPNS1 PE=1 SV=1	P04632	0	1966.01	13	0.0393102	0.0466868	0.0702214	0.0806605	0.0836431	0.0754363	0.754909	0.896568	1.34852	1.54899	1.60627	1.44867	1	1.53464	0.0879703
SMTEAEQQQLIDDHFLFDKPVSPLLLASGMAR	1xOxidation [M]; 1xTMTpro [K19]; 1xTMTpro [N-Term]	1xOxidation [M2; M30]; 1xTMTpro [K19]; 1xTMTpro [N-Term]	Unambiguous	4.1259e-07	3.73679e-06	2.496	1	1	2	P12277	Creatine kinase B-type OS=Homo sapiens OX=9606 GN=CKB PE=1 SV=1	P12277	0	4212.2	32	0.0119613	0.0115297	0.0106422	0.0103437	0.0103032	0.0105827	1.05129	1.01336	0.935354	0.909115	0.905562	0.930121	1	0.914933	0.124047
SMLEVNYPMENGIVR	1xOxidation [M]; 1xTMTpro [N-Term]	1xOxidation [M2; M9]; 1xTMTpro [N-Term]	Unambiguous	9.20876e-06	3.73679e-06	1.835	1	1	3	P61160	Actin-related protein 2 OS=Homo sapiens OX=9606 GN=ACTR2 PE=1 SV=1	P61160	0	2072.05	15	0.00092058	0.00135675	0.00186658	0.00238562	0.00202564	0.00232054	0.666457	0.982223	1.35132	1.72708	1.46647	1.67997	1	1.62451	0.07162
ELHSEFSEVMNEIWASDQIR	1xOxidation [M10]; 1xTMTpro [N-Term]	1xOxidation [M10]; 1xTMTpro [N-Term]	Unambiguous	1.16765e-08	3.73679e-06	3.251	1	1	2	P40939	Trifunctional enzyme subunit alpha, mitochondrial OS=Homo sapiens OX=9606 GN=HADHA PE=1 SV=2	P40939	0	2740.32	20	0.00499477	0.00480924	0.00724715	0.0060822	0.00528634	0.00509772	0.878786	0.846142	1.27507	1.07011	0.930084	0.896899	1	0.965697	0.833544
SNEDQSMGNWQIK	1xOxidation [M7]; 1xTMTpro [K13]; 1xTMTpro [N-Term]	1xOxidation [M7]; 1xTMTpro [K13]; 1xTMTpro [N-Term]	Unambiguous	7.61308e-06	3.73679e-06	1.876	1	1	10	P02545	Prelamin-A/C OS=Homo sapiens OX=9606 GN=LMNA PE=1 SV=1	P02545	0	2161.08	13	0.00325208	0.00353061	0.00417502	0.0046901	0.00408189	0.00430374	0.890355	0.96661	1.14304	1.28405	1.11754	1.17828	1	1.19329	0.107514
SMLAALIAAQATALNR	1xOxidation [M2]; 1xTMTpro [N-Term]	1xOxidation [M2]; 1xTMTpro [N-Term]	Unambiguous	2.48977e-07	3.73679e-06	2.603	1	1	3	Q8IY67	Ribonucleoprotein PTB-binding 1 OS=Homo sapiens OX=9606 GN=RAVER1 PE=1 SV=1	Q8IY67	0	1935.1	16	0.00296115	0.003781	0.0140026	0.00895915	0.00233373	0.00202944	0.428226	0.546788	2.02499	1.29562	0.337492	0.293487	1	0.642201	0.593626
SMADVLGDGGNSSLTISEGPIVSER	1xOxidation [M2]; 1xTMTpro [N-Term]	1xOxidation [M2]; 1xTMTpro [N-Term]	Unambiguous	3.70165e-05	3.73679e-06	1.525	1	1	2	Q8WYP5	Protein ELYS OS=Homo sapiens OX=9606 GN=AHCTF1 PE=1 SV=3	Q8WYP5	0	2811.4	25	0.00225587	0.00325079	0.00430844	0.00466774	0.00324922	0.00257819	0.689509	0.99361	1.31688	1.4267	0.993128	0.788028	1	1.06929	0.803974
SMAEDTINAAVK	1xOxidation [M2]; 1xTMTpro [K12]; 1xTMTpro [N-Term]	1xOxidation [M2]; 1xTMTpro [K12]; 1xTMTpro [N-Term]	Unambiguous	1.81463e-05	3.73679e-06	1.687	1	1	3	P43304	Glycerol-3-phosphate dehydrogenase, mitochondrial OS=Homo sapiens OX=9606 GN=GPD2 PE=1 SV=3	P43304	0	1874.02	12	0.000729414	0.000686142	0.000818714	0.0010489	0.00105576	0.000636972	0.979399	0.921297	1.0993	1.40838	1.41759	0.855276	1	1.22708	0.346426
SMEIEVLVDADPVVDSSQK	1xOxidation [M2]; 1xTMTpro [K19]; 1xTMTpro [N-Term]	1xOxidation [M2]; 1xTMTpro [K19]; 1xTMTpro [N-Term]	Unambiguous	4.79182e-08	3.73679e-06	2.952	1	1	2	O00154	Cytosolic acyl coenzyme A thioester hydrolase OS=Homo sapiens OX=9606 GN=ACOT7 PE=1 SV=3	O00154	0	2685.41	19	0.0100699	0.00901702	0.0091712	0.0111534	0.0101866	0.00960513	1.06906	0.957285	0.973654	1.18409	1.08146	1.01972	1	1.09509	0.190584
EILHAMGKIPEDEIWQSEPESVDVPAQPITTTFLER	1xOxidation [M6]; 1xTMTpro [K8]; 1xTMTpro [N-Term]	1xOxidation [M6]; 1xTMTpro [K8]; 1xTMTpro [N-Term]	Unambiguous	1.52017e-05	3.73679e-06	1.726	1	1	1	P27338	Amine oxidase [flavin-containing] B OS=Homo sapiens OX=9606 GN=MAOB PE=1 SV=3	P27338	1	4730.45	36	0.00117956	0.00308944	0.00496944	0.00859047	0.00618666	0.00293204	0.383038	1.00323	1.61373	2.78959	2.009	0.952122	1	1.9169	0.23521
SMEAEMIQLQEELAAAER	1xOxidation [M]; 1xTMTpro [N-Term]	1xOxidation [M2; M6]; 1xTMTpro [N-Term]	Unambiguous	3.73087e-08	3.73679e-06	3.005	1	1	21	P35579	Myosin-9 OS=Homo sapiens OX=9606 GN=MYH9 PE=1 SV=4	P35579	0	2369.16	18	0.0016864	0.00223311	0.00269188	0.0031227	0.00300722	0.00249138	0.765224	1.0133	1.22147	1.41696	1.36456	1.13049	1	1.30401	0.138086
SMDLSEYIIRGDDEEWNEVLNK	1xOxidation [M2]; 1xTMTpro [K22]; 1xTMTpro [N-Term]	1xOxidation [M2]; 1xTMTpro [K22]; 1xTMTpro [N-Term]	Unambiguous	1.16007e-05	3.73679e-06	1.785	1	1	2	Q9H0A0	RNA cytidine acetyltransferase OS=Homo sapiens OX=9606 GN=NAT10 PE=1 SV=2	Q9H0A0	1	3279.63	22	0.0058922	0.00470973	0.00536851	0.00490599	0.00743175	0.00955239	1.10683	0.884709	1.00846	0.921576	1.39603	1.79439	1	1.37067	0.276984
EIEMASEERPPAQALEIMMGLK	1xOxidation [M]; 1xTMTpro [K22]; 1xTMTpro [N-Term]	1xOxidation [M4; M18; M19]; 1xTMTpro [K22]; 1xTMTpro [N-Term]	Unambiguous	2.92108e-05	3.73679e-06	1.58	1	1	10	P27816	Microtubule-associated protein 4 OS=Homo sapiens OX=9606 GN=MAP4 PE=1 SV=3	P27816	0	3097.62	22	0.00281981	0.00346498	0.00355904	0.0029282	0.00321625	0.00246799	0.859364	1.05599	1.08465	0.892396	0.980182	0.752143	1	0.874907	0.267263
SPDLLMYQGPPDTAEIIK	1xOxidation [M6]; 1xTMTpro [K18]; 1xTMTpro [N-Term]	1xOxidation [M6]; 1xTMTpro [K18]; 1xTMTpro [N-Term]	Unambiguous	1.84848e-06	3.73679e-06	2.178	1	1	2	P82909	28S ribosomal protein S36, mitochondrial OS=Homo sapiens OX=9606 GN=MRPS36 PE=1 SV=2	P82909	0	2612.41	18	0.0548118	0.0647251	0.0750305	0.0619789	0.0730172	0.0734478	0.845133	0.997985	1.15688	0.955641	1.12584	1.13248	1	1.07132	0.547394
ELEDATETADAMNR	1xOxidation [M12]; 1xTMTpro [N-Term]	1xOxidation [M12]; 1xTMTpro [N-Term]	Unambiguous	2.98544e-05	3.73679e-06	1.575	1	1	1	P35579	Myosin-9 OS=Homo sapiens OX=9606 GN=MYH9 PE=1 SV=4	P35579	0	1885.88	14	0.000243403	0.000508928	0.000558578	0.000725245	0.000674306	0.000401368	0.557025	1.16468	1.2783	1.65971	1.54314	0.918525	1	1.37379	0.30908
SNLVGMGVIPLEYLPGENADALGLTGQER	1xOxidation [M6]; 1xTMTpro [N-Term]	1xOxidation [M6]; 1xTMTpro [N-Term]	Unambiguous	4.59901e-07	3.73679e-06	2.473	1	1	1	P21399	Cytoplasmic aconitate hydratase OS=Homo sapiens OX=9606 GN=ACO1 PE=1 SV=3	P21399	0	3333.73	29	0.000394931	0.000485532	NA	NA	0.000459358	0.000397289	0.897099	1.1029	NA	NA	1.04345	0.902455	NA	NA	0.850711
ELGENLTDEELQEMIDEADRDGDGEVSEQEFLR	1xOxidation [M14]; 1xTMTpro [N-Term]	1xOxidation [M14]; 1xTMTpro [N-Term]	Unambiguous	3.22778e-05	3.73679e-06	1.557	1	1	1	P41208	Centrin-2 OS=Homo sapiens OX=9606 GN=CETN2 PE=1 SV=1	P41208	1	4130.88	33	0.00523521	0.00547425	NA	NA	0.00603905	0.00742011	0.977679	1.02232	NA	NA	1.1278	1.38571	NA	NA	0.289044
SNQQLENDLNLMDIK	1xOxidation [M12]; 1xTMTpro [K15]; 1xTMTpro [N-Term]	1xOxidation [M12]; 1xTMTpro [K15]; 1xTMTpro [N-Term]	Unambiguous	2.84962e-06	3.73679e-06	2.086	1	1	2	P46940	Ras GTPase-activating-like protein IQGAP1 OS=Homo sapiens OX=9606 GN=IQGAP1 PE=1 SV=1	P46940	0	2399.27	15	0.00119013	0.000976439	0.0010815	0.000922842	0.000977622	0.000687804	1.09923	0.901863	0.998904	0.85236	0.902955	0.635273	1	0.796863	0.120435
SINPLGGFVHYGEVTNDFVMLK	1xOxidation [M20]; 1xTMTpro [K22]; 1xTMTpro [N-Term]	1xOxidation [M20]; 1xTMTpro [K22]; 1xTMTpro [N-Term]	Unambiguous	4.86431e-06	3.73679e-06	1.972	1	1	1	P39023	60S ribosomal protein L3 OS=Homo sapiens OX=9606 GN=RPL3 PE=1 SV=2	P39023	0	3061.63	22	0.0113685	0.0277751	0.0201165	0.0234094	0.0284756	0.0265967	0.575522	1.4061	1.01838	1.18509	1.44156	1.34644	1	1.32436	0.307747
SLMPYFLLTQAVR	1xOxidation [M3]; 1xTMTpro [N-Term]	1xOxidation [M3]; 1xTMTpro [N-Term]	Unambiguous	3.21387e-05	3.73679e-06	1.558	1	1	9	O43242	26S proteasome non-ATPase regulatory subunit 3 OS=Homo sapiens OX=9606 GN=PSMD3 PE=1 SV=2	O43242	0	1859.04	13	0.000885858	0.00129898	0.00193923	0.00376642	0.00222885	0.00113847	0.644407	0.944924	1.41067	2.73984	1.62135	0.828167	1	1.72978	0.320136
SIMGLEGEDEGAISMLSDNTAK	1xOxidation [M]; 1xTMTpro [K22]; 1xTMTpro [N-Term]	1xOxidation [M3; M15]; 1xTMTpro [K22]; 1xTMTpro [N-Term]	Unambiguous	2.63059e-08	3.73679e-06	3.079	1	1	3	Q8WVM8	Sec1 family domain-containing protein 1 OS=Homo sapiens OX=9606 GN=SCFD1 PE=1 SV=4	Q8WVM8	0	2892.45	22	0.00543135	0.0067614	0.00746286	0.00751816	0.00712935	0.00557643	0.828977	1.03198	1.13904	1.14748	1.08814	0.851121	1	1.02892	0.83275
ELSESQVHMMAAAVADGTR	1xOxidation [M]; 1xTMTpro [N-Term]	1xOxidation [M9; M10]; 1xTMTpro [N-Term]	Unambiguous	4.57081e-08	3.73679e-06	2.962	1	1	14	Q02952	A-kinase anchor protein 12 OS=Homo sapiens OX=9606 GN=AKAP12 PE=1 SV=4	Q02952	0	2323.13	19	0.00205046	0.00323741	0.00338762	0.00384153	0.00390009	0.00263318	0.709053	1.1195	1.17145	1.32841	1.34866	0.910556	1	1.19587	0.392184
SLGQNPTEAELQDMINEVDADGNGTIDFPEFLTMMAR	1xOxidation [M]; 1xTMTpro [N-Term]	1xOxidation [M14; M35]; 1xTMTpro [N-Term]	Unambiguous	3.75632e-12	3.73679e-06	4.954	1	1	3	P0DP25	Calmodulin-3 OS=Homo sapiens OX=9606 GN=CALM3 PE=1 SV=1	P0DP25	0	4390.05	37	0.00863332	0.00678041	0.00724996	0.00755754	0.00900043	0.00828072	1.1428	0.897525	0.95968	1.00039	1.19139	1.09612	1	1.09597	0.359968
EIVGTLLGFDDFVNMVLEDVTEFEITPEGR	1xOxidation [M15]; 1xTMTpro [N-Term]	1xOxidation [M15]; 1xTMTpro [N-Term]	Unambiguous	7.03195e-10	3.73679e-06	3.846	1	1	2	Q9Y4Y9	U6 snRNA-associated Sm-like protein LSm5 OS=Homo sapiens OX=9606 GN=LSM5 PE=1 SV=3	Q9Y4Y9	0	3704.86	30	0.000569603	0.0011123	NA	NA	0.0014361	0.00113399	0.67733	1.32267	NA	NA	1.70771	1.34845	NA	NA	0.31985
EIMAEDDQVFLMK	1xOxidation [M]; 1xTMTpro [K13]; 1xTMTpro [N-Term]	1xOxidation [M3; M12]; 1xTMTpro [K13]; 1xTMTpro [N-Term]	Unambiguous	2.44972e-05	3.73679e-06	1.62	1	1	2	Q9Y6G9	Cytoplasmic dynein 1 light intermediate chain 1 OS=Homo sapiens OX=9606 GN=DYNC1LI1 PE=1 SV=3	Q9Y6G9	0	2193.14	13	0.00558679	0.00906959	0.00861591	0.0164044	0.00894852	0.00735614	0.720186	1.16915	1.11067	2.11467	1.15354	0.94827	1	1.40549	0.381321
ELNMIIMLPDETTDLR	1xOxidation [M]; 1xTMTpro [N-Term]	1xOxidation [M4; M7]; 1xTMTpro [N-Term]	Unambiguous	4.05217e-06	3.73679e-06	2.011	1	1	5	P35237	Serpin B6 OS=Homo sapiens OX=9606 GN=SERPINB6 PE=1 SV=3	P35237	0	2224.15	16	0.00173264	0.00312242	NA	0.00384109	0.00353449	0.00321527	0.713748	1.28625	NA	1.5823	1.456	1.3245	NA	1.45427	0.345398
ELQSMADQEQVSPAAIK	1xOxidation [M5]; 1xTMTpro [K17]; 1xTMTpro [N-Term]	1xOxidation [M5]; 1xTMTpro [K17]; 1xTMTpro [N-Term]	Unambiguous	1.00646e-06	3.73679e-06	2.307	1	1	3	P32322	Pyrroline-5-carboxylate reductase 1, mitochondrial OS=Homo sapiens OX=9606 GN=PYCR1 PE=1 SV=2	P32322	0	2469.32	17	0.0011131	0.00125075	0.00158777	0.00161984	0.00205051	0.00115218	0.845046	0.949549	1.20541	1.22975	1.55671	0.874714	1	1.22039	0.396126
ELQSMADQEQVSPAAIKK	1xOxidation [M5]; 2xTMTpro [K17; K18]; 1xTMTpro [N-Term]	1xOxidation [M5]; 2xTMTpro [K17; K18]; 1xTMTpro [N-Term]	Unambiguous	7.26859e-07	3.73679e-06	2.376	1	1	1	P32322	Pyrroline-5-carboxylate reductase 1, mitochondrial OS=Homo sapiens OX=9606 GN=PYCR1 PE=1 SV=2	P32322	1	2901.62	18	0.0119362	0.00635439	0.0626988	0.0121281	0.0162834	0.00792326	0.442139	0.235378	2.32248	0.449248	0.603168	0.293492	1	0.448636	0.494381
EIQSSNLETAMSVIGDRR	1xOxidation [M11]; 1xTMTpro [N-Term]	1xOxidation [M11]; 1xTMTpro [N-Term]	Unambiguous	1.73434e-05	3.73679e-06	1.697	1	1	4	Q9NX55	Huntingtin-interacting protein K OS=Homo sapiens OX=9606 GN=HYPK PE=1 SV=2	Q9NX55	1	2326.2	18	0.0761158	0.0922736	0.134636	0.11763	0.109653	0.10897	0.753558	0.913522	1.33292	1.16455	1.08558	1.07882	1	1.10965	0.59206
SLQENEEEEIGNLELAWDMLDLAK	1xOxidation [M19]; 1xTMTpro [K24]; 1xTMTpro [N-Term]	1xOxidation [M19]; 1xTMTpro [K24]; 1xTMTpro [N-Term]	Unambiguous	3.92979e-08	3.73679e-06	2.994	1	1	1	P49321	Nuclear autoantigenic sperm protein OS=Homo sapiens OX=9606 GN=NASP PE=1 SV=2	P49321	0	3413.73	24	0.000494811	0.000850384	0.0010636	0.000834692	0.000431734	0.000259932	0.616256	1.0591	1.32465	1.03955	0.537697	0.323729	1	0.63366	0.283762
EGNDLYHEMIESGVINLK	1xOxidation [M9]; 1xTMTpro [K18]; 1xTMTpro [N-Term]	1xOxidation [M9]; 1xTMTpro [K18]; 1xTMTpro [N-Term]	Unambiguous	1.28557e-07	3.73679e-06	2.743	1	1	4	P06576	ATP synthase subunit beta, mitochondrial OS=Homo sapiens OX=9606 GN=ATP5F1B PE=1 SV=3	P06576	0	2685.4	18	0.00281298	0.00263676	0.00150154	0.00116917	0.000971836	0.000777897	1.21401	1.13796	0.648026	0.504586	0.41942	0.335721	1	0.419909	0.0729966
SQVMDEATALQLREGLTSIEEVTK	1xOxidation [M4]; 1xTMTpro [K24]; 1xTMTpro [N-Term]	1xOxidation [M4]; 1xTMTpro [K24]; 1xTMTpro [N-Term]	Unambiguous	2.83306e-05	3.73679e-06	1.587	1	1	2	Q15149	Plectin OS=Homo sapiens OX=9606 GN=PLEC PE=1 SV=3	Q15149	1	3272.75	24	8.14942e-05	5.91588e-05	7.5423e-05	8.25788e-05	6.97678e-05	7.10433e-05	1.13147	0.821361	1.04717	1.14652	0.968656	0.986365	1	1.03385	0.773677
SQTAEYMQSHVEDFLPFLTNPNTGDMYTPEEFQK	1xOxidation [M26]; 1xTMTpro [K34]; 1xTMTpro [N-Term]	1xOxidation [M26]; 1xTMTpro [K34]; 1xTMTpro [N-Term]	Unambiguous	1.15938e-06	3.73679e-06	2.277	1	1	2	Q8N6M0	Deubiquitinase OTUD6B OS=Homo sapiens OX=9606 GN=OTUD6B PE=1 SV=1	Q8N6M0	0	4619.19	34	0.00141001	0.00155576	NA	NA	0.00100262	0.000967888	0.950853	1.04915	NA	NA	0.676128	0.652706	NA	NA	0.0786511
EGSGIGAIDSNLDWSHNFTNMLGYTDHQFTELTR	1xOxidation [M21]; 1xTMTpro [N-Term]	1xOxidation [M21]; 1xTMTpro [N-Term]	Unambiguous	4.87032e-12	3.73679e-06	4.899	1	1	4	O75390	Citrate synthase, mitochondrial OS=Homo sapiens OX=9606 GN=CS PE=1 SV=2	O75390	0	4146.94	34	0.00156535	0.00148435	0.00343121	0.00209338	0.00289111	0.00261275	0.724596	0.687104	1.5883	0.96902	1.33829	1.20943	1	1.17225	0.62752
EGAAHAFAQYNMDQFTPVKIEGYEDQVLITEHGDLGNSR	1xOxidation [M12]; 1xTMTpro [K19]; 1xTMTpro [N-Term]	1xOxidation [M12]; 1xTMTpro [K19]; 1xTMTpro [N-Term]	Unambiguous	3.65437e-09	3.73679e-06	3.497	1	1	1	P52907	F-actin-capping protein subunit alpha-1 OS=Homo sapiens OX=9606 GN=CAPZA1 PE=1 SV=3	P52907	1	4975.45	39	0.00351538	0.00274049	NA	NA	0.00178686	0.0018751	1.12387	0.876133	NA	NA	0.571259	0.59947	NA	NA	0.180884
EFTMAEIEHFVDPSEK	1xOxidation [M4]; 1xTMTpro [K16]; 1xTMTpro [N-Term]	1xOxidation [M4]; 1xTMTpro [K16]; 1xTMTpro [N-Term]	Unambiguous	1.635e-05	3.73679e-06	1.71	1	1	2	P41250	Glycine--tRNA ligase OS=Homo sapiens OX=9606 GN=GARS1 PE=1 SV=3	P41250	0	2533.28	16	0.000812994	0.00101101	0.00124041	0.00111153	0.0012623	0.00100138	0.795907	0.989758	1.21433	1.08817	1.23577	0.980329	1	1.10142	0.521461
SSIGTGYDLSASTFSPDGRVFQVEYAMK	1xAcetyl [N-Term]; 1xOxidation [M27]; 1xTMTpro [K28]	1xAcetyl [N-Term]; 1xOxidation [M27]; 1xTMTpro [K28]	Unambiguous	2.14327e-05	3.73679e-06	1.65	1	1	1	P25788	Proteasome subunit alpha type-3 OS=Homo sapiens OX=9606 GN=PSMA3 PE=1 SV=2	P25788	1	3375.64	28	0.000667233	0.00104927	0.00181538	0.00221391	0.0040687	0.00322354	0.566751	0.891257	1.54199	1.88051	3.45598	2.7381	1	2.69153	0.0439618
SSEMNVLIPTEGGDFNEFPVPEQFK	1xOxidation [M4]; 1xTMTpro [K25]; 1xTMTpro [N-Term]	1xOxidation [M4]; 1xTMTpro [K25]; 1xTMTpro [N-Term]	Unambiguous	1.08974e-07	3.73679e-06	2.778	1	1	15	Q01518	Adenylyl cyclase-associated protein 1 OS=Homo sapiens OX=9606 GN=CAP1 PE=1 SV=5	Q01518	0	3435.73	25	0.00564069	0.00447308	0.00791993	0.00825001	0.00824216	0.00930336	0.938358	0.74412	1.31752	1.37243	1.37113	1.54766	1	1.43041	0.112727
EGGGNNLYGEEMVQALK	1xOxidation [M12]; 1xTMTpro [K17]; 1xTMTpro [N-Term]	1xOxidation [M12]; 1xTMTpro [K17]; 1xTMTpro [N-Term]	Unambiguous	1.44689e-06	3.73679e-06	2.23	1	1	3	P48637	Glutathione synthetase OS=Homo sapiens OX=9606 GN=GSS PE=1 SV=1	P48637	0	2433.26	17	0.00346158	0.00322866	0.00299809	0.0042866	0.00371875	0.00267875	1.07188	0.999758	0.928362	1.32735	1.15151	0.829478	1	1.10278	0.558986
EGGWDSVQDWMDVLSGGEK	1xOxidation [M11]; 1xTMTpro [K19]; 1xTMTpro [N-Term]	1xOxidation [M11]; 1xTMTpro [K19]; 1xTMTpro [N-Term]	Unambiguous	7.72001e-06	3.73679e-06	1.873	1	1	1	P28288	ATP-binding cassette sub-family D member 3 OS=Homo sapiens OX=9606 GN=ABCD3 PE=1 SV=1	P28288	0	2719.32	19	0.00154875	0.00250082	0.00342854	0.00551983	0.00519635	0.00307483	0.621315	1.00325	1.37543	2.21439	2.08462	1.23353	1	1.84418	0.0960443
SSEIEQAVQSLDRNGVDLLMK	1xOxidation [M20]; 1xTMTpro [K21]; 1xTMTpro [N-Term]	1xOxidation [M20]; 1xTMTpro [K21]; 1xTMTpro [N-Term]	Unambiguous	6.05924e-06	3.73679e-06	1.925	1	1	1	Q9BPX5	Actin-related protein 2/3 complex subunit 5-like protein OS=Homo sapiens OX=9606 GN=ARPC5L PE=1 SV=1	Q9BPX5	1	2956.59	21	0.00479086	0.00557731	0.00765134	0.00532205	0.00531038	0.00567645	0.797612	0.928546	1.27384	0.886047	0.884105	0.945051	1	0.905068	0.573868
SSFDEMLPGTHFQR	1xOxidation [M6]; 1xTMTpro [N-Term]	1xOxidation [M6]; 1xTMTpro [N-Term]	Unambiguous	1.32537e-05	3.73679e-06	1.756	1	1	1	Q02218	2-oxoglutarate dehydrogenase, mitochondrial OS=Homo sapiens OX=9606 GN=OGDH PE=1 SV=3	Q02218	0	1971.96	14	0.00490833	0.00624169	0.0046328	0.00902579	0.00684392	0.00463242	0.932976	1.18642	0.880603	1.71562	1.30089	0.88053	1	1.29902	0.343179
SQAEDVRVEGSFPVTMLPGDGVGPELMHAVK	1xOxidation [M16]; 1xTMTpro [K31]; 1xTMTpro [N-Term]	1xOxidation [M16]; 1xTMTpro [K31]; 1xTMTpro [N-Term]	Unambiguous	1.70318e-05	3.73679e-06	1.701	1	1	4	O43837	Isocitrate dehydrogenase [NAD] subunit beta, mitochondrial OS=Homo sapiens OX=9606 GN=IDH3B PE=1 SV=2	O43837	1	3877.01	31	0.00601952	0.00514728	0.00747281	0.00591979	0.00560082	0.0064458	0.968827	0.828443	1.20273	0.952776	0.901439	1.03744	1	0.963884	0.779741
EIAEEYGGVMVSFPR	1xOxidation [M10]; 1xTMTpro [N-Term]	1xOxidation [M10]; 1xTMTpro [N-Term]	Unambiguous	2.41724e-06	3.73679e-06	2.121	1	1	3	Q00341	Vigilin OS=Homo sapiens OX=9606 GN=HDLBP PE=1 SV=2	Q00341	0	2004.01	15	0.000552931	0.000671083	0.000938655	0.000813569	0.000674708	0.000545378	0.767012	0.93091	1.30208	1.12856	0.935939	0.756535	1	0.940345	0.772727
EKPSYDTETDPSEGLMNVLK	1xOxidation [M16]; 2xTMTpro [K2; K20]; 1xTMTpro [N-Term]	1xOxidation [M16]; 2xTMTpro [K2; K20]; 1xTMTpro [N-Term]	Unambiguous	4.91314e-07	3.73679e-06	2.459	1	1	6	Q9HB71	Calcyclin-binding protein OS=Homo sapiens OX=9606 GN=CACYBP PE=1 SV=2	Q9HB71	0	3181.68	20	0.00633789	0.00878976	0.00750921	0.00777971	0.0106101	0.00781453	0.839943	1.16488	0.995175	1.03102	1.40612	1.03564	1	1.15759	0.372722
ELAAEDEQVFLMK	1xOxidation [M12]; 1xTMTpro [K13]; 1xTMTpro [N-Term]	1xOxidation [M12]; 1xTMTpro [K13]; 1xTMTpro [N-Term]	Unambiguous	3.7969e-05	3.73679e-06	1.519	1	1	3	O43237	Cytoplasmic dynein 1 light intermediate chain 2 OS=Homo sapiens OX=9606 GN=DYNC1LI2 PE=1 SV=1	O43237	0	2147.15	13	0.00997079	0.0123367	0.0166481	0.0183614	0.0156361	0.0157149	0.767859	0.950058	1.28208	1.41402	1.20415	1.21021	1	1.27613	0.200276
ELAAEVEVQDGPNEDGEMFMRPGK	1xOxidation [M]; 1xTMTpro [K24]; 1xTMTpro [N-Term]	1xOxidation [M18; M20]; 1xTMTpro [K24]; 1xTMTpro [N-Term]	Unambiguous	6.99937e-07	3.73679e-06	2.384	1	1	12	P08574	Cytochrome c1, heme protein, mitochondrial OS=Homo sapiens OX=9606 GN=CYC1 PE=1 SV=3	P08574	0	3272.61	24	0.00599984	0.00654891	0.00630834	0.0098173	0.00952009	0.00820332	0.954522	1.04188	1.0036	1.56185	1.51456	1.30508	1	1.4605	0.0200966
ELDPTNMTYITNQAAVYFEK	1xOxidation [M7]; 1xTMTpro [K20]; 1xTMTpro [N-Term]	1xOxidation [M7]; 1xTMTpro [K20]; 1xTMTpro [N-Term]	Unambiguous	7.26048e-08	3.73679e-06	2.864	1	1	1	P31948	Stress-induced-phosphoprotein 1 OS=Homo sapiens OX=9606 GN=STIP1 PE=1 SV=1	P31948	0	2972.52	20	0.000921935	0.00122193	0.00105314	0.000842395	0.000937596	0.000766932	0.865125	1.14663	0.988242	0.790486	0.87982	0.719673	1	0.79666	0.113661
SPFEVQVGPEAGMQK	1xOxidation [M13]; 1xTMTpro [K15]; 1xTMTpro [N-Term]	1xOxidation [M13]; 1xTMTpro [K15]; 1xTMTpro [N-Term]	Unambiguous	5.72911e-06	3.73679e-06	1.937	1	1	4	O75369	Filamin-B OS=Homo sapiens OX=9606 GN=FLNB PE=1 SV=2	O75369	0	2228.19	15	0.00137868	0.00128212	0.00188508	0.00104926	0.000949151	0.000778348	0.909844	0.846119	1.24404	0.692449	0.626383	0.513663	1	0.610831	0.0709313
EHPWEVMPDLYFYRDPEEIEK	1xOxidation [M7]; 1xTMTpro [K21]; 1xTMTpro [N-Term]	1xOxidation [M7]; 1xTMTpro [K21]; 1xTMTpro [N-Term]	Unambiguous	1.22109e-06	3.73679e-06	2.266	1	1	3	P08865	40S ribosomal protein SA OS=Homo sapiens OX=9606 GN=RPSA PE=1 SV=4	P08865	1	3346.66	21	0.00122639	0.00138339	0.00147552	0.00248122	0.00241739	0.00171699	0.900587	1.01588	1.08353	1.82207	1.77519	1.26086	1	1.61937	0.0646749
EHAPSIIFMDEIDSIGSSR	1xOxidation [M9]; 1xTMTpro [N-Term]	1xOxidation [M9]; 1xTMTpro [N-Term]	Unambiguous	1.94674e-06	3.73679e-06	2.167	1	1	2	P62195	26S proteasome regulatory subunit 8 OS=Homo sapiens OX=9606 GN=PSMC5 PE=1 SV=1	P62195	0	2424.2	19	0.000778219	0.00129163	0.00160248	0.00352056	0.00233515	0.00220393	0.635743	1.05516	1.3091	2.87602	1.90763	1.80043	1	2.19469	0.0520822
EHDPVGQMVNNPK	1xOxidation [M8]; 1xTMTpro [K13]; 1xTMTpro [N-Term]	1xOxidation [M8]; 1xTMTpro [K13]; 1xTMTpro [N-Term]	Unambiguous	3.02911e-06	3.73679e-06	2.073	1	1	7	P55060	Exportin-2 OS=Homo sapiens OX=9606 GN=CSE1L PE=1 SV=3	P55060	0	2089.1	13	0.00754805	0.00856755	0.0123723	0.0105306	0.0119006	0.0105489	0.79487	0.902231	1.3029	1.10896	1.25323	1.11088	1	1.15769	0.418198
SQEMVHLVNKESSETPDQFMTADETR	1xOxidation [M20]; 1xTMTpro [K10]; 1xTMTpro [N-Term]	1xOxidation [M20]; 1xTMTpro [K10]; 1xTMTpro [N-Term]	Unambiguous	4.57712e-06	3.73679e-06	1.985	1	1	1	P16070	CD44 antigen OS=Homo sapiens OX=9606 GN=CD44 PE=1 SV=3	P16070	1	3633.77	26	0.0125939	0.00812642	0.00701488	0.00759132	0.0131869	0.0163701	1.36223	0.879	0.75877	0.82112	1.42637	1.77068	1	1.33939	0.373973
SQEMVMEQAIPPDSVETPTDSETDGSTPVADFDAPGTTQK	1xOxidation [M]; 1xTMTpro [K40]; 1xTMTpro [N-Term]	1xOxidation [M4; M6]; 1xTMTpro [K40]; 1xTMTpro [N-Term]	Unambiguous	5.64272e-09	3.73679e-06	3.405	1	1	5	Q02952	A-kinase anchor protein 12 OS=Homo sapiens OX=9606 GN=AKAP12 PE=1 SV=4	Q02952	0	4833.27	40	9.83851e-05	0.000142828	NA	NA	0.000167351	8.59133e-05	0.815754	1.18425	NA	NA	1.38758	0.712344	NA	NA	0.911496
SQEMVMEQAIPPDSVETPTDSETDGSTPVADFDAPGTTQK	1xDeamidated [Q8]; 1xOxidation [M6]; 1xTMTpro [K40]; 1xTMTpro [N-Term]	1xDeamidated [Q8]; 1xOxidation [M6]; 1xTMTpro [K40]; 1xTMTpro [N-Term]	Unambiguous	3.68937e-06	3.73679e-06	2.031	1	1	1	Q02952	A-kinase anchor protein 12 OS=Homo sapiens OX=9606 GN=AKAP12 PE=1 SV=4	Q02952	0	4834.26	40	1.87355e-05	2.15158e-05	NA	NA	3.43141e-05	1.12978e-05	0.930926	1.06907	NA	NA	1.70499	0.561362	NA	NA	0.85451
SQGLEYAVTIEDLQALLDNEDDEMQHNEGQER	1xOxidation [M24]; 1xTMTpro [N-Term]	1xOxidation [M24]; 1xTMTpro [N-Term]	Unambiguous	1.45372e-06	3.73679e-06	2.229	1	1	1	Q9UI42	Carboxypeptidase A4 OS=Homo sapiens OX=9606 GN=CPA4 PE=1 SV=2	Q9UI42	0	4009.85	32	0.00974825	0.0258263	0.0307659	0.0246591	0.0289014	0.023727	0.440829	1.1679	1.39127	1.11512	1.30696	1.07297	1	1.16501	0.627503
DNLTLWTSDMQGDGEEQNKEALQDVEDENQ	1xOxidation [M10]; 1xTMTpro [K19]; 1xTMTpro [N-Term]	1xOxidation [M10]; 1xTMTpro [K19]; 1xTMTpro [N-Term]	Unambiguous	1.16972e-07	3.73679e-06	2.763	1	1	10	P62258	14-3-3 protein epsilon OS=Homo sapiens OX=9606 GN=YWHAE PE=1 SV=1	P62258	1	4075.88	30	0.00733352	0.00531561	0.00256166	0.00338627	0.00386477	0.00474814	1.44638	1.04839	0.505233	0.667869	0.762242	0.936468	1	0.78886	0.524782
DNLTLWTSDMQGDGEEQNKEALQDVEDENQ	1xDeamidated [N/Q]; 1xOxidation [M10]; 1xTMTpro [K19]; 1xTMTpro [N-Term]	1xDeamidated [N18; Q23]; 1xOxidation [M10]; 1xTMTpro [K19]; 1xTMTpro [N-Term]	Unambiguous	3.05107e-05	3.73679e-06	1.57	1	1	2	P62258	14-3-3 protein epsilon OS=Homo sapiens OX=9606 GN=YWHAE PE=1 SV=1	P62258	1	4076.86	30	0.00024986	0.000152264	NA	NA	0.000120593	0.000123066	1.2427	0.757298	NA	NA	0.59978	0.612078	NA	NA	0.351285
TQQYDDLIDEFMK	1xOxidation [M12]; 1xTMTpro [K13]; 1xTMTpro [N-Term]	1xOxidation [M12]; 1xTMTpro [K13]; 1xTMTpro [N-Term]	Unambiguous	3.68597e-05	3.73679e-06	1.526	1	1	2	P23368	NAD-dependent malic enzyme, mitochondrial OS=Homo sapiens OX=9606 GN=ME2 PE=1 SV=1	P23368	0	2270.15	13	0.00206177	0.00230813	0.00232707	0.00185514	0.00114206	0.000739536	0.923599	1.03396	1.04244	0.831034	0.511603	0.331285	1	0.557974	0.0856311
DNLTLWTSDMQGDGEEQNK	1xOxidation [M10]; 1xTMTpro [K19]; 1xTMTpro [N-Term]	1xOxidation [M10]; 1xTMTpro [K19]; 1xTMTpro [N-Term]	Unambiguous	1.70626e-06	3.73679e-06	2.195	1	1	5	P62258	14-3-3 protein epsilon OS=Homo sapiens OX=9606 GN=YWHAE PE=1 SV=1	P62258	0	2805.35	19	0.00379271	0.00397643	0.00601024	0.00431527	0.00658598	0.00565769	0.825737	0.865734	1.30853	0.939505	1.43388	1.23177	1	1.20172	0.3935
DKPSGDTAAVFEEGGDVDDLLDMI	1xOxidation [M23]; 1xTMTpro [K2]; 1xTMTpro [N-Term]	1xOxidation [M23]; 1xTMTpro [K2]; 1xTMTpro [N-Term]	Unambiguous	6.66887e-08	3.73679e-06	2.882	1	1	8	P13010	X-ray repair cross-complementing protein 5 OS=Homo sapiens OX=9606 GN=XRCC5 PE=1 SV=3	P13010	0	3133.54	24	0.0116139	0.0091281	0.0116632	0.0137936	0.0111871	0.0128346	1.07519	0.845059	1.07975	1.27698	1.03568	1.1882	1	1.16695	0.186766
DLVASVPDMQGDGEDNHMDGDK	1xOxidation [M]; 1xTMTpro [K22]; 1xTMTpro [N-Term]	1xOxidation [M9; M18]; 1xTMTpro [K22]; 1xTMTpro [N-Term]	Unambiguous	1.32877e-07	3.73679e-06	2.736	1	1	3	Q14919	Dr1-associated corepressor OS=Homo sapiens OX=9606 GN=DRAP1 PE=1 SV=3	Q14919	0	2969.37	22	0.0202479	0.0179341	0.0218117	0.0223068	0.0187804	0.0147936	1.0125	0.896799	1.0907	1.11546	0.939115	0.739755	1	0.931443	0.614092
TLEVEIEPGVRDGMEYPFIGEGEPHVDGEPGDLR	1xOxidation [M14]; 1xTMTpro [N-Term]	1xOxidation [M14]; 1xTMTpro [N-Term]	Unambiguous	2.88215e-07	3.73679e-06	2.572	1	1	7	Q9UBS4	DnaJ homolog subfamily B member 11 OS=Homo sapiens OX=9606 GN=DNAJB11 PE=1 SV=1	Q9UBS4	1	4058.96	34	0.00354813	0.00475536	0.00544893	0.00322091	0.00432248	0.00306004	0.774002	1.03735	1.18865	0.70262	0.94292	0.667527	1	0.771023	0.206186
DLAEIGIAVGNNDVKQPEGTGMIDEEFTVAR	1xOxidation [M22]; 1xTMTpro [K15]; 1xTMTpro [N-Term]	1xOxidation [M22]; 1xTMTpro [K15]; 1xTMTpro [N-Term]	Unambiguous	1.28608e-06	3.73679e-06	2.255	1	1	3	P33176	Kinesin-1 heavy chain OS=Homo sapiens OX=9606 GN=KIF5B PE=1 SV=1	P33176	1	3913.01	31	0.00173667	0.00223503	0.0023742	0.00235465	0.00351518	0.00231059	0.821003	1.0566	1.12239	1.11315	1.66179	1.09232	1	1.28909	0.260791
TNHSNIMDDPFIREHIEELLR	1xOxidation [M7]; 1xTMTpro [N-Term]	1xOxidation [M7]; 1xTMTpro [N-Term]	Unambiguous	3.37463e-06	3.73679e-06	2.05	1	1	1	P61201	COP9 signalosome complex subunit 2 OS=Homo sapiens OX=9606 GN=COPS2 PE=1 SV=1	P61201	1	2899.47	21	0.00140428	0.00168605	0.00176918	0.00129672	0.00143236	0.00156978	0.866927	1.04088	1.0922	0.800527	0.884261	0.969097	1	0.884628	0.247406
TNGKEPELLEPIPYEFMA	1xOxidation [M17]; 1xTMTpro [K4]; 1xTMTpro [N-Term]	1xOxidation [M17]; 1xTMTpro [K4]; 1xTMTpro [N-Term]	Unambiguous	2.49351e-05	3.73679e-06	1.616	1	1	18	P46778	60S ribosomal protein L21 OS=Homo sapiens OX=9606 GN=RPL21 PE=1 SV=2	P46778	1	2702.42	18	0.0247024	0.0140584	0.0142902	0.0148206	0.00880716	0.0125002	1.39691	0.794994	0.8081	0.838092	0.498039	0.706876	1	0.681002	0.247813
DLLPSDMAVALLEAQAGTGHIIDPATSAR	1xOxidation [M7]; 1xTMTpro [N-Term]	1xOxidation [M7]; 1xTMTpro [N-Term]	Unambiguous	3.24479e-12	3.73679e-06	4.985	1	1	1	Q15149	Plectin OS=Homo sapiens OX=9606 GN=PLEC PE=1 SV=3	Q15149	0	3253.71	29	8.34493e-05	8.99029e-05	0.000102415	0.000195709	0.000149425	0.000166913	0.907824	0.978031	1.11414	2.12907	1.62556	1.81581	1	1.85681	0.0168609
TIGTGLVTNTLAMTEEEK	1xOxidation [M13]; 1xTMTpro [K18]; 1xTMTpro [N-Term]	1xOxidation [M13]; 1xTMTpro [K18]; 1xTMTpro [N-Term]	Unambiguous	4.84407e-07	3.73679e-06	2.462	1	1	6	P49411	Elongation factor Tu, mitochondrial OS=Homo sapiens OX=9606 GN=TUFM PE=1 SV=2	P49411	0	2532.37	18	0.00143495	0.00136065	0.00125004	0.00164831	0.00100647	0.000970067	1.06407	1.00897	0.926954	1.22229	0.746338	0.719342	1	0.895989	0.593276
DSEMGQQSLLFQIDYPEIAEGIMPR	1xOxidation [M23]; 1xTMTpro [N-Term]	1xOxidation [M23]; 1xTMTpro [N-Term]	Unambiguous	9.32506e-08	3.73679e-06	2.811	1	1	2	Q15428	Splicing factor 3A subunit 2 OS=Homo sapiens OX=9606 GN=SF3A2 PE=1 SV=2	Q15428	0	3187.56	25	0.00113997	0.00101084	NA	NA	0.00135357	0.00178741	1.06004	0.939961	NA	NA	1.25867	1.66208	NA	NA	0.242242
TQTDFNDMEDDDPQISYMISAWAR	1xOxidation [M8]; 1xTMTpro [N-Term]	1xOxidation [M8]; 1xTMTpro [N-Term]	Unambiguous	1.38402e-08	3.73679e-06	3.215	1	1	2	O00410	Importin-5 OS=Homo sapiens OX=9606 GN=IPO5 PE=1 SV=4	O00410	0	3169.4	24	0.00311455	0.00313574	0.00668426	0.00895518	0.00839604	0.00784165	0.72238	0.727293	1.55033	2.07704	1.94735	1.81877	1	1.94772	0.0661195
TLGLYGKDQQEAALVDMVNDGVEDLR	1xOxidation [M17]; 1xTMTpro [K7]; 1xTMTpro [N-Term]	1xOxidation [M17]; 1xTMTpro [K7]; 1xTMTpro [N-Term]	Unambiguous	1.4238e-08	3.73679e-06	3.209	1	1	4	P09211	Glutathione S-transferase P OS=Homo sapiens OX=9606 GN=GSTP1 PE=1 SV=2	P09211	1	3473.81	26	0.0100751	0.00950459	0.0133675	0.0253596	0.0098143	0.0115172	0.917387	0.865439	1.21717	2.30911	0.89364	1.0487	1	1.41715	0.452516
TGTAEMSSILEER	1xOxidation [M6]; 1xTMTpro [N-Term]	1xOxidation [M6]; 1xTMTpro [N-Term]	Unambiguous	1.80547e-06	3.73679e-06	2.183	1	1	2	P25705	ATP synthase subunit alpha, mitochondrial OS=Homo sapiens OX=9606 GN=ATP5F1A PE=1 SV=1	P25705	0	1743.88	13	0.00203304	0.00177706	0.00260216	0.00220861	0.00209988	0.00200987	0.951166	0.831402	1.21743	1.03331	0.982435	0.940326	1	0.985356	0.910971
TPMGIVLDALEQQEEGINR	1xOxidation [M3]; 1xTMTpro [N-Term]	1xOxidation [M3]; 1xTMTpro [N-Term]	Unambiguous	2.38536e-05	3.73679e-06	1.626	1	1	2	O75915	PRA1 family protein 3 OS=Homo sapiens OX=9606 GN=ARL6IP5 PE=1 SV=1	O75915	0	2433.26	19	0.122508	0.141973	0.19981	0.138177	0.287352	0.265081	0.791581	0.917353	1.29107	0.892828	1.85672	1.71281	1	1.48745	0.244059
TGTITTFEHAHNMR	1xOxidation [M13]; 1xTMTpro [N-Term]	1xOxidation [M13]; 1xTMTpro [N-Term]	Unambiguous	1.45901e-05	3.73679e-06	1.735	1	1	11	P13639	Elongation factor 2 OS=Homo sapiens OX=9606 GN=EEF2 PE=1 SV=4	P13639	0	1935.97	14	0.00541496	0.00619291	0.00727564	0.00520748	0.00616289	0.00430814	0.860269	0.98386	1.15587	0.827306	0.979091	0.684428	1	0.830275	0.232615
DLDEMDDDDDDDDVGDHDDDHPGMEVVLHEDK	1xOxidation [M]; 1xTMTpro [K32]; 1xTMTpro [N-Term]	1xOxidation [M5; M24]; 1xTMTpro [K32]; 1xTMTpro [N-Term]	Unambiguous	2.93709e-07	3.73679e-06	2.568	1	1	4	Q15029	116 kDa U5 small nuclear ribonucleoprotein component OS=Homo sapiens OX=9606 GN=EFTUD2 PE=1 SV=1	Q15029	0	4291.78	32	0.000530712	0.00056999	NA	0.000609849	0.000700835	0.000613684	0.964316	1.03568	NA	1.10811	1.27343	1.11508	NA	1.16554	0.0836729
DQGGYTMHQDQEGDTDAGLK	1xOxidation [M7]; 1xTMTpro [K20]; 1xTMTpro [N-Term]	1xOxidation [M7]; 1xTMTpro [K20]; 1xTMTpro [N-Term]	Unambiguous	1.79756e-07	3.73679e-06	2.672	1	1	1	P10636	Microtubule-associated protein tau OS=Homo sapiens OX=9606 GN=MAPT PE=1 SV=5	P10636	0	2790.31	20	0.000823367	0.00101735	NA	NA	0.000803534	0.000482585	0.894614	1.10539	NA	NA	0.873064	0.524343	NA	NA	0.30194
DPGMGAMGGMGGGMGGGMF	1xOxidation [M]; 1xTMTpro [N-Term]	1xOxidation [M4; M7; M10; M14; M18]; 1xTMTpro [N-Term]	Unambiguous	8.92108e-09	3.73679e-06	3.308	1	1	44	P10809	60 kDa heat shock protein, mitochondrial OS=Homo sapiens OX=9606 GN=HSPD1 PE=1 SV=2	P10809	0	1994.82	19	0.00129675	0.00227909	0.00148483	0.00204678	0.00220126	0.00138866	0.768724	1.35106	0.880216	1.21335	1.30492	0.823205	1	1.11382	0.649756
TLDGIFSEQVAMGYSHSLVIARDESETEK	1xOxidation [M12]; 1xTMTpro [K29]; 1xTMTpro [N-Term]	1xOxidation [M12]; 1xTMTpro [K29]; 1xTMTpro [N-Term]	Unambiguous	5.12472e-10	3.73679e-06	3.913	1	1	1	Q9P258	Protein RCC2 OS=Homo sapiens OX=9606 GN=RCC2 PE=1 SV=2	Q9P258	1	3836.95	29	0.000703957	0.0007261	0.00113969	0.000832939	0.000812915	0.000685003	0.82182	0.84767	1.33051	0.972397	0.94902	0.799692	1	0.907037	0.638276
DPNTYFIVGTAMVYPEEAEPK	1xOxidation [M12]; 1xTMTpro [K21]; 1xTMTpro [N-Term]	1xOxidation [M12]; 1xTMTpro [K21]; 1xTMTpro [N-Term]	Unambiguous	7.23438e-07	3.73679e-06	2.377	1	1	4	Q16531	DNA damage-binding protein 1 OS=Homo sapiens OX=9606 GN=DDB1 PE=1 SV=1	Q16531	0	2995.53	21	0.000360719	0.000519048	0.000363997	0.000618771	0.000876383	0.000807239	0.870067	1.25196	0.877973	1.49249	2.11386	1.94709	1	1.85115	0.0242331
TPSTMENDSSNLDPSQAPSLAQPLVFSNSK	1xOxidation [M5]; 1xTMTpro [K30]; 1xTMTpro [N-Term]	1xOxidation [M5]; 1xTMTpro [K30]; 1xTMTpro [N-Term]	Unambiguous	4.1589e-08	3.73679e-06	2.982	1	1	3	Q14157	Ubiquitin-associated protein 2-like OS=Homo sapiens OX=9606 GN=UBAP2L PE=1 SV=2	Q14157	0	3786.9	30	0.00451611	0.00541591	0.00525394	0.00516626	0.00452275	0.00437422	0.892161	1.06992	1.03792	1.0206	0.893473	0.864131	1	0.926067	0.368112
DPTGMDPDDIWQLSSSLK	1xOxidation [M5]; 1xTMTpro [K18]; 1xTMTpro [N-Term]	1xOxidation [M5]; 1xTMTpro [K18]; 1xTMTpro [N-Term]	Unambiguous	2.2213e-05	3.73679e-06	1.642	1	1	4	Q15005	Signal peptidase complex subunit 2 OS=Homo sapiens OX=9606 GN=SPCS2 PE=1 SV=3	Q15005	0	2629.33	18	0.00680994	0.00736747	0.0091518	0.013906	0.0181924	0.0187948	0.875718	0.947414	1.17687	1.78823	2.33944	2.4169	1	2.18152	0.0145673
DQVAIHEAMEQQTISITK	1xOxidation [M9]; 1xTMTpro [K18]; 1xTMTpro [N-Term]	1xOxidation [M9]; 1xTMTpro [K18]; 1xTMTpro [N-Term]	Unambiguous	1.7821e-05	3.73679e-06	1.691	1	1	1	Q14566	DNA replication licensing factor MCM6 OS=Homo sapiens OX=9606 GN=MCM6 PE=1 SV=1	Q14566	0	2666.43	18	0.000420749	0.000384354	0.000622242	0.000718566	0.000611754	0.000469768	0.884333	0.807836	1.30783	1.51029	1.28579	0.987361	1	1.26114	0.295327
TNISDEESEQATEMLVHNAQNLMQSVK	1xOxidation [M]; 1xTMTpro [K27]; 1xTMTpro [N-Term]	1xOxidation [M14; M23]; 1xTMTpro [K27]; 1xTMTpro [N-Term]	Unambiguous	1.5528e-07	3.73679e-06	2.703	1	1	9	P18206	Vinculin OS=Homo sapiens OX=9606 GN=VCL PE=1 SV=4	P18206	0	3670.82	27	0.000743936	0.000704217	0.000675924	0.000697218	0.000870918	0.000723324	1.05072	0.994621	0.95466	0.984736	1.23007	1.02161	1	1.0788	0.415904
TLQKLDEYLNSPLPDEIDENSMEDIK	1xOxidation [M22]; 2xTMTpro [K4; K26]; 1xTMTpro [N-Term]	1xOxidation [M22]; 2xTMTpro [K4; K26]; 1xTMTpro [N-Term]	Unambiguous	7.3692e-06	3.73679e-06	1.883	1	1	2	Q9Y696	Chloride intracellular channel protein 4 OS=Homo sapiens OX=9606 GN=CLIC4 PE=1 SV=4	Q9Y696	1	3978.07	26	0.00233591	0.00208557	NA	NA	0.0028054	0.00234394	1.05662	0.943381	NA	NA	1.26898	1.06025	NA	NA	0.332348
DQMEGSPNSSESFEHIAR	1xOxidation [M3]; 1xTMTpro [N-Term]	1xOxidation [M3]; 1xTMTpro [N-Term]	Unambiguous	8.56524e-08	3.73679e-06	2.829	1	1	1	Q9Y520	Protein PRRC2C OS=Homo sapiens OX=9606 GN=PRRC2C PE=1 SV=4	Q9Y520	0	2341.07	18	0.000452543	0.000560368	0.000807039	0.000445516	0.000677199	0.000619622	0.745971	0.923708	1.33032	0.734387	1.11629	1.02138	1	0.957354	0.848685
TLSFGSDLNYATREDAPIGPHLQSMPSEQIR	1xOxidation [M25]; 1xTMTpro [N-Term]	1xOxidation [M25]; 1xTMTpro [N-Term]	Unambiguous	3.20001e-05	3.73679e-06	1.559	1	1	1	Q14152	Eukaryotic translation initiation factor 3 subunit A OS=Homo sapiens OX=9606 GN=EIF3A PE=1 SV=1	Q14152	1	3750.87	31	0.000465138	0.000593685	0.000577624	0.00060626	0.000607145	0.000502771	0.852709	1.08837	1.05892	1.11142	1.11304	0.921701	1	1.04872	0.644498
DQQEAALVDMVNDGVEDLR	1xOxidation [M10]; 1xTMTpro [N-Term]	1xOxidation [M10]; 1xTMTpro [N-Term]	Unambiguous	4.25826e-08	3.73679e-06	2.977	1	1	10	P09211	Glutathione S-transferase P OS=Homo sapiens OX=9606 GN=GSTP1 PE=1 SV=2	P09211	0	2437.18	19	0.00612095	0.00765257	0.0139829	0.0182479	0.0138795	0.0125031	0.661571	0.827113	1.51132	1.97229	1.50014	1.35137	1	1.60794	0.137817
DNSTMGYMAAK	1xOxidation [M]; 1xTMTpro [K11]; 1xTMTpro [N-Term]	1xOxidation [M5; M8]; 1xTMTpro [K11]; 1xTMTpro [N-Term]	Unambiguous	3.95828e-06	3.73679e-06	2.016	1	1	8	P07900	Heat shock protein HSP 90-alpha OS=Homo sapiens OX=9606 GN=HSP90AA1 PE=1 SV=5	P07900	0	1812.91	11	0.00443891	0.00502567	0.00416299	0.00484067	0.00414366	0.00335015	0.97719	1.10636	0.916448	1.06563	0.912195	0.73751	1	0.905113	0.447759
TPQMGDPASLEPQIAETLSNIER	1xOxidation [M4]; 1xTMTpro [N-Term]	1xOxidation [M4]; 1xTMTpro [N-Term]	Unambiguous	1.22628e-07	3.73679e-06	2.753	1	1	3	Q15642	Cdc42-interacting protein 4 OS=Homo sapiens OX=9606 GN=TRIP10 PE=1 SV=3	Q15642	0	2817.43	23	0.00180645	0.00247383	0.0033097	0.00376697	0.00373379	0.00317409	0.714014	0.9778	1.30819	1.48893	1.47581	1.25459	1	1.40644	0.127303
TQEQLALEMAELTAR	1xOxidation [M9]; 1xTMTpro [N-Term]	1xOxidation [M9]; 1xTMTpro [N-Term]	Unambiguous	2.48642e-06	3.73679e-06	2.115	1	1	3	P26038	Moesin OS=Homo sapiens OX=9606 GN=MSN PE=1 SV=3	P26038	0	2024.07	15	0.000589809	0.000667467	0.00122136	0.0013253	0.00123965	0.000819407	0.713872	0.807866	1.47826	1.60407	1.50041	0.991765	1	1.36541	0.301961
TKPMLETEVLDNDGGGLATIFEP	1xOxidation [M4]; 1xTMTpro [K2]; 1xTMTpro [N-Term]	1xOxidation [M4]; 1xTMTpro [K2]; 1xTMTpro [N-Term]	Unambiguous	2.54926e-05	3.73679e-06	1.611	1	1	3	Q9HAV4	Exportin-5 OS=Homo sapiens OX=9606 GN=XPO5 PE=1 SV=1	Q9HAV4	0	3071.61	23	0.00154919	0.00182464	0.00180435	0.00315985	0.00259219	0.00276243	0.897528	1.05711	1.04536	1.83068	1.5018	1.60043	1	1.6443	0.00967349
TFNLPLLMLGGGGYTIR	1xOxidation [M8]; 1xTMTpro [N-Term]	1xOxidation [M8]; 1xTMTpro [N-Term]	Unambiguous	4.40774e-07	3.73679e-06	2.482	1	1	1	Q92769	Histone deacetylase 2 OS=Homo sapiens OX=9606 GN=HDAC2 PE=1 SV=2	Q92769	0	2143.19	17	0.00190638	0.00181544	0.00626734	0.00862236	0.00308195	0.00270888	0.572536	0.545222	1.88224	2.58952	0.92559	0.813548	1	1.44289	0.575919
DGSLEVTGQLGEVMK	1xOxidation [M14]; 1xTMTpro [K15]; 1xTMTpro [N-Term]	1xOxidation [M14]; 1xTMTpro [K15]; 1xTMTpro [N-Term]	Unambiguous	8.35436e-06	3.73679e-06	1.856	1	1	2	P36776	Lon protease homolog, mitochondrial OS=Homo sapiens OX=9606 GN=LONP1 PE=1 SV=2	P36776	0	2187.18	15	0.00173805	0.00279984	0.00334764	0.00572438	0.00508514	0.00259833	0.66123	1.06518	1.27359	2.1778	1.93461	0.988517	1	1.70031	0.184402
DGVFLYFEDNAGVIVNNKGEMK	1xOxidation [M21]; 2xTMTpro [K18; K22]; 1xTMTpro [N-Term]	1xOxidation [M21]; 2xTMTpro [K18; K22]; 1xTMTpro [N-Term]	Unambiguous	3.48735e-05	3.73679e-06	1.539	1	1	1	P62829	60S ribosomal protein L23 OS=Homo sapiens OX=9606 GN=RPL23 PE=1 SV=1	P62829	1	3387.81	22	0.0096363	0.00821692	0.0142468	0.0137764	0.0185434	0.0207739	0.900589	0.767937	1.33147	1.28752	1.73303	1.94148	1	1.65401	0.0647267
TFSDEPLEAGMIVTDEPGYYEDGAFGIR	1xOxidation [M11]; 1xTMTpro [N-Term]	1xOxidation [M11]; 1xTMTpro [N-Term]	Unambiguous	2.13928e-10	3.73679e-06	4.098	1	1	2	Q9NQW7	Xaa-Pro aminopeptidase 1 OS=Homo sapiens OX=9606 GN=XPNPEP1 PE=1 SV=3	Q9NQW7	0	3399.59	28	0.00141672	0.00185848	NA	0.00196659	0.00224619	0.00222083	0.865121	1.13488	NA	1.2009	1.37164	1.35615	NA	1.30956	0.226828
DMLEAGILDTYLGK	1xOxidation [M2]; 1xTMTpro [K14]; 1xTMTpro [N-Term]	1xOxidation [M2]; 1xTMTpro [K14]; 1xTMTpro [N-Term]	Unambiguous	6.20227e-06	3.73679e-06	1.92	1	1	5	P50990	T-complex protein 1 subunit theta OS=Homo sapiens OX=9606 GN=CCT8 PE=1 SV=4	P50990	0	2163.19	14	0.0021783	0.00260715	0.00382109	0.00512517	0.00408716	0.00412824	0.759296	0.908778	1.33193	1.78649	1.42467	1.43899	1	1.55005	0.0650746
TFRTERPVNSAALSPNYDHVVLGGGQEAMDVTTTSTR	1xOxidation [M29]; 1xTMTpro [N-Term]	1xOxidation [M29]; 1xTMTpro [N-Term]	Unambiguous	1.3623e-05	3.73679e-06	1.75	1	1	1	Q13347	Eukaryotic translation initiation factor 3 subunit I OS=Homo sapiens OX=9606 GN=EIF3I PE=1 SV=1	Q13347	1	4298.14	37	0.000305418	0.000373199	NA	NA	0.000481501	0.000340037	0.900119	1.09988	NA	NA	1.41907	1.00215	NA	NA	0.488953
DMIILPEMVGSMVGVYNGK	1xOxidation [M12]; 1xTMTpro [K19]; 1xTMTpro [N-Term]	1xOxidation [M12]; 1xTMTpro [K19]; 1xTMTpro [N-Term]	Unambiguous	2.41734e-05	3.73679e-06	1.623	1	1	1	P62841	40S ribosomal protein S15 OS=Homo sapiens OX=9606 GN=RPS15 PE=1 SV=2	P62841	0	2677.43	19	0.0110608	0.0139817	0.0195055	0.0173263	0.0277882	0.0266099	0.744867	0.941571	1.31356	1.16681	1.87134	1.79199	1	1.61005	0.0988686
DMLLELEEQLAESR	1xOxidation [M2]; 1xTMTpro [N-Term]	1xOxidation [M2]; 1xTMTpro [N-Term]	Unambiguous	1.22027e-05	3.73679e-06	1.774	1	1	2	Q32MZ4	Leucine-rich repeat flightless-interacting protein 1 OS=Homo sapiens OX=9606 GN=LRRFIP1 PE=1 SV=2	Q32MZ4	0	1996.02	14	0.00313442	0.00657377	0.0089692	0.00670449	0.00571304	0.0028264	0.503457	1.05589	1.44065	1.07689	0.917639	0.453982	1	0.81617	0.610742
TMQGEGPQLLLSEAVSR	1xOxidation [M2]; 1xTMTpro [N-Term]	1xOxidation [M2]; 1xTMTpro [N-Term]	Unambiguous	1.03854e-05	3.73679e-06	1.809	1	1	1	P46379	Large proline-rich protein BAG6 OS=Homo sapiens OX=9606 GN=BAG6 PE=1 SV=2	P46379	0	2136.13	17	0.00157453	0.00198894	0.00244981	0.00221822	0.0027282	0.00159751	0.785528	0.992272	1.2222	1.10666	1.36108	0.796992	1	1.08825	0.691994
DTTAVPYVFQDDPYLMPASSLESR	1xDeamidated [Q10]; 1xOxidation [M16]; 1xTMTpro [N-Term]	1xDeamidated [Q10]; 1xOxidation [M16]; 1xTMTpro [N-Term]	Unambiguous	1.02425e-05	3.73679e-06	1.812	1	1	1	Q96EY7	Pentatricopeptide repeat domain-containing protein 3, mitochondrial OS=Homo sapiens OX=9606 GN=PTCD3 PE=1 SV=3	Q96EY7	0	3023.45	24	0.000496539	0.000587837	NA	0.000731032	0.0007964	0.000600808	0.915806	1.08419	NA	1.3483	1.46886	1.10812	NA	1.30843	0.108261
DTTAVPYVFQDDPYLMPASSLESR	1xOxidation [M16]; 1xTMTpro [N-Term]	1xOxidation [M16]; 1xTMTpro [N-Term]	Unambiguous	1.83111e-05	3.73679e-06	1.685	1	1	2	Q96EY7	Pentatricopeptide repeat domain-containing protein 3, mitochondrial OS=Homo sapiens OX=9606 GN=PTCD3 PE=1 SV=3	Q96EY7	0	3022.47	24	0.00101266	0.00174289	0.00270676	NA	0.00227936	0.00161579	0.556172	0.957228	1.4866	NA	1.25186	0.887423	1	NA	0.844211
DMALNIGNEIDAQNPQIK	1xOxidation [M2]; 1xTMTpro [K18]; 1xTMTpro [N-Term]	1xOxidation [M2]; 1xTMTpro [K18]; 1xTMTpro [N-Term]	Unambiguous	8.59023e-06	3.73679e-06	1.85	1	1	4	O00161	Synaptosomal-associated protein 23 OS=Homo sapiens OX=9606 GN=SNAP23 PE=1 SV=1	O00161	0	2608.39	18	0.0134082	0.0172943	0.0266171	0.0355694	0.0182751	0.0135383	0.701762	0.905152	1.39309	1.86164	0.956485	0.708568	1	1.17556	0.692753
DMAIATGGAVFGEEGLTLNLEDVQPHDLGK	1xOxidation [M2]; 1xTMTpro [K30]; 1xTMTpro [N-Term]	1xOxidation [M2]; 1xTMTpro [K30]; 1xTMTpro [N-Term]	Unambiguous	3.47297e-11	3.73679e-06	4.483	1	1	52	P10809	60 kDa heat shock protein, mitochondrial OS=Homo sapiens OX=9606 GN=HSPD1 PE=1 SV=2	P10809	0	3721.92	30	0.00259373	0.00244525	0.00167074	0.00120708	0.00145785	0.0014535	1.15969	1.0933	0.74701	0.539699	0.651822	0.649877	1	0.613799	0.0845083
DMAIATGGAVFGEEGLTLNLEDVQPHDLGK	1xDeamidated [N19]; 1xOxidation [M2]; 1xTMTpro [K30]; 1xTMTpro [N-Term]	1xDeamidated [N19]; 1xOxidation [M2]; 1xTMTpro [K30]; 1xTMTpro [N-Term]	Unambiguous	4.34402e-10	3.73679e-06	3.948	1	1	4	P10809	60 kDa heat shock protein, mitochondrial OS=Homo sapiens OX=9606 GN=HSPD1 PE=1 SV=2	P10809	0	3722.91	30	2.63321e-05	2.57298e-05	3.46809e-05	NA	1.48839e-05	1.88008e-05	0.910695	0.889865	1.19944	NA	0.514758	0.650225	1	NA	0.0407624
TMLITHMQDLQEVTQDLHYENFR	1xOxidation [M]; 1xTMTpro [N-Term]	1xOxidation [M2; M7]; 1xTMTpro [N-Term]	Unambiguous	2.30478e-08	3.73679e-06	3.107	1	1	8	Q15019	Septin-2 OS=Homo sapiens OX=9606 GN=SEPTIN2 PE=1 SV=1	Q15019	0	3182.56	23	0.00888354	0.010989	0.0131741	0.0194193	0.0157598	0.016454	0.806454	0.997588	1.19596	1.7629	1.43069	1.4937	1	1.56243	0.0210689
TMLELLNQLDGFDSRGDVK	1xOxidation [M2]; 1xTMTpro [K19]; 1xTMTpro [N-Term]	1xOxidation [M2]; 1xTMTpro [K19]; 1xTMTpro [N-Term]	Unambiguous	1.97696e-05	3.73679e-06	1.668	1	1	1	P62191	26S proteasome regulatory subunit 4 OS=Homo sapiens OX=9606 GN=PSMC1 PE=1 SV=1	P62191	1	2775.48	19	0.00406094	0.0033648	0.00419787	0.00354192	0.00313373	0.00277571	1.04811	0.868438	1.08345	0.914153	0.808801	0.716398	1	0.813117	0.101743
TEVSLTLTNKFDVPGDENAEMDAR	1xOxidation [M21]; 1xTMTpro [K10]; 1xTMTpro [N-Term]	1xOxidation [M21]; 1xTMTpro [K10]; 1xTMTpro [N-Term]	Unambiguous	3.41602e-07	3.73679e-06	2.536	1	1	1	P46940	Ras GTPase-activating-like protein IQGAP1 OS=Homo sapiens OX=9606 GN=IQGAP1 PE=1 SV=1	P46940	1	3276.65	24	0.000764886	0.00110687	0.00120216	0.000905303	0.00147565	0.00104468	0.746492	1.08025	1.17325	0.883533	1.44016	1.01956	1	1.11442	0.619418
TMLELINQLDGFDPR	1xOxidation [M2]; 1xTMTpro [N-Term]	1xOxidation [M2]; 1xTMTpro [N-Term]	Unambiguous	3.05107e-05	3.73679e-06	1.57	1	1	1	P35998	26S proteasome regulatory subunit 7 OS=Homo sapiens OX=9606 GN=PSMC2 PE=1 SV=3	P35998	0	2082.09	15	0.00075177	0.000791112	0.00162042	0.00124081	0.000685574	0.000618515	0.71296	0.750271	1.53677	1.17675	0.650181	0.586584	1	0.804505	0.586104
TEVEETAGSVPAEELVEMDAEPQEAEPAK	1xOxidation [M18]; 1xTMTpro [K29]; 1xTMTpro [N-Term]	1xOxidation [M18]; 1xTMTpro [K29]; 1xTMTpro [N-Term]	Unambiguous	4.17858e-08	3.73679e-06	2.981	1	1	2	Q02952	A-kinase anchor protein 12 OS=Homo sapiens OX=9606 GN=AKAP12 PE=1 SV=4	Q02952	0	3709.81	29	0.000207597	0.000399759	0.000528563	0.000758231	0.000382117	0.000243301	0.548271	1.05578	1.39595	2.00251	1.00918	0.642567	1	1.21809	0.674794
TMIQSPSGVILQEAADVHAR	1xOxidation [M2]; 1xTMTpro [N-Term]	1xOxidation [M2]; 1xTMTpro [N-Term]	Unambiguous	1.64992e-05	3.73679e-06	1.708	1	1	1	P15924	Desmoplakin OS=Homo sapiens OX=9606 GN=DSP PE=1 SV=3	P15924	0	2443.29	20	0.00128196	0.00171842	0.00192833	0.00207417	0.00235787	0.00214864	0.780304	1.04597	1.17373	1.2625	1.43519	1.30783	1	1.33517	0.0844594
TERPVNSAALSPNYDHVVLGGGQEAMDVTTTSTR	1xOxidation [M26]; 1xTMTpro [N-Term]	1xOxidation [M26]; 1xTMTpro [N-Term]	Unambiguous	8.90312e-07	3.73679e-06	2.333	1	1	1	Q13347	Eukaryotic translation initiation factor 3 subunit I OS=Homo sapiens OX=9606 GN=EIF3I PE=1 SV=1	Q13347	0	3893.93	34	0.000147253	0.000141594	NA	NA	0.000128886	7.14428e-05	1.01959	0.980405	NA	NA	0.892417	0.494675	NA	NA	0.364496
TMILWAPDEESGVWLEQVR	1xOxidation [M2]; 1xTMTpro [N-Term]	1xOxidation [M2]; 1xTMTpro [N-Term]	Unambiguous	1.7821e-05	3.73679e-06	1.691	1	1	1	Q6IA86	Elongator complex protein 2 OS=Homo sapiens OX=9606 GN=ELP2 PE=1 SV=2	Q6IA86	0	2579.31	19	0.00349254	0.00399961	0.00282163	NA	0.00287198	0.00242762	1.01589	1.16338	0.820736	NA	0.835381	0.706129	1	NA	0.148832
DGQAMLWDLNEGK	1xOxidation [M5]; 1xTMTpro [K13]; 1xTMTpro [N-Term]	1xOxidation [M5]; 1xTMTpro [K13]; 1xTMTpro [N-Term]	Unambiguous	6.90424e-06	3.73679e-06	1.897	1	1	14	P63244	Receptor of activated protein C kinase 1 OS=Homo sapiens OX=9606 GN=RACK1 PE=1 SV=3	P63244	0	2101.09	13	0.00656193	0.00767829	0.0110688	0.0143245	0.0179724	0.0147092	0.777816	0.910144	1.31204	1.69795	2.13036	1.74355	1	1.85728	0.0161311
TMLITHMQDLQEVTQDLHYENFR	1xDeamidated [Q8]; 1xOxidation [M]; 1xTMTpro [N-Term]	1xDeamidated [Q8]; 1xOxidation [M2; M7]; 1xTMTpro [N-Term]	Unambiguous	9.69194e-07	3.73679e-06	2.315	1	1	2	Q15019	Septin-2 OS=Homo sapiens OX=9606 GN=SEPTIN2 PE=1 SV=1	Q15019	0	3183.54	23	0.00208814	0.00256986	0.00356504	0.00335335	0.00260755	0.00238672	0.761815	0.937557	1.30063	1.2234	0.951309	0.870743	1	1.01515	0.941154
DMAAPGTSSVPAPTAGNAEK	1xOxidation [M2]; 1xTMTpro [K20]; 1xTMTpro [N-Term]	1xOxidation [M2]; 1xTMTpro [K20]; 1xTMTpro [N-Term]	Unambiguous	6.20227e-06	3.73679e-06	1.92	1	1	2	Q7L014	Probable ATP-dependent RNA helicase DDX46 OS=Homo sapiens OX=9606 GN=DDX46 PE=1 SV=2	Q7L014	0	2496.29	20	0.00103375	0.00119415	0.00147406	0.00120009	0.00148793	0.00115149	0.837736	0.967715	1.19455	0.972529	1.20579	0.933143	1	1.03715	0.796678
TLNASDVLSAMEEMEFQR	1xOxidation [M]; 1xTMTpro [N-Term]	1xOxidation [M11; M14]; 1xTMTpro [N-Term]	Unambiguous	6.90099e-07	3.73679e-06	2.387	1	1	6	Q9NRF9	DNA polymerase epsilon subunit 3 OS=Homo sapiens OX=9606 GN=POLE3 PE=1 SV=1	Q9NRF9	0	2391.15	18	0.0107234	0.0115517	0.0231551	0.0208548	0.0152372	0.0155903	0.708125	0.762819	1.52906	1.37716	1.0062	1.02951	1	1.13762	0.670696
DTMSDQALEALSASLGTR	1xOxidation [M3]; 1xTMTpro [N-Term]	1xOxidation [M3]; 1xTMTpro [N-Term]	Unambiguous	7.58385e-07	3.73679e-06	2.367	1	1	6	P20810	Calpastatin OS=Homo sapiens OX=9606 GN=CAST PE=1 SV=4	P20810	0	2186.09	18	0.0166444	0.0264634	0.0243832	0.0218086	0.0280539	0.0195958	0.73985	1.17631	1.08384	0.9694	1.24701	0.87104	1	1.02915	0.875351
TLNDELEIIEGMK	1xOxidation [M12]; 1xTMTpro [K13]; 1xTMTpro [N-Term]	1xOxidation [M12]; 1xTMTpro [K13]; 1xTMTpro [N-Term]	Unambiguous	3.88473e-06	3.73679e-06	2.02	1	1	25	P10809	60 kDa heat shock protein, mitochondrial OS=Homo sapiens OX=9606 GN=HSPD1 PE=1 SV=2	P10809	0	2129.17	13	0.00235238	0.00234471	0.00173919	0.00153147	0.00125585	0.00117489	1.09646	1.09289	0.810652	0.713831	0.585361	0.547627	1	0.615606	0.036242
DLGQSNSDLDMPFAK	1xOxidation [M11]; 1xTMTpro [K15]; 1xTMTpro [N-Term]	1xOxidation [M11]; 1xTMTpro [K15]; 1xTMTpro [N-Term]	Unambiguous	1.95045e-05	3.73679e-06	1.671	1	1	1	Q86W92	Liprin-beta-1 OS=Homo sapiens OX=9606 GN=PPFIBP1 PE=1 SV=2	Q86W92	0	2262.16	15	0.0109596	0.0118003	0.0143836	0.013666	0.0120372	0.00889018	0.885182	0.953088	1.16173	1.10377	0.97222	0.71804	1	0.931344	0.652814
TLNDELEIIEGMKFDR	1xOxidation [M12]; 1xTMTpro [K13]; 1xTMTpro [N-Term]	1xOxidation [M12]; 1xTMTpro [K13]; 1xTMTpro [N-Term]	Unambiguous	2.30616e-06	3.73679e-06	2.131	1	1	11	P10809	60 kDa heat shock protein, mitochondrial OS=Homo sapiens OX=9606 GN=HSPD1 PE=1 SV=2	P10809	1	2547.36	16	0.00534109	0.00350738	0.00310714	0.00156642	0.000864099	0.000972297	1.34023	0.880099	0.77967	0.393059	0.216827	0.243977	1	0.284621	0.0430764
DLNSQADSLMTSSAFDTSQVK	1xOxidation [M10]; 1xTMTpro [K21]; 1xTMTpro [N-Term]	1xOxidation [M10]; 1xTMTpro [K21]; 1xTMTpro [N-Term]	Unambiguous	2.40485e-08	3.73679e-06	3.098	1	1	1	Q13813	Spectrin alpha chain, non-erythrocytic 1 OS=Homo sapiens OX=9606 GN=SPTAN1 PE=1 SV=3	Q13813	0	2869.44	21	0.000458512	0.000454629	0.000677666	0.000560876	0.000469402	0.000370947	0.864678	0.857356	1.27797	1.05772	0.885214	0.699545	1	0.880826	0.532271
TMLEDLGMDDEGDDDPVPLPNVNAAILK	1xOxidation [M]; 1xTMTpro [K28]; 1xTMTpro [N-Term]	1xOxidation [M2; M8]; 1xTMTpro [K28]; 1xTMTpro [N-Term]	Unambiguous	2.49743e-08	3.73679e-06	3.09	1	1	3	P63208	S-phase kinase-associated protein 1 OS=Homo sapiens OX=9606 GN=SKP1 PE=1 SV=2	P63208	0	3621.82	28	0.019267	0.016034	NA	NA	0.0164411	0.0207167	1.09158	0.908417	NA	NA	0.931482	1.17372	NA	NA	0.764231
TREGNDLYHEMIESGVINLK	1xOxidation [M11]; 1xTMTpro [K20]; 1xTMTpro [N-Term]	1xOxidation [M11]; 1xTMTpro [K20]; 1xTMTpro [N-Term]	Unambiguous	6.27956e-07	3.73679e-06	2.407	1	1	5	P06576	ATP synthase subunit beta, mitochondrial OS=Homo sapiens OX=9606 GN=ATP5F1B PE=1 SV=3	P06576	1	2942.55	20	0.00295562	0.00300494	0.00230042	0.00172446	0.00126358	0.00107567	1.07334	1.09125	0.835403	0.626243	0.458874	0.390633	1	0.491917	0.00993252
DNAGQVTLVPEEPEDMWHTYNLVQVGDSLR	1xOxidation [M16]; 1xTMTpro [N-Term]	1xOxidation [M16]; 1xTMTpro [N-Term]	Unambiguous	1.25612e-06	3.73679e-06	2.26	1	1	1	Q9BRX2	Protein pelota homolog OS=Homo sapiens OX=9606 GN=PELO PE=1 SV=2	Q9BRX2	0	3732.81	30	0.000928859	0.00088241	NA	NA	0.000797146	0.00102474	1.02564	0.974356	NA	NA	0.880207	1.13151	NA	NA	0.970491
DLISHDEMFSDIYK	1xOxidation [M8]; 1xTMTpro [K14]; 1xTMTpro [N-Term]	1xOxidation [M8]; 1xTMTpro [K14]; 1xTMTpro [N-Term]	Unambiguous	1.86597e-06	3.73679e-06	2.176	1	1	11	P13693	Translationally-controlled tumor protein OS=Homo sapiens OX=9606 GN=TPT1 PE=1 SV=1	P13693	0	2337.19	14	0.0642484	0.0606535	0.0819213	0.069143	0.0467795	0.0305808	0.931932	0.879787	1.18828	1.00293	0.678543	0.44358	1	0.708351	0.212292
DMSPLSETEMALGK	1xOxidation [M]; 1xTMTpro [K14]; 1xTMTpro [N-Term]	1xOxidation [M2; M10]; 1xTMTpro [K14]; 1xTMTpro [N-Term]	Unambiguous	1.57495e-06	3.73679e-06	2.212	1	1	7	P27816	Microtubule-associated protein 4 OS=Homo sapiens OX=9606 GN=MAP4 PE=1 SV=3	P27816	0	2133.11	14	0.00159176	0.00311265	0.00192391	0.00301351	0.00266976	0.00184167	0.720437	1.4088	0.870766	1.36392	1.20834	0.833548	1	1.13527	0.634335
TMTVEVEGSTVNDQQLEEVVLPSEEEGGGAGTK	1xOxidation [M2]; 1xTMTpro [K33]; 1xTMTpro [N-Term]	1xOxidation [M2]; 1xTMTpro [K33]; 1xTMTpro [N-Term]	Unambiguous	1.29071e-10	3.73679e-06	4.205	1	1	9	Q02952	A-kinase anchor protein 12 OS=Homo sapiens OX=9606 GN=AKAP12 PE=1 SV=4	Q02952	0	4044.01	33	0.00110235	0.00129727	0.00115069	0.00169219	0.00133465	0.00108002	0.931479	1.09619	0.97233	1.4299	1.12778	0.912618	1	1.15676	0.40935
DMYMESEGGDGYLAPENGYLMEAAPE	1xOxidation [M]; 1xTMTpro [N-Term]	1xOxidation [M2; M4; M21]; 1xTMTpro [N-Term]	Unambiguous	1.10079e-06	3.73679e-06	2.288	1	1	11	P08621	U1 small nuclear ribonucleoprotein 70 kDa OS=Homo sapiens OX=9606 GN=SNRNP70 PE=1 SV=2	P08621	0	3159.34	26	0.000752022	0.000706554	0.000397585	0.000151741	0.00055001	0.000446251	1.21545	1.14196	0.642592	0.245249	0.888948	0.721249	1	0.618482	0.221871
TMVGFGPEDDHFVAELTYNYGVGDYK	1xOxidation [M2]; 1xTMTpro [K26]; 1xTMTpro [N-Term]	1xOxidation [M2]; 1xTMTpro [K26]; 1xTMTpro [N-Term]	Unambiguous	1.08259e-05	3.73679e-06	1.8	1	1	2	Q9HC38	Glyoxalase domain-containing protein 4 OS=Homo sapiens OX=9606 GN=GLOD4 PE=1 SV=1	Q9HC38	0	3548.72	26	0.00106604	0.00133379	0.00139898	0.00466728	0.00138739	0.00143913	0.841875	1.05332	1.1048	3.68585	1.09565	1.13652	1	1.97267	0.373886
TRYDSGQDLDEEGMNMGDFDPNNIFK	1xOxidation [M]; 1xTMTpro [K26]; 1xTMTpro [N-Term]	1xOxidation [M14; M16]; 1xTMTpro [K26]; 1xTMTpro [N-Term]	Unambiguous	5.36633e-06	3.73679e-06	1.951	1	1	3	Q99615	DnaJ homolog subfamily C member 7 OS=Homo sapiens OX=9606 GN=DNAJC7 PE=1 SV=2	Q99615	1	3632.68	26	0.00165066	0.00157934	0.00351377	0.00149666	0.00281612	0.00246332	0.734304	0.702578	1.56312	0.665798	1.25276	1.09582	1	1.00479	0.989291
DSNYHLLMSVQESLER	1xOxidation [M8]; 1xTMTpro [N-Term]	1xOxidation [M8]; 1xTMTpro [N-Term]	Unambiguous	1.00646e-06	3.73679e-06	2.307	1	1	3	P00367	Glutamate dehydrogenase 1, mitochondrial OS=Homo sapiens OX=9606 GN=GLUD1 PE=1 SV=2	P00367	0	2241.11	16	0.00496499	0.00608933	0.00585535	0.00535698	0.00742002	0.00528785	0.880856	1.08033	1.03882	0.9504	1.31641	0.938134	1	1.06831	0.655963
DSLLQDGEFSMDLR	1xOxidation [M11]; 1xTMTpro [N-Term]	1xOxidation [M11]; 1xTMTpro [N-Term]	Unambiguous	8.99789e-06	3.73679e-06	1.84	1	1	3	P07737	Profilin-1 OS=Homo sapiens OX=9606 GN=PFN1 PE=1 SV=2	P07737	0	1945.95	14	0.00187914	0.0020093	0.00126966	0.00168317	0.000968661	0.000866767	1.09293	1.16863	0.738446	0.978948	0.563383	0.504121	1	0.682151	0.187741
TMTVEVEGSTVNDQQLEEVVLPSEEEGGGAGTK	1xDeamidated [Q]; 1xOxidation [M2]; 1xTMTpro [K33]; 1xTMTpro [N-Term]	1xDeamidated [Q14; Q15]; 1xOxidation [M2]; 1xTMTpro [K33]; 1xTMTpro [N-Term]	Unambiguous	2.10892e-06	3.73679e-06	2.15	1	1	2	Q02952	A-kinase anchor protein 12 OS=Homo sapiens OX=9606 GN=AKAP12 PE=1 SV=4	Q02952	0	4044.99	33	7.8327e-05	6.1487e-05	NA	NA	8.2689e-05	8.24211e-05	1.12045	0.879555	NA	NA	1.18284	1.17901	NA	NA	0.373861
TGEAYVQFEEPEMANQALLK	1xOxidation [M13]; 1xTMTpro [K20]; 1xTMTpro [N-Term]	1xOxidation [M13]; 1xTMTpro [K20]; 1xTMTpro [N-Term]	Unambiguous	1.22109e-06	3.73679e-06	2.266	1	1	3	Q12849	G-rich sequence factor 1 OS=Homo sapiens OX=9606 GN=GRSF1 PE=1 SV=3	Q12849	0	2892.49	20	0.00249574	0.00244465	0.00246946	0.00220921	0.00218043	0.00193013	1.01044	0.989757	0.999801	0.894437	0.882783	0.781446	1	0.852888	0.0511719
DMSGHYQNALYLGDVSER	1xOxidation [M2]; 1xTMTpro [N-Term]	1xOxidation [M2]; 1xTMTpro [N-Term]	Unambiguous	1.83111e-05	3.73679e-06	1.685	1	1	2	P53621	Coatomer subunit alpha OS=Homo sapiens OX=9606 GN=COPA PE=1 SV=2	P53621	0	2375.13	18	0.00195387	0.00305146	0.00254499	0.00295924	0.00384573	0.00262313	0.776338	1.21245	1.01121	1.17581	1.52804	1.04226	1	1.2487	0.266206
DMQPSMESDMALVK	1xOxidation [M]; 1xTMTpro [K14]; 1xTMTpro [N-Term]	1xOxidation [M2; M6; M10]; 1xTMTpro [K14]; 1xTMTpro [N-Term]	Unambiguous	6.31909e-06	3.73679e-06	1.916	1	1	10	P27816	Microtubule-associated protein 4 OS=Homo sapiens OX=9606 GN=MAP4 PE=1 SV=3	P27816	0	2206.1	14	0.0032548	0.0040241	0.00530752	0.00462133	0.0040536	0.00316692	0.775788	0.959153	1.26506	1.1015	0.966183	0.754843	1	0.940843	0.753795
LILGLMMPPAHYDAK	1xOxidation [M]; 1xTMTpro [K15]; 1xTMTpro [N-Term]	1xOxidation [M6; M7]; 1xTMTpro [K15]; 1xTMTpro [N-Term]	Unambiguous	5.27556e-05	2.51422e-05	1.439	1	1	2	P08133	Annexin A6 OS=Homo sapiens OX=9606 GN=ANXA6 PE=1 SV=3	P08133	0	2294.29	15	0.0259679	0.0176368	0.0255106	0.0241763	0.0224655	0.0278087	1.12716	0.765538	1.10731	1.04939	0.97513	1.20706	1	1.07719	0.607116
ALMDEEDMDDVVDADEYLIPQQGFFSSPSTSR	2xDeamidated [Q21; Q22]; 1xOxidation [M8]; 1xTMTpro [N-Term]	2xDeamidated [Q21; Q22]; 1xOxidation [M8]; 1xTMTpro [N-Term]	Unambiguous	5.08865e-05	2.51422e-05	1.448	1	1	1	P00533	Epidermal growth factor receptor OS=Homo sapiens OX=9606 GN=EGFR PE=1 SV=2	P00533	0	3929.74	32	0.000475999	0.00075444	NA	0.00525805	0.000712453	0.00113305	0.773706	1.22629	NA	8.54662	1.15805	1.84169	NA	3.84879	0.35017
RTHNDIIHNENMR	1xOxidation [M12]; 1xTMTpro [N-Term]	1xOxidation [M12]; 1xTMTpro [N-Term]	Unambiguous	4.98721e-05	2.51422e-05	1.453	1	1	14	P15311	Ezrin OS=Homo sapiens OX=9606 GN=EZR PE=1 SV=4	P15311	1	1969.99	13	0.00145057	0.00216526	0.00231258	0.0048467	0.00388162	0.00322162	0.734042	1.0957	1.17025	2.45261	1.96424	1.63026	1	2.0157	0.031343
EGAGEQKTEHMTR	1xOxidation [M11]; 1xTMTpro [K7]; 1xTMTpro [N-Term]	1xOxidation [M11]; 1xTMTpro [K7]; 1xTMTpro [N-Term]	Unambiguous	5.17103e-05	2.51422e-05	1.444	1	1	5	Q12906	Interleukin enhancer-binding factor 3 OS=Homo sapiens OX=9606 GN=ILF3 PE=1 SV=3	Q12906	1	2098.08	13	0.00101918	0.00122464	0.00131903	0.000857683	0.00120632	0.00101108	0.858173	1.03117	1.11065	0.722188	1.01574	0.851352	1	0.863095	0.293435
VVIGMDVAASEFFR	1xOxidation [M5]; 1xTMTpro [N-Term]	1xOxidation [M5]; 1xTMTpro [N-Term]	Unambiguous	4.90727e-05	2.51422e-05	1.457	1	1	1	P06733	Alpha-enolase OS=Homo sapiens OX=9606 GN=ENO1 PE=1 SV=2	P06733	0	1860.98	14	0.00208026	0.0024006	0.00223217	0.00331471	0.00322949	0.00281153	0.929651	1.07281	0.99754	1.48132	1.44323	1.25645	1	1.39367	0.0136271
EEFTAFLHPEEFEHMK	1xOxidation [M15]; 1xTMTpro [K16]; 1xTMTpro [N-Term]	1xOxidation [M15]; 1xTMTpro [K16]; 1xTMTpro [N-Term]	Unambiguous	4.90727e-05	2.51422e-05	1.457	1	1	1	Q15293	Reticulocalbin-1 OS=Homo sapiens OX=9606 GN=RCN1 PE=1 SV=1	Q15293	0	2645.32	16	0.00408234	0.00651865	NA	0.00524459	0.00273092	0.0018629	0.770181	1.22982	NA	0.989453	0.515219	0.351458	NA	0.61871	0.315389
MENGYTYEDYKNTAEWLLSHTK	1xAcetyl [N-Term]; 1xOxidation [M1]; 2xTMTpro [K11; K22]	1xAcetyl [N-Term]; 1xOxidation [M1]; 2xTMTpro [K11; K22]	Unambiguous	4.96712e-05	2.51422e-05	1.454	1	1	1	P00491	Purine nucleoside phosphorylase OS=Homo sapiens OX=9606 GN=PNP PE=1 SV=2	P00491	1	3359.64	22	0.0116179	0.012675	0.030187	0.031574	0.0295854	0.0296694	0.639755	0.697965	1.66228	1.73866	1.62916	1.63378	1	1.6672	0.180508
LSSEMNTSTVNSAREELMESR	1xOxidation [M5]; 1xTMTpro [N-Term]	1xOxidation [M5]; 1xTMTpro [N-Term]	Unambiguous	4.52322e-05	2.51422e-05	1.477	1	1	1	P20700	Lamin-B1 OS=Homo sapiens OX=9606 GN=LMNB1 PE=1 SV=2	P20700	1	2691.29	21	0.00155911	0.00182504	0.00166413	0.00168121	0.0013691	0.00128482	0.926518	1.08455	0.988931	0.999077	0.813601	0.76352	1	0.858733	0.184577
RVLESEEQVLVMYHR	1xOxidation [M12]; 1xTMTpro [N-Term]	1xOxidation [M12]; 1xTMTpro [N-Term]	Unambiguous	4.67376e-05	2.51422e-05	1.469	1	1	1	Q13617	Cullin-2 OS=Homo sapiens OX=9606 GN=CUL2 PE=1 SV=2	Q13617	1	2208.18	15	0.00364851	0.00429611	0.00500742	0.00708565	0.00439416	0.00386186	0.845082	0.995081	1.15984	1.6412	1.01779	0.894499	1	1.1845	0.518808
MGAGLGHGMDR	1xOxidation [M]; 1xTMTpro [N-Term]	1xOxidation [M1; M9]; 1xTMTpro [N-Term]	Unambiguous	4.86769e-05	2.51422e-05	1.459	1	1	7	P52272	Heterogeneous nuclear ribonucleoprotein M OS=Homo sapiens OX=9606 GN=HNRNPM PE=1 SV=3	P52272	0	1421.69	11	0.00209923	0.00271801	0.00224609	0.0034254	0.00281277	0.00201761	0.891605	1.15442	0.953979	1.45486	1.19467	0.856938	1	1.16882	0.444649
ERGTVLAEDQLAQMSK	1xOxidation [M14]; 1xTMTpro [K16]; 1xTMTpro [N-Term]	1xOxidation [M14]; 1xTMTpro [K16]; 1xTMTpro [N-Term]	Unambiguous	4.84801e-05	2.51422e-05	1.46	1	1	1	Q96H20	Vacuolar-sorting protein SNF8 OS=Homo sapiens OX=9606 GN=SNF8 PE=1 SV=1	Q96H20	1	2400.3	16	0.0110945	0.0150855	0.0138104	0.0346261	0.0214205	0.0185159	0.832287	1.13168	1.03603	2.59758	1.60692	1.38903	1	1.86451	0.139203
EREDEELNNPMK	1xOxidation [M11]; 1xTMTpro [K12]; 1xTMTpro [N-Term]	1xOxidation [M11]; 1xTMTpro [K12]; 1xTMTpro [N-Term]	Unambiguous	4.52322e-05	2.51422e-05	1.477	1	1	1	Q9BW85	Splicing factor YJU2 OS=Homo sapiens OX=9606 GN=YJU2 PE=1 SV=1	Q9BW85	1	2128.08	12	0.0189825	0.0136553	0.0191907	0.0143411	0.0108179	0.0108898	1.09877	0.790414	1.11082	0.83011	0.626172	0.630334	1	0.695539	0.081962
SAAMLGNSEDHTALSR	1xOxidation [M4]; 1xTMTpro [N-Term]	1xOxidation [M4]; 1xTMTpro [N-Term]	Unambiguous	4.9471e-05	2.51422e-05	1.455	1	1	1	O60749	Sorting nexin-2 OS=Homo sapiens OX=9606 GN=SNX2 PE=1 SV=2	O60749	0	1979.98	16	0.00314448	0.00536051	0.00323549	0.00545946	0.007714	0.00489991	0.803497	1.36975	0.826752	1.39503	1.97113	1.25205	1	1.53941	0.135711
SFYPEEVSSMVLTK	1xOxidation [M10]; 1xTMTpro [K14]; 1xTMTpro [N-Term]	1xOxidation [M10]; 1xTMTpro [K14]; 1xTMTpro [N-Term]	Unambiguous	4.96712e-05	2.51422e-05	1.454	1	1	3	P11142	Heat shock cognate 71 kDa protein OS=Homo sapiens OX=9606 GN=HSPA8 PE=1 SV=1	P11142	0	2241.2	14	0.00273249	0.00319884	0.00381361	0.0033249	0.00426726	0.00369763	0.841203	0.984769	1.17403	1.02358	1.31368	1.13832	1	1.15853	0.284604
QFMAETQFTSGEK	1xOxidation [M3]; 1xTMTpro [K13]; 1xTMTpro [N-Term]	1xOxidation [M3]; 1xTMTpro [K13]; 1xTMTpro [N-Term]	Unambiguous	4.69286e-05	2.51422e-05	1.468	1	1	5	Q14444	Caprin-1 OS=Homo sapiens OX=9606 GN=CAPRIN1 PE=1 SV=2	Q14444	0	2128.09	13	0.0145909	0.0268953	0.0234982	0.0474549	0.0327332	0.0358574	0.673588	1.24162	1.08479	2.19075	1.51113	1.65536	1	1.78575	0.044426
NTSEQDQPMGGWEMIRK	1xOxidation [M9]; 1xTMTpro [K17]; 1xTMTpro [N-Term]	1xOxidation [M9]; 1xTMTpro [K17]; 1xTMTpro [N-Term]	Unambiguous	4.71203e-05	2.51422e-05	1.467	1	1	2	P20700	Lamin-B1 OS=Homo sapiens OX=9606 GN=LMNB1 PE=1 SV=2	P20700	1	2631.32	17	0.00237625	0.00219873	0.00189088	0.00161215	0.00191651	0.00204044	1.10252	1.02016	0.877323	0.747999	0.889215	0.946715	1	0.86131	0.192538
GYGPDGHFGMFPANYVELIE	1xOxidation [M10]; 1xTMTpro [N-Term]	1xOxidation [M10]; 1xTMTpro [N-Term]	Unambiguous	4.54182e-05	2.51422e-05	1.476	1	1	2	Q9UJU6	Drebrin-like protein OS=Homo sapiens OX=9606 GN=DBNL PE=1 SV=1	Q9UJU6	0	2533.2	20	0.00182631	0.0022692	0.00311301	0.00275592	0.00171451	0.00110249	0.760065	0.944382	1.29555	1.14694	0.713536	0.458827	1	0.773102	0.426539
FNADEFEDMVAEK	1xOxidation [M9]; 1xTMTpro [K13]; 1xTMTpro [N-Term]	1xOxidation [M9]; 1xTMTpro [K13]; 1xTMTpro [N-Term]	Unambiguous	4.92715e-05	2.51422e-05	1.456	1	1	5	P27635	60S ribosomal protein L10 OS=Homo sapiens OX=9606 GN=RPL10 PE=1 SV=4	P27635	0	2169.07	13	0.0540734	0.0645118	0.0753083	0.0953122	0.0936758	0.0921054	0.836646	0.998153	1.1652	1.47471	1.44939	1.42509	1	1.44973	0.0390785
MVQQLQEDVDMEDAP	1xOxidation [M]; 1xTMTpro [N-Term]	1xOxidation [M1; M11]; 1xTMTpro [N-Term]	Unambiguous	5.1297e-05	2.51422e-05	1.446	1	1	5	Q9UHA3	Probable ribosome biogenesis protein RLP24 OS=Homo sapiens OX=9606 GN=RSL24D1 PE=1 SV=1	Q9UHA3	0	2067.95	15	0.00578956	0.00593006	0.00706313	0.00819461	0.00716302	0.00618933	0.924715	0.947155	1.12813	1.30885	1.14409	0.988567	1	1.14717	0.269316
MVVEPNLQDESEFLYAAQPELLR	1xOxidation [M1]; 1xTMTpro [N-Term]	1xOxidation [M1]; 1xTMTpro [N-Term]	Unambiguous	4.48622e-05	2.51422e-05	1.479	1	1	2	A2RRP1	Neuroblastoma-amplified sequence OS=Homo sapiens OX=9606 GN=NBAS PE=1 SV=2	A2RRP1	0	3011.54	23	0.00189274	0.00237104	NA	NA	0.00172768	0.00150088	0.887823	1.11218	NA	NA	0.810396	0.704014	NA	NA	0.238005
EMFEDTVEERVINEEYK	1xDeamidated [N13]; 1xOxidation [M2]; 1xTMTpro [K17]; 1xTMTpro [N-Term]	1xDeamidated [N13]; 1xOxidation [M2]; 1xTMTpro [K17]; 1xTMTpro [N-Term]	Unambiguous	4.37667e-05	2.51422e-05	1.485	1	1	1	Q16576	Histone-binding protein RBBP7 OS=Homo sapiens OX=9606 GN=RBBP7 PE=1 SV=1	Q16576	1	2785.37	17	0.017204	0.0115096	0.0125723	0.0112774	0.00952661	0.0121546	1.25012	0.836332	0.913552	0.819461	0.692242	0.883204	1	0.798302	0.250084
QDMPNAMPVSELTDK	1xOxidation [M]; 1xTMTpro [K15]; 1xTMTpro [N-Term]	1xOxidation [M3; M7]; 1xTMTpro [K15]; 1xTMTpro [N-Term]	Unambiguous	5.00736e-05	2.51422e-05	1.452	1	1	5	P84085	ADP-ribosylation factor 5 OS=Homo sapiens OX=9606 GN=ARF5 PE=1 SV=2	P84085	0	2300.18	15	0.122392	0.145451	0.20409	0.156362	0.110606	0.083611	0.778023	0.924609	1.29737	0.993966	0.703101	0.531501	1	0.742856	0.279599
ARQENGMPEEPATTAR	1xOxidation [M7]; 1xTMTpro [N-Term]	1xOxidation [M7]; 1xTMTpro [N-Term]	Unambiguous	5.10914e-05	2.51422e-05	1.447	1	1	1	O96013	Serine/threonine-protein kinase PAK 4 OS=Homo sapiens OX=9606 GN=PAK4 PE=1 SV=1	O96013	1	2078.03	16	0.00762785	0.0113001	0.00928878	0.0121752	0.0114131	0.00819762	0.810992	1.20143	0.987582	1.29447	1.21344	0.871569	1	1.12649	0.503267
NGQLAASVETAGDSELFLMK	1xDeamidated [N/Q]; 1xOxidation [M19]; 1xTMTpro [K20]; 1xTMTpro [N-Term]	1xDeamidated [N1; Q3]; 1xOxidation [M19]; 1xTMTpro [K20]; 1xTMTpro [N-Term]	Unambiguous	4.65472e-05	2.51422e-05	1.47	1	1	4	Q16658	Fascin OS=Homo sapiens OX=9606 GN=FSCN1 PE=1 SV=3	Q16658	0	2706.42	20	0.000478214	0.000664366	0.00094306	0.00127534	0.00128138	0.0011807	0.687867	0.955629	1.3565	1.83446	1.84315	1.69833	1	1.79198	0.0484471
NIPEDNADMAR	1xOxidation [M9]; 1xTMTpro [N-Term]	1xOxidation [M9]; 1xTMTpro [N-Term]	Unambiguous	4.76992e-05	2.51422e-05	1.464	1	1	5	P31939	Bifunctional purine biosynthesis protein ATIC OS=Homo sapiens OX=9606 GN=ATIC PE=1 SV=3	P31939	0	1565.75	11	0.00377062	0.00263695	0.00210275	0.00260253	0.00199722	0.00239468	1.32919	0.929559	0.741246	0.917425	0.704045	0.844154	1	0.821875	0.417356
VANPSGNLTETYVQDRGDGMYK	1xOxidation [M20]; 1xTMTpro [K22]; 1xTMTpro [N-Term]	1xOxidation [M20]; 1xTMTpro [K22]; 1xTMTpro [N-Term]	Unambiguous	4.75056e-05	2.51422e-05	1.465	1	1	1	P21333	Filamin-A OS=Homo sapiens OX=9606 GN=FLNA PE=1 SV=4	P21333	1	3039.53	22	6.62987e-05	9.44168e-05	NA	8.80078e-05	7.58418e-05	6.78862e-05	0.825044	1.17496	NA	1.0952	0.943801	0.8448	NA	0.961267	0.864424
LMIEMDGTENK	1xOxidation [M]; 1xTMTpro [K11]; 1xTMTpro [N-Term]	1xOxidation [M2; M5]; 1xTMTpro [K11]; 1xTMTpro [N-Term]	Unambiguous	4.75056e-05	2.51422e-05	1.465	1	1	24	P06733	Alpha-enolase OS=Homo sapiens OX=9606 GN=ENO1 PE=1 SV=2	P06733	0	1905	11	0.00442786	0.00477952	0.00341435	0.0041175	0.00328437	0.00276594	1.05244	1.13602	0.811541	0.97867	0.780646	0.657423	1	0.805579	0.223264
TNLGMVLGTLILLHR	1xOxidation [M5]; 1xTMTpro [N-Term]	1xOxidation [M5]; 1xTMTpro [N-Term]	Unambiguous	4.61683e-05	2.51422e-05	1.472	1	1	1	Q9ULE6	Paladin OS=Homo sapiens OX=9606 GN=PALD1 PE=1 SV=3	Q9ULE6	0	1971.17	15	0.00114117	0.00123952	NA	NA	0.000860608	0.00106864	0.958689	1.04131	NA	NA	0.722991	0.897757	NA	NA	0.237402
GGAEQFMEETER	1xOxidation [M7]; 1xTMTpro [N-Term]	1xOxidation [M7]; 1xTMTpro [N-Term]	Unambiguous	5.15033e-05	2.51422e-05	1.445	1	1	14	Q99832	T-complex protein 1 subunit eta OS=Homo sapiens OX=9606 GN=CCT7 PE=1 SV=2	Q99832	0	1703.79	12	0.00836114	0.0105212	0.00604427	0.00853971	0.00397725	0.00321322	1.00629	1.26626	0.727447	1.02778	0.478674	0.386721	1	0.631059	0.223398
EGLMLDSHEELYK	1xOxidation [M4]; 1xTMTpro [K13]; 1xTMTpro [N-Term]	1xOxidation [M4]; 1xTMTpro [K13]; 1xTMTpro [N-Term]	Unambiguous	4.61683e-05	2.51422e-05	1.472	1	1	1	Q14204	Cytoplasmic dynein 1 heavy chain 1 OS=Homo sapiens OX=9606 GN=DYNC1H1 PE=1 SV=5	Q14204	0	2188.15	13	0.000511572	0.000521132	0.000411673	0.000617557	0.000382166	0.000380522	1.06255	1.0824	0.855054	1.28268	0.793767	0.790353	1	0.9556	0.821363
IMNVIGEPIDERGPIK	1xOxidation [M2]; 1xTMTpro [K16]; 1xTMTpro [N-Term]	1xOxidation [M2]; 1xTMTpro [K16]; 1xTMTpro [N-Term]	Unambiguous	4.90727e-05	2.51422e-05	1.457	1	1	2	P06576	ATP synthase subunit beta, mitochondrial OS=Homo sapiens OX=9606 GN=ATP5F1B PE=1 SV=3	P06576	1	2405.37	16	0.00393768	0.0042189	0.00264893	0.00241737	0.00257612	0.00199199	1.09324	1.17132	0.735438	0.67115	0.715224	0.553048	1	0.646474	0.105865
WEYMHSPSENSK	1xOxidation [M4]; 1xTMTpro [K12]; 1xTMTpro [N-Term]	1xOxidation [M4]; 1xTMTpro [K12]; 1xTMTpro [N-Term]	Unambiguous	5.08865e-05	2.51422e-05	1.448	1	1	7	P36551	Oxygen-dependent coproporphyrinogen-III oxidase, mitochondrial OS=Homo sapiens OX=9606 GN=CPOX PE=1 SV=3	P36551	0	2119.04	12	0.0101412	0.00948415	0.00820105	0.0103424	0.0063332	0.00582436	1.09334	1.0225	0.884166	1.11503	0.68279	0.627932	1	0.808584	0.342738
MIVDPVEPHGEMK	1xOxidation [M]; 1xTMTpro [K13]; 1xTMTpro [N-Term]	1xOxidation [M1; M12]; 1xTMTpro [K13]; 1xTMTpro [N-Term]	Unambiguous	5.1297e-05	2.51422e-05	1.446	1	1	8	Q13263	Transcription intermediary factor 1-beta OS=Homo sapiens OX=9606 GN=TRIM28 PE=1 SV=5	Q13263	0	2106.12	13	0.00899684	0.0096044	0.00943975	0.00935893	0.00663709	0.00495767	0.962538	1.02754	1.00992	1.00128	0.710078	0.530402	1	0.747252	0.204815
EGIESGDPGTDDGRFYFHLGDAMQR	1xOxidation [M23]; 1xTMTpro [N-Term]	1xOxidation [M23]; 1xTMTpro [N-Term]	Unambiguous	4.86769e-05	2.51422e-05	1.459	1	1	1	Q12797	Aspartyl/asparaginyl beta-hydroxylase OS=Homo sapiens OX=9606 GN=ASPH PE=1 SV=3	Q12797	1	3090.42	25	0.00214491	0.00263065	0.00208745	0.00390545	0.00270216	0.00211399	0.937596	1.14993	0.912478	1.70718	1.18118	0.924081	1	1.27081	0.362462
LEESYDMESVLR	1xOxidation [M7]; 1xTMTpro [N-Term]	1xOxidation [M7]; 1xTMTpro [N-Term]	Unambiguous	5.00736e-05	2.51422e-05	1.452	1	1	1	P35237	Serpin B6 OS=Homo sapiens OX=9606 GN=SERPINB6 PE=1 SV=3	P35237	0	1790.88	12	0.00200432	0.00313385	0.00617173	0.00694504	0.00329821	0.00251556	0.531655	0.831266	1.63708	1.8422	0.874865	0.667263	1	1.12811	0.806729
RLFNVDRHVGMAVAGLLADAR	1xOxidation [M11]; 1xTMTpro [N-Term]	1xOxidation [M11]; 1xTMTpro [N-Term]	Unambiguous	4.9471e-05	2.51422e-05	1.455	1	1	1	P25788	Proteasome subunit alpha type-3 OS=Homo sapiens OX=9606 GN=PSMA3 PE=1 SV=2	P25788	2	2601.44	21	0.000297634	0.000317438	0.00103126	NA	0.000591699	0.000502918	0.542359	0.578446	1.87919	NA	1.07822	0.916436	1	NA	0.99574
EGMNIVEAMER	1xOxidation [M]; 1xTMTpro [N-Term]	1xOxidation [M3; M9]; 1xTMTpro [N-Term]	Unambiguous	4.50469e-05	2.51422e-05	1.478	1	1	18	P62937	Peptidyl-prolyl cis-trans isomerase A OS=Homo sapiens OX=9606 GN=PPIA PE=1 SV=2	P62937	0	1598.78	11	0.0496683	0.068102	0.0736463	0.124917	0.111826	0.0990755	0.778432	1.06734	1.15423	1.95778	1.75261	1.55277	1	1.75439	0.00984259
GMDIERVNIVFNYDMPEDSDTYLHR	1xOxidation [M2]; 1xTMTpro [N-Term]	1xOxidation [M2]; 1xTMTpro [N-Term]	Unambiguous	5.21264e-05	2.51422e-05	1.442	1	1	1	O00148	ATP-dependent RNA helicase DDX39A OS=Homo sapiens OX=9606 GN=DDX39A PE=1 SV=2	O00148	1	3349.58	25	0.00362536	0.00542569	0.00427355	0.0103652	0.013763	0.0156056	0.81624	1.22158	0.962179	2.3337	3.0987	3.51355	1	2.98198	0.0200639
INEELESQYQQSMDSK	1xOxidation [M13]; 1xTMTpro [K16]; 1xTMTpro [N-Term]	1xOxidation [M13]; 1xTMTpro [K16]; 1xTMTpro [N-Term]	Unambiguous	4.37667e-05	2.51422e-05	1.485	1	1	1	O00193	Small acidic protein OS=Homo sapiens OX=9606 GN=SMAP PE=1 SV=1	O00193	0	2553.26	16	0.00506864	0.00648349	0.00521122	0.0125197	0.00835902	0.00811808	0.907094	1.1603	0.932609	2.24055	1.49595	1.45283	1	1.72978	0.0927811
TQMLDQEELLASTRR	1xOxidation [M3]; 1xTMTpro [N-Term]	1xOxidation [M3]; 1xTMTpro [N-Term]	Unambiguous	5.15033e-05	2.51422e-05	1.445	1	1	1	P33176	Kinesin-1 heavy chain OS=Homo sapiens OX=9606 GN=KIF5B PE=1 SV=1	P33176	1	2111.11	15	0.000937801	0.00141348	0.0010894	0.00161637	0.00104002	0.000845148	0.817689	1.23244	0.949869	1.40935	0.906812	0.736903	1	1.01769	0.944589
MQNDTAENETTEK	1xOxidation [M1]; 1xTMTpro [K13]; 1xTMTpro [N-Term]	1xOxidation [M1]; 1xTMTpro [K13]; 1xTMTpro [N-Term]	Unambiguous	5.29668e-05	2.51422e-05	1.438	1	1	1	Q05682	Caldesmon OS=Homo sapiens OX=9606 GN=CALD1 PE=1 SV=3	Q05682	0	2135.04	13	0.000932055	0.00136773	0.00148067	0.000786509	0.00190582	0.00176025	0.739638	1.08537	1.175	0.624139	1.51238	1.39686	1	1.17779	0.606927
SPPPGMGLNQNR	1xOxidation [M6]; 1xTMTpro [N-Term]	1xOxidation [M6]; 1xTMTpro [N-Term]	Unambiguous	9.06729e-05	3.66518e-05	1.301	1	1	1	P23246	Splicing factor, proline- and glutamine-rich OS=Homo sapiens OX=9606 GN=SFPQ PE=1 SV=2	P23246	0	1587.82	12	0.00188455	0.00178642	0.0019274	0.0010977	0.00157345	0.00110764	1.00987	0.95729	1.03284	0.588227	0.843166	0.59355	1	0.674981	0.0526969
QMVIDVLHPGK	1xOxidation [M2]; 1xTMTpro [K11]; 1xTMTpro [N-Term]	1xOxidation [M2]; 1xTMTpro [K11]; 1xTMTpro [N-Term]	Unambiguous	6.03523e-05	3.66518e-05	1.405	1	1	3	P62847	40S ribosomal protein S24 OS=Homo sapiens OX=9606 GN=RPS24 PE=1 SV=1	P62847	0	1861.09	11	0.0677426	0.0661308	0.0966536	0.108484	0.131706	0.140205	0.881579	0.860604	1.25782	1.41178	1.71398	1.82458	1	1.65011	0.0220144
VADMALHYANK	1xOxidation [M4]; 1xTMTpro [K11]; 1xTMTpro [N-Term]	1xOxidation [M4]; 1xTMTpro [K11]; 1xTMTpro [N-Term]	Unambiguous	0.000198907	3.66518e-05	1.115	1	1	2	P50990	T-complex protein 1 subunit theta OS=Homo sapiens OX=9606 GN=CCT8 PE=1 SV=4	P50990	0	1857.02	11	0.00767035	0.0077739	0.00820115	0.0134272	0.0106176	0.0104977	0.973172	0.986311	1.04052	1.70358	1.34711	1.33189	1	1.46086	0.0591994
ITSGPFEPDLYKSEMEVQDAELK	1xOxidation [M15]; 2xTMTpro [K12; K23]; 1xTMTpro [N-Term]	1xOxidation [M15]; 2xTMTpro [K12; K23]; 1xTMTpro [N-Term]	Unambiguous	7.33633e-05	3.66518e-05	1.355	1	1	2	Q9UQ80	Proliferation-associated protein 2G4 OS=Homo sapiens OX=9606 GN=PA2G4 PE=1 SV=3	Q9UQ80	1	3554.88	23	0.00159799	0.00114068	0.00136919	0.000666069	0.000865435	0.000882999	1.16702	0.833048	0.999929	0.486434	0.632032	0.644859	1	0.587775	0.0318061
SEENEEPMETDQNAK	1xOxidation [M8]; 1xTMTpro [K15]; 1xTMTpro [N-Term]	1xOxidation [M8]; 1xTMTpro [K15]; 1xTMTpro [N-Term]	Unambiguous	6.5011e-05	3.66518e-05	1.386	1	1	1	P34932	Heat shock 70 kDa protein 4 OS=Homo sapiens OX=9606 GN=HSPA4 PE=1 SV=4	P34932	0	2375.12	15	8.45347e-05	0.000123089	0.000196897	0.000219106	0.00016754	9.76959e-05	0.626925	0.912851	1.46022	1.62493	1.24251	0.724531	1	1.19732	0.610522
SELVAMLEEEELRK	1xOxidation [M6]; 1xTMTpro [K14]; 1xTMTpro [N-Term]	1xOxidation [M6]; 1xTMTpro [K14]; 1xTMTpro [N-Term]	Unambiguous	0.000146107	3.66518e-05	1.185	1	1	1	P40616	ADP-ribosylation factor-like protein 1 OS=Homo sapiens OX=9606 GN=ARL1 PE=1 SV=1	P40616	1	2300.27	14	0.12167	0.13234	0.156765	0.238867	0.160215	0.131728	0.888589	0.966512	1.1449	1.74451	1.17009	0.962045	1	1.29222	0.338453
SEDFSLPAYMDR	1xOxidation [M10]; 1xTMTpro [N-Term]	1xOxidation [M10]; 1xTMTpro [N-Term]	Unambiguous	6.57768e-05	3.66518e-05	1.383	1	1	2	P13073	Cytochrome c oxidase subunit 4 isoform 1, mitochondrial OS=Homo sapiens OX=9606 GN=COX4I1 PE=1 SV=1	P13073	0	1750.83	12	0.00538805	0.00402351	0.00770503	0.00706142	0.005526	0.00549287	0.944356	0.705195	1.35045	1.23764	0.968533	0.962727	1	1.0563	0.805801
LTNSMMMHGR	1xOxidation [M]; 1xTMTpro [N-Term]	1xOxidation [M6; M7]; 1xTMTpro [N-Term]	Unambiguous	0.000217789	3.66518e-05	1.095	1	1	10	P46782	40S ribosomal protein S5 OS=Homo sapiens OX=9606 GN=RPS5 PE=1 SV=4	P46782	0	1497.73	10	0.018991	0.0244717	0.0349454	0.0443489	0.0521245	0.0507415	0.72662	0.936321	1.33706	1.69685	1.99435	1.94144	1	1.87755	0.0225722
VAAALPGMESTQDR	1xOxidation [M8]; 1xTMTpro [N-Term]	1xOxidation [M8]; 1xTMTpro [N-Term]	Unambiguous	0.000101391	3.66518e-05	1.273	1	1	2	P20340	Ras-related protein Rab-6A OS=Homo sapiens OX=9606 GN=RAB6A PE=1 SV=3	P20340	0	1765.91	14	0.015313	0.0216522	0.0230275	0.0229696	0.0283856	0.022003	0.765742	1.08274	1.15152	1.14862	1.41945	1.10028	1	1.22279	0.225758
[truncated: 1,239 more rows]

## Sheet: Auranofin dataset 2
Sequence	Modifications	Modifications all possible sites	PSM Ambiguity	Qvality PEP	Qvality q-value	SVM_Score	Number of Protein Groups	Number of Proteins	Number of PSMs	Master Protein Accessions	Master Protein Descriptions	Protein Accessions	Number of Missed Cleavages	Theo MHplus in Da	Sequence Length	Control_Rep1	Control_Rep2	Control_Rep3	Treatment_Rep1	Treatment_Rep2	Treatment_Rep3	Ratio_Control_Rep1	Ratio_Control_Rep2	Ratio_Control_Rep3	Ratio_Treatment_Rep1	Ratio_Treatment_Rep2	Ratio_Treatment_Rep3	Ratio_Control	Ratio_Treatment	P value
[truncated: 4,545 more rows]

[truncated: 1 more sheets: Interferon alpha]
